# Supplementary material for: Reference-free NOE NMR analysis
Source: Chem Sci. 2020 Aug 31;11(36):9930–6. doi: 10.1039/d0sc02970j (PMC8162118; doi:10.1039/d0sc02970j)
Supplement: SC-011-D0SC02970J-s002 [file SC-011-D0SC02970J-s002.piz]

Archive with 418 entries (351 files):
- artemisinin_structures/
- artemisinin_structures/artemisin_SSSSSSR/
- artemisinin_structures/artemisin_SSSSSSR/artemisin_SSSSSSR_b36312.nw
- __MACOSX/
- __MACOSX/artemisinin_structures/
- __MACOSX/artemisinin_structures/artemisin_SSSSSSR/
- __MACOSX/artemisinin_structures/artemisin_SSSSSSR/._artemisin_SSSSSSR_b36312.nw
- artemisinin_structures/artemisin_SSSSSSR/artemisin_SSSSSSR_b36312.out.xyz
- __MACOSX/artemisinin_structures/artemisin_SSSSSSR/._artemisin_SSSSSSR_b36312.out.xyz
- artemisinin_structures/artemisin_SSSSSSR/artemisin_SSSSSSR_b36311.nw
- __MACOSX/artemisinin_structures/artemisin_SSSSSSR/._artemisin_SSSSSSR_b36311.nw
- artemisinin_structures/artemisin_SSSSSSR/artemisin_SSSSSSR_b36311.out.xyz
- __MACOSX/artemisinin_structures/artemisin_SSSSSSR/._artemisin_SSSSSSR_b36311.out.xyz
- artemisinin_structures/artemisin_SSSSSSR/artemisin_SSSSSSR_b36312.out
- __MACOSX/artemisinin_structures/artemisin_SSSSSSR/._artemisin_SSSSSSR_b36312.out
- artemisinin_structures/artemisin_SSSSSSR/artemisin_SSSSSSR_b36311.out
- __MACOSX/artemisinin_structures/artemisin_SSSSSSR/._artemisin_SSSSSSR_b36311.out
- __MACOSX/artemisinin_structures/._artemisin_SSSSSSR
- artemisinin_structures/artemisin_SRSRSSR/
- artemisinin_structures/artemisin_SRSRSSR/artemisin_SRSRSSR_b36311.out
- __MACOSX/artemisinin_structures/artemisin_SRSRSSR/
- __MACOSX/artemisinin_structures/artemisin_SRSRSSR/._artemisin_SRSRSSR_b36311.out
- artemisinin_structures/artemisin_SRSRSSR/artemisin_SRSRSSR_b36311.nw
- __MACOSX/artemisinin_structures/artemisin_SRSRSSR/._artemisin_SRSRSSR_b36311.nw
- artemisinin_structures/artemisin_SRSRSSR/artemisin_SRSRSSR_b36311.out.xyz
- __MACOSX/artemisinin_structures/artemisin_SRSRSSR/._artemisin_SRSRSSR_b36311.out.xyz
- __MACOSX/artemisinin_structures/._artemisin_SRSRSSR
- artemisinin_structures/artemisin_SSSSSSS/
- artemisinin_structures/artemisin_SSSSSSS/artemisin_SSSSSSS_b36312.nw
- __MACOSX/artemisinin_structures/artemisin_SSSSSSS/
- __MACOSX/artemisinin_structures/artemisin_SSSSSSS/._artemisin_SSSSSSS_b36312.nw
- artemisinin_structures/artemisin_SSSSSSS/artemisin_SSSSSSS_b36312.out
- __MACOSX/artemisinin_structures/artemisin_SSSSSSS/._artemisin_SSSSSSS_b36312.out
- artemisinin_structures/artemisin_SSSSSSS/artemisin_SSSSSSS_b36311.out
- __MACOSX/artemisinin_structures/artemisin_SSSSSSS/._artemisin_SSSSSSS_b36311.out
- artemisinin_structures/artemisin_SSSSSSS/artemisin_SSSSSSS_b36312.out.xyz
- __MACOSX/artemisinin_structures/artemisin_SSSSSSS/._artemisin_SSSSSSS_b36312.out.xyz
- artemisinin_structures/artemisin_SSSSSSS/artemisin_SSSSSSS_b36311.nw
- __MACOSX/artemisinin_structures/artemisin_SSSSSSS/._artemisin_SSSSSSS_b36311.nw
- artemisinin_structures/artemisin_SSSSSSS/artemisin_SSSSSSS_b36311.out.xyz
- __MACOSX/artemisinin_structures/artemisin_SSSSSSS/._artemisin_SSSSSSS_b36311.out.xyz
- __MACOSX/artemisinin_structures/._artemisin_SSSSSSS
- artemisinin_structures/artemisin_SRSRSSS/
- artemisinin_structures/artemisin_SRSRSSS/artemisin_SRSRSSS_b36312.nw
- __MACOSX/artemisinin_structures/artemisin_SRSRSSS/
- __MACOSX/artemisinin_structures/artemisin_SRSRSSS/._artemisin_SRSRSSS_b36312.nw
- artemisinin_structures/artemisin_SRSRSSS/artemisin_SRSRSSS_b36312.out.xyz
- __MACOSX/artemisinin_structures/artemisin_SRSRSSS/._artemisin_SRSRSSS_b36312.out.xyz
- artemisinin_structures/artemisin_SRSRSSS/artemisin_SRSRSSS_b36311.out.xyz
- __MACOSX/artemisinin_structures/artemisin_SRSRSSS/._artemisin_SRSRSSS_b36311.out.xyz
- artemisinin_structures/artemisin_SRSRSSS/artemisin_SRSRSSS_b36312.out
- __MACOSX/artemisinin_structures/artemisin_SRSRSSS/._artemisin_SRSRSSS_b36312.out
- artemisinin_structures/artemisin_SRSRSSS/artemisin_SRSRSSS_b36311.out
- __MACOSX/artemisinin_structures/artemisin_SRSRSSS/._artemisin_SRSRSSS_b36311.out
- artemisinin_structures/artemisin_SRSRSSS/artemisin_SRSRSSS_b36311.nw
- __MACOSX/artemisinin_structures/artemisin_SRSRSSS/._artemisin_SRSRSSS_b36311.nw
- __MACOSX/artemisinin_structures/._artemisin_SRSRSSS
- artemisinin_structures/artemisin_SSSSRRS/
- artemisinin_structures/artemisin_SSSSRRS/artemisin_SSSSRRS_b36312.nw
- __MACOSX/artemisinin_structures/artemisin_SSSSRRS/
- __MACOSX/artemisinin_structures/artemisin_SSSSRRS/._artemisin_SSSSRRS_b36312.nw
- artemisinin_structures/artemisin_SSSSRRS/artemisin_SSSSRRS_b36313.nw
- __MACOSX/artemisinin_structures/artemisin_SSSSRRS/._artemisin_SSSSRRS_b36313.nw
- artemisinin_structures/artemisin_SSSSRRS/artemisin_SSSSRRS_b36314.out.xyz
- __MACOSX/artemisinin_structures/artemisin_SSSSRRS/._artemisin_SSSSRRS_b36314.out.xyz
- artemisinin_structures/artemisin_SSSSRRS/artemisin_SSSSRRS_b36312.out.xyz
- __MACOSX/artemisinin_structures/artemisin_SSSSRRS/._artemisin_SSSSRRS_b36312.out.xyz
- artemisinin_structures/artemisin_SSSSRRS/artemisin_SSSSRRS_b36313.out.xyz
- __MACOSX/artemisinin_structures/artemisin_SSSSRRS/._artemisin_SSSSRRS_b36313.out.xyz
- artemisinin_structures/artemisin_SSSSRRS/artemisin_SSSSRRS_b36311.out.xyz
- __MACOSX/artemisinin_structures/artemisin_SSSSRRS/._artemisin_SSSSRRS_b36311.out.xyz
- artemisinin_structures/artemisin_SSSSRRS/artemisin_SSSSRRS_b36314.nw
- __MACOSX/artemisinin_structures/artemisin_SSSSRRS/._artemisin_SSSSRRS_b36314.nw
- artemisinin_structures/artemisin_SSSSRRS/artemisin_SSSSRRS_b36314.out
- __MACOSX/artemisinin_structures/artemisin_SSSSRRS/._artemisin_SSSSRRS_b36314.out
- artemisinin_structures/artemisin_SSSSRRS/artemisin_SSSSRRS_b36311.out
- __MACOSX/artemisinin_structures/artemisin_SSSSRRS/._artemisin_SSSSRRS_b36311.out
- artemisinin_structures/artemisin_SSSSRRS/artemisin_SSSSRRS_b36313.out
- __MACOSX/artemisinin_structures/artemisin_SSSSRRS/._artemisin_SSSSRRS_b36313.out
- artemisinin_structures/artemisin_SSSSRRS/artemisin_SSSSRRS_b36311.nw
- __MACOSX/artemisinin_structures/artemisin_SSSSRRS/._artemisin_SSSSRRS_b36311.nw
- artemisinin_structures/artemisin_SSSSRRS/artemisin_SSSSRRS_b36312.out
- __MACOSX/artemisinin_structures/artemisin_SSSSRRS/._artemisin_SSSSRRS_b36312.out
- __MACOSX/artemisinin_structures/._artemisin_SSSSRRS
- artemisinin_structures/artemisin_SRSRRRS/
- artemisinin_structures/artemisin_SRSRRRS/artemisin_SRSRRRS_b36312.nw
- __MACOSX/artemisinin_structures/artemisin_SRSRRRS/
- __MACOSX/artemisinin_structures/artemisin_SRSRRRS/._artemisin_SRSRRRS_b36312.nw
- artemisinin_structures/artemisin_SRSRRRS/artemisin_SRSRRRS_b36311.out
- __MACOSX/artemisinin_structures/artemisin_SRSRRRS/._artemisin_SRSRRRS_b36311.out
- artemisinin_structures/artemisin_SRSRRRS/artemisin_SRSRRRS_b36312.out
- __MACOSX/artemisinin_structures/artemisin_SRSRRRS/._artemisin_SRSRRRS_b36312.out
- artemisinin_structures/artemisin_SRSRRRS/artemisin_SRSRRRS_b36312.out.xyz
- __MACOSX/artemisinin_structures/artemisin_SRSRRRS/._artemisin_SRSRRRS_b36312.out.xyz
- artemisinin_structures/artemisin_SRSRRRS/artemisin_SRSRRRS_b36311.nw
- __MACOSX/artemisinin_structures/artemisin_SRSRRRS/._artemisin_SRSRRRS_b36311.nw
- artemisinin_structures/artemisin_SRSRRRS/artemisin_SRSRRRS_b36311.out.xyz
- __MACOSX/artemisinin_structures/artemisin_SRSRRRS/._artemisin_SRSRRRS_b36311.out.xyz
- __MACOSX/artemisinin_structures/._artemisin_SRSRRRS
- artemisinin_structures/artemisin_SSSSRRR/
- artemisinin_structures/artemisin_SSSSRRR/artemisin_SSSSRRR_b36311.out
- __MACOSX/artemisinin_structures/artemisin_SSSSRRR/
- __MACOSX/artemisinin_structures/artemisin_SSSSRRR/._artemisin_SSSSRRR_b36311.out
- artemisinin_structures/artemisin_SSSSRRR/artemisin_SSSSRRR_b36311.nw
- __MACOSX/artemisinin_structures/artemisin_SSSSRRR/._artemisin_SSSSRRR_b36311.nw
- artemisinin_structures/artemisin_SSSSRRR/artemisin_SSSSRRR_b36311.out.xyz
- __MACOSX/artemisinin_structures/artemisin_SSSSRRR/._artemisin_SSSSRRR_b36311.out.xyz
- __MACOSX/artemisinin_structures/._artemisin_SSSSRRR
- artemisinin_structures/artemisin_SRSRRRR/
- artemisinin_structures/artemisin_SRSRRRR/artemisin_SRSRRRR_b36312.nw
- __MACOSX/artemisinin_structures/artemisin_SRSRRRR/
- __MACOSX/artemisinin_structures/artemisin_SRSRRRR/._artemisin_SRSRRRR_b36312.nw
- artemisinin_structures/artemisin_SRSRRRR/artemisin_SRSRRRR_b36312.out.xyz
- __MACOSX/artemisinin_structures/artemisin_SRSRRRR/._artemisin_SRSRRRR_b36312.out.xyz
- artemisinin_structures/artemisin_SRSRRRR/artemisin_SRSRRRR_b36311.nw
- __MACOSX/artemisinin_structures/artemisin_SRSRRRR/._artemisin_SRSRRRR_b36311.nw
- artemisinin_structures/artemisin_SRSRRRR/artemisin_SRSRRRR_b36311.out.xyz
- __MACOSX/artemisinin_structures/artemisin_SRSRRRR/._artemisin_SRSRRRR_b36311.out.xyz
- artemisinin_structures/artemisin_SRSRRRR/artemisin_SRSRRRR_b36311.out
- __MACOSX/artemisinin_structures/artemisin_SRSRRRR/._artemisin_SRSRRRR_b36311.out
- artemisinin_structures/artemisin_SRSRRRR/artemisin_SRSRRRR_b36312.out
- __MACOSX/artemisinin_structures/artemisin_SRSRRRR/._artemisin_SRSRRRR_b36312.out
- __MACOSX/artemisinin_structures/._artemisin_SRSRRRR
- artemisinin_structures/artemisin_RSSSSSS/
- artemisinin_structures/artemisin_RSSSSSS/artemisin_RSSSSSS_b36311.out
- __MACOSX/artemisinin_structures/artemisin_RSSSSSS/
- __MACOSX/artemisinin_structures/artemisin_RSSSSSS/._artemisin_RSSSSSS_b36311.out
- artemisinin_structures/artemisin_RSSSSSS/artemisin_RSSSSSS_b36311.nw
- __MACOSX/artemisinin_structures/artemisin_RSSSSSS/._artemisin_RSSSSSS_b36311.nw
- artemisinin_structures/artemisin_RSSSSSS/artemisin_RSSSSSS_b36311.out.xyz
- __MACOSX/artemisinin_structures/artemisin_RSSSSSS/._artemisin_RSSSSSS_b36311.out.xyz
- __MACOSX/artemisinin_structures/._artemisin_RSSSSSS
- artemisinin_structures/artemisin_RRSRSSS/
- artemisinin_structures/artemisin_RRSRSSS/artemisin_RRSRSSS_b36313.nw
- __MACOSX/artemisinin_structures/artemisin_RRSRSSS/
- __MACOSX/artemisinin_structures/artemisin_RRSRSSS/._artemisin_RRSRSSS_b36313.nw
- artemisinin_structures/artemisin_RRSRSSS/artemisin_RRSRSSS_b36315.out.xyz
- __MACOSX/artemisinin_structures/artemisin_RRSRSSS/._artemisin_RRSRSSS_b36315.out.xyz
- artemisinin_structures/artemisin_RRSRSSS/artemisin_RRSRSSS_b36314.out.xyz
- __MACOSX/artemisinin_structures/artemisin_RRSRSSS/._artemisin_RRSRSSS_b36314.out.xyz
- artemisinin_structures/artemisin_RRSRSSS/artemisin_RRSRSSS_b36312.nw
- __MACOSX/artemisinin_structures/artemisin_RRSRSSS/._artemisin_RRSRSSS_b36312.nw
- artemisinin_structures/artemisin_RRSRSSS/artemisin_RRSRSSS_b36315.out
- __MACOSX/artemisinin_structures/artemisin_RRSRSSS/._artemisin_RRSRSSS_b36315.out
- artemisinin_structures/artemisin_RRSRSSS/artemisin_RRSRSSS_b36311.out.xyz
- __MACOSX/artemisinin_structures/artemisin_RRSRSSS/._artemisin_RRSRSSS_b36311.out.xyz
- artemisinin_structures/artemisin_RRSRSSS/artemisin_RRSRSSS_b36314.out
- __MACOSX/artemisinin_structures/artemisin_RRSRSSS/._artemisin_RRSRSSS_b36314.out
- artemisinin_structures/artemisin_RRSRSSS/artemisin_RRSRSSS_b36315.nw
- __MACOSX/artemisinin_structures/artemisin_RRSRSSS/._artemisin_RRSRSSS_b36315.nw
- artemisinin_structures/artemisin_RRSRSSS/artemisin_RRSRSSS_b36311.nw
- __MACOSX/artemisinin_structures/artemisin_RRSRSSS/._artemisin_RRSRSSS_b36311.nw
- artemisinin_structures/artemisin_RRSRSSS/artemisin_RRSRSSS_b36313.out
- __MACOSX/artemisinin_structures/artemisin_RRSRSSS/._artemisin_RRSRSSS_b36313.out
- artemisinin_structures/artemisin_RRSRSSS/artemisin_RRSRSSS_b36312.out
- __MACOSX/artemisinin_structures/artemisin_RRSRSSS/._artemisin_RRSRSSS_b36312.out
- artemisinin_structures/artemisin_RRSRSSS/artemisin_RRSRSSS_b36311.out
- __MACOSX/artemisinin_structures/artemisin_RRSRSSS/._artemisin_RRSRSSS_b36311.out
- artemisinin_structures/artemisin_RRSRSSS/artemisin_RRSRSSS_b36314.nw
- __MACOSX/artemisinin_structures/artemisin_RRSRSSS/._artemisin_RRSRSSS_b36314.nw
- artemisinin_structures/artemisin_RRSRSSS/artemisin_RRSRSSS_b36312.out.xyz
- __MACOSX/artemisinin_structures/artemisin_RRSRSSS/._artemisin_RRSRSSS_b36312.out.xyz
- artemisinin_structures/artemisin_RRSRSSS/artemisin_RRSRSSS_b36313.out.xyz
- __MACOSX/artemisinin_structures/artemisin_RRSRSSS/._artemisin_RRSRSSS_b36313.out.xyz
- __MACOSX/artemisinin_structures/._artemisin_RRSRSSS
- artemisinin_structures/artemisin_RSSSSSR/
- artemisinin_structures/artemisin_RSSSSSR/artemisin_RSSSSSR_b36311.out
- __MACOSX/artemisinin_structures/artemisin_RSSSSSR/
- __MACOSX/artemisinin_structures/artemisin_RSSSSSR/._artemisin_RSSSSSR_b36311.out
- artemisinin_structures/artemisin_RSSSSSR/artemisin_RSSSSSR_b36311.out.xyz
- __MACOSX/artemisinin_structures/artemisin_RSSSSSR/._artemisin_RSSSSSR_b36311.out.xyz
- artemisinin_structures/artemisin_RSSSSSR/artemisin_RSSSSSR_b36311.nw
- __MACOSX/artemisinin_structures/artemisin_RSSSSSR/._artemisin_RSSSSSR_b36311.nw
- __MACOSX/artemisinin_structures/._artemisin_RSSSSSR
- artemisinin_structures/artemisin_RRSRSSR/
- artemisinin_structures/artemisin_RRSRSSR/artemisin_RRSRSSR_b36311.out
- __MACOSX/artemisinin_structures/artemisin_RRSRSSR/
- __MACOSX/artemisinin_structures/artemisin_RRSRSSR/._artemisin_RRSRSSR_b36311.out
- artemisinin_structures/artemisin_RRSRSSR/artemisin_RRSRSSR_b36311.out.xyz
- __MACOSX/artemisinin_structures/artemisin_RRSRSSR/._artemisin_RRSRSSR_b36311.out.xyz
- artemisinin_structures/artemisin_RRSRSSR/artemisin_RRSRSSR_b36311.nw
- __MACOSX/artemisinin_structures/artemisin_RRSRSSR/._artemisin_RRSRSSR_b36311.nw
- __MACOSX/artemisinin_structures/._artemisin_RRSRSSR
- artemisinin_structures/artemisin_RSSSRRR/
- artemisinin_structures/artemisin_RSSSRRR/artemisin_RSSSRRR_b36311.out
- __MACOSX/artemisinin_structures/artemisin_RSSSRRR/
- __MACOSX/artemisinin_structures/artemisin_RSSSRRR/._artemisin_RSSSRRR_b36311.out
- artemisinin_structures/artemisin_RSSSRRR/artemisin_RSSSRRR_b36312.out
- __MACOSX/artemisinin_structures/artemisin_RSSSRRR/._artemisin_RSSSRRR_b36312.out
- artemisinin_structures/artemisin_RSSSRRR/artemisin_RSSSRRR_b36312.nw
- __MACOSX/artemisinin_structures/artemisin_RSSSRRR/._artemisin_RSSSRRR_b36312.nw
- artemisinin_structures/artemisin_RSSSRRR/artemisin_RSSSRRR_b36311.out.xyz
- __MACOSX/artemisinin_structures/artemisin_RSSSRRR/._artemisin_RSSSRRR_b36311.out.xyz
- artemisinin_structures/artemisin_RSSSRRR/artemisin_RSSSRRR_b36311.nw
- __MACOSX/artemisinin_structures/artemisin_RSSSRRR/._artemisin_RSSSRRR_b36311.nw
- artemisinin_structures/artemisin_RSSSRRR/artemisin_RSSSRRR_b36312.out.xyz
- __MACOSX/artemisinin_structures/artemisin_RSSSRRR/._artemisin_RSSSRRR_b36312.out.xyz
- __MACOSX/artemisinin_structures/._artemisin_RSSSRRR
- artemisinin_structures/artemisin_RRSRRRR/
- artemisinin_structures/artemisin_RRSRRRR/artemisin_RRSRRRR_b36311.out
- __MACOSX/artemisinin_structures/artemisin_RRSRRRR/
- __MACOSX/artemisinin_structures/artemisin_RRSRRRR/._artemisin_RRSRRRR_b36311.out
- artemisinin_structures/artemisin_RRSRRRR/artemisin_RRSRRRR_b36311.out.xyz
- __MACOSX/artemisinin_structures/artemisin_RRSRRRR/._artemisin_RRSRRRR_b36311.out.xyz
- artemisinin_structures/artemisin_RRSRRRR/artemisin_RRSRRRR_b36311.nw
- __MACOSX/artemisinin_structures/artemisin_RRSRRRR/._artemisin_RRSRRRR_b36311.nw
- __MACOSX/artemisinin_structures/._artemisin_RRSRRRR
- artemisinin_structures/artemisin_RSSSRRS/
- artemisinin_structures/artemisin_RSSSRRS/artemisin_RSSSRRS_b36312.nw
- __MACOSX/artemisinin_structures/artemisin_RSSSRRS/
- __MACOSX/artemisinin_structures/artemisin_RSSSRRS/._artemisin_RSSSRRS_b36312.nw
- artemisinin_structures/artemisin_RSSSRRS/artemisin_RSSSRRS_b36311.out.xyz
- __MACOSX/artemisinin_structures/artemisin_RSSSRRS/._artemisin_RSSSRRS_b36311.out.xyz
- artemisinin_structures/artemisin_RSSSRRS/artemisin_RSSSRRS_b36311.nw
- __MACOSX/artemisinin_structures/artemisin_RSSSRRS/._artemisin_RSSSRRS_b36311.nw
- artemisinin_structures/artemisin_RSSSRRS/artemisin_RSSSRRS_b36311.out
- __MACOSX/artemisinin_structures/artemisin_RSSSRRS/._artemisin_RSSSRRS_b36311.out
- artemisinin_structures/artemisin_RSSSRRS/artemisin_RSSSRRS_b36312.out
- __MACOSX/artemisinin_structures/artemisin_RSSSRRS/._artemisin_RSSSRRS_b36312.out
- artemisinin_structures/artemisin_RSSSRRS/artemisin_RSSSRRS_b36312.out.xyz
- __MACOSX/artemisinin_structures/artemisin_RSSSRRS/._artemisin_RSSSRRS_b36312.out.xyz
- __MACOSX/artemisinin_structures/._artemisin_RSSSRRS
- artemisinin_structures/artemisin_RRSRRRS/
- artemisinin_structures/artemisin_RRSRRRS/artemisin_RRSRRRS_b36311.out
- __MACOSX/artemisinin_structures/artemisin_RRSRRRS/
- __MACOSX/artemisinin_structures/artemisin_RRSRRRS/._artemisin_RRSRRRS_b36311.out
- artemisinin_structures/artemisin_RRSRRRS/artemisin_RRSRRRS_b36311.nw
- __MACOSX/artemisinin_structures/artemisin_RRSRRRS/._artemisin_RRSRRRS_b36311.nw
- artemisinin_structures/artemisin_RRSRRRS/artemisin_RRSRRRS_b36311.out.xyz
- __MACOSX/artemisinin_structures/artemisin_RRSRRRS/._artemisin_RRSRRRS_b36311.out.xyz
- __MACOSX/artemisinin_structures/._artemisin_RRSRRRS
- artemisinin_structures/artemisin_RSSSRSS/
- artemisinin_structures/artemisin_RSSSRSS/artemisin_RSSSRSS_b36311.out
- __MACOSX/artemisinin_structures/artemisin_RSSSRSS/
- __MACOSX/artemisinin_structures/artemisin_RSSSRSS/._artemisin_RSSSRSS_b36311.out
- artemisinin_structures/artemisin_RSSSRSS/artemisin_RSSSRSS_b36311.nw
- __MACOSX/artemisinin_structures/artemisin_RSSSRSS/._artemisin_RSSSRSS_b36311.nw
- artemisinin_structures/artemisin_RSSSRSS/artemisin_RSSSRSS_b36311.out.xyz
- __MACOSX/artemisinin_structures/artemisin_RSSSRSS/._artemisin_RSSSRSS_b36311.out.xyz
- __MACOSX/artemisinin_structures/._artemisin_RSSSRSS
- artemisinin_structures/artemisin_RRSRRSS/
- artemisinin_structures/artemisin_RRSRRSS/artemisin_RRSRRSS_b36311.nw
- __MACOSX/artemisinin_structures/artemisin_RRSRRSS/
- __MACOSX/artemisinin_structures/artemisin_RRSRRSS/._artemisin_RRSRRSS_b36311.nw
- artemisinin_structures/artemisin_RRSRRSS/artemisin_RRSRRSS_b36311.out
- __MACOSX/artemisinin_structures/artemisin_RRSRRSS/._artemisin_RRSRRSS_b36311.out
- artemisinin_structures/artemisin_RRSRRSS/artemisin_RRSRRSS_b36311.out.xyz
- __MACOSX/artemisinin_structures/artemisin_RRSRRSS/._artemisin_RRSRRSS_b36311.out.xyz
- __MACOSX/artemisinin_structures/._artemisin_RRSRRSS
- artemisinin_structures/artemisin_RSSSRSR/
- artemisinin_structures/artemisin_RSSSRSR/artemisin_RSSSRSR_b36311.nw
- __MACOSX/artemisinin_structures/artemisin_RSSSRSR/
- __MACOSX/artemisinin_structures/artemisin_RSSSRSR/._artemisin_RSSSRSR_b36311.nw
- artemisinin_structures/artemisin_RSSSRSR/artemisin_RSSSRSR_b36311.out
- __MACOSX/artemisinin_structures/artemisin_RSSSRSR/._artemisin_RSSSRSR_b36311.out
- artemisinin_structures/artemisin_RSSSRSR/artemisin_RSSSRSR_b36311.out.xyz
- __MACOSX/artemisinin_structures/artemisin_RSSSRSR/._artemisin_RSSSRSR_b36311.out.xyz
- __MACOSX/artemisinin_structures/._artemisin_RSSSRSR
- artemisinin_structures/artemisin_RRSRRSR/
- artemisinin_structures/artemisin_RRSRRSR/artemisin_RRSRRSR_b36311.out
- __MACOSX/artemisinin_structures/artemisin_RRSRRSR/
- __MACOSX/artemisinin_structures/artemisin_RRSRRSR/._artemisin_RRSRRSR_b36311.out
- artemisinin_structures/artemisin_RRSRRSR/artemisin_RRSRRSR_b36311.nw
- __MACOSX/artemisinin_structures/artemisin_RRSRRSR/._artemisin_RRSRRSR_b36311.nw
- artemisinin_structures/artemisin_RRSRRSR/artemisin_RRSRRSR_b36311.out.xyz
- __MACOSX/artemisinin_structures/artemisin_RRSRRSR/._artemisin_RRSRRSR_b36311.out.xyz
- __MACOSX/artemisinin_structures/._artemisin_RRSRRSR
- artemisinin_structures/artemisin_RSSSSRR/
- artemisinin_structures/artemisin_RSSSSRR/artemisin_RSSSSRR_b36311.out
- __MACOSX/artemisinin_structures/artemisin_RSSSSRR/
- __MACOSX/artemisinin_structures/artemisin_RSSSSRR/._artemisin_RSSSSRR_b36311.out
- artemisinin_structures/artemisin_RSSSSRR/artemisin_RSSSSRR_b36311.nw
- __MACOSX/artemisinin_structures/artemisin_RSSSSRR/._artemisin_RSSSSRR_b36311.nw
- artemisinin_structures/artemisin_RSSSSRR/artemisin_RSSSSRR_b36311.out.xyz
- __MACOSX/artemisinin_structures/artemisin_RSSSSRR/._artemisin_RSSSSRR_b36311.out.xyz
- __MACOSX/artemisinin_structures/._artemisin_RSSSSRR
- artemisinin_structures/artemisin_RRSRSRR/
- artemisinin_structures/artemisin_RRSRSRR/artemisin_RRSRSRR_b36311.nw
- __MACOSX/artemisinin_structures/artemisin_RRSRSRR/
- __MACOSX/artemisinin_structures/artemisin_RRSRSRR/._artemisin_RRSRSRR_b36311.nw
- artemisinin_structures/artemisin_RRSRSRR/artemisin_RRSRSRR_b36312.out.xyz
- __MACOSX/artemisinin_structures/artemisin_RRSRSRR/._artemisin_RRSRSRR_b36312.out.xyz
- artemisinin_structures/artemisin_RRSRSRR/artemisin_RRSRSRR_b36312.nw
- __MACOSX/artemisinin_structures/artemisin_RRSRSRR/._artemisin_RRSRSRR_b36312.nw
- artemisinin_structures/artemisin_RRSRSRR/artemisin_RRSRSRR_b36311.out
- __MACOSX/artemisinin_structures/artemisin_RRSRSRR/._artemisin_RRSRSRR_b36311.out
- artemisinin_structures/artemisin_RRSRSRR/artemisin_RRSRSRR_b36313.nw
- __MACOSX/artemisinin_structures/artemisin_RRSRSRR/._artemisin_RRSRSRR_b36313.nw
- artemisinin_structures/artemisin_RRSRSRR/artemisin_RRSRSRR_b36312.out
- __MACOSX/artemisinin_structures/artemisin_RRSRSRR/._artemisin_RRSRSRR_b36312.out
- artemisinin_structures/artemisin_RRSRSRR/artemisin_RRSRSRR_b36313.out
- __MACOSX/artemisinin_structures/artemisin_RRSRSRR/._artemisin_RRSRSRR_b36313.out
- artemisinin_structures/artemisin_RRSRSRR/artemisin_RRSRSRR_b36313.out.xyz
- __MACOSX/artemisinin_structures/artemisin_RRSRSRR/._artemisin_RRSRSRR_b36313.out.xyz
- artemisinin_structures/artemisin_RRSRSRR/artemisin_RRSRSRR_b36311.out.xyz
- __MACOSX/artemisinin_structures/artemisin_RRSRSRR/._artemisin_RRSRSRR_b36311.out.xyz
- __MACOSX/artemisinin_structures/._artemisin_RRSRSRR
- artemisinin_structures/artemisin_RSSSSRS/
- artemisinin_structures/artemisin_RSSSSRS/artemisin_RSSSSRS_b36311.nw
- __MACOSX/artemisinin_structures/artemisin_RSSSSRS/
[truncated: 118 more entries]
