# Supplementary material for: Reference-free NOE NMR analysis
Source: Chem Sci. 2020 Aug 31;11(36):9930–6. doi: 10.1039/d0sc02970j (PMC8162118; doi:10.1039/d0sc02970j)
Supplement: SC-011-D0SC02970J-s002 [file SC-011-D0SC02970J-s002.piz › artemisinin_structures/artemisin_SSSSSSR/artemisin_SSSSSSR_b36312.nw]

start molecule

title molecule
 

geometry units angstroms print xyz autosym
  C        4.48300        1.77230       -1.07950
  O        5.77980        1.22440       -1.28210
  C        6.63660        2.12320       -1.86500
  C        6.00730        3.08960       -2.88500
  C        4.77000        2.40600       -3.47390
  C        3.73140        2.01210       -2.39980
  C        4.09410        3.06510       -4.67020
  C        3.17980        2.02970       -5.34210
  C        2.21770        1.28580       -4.38080
  C        2.91990        0.84260       -3.04150
  C        1.96670        0.08030       -2.10390
  C        1.33890        0.87470       -0.96130
  C        2.35910        1.70470       -0.17410
  O        3.64880        1.05410       -0.17550
  C        1.92600        1.83780        1.28490
  O        7.83700        2.11800       -1.61610
  C        5.80310        4.49590       -2.34250
  C        0.91920        2.08800       -4.22520
  O        2.41680        3.05560       -0.69380
  O        2.77280        3.05340       -2.13260
  H        4.67200        2.71750       -0.55240
  H        6.74370        3.16050       -3.69870
  H        5.19570        1.46590       -3.86660
  H        4.84470        3.39990       -5.39560
  H        3.52080        3.94980       -4.37350
  H        3.82060        1.27590       -5.82000
  H        2.62330        2.50650       -6.15780
  H        1.92340        0.35950       -4.89580
  H        3.65190        0.07910       -3.34920
  H        2.54060       -0.74090       -1.65050
  H        1.17800       -0.42120       -2.67800
  H        0.86440        0.13950       -0.29830
  H        0.53530        1.51870       -1.33450
  H        2.64300        2.45390        1.84030
  H        0.94840        2.32460        1.36790
  H        1.88740        0.86280        1.78230
  H        6.72910        4.87230       -1.89450
  H        5.51900        5.18110       -3.14800
  H        5.02840        4.55270       -1.57490
  H        1.08200        3.08330       -3.80640
  H        0.44860        2.23070       -5.20530
  H        0.18920        1.56160       -3.60560
end
BASIS "ao basis" PRINT
* library 6-31G*
END
scf
 direct
end
dft
xc b3lyp
end
property
 efieldgrad
end
task dft property
