# Supplementary material for: Reference-free NOE NMR analysis
Source: Chem Sci. 2020 Aug 31;11(36):9930–6. doi: 10.1039/d0sc02970j (PMC8162118; doi:10.1039/d0sc02970j)
Supplement: SC-011-D0SC02970J-s002 [file SC-011-D0SC02970J-s002.piz › artemisinin_structures/artemisin_SSSSSSR/artemisin_SSSSSSR_b36312.out.xyz]

42
./artemisin_SSSSSSR_b36312.out
C          1.23493        0.55471       -0.28589
O          1.29885        1.68434       -1.14774
C          0.77187        2.80967       -0.56667
C         -0.42850        2.58458        0.37076
C         -1.13479        1.30110       -0.07517
C         -0.20591        0.06640       -0.05978
C         -2.48445        0.97598        0.55340
C         -3.18486       -0.07672       -0.31878
C         -2.31891       -1.31256       -0.67368
C         -0.84660       -0.92582       -1.08108
C         -0.00063       -2.15474       -1.45905
C          0.94021       -2.70222       -0.38862
C          1.79164       -1.61523        0.27688
O          2.06243       -0.54460       -0.65426
C          3.14154       -2.18538        0.70896
O          1.20850        3.92654       -0.82140
C         -0.07152        2.67648        1.84650
C         -2.45512       -2.37302        0.42665
O          1.15311       -1.14887        1.49061
O         -0.20258       -0.62192        1.20546
H          1.68651        0.90810        0.65121
H         -1.11709        3.41374        0.15224
H         -1.35675        1.52071       -1.13429
H         -3.11092        1.87447        0.59751
H         -2.37469        0.61325        1.58091
H         -3.47508        0.40747       -1.26141
H         -4.12319       -0.38309        0.15879
H         -2.77734       -1.76363       -1.56600
H         -0.95415       -0.37873       -2.03111
H          0.61978       -1.87241       -2.32201
H         -0.63927       -2.96387       -1.83399
H          1.59024       -3.42992       -0.89177
H          0.37990       -3.26016        0.36936
H          3.73871       -1.41337        1.20850
H          3.01738       -3.00915        1.41998
H          3.72298       -2.53489       -0.15086
H          0.47796        3.60170        2.05121
H         -0.97754        2.68289        2.46143
H          0.55269        1.84908        2.19053
H         -2.11916       -2.01796        1.40317
H         -3.50716       -2.66079        0.53986
H         -1.90975       -3.28682        0.17878
