# Supplementary material for: Reference-free NOE NMR analysis
Source: Chem Sci. 2020 Aug 31;11(36):9930–6. doi: 10.1039/d0sc02970j (PMC8162118; doi:10.1039/d0sc02970j)
Supplement: SC-011-D0SC02970J-s002 [file SC-011-D0SC02970J-s002.piz › artemisinin_structures/artemisin_SSSSSSR/artemisin_SSSSSSR_b36311.nw]

start molecule

title molecule
 

geometry units angstroms print xyz autosym
  C        4.49460        1.76740       -1.07480
  O        5.74980        1.15970       -1.35990
  C        6.63440        2.02380       -1.94660
  C        6.02050        3.07570       -2.88130
  C        4.71070        2.50170       -3.43570
  C        3.69760        2.10760       -2.34160
  C        4.03100        3.28750       -4.55360
  C        2.71080        2.61360       -4.96650
  C        2.62810        1.13940       -4.51290
  C        2.75240        0.99300       -2.94080
  C        1.35170        0.97890       -2.28430
  C        1.32700        0.90960       -0.76070
  C        2.41890        1.72180       -0.06910
  O        3.66820        1.01550       -0.20570
  C        2.13860        1.78530        1.43360
  O        7.84290        1.92670       -1.76520
  C        5.94190        4.45780       -2.24920
  C        1.40760        0.45720       -5.13770
  O        2.45820        3.09450       -0.53210
  O        2.82300        3.19650       -1.97600
  H        4.74530        2.66850       -0.49850
  H        6.71750        3.14520       -3.72910
  H        5.05540        1.56020       -3.89440
  H        4.70220        3.33250       -5.42000
  H        3.83300        4.32410       -4.25910
  H        2.60270        2.68660       -6.05560
  H        1.86900        3.17320       -4.53970
  H        3.49190        0.61760       -4.94920
  H        3.21840        0.01420       -2.75980
  H        0.77350        0.12210       -2.65000
  H        0.79360        1.87080       -2.59860
  H        1.41790       -0.14330       -0.46320
  H        0.33650        1.25190       -0.43490
  H        2.93690        2.33530        1.94610
  H        1.20030        2.30970        1.64370
  H        2.09970        0.78480        1.87770
  H        6.90130        4.72880       -1.79520
  H        5.70730        5.21460       -3.00470
  H        5.18300        4.52910       -1.46700
  H        0.47400        0.96240       -4.87110
  H        1.48250        0.47060       -6.23090
  H        1.34460       -0.59100       -4.82780
end
BASIS "ao basis" PRINT
* library 6-31G*
END
scf
 direct
end
dft
xc b3lyp
end
property
 efieldgrad
end
task dft property
