# Supplementary material for: Reference-free NOE NMR analysis
Source: Chem Sci. 2020 Aug 31;11(36):9930–6. doi: 10.1039/d0sc02970j (PMC8162118; doi:10.1039/d0sc02970j)
Supplement: SC-011-D0SC02970J-s002 [file SC-011-D0SC02970J-s002.piz › artemisinin_structures/artemisin_SSSSSSR/artemisin_SSSSSSR_b36311.out.xyz]

42
./artemisin_SSSSSSR_b36311.out
C          1.15241        0.67466       -0.40129
O          0.94792        1.72302       -1.34216
C          0.35811        2.82550       -0.78533
C         -0.64937        2.54776        0.33934
C         -1.22950        1.14621        0.11240
C         -0.16062        0.03514        0.07064
C         -2.41003        0.73734        0.98897
C         -2.84467       -0.70530        0.67685
C         -2.32613       -1.19999       -0.69145
C         -0.74512       -1.16245       -0.77725
C         -0.14673       -2.53064       -0.37331
C          1.37614       -2.61399       -0.34729
C          2.07308       -1.36049        0.17542
O          2.02120       -0.34872       -0.85021
C          3.55837       -1.65274        0.39727
O          0.59332        3.95611       -1.19666
C         -0.08662        2.83321        1.72418
C         -2.96779       -2.54339       -1.05057
O          1.54814       -0.93503        1.45747
O          0.11724       -0.51784        1.37498
H          1.69557        1.14671        0.42883
H         -1.47017        3.25957        0.16900
H         -1.62895        1.23247       -0.91163
H         -3.24930        1.41814        0.80105
H         -2.17290        0.82253        2.05527
H         -3.93952       -0.76022        0.71496
H         -2.47954       -1.37310        1.46721
H         -2.70162       -0.50045       -1.45200
H         -0.49938       -0.98683       -1.83400
H         -0.49522       -3.31109       -1.06004
H         -0.52521       -2.81502        0.61746
H          1.72623       -2.82241       -1.36679
H          1.64458       -3.48149        0.26899
H          4.07682       -0.74845        0.73773
H          3.70492       -2.41717        1.16781
H          4.04699       -1.97555       -0.52835
H          0.39316        3.81768        1.74953
H         -0.88581        2.83472        2.47241
H          0.65956        2.10213        2.04291
H         -2.76375       -3.31005       -0.29658
H         -4.05641       -2.43853       -1.11967
H         -2.61186       -2.89883       -2.02304
