# Supplementary material for: Reference-free NOE NMR analysis
Source: Chem Sci. 2020 Aug 31;11(36):9930–6. doi: 10.1039/d0sc02970j (PMC8162118; doi:10.1039/d0sc02970j)
Supplement: SC-011-D0SC02970J-s002 [file SC-011-D0SC02970J-s002.piz › artemisinin_structures/artemisin_SSSSSSR/artemisin_SSSSSSR_b36312.out]

 argument  1 = artemisin_SRSSSSS/artemisin_SRSSSSS_b36312.nw
  Warning: test file already existed: ./molecule.dir_check_s.5
                                         
                                         


              Northwest Computational Chemistry Package (NWChem) 6.6
              ------------------------------------------------------


                    Environmental Molecular Sciences Laboratory
                       Pacific Northwest National Laboratory
                                Richland, WA 99352

                              Copyright (c) 1994-2015
                       Pacific Northwest National Laboratory
                            Battelle Memorial Institute

             NWChem is an open-source computational chemistry package
                        distributed under the terms of the
                      Educational Community License (ECL) 2.0
             A copy of the license is included with this distribution
                              in the LICENSE.TXT file

                                  ACKNOWLEDGMENT
                                  --------------

            This software and its documentation were developed at the
            EMSL at Pacific Northwest National Laboratory, a multiprogram
            national laboratory, operated for the U.S. Department of Energy
            by Battelle under Contract Number DE-AC05-76RL01830. Support
            for this work was provided by the Department of Energy Office
            of Biological and Environmental Research, Office of Basic
            Energy Sciences, and the Office of Advanced Scientific Computing.


           Job information
           ---------------

    hostname        = nmrserver1
    program         = /home/software/NWChem/bin/nwchem
    date            = Sun Jul 23 18:02:10 2017

    compiled        = Mon_Dec_26_22:57:25_2016
    source          = /home/software/src/nwchem-6.6
    nwchem branch   = 6.6
    nwchem revision = 27746
    ga revision     = 10594
    input           = artemisin_SRSSSSS/artemisin_SRSSSSS_b36312.nw
    prefix          = molecule.
    data base       = ./molecule.db
    status          = startup
    nproc           =        6
    time left       =     -1s


           Memory information
           ------------------

    heap     =   13107196 doubles =    100.0 Mbytes
    stack    =   13107201 doubles =    100.0 Mbytes
    global   =   26214400 doubles =    200.0 Mbytes (distinct from heap & stack)
    total    =   52428797 doubles =    400.0 Mbytes
    verify   = yes
    hardfail = no 


           Directory information
           ---------------------

  0 permanent = .
  0 scratch   = .


                                NWChem Input Module
                                -------------------


                                     molecule
                                     --------

 Scaling coordinates for geometry "geometry" by  1.889725989
 (inverse scale =  0.529177249)

 C1  symmetry detected

          ------
          auto-z
          ------


                             Geometry "geometry" -> ""
                             -------------------------

 Output coordinates in angstroms (scale by  1.889725989 to convert to a.u.)

  No.       Tag          Charge          X              Y              Z
 ---- ---------------- ---------- -------------- -------------- --------------
    1 C                    6.0000     1.23493353     0.55470755    -0.28588736
    2 O                    8.0000     1.29884668     1.68433746    -1.14773584
    3 C                    6.0000     0.77187149     2.80967288    -0.56667007
    4 C                    6.0000    -0.42850433     2.58458096     0.37076205
    5 C                    6.0000    -1.13479107     1.30109861    -0.07517017
    6 C                    6.0000    -0.20590949     0.06640026    -0.05977664
    7 C                    6.0000    -2.48445171     0.97598001     0.55340074
    8 C                    6.0000    -3.18485823    -0.07672155    -0.31877893
    9 C                    6.0000    -2.31890652    -1.31256034    -0.67367532
   10 C                    6.0000    -0.84660064    -0.92581591    -1.08108136
   11 C                    6.0000    -0.00062663    -2.15473818    -1.45905400
   12 C                    6.0000     0.94021179    -2.70222446    -0.38862380
   13 C                    6.0000     1.79164384    -1.61523082     0.27688366
   14 O                    8.0000     2.06243262    -0.54459523    -0.65425612
   15 C                    6.0000     3.14153832    -2.18537668     0.70896096
   16 O                    8.0000     1.20850156     3.92654490    -0.82140420
   17 C                    6.0000    -0.07152017     2.67648439     1.84649903
   18 C                    6.0000    -2.45511568    -2.37302164     0.42664616
   19 O                    8.0000     1.15310793    -1.14886934     1.49060811
   20 O                    8.0000    -0.20258389    -0.62192000     1.20545838
   21 H                    1.0000     1.68650703     0.90810166     0.65121051
   22 H                    1.0000    -1.11709350     3.41374385     0.15223669
   23 H                    1.0000    -1.35674737     1.52070774    -1.13428727
   24 H                    1.0000    -3.11092231     1.87447072     0.59750950
   25 H                    1.0000    -2.37469340     0.61325009     1.58091131
   26 H                    1.0000    -3.47507745     0.40747422    -1.26141075
   27 H                    1.0000    -4.12318765    -0.38308904     0.15879184
   28 H                    1.0000    -2.77733843    -1.76362846    -1.56600201
   29 H                    1.0000    -0.95414752    -0.37872646    -2.03111417
   30 H                    1.0000     0.61977884    -1.87241481    -2.32200984
   31 H                    1.0000    -0.63926817    -2.96387333    -1.83399138
   32 H                    1.0000     1.59024500    -3.42991689    -0.89177273
   33 H                    1.0000     0.37990216    -3.26016352     0.36936323
   34 H                    1.0000     3.73870722    -1.41337300     1.20849775
   35 H                    1.0000     3.01738219    -3.00915397     1.41997519
   36 H                    1.0000     3.72298040    -2.53489086    -0.15085684
   37 H                    1.0000     0.47795848     3.60170029     2.05120789
   38 H                    1.0000    -0.97753635     2.68288735     2.46142649
   39 H                    1.0000     0.55269314     1.84908154     2.19053152
   40 H                    1.0000    -2.11916458    -2.01796283     1.40316521
   41 H                    1.0000    -3.50715805    -2.66079248     0.53986475
   42 H                    1.0000    -1.90974592    -3.28682453     0.17878080

      Atomic Mass 
      ----------- 

      C                 12.000000
      O                 15.994910
      H                  1.007825


 Effective nuclear repulsion energy (a.u.)    1862.3238893541

            Nuclear Dipole moment (a.u.) 
            ----------------------------
        X                 Y               Z
 ---------------- ---------------- ----------------
     0.0000000000    -0.0000000000     0.0000000000


                                Z-matrix (autoz)
                                -------- 

 Units are Angstrom for bonds and degrees for angles

      Type          Name      I     J     K     L     M      Value
      ----------- --------  ----- ----- ----- ----- ----- ----------
    1 Stretch                  1     2                       1.42230
    2 Stretch                  1     6                       1.53805
    3 Stretch                  1    14                       1.42440
    4 Stretch                  1    21                       1.09862
    5 Stretch                  2     3                       1.37176
    6 Stretch                  3     4                       1.53959
    7 Stretch                  3    16                       1.22594
    8 Stretch                  4     5                       1.53135
    9 Stretch                  4    17                       1.52108
   10 Stretch                  4    22                       1.09974
   11 Stretch                  5     6                       1.54517
   12 Stretch                  5     7                       1.52394
   13 Stretch                  5    23                       1.10418
   14 Stretch                  6    10                       1.56142
   15 Stretch                  6    20                       1.44035
   16 Stretch                  7     8                       1.53605
   17 Stretch                  7    24                       1.09622
   18 Stretch                  7    25                       1.09517
   19 Stretch                  8     9                       1.55020
   20 Stretch                  8    26                       1.09874
   21 Stretch                  8    27                       1.09654
   22 Stretch                  9    10                       1.57583
   23 Stretch                  9    18                       1.53422
   24 Stretch                  9    28                       1.09994
   25 Stretch                 10    11                       1.53909
   26 Stretch                 10    29                       1.10156
   27 Stretch                 11    12                       1.52668
   28 Stretch                 11    30                       1.09968
   29 Stretch                 11    31                       1.09688
   30 Stretch                 12    13                       1.53277
   31 Stretch                 12    32                       1.09783
   32 Stretch                 12    33                       1.09535
   33 Stretch                 13    14                       1.44451
   34 Stretch                 13    15                       1.52773
   35 Stretch                 13    19                       1.44857
   36 Stretch                 15    34                       1.09642
   37 Stretch                 15    35                       1.09525
   38 Stretch                 15    36                       1.09523
   39 Stretch                 17    37                       1.09538
   40 Stretch                 17    38                       1.09501
   41 Stretch                 17    39                       1.09206
   42 Stretch                 18    40                       1.09203
   43 Stretch                 18    41                       1.09655
   44 Stretch                 18    42                       1.09266
   45 Stretch                 19    20                       1.48219
   46 Bend                     1     2     3               112.18590
   47 Bend                     1     6     5               107.93885
   48 Bend                     1     6    10               119.33937
   49 Bend                     1     6    20               106.18235
   50 Bend                     1    14    13               107.24184
   51 Bend                     2     1     6               112.54036
   52 Bend                     2     1    14               115.47673
   53 Bend                     2     1    21               104.05869
   54 Bend                     2     3     4               115.94437
   55 Bend                     2     3    16               121.50240
   56 Bend                     3     4     5               107.74786
   57 Bend                     3     4    17               113.51049
   58 Bend                     3     4    22               104.88991
   59 Bend                     4     3    16               122.50670
   60 Bend                     4     5     6               112.92768
   61 Bend                     4     5     7               117.85095
   62 Bend                     4     5    23               101.84898
   63 Bend                     4    17    37               110.49194
   64 Bend                     4    17    38               110.54859
   65 Bend                     4    17    39               113.20425
   66 Bend                     5     4    17               116.19365
   67 Bend                     5     4    22               106.57535
   68 Bend                     5     6    10               104.74933
   69 Bend                     5     6    20               113.07913
   70 Bend                     5     7     8               108.41166
   71 Bend                     5     7    24               110.35676
   72 Bend                     5     7    25               111.64681
   73 Bend                     6     1    14               109.70785
   74 Bend                     6     1    21               111.21006
   75 Bend                     6     5     7               110.96647
   76 Bend                     6     5    23               106.81736
   77 Bend                     6    10     9               111.72925
   78 Bend                     6    10    11               116.26280
   79 Bend                     6    10    29               106.77255
   80 Bend                     6    20    19               109.93802
   81 Bend                     7     5    23               105.07216
   82 Bend                     7     8     9               114.93770
   83 Bend                     7     8    26               107.79197
   84 Bend                     7     8    27               109.53446
   85 Bend                     8     7    24               108.90367
   86 Bend                     8     7    25               110.57535
   87 Bend                     8     9    10               112.67123
   88 Bend                     8     9    18               109.70965
   89 Bend                     8     9    28               106.25024
   90 Bend                     9     8    26               107.60532
   91 Bend                     9     8    27               110.79225
   92 Bend                     9    10    11               112.40047
   93 Bend                     9    10    29               104.69318
   94 Bend                     9    18    40               112.90954
   95 Bend                     9    18    41               109.91471
   96 Bend                     9    18    42               111.78097
   97 Bend                    10     6    20               105.77354
   98 Bend                    10     9    18               115.97652
   99 Bend                    10     9    28               106.27852
  100 Bend                    10    11    12               116.92927
  101 Bend                    10    11    30               107.32689
  102 Bend                    10    11    31               110.66640
  103 Bend                    11    10    29               103.79364
  104 Bend                    11    12    13               113.10633
  105 Bend                    11    12    32               106.33507
  106 Bend                    11    12    33               110.64800
  107 Bend                    12    11    30               107.13387
  108 Bend                    12    11    31               109.50825
  109 Bend                    12    13    14               110.47945
  110 Bend                    12    13    15               110.42372
  111 Bend                    12    13    19               110.31912
  112 Bend                    13    12    32               109.88627
  113 Bend                    13    12    33               110.17702
  114 Bend                    13    15    34               110.32437
  115 Bend                    13    15    35               111.35441
  116 Bend                    13    15    36               111.47852
  117 Bend                    13    19    20               110.88225
  118 Bend                    14     1    21               103.30038
  119 Bend                    14    13    15               107.05411
  120 Bend                    14    13    19               112.58890
  121 Bend                    15    13    19               105.82325
  122 Bend                    17     4    22               107.10831
  123 Bend                    18     9    28               105.15093
  124 Bend                    24     7    25               106.91726
  125 Bend                    26     8    27               105.70849
  126 Bend                    30    11    31               104.45523
  127 Bend                    32    12    33               106.40367
  128 Bend                    34    15    35               107.19113
  129 Bend                    34    15    36               107.05137
  130 Bend                    35    15    36               109.25669
  131 Bend                    37    17    38               107.76816
  132 Bend                    37    17    39               107.11858
  133 Bend                    38    17    39               107.48502
  134 Bend                    40    18    41               106.74732
  135 Bend                    40    18    42               108.73665
  136 Bend                    41    18    42               106.42794
  137 Torsion                  1     2     3     4         -34.60793
  138 Torsion                  1     2     3    16         147.81367
  139 Torsion                  1     6     5     4         -27.76451
  140 Torsion                  1     6     5     7        -162.61815
  141 Torsion                  1     6     5    23          83.38199
  142 Torsion                  1     6    10     9         179.70929
  143 Torsion                  1     6    10    11          48.85810
  144 Torsion                  1     6    10    29         -66.38114
  145 Torsion                  1     6    20    19         -26.10374
  146 Torsion                  1    14    13    12         105.10754
  147 Torsion                  1    14    13    15        -134.61387
  148 Torsion                  1    14    13    19         -18.73094
  149 Torsion                  2     1     6     5         -33.61876
  150 Torsion                  2     1     6    10          85.65229
  151 Torsion                  2     1     6    20        -155.15099
  152 Torsion                  2     1    14    13        -176.09665
  153 Torsion                  2     3     4     5         -26.40016
  154 Torsion                  2     3     4    17         103.73978
  155 Torsion                  2     3     4    22        -139.66865
  156 Torsion                  3     2     1     6          69.00235
  157 Torsion                  3     2     1    14        -163.97001
  158 Torsion                  3     2     1    21         -51.51098
  159 Torsion                  3     4     5     6          58.02040
  160 Torsion                  3     4     5     7        -170.45738
  161 Torsion                  3     4     5    23         -56.16703
  162 Torsion                  3     4    17    37          51.00880
  163 Torsion                  3     4    17    38         170.21857
  164 Torsion                  3     4    17    39         -69.13041
  165 Torsion                  4     5     6    10        -155.91996
  166 Torsion                  4     5     6    20          89.38853
  167 Torsion                  4     5     7     8         163.05903
  168 Torsion                  4     5     7    24          43.86855
  169 Torsion                  4     5     7    25         -74.89394
  170 Torsion                  5     4     3    16         151.15155
  171 Torsion                  5     4    17    37         176.77437
  172 Torsion                  5     4    17    38         -64.01586
  173 Torsion                  5     4    17    39          56.63515
  174 Torsion                  5     6     1    14        -163.66218
  175 Torsion                  5     6     1    21          82.68847
  176 Torsion                  5     6    10     9         -59.40441
  177 Torsion                  5     6    10    11         169.74441
  178 Torsion                  5     6    10    29          54.50516
  179 Torsion                  5     6    20    19        -144.28501
  180 Torsion                  5     7     8     9          50.06775
  181 Torsion                  5     7     8    26         -69.90116
  182 Torsion                  5     7     8    27         175.54385
  183 Torsion                  6     1    14    13         -47.65466
  184 Torsion                  6     5     4    17         -70.60548
  185 Torsion                  6     5     4    22         170.15387
  186 Torsion                  6     5     7     8         -64.53981
  187 Torsion                  6     5     7    24         176.26971
  188 Torsion                  6     5     7    25          57.50722
  189 Torsion                  6    10     9     8          48.33460
  190 Torsion                  6    10     9    18         -79.26160
  191 Torsion                  6    10     9    28         164.30527
  192 Torsion                  6    10    11    12          31.18532
  193 Torsion                  6    10    11    30         -89.12083
  194 Torsion                  6    10    11    31         157.47893
  195 Torsion                  6    20    19    13         -36.86574
  196 Torsion                  7     5     4    17          60.91675
  197 Torsion                  7     5     4    22         -58.32390
  198 Torsion                  7     5     6    10          69.22640
  199 Torsion                  7     5     6    20         -45.46511
  200 Torsion                  7     8     9    10         -43.19925
  201 Torsion                  7     8     9    18          87.63443
  202 Torsion                  7     8     9    28        -159.18685
  203 Torsion                  8     7     5    23          50.55189
  204 Torsion                  8     9    10    11        -178.86220
  205 Torsion                  8     9    10    29         -66.85740
  206 Torsion                  8     9    18    40         -60.77654
  207 Torsion                  8     9    18    41          58.29033
  208 Torsion                  8     9    18    42         176.23936
  209 Torsion                  9     8     7    24         170.16891
  210 Torsion                  9     8     7    25         -72.63182
  211 Torsion                  9    10     6    20          60.30399
  212 Torsion                  9    10    11    12         -99.34946
  213 Torsion                  9    10    11    30         140.34438
  214 Torsion                  9    10    11    31          26.94414
  215 Torsion                 10     6     1    14         -44.39113
  216 Torsion                 10     6     1    21        -158.04048
  217 Torsion                 10     6     5    23         -44.77346
  218 Torsion                 10     6    20    19         101.64002
  219 Torsion                 10     9     8    26          76.87274
  220 Torsion                 10     9     8    27        -168.01934
  221 Torsion                 10     9    18    40          68.27254
  222 Torsion                 10     9    18    41        -172.66059
  223 Torsion                 10     9    18    42         -54.71156
  224 Torsion                 10    11    12    13         -48.32170
  225 Torsion                 10    11    12    32        -169.01405
  226 Torsion                 10    11    12    33          75.83992
  227 Torsion                 11    10     6    20         -70.54719
  228 Torsion                 11    10     9    18          53.54160
  229 Torsion                 11    10     9    28         -62.89153
  230 Torsion                 11    12    13    14         -30.87528
  231 Torsion                 11    12    13    15        -149.11302
  232 Torsion                 11    12    13    19          94.26176
  233 Torsion                 12    11    10    29         148.08851
  234 Torsion                 12    13    15    34        -178.50439
  235 Torsion                 12    13    15    35         -59.60763
  236 Torsion                 12    13    15    36          62.69423
  237 Torsion                 12    13    19    20         -58.08038
  238 Torsion                 13    12    11    30          72.08666
  239 Torsion                 13    12    11    31        -175.18605
  240 Torsion                 13    14     1    21          71.00265
  241 Torsion                 14     1     6    20          74.80558
  242 Torsion                 14    13    12    32          87.77817
  243 Torsion                 14    13    12    33        -155.29394
  244 Torsion                 14    13    15    34          61.18146
  245 Torsion                 14    13    15    35        -179.92178
  246 Torsion                 14    13    15    36         -57.61993
  247 Torsion                 14    13    19    20          65.84689
  248 Torsion                 15    13    12    32         -30.45957
  249 Torsion                 15    13    12    33          86.46832
  250 Torsion                 15    13    19    20        -177.53377
  251 Torsion                 16     3     4    17         -78.70851
  252 Torsion                 16     3     4    22          37.88306
  253 Torsion                 17     4     5    23         175.20709
  254 Torsion                 18     9     8    26        -152.29358
  255 Torsion                 18     9     8    27         -37.18566
  256 Torsion                 18     9    10    29         165.54639
  257 Torsion                 19    13    12    32        -147.08479
  258 Torsion                 19    13    12    33         -30.15690
  259 Torsion                 19    13    15    34         -59.11987
  260 Torsion                 19    13    15    35          59.77689
  261 Torsion                 19    13    15    36        -177.92126
  262 Torsion                 20     6     1    21         -38.84377
  263 Torsion                 20     6     5    23        -159.46497
  264 Torsion                 20     6    10    29         174.21356
  265 Torsion                 22     4     5    23          55.96644
  266 Torsion                 22     4    17    37         -64.27490
  267 Torsion                 22     4    17    38          54.93488
  268 Torsion                 22     4    17    39         175.58589
  269 Torsion                 23     5     7    24         -68.63860
  270 Torsion                 23     5     7    25         172.59891
  271 Torsion                 24     7     8    26          50.20000
  272 Torsion                 24     7     8    27         -64.35499
  273 Torsion                 25     7     8    26         167.39927
  274 Torsion                 25     7     8    27          52.84428
  275 Torsion                 26     8     9    28         -39.11486
  276 Torsion                 27     8     9    28          75.99306
  277 Torsion                 28     9    10    29          49.11327
  278 Torsion                 28     9    18    40        -174.66483
  279 Torsion                 28     9    18    41         -55.59795
  280 Torsion                 28     9    18    42          62.35108
  281 Torsion                 29    10    11    30          27.78236
  282 Torsion                 29    10    11    31         -85.61788
  283 Torsion                 30    11    12    32         -48.60569
  284 Torsion                 30    11    12    33        -163.75172
  285 Torsion                 31    11    12    32          64.12160
  286 Torsion                 31    11    12    33         -51.02443


            XYZ format geometry
            -------------------
    42
 geometry
 C                     1.23493353     0.55470755    -0.28588736
 O                     1.29884668     1.68433746    -1.14773584
 C                     0.77187149     2.80967288    -0.56667007
 C                    -0.42850433     2.58458096     0.37076205
 C                    -1.13479107     1.30109861    -0.07517017
 C                    -0.20590949     0.06640026    -0.05977664
 C                    -2.48445171     0.97598001     0.55340074
 C                    -3.18485823    -0.07672155    -0.31877893
 C                    -2.31890652    -1.31256034    -0.67367532
 C                    -0.84660064    -0.92581591    -1.08108136
 C                    -0.00062663    -2.15473818    -1.45905400
 C                     0.94021179    -2.70222446    -0.38862380
 C                     1.79164384    -1.61523082     0.27688366
 O                     2.06243262    -0.54459523    -0.65425612
 C                     3.14153832    -2.18537668     0.70896096
 O                     1.20850156     3.92654490    -0.82140420
 C                    -0.07152017     2.67648439     1.84649903
 C                    -2.45511568    -2.37302164     0.42664616
 O                     1.15310793    -1.14886934     1.49060811
 O                    -0.20258389    -0.62192000     1.20545838
 H                     1.68650703     0.90810166     0.65121051
 H                    -1.11709350     3.41374385     0.15223669
 H                    -1.35674737     1.52070774    -1.13428727
 H                    -3.11092231     1.87447072     0.59750950
 H                    -2.37469340     0.61325009     1.58091131
 H                    -3.47507745     0.40747422    -1.26141075
 H                    -4.12318765    -0.38308904     0.15879184
 H                    -2.77733843    -1.76362846    -1.56600201
 H                    -0.95414752    -0.37872646    -2.03111417
 H                     0.61977884    -1.87241481    -2.32200984
 H                    -0.63926817    -2.96387333    -1.83399138
 H                     1.59024500    -3.42991689    -0.89177273
 H                     0.37990216    -3.26016352     0.36936323
 H                     3.73870722    -1.41337300     1.20849775
 H                     3.01738219    -3.00915397     1.41997519
 H                     3.72298040    -2.53489086    -0.15085684
 H                     0.47795848     3.60170029     2.05120789
 H                    -0.97753635     2.68288735     2.46142649
 H                     0.55269314     1.84908154     2.19053152
 H                    -2.11916458    -2.01796283     1.40316521
 H                    -3.50715805    -2.66079248     0.53986475
 H                    -1.90974592    -3.28682453     0.17878080

 ==============================================================================
                                internuclear distances
 ------------------------------------------------------------------------------
       center one      |      center two      | atomic units |  angstroms
 ------------------------------------------------------------------------------
    2 O                |   1 C                |     2.68775  |     1.42230
    3 C                |   2 O                |     2.59225  |     1.37176
    4 C                |   3 C                |     2.90941  |     1.53959
    5 C                |   4 C                |     2.89383  |     1.53135
    6 C                |   1 C                |     2.90649  |     1.53805
    6 C                |   5 C                |     2.91994  |     1.54517
    7 C                |   5 C                |     2.87983  |     1.52394
    8 C                |   7 C                |     2.90271  |     1.53605
    9 C                |   8 C                |     2.92945  |     1.55020
   10 C                |   6 C                |     2.95066  |     1.56142
   10 C                |   9 C                |     2.97788  |     1.57583
   11 C                |  10 C                |     2.90845  |     1.53909
   12 C                |  11 C                |     2.88500  |     1.52668
   13 C                |  12 C                |     2.89652  |     1.53277
   14 O                |   1 C                |     2.69173  |     1.42440
   14 O                |  13 C                |     2.72973  |     1.44451
   15 C                |  13 C                |     2.88700  |     1.52773
   16 O                |   3 C                |     2.31670  |     1.22594
   17 C                |   4 C                |     2.87442  |     1.52108
   18 C                |   9 C                |     2.89926  |     1.53422
   19 O                |  13 C                |     2.73740  |     1.44857
   20 O                |   6 C                |     2.72187  |     1.44035
   21 H                |   1 C                |     2.07608  |     1.09862
   22 H                |   4 C                |     2.07820  |     1.09974
   23 H                |   5 C                |     2.08660  |     1.10418
   24 H                |   7 C                |     2.07155  |     1.09622
   25 H                |   7 C                |     2.06957  |     1.09517
   26 H                |   8 C                |     2.07632  |     1.09874
   27 H                |   8 C                |     2.07216  |     1.09654
   28 H                |   9 C                |     2.07859  |     1.09994
   29 H                |  10 C                |     2.08165  |     1.10156
   30 H                |  11 C                |     2.07810  |     1.09968
   31 H                |  11 C                |     2.07280  |     1.09688
   32 H                |  12 C                |     2.07460  |     1.09783
   33 H                |  12 C                |     2.06991  |     1.09535
   34 H                |  15 C                |     2.07193  |     1.09642
   35 H                |  15 C                |     2.06972  |     1.09525
   36 H                |  15 C                |     2.06968  |     1.09523
   37 H                |  17 C                |     2.06997  |     1.09538
   38 H                |  17 C                |     2.06926  |     1.09501
   39 H                |  17 C                |     2.06370  |     1.09206
   40 H                |  18 C                |     2.06363  |     1.09203
   41 H                |  18 C                |     2.07218  |     1.09655
   42 H                |  18 C                |     2.06482  |     1.09266
 ------------------------------------------------------------------------------
                         number of included internuclear distances:         44
 ==============================================================================


 ==============================================================================
                                 internuclear angles
 ------------------------------------------------------------------------------
        center 1       |       center 2       |       center 3       |  degrees
 ------------------------------------------------------------------------------
    2 O                |   1 C                |   6 C                |   112.54
    2 O                |   1 C                |  14 O                |   115.48
    2 O                |   1 C                |  21 H                |   104.06
    6 C                |   1 C                |  14 O                |   109.71
    6 C                |   1 C                |  21 H                |   111.21
   14 O                |   1 C                |  21 H                |   103.30
    1 C                |   2 O                |   3 C                |   112.19
    2 O                |   3 C                |   4 C                |   115.94
    2 O                |   3 C                |  16 O                |   121.50
    4 C                |   3 C                |  16 O                |   122.51
    3 C                |   4 C                |   5 C                |   107.75
    3 C                |   4 C                |  17 C                |   113.51
    3 C                |   4 C                |  22 H                |   104.89
    5 C                |   4 C                |  17 C                |   116.19
    5 C                |   4 C                |  22 H                |   106.58
   17 C                |   4 C                |  22 H                |   107.11
    4 C                |   5 C                |   6 C                |   112.93
    4 C                |   5 C                |   7 C                |   117.85
    4 C                |   5 C                |  23 H                |   101.85
    6 C                |   5 C                |   7 C                |   110.97
    6 C                |   5 C                |  23 H                |   106.82
    7 C                |   5 C                |  23 H                |   105.07
    1 C                |   6 C                |   5 C                |   107.94
    1 C                |   6 C                |  10 C                |   119.34
    1 C                |   6 C                |  20 O                |   106.18
    5 C                |   6 C                |  10 C                |   104.75
    5 C                |   6 C                |  20 O                |   113.08
   10 C                |   6 C                |  20 O                |   105.77
    5 C                |   7 C                |   8 C                |   108.41
    5 C                |   7 C                |  24 H                |   110.36
    5 C                |   7 C                |  25 H                |   111.65
    8 C                |   7 C                |  24 H                |   108.90
    8 C                |   7 C                |  25 H                |   110.58
   24 H                |   7 C                |  25 H                |   106.92
    7 C                |   8 C                |   9 C                |   114.94
    7 C                |   8 C                |  26 H                |   107.79
    7 C                |   8 C                |  27 H                |   109.53
    9 C                |   8 C                |  26 H                |   107.61
    9 C                |   8 C                |  27 H                |   110.79
   26 H                |   8 C                |  27 H                |   105.71
    8 C                |   9 C                |  10 C                |   112.67
    8 C                |   9 C                |  18 C                |   109.71
    8 C                |   9 C                |  28 H                |   106.25
   10 C                |   9 C                |  18 C                |   115.98
   10 C                |   9 C                |  28 H                |   106.28
   18 C                |   9 C                |  28 H                |   105.15
    6 C                |  10 C                |   9 C                |   111.73
    6 C                |  10 C                |  11 C                |   116.26
    6 C                |  10 C                |  29 H                |   106.77
    9 C                |  10 C                |  11 C                |   112.40
    9 C                |  10 C                |  29 H                |   104.69
   11 C                |  10 C                |  29 H                |   103.79
   10 C                |  11 C                |  12 C                |   116.93
   10 C                |  11 C                |  30 H                |   107.33
   10 C                |  11 C                |  31 H                |   110.67
   12 C                |  11 C                |  30 H                |   107.13
   12 C                |  11 C                |  31 H                |   109.51
   30 H                |  11 C                |  31 H                |   104.46
   11 C                |  12 C                |  13 C                |   113.11
   11 C                |  12 C                |  32 H                |   106.34
   11 C                |  12 C                |  33 H                |   110.65
   13 C                |  12 C                |  32 H                |   109.89
   13 C                |  12 C                |  33 H                |   110.18
   32 H                |  12 C                |  33 H                |   106.40
   12 C                |  13 C                |  14 O                |   110.48
   12 C                |  13 C                |  15 C                |   110.42
   12 C                |  13 C                |  19 O                |   110.32
   14 O                |  13 C                |  15 C                |   107.05
   14 O                |  13 C                |  19 O                |   112.59
   15 C                |  13 C                |  19 O                |   105.82
    1 C                |  14 O                |  13 C                |   107.24
   13 C                |  15 C                |  34 H                |   110.32
   13 C                |  15 C                |  35 H                |   111.35
   13 C                |  15 C                |  36 H                |   111.48
   34 H                |  15 C                |  35 H                |   107.19
   34 H                |  15 C                |  36 H                |   107.05
   35 H                |  15 C                |  36 H                |   109.26
    4 C                |  17 C                |  37 H                |   110.49
    4 C                |  17 C                |  38 H                |   110.55
    4 C                |  17 C                |  39 H                |   113.20
   37 H                |  17 C                |  38 H                |   107.77
   37 H                |  17 C                |  39 H                |   107.12
   38 H                |  17 C                |  39 H                |   107.49
    9 C                |  18 C                |  40 H                |   112.91
    9 C                |  18 C                |  41 H                |   109.91
    9 C                |  18 C                |  42 H                |   111.78
   40 H                |  18 C                |  41 H                |   106.75
   40 H                |  18 C                |  42 H                |   108.74
   41 H                |  18 C                |  42 H                |   106.43
 ------------------------------------------------------------------------------
                            number of included internuclear angles:         89
 ==============================================================================


 Summary of "ao basis" -> "" (cartesian)
 ------------------------------------------------------------------------------
       Tag                 Description            Shells   Functions and Types
 ---------------- ------------------------------  ------  ---------------------
 *                           6-31G*                   on all atoms 


                              NWChem Property Module
                              ----------------------


                                     molecule

  itol2e modified to match energy
  convergence criterion.

                                 NWChem DFT Module
                                 -----------------


                                     molecule


                      Basis "ao basis" -> "ao basis" (cartesian)
                      -----
  C (Carbon)
  ----------
            Exponent  Coefficients 
       -------------- ---------------------------------------------------------
  1 S  3.04752490E+03  0.001835
  1 S  4.57369510E+02  0.014037
  1 S  1.03948690E+02  0.068843
  1 S  2.92101550E+01  0.232184
  1 S  9.28666300E+00  0.467941
  1 S  3.16392700E+00  0.362312

  2 S  7.86827240E+00 -0.119332
  2 S  1.88128850E+00 -0.160854
  2 S  5.44249300E-01  1.143456

  3 P  7.86827240E+00  0.068999
  3 P  1.88128850E+00  0.316424
  3 P  5.44249300E-01  0.744308

  4 S  1.68714400E-01  1.000000

  5 P  1.68714400E-01  1.000000

  6 D  8.00000000E-01  1.000000

  O (Oxygen)
  ----------
            Exponent  Coefficients 
       -------------- ---------------------------------------------------------
  1 S  5.48467170E+03  0.001831
  1 S  8.25234950E+02  0.013950
  1 S  1.88046960E+02  0.068445
  1 S  5.29645000E+01  0.232714
  1 S  1.68975700E+01  0.470193
  1 S  5.79963530E+00  0.358521

  2 S  1.55396160E+01 -0.110778
  2 S  3.59993360E+00 -0.148026
  2 S  1.01376180E+00  1.130767

  3 P  1.55396160E+01  0.070874
  3 P  3.59993360E+00  0.339753
  3 P  1.01376180E+00  0.727159

  4 S  2.70005800E-01  1.000000

  5 P  2.70005800E-01  1.000000

  6 D  8.00000000E-01  1.000000

  H (Hydrogen)
  ------------
            Exponent  Coefficients 
       -------------- ---------------------------------------------------------
  1 S  1.87311370E+01  0.033495
  1 S  2.82539370E+00  0.234727
  1 S  6.40121700E-01  0.813757

  2 S  1.61277800E-01  1.000000


 Summary of "ao basis" -> "ao basis" (cartesian)
 ------------------------------------------------------------------------------
       Tag                 Description            Shells   Functions and Types
 ---------------- ------------------------------  ------  ---------------------
 C                           6-31G*                  6       15   3s2p1d
 O                           6-31G*                  6       15   3s2p1d
 H                           6-31G*                  2        2   2s


 Summary of "ao basis" -> "ao basis" (cartesian)
 ------------------------------------------------------------------------------
       Tag                 Description            Shells   Functions and Types
 ---------------- ------------------------------  ------  ---------------------
 C                           6-31G*                  6       15   3s2p1d
 O                           6-31G*                  6       15   3s2p1d
 H                           6-31G*                  2        2   2s


  Caching 1-el integrals 
  itol2e modified to match energy
  convergence criterion.

            General Information
            -------------------
          SCF calculation type: DFT
          Wavefunction type:  closed shell.
          No. of atoms     :    42
          No. of electrons :   152
           Alpha electrons :    76
            Beta electrons :    76
          Charge           :     0
          Spin multiplicity:     1
          Use of symmetry is: off; symmetry adaption is: off
          Maximum number of iterations:  30
          AO basis - number of functions:   344
                     number of shells:   164
          Convergence on energy requested: 1.00D-07
          Convergence on density requested: 1.00D-05
          Convergence on gradient requested: 5.00D-04

              XC Information
              --------------
                         B3LYP Method XC Potential
                     Hartree-Fock (Exact) Exchange  0.200          
                        Slater Exchange Functional  0.800 local    
                    Becke 1988 Exchange Functional  0.720 non-local
              Lee-Yang-Parr Correlation Functional  0.810          
                  VWN I RPA Correlation Functional  0.190 local    

             Grid Information
             ----------------
          Grid used for XC integration:  fine      
          Radial quadrature: Mura-Knowles        
          Angular quadrature: Lebedev. 
          Tag              B.-S. Rad. Rad. Pts. Rad. Cut. Ang. Pts.
          ---              ---------- --------- --------- ---------
          C                   0.70       70          14.0       590
          O                   0.60       70          14.0       590
          H                   0.35       60          14.0       590
          Grid pruning is: on 
          Number of quadrature shells:  2720
          Spatial weights used:  Erf1

          Convergence Information
          -----------------------
          Convergence aids based upon iterative change in 
          total energy or number of iterations. 
          Levelshifting, if invoked, occurs when the 
          HOMO/LUMO gap drops below (HL_TOL): 1.00D-02
          DIIS, if invoked, will attempt to extrapolate 
          using up to (NFOCK): 10 stored Fock matrices.

                    Damping( 0%)  Levelshifting(0.5)       DIIS
                  --------------- ------------------- ---------------
          dE  on:    start            ASAP                start   
          dE off:    2 iters         30 iters            30 iters 


      Screening Tolerance Information
      -------------------------------
          Density screening/tol_rho: 1.00D-11
          AO Gaussian exp screening on grid/accAOfunc:  16
          CD Gaussian exp screening on grid/accCDfunc:  20
          XC Gaussian exp screening on grid/accXCfunc:  20
          Schwarz screening/accCoul: 1.00D-08


      Superposition of Atomic Density Guess
      -------------------------------------

 Sum of atomic energies:        -949.63668925

      Non-variational initial energy
      ------------------------------

 Total energy =    -962.342662
 1-e energy   =   -4998.806146
 2-e energy   =    2174.139595
 HOMO         =      -0.253346
 LUMO         =      -0.017500

   Time after variat. SCF:      7.2
   Time prior to 1st pass:      7.2

 Grid_pts file          = ./molecule.gridpts.0
 Record size in doubles =  12289        No. of grid_pts per rec  =   3070
 Max. records in memory =     97        Max. recs in file   =     21248


           Memory utilization after 1st SCF pass: 
           Heap Space remaining (MW):       11.89            11893132
          Stack Space remaining (MW):       13.10            13103372

   convergence    iter        energy       DeltaE   RMS-Dens  Diis-err    time
 ---------------- ----- ----------------- --------- --------- ---------  ------
 d= 0,ls=0.0,diis     1   -960.4329525202 -2.82D+03  9.08D-03  3.98D+00    51.4
 d= 0,ls=0.0,diis     2   -959.8672905570  5.66D-01  6.95D-03  9.85D+00    90.6
 d= 0,ls=0.0,diis     3   -960.7662622006 -8.99D-01  2.14D-03  8.04D-01   129.5
 d= 0,ls=0.0,diis     4   -960.8223805028 -5.61D-02  9.78D-04  2.33D-01   168.4
 d= 0,ls=0.0,diis     5   -960.8431848992 -2.08D-02  2.47D-04  1.13D-02   207.5
 Grid integrated density:     151.999984682498
 Requested integration accuracy:   0.10E-06
  Resetting Diis
 d= 0,ls=0.0,diis     6   -960.8441415686 -9.57D-04  8.59D-05  8.38D-04   250.9
 Grid integrated density:     151.999984695355
 Requested integration accuracy:   0.10E-06
 d= 0,ls=0.0,diis     7   -960.8442261650 -8.46D-05  5.00D-05  8.81D-05   294.3
 Grid integrated density:     151.999984688126
 Requested integration accuracy:   0.10E-06
 d= 0,ls=0.0,diis     8   -960.8442074007  1.88D-05  3.09D-05  2.86D-04   337.7
 Grid integrated density:     151.999984686459
 Requested integration accuracy:   0.10E-06
 d= 0,ls=0.0,diis     9   -960.8442348894 -2.75D-05  5.53D-06  6.53D-06   381.0
 Grid integrated density:     151.999984689639
 Requested integration accuracy:   0.10E-06
 d= 0,ls=0.0,diis    10   -960.8442355181 -6.29D-07  1.33D-06  3.21D-07   424.5
 Grid integrated density:     151.999984688892
 Requested integration accuracy:   0.10E-06
 d= 0,ls=0.0,diis    11   -960.8442355504 -3.23D-08  3.74D-07  2.08D-08   468.0


         Total DFT energy =     -960.844235550368
      One electron energy =    -5011.250685625813
           Coulomb energy =     2320.710205958456
    Exchange-Corr. energy =     -132.627645237070
 Nuclear repulsion energy =     1862.323889354059

 Numeric. integr. density =      151.999984688892

     Total iterative time =    460.8s


                       DFT Final Molecular Orbital Analysis
                       ------------------------------------

 Vector   20  Occ=2.000000D+00  E=-1.017046D+01
              MO Center= -2.5D+00, -2.4D+00,  4.3D-01, r^2= 2.8D-02
   Bfn.  Coefficient  Atom+Function         Bfn.  Coefficient  Atom+Function  
  ----- ------------  ---------------      ----- ------------  ---------------
   256      0.992933  18 C  s         

 Vector   21  Occ=2.000000D+00  E=-1.139111D+00
              MO Center=  8.2D-01, -5.9D-01,  7.2D-01, r^2= 2.2D+00
   Bfn.  Coefficient  Atom+Function         Bfn.  Coefficient  Atom+Function  
  ----- ------------  ---------------      ----- ------------  ---------------
   272      0.277459  19 O  s               276      0.274632  19 O  s         
   287      0.264355  20 O  s               291      0.243047  20 O  s         
   201      0.174457  14 O  s         

 Vector   22  Occ=2.000000D+00  E=-1.110204D+00
              MO Center=  1.1D+00,  1.6D+00, -5.9D-01, r^2= 2.7D+00
   Bfn.  Coefficient  Atom+Function         Bfn.  Coefficient  Atom+Function  
  ----- ------------  ---------------      ----- ------------  ---------------
    21      0.381544   2 O  s                17      0.355074   2 O  s         
    32      0.178949   3 C  s                16     -0.164906   2 O  s         

 Vector   23  Occ=2.000000D+00  E=-1.053747D+00
              MO Center=  1.5D+00,  6.3D-02, -2.9D-01, r^2= 3.6D+00
   Bfn.  Coefficient  Atom+Function         Bfn.  Coefficient  Atom+Function  
  ----- ------------  ---------------      ----- ------------  ---------------
   201      0.410869  14 O  s               197      0.362681  14 O  s         
   291     -0.172817  20 O  s               196     -0.169239  14 O  s         
   287     -0.162123  20 O  s               231     -0.159372  16 O  s         
   227     -0.152029  16 O  s         

 Vector   24  Occ=2.000000D+00  E=-1.018049D+00
              MO Center=  1.1D+00,  2.8D+00, -7.1D-01, r^2= 2.8D+00
   Bfn.  Coefficient  Atom+Function         Bfn.  Coefficient  Atom+Function  
  ----- ------------  ---------------      ----- ------------  ---------------
   231      0.378468  16 O  s               227      0.365489  16 O  s         
    21     -0.236576   2 O  s                34      0.211103   3 C  py        
    17     -0.209575   2 O  s               226     -0.169990  16 O  s         

 Vector   25  Occ=2.000000D+00  E=-9.496227D-01
              MO Center=  5.7D-01, -7.0D-01,  8.1D-01, r^2= 2.4D+00
   Bfn.  Coefficient  Atom+Function         Bfn.  Coefficient  Atom+Function  
  ----- ------------  ---------------      ----- ------------  ---------------
   276      0.363232  19 O  s               291     -0.318692  20 O  s         
   272      0.308730  19 O  s               287     -0.257595  20 O  s         
    77     -0.163690   6 C  s         

 Vector   26  Occ=2.000000D+00  E=-8.529036D-01
              MO Center= -1.0D+00,  3.2D-01, -6.1D-02, r^2= 5.1D+00
   Bfn.  Coefficient  Atom+Function         Bfn.  Coefficient  Atom+Function  
  ----- ------------  ---------------      ----- ------------  ---------------
    62      0.191408   5 C  s               291     -0.166286  20 O  s         

 Vector   27  Occ=2.000000D+00  E=-8.191369D-01
              MO Center= -4.6D-01,  7.8D-03, -2.3D-01, r^2= 7.2D+00
   Bfn.  Coefficient  Atom+Function         Bfn.  Coefficient  Atom+Function  
  ----- ------------  ---------------      ----- ------------  ---------------
    47      0.188466   4 C  s                51      0.157883   4 C  s         
   152     -0.153533  11 C  s         

 Vector   28  Occ=2.000000D+00  E=-7.958666D-01
              MO Center= -3.9D-01, -9.3D-01, -1.2D-01, r^2= 8.2D+00
   Bfn.  Coefficient  Atom+Function         Bfn.  Coefficient  Atom+Function  
  ----- ------------  ---------------      ----- ------------  ---------------
   167      0.179294  12 C  s               107     -0.160245   8 C  s         

 Vector   29  Occ=2.000000D+00  E=-7.683948D-01
              MO Center=  3.9D-01, -6.1D-01, -9.6D-02, r^2= 7.0D+00
   Bfn.  Coefficient  Atom+Function         Bfn.  Coefficient  Atom+Function  
  ----- ------------  ---------------      ----- ------------  ---------------
   291      0.182206  20 O  s               212      0.165116  15 C  s         
     2     -0.158635   1 C  s         

 Vector   30  Occ=2.000000D+00  E=-7.563865D-01
              MO Center= -6.3D-01,  5.1D-01,  3.6D-01, r^2= 7.5D+00
   Bfn.  Coefficient  Atom+Function         Bfn.  Coefficient  Atom+Function  
  ----- ------------  ---------------      ----- ------------  ---------------
   242      0.174275  17 C  s               246      0.154810  17 C  s         

 Vector   31  Occ=2.000000D+00  E=-7.332765D-01
              MO Center=  2.2D-01, -1.2D+00,  7.2D-02, r^2= 8.6D+00
   Bfn.  Coefficient  Atom+Function         Bfn.  Coefficient  Atom+Function  
  ----- ------------  ---------------      ----- ------------  ---------------
   212      0.204085  15 C  s               216      0.186017  15 C  s         
    92     -0.159262   7 C  s         

 Vector   32  Occ=2.000000D+00  E=-7.029399D-01
              MO Center=  3.6D-01,  4.8D-01, -1.8D-01, r^2= 7.0D+00
   Bfn.  Coefficient  Atom+Function         Bfn.  Coefficient  Atom+Function  
  ----- ------------  ---------------      ----- ------------  ---------------
     2      0.219580   1 C  s                19     -0.200698   2 O  py        
     6      0.190997   1 C  s         

 Vector   33  Occ=2.000000D+00  E=-6.890732D-01
              MO Center= -8.4D-01, -6.7D-01,  2.8D-01, r^2= 9.2D+00
   Bfn.  Coefficient  Atom+Function         Bfn.  Coefficient  Atom+Function  
  ----- ------------  ---------------      ----- ------------  ---------------
   257      0.220064  18 C  s               261      0.206007  18 C  s         
   242     -0.166927  17 C  s               246     -0.159912  17 C  s         

 Vector   34  Occ=2.000000D+00  E=-6.604036D-01
              MO Center=  6.0D-01, -8.1D-01,  5.1D-02, r^2= 8.4D+00
   Bfn.  Coefficient  Atom+Function         Bfn.  Coefficient  Atom+Function  
  ----- ------------  ---------------      ----- ------------  ---------------
   212      0.171597  15 C  s               216      0.171584  15 C  s         

 Vector   35  Occ=2.000000D+00  E=-6.520599D-01
              MO Center= -1.1D+00,  8.2D-01,  3.4D-01, r^2= 8.2D+00
   Bfn.  Coefficient  Atom+Function         Bfn.  Coefficient  Atom+Function  
  ----- ------------  ---------------      ----- ------------  ---------------
   107      0.166785   8 C  s               246     -0.162829  17 C  s         
   242     -0.161302  17 C  s               111      0.158937   8 C  s         

 Vector   36  Occ=2.000000D+00  E=-6.185390D-01
              MO Center= -2.0D-01, -1.9D-01, -3.0D-01, r^2= 7.3D+00
   Bfn.  Coefficient  Atom+Function         Bfn.  Coefficient  Atom+Function  
  ----- ------------  ---------------      ----- ------------  ---------------
    19      0.185261   2 O  py        

 Vector   37  Occ=2.000000D+00  E=-5.907191D-01
              MO Center= -3.6D-01,  5.4D-01,  9.1D-02, r^2= 7.4D+00
   Bfn.  Coefficient  Atom+Function         Bfn.  Coefficient  Atom+Function  
  ----- ------------  ---------------      ----- ------------  ---------------
    79      0.150951   6 C  py        

 Vector   38  Occ=2.000000D+00  E=-5.766821D-01
              MO Center= -4.2D-01, -5.5D-01, -1.6D-01, r^2= 7.0D+00
   Bfn.  Coefficient  Atom+Function         Bfn.  Coefficient  Atom+Function  
  ----- ------------  ---------------      ----- ------------  ---------------
   122      0.155402   9 C  s                80      0.150854   6 C  pz        

 Vector   39  Occ=2.000000D+00  E=-5.737939D-01
              MO Center=  5.3D-01, -2.7D-01, -4.2D-01, r^2= 8.2D+00
   Bfn.  Coefficient  Atom+Function         Bfn.  Coefficient  Atom+Function  
  ----- ------------  ---------------      ----- ------------  ---------------
    19      0.232476   2 O  py              199      0.188853  14 O  py        

 Vector   40  Occ=2.000000D+00  E=-5.570197D-01
              MO Center=  6.5D-01, -4.6D-01,  1.2D-01, r^2= 5.2D+00
   Bfn.  Coefficient  Atom+Function         Bfn.  Coefficient  Atom+Function  
  ----- ------------  ---------------      ----- ------------  ---------------
   199      0.229926  14 O  py              185      0.201180  13 C  pz        
   273      0.196176  19 O  px              288     -0.159786  20 O  px        
   290     -0.159224  20 O  pz        

 Vector   41  Occ=2.000000D+00  E=-5.358203D-01
              MO Center=  3.9D-02,  4.9D-01, -4.3D-02, r^2= 6.9D+00
   Bfn.  Coefficient  Atom+Function         Bfn.  Coefficient  Atom+Function  
  ----- ------------  ---------------      ----- ------------  ---------------
    78     -0.183511   6 C  px                4      0.168018   1 C  py        
    20      0.154500   2 O  pz               48      0.154447   4 C  px        

 Vector   42  Occ=2.000000D+00  E=-5.236963D-01
              MO Center= -4.7D-01,  2.5D-01, -7.3D-02, r^2= 6.8D+00
   Bfn.  Coefficient  Atom+Function         Bfn.  Coefficient  Atom+Function  
  ----- ------------  ---------------      ----- ------------  ---------------
   276      0.168992  19 O  s         

 Vector   43  Occ=2.000000D+00  E=-4.949057D-01
              MO Center=  4.2D-01,  2.9D-01,  1.8D-01, r^2= 8.2D+00
   Bfn.  Coefficient  Atom+Function         Bfn.  Coefficient  Atom+Function  
  ----- ------------  ---------------      ----- ------------  ---------------
   274      0.151492  19 O  py        

 Vector   44  Occ=2.000000D+00  E=-4.878450D-01
              MO Center= -1.5D-01,  9.7D-02, -5.4D-03, r^2= 8.3D+00
   Bfn.  Coefficient  Atom+Function         Bfn.  Coefficient  Atom+Function  
  ----- ------------  ---------------      ----- ------------  ---------------
   184      0.155664  13 C  py        

 Vector   45  Occ=2.000000D+00  E=-4.812962D-01
              MO Center= -8.8D-02, -5.5D-01, -1.3D-01, r^2= 8.7D+00
   Bfn.  Coefficient  Atom+Function         Bfn.  Coefficient  Atom+Function  
  ----- ------------  ---------------      ----- ------------  ---------------
   169      0.174756  12 C  py        

 Vector   46  Occ=2.000000D+00  E=-4.745256D-01
              MO Center=  9.4D-03, -4.3D-01, -4.5D-01, r^2= 9.8D+00
   Bfn.  Coefficient  Atom+Function         Bfn.  Coefficient  Atom+Function  
  ----- ------------  ---------------      ----- ------------  ---------------
   231     -0.180081  16 O  s               168      0.165011  12 C  px        

 Vector   47  Occ=2.000000D+00  E=-4.601901D-01
              MO Center= -7.7D-01,  3.2D-01, -1.0D-02, r^2= 9.0D+00
   Bfn.  Coefficient  Atom+Function         Bfn.  Coefficient  Atom+Function  
  ----- ------------  ---------------      ----- ------------  ---------------
    18      0.142542   2 O  px              290     -0.134600  20 O  pz        
   259     -0.133713  18 C  py              110     -0.132571   8 C  pz        
   125     -0.131817   9 C  pz              291     -0.130704  20 O  s         

 Vector   48  Occ=2.000000D+00  E=-4.451458D-01
              MO Center=  6.1D-02,  5.0D-01, -1.7D-01, r^2= 8.8D+00
   Bfn.  Coefficient  Atom+Function         Bfn.  Coefficient  Atom+Function  
  ----- ------------  ---------------      ----- ------------  ---------------
   231      0.175064  16 O  s               229      0.173293  16 O  py        
    20      0.171978   2 O  pz               34     -0.163348   3 C  py        

 Vector   49  Occ=2.000000D+00  E=-4.435519D-01
              MO Center=  4.9D-01,  4.0D-01, -1.1D-01, r^2= 1.1D+01
   Bfn.  Coefficient  Atom+Function         Bfn.  Coefficient  Atom+Function  
  ----- ------------  ---------------      ----- ------------  ---------------
   229      0.241347  16 O  py              231      0.189408  16 O  s         
   275     -0.152866  19 O  pz        

 Vector   50  Occ=2.000000D+00  E=-4.410895D-01
              MO Center= -5.4D-01,  4.3D-01, -1.3D-01, r^2= 1.1D+01
   Bfn.  Coefficient  Atom+Function         Bfn.  Coefficient  Atom+Function  
  ----- ------------  ---------------      ----- ------------  ---------------
   229      0.191181  16 O  py              231      0.161953  16 O  s         
    34     -0.156151   3 C  py        

 Vector   51  Occ=2.000000D+00  E=-4.339078D-01
              MO Center=  2.8D-01,  1.8D-01,  3.4D-01, r^2= 9.2D+00
   Bfn.  Coefficient  Atom+Function         Bfn.  Coefficient  Atom+Function  
  ----- ------------  ---------------      ----- ------------  ---------------
    20      0.175437   2 O  pz              244      0.165322  17 C  py        

 Vector   52  Occ=2.000000D+00  E=-4.275864D-01
              MO Center=  6.7D-02, -3.5D-01,  2.6D-01, r^2= 1.1D+01
   Bfn.  Coefficient  Atom+Function         Bfn.  Coefficient  Atom+Function  
  ----- ------------  ---------------      ----- ------------  ---------------
   215     -0.150301  15 C  pz              288      0.150092  20 O  px        

 Vector   53  Occ=2.000000D+00  E=-4.200180D-01
              MO Center=  3.3D-01,  5.6D-02,  2.9D-01, r^2= 9.2D+00
   Bfn.  Coefficient  Atom+Function         Bfn.  Coefficient  Atom+Function  
  ----- ------------  ---------------      ----- ------------  ---------------
   289      0.182744  20 O  py        

 Vector   54  Occ=2.000000D+00  E=-4.186854D-01
              MO Center=  5.6D-01,  2.8D-01,  5.4D-01, r^2= 1.0D+01
   Bfn.  Coefficient  Atom+Function         Bfn.  Coefficient  Atom+Function  
  ----- ------------  ---------------      ----- ------------  ---------------
   243      0.193154  17 C  px              275      0.180522  19 O  pz        
    20     -0.155600   2 O  pz        

 Vector   55  Occ=2.000000D+00  E=-4.092754D-01
              MO Center=  1.0D+00, -1.1D+00,  1.9D-01, r^2= 9.8D+00
   Bfn.  Coefficient  Atom+Function         Bfn.  Coefficient  Atom+Function  
  ----- ------------  ---------------      ----- ------------  ---------------
   215      0.241740  15 C  pz              329      0.174577  35 H  s         
   330      0.150101  35 H  s         

 Vector   56  Occ=2.000000D+00  E=-4.050124D-01
              MO Center= -4.2D-02, -1.1D+00,  8.8D-02, r^2= 8.6D+00
   Bfn.  Coefficient  Atom+Function         Bfn.  Coefficient  Atom+Function  
  ----- ------------  ---------------      ----- ------------  ---------------
   214      0.177490  15 C  py              108      0.150653   8 C  px        
   198      0.150999  14 O  px        

 Vector   57  Occ=2.000000D+00  E=-4.004131D-01
              MO Center=  7.6D-01, -5.0D-01,  5.0D-01, r^2= 1.1D+01
   Bfn.  Coefficient  Atom+Function         Bfn.  Coefficient  Atom+Function  
  ----- ------------  ---------------      ----- ------------  ---------------
   215      0.186825  15 C  pz              213     -0.158792  15 C  px        
   244     -0.152502  17 C  py              273     -0.151578  19 O  px        

 Vector   58  Occ=2.000000D+00  E=-3.930116D-01
              MO Center= -1.3D-01,  2.7D-01,  3.0D-01, r^2= 9.2D+00
   Bfn.  Coefficient  Atom+Function         Bfn.  Coefficient  Atom+Function  
  ----- ------------  ---------------      ----- ------------  ---------------
   274     -0.159709  19 O  py              243      0.154394  17 C  px        
     5      0.152222   1 C  pz               20     -0.150851   2 O  pz        

 Vector   59  Occ=2.000000D+00  E=-3.924319D-01
              MO Center=  5.0D-01, -1.3D+00,  1.6D-01, r^2= 9.4D+00
   Bfn.  Coefficient  Atom+Function         Bfn.  Coefficient  Atom+Function  
  ----- ------------  ---------------      ----- ------------  ---------------
   214      0.215395  15 C  py              258      0.167963  18 C  px        
   200     -0.159873  14 O  pz              327      0.153544  34 H  s         

 Vector   60  Occ=2.000000D+00  E=-3.798915D-01
              MO Center= -8.5D-01,  3.4D-01,  5.9D-01, r^2= 9.1D+00
   Bfn.  Coefficient  Atom+Function         Bfn.  Coefficient  Atom+Function  
  ----- ------------  ---------------      ----- ------------  ---------------
   244      0.212579  17 C  py              110     -0.165706   8 C  pz        
   260      0.156240  18 C  pz        

 Vector   61  Occ=2.000000D+00  E=-3.769994D-01
              MO Center= -1.1D+00,  4.8D-01,  6.5D-01, r^2= 8.0D+00
   Bfn.  Coefficient  Atom+Function         Bfn.  Coefficient  Atom+Function  
  ----- ------------  ---------------      ----- ------------  ---------------
   243      0.207316  17 C  px        

 Vector   62  Occ=2.000000D+00  E=-3.738028D-01
              MO Center= -2.2D-01, -1.2D-02, -1.3D-01, r^2= 9.5D+00
   Bfn.  Coefficient  Atom+Function         Bfn.  Coefficient  Atom+Function  
  ----- ------------  ---------------      ----- ------------  ---------------
    18      0.187783   2 O  px              154     -0.159880  11 C  py        

 Vector   63  Occ=2.000000D+00  E=-3.666011D-01
              MO Center= -3.1D-01, -1.0D+00, -1.4D-01, r^2= 1.1D+01
   Bfn.  Coefficient  Atom+Function         Bfn.  Coefficient  Atom+Function  
  ----- ------------  ---------------      ----- ------------  ---------------
   258      0.196954  18 C  px        

 Vector   64  Occ=2.000000D+00  E=-3.614571D-01
              MO Center=  3.3D-01, -3.5D-01, -3.4D-03, r^2= 9.8D+00
   Bfn.  Coefficient  Atom+Function         Bfn.  Coefficient  Atom+Function  
  ----- ------------  ---------------      ----- ------------  ---------------
   155      0.193883  11 C  pz              170     -0.159443  12 C  pz        

 Vector   65  Occ=2.000000D+00  E=-3.535832D-01
              MO Center= -2.3D-01,  4.3D-01,  3.9D-01, r^2= 7.3D+00
   Bfn.  Coefficient  Atom+Function         Bfn.  Coefficient  Atom+Function  
  ----- ------------  ---------------      ----- ------------  ---------------
    20      0.195901   2 O  pz              275     -0.183972  19 O  pz        
   290      0.177724  20 O  pz              274      0.170696  19 O  py        

 Vector   66  Occ=2.000000D+00  E=-3.463909D-01
              MO Center= -1.2D+00,  3.2D-01,  1.5D-01, r^2= 8.2D+00
   Bfn.  Coefficient  Atom+Function         Bfn.  Coefficient  Atom+Function  
  ----- ------------  ---------------      ----- ------------  ---------------
    63      0.182179   5 C  px               50     -0.162278   4 C  pz        
   108      0.158367   8 C  px        

 Vector   67  Occ=2.000000D+00  E=-3.447854D-01
              MO Center= -5.7D-01, -2.4D-01, -1.4D-02, r^2= 8.8D+00
   Bfn.  Coefficient  Atom+Function         Bfn.  Coefficient  Atom+Function  
  ----- ------------  ---------------      ----- ------------  ---------------
   275      0.191503  19 O  pz              109     -0.171880   8 C  py        

 Vector   68  Occ=2.000000D+00  E=-3.319342D-01
              MO Center= -3.9D-01,  3.0D-01, -2.5D-01, r^2= 9.2D+00
   Bfn.  Coefficient  Atom+Function         Bfn.  Coefficient  Atom+Function  
  ----- ------------  ---------------      ----- ------------  ---------------
   230      0.218520  16 O  pz              274     -0.183229  19 O  py        
    20     -0.170965   2 O  pz              170     -0.161212  12 C  pz        

 Vector   69  Occ=2.000000D+00  E=-3.273342D-01
              MO Center= -1.2D+00, -5.3D-01, -2.2D-01, r^2= 8.0D+00
   Bfn.  Coefficient  Atom+Function         Bfn.  Coefficient  Atom+Function  
  ----- ------------  ---------------      ----- ------------  ---------------
   125      0.216099   9 C  pz              110     -0.195785   8 C  pz        
   260     -0.175693  18 C  pz               95      0.163867   7 C  pz        
   316     -0.157038  28 H  s               315     -0.152368  28 H  s         

 Vector   70  Occ=2.000000D+00  E=-3.179919D-01
              MO Center=  1.2D-01,  5.9D-01, -8.1D-01, r^2= 8.5D+00
   Bfn.  Coefficient  Atom+Function         Bfn.  Coefficient  Atom+Function  
  ----- ------------  ---------------      ----- ------------  ---------------
    18      0.310521   2 O  px               22      0.224265   2 O  px        
   230     -0.213788  16 O  pz        

 Vector   71  Occ=2.000000D+00  E=-3.112680D-01
              MO Center= -6.6D-01, -7.1D-01, -2.9D-01, r^2= 7.1D+00
   Bfn.  Coefficient  Atom+Function         Bfn.  Coefficient  Atom+Function  
  ----- ------------  ---------------      ----- ------------  ---------------
   200      0.195546  14 O  pz              318      0.178537  29 H  s         
   290     -0.174432  20 O  pz              259      0.169769  18 C  py        
   124     -0.160977   9 C  py              140     -0.159179  10 C  pz        

 Vector   72  Occ=2.000000D+00  E=-3.037137D-01
              MO Center= -4.6D-01, -8.0D-01, -5.4D-01, r^2= 8.1D+00
   Bfn.  Coefficient  Atom+Function         Bfn.  Coefficient  Atom+Function  
  ----- ------------  ---------------      ----- ------------  ---------------
   123      0.236434   9 C  px              138     -0.215966  10 C  px        
   153      0.174901  11 C  px              168     -0.168106  12 C  px        
   108     -0.162563   8 C  px               18      0.153925   2 O  px        

 Vector   73  Occ=2.000000D+00  E=-3.008765D-01
              MO Center= -2.4D-01, -2.7D-02, -9.1D-02, r^2= 7.6D+00
   Bfn.  Coefficient  Atom+Function         Bfn.  Coefficient  Atom+Function  
  ----- ------------  ---------------      ----- ------------  ---------------
   274      0.244531  19 O  py              139      0.174876  10 C  py        
   278      0.170366  19 O  py              200     -0.160266  14 O  pz        
   109      0.158648   8 C  py        

 Vector   74  Occ=2.000000D+00  E=-2.711137D-01
              MO Center=  6.3D-01,  1.1D-01, -9.5D-02, r^2= 6.0D+00
   Bfn.  Coefficient  Atom+Function         Bfn.  Coefficient  Atom+Function  
  ----- ------------  ---------------      ----- ------------  ---------------
   198      0.284233  14 O  px              289      0.231325  20 O  py        
   202      0.209389  14 O  px              200      0.197331  14 O  pz        
   290      0.183023  20 O  pz              228     -0.181854  16 O  px        
   293      0.166619  20 O  py               81      0.163416   6 C  s         
    64      0.158680   5 C  py               78      0.153786   6 C  px        

 Vector   75  Occ=2.000000D+00  E=-2.687515D-01
              MO Center=  7.6D-01,  2.8D+00, -5.0D-01, r^2= 4.7D+00
   Bfn.  Coefficient  Atom+Function         Bfn.  Coefficient  Atom+Function  
  ----- ------------  ---------------      ----- ------------  ---------------
   228      0.385035  16 O  px              230     -0.321492  16 O  pz        
   232      0.263478  16 O  px              234     -0.222265  16 O  pz        
    51      0.209120   4 C  s                48      0.172378   4 C  px        
   229     -0.156241  16 O  py        

 Vector   76  Occ=2.000000D+00  E=-2.520553D-01
              MO Center=  5.7D-01, -5.5D-01,  4.5D-01, r^2= 4.2D+00
   Bfn.  Coefficient  Atom+Function         Bfn.  Coefficient  Atom+Function  
  ----- ------------  ---------------      ----- ------------  ---------------
   289     -0.321994  20 O  py              274      0.297068  19 O  py        
   293     -0.231914  20 O  py              198      0.207013  14 O  px        
   278      0.207939  19 O  py              171      0.200051  12 C  s         
   273      0.168515  19 O  px              288     -0.160156  20 O  px        
   202      0.158569  14 O  px        

 Vector   77  Occ=0.000000D+00  E=-2.016911D-02
              MO Center=  5.1D-01, -6.9D-01,  9.9D-01, r^2= 3.5D+00
   Bfn.  Coefficient  Atom+Function         Bfn.  Coefficient  Atom+Function  
  ----- ------------  ---------------      ----- ------------  ---------------
   291     -0.501476  20 O  s               276      0.475074  19 O  s         
   288     -0.432360  20 O  px              292     -0.414535  20 O  px        
   273     -0.405986  19 O  px              277     -0.375065  19 O  px        
     6      0.293923   1 C  s                66     -0.285235   5 C  s         
   332     -0.271797  36 H  s               216      0.243012  15 C  s         

 Vector   78  Occ=0.000000D+00  E=-1.305906D-02
              MO Center=  7.4D-01,  2.8D+00, -3.9D-01, r^2= 3.2D+00
   Bfn.  Coefficient  Atom+Function         Bfn.  Coefficient  Atom+Function  
  ----- ------------  ---------------      ----- ------------  ---------------
   246     -0.404895  17 C  s                35      0.401111   3 C  pz        
    39      0.357090   3 C  pz               33      0.331169   3 C  px        
   230     -0.297910  16 O  pz              234     -0.294565  16 O  pz        
   304      0.285564  22 H  s                37      0.246830   3 C  px        
   228     -0.238707  16 O  px              336      0.239646  38 H  s         

 Vector   79  Occ=0.000000D+00  E= 6.004182D-02
              MO Center= -1.3D+00, -1.9D-01, -8.5D-01, r^2= 9.3D+00
   Bfn.  Coefficient  Atom+Function         Bfn.  Coefficient  Atom+Function  
  ----- ------------  ---------------      ----- ------------  ---------------
   306      0.689567  23 H  s               318      0.648883  29 H  s         
   111     -0.552462   8 C  s               312      0.534570  26 H  s         
   156     -0.521078  11 C  s               316      0.518548  28 H  s         
    66     -0.469628   5 C  s               126     -0.451452   9 C  s         
   304      0.447417  22 H  s                96     -0.430630   7 C  s         

 Vector   80  Occ=0.000000D+00  E= 6.798887D-02
              MO Center=  9.9D-01,  1.9D-01, -2.6D-02, r^2= 6.5D+00
   Bfn.  Coefficient  Atom+Function         Bfn.  Coefficient  Atom+Function  
  ----- ------------  ---------------      ----- ------------  ---------------
   302      0.771146  21 H  s                 9     -0.655761   1 C  pz        
    36      0.655732   3 C  s                21     -0.574380   2 O  s         
   201     -0.508345  14 O  s               216     -0.417519  15 C  s         
   141     -0.410503  10 C  s               330      0.401599  35 H  s         
    51     -0.388227   4 C  s               156     -0.359614  11 C  s         

 Vector   81  Occ=0.000000D+00  E= 8.881303D-02
              MO Center= -3.7D-01, -3.2D-01, -9.4D-02, r^2= 1.4D+01
   Bfn.  Coefficient  Atom+Function         Bfn.  Coefficient  Atom+Function  
  ----- ------------  ---------------      ----- ------------  ---------------
   171     -0.697619  12 C  s               304     -0.696417  22 H  s         
   156     -0.663937  11 C  s                51      0.660448   4 C  s         
   261     -0.656224  18 C  s               306     -0.593962  23 H  s         
    66      0.584014   5 C  s               326      0.556750  33 H  s         
   324      0.510101  32 H  s               322      0.494451  31 H  s         

 Vector   82  Occ=0.000000D+00  E= 9.543059D-02
              MO Center= -5.7D-01, -1.2D+00, -1.9D-01, r^2= 1.1D+01
   Bfn.  Coefficient  Atom+Function         Bfn.  Coefficient  Atom+Function  
  ----- ------------  ---------------      ----- ------------  ---------------
   261      0.753604  18 C  s                96      0.711811   7 C  s         
   324      0.685872  32 H  s               318      0.546639  29 H  s         
   344     -0.527243  42 H  s               111      0.497852   8 C  s         
   320      0.500095  30 H  s               314     -0.496950  27 H  s         
   308     -0.483948  24 H  s               310     -0.434882  25 H  s         

 Vector   83  Occ=0.000000D+00  E= 1.027708D-01
              MO Center= -5.6D-01, -2.5D-01,  1.9D-01, r^2= 1.3D+01
   Bfn.  Coefficient  Atom+Function         Bfn.  Coefficient  Atom+Function  
  ----- ------------  ---------------      ----- ------------  ---------------
    96      0.876223   7 C  s               246      0.813918  17 C  s         
   171      0.711057  12 C  s               310     -0.695519  25 H  s         
   141     -0.626669  10 C  s               324     -0.592424  32 H  s         
   316      0.571272  28 H  s               318      0.555409  29 H  s         
   336     -0.518699  38 H  s               312      0.510143  26 H  s         

 Vector   84  Occ=0.000000D+00  E= 1.141047D-01
              MO Center=  1.4D+00, -1.5D+00,  3.8D-01, r^2= 1.2D+01
   Bfn.  Coefficient  Atom+Function         Bfn.  Coefficient  Atom+Function  
  ----- ------------  ---------------      ----- ------------  ---------------
   216      1.628914  15 C  s               156     -1.019761  11 C  s         
   328     -0.891498  34 H  s               330     -0.863956  35 H  s         
   332     -0.524642  36 H  s               322      0.517997  31 H  s         
   246     -0.459479  17 C  s               306     -0.434596  23 H  s         
   171      0.421000  12 C  s               172     -0.413002  12 C  px        

 Vector   85  Occ=0.000000D+00  E= 1.152322D-01
              MO Center= -6.5D-01, -3.5D-01,  1.9D-01, r^2= 1.3D+01
   Bfn.  Coefficient  Atom+Function         Bfn.  Coefficient  Atom+Function  
  ----- ------------  ---------------      ----- ------------  ---------------
   111      0.808426   8 C  s               314     -0.736585  27 H  s         
   302     -0.632419  21 H  s               156     -0.562992  11 C  s         
   328     -0.555334  34 H  s               304      0.541778  22 H  s         
   316     -0.541298  28 H  s                51     -0.513902   4 C  s         
     6      0.507215   1 C  s               326      0.504613  33 H  s         

 Vector   86  Occ=0.000000D+00  E= 1.236121D-01
              MO Center= -4.2D-01, -4.9D-01,  3.4D-02, r^2= 1.1D+01
   Bfn.  Coefficient  Atom+Function         Bfn.  Coefficient  Atom+Function  
  ----- ------------  ---------------      ----- ------------  ---------------
   308      0.771095  24 H  s               261      0.753561  18 C  s         
    96     -0.648928   7 C  s               342     -0.560728  41 H  s         
    81      0.534707   6 C  s               328     -0.519231  34 H  s         
   312      0.501966  26 H  s               111     -0.492670   8 C  s         
    98     -0.437356   7 C  py              201     -0.411516  14 O  s         

 Vector   87  Occ=0.000000D+00  E= 1.267383D-01
              MO Center= -4.3D-01, -2.3D-01, -7.9D-03, r^2= 1.2D+01
   Bfn.  Coefficient  Atom+Function         Bfn.  Coefficient  Atom+Function  
  ----- ------------  ---------------      ----- ------------  ---------------
     6      0.727161   1 C  s               338     -0.686669  39 H  s         
   320      0.648436  30 H  s               314      0.562598  27 H  s         
   322     -0.507333  31 H  s               246      0.504054  17 C  s         
   302     -0.499105  21 H  s               304      0.472997  22 H  s         
   324      0.451196  32 H  s               157     -0.434274  11 C  px        

 Vector   88  Occ=0.000000D+00  E= 1.319863D-01
              MO Center= -5.9D-01, -1.8D-02, -6.1D-02, r^2= 1.2D+01
   Bfn.  Coefficient  Atom+Function         Bfn.  Coefficient  Atom+Function  
  ----- ------------  ---------------      ----- ------------  ---------------
   304     -0.683871  22 H  s                51      0.647422   4 C  s         
    96     -0.641527   7 C  s               316     -0.590706  28 H  s         
   314      0.568415  27 H  s               246     -0.532649  17 C  s         
   322     -0.517441  31 H  s               332     -0.485220  36 H  s         
   216      0.469926  15 C  s               310      0.462709  25 H  s         

 Vector   89  Occ=0.000000D+00  E= 1.410588D-01
              MO Center= -1.5D+00, -3.4D-01, -1.7D-02, r^2= 1.1D+01
   Bfn.  Coefficient  Atom+Function         Bfn.  Coefficient  Atom+Function  
  ----- ------------  ---------------      ----- ------------  ---------------
   314      0.877426  27 H  s               246      0.743718  17 C  s         
   336     -0.743429  38 H  s               320     -0.668704  30 H  s         
   111     -0.637968   8 C  s               126      0.588167   9 C  s         
    96      0.557842   7 C  s               342      0.546970  41 H  s         
   171     -0.543339  12 C  s               156      0.536756  11 C  s         

 Vector   90  Occ=0.000000D+00  E= 1.458286D-01
              MO Center=  3.1D-01, -8.9D-01,  3.1D-01, r^2= 1.5D+01
   Bfn.  Coefficient  Atom+Function         Bfn.  Coefficient  Atom+Function  
  ----- ------------  ---------------      ----- ------------  ---------------
   330      0.977984  35 H  s               126     -0.824020   9 C  s         
   316      0.760852  28 H  s               246     -0.747226  17 C  s         
   308     -0.735693  24 H  s               218      0.601907  15 C  py        
   334      0.590422  37 H  s               328     -0.567698  34 H  s         
   216     -0.553393  15 C  s               320     -0.522214  30 H  s         

 Vector   91  Occ=0.000000D+00  E= 1.475707D-01
              MO Center= -4.5D-01, -4.5D-01, -1.8D-01, r^2= 1.1D+01
   Bfn.  Coefficient  Atom+Function         Bfn.  Coefficient  Atom+Function  
  ----- ------------  ---------------      ----- ------------  ---------------
   111      0.909477   8 C  s               322      0.741337  31 H  s         
   261      0.727160  18 C  s               141     -0.678210  10 C  s         
    66      0.651048   5 C  s               312     -0.630158  26 H  s         
   246     -0.509631  17 C  s               186     -0.478976  13 C  s         
   156     -0.451012  11 C  s                21      0.444548   2 O  s         

 Vector   92  Occ=0.000000D+00  E= 1.489981D-01
              MO Center= -6.4D-01, -4.8D-02,  2.6D-01, r^2= 1.2D+01
   Bfn.  Coefficient  Atom+Function         Bfn.  Coefficient  Atom+Function  
  ----- ------------  ---------------      ----- ------------  ---------------
    96      0.751111   7 C  s               304      0.684805  22 H  s         
   338      0.643402  39 H  s               342      0.621406  41 H  s         
   141      0.603173  10 C  s               322     -0.510854  31 H  s         
   310     -0.497839  25 H  s               261     -0.485457  18 C  s         
   248      0.482334  17 C  py               98     -0.467468   7 C  py        

 Vector   93  Occ=0.000000D+00  E= 1.591902D-01
              MO Center=  8.7D-02,  6.8D-01,  1.1D+00, r^2= 1.4D+01
   Bfn.  Coefficient  Atom+Function         Bfn.  Coefficient  Atom+Function  
  ----- ------------  ---------------      ----- ------------  ---------------
   334      1.270374  37 H  s               246     -1.033369  17 C  s         
   330     -0.674740  35 H  s               310     -0.616877  25 H  s         
   340     -0.604798  40 H  s               171     -0.549708  12 C  s         
   247     -0.473392  17 C  px              216      0.460315  15 C  s         
   324      0.435635  32 H  s               248     -0.431481  17 C  py        

 Vector   94  Occ=0.000000D+00  E= 1.629514D-01
              MO Center= -5.9D-01, -6.4D-01,  2.6D-01, r^2= 1.5D+01
   Bfn.  Coefficient  Atom+Function         Bfn.  Coefficient  Atom+Function  
  ----- ------------  ---------------      ----- ------------  ---------------
   261     -1.120349  18 C  s               111      1.093817   8 C  s         
   332      0.785201  36 H  s               171      0.765659  12 C  s         
   340      0.731396  40 H  s               246      0.705118  17 C  s         
    36      0.701053   3 C  s               312     -0.688771  26 H  s         
   342      0.619579  41 H  s                51     -0.609210   4 C  s         

 Vector   95  Occ=0.000000D+00  E= 1.661123D-01
              MO Center= -1.3D-01, -1.7D-01,  5.8D-01, r^2= 1.5D+01
   Bfn.  Coefficient  Atom+Function         Bfn.  Coefficient  Atom+Function  
  ----- ------------  ---------------      ----- ------------  ---------------
   336      0.984232  38 H  s               332      0.767129  36 H  s         
   126      0.668774   9 C  s               342      0.640992  41 H  s         
   247      0.607755  17 C  px              219      0.576241  15 C  pz        
   328     -0.527512  34 H  s               246     -0.481251  17 C  s         
   326      0.480399  33 H  s               322     -0.452385  31 H  s         

 Vector   96  Occ=0.000000D+00  E= 1.726010D-01
              MO Center=  6.9D-01, -6.0D-01,  4.1D-01, r^2= 1.3D+01
   Bfn.  Coefficient  Atom+Function         Bfn.  Coefficient  Atom+Function  
  ----- ------------  ---------------      ----- ------------  ---------------
   328      0.963139  34 H  s                81      0.865031   6 C  s         
   338     -0.737904  39 H  s               126     -0.611202   9 C  s         
   218     -0.606535  15 C  py              246      0.540553  17 C  s         
   316      0.540511  28 H  s               308     -0.532958  24 H  s         
    51     -0.481969   4 C  s               330     -0.479394  35 H  s         

 Vector   97  Occ=0.000000D+00  E= 1.778538D-01
              MO Center= -4.6D-01,  7.2D-01,  2.5D-01, r^2= 1.1D+01
   Bfn.  Coefficient  Atom+Function         Bfn.  Coefficient  Atom+Function  
  ----- ------------  ---------------      ----- ------------  ---------------
    36      0.909575   3 C  s                52     -0.830279   4 C  px        
   334     -0.787267  37 H  s               312     -0.742947  26 H  s         
   111      0.701915   8 C  s                66     -0.664299   5 C  s         
   216      0.573639  15 C  s                99      0.542216   7 C  pz        
   126     -0.532582   9 C  s               326      0.524462  33 H  s         

 Vector   98  Occ=0.000000D+00  E= 1.788272D-01
              MO Center= -7.3D-02, -1.0D+00,  1.6D-01, r^2= 1.4D+01
   Bfn.  Coefficient  Atom+Function         Bfn.  Coefficient  Atom+Function  
  ----- ------------  ---------------      ----- ------------  ---------------
   332     -0.890346  36 H  s               216      0.831570  15 C  s         
   261     -0.760752  18 C  s               324      0.708552  32 H  s         
   186     -0.658831  13 C  s               219     -0.626722  15 C  pz        
   156      0.615500  11 C  s               171     -0.602776  12 C  s         
   340      0.597401  40 H  s               304     -0.588786  22 H  s         

 Vector   99  Occ=0.000000D+00  E= 1.881976D-01
              MO Center= -7.5D-01, -3.3D-01, -2.2D-01, r^2= 1.0D+01
   Bfn.  Coefficient  Atom+Function         Bfn.  Coefficient  Atom+Function  
  ----- ------------  ---------------      ----- ------------  ---------------
   141      1.212550  10 C  s               126      0.899085   9 C  s         
   186      0.857220  13 C  s                96     -0.768416   7 C  s         
    66      0.732345   5 C  s               156     -0.703658  11 C  s         
   308      0.669591  24 H  s                 6      0.629216   1 C  s         
    98     -0.592095   7 C  py              216     -0.563654  15 C  s         

 Vector  100  Occ=0.000000D+00  E= 1.936024D-01
              MO Center=  1.1D-01, -1.1D+00,  3.8D-01, r^2= 1.2D+01
   Bfn.  Coefficient  Atom+Function         Bfn.  Coefficient  Atom+Function  
  ----- ------------  ---------------      ----- ------------  ---------------
   186      1.213649  13 C  s               344      0.766135  42 H  s         
   216     -0.695477  15 C  s               330      0.688237  35 H  s         
   173     -0.593366  12 C  py               52     -0.541810   4 C  px        
   126      0.541995   9 C  s               320      0.526434  30 H  s         
   261     -0.519942  18 C  s               276     -0.512249  19 O  s         

 Vector  101  Occ=0.000000D+00  E= 1.966366D-01
              MO Center=  6.1D-02,  1.1D-01, -1.7D-01, r^2= 1.1D+01
   Bfn.  Coefficient  Atom+Function         Bfn.  Coefficient  Atom+Function  
  ----- ------------  ---------------      ----- ------------  ---------------
    51      1.433341   4 C  s               246     -0.824664  17 C  s         
   318      0.794820  29 H  s               186      0.782019  13 C  s         
   320     -0.701480  30 H  s               141     -0.649774  10 C  s         
   156      0.621639  11 C  s               328      0.604180  34 H  s         
   312     -0.545334  26 H  s               249      0.528008  17 C  pz        

 Vector  102  Occ=0.000000D+00  E= 2.044095D-01
              MO Center= -2.0D-02,  1.7D-01,  3.3D-01, r^2= 1.0D+01
   Bfn.  Coefficient  Atom+Function         Bfn.  Coefficient  Atom+Function  
  ----- ------------  ---------------      ----- ------------  ---------------
   126     -0.904235   9 C  s               111      0.887509   8 C  s         
   338      0.839024  39 H  s               186      0.809970  13 C  s         
   216     -0.758444  15 C  s               246     -0.758310  17 C  s         
   302     -0.694539  21 H  s                54      0.665783   4 C  pz        
    66     -0.620146   5 C  s               112      0.611174   8 C  px        

 Vector  103  Occ=0.000000D+00  E= 2.076027D-01
              MO Center= -1.5D+00, -3.3D-04,  5.5D-01, r^2= 9.8D+00
   Bfn.  Coefficient  Atom+Function         Bfn.  Coefficient  Atom+Function  
  ----- ------------  ---------------      ----- ------------  ---------------
    96      1.062849   7 C  s               310     -0.949936  25 H  s         
   340      0.932667  40 H  s                51      0.867691   4 C  s         
   246     -0.812988  17 C  s               336      0.752152  38 H  s         
   261     -0.673246  18 C  s               322      0.524363  31 H  s         
   113     -0.519988   8 C  py              318     -0.516998  29 H  s         

 Vector  104  Occ=0.000000D+00  E= 2.137061D-01
              MO Center=  1.3D-01, -1.1D+00, -1.6D-01, r^2= 1.1D+01
   Bfn.  Coefficient  Atom+Function         Bfn.  Coefficient  Atom+Function  
  ----- ------------  ---------------      ----- ------------  ---------------
   171      1.183816  12 C  s               156     -0.983060  11 C  s         
   186     -0.879410  13 C  s               344     -0.782132  42 H  s         
   188      0.695599  13 C  py                6     -0.592962   1 C  s         
    36     -0.586240   3 C  s               173      0.584662  12 C  py        
    81      0.550010   6 C  s               261      0.550363  18 C  s         

 Vector  105  Occ=0.000000D+00  E= 2.177656D-01
              MO Center= -6.9D-01, -1.3D+00, -3.6D-01, r^2= 9.5D+00
   Bfn.  Coefficient  Atom+Function         Bfn.  Coefficient  Atom+Function  
  ----- ------------  ---------------      ----- ------------  ---------------
   126      1.265622   9 C  s               171      1.263691  12 C  s         
   261     -1.225398  18 C  s               157     -0.867449  11 C  px        
   344      0.754007  42 H  s               143      0.724962  10 C  py        
   186     -0.642297  13 C  s                36     -0.612528   3 C  s         
   113      0.596695   8 C  py              188      0.588593  13 C  py        

 Vector  106  Occ=0.000000D+00  E= 2.237022D-01
              MO Center= -1.5D+00,  3.5D-01,  1.1D-01, r^2= 1.0D+01
   Bfn.  Coefficient  Atom+Function         Bfn.  Coefficient  Atom+Function  
  ----- ------------  ---------------      ----- ------------  ---------------
    67      0.695571   5 C  px              126     -0.669875   9 C  s         
   342     -0.662564  41 H  s                53      0.650819   4 C  py        
   314      0.653361  27 H  s                54     -0.638145   4 C  pz        
   246      0.630575  17 C  s               141      0.618489  10 C  s         
   340      0.592976  40 H  s               310     -0.589016  25 H  s         

 Vector  107  Occ=0.000000D+00  E= 2.308950D-01
              MO Center= -1.4D+00, -2.2D-01, -8.7D-02, r^2= 9.6D+00
   Bfn.  Coefficient  Atom+Function         Bfn.  Coefficient  Atom+Function  
  ----- ------------  ---------------      ----- ------------  ---------------
   126      1.646093   9 C  s               111     -1.018459   8 C  s         
   306     -0.919559  23 H  s                51     -0.867303   4 C  s         
   263     -0.803364  18 C  py               36      0.697577   3 C  s         
    66      0.675958   5 C  s                69     -0.639582   5 C  pz        
   340      0.582456  40 H  s               314      0.560481  27 H  s         

 Vector  108  Occ=0.000000D+00  E= 2.344597D-01
              MO Center=  3.6D-01, -1.4D+00, -6.6D-03, r^2= 9.2D+00
   Bfn.  Coefficient  Atom+Function         Bfn.  Coefficient  Atom+Function  
  ----- ------------  ---------------      ----- ------------  ---------------
   156      1.021276  11 C  s               172      0.911877  12 C  px        
   186      0.820031  13 C  s               159      0.737861  11 C  pz        
   326      0.717608  33 H  s               189      0.675430  13 C  pz        
   261      0.665847  18 C  s                66      0.657383   5 C  s         
    96     -0.625786   7 C  s               171     -0.594640  12 C  s         

 Vector  109  Occ=0.000000D+00  E= 2.393884D-01
              MO Center=  9.9D-01, -1.2D+00, -6.0D-02, r^2= 1.1D+01
   Bfn.  Coefficient  Atom+Function         Bfn.  Coefficient  Atom+Function  
  ----- ------------  ---------------      ----- ------------  ---------------
   186      1.490817  13 C  s               217      1.126090  15 C  px        
   216     -1.101771  15 C  s               187      1.073979  13 C  px        
   126      0.943264   9 C  s               324      0.933811  32 H  s         
   141     -0.771979  10 C  s               172     -0.740913  12 C  px        
    36     -0.699186   3 C  s                66     -0.619396   5 C  s         

 Vector  110  Occ=0.000000D+00  E= 2.403126D-01
              MO Center= -8.2D-01,  4.9D-01, -2.4D-01, r^2= 8.9D+00
   Bfn.  Coefficient  Atom+Function         Bfn.  Coefficient  Atom+Function  
  ----- ------------  ---------------      ----- ------------  ---------------
    66      1.654392   5 C  s               141     -1.568452  10 C  s         
    51     -1.043531   4 C  s                96     -0.771456   7 C  s         
    99      0.678179   7 C  pz              306     -0.669918  23 H  s         
   318      0.633025  29 H  s                 6      0.628332   1 C  s         
    81      0.624540   6 C  s                52      0.610649   4 C  px        

 Vector  111  Occ=0.000000D+00  E= 2.549956D-01
              MO Center= -5.9D-01, -4.8D-01, -5.0D-02, r^2= 1.0D+01
   Bfn.  Coefficient  Atom+Function         Bfn.  Coefficient  Atom+Function  
  ----- ------------  ---------------      ----- ------------  ---------------
   156      1.146960  11 C  s                67      0.924743   5 C  px        
    96      0.875667   7 C  s               326     -0.759198  33 H  s         
   174      0.706724  12 C  pz               51     -0.690378   4 C  s         
    97      0.674172   7 C  px               99     -0.658036   7 C  pz        
   249     -0.623604  17 C  pz              129     -0.601139   9 C  pz        

 Vector  112  Occ=0.000000D+00  E= 2.624152D-01
              MO Center= -2.0D-01, -8.0D-01, -3.4D-02, r^2= 9.6D+00
   Bfn.  Coefficient  Atom+Function         Bfn.  Coefficient  Atom+Function  
  ----- ------------  ---------------      ----- ------------  ---------------
     6      1.046656   1 C  s               186     -1.051811  13 C  s         
   189      0.821480  13 C  pz              171      0.727667  12 C  s         
   264      0.723578  18 C  pz              173      0.717512  12 C  py        
   314      0.713373  27 H  s               128     -0.691909   9 C  py        
    68      0.651183   5 C  py              302     -0.633287  21 H  s         

 Vector  113  Occ=0.000000D+00  E= 2.687905D-01
              MO Center= -6.9D-02, -1.5D-01, -3.7D-02, r^2= 8.9D+00
   Bfn.  Coefficient  Atom+Function         Bfn.  Coefficient  Atom+Function  
  ----- ------------  ---------------      ----- ------------  ---------------
     6      1.222814   1 C  s               171     -1.152393  12 C  s         
   111      0.994864   8 C  s               187     -0.981933  13 C  px        
    36     -0.899512   3 C  s                54     -0.891802   4 C  pz        
    82     -0.882088   6 C  px              173     -0.793245  12 C  py        
   156      0.740360  11 C  s               216      0.712952  15 C  s         

 Vector  114  Occ=0.000000D+00  E= 2.777089D-01
              MO Center= -7.5D-01, -6.4D-01, -1.1D-01, r^2= 8.8D+00
   Bfn.  Coefficient  Atom+Function         Bfn.  Coefficient  Atom+Function  
  ----- ------------  ---------------      ----- ------------  ---------------
   111      1.303486   8 C  s               141      1.305912  10 C  s         
    66      1.151508   5 C  s                96     -1.102139   7 C  s         
   128     -0.999732   9 C  py              112      0.907616   8 C  px        
     6     -0.822022   1 C  s               174      0.740422  12 C  pz        
    82      0.734310   6 C  px              126     -0.736455   9 C  s         

 Vector  115  Occ=0.000000D+00  E= 2.827441D-01
              MO Center= -3.2D-01, -1.6D-01,  8.0D-02, r^2= 7.3D+00
   Bfn.  Coefficient  Atom+Function         Bfn.  Coefficient  Atom+Function  
  ----- ------------  ---------------      ----- ------------  ---------------
    81      2.173096   6 C  s               141     -1.166014  10 C  s         
    66     -1.031411   5 C  s               127      0.908635   9 C  px        
    51      0.858762   4 C  s                 6     -0.826331   1 C  s         
   156      0.814246  11 C  s                96      0.793356   7 C  s         
   291     -0.610116  20 O  s               246     -0.598620  17 C  s         

 Vector  116  Occ=0.000000D+00  E= 2.930415D-01
              MO Center= -8.5D-01,  6.0D-01, -2.5D-01, r^2= 7.5D+00
   Bfn.  Coefficient  Atom+Function         Bfn.  Coefficient  Atom+Function  
  ----- ------------  ---------------      ----- ------------  ---------------
    83      1.200238   6 C  py               68      1.118271   5 C  py        
    51     -0.878632   4 C  s                98     -0.848801   7 C  py        
   114     -0.826029   8 C  pz               81      0.717901   6 C  s         
    21      0.700321   2 O  s                67     -0.664752   5 C  px        
   156      0.616493  11 C  s               318      0.613824  29 H  s         

 Vector  117  Occ=0.000000D+00  E= 3.002325D-01
              MO Center= -8.6D-01,  2.3D-01, -3.6D-02, r^2= 8.9D+00
   Bfn.  Coefficient  Atom+Function         Bfn.  Coefficient  Atom+Function  
  ----- ------------  ---------------      ----- ------------  ---------------
    66      1.361138   5 C  s                83     -1.066560   6 C  py        
    97     -0.993767   7 C  px              141     -0.910572  10 C  s         
   113     -0.894916   8 C  py               68     -0.877079   5 C  py        
   127      0.867853   9 C  px               81     -0.813789   6 C  s         
     8      0.755995   1 C  py               69      0.733144   5 C  pz        

 Vector  118  Occ=0.000000D+00  E= 3.119152D-01
              MO Center= -5.9D-01, -9.5D-01, -4.4D-01, r^2= 7.3D+00
   Bfn.  Coefficient  Atom+Function         Bfn.  Coefficient  Atom+Function  
  ----- ------------  ---------------      ----- ------------  ---------------
   142      1.744991  10 C  px               81     -1.275148   6 C  s         
   127      1.076271   9 C  px              171      1.004637  12 C  s         
    82     -0.942529   6 C  px                6      0.934661   1 C  s         
   158     -0.873393  11 C  py              129     -0.860430   9 C  pz        
   156     -0.850094  11 C  s               173      0.800326  12 C  py        

 Vector  119  Occ=0.000000D+00  E= 3.268408D-01
              MO Center= -5.5D-03,  9.9D-01, -2.4D-01, r^2= 9.5D+00
   Bfn.  Coefficient  Atom+Function         Bfn.  Coefficient  Atom+Function  
  ----- ------------  ---------------      ----- ------------  ---------------
    36      1.174833   3 C  s               231     -1.146851  16 O  s         
    67      0.906892   5 C  px              143      0.892258  10 C  py        
   158      0.817456  11 C  py               38      0.742686   3 C  py        
   249      0.738726  17 C  pz               54      0.710130   4 C  pz        
    81     -0.658142   6 C  s               157     -0.655671  11 C  px        

 Vector  120  Occ=0.000000D+00  E= 3.439089D-01
              MO Center=  2.8D-01, -4.9D-01, -2.7D-01, r^2= 7.2D+00
   Bfn.  Coefficient  Atom+Function         Bfn.  Coefficient  Atom+Function  
  ----- ------------  ---------------      ----- ------------  ---------------
    82      1.329131   6 C  px              144      1.093670  10 C  pz        
   171      1.024085  12 C  s                 7      0.947798   1 C  px        
    83      0.950783   6 C  py              157     -0.912339  11 C  px        
   174     -0.892126  12 C  pz              143      0.877542  10 C  py        
   189      0.758437  13 C  pz              159     -0.708763  11 C  pz        

 Vector  121  Occ=0.000000D+00  E= 3.701537D-01
              MO Center= -9.0D-02,  1.5D+00, -3.4D-01, r^2= 7.0D+00
   Bfn.  Coefficient  Atom+Function         Bfn.  Coefficient  Atom+Function  
  ----- ------------  ---------------      ----- ------------  ---------------
    51      1.425682   4 C  s                96     -1.283004   7 C  s         
    37      1.092001   3 C  px               67     -1.001696   5 C  px        
    39     -0.965300   3 C  pz               52      0.920794   4 C  px        
    54     -0.854744   4 C  pz               81      0.856225   6 C  s         
   143     -0.763138  10 C  py               84     -0.727054   6 C  pz        

 Vector  122  Occ=0.000000D+00  E= 3.868461D-01
              MO Center=  4.9D-02,  1.9D+00, -2.9D-01, r^2= 6.8D+00
   Bfn.  Coefficient  Atom+Function         Bfn.  Coefficient  Atom+Function  
  ----- ------------  ---------------      ----- ------------  ---------------
    38      2.129039   3 C  py              231     -1.829642  16 O  s         
    66     -1.591258   5 C  s                53     -1.526607   4 C  py        
    51      1.239358   4 C  s                68     -1.021115   5 C  py        
    36      0.837990   3 C  s                21      0.663120   2 O  s         
    69     -0.642515   5 C  pz              233      0.628754  16 O  py        

 Vector  123  Occ=0.000000D+00  E= 4.865559D-01
              MO Center= -8.5D-01, -1.2D+00, -1.8D-01, r^2= 7.1D+00
   Bfn.  Coefficient  Atom+Function         Bfn.  Coefficient  Atom+Function  
  ----- ------------  ---------------      ----- ------------  ---------------
   262      0.511397  18 C  px              111     -0.421266   8 C  s         
    81      0.409981   6 C  s               261      0.386596  18 C  s         
    68      0.365659   5 C  py                7     -0.362315   1 C  px        
   113      0.351175   8 C  py               66     -0.348273   5 C  s         
   171      0.320255  12 C  s               258     -0.321556  18 C  px        

 Vector  124  Occ=0.000000D+00  E= 4.890007D-01
              MO Center= -7.6D-01,  8.3D-01,  4.2D-01, r^2= 8.0D+00
   Bfn.  Coefficient  Atom+Function         Bfn.  Coefficient  Atom+Function  
  ----- ------------  ---------------      ----- ------------  ---------------
     7      0.510591   1 C  px              248      0.511074  17 C  py        
    81      0.443517   6 C  s                21     -0.418996   2 O  s         
    38     -0.391695   3 C  py               97     -0.373801   7 C  px        
    36      0.357251   3 C  s                84     -0.330419   6 C  pz        
   263      0.330481  18 C  py              247      0.325637  17 C  px        

 Vector  125  Occ=0.000000D+00  E= 5.048505D-01
              MO Center=  3.7D-01,  2.1D-01,  2.6D-01, r^2= 1.0D+01
   Bfn.  Coefficient  Atom+Function         Bfn.  Coefficient  Atom+Function  
  ----- ------------  ---------------      ----- ------------  ---------------
     8      0.635366   1 C  py              247      0.624194  17 C  px        
    39      0.605398   3 C  pz               52     -0.593600   4 C  px        
     7     -0.516598   1 C  px               51     -0.491727   4 C  s         
   141     -0.468457  10 C  s                83     -0.457366   6 C  py        
    36      0.449308   3 C  s               172      0.387024  12 C  px        


 center of mass
 --------------
 x =   0.08391376 y =   0.08031787 z =  -0.02506859

 moments of inertia (a.u.)
 ------------------
        4716.627110434908           0.000000000000          -0.000000000000
           0.000000000000        3799.420128434260           0.000000000001
          -0.000000000000           0.000000000001        6734.256088334992

     Multipole analysis of the density
     ---------------------------------

     L   x y z        total         alpha         beta         nuclear
     -   - - -        -----         -----         ----         -------
     0   0 0 0     -0.000000    -76.000000    -76.000000    152.000000

     1   1 0 0     -0.865562     -0.432781     -0.432781      0.000000
     1   0 1 0     -1.262809     -0.631405     -0.631405     -0.000000
     1   0 0 1      0.271429      0.135714      0.135714      0.000000

     2   2 0 0    -86.397440   -878.300522   -878.300522   1670.203605
     2   1 1 0     -8.712279      9.287817      9.287817    -27.287914
     2   1 0 1      3.902174     -5.103155     -5.103155     14.108483
     2   0 2 0    -94.004153  -1110.234385  -1110.234385   2126.464618
     2   0 1 1      6.172262    -17.694404    -17.694404     41.561069
     2   0 0 2    -91.111284   -306.730293   -306.730293    522.349303


          -----------------------
          Electric field gradient
          -----------------------

 1 a.u. = 0.324123 10**(16) esu/cm**3  ( or statvolts/cm**2 ) = 0.97174 10**(22) v/m**2 


 ------------------------------------------------------------
   Atom      X         Y         Z
 ------------------------------------------------------------
    1 C    2.33369   1.04825  -0.54025
 ------------------------------------------------------------

 Electric field gradient in molecular frame (a.u.)
         XX             YY             ZZ             XY             XZ             YZ
 ------------------------------------------------------------------------------------------
        0.143804      -0.204888       0.061084       0.175938       0.153801       0.169265

 Principal components (a.u.) and orientation 
 of principal axis w.r.t. absolute frame                      Asymmetry parameter eta
 --------------------------------------------------------------------------------------
        0.365265      -0.310658      -0.054607                       0.701000

        0.714242      -0.248282      -0.654381
        0.392447       0.916226       0.080718
        0.579520      -0.314463       0.751845
  

 ------------------------------------------------------------
   Atom      X         Y         Z
 ------------------------------------------------------------
    2 O    2.45446   3.18294  -2.16891
 ------------------------------------------------------------

 Electric field gradient in molecular frame (a.u.)
         XX             YY             ZZ             XY             XZ             YZ
 ------------------------------------------------------------------------------------------
        1.205620      -1.453972       0.248352       0.631416       0.238754       0.330232

 Principal components (a.u.) and orientation 
 of principal axis w.r.t. absolute frame                      Asymmetry parameter eta
 --------------------------------------------------------------------------------------
       -1.635517       1.428637       0.206881                       0.747015

       -0.203137       0.937917      -0.281152
        0.968500       0.234702       0.083206
       -0.144028       0.255394       0.956049
  

 ------------------------------------------------------------
   Atom      X         Y         Z
 ------------------------------------------------------------
    3 C    1.45863   5.30951  -1.07085
 ------------------------------------------------------------

 Electric field gradient in molecular frame (a.u.)
         XX             YY             ZZ             XY             XZ             YZ
 ------------------------------------------------------------------------------------------
        0.018785       0.093037      -0.111822       0.157442      -0.292719      -0.118364

 Principal components (a.u.) and orientation 
 of principal axis w.r.t. absolute frame                      Asymmetry parameter eta
 --------------------------------------------------------------------------------------
        0.385811      -0.346533      -0.039278                       0.796386

        0.650383       0.629481      -0.425153
        0.558082      -0.016281       0.829626
       -0.515312       0.776845       0.361891
  

 ------------------------------------------------------------
   Atom      X         Y         Z
 ------------------------------------------------------------
    4 C   -0.80976   4.88415   0.70064
 ------------------------------------------------------------

 Electric field gradient in molecular frame (a.u.)
         XX             YY             ZZ             XY             XZ             YZ
 ------------------------------------------------------------------------------------------
       -0.042970       0.055229      -0.012260      -0.022827       0.051479      -0.008256

 Principal components (a.u.) and orientation 
 of principal axis w.r.t. absolute frame                      Asymmetry parameter eta
 --------------------------------------------------------------------------------------
       -0.082668       0.066580       0.016088                       0.610779

        0.808768      -0.331214       0.485995
        0.099170       0.891313       0.442411
       -0.579706      -0.309611       0.753712
  

 ------------------------------------------------------------
   Atom      X         Y         Z
 ------------------------------------------------------------
    5 C   -2.14444   2.45872  -0.14205
 ------------------------------------------------------------

 Electric field gradient in molecular frame (a.u.)
         XX             YY             ZZ             XY             XZ             YZ
 ------------------------------------------------------------------------------------------
        0.005999      -0.052228       0.046229       0.031199      -0.016988       0.009352

 Principal components (a.u.) and orientation 
 of principal axis w.r.t. absolute frame                      Asymmetry parameter eta
 --------------------------------------------------------------------------------------
       -0.067881       0.052487       0.015394                       0.546436

       -0.411673      -0.356636       0.838651
        0.901255      -0.022851       0.432686
       -0.135148       0.933964       0.330827
  

 ------------------------------------------------------------
   Atom      X         Y         Z
 ------------------------------------------------------------
    6 C   -0.38911   0.12548  -0.11296
 ------------------------------------------------------------

 Electric field gradient in molecular frame (a.u.)
         XX             YY             ZZ             XY             XZ             YZ
 ------------------------------------------------------------------------------------------
        0.161037       0.083075      -0.244113      -0.020180      -0.007266       0.232599

 Principal components (a.u.) and orientation 
 of principal axis w.r.t. absolute frame                      Asymmetry parameter eta
 --------------------------------------------------------------------------------------
       -0.364902       0.212614       0.152288                       0.165320

       -0.005428      -0.381154       0.924495
       -0.460994       0.821363       0.335928
        0.887387       0.424363       0.180168
  

 ------------------------------------------------------------
   Atom      X         Y         Z
 ------------------------------------------------------------
    7 C   -4.69493   1.84433   1.04578
 ------------------------------------------------------------

 Electric field gradient in molecular frame (a.u.)
         XX             YY             ZZ             XY             XZ             YZ
 ------------------------------------------------------------------------------------------
       -0.037458       0.012472       0.024986      -0.019810       0.026045      -0.018709

 Principal components (a.u.) and orientation 
 of principal axis w.r.t. absolute frame                      Asymmetry parameter eta
 --------------------------------------------------------------------------------------
        0.050609      -0.049622      -0.000987                       0.960991

        0.348239       0.937309      -0.013487
       -0.552429       0.216826       0.804865
        0.757332      -0.272835       0.593304
  

 ------------------------------------------------------------
   Atom      X         Y         Z
 ------------------------------------------------------------
    8 C   -6.01851  -0.14498  -0.60240
 ------------------------------------------------------------

 Electric field gradient in molecular frame (a.u.)
         XX             YY             ZZ             XY             XZ             YZ
 ------------------------------------------------------------------------------------------
       -0.003903       0.001631       0.002273       0.008248      -0.017683      -0.034852

 Principal components (a.u.) and orientation 
 of principal axis w.r.t. absolute frame                      Asymmetry parameter eta
 --------------------------------------------------------------------------------------
        0.043940      -0.034574      -0.009366                       0.573691

       -0.361937       0.245591       0.899270
       -0.633720       0.642658      -0.430569
        0.683667       0.725724       0.076965
  

 ------------------------------------------------------------
   Atom      X         Y         Z
 ------------------------------------------------------------
    9 C   -4.38210  -2.48038  -1.27306
 ------------------------------------------------------------

 Electric field gradient in molecular frame (a.u.)
         XX             YY             ZZ             XY             XZ             YZ
 ------------------------------------------------------------------------------------------
       -0.044380       0.002038       0.042342      -0.010202       0.024336       0.009684

 Principal components (a.u.) and orientation 
 of principal axis w.r.t. absolute frame                      Asymmetry parameter eta
 --------------------------------------------------------------------------------------
       -0.053498       0.049703       0.003795                       0.858131

        0.940394       0.232936      -0.247791
        0.218229       0.145508       0.964989
       -0.260836       0.961545      -0.086002
  

 ------------------------------------------------------------
   Atom      X         Y         Z
 ------------------------------------------------------------
   10 C   -1.59984  -1.74954  -2.04295
 ------------------------------------------------------------

 Electric field gradient in molecular frame (a.u.)
         XX             YY             ZZ             XY             XZ             YZ
 ------------------------------------------------------------------------------------------
       -0.015436       0.003171       0.012265      -0.026353      -0.014116      -0.048042

 Principal components (a.u.) and orientation 
 of principal axis w.r.t. absolute frame                      Asymmetry parameter eta
 --------------------------------------------------------------------------------------
       -0.059719       0.056811       0.002908                       0.902618

        0.551422       0.113839       0.826423
        0.639912      -0.693279      -0.331476
        0.535207       0.711621      -0.455136
  

 ------------------------------------------------------------
   Atom      X         Y         Z
 ------------------------------------------------------------
   11 C   -0.00118  -4.07186  -2.75721
 ------------------------------------------------------------

 Electric field gradient in molecular frame (a.u.)
         XX             YY             ZZ             XY             XZ             YZ
 ------------------------------------------------------------------------------------------
        0.016086      -0.013866      -0.002221       0.042778      -0.034624      -0.014312

 Principal components (a.u.) and orientation 
 of principal axis w.r.t. absolute frame                      Asymmetry parameter eta
 --------------------------------------------------------------------------------------
        0.066130      -0.046545      -0.019585                       0.407672

        0.738194      -0.639848       0.213691
        0.479623       0.720573       0.500735
       -0.474375      -0.267148       0.838809
  

 ------------------------------------------------------------
   Atom      X         Y         Z
 ------------------------------------------------------------
   12 C    1.77674  -5.10646  -0.73439
 ------------------------------------------------------------

 Electric field gradient in molecular frame (a.u.)
         XX             YY             ZZ             XY             XZ             YZ
 ------------------------------------------------------------------------------------------
        0.002004      -0.027537       0.025533      -0.028887      -0.043035      -0.026558

 Principal components (a.u.) and orientation 
 of principal axis w.r.t. absolute frame                      Asymmetry parameter eta
 --------------------------------------------------------------------------------------
       -0.068351       0.058568       0.009782                       0.713759

        0.561494      -0.587780      -0.582443
        0.692325      -0.051825       0.719723
        0.453224       0.807359      -0.377835
  

 ------------------------------------------------------------
   Atom      X         Y         Z
 ------------------------------------------------------------
   13 C    3.38572  -3.05234   0.52323
 ------------------------------------------------------------

 Electric field gradient in molecular frame (a.u.)
         XX             YY             ZZ             XY             XZ             YZ
 ------------------------------------------------------------------------------------------
        0.240934      -0.041464      -0.199470       0.046899       0.282851       0.106665

 Principal components (a.u.) and orientation 
 of principal axis w.r.t. absolute frame                      Asymmetry parameter eta
 --------------------------------------------------------------------------------------
        0.397547      -0.356340      -0.041207                       0.792693

        0.870624      -0.400028      -0.286343
        0.201995      -0.240045       0.949514
        0.448567       0.884509       0.128186
  

 ------------------------------------------------------------
   Atom      X         Y         Z
 ------------------------------------------------------------
   14 O    3.89743  -1.02914  -1.23636
 ------------------------------------------------------------

 Electric field gradient in molecular frame (a.u.)
         XX             YY             ZZ             XY             XZ             YZ
 ------------------------------------------------------------------------------------------
        0.837646      -1.301746       0.464100       0.922042       0.840978       0.847280

 Principal components (a.u.) and orientation 
 of principal axis w.r.t. absolute frame                      Asymmetry parameter eta
 --------------------------------------------------------------------------------------
        1.987398      -1.780316      -0.207082                       0.791605

        0.720524      -0.245148      -0.648651
        0.355370       0.933789       0.041835
        0.595447      -0.260655       0.759936
  

 ------------------------------------------------------------
   Atom      X         Y         Z
 ------------------------------------------------------------
   15 C    5.93665  -4.12976   1.33974
 ------------------------------------------------------------

 Electric field gradient in molecular frame (a.u.)
         XX             YY             ZZ             XY             XZ             YZ
 ------------------------------------------------------------------------------------------
       -0.069916       0.035063       0.034853       0.049085      -0.021266       0.012312

 Principal components (a.u.) and orientation 
 of principal axis w.r.t. absolute frame                      Asymmetry parameter eta
 --------------------------------------------------------------------------------------
       -0.093881       0.055252       0.038629                       0.177057

        0.912312       0.324007      -0.250411
       -0.365011       0.920623      -0.138636
        0.185615       0.217882       0.958162
  

 ------------------------------------------------------------
   Atom      X         Y         Z
 ------------------------------------------------------------
   16 O    2.28374   7.42009  -1.55223
 ------------------------------------------------------------

 Electric field gradient in molecular frame (a.u.)
         XX             YY             ZZ             XY             XZ             YZ
 ------------------------------------------------------------------------------------------
        0.431939      -0.390802      -0.041137      -0.665644      -1.154075       0.456010

 Principal components (a.u.) and orientation 
 of principal axis w.r.t. absolute frame                      Asymmetry parameter eta
 --------------------------------------------------------------------------------------
        1.685137      -0.996335      -0.688802                       0.182498

        0.728216       0.670251       0.143056
       -0.361413       0.198207       0.911095
       -0.582308       0.715176      -0.386575
  

 ------------------------------------------------------------
   Atom      X         Y         Z
 ------------------------------------------------------------
   17 C   -0.13515   5.05782   3.48938
 ------------------------------------------------------------

 Electric field gradient in molecular frame (a.u.)
         XX             YY             ZZ             XY             XZ             YZ
 ------------------------------------------------------------------------------------------
        0.028147       0.053528      -0.081675      -0.000207      -0.019192      -0.013149

 Principal components (a.u.) and orientation 
 of principal axis w.r.t. absolute frame                      Asymmetry parameter eta
 --------------------------------------------------------------------------------------
       -0.086143       0.054906       0.031236                       0.274772

        0.165056       0.067642       0.983962
        0.092685       0.992167      -0.083754
        0.981919      -0.105023      -0.157494
  

 ------------------------------------------------------------
   Atom      X         Y         Z
 ------------------------------------------------------------
   18 C   -4.63950  -4.48436   0.80624
 ------------------------------------------------------------

 Electric field gradient in molecular frame (a.u.)
         XX             YY             ZZ             XY             XZ             YZ
 ------------------------------------------------------------------------------------------
        0.010513      -0.015901       0.005389      -0.004730       0.029998       0.037333

 Principal components (a.u.) and orientation 
 of principal axis w.r.t. absolute frame                      Asymmetry parameter eta
 --------------------------------------------------------------------------------------
       -0.052351       0.047547       0.004804                       0.816457

       -0.352844       0.547754      -0.758595
       -0.691453       0.393573       0.605799
        0.630391       0.738286       0.239876
  

 ------------------------------------------------------------
   Atom      X         Y         Z
 ------------------------------------------------------------
   19 O    2.17906  -2.17105   2.81684
 ------------------------------------------------------------

 Electric field gradient in molecular frame (a.u.)
         XX             YY             ZZ             XY             XZ             YZ
 ------------------------------------------------------------------------------------------
       -1.800499       1.794956       0.005543       1.894635      -0.165183      -0.224360

 Principal components (a.u.) and orientation 
 of principal axis w.r.t. absolute frame                      Asymmetry parameter eta
 --------------------------------------------------------------------------------------
        2.637010      -2.616097      -0.020913                       0.984139

        0.393822       0.919006       0.018242
        0.913443      -0.393499       0.103833
       -0.102601       0.024229       0.994427
  

 ------------------------------------------------------------
   Atom      X         Y         Z
 ------------------------------------------------------------
   20 O   -0.38283  -1.17526   2.27799
 ------------------------------------------------------------

 Electric field gradient in molecular frame (a.u.)
         XX             YY             ZZ             XY             XZ             YZ
 ------------------------------------------------------------------------------------------
       -1.702935       1.380263       0.322671       1.567157      -0.372947       1.450158

 Principal components (a.u.) and orientation 
 of principal axis w.r.t. absolute frame                      Asymmetry parameter eta
 --------------------------------------------------------------------------------------
        2.684396      -2.664378      -0.020018                       0.985086

        0.259892       0.839938      -0.476404
        0.840653      -0.439557      -0.316374
        0.475142       0.318267       0.820333
  

 ------------------------------------------------------------
   Atom      X         Y         Z
 ------------------------------------------------------------
   21 H    3.18704   1.71606   1.23061
 ------------------------------------------------------------

 Electric field gradient in molecular frame (a.u.)
         XX             YY             ZZ             XY             XZ             YZ
 ------------------------------------------------------------------------------------------
        0.077487       0.076071      -0.153558      -0.044369      -0.130027      -0.108194

 Principal components (a.u.) and orientation 
 of principal axis w.r.t. absolute frame                      Asymmetry parameter eta
 --------------------------------------------------------------------------------------
       -0.253429       0.136596       0.116833                       0.077982

        0.383160       0.871582      -0.305831
        0.334329       0.177787       0.925535
        0.861053      -0.456876      -0.223274
  

 ------------------------------------------------------------
   Atom      X         Y         Z
 ------------------------------------------------------------
   22 H   -2.11100   6.45104   0.28769
 ------------------------------------------------------------

 Electric field gradient in molecular frame (a.u.)
         XX             YY             ZZ             XY             XZ             YZ
 ------------------------------------------------------------------------------------------
       -0.024725      -0.092381       0.117106       0.192172      -0.050709       0.060392

 Principal components (a.u.) and orientation 
 of principal axis w.r.t. absolute frame                      Asymmetry parameter eta
 --------------------------------------------------------------------------------------
       -0.269754       0.136573       0.133181                       0.012578

       -0.629949       0.766475      -0.125219
        0.750513       0.642261       0.155661
       -0.199734      -0.004080       0.979842
  

 ------------------------------------------------------------
   Atom      X         Y         Z
 ------------------------------------------------------------
   23 H   -2.56388   2.87372  -2.14349
 ------------------------------------------------------------

 Electric field gradient in molecular frame (a.u.)
         XX             YY             ZZ             XY             XZ             YZ
 ------------------------------------------------------------------------------------------
        0.115158       0.111652      -0.226811       0.011499      -0.074479       0.069562

 Principal components (a.u.) and orientation 
 of principal axis w.r.t. absolute frame                      Asymmetry parameter eta
 --------------------------------------------------------------------------------------
       -0.255832       0.131904       0.123928                       0.031175

        0.198916       0.885663       0.419563
       -0.188279      -0.385607       0.903249
        0.961761      -0.258665       0.090048
  

 ------------------------------------------------------------
   Atom      X         Y         Z
 ------------------------------------------------------------
   24 H   -5.87879   3.54224   1.12913
 ------------------------------------------------------------

 Electric field gradient in molecular frame (a.u.)
         XX             YY             ZZ             XY             XZ             YZ
 ------------------------------------------------------------------------------------------
        0.002151      -0.145309       0.143158       0.197260       0.009824      -0.013279

 Principal components (a.u.) and orientation 
 of principal axis w.r.t. absolute frame                      Asymmetry parameter eta
 --------------------------------------------------------------------------------------
       -0.282807       0.143850       0.138958                       0.017298

       -0.569648       0.106572       0.814950
        0.820976       0.027056       0.570322
        0.038731       0.993937      -0.102905
  

 ------------------------------------------------------------
   Atom      X         Y         Z
 ------------------------------------------------------------
   25 H   -4.48752   1.15887   2.98749
 ------------------------------------------------------------

 Electric field gradient in molecular frame (a.u.)
         XX             YY             ZZ             XY             XZ             YZ
 ------------------------------------------------------------------------------------------
        0.136280       0.095976      -0.232256       0.012336      -0.038151       0.130390

 Principal components (a.u.) and orientation 
 of principal axis w.r.t. absolute frame                      Asymmetry parameter eta
 --------------------------------------------------------------------------------------
       -0.281594       0.141932       0.139661                       0.008065

        0.095489      -0.450073       0.887872
       -0.327718       0.828009       0.454974
        0.939937       0.334417       0.068431
  

 ------------------------------------------------------------
   Atom      X         Y         Z
 ------------------------------------------------------------
   26 H   -6.56694   0.77001  -2.38372
 ------------------------------------------------------------

 Electric field gradient in molecular frame (a.u.)
         XX             YY             ZZ             XY             XZ             YZ
 ------------------------------------------------------------------------------------------
        0.112560       0.055036      -0.167597       0.048055      -0.094449       0.157394

 Principal components (a.u.) and orientation 
 of principal axis w.r.t. absolute frame                      Asymmetry parameter eta
 --------------------------------------------------------------------------------------
       -0.277825       0.141427       0.136397                       0.018105

        0.261967       0.955204       0.137689
       -0.443192      -0.007666       0.896394
        0.857295      -0.295848       0.421331
  

 ------------------------------------------------------------
   Atom      X         Y         Z
 ------------------------------------------------------------
   27 H   -7.79169  -0.72393   0.30007
 ------------------------------------------------------------

 Electric field gradient in molecular frame (a.u.)
         XX             YY             ZZ             XY             XZ             YZ
 ------------------------------------------------------------------------------------------
       -0.166791       0.104351       0.062440      -0.103168       0.158378       0.051080

 Principal components (a.u.) and orientation 
 of principal axis w.r.t. absolute frame                      Asymmetry parameter eta
 --------------------------------------------------------------------------------------
       -0.281976       0.143699       0.138277                       0.019228

        0.853934       0.504820      -0.126305
        0.285561      -0.251680       0.924723
       -0.435030       0.825720       0.359076
  

 ------------------------------------------------------------
   Atom      X         Y         Z
 ------------------------------------------------------------
   28 H   -5.24841  -3.33277  -2.95931
 ------------------------------------------------------------

 Electric field gradient in molecular frame (a.u.)
         XX             YY             ZZ             XY             XZ             YZ
 ------------------------------------------------------------------------------------------
        0.066671       0.069423      -0.136094      -0.068255      -0.136226      -0.134995

 Principal components (a.u.) and orientation 
 of principal axis w.r.t. absolute frame                      Asymmetry parameter eta
 --------------------------------------------------------------------------------------
       -0.271619       0.136606       0.135013                       0.005866

        0.410673      -0.385978       0.826056
        0.405456       0.888781       0.213715
        0.816672      -0.247162      -0.521496
  

 ------------------------------------------------------------
   Atom      X         Y         Z
 ------------------------------------------------------------
   29 H   -1.80308  -0.71569  -3.83825
 ------------------------------------------------------------

 Electric field gradient in molecular frame (a.u.)
         XX             YY             ZZ             XY             XZ             YZ
 ------------------------------------------------------------------------------------------
        0.132401       0.029469      -0.161870       0.021365      -0.033934       0.170058

 Principal components (a.u.) and orientation 
 of principal axis w.r.t. absolute frame                      Asymmetry parameter eta
 --------------------------------------------------------------------------------------
       -0.265360       0.136659       0.128700                       0.029993

        0.100254       0.981112      -0.165437
       -0.502567       0.193438       0.842620
        0.858706      -0.001333       0.512468
  

 ------------------------------------------------------------
   Atom      X         Y         Z
 ------------------------------------------------------------
   30 H    1.17121  -3.53835  -4.38796
 ------------------------------------------------------------

 Electric field gradient in molecular frame (a.u.)
         XX             YY             ZZ             XY             XZ             YZ
 ------------------------------------------------------------------------------------------
        0.006929       0.108473      -0.115401      -0.052599       0.181016       0.085719

 Principal components (a.u.) and orientation 
 of principal axis w.r.t. absolute frame                      Asymmetry parameter eta
 --------------------------------------------------------------------------------------
       -0.271777       0.142958       0.128820                       0.052022

       -0.560066       0.516097      -0.648051
       -0.255150       0.636766       0.727618
        0.788178       0.572864      -0.224949
  

 ------------------------------------------------------------
   Atom      X         Y         Z
 ------------------------------------------------------------
   31 H   -1.20804  -5.60091  -3.46574
 ------------------------------------------------------------

 Electric field gradient in molecular frame (a.u.)
         XX             YY             ZZ             XY             XZ             YZ
 ------------------------------------------------------------------------------------------
       -0.006555      -0.089812       0.096367      -0.180158      -0.085241      -0.104936

 Principal components (a.u.) and orientation 
 of principal axis w.r.t. absolute frame                      Asymmetry parameter eta
 --------------------------------------------------------------------------------------
       -0.281460       0.144949       0.136511                       0.029979

        0.586937      -0.330679       0.739024
        0.736213      -0.161831      -0.657116
        0.336891       0.929765       0.148465
  

 ------------------------------------------------------------
   Atom      X         Y         Z
 ------------------------------------------------------------
   32 H    3.00513  -6.48160  -1.68521
 ------------------------------------------------------------

 Electric field gradient in molecular frame (a.u.)
         XX             YY             ZZ             XY             XZ             YZ
 ------------------------------------------------------------------------------------------
       -0.013568      -0.040408       0.053976       0.163467       0.109780      -0.128473

 Principal components (a.u.) and orientation 
 of principal axis w.r.t. absolute frame                      Asymmetry parameter eta
 --------------------------------------------------------------------------------------
       -0.277151       0.144399       0.132752                       0.042025

       -0.598458      -0.204641       0.774577
        0.659818      -0.674276       0.331651
        0.454409       0.709559       0.538552
  

 ------------------------------------------------------------
   Atom      X         Y         Z
 ------------------------------------------------------------
   33 H    0.71791  -6.16082   0.69800
 ------------------------------------------------------------

 Electric field gradient in molecular frame (a.u.)
         XX             YY             ZZ             XY             XZ             YZ
 ------------------------------------------------------------------------------------------
        0.031364       0.033202      -0.064565      -0.111943       0.146191       0.149400

 Principal components (a.u.) and orientation 
 of principal axis w.r.t. absolute frame                      Asymmetry parameter eta
 --------------------------------------------------------------------------------------
       -0.281266       0.144885       0.136380                       0.030239

       -0.507416      -0.543805       0.668435
       -0.510454       0.814655       0.275271
        0.694237       0.201528       0.690957
  

 ------------------------------------------------------------
   Atom      X         Y         Z
 ------------------------------------------------------------
   34 H    7.06513  -2.67089   2.28373
 ------------------------------------------------------------

 Electric field gradient in molecular frame (a.u.)
         XX             YY             ZZ             XY             XZ             YZ
 ------------------------------------------------------------------------------------------
        0.013638      -0.070964       0.057326      -0.160165      -0.107170      -0.138032

 Principal components (a.u.) and orientation 
 of principal axis w.r.t. absolute frame                      Asymmetry parameter eta
 --------------------------------------------------------------------------------------
       -0.283832       0.146875       0.136957                       0.034946

        0.543667      -0.326198       0.773318
        0.704685      -0.323078      -0.631696
        0.455900       0.888378       0.054220
  

 ------------------------------------------------------------
   Atom      X         Y         Z
 ------------------------------------------------------------
   35 H    5.70203  -5.68648   2.68336
 ------------------------------------------------------------

 Electric field gradient in molecular frame (a.u.)
         XX             YY             ZZ             XY             XZ             YZ
 ------------------------------------------------------------------------------------------
        0.132601      -0.100196      -0.032405      -0.037231       0.031070       0.211476

 Principal components (a.u.) and orientation 
 of principal axis w.r.t. absolute frame                      Asymmetry parameter eta
 --------------------------------------------------------------------------------------
       -0.286092       0.147901       0.138191                       0.033942

        0.115042      -0.051845       0.992007
        0.756041       0.652327      -0.053585
       -0.644335       0.756162       0.114242
  

 ------------------------------------------------------------
   Atom      X         Y         Z
 ------------------------------------------------------------
   36 H    7.03541  -4.79025  -0.28508
 ------------------------------------------------------------

 Electric field gradient in molecular frame (a.u.)
         XX             YY             ZZ             XY             XZ             YZ
 ------------------------------------------------------------------------------------------
        0.022671       0.103194      -0.125866       0.074327       0.174144      -0.109766

 Principal components (a.u.) and orientation 
 of principal axis w.r.t. absolute frame                      Asymmetry parameter eta
 --------------------------------------------------------------------------------------
       -0.286057       0.148523       0.137534                       0.038414

       -0.522760       0.285459       0.803265
        0.322362       0.938496      -0.123725
        0.789180      -0.194264       0.582629
  

 ------------------------------------------------------------
   Atom      X         Y         Z
 ------------------------------------------------------------
   37 H    0.90321   6.80623   3.87622
 ------------------------------------------------------------

 Electric field gradient in molecular frame (a.u.)
         XX             YY             ZZ             XY             XZ             YZ
 ------------------------------------------------------------------------------------------
        0.038211      -0.162231       0.124020      -0.181510      -0.040692      -0.068010

 Principal components (a.u.) and orientation 
 of principal axis w.r.t. absolute frame                      Asymmetry parameter eta
 --------------------------------------------------------------------------------------
       -0.284718       0.145368       0.139350                       0.021135

        0.499139       0.866036      -0.029007
        0.845356      -0.494027      -0.203249
        0.190351      -0.076928       0.978697
  

 ------------------------------------------------------------
   Atom      X         Y         Z
 ------------------------------------------------------------
   38 H   -1.84728   5.06992   4.65142
 ------------------------------------------------------------

 Electric field gradient in molecular frame (a.u.)
         XX             YY             ZZ             XY             XZ             YZ
 ------------------------------------------------------------------------------------------
       -0.154618       0.148834       0.005785       0.002039       0.197867      -0.001825

 Principal components (a.u.) and orientation 
 of principal axis w.r.t. absolute frame                      Asymmetry parameter eta
 --------------------------------------------------------------------------------------
       -0.287937       0.148865       0.139072                       0.034008

        0.829332      -0.016208       0.558522
       -0.006206       0.999250       0.038213
       -0.558722      -0.035158       0.828609
  

 ------------------------------------------------------------
   Atom      X         Y         Z
 ------------------------------------------------------------
   39 H    1.04444   3.49426   4.13950
 ------------------------------------------------------------

 Electric field gradient in molecular frame (a.u.)
         XX             YY             ZZ             XY             XZ             YZ
 ------------------------------------------------------------------------------------------
        0.004838      -0.100949       0.096111       0.192602      -0.076229       0.098960

 Principal components (a.u.) and orientation 
 of principal axis w.r.t. absolute frame                      Asymmetry parameter eta
 --------------------------------------------------------------------------------------
       -0.288372       0.151701       0.136671                       0.052120

       -0.576969       0.801750      -0.155897
        0.756062       0.596478       0.269414
       -0.308992      -0.037576       0.950322
  

 ------------------------------------------------------------
   Atom      X         Y         Z
 ------------------------------------------------------------
   40 H   -4.00464  -3.81340   2.65160
 ------------------------------------------------------------

 Electric field gradient in molecular frame (a.u.)
         XX             YY             ZZ             XY             XZ             YZ
 ------------------------------------------------------------------------------------------
        0.109537       0.095160      -0.204697      -0.041389      -0.119006      -0.124581

 Principal components (a.u.) and orientation 
 of principal axis w.r.t. absolute frame                      Asymmetry parameter eta
 --------------------------------------------------------------------------------------
       -0.289483       0.149538       0.139945                       0.033141

        0.301098       0.942640      -0.144120
        0.322998       0.041385       0.945494
        0.897225      -0.331237      -0.292010
  

 ------------------------------------------------------------
   Atom      X         Y         Z
 ------------------------------------------------------------
   41 H   -6.62757  -5.02817   1.02020
 ------------------------------------------------------------

 Electric field gradient in molecular frame (a.u.)
         XX             YY             ZZ             XY             XZ             YZ
 ------------------------------------------------------------------------------------------
       -0.253618       0.113650       0.139968      -0.106214       0.039196       0.014129

 Principal components (a.u.) and orientation 
 of principal axis w.r.t. absolute frame                      Asymmetry parameter eta
 --------------------------------------------------------------------------------------
       -0.286168       0.146677       0.139492                       0.025107

        0.961067      -0.083973      -0.263248
        0.258740       0.607857       0.750709
       -0.096977       0.789594      -0.605918
  

 ------------------------------------------------------------
   Atom      X         Y         Z
 ------------------------------------------------------------
   42 H   -3.60890  -6.21120   0.33785
 ------------------------------------------------------------

 Electric field gradient in molecular frame (a.u.)
         XX             YY             ZZ             XY             XZ             YZ
 ------------------------------------------------------------------------------------------
        0.036190      -0.159989       0.123799       0.185368       0.053106      -0.081648

 Principal components (a.u.) and orientation 
 of principal axis w.r.t. absolute frame                      Asymmetry parameter eta
 --------------------------------------------------------------------------------------
       -0.294286       0.150497       0.143789                       0.022793

       -0.503932       0.737515      -0.449582
        0.833443       0.278535      -0.477275
        0.226774       0.615215       0.755039
  

 Task  times  cpu:      469.5s     wall:      471.7s


                                NWChem Input Module
                                -------------------


 Summary of allocated global arrays
-----------------------------------
  No active global arrays


                         GA Statistics for process    0
                         ------------------------------

       create   destroy   get      put      acc     scatter   gather  read&inc
calls:  210      210     5.26e+05 7377     3.84e+05    0        0     5874     
number of processes/call 1.00e+00 1.15e+00 1.00e+00 0.00e+00 0.00e+00
bytes total:             5.27e+08 6.03e+07 3.15e+08 0.00e+00 0.00e+00 4.70e+04
bytes remote:            1.14e+08 2.04e+07 5.37e+07 0.00e+00 0.00e+00 0.00e+00
Max memory consumed for GA by this process: 10446976 bytes

MA_summarize_allocated_blocks: starting scan ...
MA_summarize_allocated_blocks: scan completed: 0 heap blocks, 0 stack blocks
MA usage statistics:

	allocation statistics:
					      heap	     stack
					      ----	     -----
	current number of blocks	         0	         0
	maximum number of blocks	        22	        51
	current total bytes		         0	         0
	maximum total bytes		   9712528	  22540200
	maximum total K-bytes		      9713	     22541
	maximum total M-bytes		        10	        23


                                     CITATION
                                     --------
                Please cite the following reference when publishing
                           results obtained with NWChem:

                 M. Valiev, E.J. Bylaska, N. Govind, K. Kowalski,
              T.P. Straatsma, H.J.J. van Dam, D. Wang, J. Nieplocha,
                        E. Apra, T.L. Windus, W.A. de Jong
                 "NWChem: a comprehensive and scalable open-source
                  solution for large scale molecular simulations"
                      Comput. Phys. Commun. 181, 1477 (2010)
                           doi:10.1016/j.cpc.2010.04.018

                                      AUTHORS
                                      -------
          E. Apra, E. J. Bylaska, W. A. de Jong, N. Govind, K. Kowalski,
       T. P. Straatsma, M. Valiev, H. J. J. van Dam, D. Wang, T. L. Windus,
        J. Hammond, J. Autschbach, K. Bhaskaran-Nair, J. Brabec, K. Lopata,
       S. A. Fischer, S. Krishnamoorthy, W. Ma, M. Klemm, O. Villa, Y. Chen,
    V. Anisimov, F. Aquino, S. Hirata, M. T. Hackler, T. Risthaus, M. Malagoli,
       A. Marenich, A. Otero-de-la-Roza, J. Mullin, P. Nichols, R. Peverati,
     J. Pittner, Y. Zhao, P.-D. Fan, A. Fonari, M. Williamson, R. J. Harrison,
       J. R. Rehr, M. Dupuis, D. Silverstein, D. M. A. Smith, J. Nieplocha,
        V. Tipparaju, M. Krishnan, B. E. Van Kuiken, A. Vazquez-Mayagoitia,
        L. Jensen, M. Swart, Q. Wu, T. Van Voorhis, A. A. Auer, M. Nooijen,
      L. D. Crosby, E. Brown, G. Cisneros, G. I. Fann, H. Fruchtl, J. Garza,
        K. Hirao, R. A. Kendall, J. A. Nichols, K. Tsemekhman, K. Wolinski,
     J. Anchell, D. E. Bernholdt, P. Borowski, T. Clark, D. Clerc, H. Dachsel,
   M. J. O. Deegan, K. Dyall, D. Elwood, E. Glendening, M. Gutowski, A. C. Hess,
         J. Jaffe, B. G. Johnson, J. Ju, R. Kobayashi, R. Kutteh, Z. Lin,
   R. Littlefield, X. Long, B. Meng, T. Nakajima, S. Niu, L. Pollack, M. Rosing,
   K. Glaesemann, G. Sandrone, M. Stave, H. Taylor, G. Thomas, J. H. van Lenthe,
                               A. T. Wong, Z. Zhang.

 Total times  cpu:      469.9s     wall:      472.1s
