# Supplementary material for: Reference-free NOE NMR analysis
Source: Chem Sci. 2020 Aug 31;11(36):9930–6. doi: 10.1039/d0sc02970j (PMC8162118; doi:10.1039/d0sc02970j)
Supplement: SC-011-D0SC02970J-s002 [file SC-011-D0SC02970J-s002.piz › artemisinin_structures/artemisin_SSSSSSR/artemisin_SSSSSSR_b36311.out]

 argument  1 = artemisin_SRSSSSS/artemisin_SRSSSSS_b36311.nw
  Warning: test file already existed: ./molecule.dir_check_s.5
                                         
                                         


              Northwest Computational Chemistry Package (NWChem) 6.6
              ------------------------------------------------------


                    Environmental Molecular Sciences Laboratory
                       Pacific Northwest National Laboratory
                                Richland, WA 99352

                              Copyright (c) 1994-2015
                       Pacific Northwest National Laboratory
                            Battelle Memorial Institute

             NWChem is an open-source computational chemistry package
                        distributed under the terms of the
                      Educational Community License (ECL) 2.0
             A copy of the license is included with this distribution
                              in the LICENSE.TXT file

                                  ACKNOWLEDGMENT
                                  --------------

            This software and its documentation were developed at the
            EMSL at Pacific Northwest National Laboratory, a multiprogram
            national laboratory, operated for the U.S. Department of Energy
            by Battelle under Contract Number DE-AC05-76RL01830. Support
            for this work was provided by the Department of Energy Office
            of Biological and Environmental Research, Office of Basic
            Energy Sciences, and the Office of Advanced Scientific Computing.


           Job information
           ---------------

    hostname        = nmrserver1
    program         = /home/software/NWChem/bin/nwchem
    date            = Sun Jul 23 17:54:33 2017

    compiled        = Mon_Dec_26_22:57:25_2016
    source          = /home/software/src/nwchem-6.6
    nwchem branch   = 6.6
    nwchem revision = 27746
    ga revision     = 10594
    input           = artemisin_SRSSSSS/artemisin_SRSSSSS_b36311.nw
    prefix          = molecule.
    data base       = ./molecule.db
    status          = startup
    nproc           =        6
    time left       =     -1s


           Memory information
           ------------------

    heap     =   13107198 doubles =    100.0 Mbytes
    stack    =   13107195 doubles =    100.0 Mbytes
    global   =   26214400 doubles =    200.0 Mbytes (distinct from heap & stack)
    total    =   52428793 doubles =    400.0 Mbytes
    verify   = yes
    hardfail = no 


           Directory information
           ---------------------

  0 permanent = .
  0 scratch   = .


                                NWChem Input Module
                                -------------------


                                     molecule
                                     --------

 Scaling coordinates for geometry "geometry" by  1.889725989
 (inverse scale =  0.529177249)

 C1  symmetry detected

          ------
          auto-z
          ------


                             Geometry "geometry" -> ""
                             -------------------------

 Output coordinates in angstroms (scale by  1.889725989 to convert to a.u.)

  No.       Tag          Charge          X              Y              Z
 ---- ---------------- ---------- -------------- -------------- --------------
    1 C                    6.0000     1.15240792     0.67465564    -0.40128672
    2 O                    8.0000     0.94792348     1.72301571    -1.34215633
    3 C                    6.0000     0.35810557     2.82549602    -0.78533061
    4 C                    6.0000    -0.64936680     2.54776389     0.33934498
    5 C                    6.0000    -1.22950343     1.14621089     0.11240431
    6 C                    6.0000    -0.16061684     0.03514011     0.07063822
    7 C                    6.0000    -2.41002572     0.73734306     0.98897056
    8 C                    6.0000    -2.84467401    -0.70529996     0.67685259
    9 C                    6.0000    -2.32613188    -1.19999208    -0.69144988
   10 C                    6.0000    -0.74511579    -1.16245377    -0.77724545
   11 C                    6.0000    -0.14673103    -2.53063659    -0.37331103
   12 C                    6.0000     1.37614279    -2.61399102    -0.34729389
   13 C                    6.0000     2.07308293    -1.36048797     0.17541974
   14 O                    8.0000     2.02119690    -0.34872240    -0.85020593
   15 C                    6.0000     3.55836945    -1.65274103     0.39727500
   16 O                    8.0000     0.59332102     3.95611051    -1.19665917
   17 C                    6.0000    -0.08661952     2.83320858     1.72417912
   18 C                    6.0000    -2.96778520    -2.54338583    -1.05056879
   19 O                    8.0000     1.54814338    -0.93502693     1.45746504
   20 O                    8.0000     0.11724021    -0.51784369     1.37497564
   21 H                    1.0000     1.69556674     1.14670671     0.42883355
   22 H                    1.0000    -1.47016753     3.25957312     0.16899865
   23 H                    1.0000    -1.62895288     1.23246807    -0.91162980
   24 H                    1.0000    -3.24929895     1.41814258     0.80104543
   25 H                    1.0000    -2.17289988     0.82252520     2.05526749
   26 H                    1.0000    -3.93951894    -0.76021906     0.71495623
   27 H                    1.0000    -2.47953673    -1.37309786     1.46720591
   28 H                    1.0000    -2.70162243    -0.50045200    -1.45199829
   29 H                    1.0000    -0.49937981    -0.98683223    -1.83400339
   30 H                    1.0000    -0.49522392    -3.31109483    -1.06003922
   31 H                    1.0000    -0.52520791    -2.81501740     0.61746065
   32 H                    1.0000     1.72623330    -2.82240667    -1.36678740
   33 H                    1.0000     1.64457569    -3.48148589     0.26898657
   34 H                    1.0000     4.07681731    -0.74845231     0.73773478
   35 H                    1.0000     3.70492004    -2.41716779     1.16780658
   36 H                    1.0000     4.04698581    -1.97554772    -0.52835352
   37 H                    1.0000     0.39315570     3.81767712     1.74953245
   38 H                    1.0000    -0.88581414     2.83471619     2.47240992
   39 H                    1.0000     0.65955674     2.10212839     2.04291490
   40 H                    1.0000    -2.76375015    -3.31005069    -0.29657527
   41 H                    1.0000    -4.05641146    -2.43853191    -1.11966533
   42 H                    1.0000    -2.61185716    -2.89882612    -2.02304382

      Atomic Mass 
      ----------- 

      C                 12.000000
      O                 15.994910
      H                  1.007825


 Effective nuclear repulsion energy (a.u.)    1848.7832114259

            Nuclear Dipole moment (a.u.) 
            ----------------------------
        X                 Y               Z
 ---------------- ---------------- ----------------
     0.0000000000     0.0000000000    -0.0000000000


                                Z-matrix (autoz)
                                -------- 

 Units are Angstrom for bonds and degrees for angles

      Type          Name      I     J     K     L     M      Value
      ----------- --------  ----- ----- ----- ----- ----- ----------
    1 Stretch                  1     2                       1.42341
    2 Stretch                  1     6                       1.53484
    3 Stretch                  1    14                       1.41549
    4 Stretch                  1    21                       1.09861
    5 Stretch                  2     3                       1.36872
    6 Stretch                  3     4                       1.53526
    7 Stretch                  3    16                       1.22589
    8 Stretch                  4     5                       1.53376
    9 Stretch                  4    17                       1.52182
   10 Stretch                  4    22                       1.09973
   11 Stretch                  5     6                       1.54232
   12 Stretch                  5     7                       1.52616
   13 Stretch                  5    23                       1.10256
   14 Stretch                  6    10                       1.57949
   15 Stretch                  6    20                       1.44371
   16 Stretch                  7     8                       1.53869
   17 Stretch                  7    24                       1.09690
   18 Stretch                  7    25                       1.09566
   19 Stretch                  8     9                       1.54462
   20 Stretch                  8    26                       1.09688
   21 Stretch                  8    27                       1.09724
   22 Stretch                  9    10                       1.58379
   23 Stretch                  9    18                       1.53147
   24 Stretch                  9    28                       1.09945
   25 Stretch                 10    11                       1.54698
   26 Stretch                 10    29                       1.09908
   27 Stretch                 11    12                       1.52538
   28 Stretch                 11    30                       1.09643
   29 Stretch                 11    31                       1.09806
   30 Stretch                 12    13                       1.52651
   31 Stretch                 12    32                       1.09789
   32 Stretch                 12    33                       1.09745
   33 Stretch                 13    14                       1.44162
   34 Stretch                 13    15                       1.52994
   35 Stretch                 13    19                       1.44921
   36 Stretch                 15    34                       1.09656
   37 Stretch                 15    35                       1.09524
   38 Stretch                 15    36                       1.09533
   39 Stretch                 17    37                       1.09545
   40 Stretch                 17    38                       1.09479
   41 Stretch                 17    39                       1.09218
   42 Stretch                 18    40                       1.09449
   43 Stretch                 18    41                       1.09584
   44 Stretch                 18    42                       1.09487
   45 Stretch                 19    20                       1.49276
   46 Bend                     1     2     3               112.72102
   47 Bend                     1     6     5               107.52044
   48 Bend                     1     6    10               117.86852
   49 Bend                     1     6    20               105.82751
   50 Bend                     1    14    13               107.69003
   51 Bend                     2     1     6               112.78179
   52 Bend                     2     1    14               114.26925
   53 Bend                     2     1    21               104.71517
   54 Bend                     2     3     4               115.79112
   55 Bend                     2     3    16               121.58034
   56 Bend                     3     4     5               107.76592
   57 Bend                     3     4    17               112.95630
   58 Bend                     3     4    22               105.02369
   59 Bend                     4     3    16               122.58524
   60 Bend                     4     5     6               113.58840
   61 Bend                     4     5     7               116.89843
   62 Bend                     4     5    23               101.71072
   63 Bend                     4    17    37               110.58416
   64 Bend                     4    17    38               110.62457
   65 Bend                     4    17    39               113.11952
   66 Bend                     5     4    17               116.48194
   67 Bend                     5     4    22               106.63289
   68 Bend                     5     6    10               107.71521
   69 Bend                     5     6    20               112.63434
   70 Bend                     5     7     8               110.68200
   71 Bend                     5     7    24               109.09702
   72 Bend                     5     7    25               111.76065
   73 Bend                     6     1    14               108.74406
   74 Bend                     6     1    21               111.69435
   75 Bend                     6     5     7               111.01663
   76 Bend                     6     5    23               106.39690
   77 Bend                     6    10     9               110.99585
   78 Bend                     6    10    11               112.78507
   79 Bend                     6    10    29               108.19467
   80 Bend                     6    20    19               109.96565
   81 Bend                     7     5    23               105.91252
   82 Bend                     7     8     9               112.65229
   83 Bend                     7     8    26               108.77494
   84 Bend                     7     8    27               109.29977
   85 Bend                     8     7    24               109.33135
   86 Bend                     8     7    25               109.35607
   87 Bend                     8     9    10               112.05629
   88 Bend                     8     9    18               110.36550
   89 Bend                     8     9    28               107.11933
   90 Bend                     9     8    26               110.47640
   91 Bend                     9     8    27               109.35681
   92 Bend                     9    10    11               110.54998
   93 Bend                     9    10    29               106.20446
   94 Bend                     9    18    40               112.01225
   95 Bend                     9    18    41               110.30835
   96 Bend                     9    18    42               110.90685
   97 Bend                    10     6    20               105.41385
   98 Bend                    10     9    18               115.23516
   99 Bend                    10     9    28               106.76073
  100 Bend                    10    11    12               116.03733
  101 Bend                    10    11    30               110.06342
  102 Bend                    10    11    31               109.34922
  103 Bend                    11    10    29               107.81205
  104 Bend                    11    12    13               114.63134
  105 Bend                    11    12    32               108.23332
  106 Bend                    11    12    33               107.27558
  107 Bend                    12    11    30               106.80453
  108 Bend                    12    11    31               108.33481
  109 Bend                    12    13    14               108.43704
  110 Bend                    12    13    15               109.63512
  111 Bend                    12    13    19               112.24855
  112 Bend                    13    12    32               109.16379
  113 Bend                    13    12    33               110.18977
  114 Bend                    13    15    34               110.27282
  115 Bend                    13    15    35               111.42272
  116 Bend                    13    15    36               111.52006
  117 Bend                    13    19    20               112.35698
  118 Bend                    14     1    21               104.29047
  119 Bend                    14    13    15               105.79350
  120 Bend                    14    13    19               114.22337
  121 Bend                    15    13    19               106.22742
  122 Bend                    17     4    22               107.19030
  123 Bend                    18     9    28               104.64465
  124 Bend                    24     7    25               106.50337
  125 Bend                    26     8    27               106.06124
  126 Bend                    30    11    31               105.73745
  127 Bend                    32    12    33               107.06187
  128 Bend                    34    15    35               107.09046
  129 Bend                    34    15    36               107.12792
  130 Bend                    35    15    36               109.21694
  131 Bend                    37    17    38               107.61764
  132 Bend                    37    17    39               107.19278
  133 Bend                    38    17    39               107.46983
  134 Bend                    40    18    41               107.19670
  135 Bend                    40    18    42               108.89785
  136 Bend                    41    18    42               107.33782
  137 Torsion                  1     2     3     4         -33.66418
  138 Torsion                  1     2     3    16         148.67030
  139 Torsion                  1     6     5     4         -26.90908
  140 Torsion                  1     6     5     7        -161.06376
  141 Torsion                  1     6     5    23          84.15136
  142 Torsion                  1     6    10     9        -149.76133
  143 Torsion                  1     6    10    11          85.55672
  144 Torsion                  1     6    10    29         -33.60738
  145 Torsion                  1     6    20    19         -30.42690
  146 Torsion                  1    14    13    12         111.13992
  147 Torsion                  1    14    13    15        -131.31794
  148 Torsion                  1    14    13    19         -14.84922
  149 Torsion                  2     1     6     5         -34.01097
  150 Torsion                  2     1     6    10          87.85125
  151 Torsion                  2     1     6    20        -154.60615
  152 Torsion                  2     1    14    13        -177.13672
  153 Torsion                  2     3     4     5         -26.70143
  154 Torsion                  2     3     4    17         103.40703
  155 Torsion                  2     3     4    22        -140.10501
  156 Torsion                  3     2     1     6          68.78966
  157 Torsion                  3     2     1    14        -166.34291
  158 Torsion                  3     2     1    21         -52.86716
  159 Torsion                  3     4     5     6          57.69563
  160 Torsion                  3     4     5     7        -170.97993
  161 Torsion                  3     4     5    23         -56.20088
  162 Torsion                  3     4    17    37          48.59173
  163 Torsion                  3     4    17    38         167.72165
  164 Torsion                  3     4    17    39         -71.65068
  165 Torsion                  4     5     6    10        -154.89207
  166 Torsion                  4     5     6    20          89.29110
  167 Torsion                  4     5     7     8        -178.02781
  168 Torsion                  4     5     7    24          61.63135
  169 Torsion                  4     5     7    25         -55.87744
  170 Torsion                  5     4     3    16         150.93827
  171 Torsion                  5     4    17    37         174.12940
  172 Torsion                  5     4    17    38         -66.74068
  173 Torsion                  5     4    17    39          53.88698
  174 Torsion                  5     6     1    14        -161.83875
  175 Torsion                  5     6     1    21          83.60835
  176 Torsion                  5     6    10     9         -27.99882
  177 Torsion                  5     6    10    11        -152.68076
  178 Torsion                  5     6    10    29          88.15514
  179 Torsion                  5     6    20    19        -147.63513
  180 Torsion                  5     7     8     9         -18.51531
  181 Torsion                  5     7     8    26        -141.35114
  182 Torsion                  5     7     8    27         103.26653
  183 Torsion                  6     1    14    13         -50.15581
  184 Torsion                  6     5     4    17         -70.41597
  185 Torsion                  6     5     4    22         170.01719
  186 Torsion                  6     5     7     8         -45.52802
  187 Torsion                  6     5     7    24        -165.86886
  188 Torsion                  6     5     7    25          76.62235
  189 Torsion                  6    10     9     8         -32.63391
  190 Torsion                  6    10     9    18        -159.93940
  191 Torsion                  6    10     9    28          84.34889
  192 Torsion                  6    10    11    12         -52.24881
  193 Torsion                  6    10    11    30        -173.64674
  194 Torsion                  6    10    11    31          70.61307
  195 Torsion                  6    20    19    13         -30.75906
  196 Torsion                  7     5     4    17          60.90847
  197 Torsion                  7     5     4    22         -58.65837
  198 Torsion                  7     5     6    10          70.95325
  199 Torsion                  7     5     6    20         -44.86358
  200 Torsion                  7     8     9    10          59.20897
  201 Torsion                  7     8     9    18        -170.91908
  202 Torsion                  7     8     9    28         -57.55829
  203 Torsion                  8     7     5    23          69.55864
  204 Torsion                  8     9    10    11          93.30188
  205 Torsion                  8     9    10    29        -150.00939
  206 Torsion                  8     9    18    40         -58.52766
  207 Torsion                  8     9    18    41          60.78991
  208 Torsion                  8     9    18    42         179.57475
  209 Torsion                  9     8     7    24         101.68561
  210 Torsion                  9     8     7    25        -142.06257
  211 Torsion                  9    10     6    20          92.47534
  212 Torsion                  9    10    11    12        -177.17407
  213 Torsion                  9    10    11    30          61.42801
  214 Torsion                  9    10    11    31         -54.31219
  215 Torsion                 10     6     1    14         -39.97652
  216 Torsion                 10     6     1    21        -154.52943
  217 Torsion                 10     6     5    23         -43.83163
  218 Torsion                 10     6    20    19          95.17520
  219 Torsion                 10     9     8    26        -178.91287
  220 Torsion                 10     9     8    27         -62.54056
  221 Torsion                 10     9    18    40          69.62598
  222 Torsion                 10     9    18    41        -171.05646
  223 Torsion                 10     9    18    42         -52.27162
  224 Torsion                 10    11    12    13          38.04828
  225 Torsion                 10    11    12    32         -84.04250
  226 Torsion                 10    11    12    33         160.74604
  227 Torsion                 11    10     6    20         -32.20660
  228 Torsion                 11    10     9    18         -34.00361
  229 Torsion                 11    10     9    28        -149.71532
  230 Torsion                 11    12    13    14         -75.34112
  231 Torsion                 11    12    13    15         169.60002
  232 Torsion                 11    12    13    19          51.79139
  233 Torsion                 12    11    10    29          67.13710
  234 Torsion                 12    13    15    34         177.91266
  235 Torsion                 12    13    15    35         -63.30628
  236 Torsion                 12    13    15    36          59.02268
  237 Torsion                 12    13    19    20         -64.30820
  238 Torsion                 13    12    11    30         161.16755
  239 Torsion                 13    12    11    31         -85.34407
  240 Torsion                 13    14     1    21          69.13610
  241 Torsion                 14     1     6    20          77.56607
  242 Torsion                 14    13    12    32          46.24247
  243 Torsion                 14    13    12    33         163.54881
  244 Torsion                 14    13    15    34          61.17699
  245 Torsion                 14    13    15    35         179.95804
  246 Torsion                 14    13    15    36         -57.71300
  247 Torsion                 14    13    19    20          59.66063
  248 Torsion                 15    13    12    32         -68.81639
  249 Torsion                 15    13    12    33          48.48995
  250 Torsion                 15    13    19    20         175.87790
  251 Torsion                 16     3     4    17         -78.95328
  252 Torsion                 16     3     4    22          37.53468
  253 Torsion                 17     4     5    23         175.68752
  254 Torsion                 18     9     8    26         -49.04093
  255 Torsion                 18     9     8    27          67.33138
  256 Torsion                 18     9    10    29          82.68511
  257 Torsion                 19    13    12    32         173.37498
  258 Torsion                 19    13    12    33         -69.31867
  259 Torsion                 19    13    15    34         -60.58596
  260 Torsion                 19    13    15    35          58.19509
  261 Torsion                 19    13    15    36        -179.47595
  262 Torsion                 20     6     1    21         -36.98684
  263 Torsion                 20     6     5    23        -159.64845
  264 Torsion                 20     6    10    29        -151.37071
  265 Torsion                 22     4     5    23          56.12068
  266 Torsion                 22     4    17    37         -66.60434
  267 Torsion                 22     4    17    38          52.52558
  268 Torsion                 22     4    17    39         173.15325
  269 Torsion                 23     5     7    24         -50.78220
  270 Torsion                 23     5     7    25        -168.29099
  271 Torsion                 24     7     8    26         -21.15022
  272 Torsion                 24     7     8    27        -136.53255
  273 Torsion                 25     7     8    26          95.10161
  274 Torsion                 25     7     8    27         -20.28073
  275 Torsion                 26     8     9    28          64.31986
  276 Torsion                 27     8     9    28        -179.30782
  277 Torsion                 28     9    10    29         -33.02660
  278 Torsion                 28     9    18    40        -173.45921
  279 Torsion                 28     9    18    41         -54.14165
  280 Torsion                 28     9    18    42          64.64320
  281 Torsion                 29    10    11    30         -54.26083
  282 Torsion                 29    10    11    31        -170.00102
  283 Torsion                 30    11    12    32          39.07677
  284 Torsion                 30    11    12    33         -76.13470
  285 Torsion                 31    11    12    32         152.56515
  286 Torsion                 31    11    12    33          37.35369


            XYZ format geometry
            -------------------
    42
 geometry
 C                     1.15240792     0.67465564    -0.40128672
 O                     0.94792348     1.72301571    -1.34215633
 C                     0.35810557     2.82549602    -0.78533061
 C                    -0.64936680     2.54776389     0.33934498
 C                    -1.22950343     1.14621089     0.11240431
 C                    -0.16061684     0.03514011     0.07063822
 C                    -2.41002572     0.73734306     0.98897056
 C                    -2.84467401    -0.70529996     0.67685259
 C                    -2.32613188    -1.19999208    -0.69144988
 C                    -0.74511579    -1.16245377    -0.77724545
 C                    -0.14673103    -2.53063659    -0.37331103
 C                     1.37614279    -2.61399102    -0.34729389
 C                     2.07308293    -1.36048797     0.17541974
 O                     2.02119690    -0.34872240    -0.85020593
 C                     3.55836945    -1.65274103     0.39727500
 O                     0.59332102     3.95611051    -1.19665917
 C                    -0.08661952     2.83320858     1.72417912
 C                    -2.96778520    -2.54338583    -1.05056879
 O                     1.54814338    -0.93502693     1.45746504
 O                     0.11724021    -0.51784369     1.37497564
 H                     1.69556674     1.14670671     0.42883355
 H                    -1.47016753     3.25957312     0.16899865
 H                    -1.62895288     1.23246807    -0.91162980
 H                    -3.24929895     1.41814258     0.80104543
 H                    -2.17289988     0.82252520     2.05526749
 H                    -3.93951894    -0.76021906     0.71495623
 H                    -2.47953673    -1.37309786     1.46720591
 H                    -2.70162243    -0.50045200    -1.45199829
 H                    -0.49937981    -0.98683223    -1.83400339
 H                    -0.49522392    -3.31109483    -1.06003922
 H                    -0.52520791    -2.81501740     0.61746065
 H                     1.72623330    -2.82240667    -1.36678740
 H                     1.64457569    -3.48148589     0.26898657
 H                     4.07681731    -0.74845231     0.73773478
 H                     3.70492004    -2.41716779     1.16780658
 H                     4.04698581    -1.97554772    -0.52835352
 H                     0.39315570     3.81767712     1.74953245
 H                    -0.88581414     2.83471619     2.47240992
 H                     0.65955674     2.10212839     2.04291490
 H                    -2.76375015    -3.31005069    -0.29657527
 H                    -4.05641146    -2.43853191    -1.11966533
 H                    -2.61185716    -2.89882612    -2.02304382

 ==============================================================================
                                internuclear distances
 ------------------------------------------------------------------------------
       center one      |      center two      | atomic units |  angstroms
 ------------------------------------------------------------------------------
    2 O                |   1 C                |     2.68986  |     1.42341
    3 C                |   2 O                |     2.58651  |     1.36872
    4 C                |   3 C                |     2.90123  |     1.53526
    5 C                |   4 C                |     2.89838  |     1.53376
    6 C                |   1 C                |     2.90042  |     1.53484
    6 C                |   5 C                |     2.91456  |     1.54232
    7 C                |   5 C                |     2.88403  |     1.52616
    8 C                |   7 C                |     2.90770  |     1.53869
    9 C                |   8 C                |     2.91891  |     1.54462
   10 C                |   6 C                |     2.98480  |     1.57949
   10 C                |   9 C                |     2.99292  |     1.58379
   11 C                |  10 C                |     2.92337  |     1.54698
   12 C                |  11 C                |     2.88254  |     1.52538
   13 C                |  12 C                |     2.88468  |     1.52651
   14 O                |   1 C                |     2.67490  |     1.41549
   14 O                |  13 C                |     2.72427  |     1.44162
   15 C                |  13 C                |     2.89116  |     1.52994
   16 O                |   3 C                |     2.31660  |     1.22589
   17 C                |   4 C                |     2.87582  |     1.52182
   18 C                |   9 C                |     2.89405  |     1.53147
   19 O                |  13 C                |     2.73862  |     1.44921
   20 O                |   6 C                |     2.72821  |     1.44371
   21 H                |   1 C                |     2.07608  |     1.09861
   22 H                |   4 C                |     2.07819  |     1.09973
   23 H                |   5 C                |     2.08354  |     1.10256
   24 H                |   7 C                |     2.07284  |     1.09690
   25 H                |   7 C                |     2.07050  |     1.09566
   26 H                |   8 C                |     2.07281  |     1.09688
   27 H                |   8 C                |     2.07348  |     1.09724
   28 H                |   9 C                |     2.07765  |     1.09945
   29 H                |  10 C                |     2.07695  |     1.09908
   30 H                |  11 C                |     2.07195  |     1.09643
   31 H                |  11 C                |     2.07504  |     1.09806
   32 H                |  12 C                |     2.07472  |     1.09789
   33 H                |  12 C                |     2.07389  |     1.09745
   34 H                |  15 C                |     2.07219  |     1.09656
   35 H                |  15 C                |     2.06970  |     1.09524
   36 H                |  15 C                |     2.06987  |     1.09533
   37 H                |  17 C                |     2.07010  |     1.09545
   38 H                |  17 C                |     2.06885  |     1.09479
   39 H                |  17 C                |     2.06391  |     1.09218
   40 H                |  18 C                |     2.06829  |     1.09449
   41 H                |  18 C                |     2.07085  |     1.09584
   42 H                |  18 C                |     2.06900  |     1.09487
 ------------------------------------------------------------------------------
                         number of included internuclear distances:         44
 ==============================================================================


 ==============================================================================
                                 internuclear angles
 ------------------------------------------------------------------------------
        center 1       |       center 2       |       center 3       |  degrees
 ------------------------------------------------------------------------------
    2 O                |   1 C                |   6 C                |   112.78
    2 O                |   1 C                |  14 O                |   114.27
    2 O                |   1 C                |  21 H                |   104.72
    6 C                |   1 C                |  14 O                |   108.74
    6 C                |   1 C                |  21 H                |   111.69
   14 O                |   1 C                |  21 H                |   104.29
    1 C                |   2 O                |   3 C                |   112.72
    2 O                |   3 C                |   4 C                |   115.79
    2 O                |   3 C                |  16 O                |   121.58
    4 C                |   3 C                |  16 O                |   122.59
    3 C                |   4 C                |   5 C                |   107.77
    3 C                |   4 C                |  17 C                |   112.96
    3 C                |   4 C                |  22 H                |   105.02
    5 C                |   4 C                |  17 C                |   116.48
    5 C                |   4 C                |  22 H                |   106.63
   17 C                |   4 C                |  22 H                |   107.19
    4 C                |   5 C                |   6 C                |   113.59
    4 C                |   5 C                |   7 C                |   116.90
    4 C                |   5 C                |  23 H                |   101.71
    6 C                |   5 C                |   7 C                |   111.02
    6 C                |   5 C                |  23 H                |   106.40
    7 C                |   5 C                |  23 H                |   105.91
    1 C                |   6 C                |   5 C                |   107.52
    1 C                |   6 C                |  10 C                |   117.87
    1 C                |   6 C                |  20 O                |   105.83
    5 C                |   6 C                |  10 C                |   107.72
    5 C                |   6 C                |  20 O                |   112.63
   10 C                |   6 C                |  20 O                |   105.41
    5 C                |   7 C                |   8 C                |   110.68
    5 C                |   7 C                |  24 H                |   109.10
    5 C                |   7 C                |  25 H                |   111.76
    8 C                |   7 C                |  24 H                |   109.33
    8 C                |   7 C                |  25 H                |   109.36
   24 H                |   7 C                |  25 H                |   106.50
    7 C                |   8 C                |   9 C                |   112.65
    7 C                |   8 C                |  26 H                |   108.77
    7 C                |   8 C                |  27 H                |   109.30
    9 C                |   8 C                |  26 H                |   110.48
    9 C                |   8 C                |  27 H                |   109.36
   26 H                |   8 C                |  27 H                |   106.06
    8 C                |   9 C                |  10 C                |   112.06
    8 C                |   9 C                |  18 C                |   110.37
    8 C                |   9 C                |  28 H                |   107.12
   10 C                |   9 C                |  18 C                |   115.24
   10 C                |   9 C                |  28 H                |   106.76
   18 C                |   9 C                |  28 H                |   104.64
    6 C                |  10 C                |   9 C                |   111.00
    6 C                |  10 C                |  11 C                |   112.79
    6 C                |  10 C                |  29 H                |   108.19
    9 C                |  10 C                |  11 C                |   110.55
    9 C                |  10 C                |  29 H                |   106.20
   11 C                |  10 C                |  29 H                |   107.81
   10 C                |  11 C                |  12 C                |   116.04
   10 C                |  11 C                |  30 H                |   110.06
   10 C                |  11 C                |  31 H                |   109.35
   12 C                |  11 C                |  30 H                |   106.80
   12 C                |  11 C                |  31 H                |   108.33
   30 H                |  11 C                |  31 H                |   105.74
   11 C                |  12 C                |  13 C                |   114.63
   11 C                |  12 C                |  32 H                |   108.23
   11 C                |  12 C                |  33 H                |   107.28
   13 C                |  12 C                |  32 H                |   109.16
   13 C                |  12 C                |  33 H                |   110.19
   32 H                |  12 C                |  33 H                |   107.06
   12 C                |  13 C                |  14 O                |   108.44
   12 C                |  13 C                |  15 C                |   109.64
   12 C                |  13 C                |  19 O                |   112.25
   14 O                |  13 C                |  15 C                |   105.79
   14 O                |  13 C                |  19 O                |   114.22
   15 C                |  13 C                |  19 O                |   106.23
    1 C                |  14 O                |  13 C                |   107.69
   13 C                |  15 C                |  34 H                |   110.27
   13 C                |  15 C                |  35 H                |   111.42
   13 C                |  15 C                |  36 H                |   111.52
   34 H                |  15 C                |  35 H                |   107.09
   34 H                |  15 C                |  36 H                |   107.13
   35 H                |  15 C                |  36 H                |   109.22
    4 C                |  17 C                |  37 H                |   110.58
    4 C                |  17 C                |  38 H                |   110.62
    4 C                |  17 C                |  39 H                |   113.12
   37 H                |  17 C                |  38 H                |   107.62
   37 H                |  17 C                |  39 H                |   107.19
   38 H                |  17 C                |  39 H                |   107.47
    9 C                |  18 C                |  40 H                |   112.01
    9 C                |  18 C                |  41 H                |   110.31
    9 C                |  18 C                |  42 H                |   110.91
   40 H                |  18 C                |  41 H                |   107.20
   40 H                |  18 C                |  42 H                |   108.90
   41 H                |  18 C                |  42 H                |   107.34
 ------------------------------------------------------------------------------
                            number of included internuclear angles:         89
 ==============================================================================


 Summary of "ao basis" -> "" (cartesian)
 ------------------------------------------------------------------------------
       Tag                 Description            Shells   Functions and Types
 ---------------- ------------------------------  ------  ---------------------
 *                           6-31G*                   on all atoms 


                              NWChem Property Module
                              ----------------------


                                     molecule

  itol2e modified to match energy
  convergence criterion.

                                 NWChem DFT Module
                                 -----------------


                                     molecule


                      Basis "ao basis" -> "ao basis" (cartesian)
                      -----
  C (Carbon)
  ----------
            Exponent  Coefficients 
       -------------- ---------------------------------------------------------
  1 S  3.04752490E+03  0.001835
  1 S  4.57369510E+02  0.014037
  1 S  1.03948690E+02  0.068843
  1 S  2.92101550E+01  0.232184
  1 S  9.28666300E+00  0.467941
  1 S  3.16392700E+00  0.362312

  2 S  7.86827240E+00 -0.119332
  2 S  1.88128850E+00 -0.160854
  2 S  5.44249300E-01  1.143456

  3 P  7.86827240E+00  0.068999
  3 P  1.88128850E+00  0.316424
  3 P  5.44249300E-01  0.744308

  4 S  1.68714400E-01  1.000000

  5 P  1.68714400E-01  1.000000

  6 D  8.00000000E-01  1.000000

  O (Oxygen)
  ----------
            Exponent  Coefficients 
       -------------- ---------------------------------------------------------
  1 S  5.48467170E+03  0.001831
  1 S  8.25234950E+02  0.013950
  1 S  1.88046960E+02  0.068445
  1 S  5.29645000E+01  0.232714
  1 S  1.68975700E+01  0.470193
  1 S  5.79963530E+00  0.358521

  2 S  1.55396160E+01 -0.110778
  2 S  3.59993360E+00 -0.148026
  2 S  1.01376180E+00  1.130767

  3 P  1.55396160E+01  0.070874
  3 P  3.59993360E+00  0.339753
  3 P  1.01376180E+00  0.727159

  4 S  2.70005800E-01  1.000000

  5 P  2.70005800E-01  1.000000

  6 D  8.00000000E-01  1.000000

  H (Hydrogen)
  ------------
            Exponent  Coefficients 
       -------------- ---------------------------------------------------------
  1 S  1.87311370E+01  0.033495
  1 S  2.82539370E+00  0.234727
  1 S  6.40121700E-01  0.813757

  2 S  1.61277800E-01  1.000000


 Summary of "ao basis" -> "ao basis" (cartesian)
 ------------------------------------------------------------------------------
       Tag                 Description            Shells   Functions and Types
 ---------------- ------------------------------  ------  ---------------------
 C                           6-31G*                  6       15   3s2p1d
 O                           6-31G*                  6       15   3s2p1d
 H                           6-31G*                  2        2   2s


 Summary of "ao basis" -> "ao basis" (cartesian)
 ------------------------------------------------------------------------------
       Tag                 Description            Shells   Functions and Types
 ---------------- ------------------------------  ------  ---------------------
 C                           6-31G*                  6       15   3s2p1d
 O                           6-31G*                  6       15   3s2p1d
 H                           6-31G*                  2        2   2s


  Caching 1-el integrals 
  itol2e modified to match energy
  convergence criterion.

            General Information
            -------------------
          SCF calculation type: DFT
          Wavefunction type:  closed shell.
          No. of atoms     :    42
          No. of electrons :   152
           Alpha electrons :    76
            Beta electrons :    76
          Charge           :     0
          Spin multiplicity:     1
          Use of symmetry is: off; symmetry adaption is: off
          Maximum number of iterations:  30
          AO basis - number of functions:   344
                     number of shells:   164
          Convergence on energy requested: 1.00D-07
          Convergence on density requested: 1.00D-05
          Convergence on gradient requested: 5.00D-04

              XC Information
              --------------
                         B3LYP Method XC Potential
                     Hartree-Fock (Exact) Exchange  0.200          
                        Slater Exchange Functional  0.800 local    
                    Becke 1988 Exchange Functional  0.720 non-local
              Lee-Yang-Parr Correlation Functional  0.810          
                  VWN I RPA Correlation Functional  0.190 local    

             Grid Information
             ----------------
          Grid used for XC integration:  fine      
          Radial quadrature: Mura-Knowles        
          Angular quadrature: Lebedev. 
          Tag              B.-S. Rad. Rad. Pts. Rad. Cut. Ang. Pts.
          ---              ---------- --------- --------- ---------
          C                   0.70       70          14.0       590
          O                   0.60       70          14.0       590
          H                   0.35       60          14.0       590
          Grid pruning is: on 
          Number of quadrature shells:  2720
          Spatial weights used:  Erf1

          Convergence Information
          -----------------------
          Convergence aids based upon iterative change in 
          total energy or number of iterations. 
          Levelshifting, if invoked, occurs when the 
          HOMO/LUMO gap drops below (HL_TOL): 1.00D-02
          DIIS, if invoked, will attempt to extrapolate 
          using up to (NFOCK): 10 stored Fock matrices.

                    Damping( 0%)  Levelshifting(0.5)       DIIS
                  --------------- ------------------- ---------------
          dE  on:    start            ASAP                start   
          dE off:    2 iters         30 iters            30 iters 


      Screening Tolerance Information
      -------------------------------
          Density screening/tol_rho: 1.00D-11
          AO Gaussian exp screening on grid/accAOfunc:  16
          CD Gaussian exp screening on grid/accCDfunc:  20
          XC Gaussian exp screening on grid/accXCfunc:  20
          Schwarz screening/accCoul: 1.00D-08


      Superposition of Atomic Density Guess
      -------------------------------------

 Sum of atomic energies:        -949.63668925

      Non-variational initial energy
      ------------------------------

 Total energy =    -962.317480
 1-e energy   =   -4971.730439
 2-e energy   =    2160.629748
 HOMO         =      -0.253308
 LUMO         =      -0.025859

   Time after variat. SCF:      7.1
   Time prior to 1st pass:      7.1

 Grid_pts file          = ./molecule.gridpts.0
 Record size in doubles =  12289        No. of grid_pts per rec  =   3070
 Max. records in memory =     97        Max. recs in file   =     21248

 Grid integrated density:     151.999977128490
 Requested integration accuracy:   0.10E-06

           Memory utilization after 1st SCF pass: 
           Heap Space remaining (MW):       11.89            11893134
          Stack Space remaining (MW):       13.10            13103364

   convergence    iter        energy       DeltaE   RMS-Dens  Diis-err    time
 ---------------- ----- ----------------- --------- --------- ---------  ------
 d= 0,ls=0.0,diis     1   -960.4348954305 -2.81D+03  9.09D-03  3.97D+00    49.9
 Grid integrated density:     151.999983486249
 Requested integration accuracy:   0.10E-06
 d= 0,ls=0.0,diis     2   -959.8727883995  5.62D-01  6.96D-03  9.81D+00    87.8
 Grid integrated density:     151.999982483244
 Requested integration accuracy:   0.10E-06
 d= 0,ls=0.0,diis     3   -960.7679725304 -8.95D-01  2.13D-03  7.97D-01   125.6
 Grid integrated density:     151.999981635207
 Requested integration accuracy:   0.10E-06
 d= 0,ls=0.0,diis     4   -960.8232345681 -5.53D-02  9.77D-04  2.33D-01   163.3
 Grid integrated density:     151.999982212659
 Requested integration accuracy:   0.10E-06
 d= 0,ls=0.0,diis     5   -960.8441199252 -2.09D-02  2.41D-04  1.10D-02   201.0
 Grid integrated density:     151.999980370310
 Requested integration accuracy:   0.10E-06
  Resetting Diis
 d= 0,ls=0.0,diis     6   -960.8450489587 -9.29D-04  8.49D-05  8.50D-04   243.2
 Grid integrated density:     151.999980465797
 Requested integration accuracy:   0.10E-06
 d= 0,ls=0.0,diis     7   -960.8451332187 -8.43D-05  5.14D-05  1.01D-04   285.4
 Grid integrated density:     151.999980394436
 Requested integration accuracy:   0.10E-06
 d= 0,ls=0.0,diis     8   -960.8451076498  2.56D-05  3.27D-05  3.76D-04   327.6
 Grid integrated density:     151.999980438944
 Requested integration accuracy:   0.10E-06
 d= 0,ls=0.0,diis     9   -960.8451428257 -3.52D-05  5.66D-06  6.66D-06   369.8
 Grid integrated density:     151.999980440323
 Requested integration accuracy:   0.10E-06
 d= 0,ls=0.0,diis    10   -960.8451434943 -6.69D-07  1.25D-06  2.69D-07   411.9
 Grid integrated density:     151.999980439560
 Requested integration accuracy:   0.10E-06
 d= 0,ls=0.0,diis    11   -960.8451435208 -2.66D-08  3.51D-07  1.80D-08   454.1


         Total DFT energy =     -960.845143520837
      One electron energy =    -4984.203072239434
           Coulomb energy =     2307.196357353407
    Exchange-Corr. energy =     -132.621640060722
 Nuclear repulsion energy =     1848.783211425912

 Numeric. integr. density =      151.999980439560

     Total iterative time =    447.0s


                       DFT Final Molecular Orbital Analysis
                       ------------------------------------

 Vector   20  Occ=2.000000D+00  E=-1.018057D+01
              MO Center= -3.0D+00, -2.5D+00, -1.1D+00, r^2= 2.8D-02
   Bfn.  Coefficient  Atom+Function         Bfn.  Coefficient  Atom+Function  
  ----- ------------  ---------------      ----- ------------  ---------------
   256      0.992937  18 C  s         

 Vector   21  Occ=2.000000D+00  E=-1.134926D+00
              MO Center=  1.1D+00, -3.2D-01,  5.6D-01, r^2= 2.6D+00
   Bfn.  Coefficient  Atom+Function         Bfn.  Coefficient  Atom+Function  
  ----- ------------  ---------------      ----- ------------  ---------------
   272      0.264077  19 O  s               276      0.262776  19 O  s         
   287      0.247868  20 O  s               291      0.231863  20 O  s         
   201      0.188837  14 O  s               197      0.159006  14 O  s         

 Vector   22  Occ=2.000000D+00  E=-1.109174D+00
              MO Center=  8.3D-01,  1.5D+00, -6.3D-01, r^2= 3.2D+00
   Bfn.  Coefficient  Atom+Function         Bfn.  Coefficient  Atom+Function  
  ----- ------------  ---------------      ----- ------------  ---------------
    21      0.370981   2 O  s                17      0.344833   2 O  s         
    32      0.175269   3 C  s                16     -0.160168   2 O  s         

 Vector   23  Occ=2.000000D+00  E=-1.054220D+00
              MO Center=  1.5D+00,  2.1D-01, -4.2D-01, r^2= 3.6D+00
   Bfn.  Coefficient  Atom+Function         Bfn.  Coefficient  Atom+Function  
  ----- ------------  ---------------      ----- ------------  ---------------
   201      0.401677  14 O  s               197      0.360410  14 O  s         
   291     -0.177122  20 O  s               196     -0.167608  14 O  s         
   287     -0.166244  20 O  s               231     -0.157348  16 O  s         
   227     -0.150245  16 O  s         

 Vector   24  Occ=2.000000D+00  E=-1.016958D+00
              MO Center=  7.1D-01,  2.8D+00, -9.9D-01, r^2= 2.8D+00
   Bfn.  Coefficient  Atom+Function         Bfn.  Coefficient  Atom+Function  
  ----- ------------  ---------------      ----- ------------  ---------------
   231      0.379764  16 O  s               227      0.366312  16 O  s         
    21     -0.236325   2 O  s                34      0.212661   3 C  py        
    17     -0.209659   2 O  s               226     -0.170442  16 O  s         

 Vector   25  Occ=2.000000D+00  E=-9.493607D-01
              MO Center=  8.3D-01, -5.8D-01,  8.7D-01, r^2= 2.4D+00
   Bfn.  Coefficient  Atom+Function         Bfn.  Coefficient  Atom+Function  
  ----- ------------  ---------------      ----- ------------  ---------------
   276      0.364657  19 O  s               291     -0.324175  20 O  s         
   272      0.308784  19 O  s               287     -0.260598  20 O  s         
    77     -0.162185   6 C  s         

 Vector   26  Occ=2.000000D+00  E=-8.527272D-01
              MO Center= -1.0D+00,  1.8D-01,  1.4D-01, r^2= 5.1D+00
   Bfn.  Coefficient  Atom+Function         Bfn.  Coefficient  Atom+Function  
  ----- ------------  ---------------      ----- ------------  ---------------
    62      0.190336   5 C  s               291     -0.164488  20 O  s         

 Vector   27  Occ=2.000000D+00  E=-8.191062D-01
              MO Center= -5.8D-01, -1.6D-02, -6.4D-02, r^2= 7.3D+00
   Bfn.  Coefficient  Atom+Function         Bfn.  Coefficient  Atom+Function  
  ----- ------------  ---------------      ----- ------------  ---------------
    47      0.191661   4 C  s                51      0.160279   4 C  s         
   152     -0.150741  11 C  s         

 Vector   28  Occ=2.000000D+00  E=-7.971222D-01
              MO Center=  1.4D-02, -1.1D+00, -1.9D-02, r^2= 8.0D+00
   Bfn.  Coefficient  Atom+Function         Bfn.  Coefficient  Atom+Function  
  ----- ------------  ---------------      ----- ------------  ---------------
   167      0.194257  12 C  s               276     -0.151237  19 O  s         

 Vector   29  Occ=2.000000D+00  E=-7.669154D-01
              MO Center=  2.8D-01, -4.9D-01,  1.1D-01, r^2= 7.3D+00
   Bfn.  Coefficient  Atom+Function         Bfn.  Coefficient  Atom+Function  
  ----- ------------  ---------------      ----- ------------  ---------------
   291      0.166191  20 O  s               212      0.157233  15 C  s         
     2     -0.150763   1 C  s         

 Vector   30  Occ=2.000000D+00  E=-7.567099D-01
              MO Center= -8.3D-01,  5.0D-01,  1.3D-01, r^2= 7.8D+00
   Bfn.  Coefficient  Atom+Function         Bfn.  Coefficient  Atom+Function  
  ----- ------------  ---------------      ----- ------------  ---------------
   242      0.168456  17 C  s               257      0.157645  18 C  s         
    77     -0.152472   6 C  s         

 Vector   31  Occ=2.000000D+00  E=-7.336357D-01
              MO Center=  4.7D-01, -1.2D+00,  1.3D-01, r^2= 9.1D+00
   Bfn.  Coefficient  Atom+Function         Bfn.  Coefficient  Atom+Function  
  ----- ------------  ---------------      ----- ------------  ---------------
   212      0.214283  15 C  s               216      0.196017  15 C  s         
    92     -0.153764   7 C  s         

 Vector   32  Occ=2.000000D+00  E=-7.018661D-01
              MO Center=  2.8D-01,  8.2D-01,  3.2D-02, r^2= 7.2D+00
   Bfn.  Coefficient  Atom+Function         Bfn.  Coefficient  Atom+Function  
  ----- ------------  ---------------      ----- ------------  ---------------
     2      0.207151   1 C  s                19     -0.183082   2 O  py        
     6      0.177644   1 C  s               242      0.164251  17 C  s         
   246      0.154372  17 C  s         

 Vector   33  Occ=2.000000D+00  E=-6.884720D-01
              MO Center= -9.2D-01, -8.8D-01, -2.5D-01, r^2= 9.5D+00
   Bfn.  Coefficient  Atom+Function         Bfn.  Coefficient  Atom+Function  
  ----- ------------  ---------------      ----- ------------  ---------------
   257      0.219057  18 C  s               261      0.212821  18 C  s         
   137     -0.181539  10 C  s               141     -0.171143  10 C  s         

 Vector   34  Occ=2.000000D+00  E=-6.602018D-01
              MO Center=  7.4D-01, -8.5D-01,  1.4D-01, r^2= 8.3D+00
   Bfn.  Coefficient  Atom+Function         Bfn.  Coefficient  Atom+Function  
  ----- ------------  ---------------      ----- ------------  ---------------
   216      0.178491  15 C  s               212      0.175672  15 C  s         
   152      0.151422  11 C  s         

 Vector   35  Occ=2.000000D+00  E=-6.485191D-01
              MO Center= -9.7D-01,  9.1D-01,  3.6D-01, r^2= 8.7D+00
   Bfn.  Coefficient  Atom+Function         Bfn.  Coefficient  Atom+Function  
  ----- ------------  ---------------      ----- ------------  ---------------
   246     -0.168343  17 C  s               107      0.164927   8 C  s         
   242     -0.165300  17 C  s               111      0.158750   8 C  s         

 Vector   36  Occ=2.000000D+00  E=-6.234654D-01
              MO Center= -4.2D-01, -5.5D-01, -2.6D-01, r^2= 7.6D+00
   Bfn.  Coefficient  Atom+Function         Bfn.  Coefficient  Atom+Function  
  ----- ------------  ---------------      ----- ------------  ---------------
    19      0.165787   2 O  py        

 Vector   37  Occ=2.000000D+00  E=-5.894991D-01
              MO Center= -4.6D-01,  2.9D-01,  1.0D-01, r^2= 7.8D+00
   Bfn.  Coefficient  Atom+Function         Bfn.  Coefficient  Atom+Function  
  ----- ------------  ---------------      ----- ------------  ---------------
    19      0.146139   2 O  py               66      0.139727   5 C  s         

 Vector   38  Occ=2.000000D+00  E=-5.794293D-01
              MO Center=  2.4D-01, -9.5D-02, -1.8D-02, r^2= 7.7D+00
   Bfn.  Coefficient  Atom+Function         Bfn.  Coefficient  Atom+Function  
  ----- ------------  ---------------      ----- ------------  ---------------
    19      0.199302   2 O  py        

 Vector   39  Occ=2.000000D+00  E=-5.731364D-01
              MO Center= -2.5D-01, -3.8D-01, -1.5D-01, r^2= 7.5D+00
   Bfn.  Coefficient  Atom+Function         Bfn.  Coefficient  Atom+Function  
  ----- ------------  ---------------      ----- ------------  ---------------
   122      0.153543   9 C  s         

 Vector   40  Occ=2.000000D+00  E=-5.572928D-01
              MO Center=  1.2D+00, -3.4D-01, -1.2D-01, r^2= 4.9D+00
   Bfn.  Coefficient  Atom+Function         Bfn.  Coefficient  Atom+Function  
  ----- ------------  ---------------      ----- ------------  ---------------
   199      0.280278  14 O  py              185      0.199062  13 C  pz        
     4     -0.163177   1 C  py                3      0.155210   1 C  px        

 Vector   41  Occ=2.000000D+00  E=-5.319112D-01
              MO Center= -9.6D-02,  4.5D-01, -5.3D-02, r^2= 7.1D+00
   Bfn.  Coefficient  Atom+Function         Bfn.  Coefficient  Atom+Function  
  ----- ------------  ---------------      ----- ------------  ---------------
    78      0.187097   6 C  px               48     -0.155710   4 C  px        

 Vector   42  Occ=2.000000D+00  E=-5.129721D-01
              MO Center= -3.7D-01,  3.2D-01, -1.9D-01, r^2= 7.4D+00
   Bfn.  Coefficient  Atom+Function         Bfn.  Coefficient  Atom+Function  
  ----- ------------  ---------------      ----- ------------  ---------------
     3      0.183864   1 C  px        

 Vector   43  Occ=2.000000D+00  E=-5.059075D-01
              MO Center= -2.8D-02,  7.1D-02,  2.3D-01, r^2= 7.8D+00
   Bfn.  Coefficient  Atom+Function         Bfn.  Coefficient  Atom+Function  
  ----- ------------  ---------------      ----- ------------  ---------------
   289      0.160811  20 O  py        

 Vector   44  Occ=2.000000D+00  E=-4.900619D-01
              MO Center= -2.7D-01, -2.9D-01,  1.0D-01, r^2= 8.5D+00
   Bfn.  Coefficient  Atom+Function         Bfn.  Coefficient  Atom+Function  
  ----- ------------  ---------------      ----- ------------  ---------------
   184      0.146196  13 C  py        

 Vector   45  Occ=2.000000D+00  E=-4.835243D-01
              MO Center= -6.0D-02, -1.2D-01,  6.8D-02, r^2= 7.7D+00
   Bfn.  Coefficient  Atom+Function         Bfn.  Coefficient  Atom+Function  
  ----- ------------  ---------------      ----- ------------  ---------------
   291      0.212819  20 O  s               140     -0.182036  10 C  pz        

 Vector   46  Occ=2.000000D+00  E=-4.689939D-01
              MO Center= -3.5D-01, -1.8D-02, -1.3D-01, r^2= 1.0D+01
   Bfn.  Coefficient  Atom+Function         Bfn.  Coefficient  Atom+Function  
  ----- ------------  ---------------      ----- ------------  ---------------
   123      0.125868   9 C  px               49      0.119968   4 C  py        
   108      0.118677   8 C  px              138     -0.116784  10 C  px        

 Vector   47  Occ=2.000000D+00  E=-4.568057D-01
              MO Center=  2.5D-01, -4.7D-01,  4.2D-02, r^2= 9.7D+00
   Bfn.  Coefficient  Atom+Function         Bfn.  Coefficient  Atom+Function  
  ----- ------------  ---------------      ----- ------------  ---------------
   183      0.167139  13 C  px              275      0.151129  19 O  pz        

 Vector   48  Occ=2.000000D+00  E=-4.498052D-01
              MO Center=  6.8D-01,  1.3D+00, -4.3D-01, r^2= 1.1D+01
   Bfn.  Coefficient  Atom+Function         Bfn.  Coefficient  Atom+Function  
  ----- ------------  ---------------      ----- ------------  ---------------
   229      0.302376  16 O  py              231      0.276481  16 O  s         
    34     -0.199262   3 C  py              233      0.157282  16 O  py        

 Vector   49  Occ=2.000000D+00  E=-4.456446D-01
              MO Center= -7.7D-01, -6.1D-01,  2.8D-02, r^2= 8.1D+00
   Bfn.  Coefficient  Atom+Function         Bfn.  Coefficient  Atom+Function  
  ----- ------------  ---------------      ----- ------------  ---------------
   290      0.170010  20 O  pz              260     -0.154747  18 C  pz        

 Vector   50  Occ=2.000000D+00  E=-4.377776D-01
              MO Center= -2.3D-01,  6.4D-01, -5.0D-02, r^2= 1.3D+01
   Bfn.  Coefficient  Atom+Function         Bfn.  Coefficient  Atom+Function  
  ----- ------------  ---------------      ----- ------------  ---------------
   229      0.221735  16 O  py              231      0.164754  16 O  s         

 Vector   51  Occ=2.000000D+00  E=-4.321085D-01
              MO Center=  2.7D-01,  5.0D-01,  3.7D-01, r^2= 9.2D+00
   Bfn.  Coefficient  Atom+Function         Bfn.  Coefficient  Atom+Function  
  ----- ------------  ---------------      ----- ------------  ---------------
    20      0.191561   2 O  pz        

 Vector   52  Occ=2.000000D+00  E=-4.260812D-01
              MO Center=  7.4D-02, -5.5D-01,  2.0D-02, r^2= 1.1D+01
   Bfn.  Coefficient  Atom+Function         Bfn.  Coefficient  Atom+Function  
  ----- ------------  ---------------      ----- ------------  ---------------
   260      0.189067  18 C  pz              290      0.184341  20 O  pz        
   215      0.161126  15 C  pz        

 Vector   53  Occ=2.000000D+00  E=-4.224901D-01
              MO Center=  5.0D-03,  4.9D-01, -1.3D-01, r^2= 1.0D+01
   Bfn.  Coefficient  Atom+Function         Bfn.  Coefficient  Atom+Function  
  ----- ------------  ---------------      ----- ------------  ---------------
    20      0.221633   2 O  pz               33      0.167764   3 C  px        

 Vector   54  Occ=2.000000D+00  E=-4.095374D-01
              MO Center=  1.7D+00, -9.7D-01,  3.6D-01, r^2= 8.3D+00
   Bfn.  Coefficient  Atom+Function         Bfn.  Coefficient  Atom+Function  
  ----- ------------  ---------------      ----- ------------  ---------------
   215      0.272222  15 C  pz              329      0.171626  35 H  s         
   289      0.164604  20 O  py        

 Vector   55  Occ=2.000000D+00  E=-4.093430D-01
              MO Center= -4.3D-01,  6.2D-01,  4.8D-01, r^2= 1.2D+01
   Bfn.  Coefficient  Atom+Function         Bfn.  Coefficient  Atom+Function  
  ----- ------------  ---------------      ----- ------------  ---------------
   244      0.233788  17 C  py              333      0.161644  37 H  s         
   215     -0.157733  15 C  pz        

 Vector   56  Occ=2.000000D+00  E=-4.050419D-01
              MO Center= -2.0D-01, -9.4D-01, -9.9D-02, r^2= 1.1D+01
   Bfn.  Coefficient  Atom+Function         Bfn.  Coefficient  Atom+Function  
  ----- ------------  ---------------      ----- ------------  ---------------
   214      0.164838  15 C  py              258      0.155734  18 C  px        
   260     -0.153996  18 C  pz        

 Vector   57  Occ=2.000000D+00  E=-3.994589D-01
              MO Center= -8.1D-02, -7.8D-01,  1.6D-01, r^2= 1.1D+01
   Bfn.  Coefficient  Atom+Function         Bfn.  Coefficient  Atom+Function  
  ----- ------------  ---------------      ----- ------------  ---------------
   213     -0.172773  15 C  px              183      0.165768  13 C  px        

 Vector   58  Occ=2.000000D+00  E=-3.957677D-01
              MO Center=  9.7D-01, -8.0D-01,  1.6D-01, r^2= 8.6D+00
   Bfn.  Coefficient  Atom+Function         Bfn.  Coefficient  Atom+Function  
  ----- ------------  ---------------      ----- ------------  ---------------
   214      0.240836  15 C  py              200     -0.191455  14 O  pz        

 Vector   59  Occ=2.000000D+00  E=-3.922127D-01
              MO Center=  1.1D+00, -6.0D-01,  3.5D-01, r^2= 7.5D+00
   Bfn.  Coefficient  Atom+Function         Bfn.  Coefficient  Atom+Function  
  ----- ------------  ---------------      ----- ------------  ---------------
   273      0.228548  19 O  px              288     -0.199683  20 O  px        
   215     -0.186757  15 C  pz        

 Vector   60  Occ=2.000000D+00  E=-3.850542D-01
              MO Center= -3.4D-01, -2.0D-02,  2.1D-01, r^2= 9.5D+00
   Bfn.  Coefficient  Atom+Function         Bfn.  Coefficient  Atom+Function  
  ----- ------------  ---------------      ----- ------------  ---------------
   200      0.187685  14 O  pz              243     -0.170663  17 C  px        
   274      0.153337  19 O  py        

 Vector   61  Occ=2.000000D+00  E=-3.791407D-01
              MO Center=  1.2D-01,  3.5D-01,  3.1D-01, r^2= 9.2D+00
   Bfn.  Coefficient  Atom+Function         Bfn.  Coefficient  Atom+Function  
  ----- ------------  ---------------      ----- ------------  ---------------
   289      0.204129  20 O  py              274      0.196922  19 O  py        

 Vector   62  Occ=2.000000D+00  E=-3.692372D-01
              MO Center= -1.1D+00, -6.7D-01, -2.5D-01, r^2= 1.0D+01
   Bfn.  Coefficient  Atom+Function         Bfn.  Coefficient  Atom+Function  
  ----- ------------  ---------------      ----- ------------  ---------------
   258      0.243964  18 C  px              341     -0.161086  41 H  s         

 Vector   63  Occ=2.000000D+00  E=-3.622470D-01
              MO Center=  2.5D-01, -5.0D-01,  1.3D-01, r^2= 1.0D+01
   Bfn.  Coefficient  Atom+Function         Bfn.  Coefficient  Atom+Function  
  ----- ------------  ---------------      ----- ------------  ---------------
   153      0.221422  11 C  px              168     -0.212244  12 C  px        
   214     -0.154423  15 C  py              198      0.152124  14 O  px        

 Vector   64  Occ=2.000000D+00  E=-3.575246D-01
              MO Center= -1.4D+00, -3.9D-01,  1.0D-01, r^2= 9.1D+00
   Bfn.  Coefficient  Atom+Function         Bfn.  Coefficient  Atom+Function  
  ----- ------------  ---------------      ----- ------------  ---------------
   259      0.171743  18 C  py        

 Vector   65  Occ=2.000000D+00  E=-3.542962D-01
              MO Center= -5.2D-01,  6.0D-01,  3.0D-01, r^2= 9.0D+00
   Bfn.  Coefficient  Atom+Function         Bfn.  Coefficient  Atom+Function  
  ----- ------------  ---------------      ----- ------------  ---------------
    48      0.161780   4 C  px               63     -0.161892   5 C  px        
   243     -0.159834  17 C  px        

 Vector   66  Occ=2.000000D+00  E=-3.516037D-01
              MO Center=  3.3D-02,  1.3D-01,  1.9D-01, r^2= 8.4D+00
   Bfn.  Coefficient  Atom+Function         Bfn.  Coefficient  Atom+Function  
  ----- ------------  ---------------      ----- ------------  ---------------
   274      0.223852  19 O  py               20      0.204741   2 O  pz        
   275     -0.158789  19 O  pz              278      0.150264  19 O  py        

 Vector   67  Occ=2.000000D+00  E=-3.479574D-01
              MO Center= -1.3D+00, -1.9D-01,  1.7D-01, r^2= 8.2D+00
   Bfn.  Coefficient  Atom+Function         Bfn.  Coefficient  Atom+Function  
  ----- ------------  ---------------      ----- ------------  ---------------
    94      0.220690   7 C  py              109     -0.196383   8 C  py        
   124      0.155971   9 C  py        

 Vector   68  Occ=2.000000D+00  E=-3.372359D-01
              MO Center=  3.0D-01, -2.5D-01, -2.1D-01, r^2= 9.0D+00
   Bfn.  Coefficient  Atom+Function         Bfn.  Coefficient  Atom+Function  
  ----- ------------  ---------------      ----- ------------  ---------------
   155      0.200182  11 C  pz              170     -0.174218  12 C  pz        
    20     -0.169627   2 O  pz              230      0.157850  16 O  pz        
   275     -0.154114  19 O  pz        

 Vector   69  Occ=2.000000D+00  E=-3.290295D-01
              MO Center= -1.0D+00, -9.4D-02, -2.7D-03, r^2= 8.3D+00
   Bfn.  Coefficient  Atom+Function         Bfn.  Coefficient  Atom+Function  
  ----- ------------  ---------------      ----- ------------  ---------------
    95      0.157710   7 C  pz              110     -0.153896   8 C  pz        
   310      0.150512  25 H  s         

 Vector   70  Occ=2.000000D+00  E=-3.243003D-01
              MO Center= -3.0D-01,  1.0D-01, -2.8D-01, r^2= 8.9D+00
   Bfn.  Coefficient  Atom+Function         Bfn.  Coefficient  Atom+Function  
  ----- ------------  ---------------      ----- ------------  ---------------
    18      0.198879   2 O  px              230     -0.177235  16 O  pz        
   200     -0.162827  14 O  pz              123     -0.160485   9 C  px        
   138      0.156994  10 C  px        

 Vector   71  Occ=2.000000D+00  E=-3.077158D-01
              MO Center= -8.5D-01, -2.2D-01, -4.7D-01, r^2= 8.4D+00
   Bfn.  Coefficient  Atom+Function         Bfn.  Coefficient  Atom+Function  
  ----- ------------  ---------------      ----- ------------  ---------------
    18      0.222161   2 O  px              316      0.192954  28 H  s         
   228     -0.179371  16 O  px              154      0.174028  11 C  py        
   315      0.159518  28 H  s                22      0.157157   2 O  px        
   124      0.153319   9 C  py              139     -0.153492  10 C  py        

 Vector   72  Occ=2.000000D+00  E=-3.024155D-01
              MO Center= -2.7D-01, -8.1D-02, -4.1D-01, r^2= 8.7D+00
   Bfn.  Coefficient  Atom+Function         Bfn.  Coefficient  Atom+Function  
  ----- ------------  ---------------      ----- ------------  ---------------
    18      0.222890   2 O  px              123      0.209650   9 C  px        
   138     -0.205690  10 C  px              168     -0.173758  12 C  px        
    22      0.165686   2 O  px              228     -0.162250  16 O  px        

 Vector   73  Occ=2.000000D+00  E=-2.988543D-01
              MO Center= -4.3D-01, -3.9D-01, -5.3D-02, r^2= 7.0D+00
   Bfn.  Coefficient  Atom+Function         Bfn.  Coefficient  Atom+Function  
  ----- ------------  ---------------      ----- ------------  ---------------
   200      0.205903  14 O  pz              274     -0.179879  19 O  py        
   125      0.174553   9 C  pz              110     -0.170346   8 C  pz        
   140     -0.155793  10 C  pz              204      0.153855  14 O  pz        

 Vector   74  Occ=2.000000D+00  E=-2.709421D-01
              MO Center=  7.7D-01, -1.4D-01,  1.9D-02, r^2= 5.2D+00
   Bfn.  Coefficient  Atom+Function         Bfn.  Coefficient  Atom+Function  
  ----- ------------  ---------------      ----- ------------  ---------------
   198      0.316977  14 O  px              289      0.272545  20 O  py        
   202      0.238673  14 O  px              293      0.193048  20 O  py        
    81      0.169081   6 C  s               290      0.160000  20 O  pz        
   274     -0.157500  19 O  py              199      0.154977  14 O  py        

 Vector   75  Occ=2.000000D+00  E=-2.679793D-01
              MO Center=  3.4D-01,  3.1D+00, -8.1D-01, r^2= 3.7D+00
   Bfn.  Coefficient  Atom+Function         Bfn.  Coefficient  Atom+Function  
  ----- ------------  ---------------      ----- ------------  ---------------
   228      0.374548  16 O  px              230     -0.370176  16 O  pz        
   232      0.256236  16 O  px              234     -0.255584  16 O  pz        
    51      0.217272   4 C  s                50     -0.155224   4 C  pz        

 Vector   76  Occ=2.000000D+00  E=-2.491056D-01
              MO Center=  8.8D-01, -5.1D-01,  4.9D-01, r^2= 3.9D+00
   Bfn.  Coefficient  Atom+Function         Bfn.  Coefficient  Atom+Function  
  ----- ------------  ---------------      ----- ------------  ---------------
   289     -0.341776  20 O  py              274      0.322718  19 O  py        
   293     -0.246915  20 O  py              278      0.227842  19 O  py        
   198      0.221186  14 O  px              202      0.169406  14 O  px        
   288     -0.156898  20 O  px              273      0.152940  19 O  px        

 Vector   77  Occ=0.000000D+00  E=-2.537950D-02
              MO Center=  8.0D-01, -6.2D-01,  1.1D+00, r^2= 3.1D+00
   Bfn.  Coefficient  Atom+Function         Bfn.  Coefficient  Atom+Function  
  ----- ------------  ---------------      ----- ------------  ---------------
   291      0.486562  20 O  s               276     -0.471340  19 O  s         
   273      0.442467  19 O  px              288      0.444372  20 O  px        
   292      0.419289  20 O  px              277      0.410849  19 O  px        
   332      0.262796  36 H  s                 6     -0.246007   1 C  s         
    66      0.245158   5 C  s               216     -0.243162  15 C  s         

 Vector   78  Occ=0.000000D+00  E=-1.162757D-02
              MO Center=  3.5D-01,  2.9D+00, -6.4D-01, r^2= 2.8D+00
   Bfn.  Coefficient  Atom+Function         Bfn.  Coefficient  Atom+Function  
  ----- ------------  ---------------      ----- ------------  ---------------
   246     -0.418311  17 C  s                33      0.390217   3 C  px        
    35      0.350710   3 C  pz               39      0.322792   3 C  pz        
    37      0.305291   3 C  px              304      0.287992  22 H  s         
   228     -0.280041  16 O  px              232     -0.279650  16 O  px        
   230     -0.259572  16 O  pz              234     -0.256667  16 O  pz        

 Vector   79  Occ=0.000000D+00  E= 6.499397D-02
              MO Center= -1.5D+00, -2.7D-01, -5.3D-01, r^2= 9.3D+00
   Bfn.  Coefficient  Atom+Function         Bfn.  Coefficient  Atom+Function  
  ----- ------------  ---------------      ----- ------------  ---------------
   306      0.696574  23 H  s               316      0.623986  28 H  s         
   126     -0.583426   9 C  s               156     -0.549621  11 C  s         
   261     -0.532786  18 C  s               318      0.529822  29 H  s         
   308      0.518572  24 H  s                96     -0.485341   7 C  s         
   304      0.460027  22 H  s                66     -0.454013   5 C  s         

 Vector   80  Occ=0.000000D+00  E= 7.382258D-02
              MO Center=  8.0D-01,  6.2D-01, -5.0D-02, r^2= 7.3D+00
   Bfn.  Coefficient  Atom+Function         Bfn.  Coefficient  Atom+Function  
  ----- ------------  ---------------      ----- ------------  ---------------
   302      0.806466  21 H  s                36      0.718575   3 C  s         
     9     -0.687213   1 C  pz               21     -0.601208   2 O  s         
    51     -0.463353   4 C  s               216     -0.403403  15 C  s         
   330      0.404538  35 H  s               201     -0.384059  14 O  s         
    66     -0.380673   5 C  s                 6     -0.360393   1 C  s         

 Vector   81  Occ=0.000000D+00  E= 8.151125D-02
              MO Center=  2.6D-02, -1.4D+00, -1.2D-01, r^2= 1.2D+01
   Bfn.  Coefficient  Atom+Function         Bfn.  Coefficient  Atom+Function  
  ----- ------------  ---------------      ----- ------------  ---------------
   156      0.870438  11 C  s               171      0.739755  12 C  s         
   326     -0.714442  33 H  s               261      0.698301  18 C  s         
   322     -0.584439  31 H  s               306      0.560075  23 H  s         
    66     -0.537646   5 C  s               324     -0.500045  32 H  s         
   304      0.478947  22 H  s               330     -0.478002  35 H  s         

 Vector   82  Occ=0.000000D+00  E= 9.496716D-02
              MO Center= -1.5D+00,  1.5D-01,  6.8D-01, r^2= 1.0D+01
   Bfn.  Coefficient  Atom+Function         Bfn.  Coefficient  Atom+Function  
  ----- ------------  ---------------      ----- ------------  ---------------
    96      0.942943   7 C  s               310     -0.842419  25 H  s         
   246      0.712074  17 C  s               314     -0.662807  27 H  s         
   318      0.599055  29 H  s               336     -0.586902  38 H  s         
   141     -0.547432  10 C  s               111      0.529242   8 C  s         
   304     -0.467895  22 H  s               316      0.457955  28 H  s         

 Vector   83  Occ=0.000000D+00  E= 9.889636D-02
              MO Center= -4.7D-01, -1.7D+00, -2.9D-01, r^2= 1.4D+01
   Bfn.  Coefficient  Atom+Function         Bfn.  Coefficient  Atom+Function  
  ----- ------------  ---------------      ----- ------------  ---------------
   261      1.079286  18 C  s               171     -0.976261  12 C  s         
   324      0.730795  32 H  s               216     -0.703245  15 C  s         
   111      0.676820   8 C  s               342     -0.598798  41 H  s         
   340     -0.572600  40 H  s               332      0.549010  36 H  s         
   126      0.523036   9 C  s               312     -0.461906  26 H  s         

 Vector   84  Occ=0.000000D+00  E= 1.091163D-01
              MO Center=  3.9D-01, -4.2D-01,  5.9D-01, r^2= 1.3D+01
   Bfn.  Coefficient  Atom+Function         Bfn.  Coefficient  Atom+Function  
  ----- ------------  ---------------      ----- ------------  ---------------
   246      0.893052  17 C  s               326      0.703745  33 H  s         
   338     -0.626571  39 H  s               330      0.600812  35 H  s         
     6      0.540730   1 C  s               302     -0.542310  21 H  s         
   216     -0.492971  15 C  s               336     -0.489022  38 H  s         
   308      0.478815  24 H  s               320     -0.448931  30 H  s         

 Vector   85  Occ=0.000000D+00  E= 1.160002D-01
              MO Center=  4.2D-01, -6.5D-01,  2.0D-01, r^2= 1.4D+01
   Bfn.  Coefficient  Atom+Function         Bfn.  Coefficient  Atom+Function  
  ----- ------------  ---------------      ----- ------------  ---------------
   216      1.011174  15 C  s               328     -0.844683  34 H  s         
   312     -0.735817  26 H  s               156     -0.730847  11 C  s         
   111      0.594701   8 C  s                96      0.572814   7 C  s         
   332     -0.548683  36 H  s               308     -0.517524  24 H  s         
   326      0.508531  33 H  s               304      0.454304  22 H  s         

 Vector   86  Occ=0.000000D+00  E= 1.251708D-01
              MO Center= -1.2D+00, -1.9D-01,  1.7D-01, r^2= 1.2D+01
   Bfn.  Coefficient  Atom+Function         Bfn.  Coefficient  Atom+Function  
  ----- ------------  ---------------      ----- ------------  ---------------
   216      0.874212  15 C  s               308      0.745572  24 H  s         
   126      0.627689   9 C  s               312      0.608172  26 H  s         
   316     -0.576579  28 H  s               328     -0.553074  34 H  s         
   306     -0.517828  23 H  s               314     -0.515642  27 H  s         
    51     -0.506412   4 C  s               112      0.478223   8 C  px        

 Vector   87  Occ=0.000000D+00  E= 1.268183D-01
              MO Center=  1.6D-01,  7.3D-03,  7.5D-02, r^2= 1.0D+01
   Bfn.  Coefficient  Atom+Function         Bfn.  Coefficient  Atom+Function  
  ----- ------------  ---------------      ----- ------------  ---------------
     6      0.710474   1 C  s               216     -0.679644  15 C  s         
   338     -0.644259  39 H  s               304      0.545312  22 H  s         
   344      0.539678  42 H  s               302     -0.462930  21 H  s         
    66     -0.458932   5 C  s               324      0.405620  32 H  s         
   320      0.401963  30 H  s               246      0.389893  17 C  s         

 Vector   88  Occ=0.000000D+00  E= 1.324623D-01
              MO Center=  3.9D-02, -2.5D-01,  3.8D-01, r^2= 1.3D+01
   Bfn.  Coefficient  Atom+Function         Bfn.  Coefficient  Atom+Function  
  ----- ------------  ---------------      ----- ------------  ---------------
    96      0.867845   7 C  s               328      0.858842  34 H  s         
   261     -0.766792  18 C  s               310     -0.748292  25 H  s         
    51     -0.733489   4 C  s               304      0.676534  22 H  s         
   340      0.629591  40 H  s                 6     -0.575761   1 C  s         
   141      0.576194  10 C  s               318     -0.471667  29 H  s         

 Vector   89  Occ=0.000000D+00  E= 1.417032D-01
              MO Center=  3.5D-01, -1.1D+00, -1.9D-04, r^2= 1.3D+01
   Bfn.  Coefficient  Atom+Function         Bfn.  Coefficient  Atom+Function  
  ----- ------------  ---------------      ----- ------------  ---------------
   246      0.955102  17 C  s               332      0.826704  36 H  s         
    66     -0.764114   5 C  s               344     -0.701824  42 H  s         
   320     -0.558852  30 H  s               159     -0.513706  11 C  pz        
   322      0.488406  31 H  s               219      0.485926  15 C  pz        
   264     -0.475175  18 C  pz              314      0.448155  27 H  s         

 Vector   90  Occ=0.000000D+00  E= 1.455854D-01
              MO Center= -8.4D-01, -9.1D-01, -1.8D-01, r^2= 1.3D+01
   Bfn.  Coefficient  Atom+Function         Bfn.  Coefficient  Atom+Function  
  ----- ------------  ---------------      ----- ------------  ---------------
   261      1.089923  18 C  s               342     -0.804377  41 H  s         
   111     -0.713767   8 C  s               332     -0.676494  36 H  s         
   216      0.596297  15 C  s               312      0.584744  26 H  s         
   318      0.576931  29 H  s               144      0.434108  10 C  pz        
    81     -0.427393   6 C  s               322      0.408271  31 H  s         

 Vector   91  Occ=0.000000D+00  E= 1.504426D-01
              MO Center= -7.7D-01, -3.9D-01, -5.6D-02, r^2= 1.2D+01
   Bfn.  Coefficient  Atom+Function         Bfn.  Coefficient  Atom+Function  
  ----- ------------  ---------------      ----- ------------  ---------------
   326     -0.674906  33 H  s                36      0.665029   3 C  s         
   246      0.653906  17 C  s               342     -0.643724  41 H  s         
    96     -0.565681   7 C  s               344      0.563470  42 H  s         
   262     -0.533415  18 C  px               81      0.524812   6 C  s         
   308      0.511941  24 H  s               336     -0.514041  38 H  s         

 Vector   92  Occ=0.000000D+00  E= 1.529026D-01
              MO Center=  1.6D-01, -2.1D-01,  3.0D-01, r^2= 1.4D+01
   Bfn.  Coefficient  Atom+Function         Bfn.  Coefficient  Atom+Function  
  ----- ------------  ---------------      ----- ------------  ---------------
   216      0.865840  15 C  s               334      0.761279  37 H  s         
   330     -0.709859  35 H  s               336     -0.595273  38 H  s         
   324      0.565495  32 H  s               186     -0.545715  13 C  s         
   248     -0.503481  17 C  py              171     -0.495314  12 C  s         
   318     -0.487017  29 H  s               342      0.478049  41 H  s         

 Vector   93  Occ=0.000000D+00  E= 1.585621D-01
              MO Center=  6.5D-01,  3.4D-01,  6.6D-01, r^2= 1.5D+01
   Bfn.  Coefficient  Atom+Function         Bfn.  Coefficient  Atom+Function  
  ----- ------------  ---------------      ----- ------------  ---------------
   334     -0.951810  37 H  s               246      0.884699  17 C  s         
   330     -0.696369  35 H  s               328      0.632646  34 H  s         
   338     -0.610591  39 H  s               247      0.603608  17 C  px        
   218     -0.594047  15 C  py              171     -0.525964  12 C  s         
    96     -0.521195   7 C  s               336      0.509040  38 H  s         

 Vector   94  Occ=0.000000D+00  E= 1.592989D-01
              MO Center= -7.1D-01,  9.2D-02,  5.4D-01, r^2= 1.2D+01
   Bfn.  Coefficient  Atom+Function         Bfn.  Coefficient  Atom+Function  
  ----- ------------  ---------------      ----- ------------  ---------------
   111      1.320600   8 C  s               334      0.850726  37 H  s         
   246     -0.778155  17 C  s               314     -0.766875  27 H  s         
   141     -0.668294  10 C  s               340      0.600901  40 H  s         
   318      0.509323  29 H  s               336      0.487869  38 H  s         
    36      0.455719   3 C  s               248     -0.446704  17 C  py        

 Vector   95  Occ=0.000000D+00  E= 1.686940D-01
              MO Center= -8.5D-01, -7.9D-01, -3.1D-01, r^2= 1.2D+01
   Bfn.  Coefficient  Atom+Function         Bfn.  Coefficient  Atom+Function  
  ----- ------------  ---------------      ----- ------------  ---------------
   126      0.907210   9 C  s               216     -0.791198  15 C  s         
   141      0.762486  10 C  s               344     -0.666161  42 H  s         
   342      0.620122  41 H  s               261     -0.565589  18 C  s         
   264     -0.549581  18 C  pz              186      0.544309  13 C  s         
   156     -0.524265  11 C  s               320      0.516759  30 H  s         

 Vector   96  Occ=0.000000D+00  E= 1.734411D-01
              MO Center=  1.5D-02,  5.1D-02,  5.4D-02, r^2= 1.2D+01
   Bfn.  Coefficient  Atom+Function         Bfn.  Coefficient  Atom+Function  
  ----- ------------  ---------------      ----- ------------  ---------------
   328      0.772575  34 H  s               318      0.740751  29 H  s         
   141     -0.680039  10 C  s               308     -0.675498  24 H  s         
   304      0.520850  22 H  s               218     -0.506805  15 C  py        
   171      0.499360  12 C  s               324     -0.489507  32 H  s         
   306     -0.478049  23 H  s                53     -0.465619   4 C  py        

 Vector   97  Occ=0.000000D+00  E= 1.757213D-01
              MO Center= -6.8D-01,  7.4D-02, -2.6D-01, r^2= 1.2D+01
   Bfn.  Coefficient  Atom+Function         Bfn.  Coefficient  Atom+Function  
  ----- ------------  ---------------      ----- ------------  ---------------
    36      0.798029   3 C  s                52     -0.782397   4 C  px        
   344      0.761526  42 H  s               318     -0.691839  29 H  s         
    96     -0.683109   7 C  s                81      0.663660   6 C  s         
    66     -0.648167   5 C  s               304     -0.640819  22 H  s         
   246      0.581525  17 C  s               264      0.522145  18 C  pz        

 Vector   98  Occ=0.000000D+00  E= 1.773291D-01
              MO Center=  7.3D-01, -1.1D+00,  2.3D-02, r^2= 1.5D+01
   Bfn.  Coefficient  Atom+Function         Bfn.  Coefficient  Atom+Function  
  ----- ------------  ---------------      ----- ------------  ---------------
   330      0.946131  35 H  s               332     -0.935712  36 H  s         
   219     -0.814188  15 C  pz              246      0.781960  17 C  s         
    66     -0.611269   5 C  s                51     -0.584104   4 C  s         
   171      0.561358  12 C  s               342      0.553338  41 H  s         
   111      0.501893   8 C  s               344     -0.503814  42 H  s         

 Vector   99  Occ=0.000000D+00  E= 1.831180D-01
              MO Center= -4.8D-01, -6.6D-01,  1.5D-01, r^2= 1.3D+01
   Bfn.  Coefficient  Atom+Function         Bfn.  Coefficient  Atom+Function  
  ----- ------------  ---------------      ----- ------------  ---------------
   340     -0.807336  40 H  s               304      0.737303  22 H  s         
   187      0.652537  13 C  px              126      0.646901   9 C  s         
   322      0.641451  31 H  s               328     -0.632770  34 H  s         
   308     -0.601795  24 H  s                51     -0.517243   4 C  s         
   111     -0.516673   8 C  s               217      0.484584  15 C  px        

 Vector  100  Occ=0.000000D+00  E= 1.875547D-01
              MO Center= -1.6D-02, -1.1D+00, -2.6D-01, r^2= 1.1D+01
   Bfn.  Coefficient  Atom+Function         Bfn.  Coefficient  Atom+Function  
  ----- ------------  ---------------      ----- ------------  ---------------
   186      1.152497  13 C  s               171     -1.115085  12 C  s         
   141      1.100834  10 C  s               126     -0.695632   9 C  s         
    81      0.673958   6 C  s               156     -0.647375  11 C  s         
   340     -0.624802  40 H  s               143     -0.557097  10 C  py        
   318     -0.549165  29 H  s               316      0.530498  28 H  s         

 Vector  101  Occ=0.000000D+00  E= 1.994938D-01
              MO Center=  1.2D-01, -6.8D-01,  2.5D-01, r^2= 1.3D+01
   Bfn.  Coefficient  Atom+Function         Bfn.  Coefficient  Atom+Function  
  ----- ------------  ---------------      ----- ------------  ---------------
   111      0.931289   8 C  s               332      0.766973  36 H  s         
   126     -0.706758   9 C  s               338      0.698246  39 H  s         
   219      0.675636  15 C  pz              324     -0.614746  32 H  s         
   330     -0.570214  35 H  s                97      0.542402   7 C  px        
   129     -0.519489   9 C  pz              326      0.489321  33 H  s         

 Vector  102  Occ=0.000000D+00  E= 2.007990D-01
              MO Center= -1.2D+00, -4.0D-01,  6.0D-01, r^2= 1.2D+01
   Bfn.  Coefficient  Atom+Function         Bfn.  Coefficient  Atom+Function  
  ----- ------------  ---------------      ----- ------------  ---------------
    96      1.163964   7 C  s               261      0.935583  18 C  s         
   186      0.887310  13 C  s               126     -0.795357   9 C  s         
   310     -0.732908  25 H  s               336      0.717459  38 H  s         
    67      0.699138   5 C  px              216     -0.661108  15 C  s         
   340     -0.633425  40 H  s               312      0.627275  26 H  s         

 Vector  103  Occ=0.000000D+00  E= 2.045583D-01
              MO Center= -4.7D-01,  2.9D-01,  1.2D-03, r^2= 1.1D+01
   Bfn.  Coefficient  Atom+Function         Bfn.  Coefficient  Atom+Function  
  ----- ------------  ---------------      ----- ------------  ---------------
   126      1.062445   9 C  s                51     -0.736197   4 C  s         
   246      0.718019  17 C  s               171      0.704250  12 C  s         
   248     -0.653721  17 C  py               54     -0.638912   4 C  pz        
   263     -0.615788  18 C  py               36     -0.569935   3 C  s         
    68      0.568390   5 C  py               53      0.556568   4 C  py        

 Vector  104  Occ=0.000000D+00  E= 2.104810D-01
              MO Center= -4.1D-01, -2.7D-01,  3.5D-01, r^2= 1.3D+01
   Bfn.  Coefficient  Atom+Function         Bfn.  Coefficient  Atom+Function  
  ----- ------------  ---------------      ----- ------------  ---------------
    51      1.428615   4 C  s               156     -1.010311  11 C  s         
   171      0.935987  12 C  s               246     -0.891318  17 C  s         
   216     -0.859704  15 C  s               312     -0.800407  26 H  s         
    96     -0.762128   7 C  s               111      0.755975   8 C  s         
   249      0.741590  17 C  pz              186      0.687599  13 C  s         

 Vector  105  Occ=0.000000D+00  E= 2.147369D-01
              MO Center= -9.0D-01, -1.9D-01,  2.8D-01, r^2= 1.1D+01
   Bfn.  Coefficient  Atom+Function         Bfn.  Coefficient  Atom+Function  
  ----- ------------  ---------------      ----- ------------  ---------------
   246      1.019826  17 C  s               113     -0.730818   8 C  py        
   127      0.679846   9 C  px              310      0.668220  25 H  s         
   314     -0.641892  27 H  s               261      0.625146  18 C  s         
    54     -0.616621   4 C  pz              302      0.590092  21 H  s         
   320      0.555896  30 H  s                99     -0.506240   7 C  pz        

 Vector  106  Occ=0.000000D+00  E= 2.191752D-01
              MO Center= -8.0D-01, -8.0D-01, -5.3D-01, r^2= 1.0D+01
   Bfn.  Coefficient  Atom+Function         Bfn.  Coefficient  Atom+Function  
  ----- ------------  ---------------      ----- ------------  ---------------
   156     -1.163605  11 C  s               141      1.123338  10 C  s         
   316      1.003188  28 H  s               320      0.891267  30 H  s         
   129      0.800031   9 C  pz              306     -0.735407  23 H  s         
   126     -0.665502   9 C  s               261      0.588218  18 C  s         
   113      0.534681   8 C  py               51     -0.508538   4 C  s         

 Vector  107  Occ=0.000000D+00  E= 2.247688D-01
              MO Center= -4.1D-01,  5.9D-02,  9.0D-02, r^2= 1.0D+01
   Bfn.  Coefficient  Atom+Function         Bfn.  Coefficient  Atom+Function  
  ----- ------------  ---------------      ----- ------------  ---------------
    36      0.901739   3 C  s               126      0.778262   9 C  s         
    54      0.729105   4 C  pz              141     -0.696470  10 C  s         
   302     -0.604623  21 H  s                96     -0.578025   7 C  s         
   127      0.542509   9 C  px              330      0.540437  35 H  s         
   262     -0.514213  18 C  px              344      0.515535  42 H  s         

 Vector  108  Occ=0.000000D+00  E= 2.346313D-01
              MO Center= -5.9D-02, -1.6D-01,  8.4D-02, r^2= 1.2D+01
   Bfn.  Coefficient  Atom+Function         Bfn.  Coefficient  Atom+Function  
  ----- ------------  ---------------      ----- ------------  ---------------
   126      0.921612   9 C  s                51      0.909646   4 C  s         
   187     -0.703616  13 C  px              188     -0.678665  13 C  py        
    68     -0.670556   5 C  py               36      0.641326   3 C  s         
   111     -0.643537   8 C  s                96      0.636796   7 C  s         
   201      0.613730  14 O  s               263     -0.577244  18 C  py        

 Vector  109  Occ=0.000000D+00  E= 2.375539D-01
              MO Center=  1.6D+00, -1.5D+00,  2.0D-01, r^2= 8.4D+00
   Bfn.  Coefficient  Atom+Function         Bfn.  Coefficient  Atom+Function  
  ----- ------------  ---------------      ----- ------------  ---------------
   186      2.163817  13 C  s               217      1.224803  15 C  px        
   216     -1.167598  15 C  s               326      0.846022  33 H  s         
   171     -0.779552  12 C  s               174     -0.754964  12 C  pz        
   188     -0.737577  13 C  py              187      0.729151  13 C  px        
   172     -0.683468  12 C  px              322     -0.664221  31 H  s         

 Vector  110  Occ=0.000000D+00  E= 2.507738D-01
              MO Center= -2.4D-01, -7.3D-01, -7.8D-02, r^2= 1.1D+01
   Bfn.  Coefficient  Atom+Function         Bfn.  Coefficient  Atom+Function  
  ----- ------------  ---------------      ----- ------------  ---------------
   126      0.986672   9 C  s               128     -0.866137   9 C  py        
   261     -0.842075  18 C  s               263     -0.785369  18 C  py        
    66     -0.718447   5 C  s               188      0.719671  13 C  py        
   156      0.707429  11 C  s               314      0.628881  27 H  s         
   111     -0.577867   8 C  s                96      0.551895   7 C  s         

 Vector  111  Occ=0.000000D+00  E= 2.557491D-01
              MO Center= -1.4D+00,  5.9D-02,  1.2D-01, r^2= 1.0D+01
   Bfn.  Coefficient  Atom+Function         Bfn.  Coefficient  Atom+Function  
  ----- ------------  ---------------      ----- ------------  ---------------
    81      1.329836   6 C  s                66     -1.165624   5 C  s         
   312      0.961273  26 H  s                51      0.820769   4 C  s         
   249      0.798017  17 C  pz              112      0.716476   8 C  px        
   126      0.711856   9 C  s               308     -0.706909  24 H  s         
   306      0.686205  23 H  s               127     -0.635097   9 C  px        

 Vector  112  Occ=0.000000D+00  E= 2.622535D-01
              MO Center= -1.0D-01, -2.9D-01, -1.5D-01, r^2= 1.1D+01
   Bfn.  Coefficient  Atom+Function         Bfn.  Coefficient  Atom+Function  
  ----- ------------  ---------------      ----- ------------  ---------------
    66      1.067376   5 C  s                 6      1.054299   1 C  s         
    51     -0.985941   4 C  s               302     -0.868146  21 H  s         
   158      0.778043  11 C  py               36      0.741705   3 C  s         
   189      0.708033  13 C  pz              128     -0.684719   9 C  py        
   143      0.628324  10 C  py              263     -0.553739  18 C  py        

 Vector  113  Occ=0.000000D+00  E= 2.741126D-01
              MO Center= -6.5D-01, -6.5D-01,  1.6D-01, r^2= 1.0D+01
   Bfn.  Coefficient  Atom+Function         Bfn.  Coefficient  Atom+Function  
  ----- ------------  ---------------      ----- ------------  ---------------
    66      1.148248   5 C  s               126     -1.006154   9 C  s         
   314      0.893843  27 H  s               322     -0.844204  31 H  s         
    81      0.770559   6 C  s                99      0.754027   7 C  pz        
   310     -0.692897  25 H  s               306     -0.679731  23 H  s         
   114     -0.642835   8 C  pz              127      0.637882   9 C  px        

 Vector  114  Occ=0.000000D+00  E= 2.809658D-01
              MO Center=  1.8D-01, -1.1D+00, -2.1D-01, r^2= 7.9D+00
   Bfn.  Coefficient  Atom+Function         Bfn.  Coefficient  Atom+Function  
  ----- ------------  ---------------      ----- ------------  ---------------
   171      1.940183  12 C  s               156     -1.624283  11 C  s         
   186     -1.093811  13 C  s               173      1.055841  12 C  py        
   157     -1.012308  11 C  px              172     -0.867328  12 C  px        
    96      0.837545   7 C  s               187      0.814757  13 C  px        
   141      0.771503  10 C  s               158     -0.692823  11 C  py        

 Vector  115  Occ=0.000000D+00  E= 2.864963D-01
              MO Center=  1.1D-01, -4.7D-01, -1.4D-01, r^2= 8.8D+00
   Bfn.  Coefficient  Atom+Function         Bfn.  Coefficient  Atom+Function  
  ----- ------------  ---------------      ----- ------------  ---------------
   141      1.538199  10 C  s                81     -1.394323   6 C  s         
     6      0.915064   1 C  s                 8     -0.830461   1 C  py        
   186     -0.812711  13 C  s               189      0.760264  13 C  pz        
   172      0.717199  12 C  px              111      0.661442   8 C  s         
   216      0.629824  15 C  s               158     -0.620985  11 C  py        

 Vector  116  Occ=0.000000D+00  E= 2.932254D-01
              MO Center= -3.5D-01,  2.5D-01,  1.0D-01, r^2= 8.2D+00
   Bfn.  Coefficient  Atom+Function         Bfn.  Coefficient  Atom+Function  
  ----- ------------  ---------------      ----- ------------  ---------------
     6      1.537493   1 C  s                81     -1.038491   6 C  s         
    83     -0.880881   6 C  py               82     -0.869413   6 C  px        
   126      0.796898   9 C  s                 7     -0.751806   1 C  px        
    54     -0.736156   4 C  pz              142      0.726646  10 C  px        
   249     -0.710622  17 C  pz               98      0.630423   7 C  py        

 Vector  117  Occ=0.000000D+00  E= 3.033896D-01
              MO Center= -2.0D-01,  5.1D-01,  5.7D-02, r^2= 7.4D+00
   Bfn.  Coefficient  Atom+Function         Bfn.  Coefficient  Atom+Function  
  ----- ------------  ---------------      ----- ------------  ---------------
    66      1.791506   5 C  s                81     -1.692500   6 C  s         
    36      1.143241   3 C  s                83     -0.918704   6 C  py        
    67      0.877428   5 C  px              126     -0.773927   9 C  s         
   141      0.691459  10 C  s                 7     -0.672333   1 C  px        
   231     -0.602743  16 O  s                51     -0.565335   4 C  s         

 Vector  118  Occ=0.000000D+00  E= 3.179069D-01
              MO Center= -1.0D+00, -5.2D-01, -1.9D-01, r^2= 7.6D+00
   Bfn.  Coefficient  Atom+Function         Bfn.  Coefficient  Atom+Function  
  ----- ------------  ---------------      ----- ------------  ---------------
   114      1.188364   8 C  pz              142     -1.138776  10 C  px        
   129      1.124537   9 C  pz              127     -1.013203   9 C  px        
    81      0.978822   6 C  s                83     -0.909861   6 C  py        
   157      0.825122  11 C  px              172      0.769611  12 C  px        
    67      0.722165   5 C  px              111     -0.716923   8 C  s         

 Vector  119  Occ=0.000000D+00  E= 3.216212D-01
              MO Center= -7.3D-01, -5.0D-01, -4.7D-02, r^2= 8.6D+00
   Bfn.  Coefficient  Atom+Function         Bfn.  Coefficient  Atom+Function  
  ----- ------------  ---------------      ----- ------------  ---------------
   143      1.457899  10 C  py               66      1.323552   5 C  s         
    82      1.209732   6 C  px              111      1.107945   8 C  s         
    68     -1.099930   5 C  py              128     -1.081943   9 C  py        
    81     -1.061534   6 C  s                96     -1.060209   7 C  s         
    98      0.930551   7 C  py              158      0.870763  11 C  py        

 Vector  120  Occ=0.000000D+00  E= 3.534430D-01
              MO Center= -4.6D-02,  1.5D+00, -3.5D-01, r^2= 8.2D+00
   Bfn.  Coefficient  Atom+Function         Bfn.  Coefficient  Atom+Function  
  ----- ------------  ---------------      ----- ------------  ---------------
   231      1.379311  16 O  s               141      1.159580  10 C  s         
    39      1.149295   3 C  pz               51     -0.980970   4 C  s         
    36     -0.920102   3 C  s                38     -0.909050   3 C  py        
   126     -0.883039   9 C  s                82      0.873746   6 C  px        
    68     -0.761473   5 C  py               66      0.750133   5 C  s         

 Vector  121  Occ=0.000000D+00  E= 3.795551D-01
              MO Center= -7.5D-01,  1.2D+00, -5.6D-02, r^2= 7.0D+00
   Bfn.  Coefficient  Atom+Function         Bfn.  Coefficient  Atom+Function  
  ----- ------------  ---------------      ----- ------------  ---------------
    96      1.584068   7 C  s                67      1.118341   5 C  px        
    69     -1.040707   5 C  pz               99     -0.963562   7 C  pz        
    54      0.949495   4 C  pz               97      0.945754   7 C  px        
   126      0.891265   9 C  s                38      0.871601   3 C  py        
    66     -0.871086   5 C  s                36      0.843941   3 C  s         

 Vector  122  Occ=0.000000D+00  E= 3.925079D-01
              MO Center= -2.2D-01,  1.5D+00, -2.5D-01, r^2= 6.9D+00
   Bfn.  Coefficient  Atom+Function         Bfn.  Coefficient  Atom+Function  
  ----- ------------  ---------------      ----- ------------  ---------------
    38      1.949406   3 C  py              231     -1.665671  16 O  s         
    51      1.641562   4 C  s                53     -1.615488   4 C  py        
    68     -1.593290   5 C  py               66     -1.071102   5 C  s         
    82      0.994039   6 C  px              141      0.870938  10 C  s         
    54     -0.753299   4 C  pz              111      0.682059   8 C  s         

 Vector  123  Occ=0.000000D+00  E= 4.852933D-01
              MO Center= -2.7D-01, -3.8D-01,  2.1D-01, r^2= 1.1D+01
   Bfn.  Coefficient  Atom+Function         Bfn.  Coefficient  Atom+Function  
  ----- ------------  ---------------      ----- ------------  ---------------
   172      0.481441  12 C  px              156      0.461023  11 C  s         
   248     -0.446944  17 C  py                7     -0.406650   1 C  px        
    38      0.404124   3 C  py               66     -0.366763   5 C  s         
   246      0.354065  17 C  s               157     -0.310864  11 C  px        
    84      0.307528   6 C  pz              218     -0.308590  15 C  py        

 Vector  124  Occ=0.000000D+00  E= 4.990690D-01
              MO Center= -1.2D-01, -3.3D-01,  7.0D-02, r^2= 1.1D+01
   Bfn.  Coefficient  Atom+Function         Bfn.  Coefficient  Atom+Function  
  ----- ------------  ---------------      ----- ------------  ---------------
    66     -0.567853   5 C  s                21      0.552680   2 O  s         
   112     -0.469003   8 C  px              172     -0.464634  12 C  px        
    97      0.457083   7 C  px                8     -0.453313   1 C  py        
   157      0.431378  11 C  px                9      0.428898   1 C  pz        
   188     -0.428530  13 C  py              186      0.388225  13 C  s         

 Vector  125  Occ=0.000000D+00  E= 5.055981D-01
              MO Center= -7.5D-01,  7.2D-02,  1.7D-01, r^2= 1.0D+01
   Bfn.  Coefficient  Atom+Function         Bfn.  Coefficient  Atom+Function  
  ----- ------------  ---------------      ----- ------------  ---------------
    81      0.833090   6 C  s                68      0.635965   5 C  py        
    98     -0.592654   7 C  py               51     -0.528125   4 C  s         
   111     -0.521670   8 C  s               264     -0.478473  18 C  pz        
   247      0.455633  17 C  px               83     -0.416911   6 C  py        
   127     -0.404620   9 C  px              188     -0.400886  13 C  py        


 center of mass
 --------------
 x =   0.07645382 y =   0.08762013 z =  -0.02723363

 moments of inertia (a.u.)
 ------------------
        4750.179207177634           0.000000000000           0.000000000000
           0.000000000000        4053.980718406226          -0.000000000000
           0.000000000000          -0.000000000000        6935.457739138165

     Multipole analysis of the density
     ---------------------------------

     L   x y z        total         alpha         beta         nuclear
     -   - - -        -----         -----         ----         -------
     0   0 0 0     -0.000000    -76.000000    -76.000000    152.000000

     1   1 0 0     -0.693329     -0.346664     -0.346664      0.000000
     1   0 1 0     -1.339170     -0.669585     -0.669585      0.000000
     1   0 0 1      0.472627      0.236313      0.236313     -0.000000

     2   2 0 0    -83.261664   -943.696123   -943.696123   1804.130582
     2   1 1 0     -6.025949     -0.393320     -0.393320     -5.239309
     2   1 0 1      2.533172     -5.001879     -5.001879     12.536930
     2   0 2 0    -94.663138  -1109.497934  -1109.497934   2124.332731
     2   0 1 1      7.738699    -24.837933    -24.837933     57.414564
     2   0 0 2    -93.172122   -314.328700   -314.328700    535.485278


          -----------------------
          Electric field gradient
          -----------------------

 1 a.u. = 0.324123 10**(16) esu/cm**3  ( or statvolts/cm**2 ) = 0.97174 10**(22) v/m**2 


 ------------------------------------------------------------
   Atom      X         Y         Z
 ------------------------------------------------------------
    1 C    2.17774   1.27491  -0.75832
 ------------------------------------------------------------

 Electric field gradient in molecular frame (a.u.)
         XX             YY             ZZ             XY             XZ             YZ
 ------------------------------------------------------------------------------------------
        0.143499      -0.133728      -0.009771       0.244250       0.088475       0.164629

 Principal components (a.u.) and orientation 
 of principal axis w.r.t. absolute frame                      Asymmetry parameter eta
 --------------------------------------------------------------------------------------
        0.357732      -0.312638      -0.045094                       0.747892

        0.753968      -0.388593      -0.529649
        0.512409       0.852417       0.104025
        0.411059      -0.349828       0.841814
  

 ------------------------------------------------------------
   Atom      X         Y         Z
 ------------------------------------------------------------
    2 O    1.79132   3.25603  -2.53631
 ------------------------------------------------------------

 Electric field gradient in molecular frame (a.u.)
         XX             YY             ZZ             XY             XZ             YZ
 ------------------------------------------------------------------------------------------
        1.018769      -1.174445       0.155676       0.989480      -0.021488       0.359158

 Principal components (a.u.) and orientation 
 of principal axis w.r.t. absolute frame                      Asymmetry parameter eta
 --------------------------------------------------------------------------------------
       -1.621206       1.408952       0.212254                       0.738153

       -0.345933       0.925903      -0.151770
        0.918839       0.367052       0.144939
       -0.189907       0.089313       0.977731
  

 ------------------------------------------------------------
   Atom      X         Y         Z
 ------------------------------------------------------------
    3 C    0.67672   5.33941  -1.48406
 ------------------------------------------------------------

 Electric field gradient in molecular frame (a.u.)
         XX             YY             ZZ             XY             XZ             YZ
 ------------------------------------------------------------------------------------------
       -0.101639       0.097233       0.004406       0.087023      -0.286399      -0.188738

 Principal components (a.u.) and orientation 
 of principal axis w.r.t. absolute frame                      Asymmetry parameter eta
 --------------------------------------------------------------------------------------
        0.384778      -0.347570      -0.037209                       0.806597

       -0.488517       0.729438      -0.478823
       -0.577298       0.141285       0.804218
        0.654277       0.669298       0.352083
  

 ------------------------------------------------------------
   Atom      X         Y         Z
 ------------------------------------------------------------
    4 C   -1.22713   4.81458   0.64127
 ------------------------------------------------------------

 Electric field gradient in molecular frame (a.u.)
         XX             YY             ZZ             XY             XZ             YZ
 ------------------------------------------------------------------------------------------
       -0.018890       0.042798      -0.023909      -0.034420       0.050891      -0.006065

 Principal components (a.u.) and orientation 
 of principal axis w.r.t. absolute frame                      Asymmetry parameter eta
 --------------------------------------------------------------------------------------
       -0.075737       0.067692       0.008045                       0.787551

        0.712868      -0.512091       0.479147
        0.172217       0.790136       0.588240
       -0.679824      -0.336820       0.651454
  

 ------------------------------------------------------------
   Atom      X         Y         Z
 ------------------------------------------------------------
    5 C   -2.32342   2.16602   0.21241
 ------------------------------------------------------------

 Electric field gradient in molecular frame (a.u.)
         XX             YY             ZZ             XY             XZ             YZ
 ------------------------------------------------------------------------------------------
       -0.006409      -0.043734       0.050143       0.037763      -0.009567       0.003590

 Principal components (a.u.) and orientation 
 of principal axis w.r.t. absolute frame                      Asymmetry parameter eta
 --------------------------------------------------------------------------------------
       -0.067753       0.051811       0.015941                       0.529423

       -0.530743      -0.184842       0.827131
        0.844737      -0.036157       0.533959
       -0.068791       0.982103       0.175333
  

 ------------------------------------------------------------
   Atom      X         Y         Z
 ------------------------------------------------------------
    6 C   -0.30352   0.06641   0.13349
 ------------------------------------------------------------

 Electric field gradient in molecular frame (a.u.)
         XX             YY             ZZ             XY             XZ             YZ
 ------------------------------------------------------------------------------------------
        0.154974       0.108168      -0.263142       0.011824      -0.105734       0.188995

 Principal components (a.u.) and orientation 
 of principal axis w.r.t. absolute frame                      Asymmetry parameter eta
 --------------------------------------------------------------------------------------
       -0.362610       0.211376       0.151234                       0.165858

        0.194072      -0.619657       0.760501
       -0.369662       0.671898       0.641797
        0.908673       0.405683       0.098667
  

 ------------------------------------------------------------
   Atom      X         Y         Z
 ------------------------------------------------------------
    7 C   -4.55429   1.39338   1.86888
 ------------------------------------------------------------

 Electric field gradient in molecular frame (a.u.)
         XX             YY             ZZ             XY             XZ             YZ
 ------------------------------------------------------------------------------------------
       -0.019640      -0.005391       0.025031      -0.020883       0.043470       0.000909

 Principal components (a.u.) and orientation 
 of principal axis w.r.t. absolute frame                      Asymmetry parameter eta
 --------------------------------------------------------------------------------------
        0.053410      -0.053309      -0.000101                       0.996216

        0.540429       0.812989      -0.216761
       -0.179231       0.362946       0.914410
        0.822078      -0.455324       0.341860
  

 ------------------------------------------------------------
   Atom      X         Y         Z
 ------------------------------------------------------------
    8 C   -5.37565  -1.33282   1.27907
 ------------------------------------------------------------

 Electric field gradient in molecular frame (a.u.)
         XX             YY             ZZ             XY             XZ             YZ
 ------------------------------------------------------------------------------------------
        0.022778      -0.028143       0.005365      -0.019604       0.025702      -0.022450

 Principal components (a.u.) and orientation 
 of principal axis w.r.t. absolute frame                      Asymmetry parameter eta
 --------------------------------------------------------------------------------------
        0.051830      -0.040198      -0.011632                       0.551160

        0.741591       0.131225      -0.657893
       -0.343547       0.916617      -0.204422
        0.576211       0.377614       0.724837
  

 ------------------------------------------------------------
   Atom      X         Y         Z
 ------------------------------------------------------------
    9 C   -4.39575  -2.26766  -1.30665
 ------------------------------------------------------------

 Electric field gradient in molecular frame (a.u.)
         XX             YY             ZZ             XY             XZ             YZ
 ------------------------------------------------------------------------------------------
       -0.049464       0.024182       0.025282      -0.011606       0.009535      -0.018422

 Principal components (a.u.) and orientation 
 of principal axis w.r.t. absolute frame                      Asymmetry parameter eta
 --------------------------------------------------------------------------------------
       -0.051857       0.045510       0.006347                       0.755203

        0.987482       0.155361      -0.027263
        0.128589      -0.692801       0.709571
       -0.091352       0.704194       0.704106
  

 ------------------------------------------------------------
   Atom      X         Y         Z
 ------------------------------------------------------------
   10 C   -1.40806  -2.19672  -1.46878
 ------------------------------------------------------------

 Electric field gradient in molecular frame (a.u.)
         XX             YY             ZZ             XY             XZ             YZ
 ------------------------------------------------------------------------------------------
       -0.009108      -0.046224       0.055332      -0.022222      -0.015857      -0.041413

 Principal components (a.u.) and orientation 
 of principal axis w.r.t. absolute frame                      Asymmetry parameter eta
 --------------------------------------------------------------------------------------
       -0.071999       0.070828       0.001171                       0.967476

        0.387218      -0.099659       0.916586
        0.861512      -0.315011      -0.398202
        0.328419       0.943841      -0.036120
  

 ------------------------------------------------------------
   Atom      X         Y         Z
 ------------------------------------------------------------
   11 C   -0.27728  -4.78221  -0.70546
 ------------------------------------------------------------

 Electric field gradient in molecular frame (a.u.)
         XX             YY             ZZ             XY             XZ             YZ
 ------------------------------------------------------------------------------------------
       -0.033540      -0.023804       0.057344       0.021535      -0.009428       0.014605

 Principal components (a.u.) and orientation 
 of principal axis w.r.t. absolute frame                      Asymmetry parameter eta
 --------------------------------------------------------------------------------------
        0.060248      -0.053222      -0.007026                       0.766771

       -0.063504       0.761454       0.645101
        0.155040      -0.631030       0.760107
        0.985865       0.148286      -0.077983
  

 ------------------------------------------------------------
   Atom      X         Y         Z
 ------------------------------------------------------------
   12 C    2.60053  -4.93973  -0.65629
 ------------------------------------------------------------

 Electric field gradient in molecular frame (a.u.)
         XX             YY             ZZ             XY             XZ             YZ
 ------------------------------------------------------------------------------------------
       -0.001817      -0.030592       0.032409      -0.017635      -0.012742      -0.032400

 Principal components (a.u.) and orientation 
 of principal axis w.r.t. absolute frame                      Asymmetry parameter eta
 --------------------------------------------------------------------------------------
       -0.053090       0.046643       0.006447                       0.757138

        0.383606      -0.111277       0.916768
        0.843179      -0.362721      -0.396840
        0.376690       0.925230      -0.045315
  

 ------------------------------------------------------------
   Atom      X         Y         Z
 ------------------------------------------------------------
   13 C    3.91756  -2.57095   0.33150
 ------------------------------------------------------------

 Electric field gradient in molecular frame (a.u.)
         XX             YY             ZZ             XY             XZ             YZ
 ------------------------------------------------------------------------------------------
        0.275294       0.008355      -0.283649       0.130421       0.185379       0.125463

 Principal components (a.u.) and orientation 
 of principal axis w.r.t. absolute frame                      Asymmetry parameter eta
 --------------------------------------------------------------------------------------
        0.399184      -0.360097      -0.039087                       0.804165

        0.868713      -0.225794      -0.440857
        0.388520      -0.241447       0.889245
        0.307229       0.943780       0.122023
  

 ------------------------------------------------------------
   Atom      X         Y         Z
 ------------------------------------------------------------
   14 O    3.81951  -0.65899  -1.60666
 ------------------------------------------------------------

 Electric field gradient in molecular frame (a.u.)
         XX             YY             ZZ             XY             XZ             YZ
 ------------------------------------------------------------------------------------------
        0.869861      -0.904030       0.034169       1.347969       0.545344       0.816598

 Principal components (a.u.) and orientation 
 of principal axis w.r.t. absolute frame                      Asymmetry parameter eta
 --------------------------------------------------------------------------------------
        1.992611      -1.765024      -0.227587                       0.771569

        0.774632      -0.390789      -0.497221
        0.477406       0.876991       0.054494
        0.414763      -0.279589       0.865911
  

 ------------------------------------------------------------
   Atom      X         Y         Z
 ------------------------------------------------------------
   15 C    6.72434  -3.12323   0.75074
 ------------------------------------------------------------

 Electric field gradient in molecular frame (a.u.)
         XX             YY             ZZ             XY             XZ             YZ
 ------------------------------------------------------------------------------------------
       -0.086425       0.048656       0.037768       0.024344      -0.007148       0.000583

 Principal components (a.u.) and orientation 
 of principal axis w.r.t. absolute frame                      Asymmetry parameter eta
 --------------------------------------------------------------------------------------
       -0.091074       0.052939       0.038135                       0.162544

        0.983612       0.174107      -0.046851
       -0.171597       0.983732       0.053160
        0.055344      -0.044249       0.997486
  

 ------------------------------------------------------------
   Atom      X         Y         Z
 ------------------------------------------------------------
   16 O    1.12121   7.47596  -2.26136
 ------------------------------------------------------------

 Electric field gradient in molecular frame (a.u.)
         XX             YY             ZZ             XY             XZ             YZ
 ------------------------------------------------------------------------------------------
        0.255067      -0.481282       0.226215      -0.603532      -1.186620       0.445787

 Principal components (a.u.) and orientation 
 of principal axis w.r.t. absolute frame                      Asymmetry parameter eta
 --------------------------------------------------------------------------------------
        1.682724      -0.987327      -0.695397                       0.173486

        0.681973       0.730002      -0.044822
       -0.325155       0.357516       0.875475
       -0.655123       0.582476      -0.481181
  

 ------------------------------------------------------------
   Atom      X         Y         Z
 ------------------------------------------------------------
   17 C   -0.16369   5.35399   3.25823
 ------------------------------------------------------------

 Electric field gradient in molecular frame (a.u.)
         XX             YY             ZZ             XY             XZ             YZ
 ------------------------------------------------------------------------------------------
        0.020840       0.048742      -0.069582      -0.009437      -0.033993      -0.028634

 Principal components (a.u.) and orientation 
 of principal axis w.r.t. absolute frame                      Asymmetry parameter eta
 --------------------------------------------------------------------------------------
       -0.087602       0.055410       0.032193                       0.265029

        0.309115      -0.063584       0.948897
        0.215908       0.976401      -0.004908
        0.926192      -0.206391      -0.315549
  

 ------------------------------------------------------------
   Atom      X         Y         Z
 ------------------------------------------------------------
   18 C   -5.60830  -4.80630  -1.98529
 ------------------------------------------------------------

 Electric field gradient in molecular frame (a.u.)
         XX             YY             ZZ             XY             XZ             YZ
 ------------------------------------------------------------------------------------------
        0.004986      -0.017008       0.012022      -0.027946      -0.001984      -0.008370

 Principal components (a.u.) and orientation 
 of principal axis w.r.t. absolute frame                      Asymmetry parameter eta
 --------------------------------------------------------------------------------------
       -0.037355       0.024824       0.012530                       0.329129

        0.548912       0.780337      -0.299615
        0.820208      -0.571914       0.013138
        0.161102       0.252959       0.953970
  

 ------------------------------------------------------------
   Atom      X         Y         Z
 ------------------------------------------------------------
   19 O    2.92557  -1.76694   2.75421
 ------------------------------------------------------------

 Electric field gradient in molecular frame (a.u.)
         XX             YY             ZZ             XY             XZ             YZ
 ------------------------------------------------------------------------------------------
       -2.080522       2.069358       0.011163       1.495217       0.145392      -0.493185

 Principal components (a.u.) and orientation 
 of principal axis w.r.t. absolute frame                      Asymmetry parameter eta
 --------------------------------------------------------------------------------------
        2.621491      -2.595795      -0.025695                       0.980396

        0.294521       0.942792       0.156207
        0.941891      -0.314011       0.119329
       -0.161553      -0.111985       0.980490
  

 ------------------------------------------------------------
   Atom      X         Y         Z
 ------------------------------------------------------------
   20 O    0.22155  -0.97858   2.59833
 ------------------------------------------------------------

 Electric field gradient in molecular frame (a.u.)
         XX             YY             ZZ             XY             XZ             YZ
 ------------------------------------------------------------------------------------------
       -2.080148       1.864159       0.215989       1.552222      -0.185892       1.020103

 Principal components (a.u.) and orientation 
 of principal axis w.r.t. absolute frame                      Asymmetry parameter eta
 --------------------------------------------------------------------------------------
        2.732241      -2.711513      -0.020728                       0.984827

        0.276253       0.918390      -0.283275
        0.897608      -0.351886      -0.265472
        0.343487       0.180933       0.921564
  

 ------------------------------------------------------------
   Atom      X         Y         Z
 ------------------------------------------------------------
   21 H    3.20416   2.16696   0.81038
 ------------------------------------------------------------

 Electric field gradient in molecular frame (a.u.)
         XX             YY             ZZ             XY             XZ             YZ
 ------------------------------------------------------------------------------------------
        0.047606       0.046392      -0.093998      -0.072892      -0.142654      -0.128067

 Principal components (a.u.) and orientation 
 of principal axis w.r.t. absolute frame                      Asymmetry parameter eta
 --------------------------------------------------------------------------------------
       -0.254531       0.137385       0.117146                       0.079517

        0.468018       0.765892      -0.440873
        0.439623       0.230991       0.867972
        0.766610      -0.600044      -0.228596
  

 ------------------------------------------------------------
   Atom      X         Y         Z
 ------------------------------------------------------------
   22 H   -2.77821   6.15970   0.31936
 ------------------------------------------------------------

 Electric field gradient in molecular frame (a.u.)
         XX             YY             ZZ             XY             XZ             YZ
 ------------------------------------------------------------------------------------------
       -0.091727      -0.031985       0.123712       0.196010      -0.047367       0.039599

 Principal components (a.u.) and orientation 
 of principal axis w.r.t. absolute frame                      Asymmetry parameter eta
 --------------------------------------------------------------------------------------
       -0.269813       0.136626       0.133187                       0.012744

        0.749546       0.660299       0.046754
       -0.643555       0.710358       0.285008
        0.154978      -0.243715       0.957384
  

 ------------------------------------------------------------
   Atom      X         Y         Z
 ------------------------------------------------------------
   23 H   -3.07827   2.32903  -1.72273
 ------------------------------------------------------------

 Electric field gradient in molecular frame (a.u.)
         XX             YY             ZZ             XY             XZ             YZ
 ------------------------------------------------------------------------------------------
        0.082026       0.123904      -0.205930       0.007198      -0.132188       0.024706

 Principal components (a.u.) and orientation 
 of principal axis w.r.t. absolute frame                      Asymmetry parameter eta
 --------------------------------------------------------------------------------------
       -0.259124       0.134103       0.125021                       0.035051

        0.361720       0.894530       0.262631
       -0.066777      -0.256123       0.964335
        0.929892      -0.366357      -0.032910
  

 ------------------------------------------------------------
   Atom      X         Y         Z
 ------------------------------------------------------------
   24 H   -6.14028   2.67990   1.51376
 ------------------------------------------------------------

 Electric field gradient in molecular frame (a.u.)
         XX             YY             ZZ             XY             XZ             YZ
 ------------------------------------------------------------------------------------------
       -0.106706      -0.023443       0.130148       0.198570      -0.055271       0.047546

 Principal components (a.u.) and orientation 
 of principal axis w.r.t. absolute frame                      Asymmetry parameter eta
 --------------------------------------------------------------------------------------
       -0.280883       0.143765       0.137118                       0.023663

        0.763806       0.075831       0.640976
       -0.621385       0.355008       0.698462
        0.174586       0.931782      -0.318278
  

 ------------------------------------------------------------
   Atom      X         Y         Z
 ------------------------------------------------------------
   25 H   -4.10619   1.55435   3.88389
 ------------------------------------------------------------

 Electric field gradient in molecular frame (a.u.)
         XX             YY             ZZ             XY             XZ             YZ
 ------------------------------------------------------------------------------------------
        0.122130       0.137326      -0.259456      -0.010450      -0.088376      -0.032476

 Principal components (a.u.) and orientation 
 of principal axis w.r.t. absolute frame                      Asymmetry parameter eta
 --------------------------------------------------------------------------------------
       -0.281683       0.144137       0.137546                       0.023398

        0.215090       0.776956       0.591672
        0.080798      -0.617933       0.782068
        0.973246      -0.120409      -0.195688
  

 ------------------------------------------------------------
   Atom      X         Y         Z
 ------------------------------------------------------------
   26 H   -7.44461  -1.43661   1.35107
 ------------------------------------------------------------

 Electric field gradient in molecular frame (a.u.)
         XX             YY             ZZ             XY             XZ             YZ
 ------------------------------------------------------------------------------------------
       -0.280014       0.137884       0.142130      -0.021477       0.012165      -0.002583

 Principal components (a.u.) and orientation 
 of principal axis w.r.t. absolute frame                      Asymmetry parameter eta
 --------------------------------------------------------------------------------------
       -0.281456       0.144372       0.137083                       0.025898

        0.998298       0.050384      -0.029361
        0.050954      -0.508802       0.859374
       -0.028360       0.859408       0.510504
  

 ------------------------------------------------------------
   Atom      X         Y         Z
 ------------------------------------------------------------
   27 H   -4.68564  -2.59478   2.77262
 ------------------------------------------------------------

 Electric field gradient in molecular frame (a.u.)
         XX             YY             ZZ             XY             XZ             YZ
 ------------------------------------------------------------------------------------------
        0.097173      -0.018825      -0.078347       0.085753      -0.100016       0.181801

 Principal components (a.u.) and orientation 
 of principal axis w.r.t. absolute frame                      Asymmetry parameter eta
 --------------------------------------------------------------------------------------
       -0.278952       0.143359       0.135594                       0.027838

        0.330575       0.941319      -0.068112
       -0.611435       0.268582       0.744319
        0.718935      -0.204407       0.664342
  

 ------------------------------------------------------------
   Atom      X         Y         Z
 ------------------------------------------------------------
   28 H   -5.10533  -0.94572  -2.74388
 ------------------------------------------------------------

 Electric field gradient in molecular frame (a.u.)
         XX             YY             ZZ             XY             XZ             YZ
 ------------------------------------------------------------------------------------------
        0.090565      -0.033456      -0.057109       0.086243      -0.095767       0.180365

 Principal components (a.u.) and orientation 
 of principal axis w.r.t. absolute frame                      Asymmetry parameter eta
 --------------------------------------------------------------------------------------
       -0.271849       0.138340       0.133509                       0.017772

        0.335008       0.726421       0.600068
       -0.642569      -0.289648       0.709373
        0.689112      -0.623231       0.369741
  

 ------------------------------------------------------------
   Atom      X         Y         Z
 ------------------------------------------------------------
   29 H   -0.94369  -1.86484  -3.46576
 ------------------------------------------------------------

 Electric field gradient in molecular frame (a.u.)
         XX             YY             ZZ             XY             XZ             YZ
 ------------------------------------------------------------------------------------------
        0.118875       0.123566      -0.242441      -0.014796       0.086337       0.063082

 Principal components (a.u.) and orientation 
 of principal axis w.r.t. absolute frame                      Asymmetry parameter eta
 --------------------------------------------------------------------------------------
       -0.272608       0.138498       0.134110                       0.016097

       -0.218353       0.973245       0.071529
       -0.161401      -0.108305       0.980928
        0.962430       0.202644       0.180731
  

 ------------------------------------------------------------
   Atom      X         Y         Z
 ------------------------------------------------------------
   30 H   -0.93584  -6.25706  -2.00318
 ------------------------------------------------------------

 Electric field gradient in molecular frame (a.u.)
         XX             YY             ZZ             XY             XZ             YZ
 ------------------------------------------------------------------------------------------
        0.093554      -0.069756      -0.023798      -0.092718      -0.086039      -0.188670

 Principal components (a.u.) and orientation 
 of principal axis w.r.t. absolute frame                      Asymmetry parameter eta
 --------------------------------------------------------------------------------------
       -0.279686       0.144274       0.135412                       0.031687

        0.320900      -0.316414       0.892695
        0.707558      -0.546462      -0.448041
        0.629591       0.775410       0.048522
  

 ------------------------------------------------------------
   Atom      X         Y         Z
 ------------------------------------------------------------
   31 H   -0.99250  -5.31961   1.16683
 ------------------------------------------------------------

 Electric field gradient in molecular frame (a.u.)
         XX             YY             ZZ             XY             XZ             YZ
 ------------------------------------------------------------------------------------------
        0.083410       0.112556      -0.195967      -0.033278       0.129982       0.101143

 Principal components (a.u.) and orientation 
 of principal axis w.r.t. absolute frame                      Asymmetry parameter eta
 --------------------------------------------------------------------------------------
       -0.276166       0.144911       0.131254                       0.049451

       -0.349414       0.372773       0.859622
       -0.263842       0.841180      -0.472021
        0.899054       0.391735       0.195567
  

 ------------------------------------------------------------
   Atom      X         Y         Z
 ------------------------------------------------------------
   32 H    3.26211  -5.33358  -2.58285
 ------------------------------------------------------------

 Electric field gradient in molecular frame (a.u.)
         XX             YY             ZZ             XY             XZ             YZ
 ------------------------------------------------------------------------------------------
        0.091076       0.126456      -0.217532       0.021287       0.125073      -0.074669

 Principal components (a.u.) and orientation 
 of principal axis w.r.t. absolute frame                      Asymmetry parameter eta
 --------------------------------------------------------------------------------------
       -0.276751       0.144013       0.132738                       0.040740

       -0.325918      -0.403442       0.854992
        0.188758       0.858394       0.477001
        0.926363      -0.316850       0.203613
  

 ------------------------------------------------------------
   Atom      X         Y         Z
 ------------------------------------------------------------
   33 H    3.10780  -6.57905   0.50831
 ------------------------------------------------------------

 Electric field gradient in molecular frame (a.u.)
         XX             YY             ZZ             XY             XZ             YZ
 ------------------------------------------------------------------------------------------
        0.110406      -0.120154       0.009747       0.079245      -0.062245       0.185793

 Principal components (a.u.) and orientation 
 of principal axis w.r.t. absolute frame                      Asymmetry parameter eta
 --------------------------------------------------------------------------------------
       -0.278100       0.144438       0.133662                       0.038749

       -0.250821      -0.495777       0.831441
        0.787712       0.394706       0.472987
       -0.562671       0.773571       0.291529
  

 ------------------------------------------------------------
   Atom      X         Y         Z
 ------------------------------------------------------------
   34 H    7.70407  -1.41437   1.39412
 ------------------------------------------------------------

 Electric field gradient in molecular frame (a.u.)
         XX             YY             ZZ             XY             XZ             YZ
 ------------------------------------------------------------------------------------------
        0.043762      -0.149287       0.105525      -0.163340      -0.062741      -0.110361

 Principal components (a.u.) and orientation 
 of principal axis w.r.t. absolute frame                      Asymmetry parameter eta
 --------------------------------------------------------------------------------------
       -0.283878       0.146915       0.136962                       0.035062

        0.471069      -0.136835       0.871418
        0.825846      -0.278716      -0.490199
        0.309954       0.950576      -0.018290
  

 ------------------------------------------------------------
   Atom      X         Y         Z
 ------------------------------------------------------------
   35 H    7.00128  -4.56778   2.20683
 ------------------------------------------------------------

 Electric field gradient in molecular frame (a.u.)
         XX             YY             ZZ             XY             XZ             YZ
 ------------------------------------------------------------------------------------------
        0.130857      -0.066413      -0.064443       0.038767      -0.039655       0.213146

 Principal components (a.u.) and orientation 
 of principal axis w.r.t. absolute frame                      Asymmetry parameter eta
 --------------------------------------------------------------------------------------
       -0.285954       0.147779       0.138175                       0.033586

       -0.131875      -0.077648       0.988220
        0.702386       0.696148       0.148430
       -0.699473       0.713687      -0.037266
  

 ------------------------------------------------------------
   Atom      X         Y         Z
 ------------------------------------------------------------
   36 H    7.64769  -3.73324  -0.99844
 ------------------------------------------------------------

 Electric field gradient in molecular frame (a.u.)
         XX             YY             ZZ             XY             XZ             YZ
 ------------------------------------------------------------------------------------------
        0.056216       0.109693      -0.165909       0.056627       0.157048      -0.110456

 Principal components (a.u.) and orientation 
 of principal axis w.r.t. absolute frame                      Asymmetry parameter eta
 --------------------------------------------------------------------------------------
       -0.286122       0.148636       0.137486                       0.038971

       -0.438312       0.100560       0.893180
        0.299224       0.953365       0.039503
        0.847554      -0.284575       0.447961
  

 ------------------------------------------------------------
   Atom      X         Y         Z
 ------------------------------------------------------------
   37 H    0.74296   7.21436   3.30614
 ------------------------------------------------------------

 Electric field gradient in molecular frame (a.u.)
         XX             YY             ZZ             XY             XZ             YZ
 ------------------------------------------------------------------------------------------
        0.063498      -0.202387       0.138889      -0.168571      -0.005655      -0.009796

 Principal components (a.u.) and orientation 
 of principal axis w.r.t. absolute frame                      Asymmetry parameter eta
 --------------------------------------------------------------------------------------
       -0.284431       0.145349       0.139082                       0.022035

        0.436215       0.893535       0.106359
        0.899448      -0.429468      -0.080935
        0.026641      -0.130970       0.991028
  

 ------------------------------------------------------------
   Atom      X         Y         Z
 ------------------------------------------------------------
   38 H   -1.67395   5.35684   4.67218
 ------------------------------------------------------------

 Electric field gradient in molecular frame (a.u.)
         XX             YY             ZZ             XY             XZ             YZ
 ------------------------------------------------------------------------------------------
       -0.089792       0.148581      -0.058790      -0.001001       0.213367      -0.001473

 Principal components (a.u.) and orientation 
 of principal axis w.r.t. absolute frame                      Asymmetry parameter eta
 --------------------------------------------------------------------------------------
       -0.288220       0.148915       0.139304                       0.033346

        0.732275      -0.126539       0.669150
       -0.000618       0.982461       0.186465
       -0.681009      -0.136957       0.719354
  

 ------------------------------------------------------------
   Atom      X         Y         Z
 ------------------------------------------------------------
   39 H    1.24638   3.97245   3.86055
 ------------------------------------------------------------

 Electric field gradient in molecular frame (a.u.)
         XX             YY             ZZ             XY             XZ             YZ
 ------------------------------------------------------------------------------------------
       -0.056713      -0.046003       0.102716       0.201993      -0.085557       0.078820

 Principal components (a.u.) and orientation 
 of principal axis w.r.t. absolute frame                      Asymmetry parameter eta
 --------------------------------------------------------------------------------------
       -0.288031       0.151387       0.136644                       0.051185

        0.688110       0.723866      -0.050222
       -0.667185       0.658401       0.348385
        0.285250      -0.206220       0.936005
  

 ------------------------------------------------------------
   Atom      X         Y         Z
 ------------------------------------------------------------
   40 H   -5.22273  -6.25509  -0.56045
 ------------------------------------------------------------

 Electric field gradient in molecular frame (a.u.)
         XX             YY             ZZ             XY             XZ             YZ
 ------------------------------------------------------------------------------------------
        0.129662      -0.069394      -0.060268       0.056182      -0.057885       0.208378

 Principal components (a.u.) and orientation 
 of principal axis w.r.t. absolute frame                      Asymmetry parameter eta
 --------------------------------------------------------------------------------------
       -0.288799       0.146600       0.142199                       0.015239

       -0.189227       0.811193       0.553316
        0.701252      -0.282801       0.654423
       -0.687342      -0.511849       0.515337
  

 ------------------------------------------------------------
   Atom      X         Y         Z
 ------------------------------------------------------------
   41 H   -7.66551  -4.60816  -2.11586
 ------------------------------------------------------------

 Electric field gradient in molecular frame (a.u.)
         XX             YY             ZZ             XY             XZ             YZ
 ------------------------------------------------------------------------------------------
       -0.281050       0.136852       0.144198       0.043072      -0.027023       0.001347

 Principal components (a.u.) and orientation 
 of principal axis w.r.t. absolute frame                      Asymmetry parameter eta
 --------------------------------------------------------------------------------------
       -0.287135       0.146279       0.140856                       0.018887

        0.992913      -0.087040       0.080917
       -0.101068      -0.260242       0.960239
        0.062521       0.961612       0.267195
  

 ------------------------------------------------------------
   Atom      X         Y         Z
 ------------------------------------------------------------
   42 H   -4.93569  -5.47799  -3.82300
 ------------------------------------------------------------

 Electric field gradient in molecular frame (a.u.)
         XX             YY             ZZ             XY             XZ             YZ
 ------------------------------------------------------------------------------------------
        0.098219       0.097965      -0.196184       0.044446       0.126562      -0.126098

 Principal components (a.u.) and orientation 
 of principal axis w.r.t. absolute frame                      Asymmetry parameter eta
 --------------------------------------------------------------------------------------
       -0.289265       0.146744       0.142522                       0.014596

       -0.327100       0.670214       0.666197
        0.326340      -0.581493       0.745230
        0.886853       0.461172      -0.028512
  

 Task  times  cpu:      455.7s     wall:      456.4s


                                NWChem Input Module
                                -------------------


 Summary of allocated global arrays
-----------------------------------
  No active global arrays


                         GA Statistics for process    0
                         ------------------------------

       create   destroy   get      put      acc     scatter   gather  read&inc
calls:  210      210     5.18e+05 7377     3.74e+05    0        0     5838     
number of processes/call 1.00e+00 1.15e+00 1.00e+00 0.00e+00 0.00e+00
bytes total:             5.25e+08 6.03e+07 3.11e+08 0.00e+00 0.00e+00 4.67e+04
bytes remote:            1.14e+08 2.04e+07 5.37e+07 0.00e+00 0.00e+00 0.00e+00
Max memory consumed for GA by this process: 10446976 bytes

MA_summarize_allocated_blocks: starting scan ...
MA_summarize_allocated_blocks: scan completed: 0 heap blocks, 0 stack blocks
MA usage statistics:

	allocation statistics:
					      heap	     stack
					      ----	     -----
	current number of blocks	         0	         0
	maximum number of blocks	        22	        51
	current total bytes		         0	         0
	maximum total bytes		   9712512	  22540216
	maximum total K-bytes		      9713	     22541
	maximum total M-bytes		        10	        23


                                     CITATION
                                     --------
                Please cite the following reference when publishing
                           results obtained with NWChem:

                 M. Valiev, E.J. Bylaska, N. Govind, K. Kowalski,
              T.P. Straatsma, H.J.J. van Dam, D. Wang, J. Nieplocha,
                        E. Apra, T.L. Windus, W.A. de Jong
                 "NWChem: a comprehensive and scalable open-source
                  solution for large scale molecular simulations"
                      Comput. Phys. Commun. 181, 1477 (2010)
                           doi:10.1016/j.cpc.2010.04.018

                                      AUTHORS
                                      -------
          E. Apra, E. J. Bylaska, W. A. de Jong, N. Govind, K. Kowalski,
       T. P. Straatsma, M. Valiev, H. J. J. van Dam, D. Wang, T. L. Windus,
        J. Hammond, J. Autschbach, K. Bhaskaran-Nair, J. Brabec, K. Lopata,
       S. A. Fischer, S. Krishnamoorthy, W. Ma, M. Klemm, O. Villa, Y. Chen,
    V. Anisimov, F. Aquino, S. Hirata, M. T. Hackler, T. Risthaus, M. Malagoli,
       A. Marenich, A. Otero-de-la-Roza, J. Mullin, P. Nichols, R. Peverati,
     J. Pittner, Y. Zhao, P.-D. Fan, A. Fonari, M. Williamson, R. J. Harrison,
       J. R. Rehr, M. Dupuis, D. Silverstein, D. M. A. Smith, J. Nieplocha,
        V. Tipparaju, M. Krishnan, B. E. Van Kuiken, A. Vazquez-Mayagoitia,
        L. Jensen, M. Swart, Q. Wu, T. Van Voorhis, A. A. Auer, M. Nooijen,
      L. D. Crosby, E. Brown, G. Cisneros, G. I. Fann, H. Fruchtl, J. Garza,
        K. Hirao, R. A. Kendall, J. A. Nichols, K. Tsemekhman, K. Wolinski,
     J. Anchell, D. E. Bernholdt, P. Borowski, T. Clark, D. Clerc, H. Dachsel,
   M. J. O. Deegan, K. Dyall, D. Elwood, E. Glendening, M. Gutowski, A. C. Hess,
         J. Jaffe, B. G. Johnson, J. Ju, R. Kobayashi, R. Kutteh, Z. Lin,
   R. Littlefield, X. Long, B. Meng, T. Nakajima, S. Niu, L. Pollack, M. Rosing,
   K. Glaesemann, G. Sandrone, M. Stave, H. Taylor, G. Thomas, J. H. van Lenthe,
                               A. T. Wong, Z. Zhang.

 Total times  cpu:      456.1s     wall:      456.8s
