# Supplementary material for: Reference-free NOE NMR analysis
Source: Chem Sci. 2020 Aug 31;11(36):9930–6. doi: 10.1039/d0sc02970j (PMC8162118; doi:10.1039/d0sc02970j)
Supplement: SC-011-D0SC02970J-s002 [file SC-011-D0SC02970J-s002.piz › artemisinin_structures/artemisin_SRSRSSR/artemisin_SRSRSSR_b36311.out]

 argument  1 = artemisin_SRSRSSR/artemisin_SRSRSSR_b36311.nw
  Warning: test file already existed: ./molecule.dir_check_s.5
                                         
                                         


              Northwest Computational Chemistry Package (NWChem) 6.6
              ------------------------------------------------------


                    Environmental Molecular Sciences Laboratory
                       Pacific Northwest National Laboratory
                                Richland, WA 99352

                              Copyright (c) 1994-2015
                       Pacific Northwest National Laboratory
                            Battelle Memorial Institute

             NWChem is an open-source computational chemistry package
                        distributed under the terms of the
                      Educational Community License (ECL) 2.0
             A copy of the license is included with this distribution
                              in the LICENSE.TXT file

                                  ACKNOWLEDGMENT
                                  --------------

            This software and its documentation were developed at the
            EMSL at Pacific Northwest National Laboratory, a multiprogram
            national laboratory, operated for the U.S. Department of Energy
            by Battelle under Contract Number DE-AC05-76RL01830. Support
            for this work was provided by the Department of Energy Office
            of Biological and Environmental Research, Office of Basic
            Energy Sciences, and the Office of Advanced Scientific Computing.


           Job information
           ---------------

    hostname        = nmrserver1
    program         = /home/software/NWChem/bin/nwchem
    date            = Sun Jul 23 17:23:45 2017

    compiled        = Mon_Dec_26_22:57:25_2016
    source          = /home/software/src/nwchem-6.6
    nwchem branch   = 6.6
    nwchem revision = 27746
    ga revision     = 10594
    input           = artemisin_SRSRSSR/artemisin_SRSRSSR_b36311.nw
    prefix          = molecule.
    data base       = ./molecule.db
    status          = startup
    nproc           =        6
    time left       =     -1s


           Memory information
           ------------------

    heap     =   13107198 doubles =    100.0 Mbytes
    stack    =   13107195 doubles =    100.0 Mbytes
    global   =   26214400 doubles =    200.0 Mbytes (distinct from heap & stack)
    total    =   52428793 doubles =    400.0 Mbytes
    verify   = yes
    hardfail = no 


           Directory information
           ---------------------

  0 permanent = .
  0 scratch   = .


                                NWChem Input Module
                                -------------------


                                     molecule
                                     --------

 Scaling coordinates for geometry "geometry" by  1.889725989
 (inverse scale =  0.529177249)

 C1  symmetry detected

          ------
          auto-z
          ------


                             Geometry "geometry" -> ""
                             -------------------------

 Output coordinates in angstroms (scale by  1.889725989 to convert to a.u.)

  No.       Tag          Charge          X              Y              Z
 ---- ---------------- ---------- -------------- -------------- --------------
    1 C                    6.0000     0.52637845    -0.18551108     0.87753307
    2 O                    8.0000     1.70806452     0.62418665     0.99230009
    3 C                    6.0000     1.65576124     1.91693191     0.60414837
    4 C                    6.0000     0.94049777     2.17469160    -0.70909665
    5 C                    6.0000    -0.41502841     1.45042658    -0.81016947
    6 C                    6.0000    -0.22812970    -0.03801163    -0.46761065
    7 C                    6.0000    -1.54297418     2.08857223     0.00898286
    8 C                    6.0000    -2.85689767     1.35129215    -0.23615351
    9 C                    6.0000    -2.79214584    -0.13542566     0.14106135
   10 C                    6.0000    -1.56757997    -0.83169763    -0.52376220
   11 C                    6.0000    -1.42518881    -2.31004999    -0.09584452
   12 C                    6.0000    -0.12070967    -2.99869451    -0.52556866
   13 C                    6.0000     1.14920815    -2.26032094    -0.04465222
   14 O                    8.0000     0.87577988    -1.54685375     1.16336798
   15 C                    6.0000     2.26442200    -3.25914278     0.25322432
   16 O                    8.0000     2.26605452     2.78312420     1.22170260
   17 C                    6.0000     0.83550637     3.67618763    -0.98836871
   18 C                    6.0000    -2.94267884    -0.30097263     1.65804614
   19 O                    8.0000     1.66079974    -1.36949228    -1.04359061
   20 O                    8.0000     0.55152140    -0.58021317    -1.57110647
   21 H                    1.0000    -0.10487069     0.12857022     1.70933807
   22 H                    1.0000     1.60755844     1.76721144    -1.48192346
   23 H                    1.0000    -0.71309285     1.51939500    -1.86803173
   24 H                    1.0000    -1.68825023     3.13212137    -0.29122679
   25 H                    1.0000    -1.30022684     2.09999654     1.07700413
   26 H                    1.0000    -3.11540414     1.43448467    -1.30012577
   27 H                    1.0000    -3.66490783     1.85129802     0.31140518
   28 H                    1.0000    -3.68896132    -0.60604226    -0.28775028
   29 H                    1.0000    -1.82374477    -0.88045150    -1.59551124
   30 H                    1.0000    -2.27469491    -2.87958458    -0.49362110
   31 H                    1.0000    -1.49003869    -2.40202585     0.99329861
   32 H                    1.0000    -0.10261695    -3.12879667    -1.61436435
   33 H                    1.0000    -0.14808587    -4.00608614    -0.09032075
   34 H                    1.0000     3.16956675    -2.73483627     0.58176758
   35 H                    1.0000     1.98236510    -3.94719759     1.05722043
   36 H                    1.0000     2.53011652    -3.83609798    -0.63899980
   37 H                    1.0000     1.83334697     4.11643296    -1.09702670
   38 H                    1.0000     0.28673626     3.86625907    -1.91633211
   39 H                    1.0000     0.33913422     4.21029342    -0.17120869
   40 H                    1.0000    -2.10404453     0.11382004     2.21730200
   41 H                    1.0000    -3.84524352     0.21546923     2.00589686
   42 H                    1.0000    -3.06504685    -1.34989793     1.94120401

      Atomic Mass 
      ----------- 

      C                 12.000000
      O                 15.994910
      H                  1.007825


 Effective nuclear repulsion energy (a.u.)    1860.0442240771

            Nuclear Dipole moment (a.u.) 
            ----------------------------
        X                 Y               Z
 ---------------- ---------------- ----------------
     0.0000000000     0.0000000000     0.0000000000


                                Z-matrix (autoz)
                                -------- 

 Units are Angstrom for bonds and degrees for angles

      Type          Name      I     J     K     L     M      Value
      ----------- --------  ----- ----- ----- ----- ----- ----------
    1 Stretch                  1     2                       1.43707
    2 Stretch                  1     6                       1.54934
    3 Stretch                  1    14                       1.43424
    4 Stretch                  1    21                       1.09042
    5 Stretch                  2     3                       1.35077
    6 Stretch                  3     4                       1.51745
    7 Stretch                  3    16                       1.22643
    8 Stretch                  4     5                       1.54020
    9 Stretch                  4    17                       1.53085
   10 Stretch                  4    22                       1.09921
   11 Stretch                  5     6                       1.53874
   12 Stretch                  5     7                       1.53313
   13 Stretch                  5    23                       1.10121
   14 Stretch                  6    10                       1.55795
   15 Stretch                  6    20                       1.45586
   16 Stretch                  7     8                       1.52646
   17 Stretch                  7    24                       1.09555
   18 Stretch                  7    25                       1.09532
   19 Stretch                  8     9                       1.53519
   20 Stretch                  8    26                       1.09808
   21 Stretch                  8    27                       1.09668
   22 Stretch                  9    10                       1.55767
   23 Stretch                  9    18                       1.53340
   24 Stretch                  9    28                       1.09984
   25 Stretch                 10    11                       1.54561
   26 Stretch                 10    29                       1.10302
   27 Stretch                 11    12                       1.53641
   28 Stretch                 11    30                       1.09739
   29 Stretch                 11    31                       1.09494
   30 Stretch                 12    13                       1.54569
   31 Stretch                 12    32                       1.09669
   32 Stretch                 12    33                       1.09774
   33 Stretch                 13    14                       1.42937
   34 Stretch                 13    15                       1.52646
   35 Stretch                 13    19                       1.43289
   36 Stretch                 15    34                       1.09641
   37 Stretch                 15    35                       1.09516
   38 Stretch                 15    36                       1.09523
   39 Stretch                 17    37                       1.09604
   40 Stretch                 17    38                       1.09471
   41 Stretch                 17    39                       1.09517
   42 Stretch                 18    40                       1.09001
   43 Stretch                 18    41                       1.09651
   44 Stretch                 18    42                       1.09334
   45 Stretch                 19    20                       1.46005
   46 Bend                     1     2     3               118.97606
   47 Bend                     1     6     5               110.15261
   48 Bend                     1     6    10               113.67070
   49 Bend                     1     6    20               111.21206
   50 Bend                     1    14    13               110.60651
   51 Bend                     2     1     6               114.59119
   52 Bend                     2     1    14               108.57604
   53 Bend                     2     1    21               104.64414
   54 Bend                     2     3     4               115.43606
   55 Bend                     2     3    16               120.79513
   56 Bend                     3     4     5               113.06382
   57 Bend                     3     4    17               110.90463
   58 Bend                     3     4    22               105.03713
   59 Bend                     4     3    16               123.39205
   60 Bend                     4     5     6               109.47282
   61 Bend                     4     5     7               114.62667
   62 Bend                     4     5    23               105.77161
   63 Bend                     4    17    37               110.46362
   64 Bend                     4    17    38               111.05841
   65 Bend                     4    17    39               111.91955
   66 Bend                     5     4    17               112.88550
   67 Bend                     5     4    22               108.27824
   68 Bend                     5     6    10               112.35453
   69 Bend                     5     6    20               104.86582
   70 Bend                     5     7     8               110.26914
   71 Bend                     5     7    24               110.34225
   72 Bend                     5     7    25               111.23990
   73 Bend                     6     1    14               112.45938
   74 Bend                     6     1    21               110.66793
   75 Bend                     6     5     7               111.90338
   76 Bend                     6     5    23               107.89760
   77 Bend                     6    10     9               115.64491
   78 Bend                     6    10    11               113.45875
   79 Bend                     6    10    29               104.90437
   80 Bend                     6    20    19               109.53253
   81 Bend                     7     5    23               106.74198
   82 Bend                     7     8     9               113.07808
   83 Bend                     7     8    26               108.76269
   84 Bend                     7     8    27               109.49959
   85 Bend                     8     7    24               107.57337
   86 Bend                     8     7    25               110.63371
   87 Bend                     8     9    10               111.17196
   88 Bend                     8     9    18               110.08984
   89 Bend                     8     9    28               106.51067
   90 Bend                     9     8    26               108.74630
   91 Bend                     9     8    27               110.48280
   92 Bend                     9    10    11               112.44541
   93 Bend                     9    10    29               104.58929
   94 Bend                     9    18    40               113.01474
   95 Bend                     9    18    41               110.10834
   96 Bend                     9    18    42               111.76336
   97 Bend                    10     6    20               104.08550
   98 Bend                    10     9    18               116.81782
   99 Bend                    10     9    28               106.46086
  100 Bend                    10    11    12               115.43550
  101 Bend                    10    11    30               108.94957
  102 Bend                    10    11    31               110.50460
  103 Bend                    11    10    29               104.36689
  104 Bend                    11    12    13               113.35500
  105 Bend                    11    12    32               110.17323
  106 Bend                    11    12    33               106.21580
  107 Bend                    12    11    30               108.85996
  108 Bend                    12    11    31               106.90872
  109 Bend                    12    13    14               110.13474
  110 Bend                    12    13    15               110.38824
  111 Bend                    12    13    19               111.92621
  112 Bend                    13    12    32               110.61026
  113 Bend                    13    12    33               109.60345
  114 Bend                    13    15    34               110.40822
  115 Bend                    13    15    35               111.48133
  116 Bend                    13    15    36               111.28218
  117 Bend                    13    19    20               108.46366
  118 Bend                    14     1    21               105.21247
  119 Bend                    14    13    15               107.54440
  120 Bend                    14    13    19               110.31407
  121 Bend                    15    13    19               106.37962
  122 Bend                    17     4    22               106.07838
  123 Bend                    18     9    28               105.03858
  124 Bend                    24     7    25               106.65754
  125 Bend                    26     8    27               106.00891
  126 Bend                    30    11    31               105.73048
  127 Bend                    32    12    33               106.56988
  128 Bend                    34    15    35               107.04191
  129 Bend                    34    15    36               107.20243
  130 Bend                    35    15    36               109.24282
  131 Bend                    37    17    38               107.61393
  132 Bend                    37    17    39               106.90037
  133 Bend                    38    17    39               108.69999
  134 Bend                    40    18    41               106.93596
  135 Bend                    40    18    42               108.56089
  136 Bend                    41    18    42               106.11520
  137 Torsion                  1     2     3     4         -43.91878
  138 Torsion                  1     2     3    16         142.89452
  139 Torsion                  1     6     5     4          51.11213
  140 Torsion                  1     6     5     7         -77.09728
  141 Torsion                  1     6     5    23         165.76648
  142 Torsion                  1     6    10     9          81.71932
  143 Torsion                  1     6    10    11         -50.34911
  144 Torsion                  1     6    10    29        -163.64041
  145 Torsion                  1     6    20    19          12.99094
  146 Torsion                  1    14    13    12         -94.57584
  147 Torsion                  1    14    13    15         145.08810
  148 Torsion                  1    14    13    19          29.46756
  149 Torsion                  2     1     6     5         -48.04146
  150 Torsion                  2     1     6    10        -175.14301
  151 Torsion                  2     1     6    20          67.78098
  152 Torsion                  2     1    14    13         -95.12886
  153 Torsion                  2     3     4     5          47.12209
  154 Torsion                  2     3     4    17         175.08064
  155 Torsion                  2     3     4    22         -70.74037
  156 Torsion                  3     2     1     6          45.14625
  157 Torsion                  3     2     1    14         171.80366
  158 Torsion                  3     2     1    21         -76.23801
  159 Torsion                  3     4     5     6         -51.09135
  160 Torsion                  3     4     5     7          75.58892
  161 Torsion                  3     4     5    23        -167.10458
  162 Torsion                  3     4    17    37          62.81578
  163 Torsion                  3     4    17    38        -177.85824
  164 Torsion                  3     4    17    39         -56.17220
  165 Torsion                  4     5     6    10         178.94312
  166 Torsion                  4     5     6    20         -68.63531
  167 Torsion                  4     5     7     8         176.18755
  168 Torsion                  4     5     7    24          57.49016
  169 Torsion                  4     5     7    25         -60.68048
  170 Torsion                  5     4     3    16        -139.88868
  171 Torsion                  5     4    17    37        -169.12893
  172 Torsion                  5     4    17    38         -49.80295
  173 Torsion                  5     4    17    39          71.88309
  174 Torsion                  5     6     1    14        -172.67164
  175 Torsion                  5     6     1    21          69.97956
  176 Torsion                  5     6    10     9         -44.22570
  177 Torsion                  5     6    10    11        -176.29413
  178 Torsion                  5     6    10    29          70.41457
  179 Torsion                  5     6    20    19         132.02833
  180 Torsion                  5     7     8     9          59.45151
  181 Torsion                  5     7     8    26         -61.45791
  182 Torsion                  5     7     8    27        -176.87972
  183 Torsion                  6     1    14    13          32.74833
  184 Torsion                  6     5     4    17        -178.01002
  185 Torsion                  6     5     4    22          64.85982
  186 Torsion                  6     5     7     8         -58.39334
  187 Torsion                  6     5     7    24        -177.09073
  188 Torsion                  6     5     7    25          64.73863
  189 Torsion                  6    10     9     8          44.01572
  190 Torsion                  6    10     9    18         -83.46876
  191 Torsion                  6    10     9    28         159.62487
  192 Torsion                  6    10    11    12         -36.89540
  193 Torsion                  6    10    11    30        -159.69865
  194 Torsion                  6    10    11    31          84.55175
  195 Torsion                  6    20    19    13          48.36089
  196 Torsion                  7     5     4    17         -51.32975
  197 Torsion                  7     5     4    22        -168.45991
  198 Torsion                  7     5     6    10          50.73371
  199 Torsion                  7     5     6    20         163.15528
  200 Torsion                  7     8     9    10         -51.51829
  201 Torsion                  7     8     9    18          79.53911
  202 Torsion                  7     8     9    28        -167.09666
  203 Torsion                  8     7     5    23          59.43570
  204 Torsion                  8     9    10    11         176.55570
  205 Torsion                  8     9    10    29         -70.80461
  206 Torsion                  8     9    18    40         -66.52749
  207 Torsion                  8     9    18    41          52.98120
  208 Torsion                  8     9    18    42         170.65492
  209 Torsion                  9     8     7    24         179.82769
  210 Torsion                  9     8     7    25         -64.03343
  211 Torsion                  9    10     6    20        -157.12974
  212 Torsion                  9    10    11    12        -170.50366
  213 Torsion                  9    10    11    30          66.69309
  214 Torsion                  9    10    11    31         -49.05651
  215 Torsion                 10     6     1    14          60.22681
  216 Torsion                 10     6     1    21         -57.12199
  217 Torsion                 10     6     5    23         -66.40253
  218 Torsion                 10     6    20    19        -109.78743
  219 Torsion                 10     9     8    26          69.40042
  220 Torsion                 10     9     8    27        -174.64454
  221 Torsion                 10     9    18    40          61.48323
  222 Torsion                 10     9    18    41        -179.00808
  223 Torsion                 10     9    18    42         -61.33436
  224 Torsion                 10    11    12    13          55.85573
  225 Torsion                 10    11    12    32         -68.69449
  226 Torsion                 10    11    12    33         176.26497
  227 Torsion                 11    10     6    20          70.80183
  228 Torsion                 11    10     9    18          49.07122
  229 Torsion                 11    10     9    28         -67.83515
  230 Torsion                 11    12    13    14          28.29345
  231 Torsion                 11    12    13    15         146.89981
  232 Torsion                 11    12    13    19         -94.81173
  233 Torsion                 12    11    10    29          76.71943
  234 Torsion                 12    13    15    34         179.25718
  235 Torsion                 12    13    15    35         -61.89667
  236 Torsion                 12    13    15    36          60.33791
  237 Torsion                 12    13    19    20          47.30715
  238 Torsion                 13    12    11    30         178.70656
  239 Torsion                 13    12    11    31         -67.51002
  240 Torsion                 13    14     1    21         153.29224
  241 Torsion                 14     1     6    20         -56.84921
  242 Torsion                 14    13    12    32         152.60668
  243 Torsion                 14    13    12    33         -90.17553
  244 Torsion                 14    13    15    34         -60.56719
  245 Torsion                 14    13    15    35          58.27896
  246 Torsion                 14    13    15    36        -179.48646
  247 Torsion                 14    13    19    20         -75.69650
  248 Torsion                 15    13    12    32         -88.78696
  249 Torsion                 15    13    12    33          28.43083
  250 Torsion                 15    13    19    20         167.95407
  251 Torsion                 16     3     4    17         -11.93012
  252 Torsion                 16     3     4    22         102.24886
  253 Torsion                 17     4     5    23          65.97675
  254 Torsion                 18     9     8    26        -159.54218
  255 Torsion                 18     9     8    27         -43.58713
  256 Torsion                 18     9    10    29         161.71090
  257 Torsion                 19    13    12    32          29.50151
  258 Torsion                 19    13    12    33         146.71929
  259 Torsion                 19    13    15    34          57.62505
  260 Torsion                 19    13    15    35         176.47120
  261 Torsion                 19    13    15    36         -61.29422
  262 Torsion                 20     6     1    21        -174.19800
  263 Torsion                 20     6     5    23          46.01904
  264 Torsion                 20     6    10    29         -42.48947
  265 Torsion                 22     4     5    23         -51.15341
  266 Torsion                 22     4    17    37         -50.70750
  267 Torsion                 22     4    17    38          68.61848
  268 Torsion                 22     4    17    39        -169.69548
  269 Torsion                 23     5     7    24         -59.26169
  270 Torsion                 23     5     7    25        -177.43233
  271 Torsion                 24     7     8    26          58.91827
  272 Torsion                 24     7     8    27         -56.50354
  273 Torsion                 25     7     8    26         175.05715
  274 Torsion                 25     7     8    27          59.63534
  275 Torsion                 26     8     9    28         -46.17795
  276 Torsion                 27     8     9    28          69.77709
  277 Torsion                 28     9    10    29          44.80453
  278 Torsion                 28     9    18    40         179.16694
  279 Torsion                 28     9    18    41         -61.32437
  280 Torsion                 28     9    18    42          56.34935
  281 Torsion                 29    10    11    30         -46.08382
  282 Torsion                 29    10    11    31        -161.83342
  283 Torsion                 30    11    12    32          54.15634
  284 Torsion                 30    11    12    33         -60.88420
  285 Torsion                 31    11    12    32         167.93976
  286 Torsion                 31    11    12    33          52.89922


            XYZ format geometry
            -------------------
    42
 geometry
 C                     0.52637845    -0.18551108     0.87753307
 O                     1.70806452     0.62418665     0.99230009
 C                     1.65576124     1.91693191     0.60414837
 C                     0.94049777     2.17469160    -0.70909665
 C                    -0.41502841     1.45042658    -0.81016947
 C                    -0.22812970    -0.03801163    -0.46761065
 C                    -1.54297418     2.08857223     0.00898286
 C                    -2.85689767     1.35129215    -0.23615351
 C                    -2.79214584    -0.13542566     0.14106135
 C                    -1.56757997    -0.83169763    -0.52376220
 C                    -1.42518881    -2.31004999    -0.09584452
 C                    -0.12070967    -2.99869451    -0.52556866
 C                     1.14920815    -2.26032094    -0.04465222
 O                     0.87577988    -1.54685375     1.16336798
 C                     2.26442200    -3.25914278     0.25322432
 O                     2.26605452     2.78312420     1.22170260
 C                     0.83550637     3.67618763    -0.98836871
 C                    -2.94267884    -0.30097263     1.65804614
 O                     1.66079974    -1.36949228    -1.04359061
 O                     0.55152140    -0.58021317    -1.57110647
 H                    -0.10487069     0.12857022     1.70933807
 H                     1.60755844     1.76721144    -1.48192346
 H                    -0.71309285     1.51939500    -1.86803173
 H                    -1.68825023     3.13212137    -0.29122679
 H                    -1.30022684     2.09999654     1.07700413
 H                    -3.11540414     1.43448467    -1.30012577
 H                    -3.66490783     1.85129802     0.31140518
 H                    -3.68896132    -0.60604226    -0.28775028
 H                    -1.82374477    -0.88045150    -1.59551124
 H                    -2.27469491    -2.87958458    -0.49362110
 H                    -1.49003869    -2.40202585     0.99329861
 H                    -0.10261695    -3.12879667    -1.61436435
 H                    -0.14808587    -4.00608614    -0.09032075
 H                     3.16956675    -2.73483627     0.58176758
 H                     1.98236510    -3.94719759     1.05722043
 H                     2.53011652    -3.83609798    -0.63899980
 H                     1.83334697     4.11643296    -1.09702670
 H                     0.28673626     3.86625907    -1.91633211
 H                     0.33913422     4.21029342    -0.17120869
 H                    -2.10404453     0.11382004     2.21730200
 H                    -3.84524352     0.21546923     2.00589686
 H                    -3.06504685    -1.34989793     1.94120401

 ==============================================================================
                                internuclear distances
 ------------------------------------------------------------------------------
       center one      |      center two      | atomic units |  angstroms
 ------------------------------------------------------------------------------
    2 O                |   1 C                |     2.71566  |     1.43707
    3 C                |   2 O                |     2.55259  |     1.35077
    4 C                |   3 C                |     2.86756  |     1.51745
    5 C                |   4 C                |     2.91056  |     1.54020
    6 C                |   1 C                |     2.92783  |     1.54934
    6 C                |   5 C                |     2.90780  |     1.53874
    7 C                |   5 C                |     2.89720  |     1.53313
    8 C                |   7 C                |     2.88458  |     1.52646
    9 C                |   8 C                |     2.90109  |     1.53519
   10 C                |   6 C                |     2.94410  |     1.55795
   10 C                |   9 C                |     2.94358  |     1.55767
   11 C                |  10 C                |     2.92078  |     1.54561
   12 C                |  11 C                |     2.90340  |     1.53641
   13 C                |  12 C                |     2.92094  |     1.54569
   14 O                |   1 C                |     2.71032  |     1.43424
   14 O                |  13 C                |     2.70113  |     1.42937
   15 C                |  13 C                |     2.88459  |     1.52646
   16 O                |   3 C                |     2.31761  |     1.22643
   17 C                |   4 C                |     2.89289  |     1.53085
   18 C                |   9 C                |     2.89770  |     1.53340
   19 O                |  13 C                |     2.70777  |     1.43289
   20 O                |   6 C                |     2.75118  |     1.45586
   21 H                |   1 C                |     2.06060  |     1.09042
   22 H                |   4 C                |     2.07721  |     1.09921
   23 H                |   5 C                |     2.08099  |     1.10121
   24 H                |   7 C                |     2.07029  |     1.09555
   25 H                |   7 C                |     2.06985  |     1.09532
   26 H                |   8 C                |     2.07507  |     1.09808
   27 H                |   8 C                |     2.07242  |     1.09668
   28 H                |   9 C                |     2.07839  |     1.09984
   29 H                |  10 C                |     2.08440  |     1.10302
   30 H                |  11 C                |     2.07376  |     1.09739
   31 H                |  11 C                |     2.06914  |     1.09494
   32 H                |  12 C                |     2.07244  |     1.09669
   33 H                |  12 C                |     2.07442  |     1.09774
   34 H                |  15 C                |     2.07192  |     1.09641
   35 H                |  15 C                |     2.06956  |     1.09516
   36 H                |  15 C                |     2.06969  |     1.09523
   37 H                |  17 C                |     2.07122  |     1.09604
   38 H                |  17 C                |     2.06870  |     1.09471
   39 H                |  17 C                |     2.06958  |     1.09517
   40 H                |  18 C                |     2.05983  |     1.09001
   41 H                |  18 C                |     2.07210  |     1.09651
   42 H                |  18 C                |     2.06612  |     1.09334
 ------------------------------------------------------------------------------
                         number of included internuclear distances:         44
 ==============================================================================


 ==============================================================================
                                 internuclear angles
 ------------------------------------------------------------------------------
        center 1       |       center 2       |       center 3       |  degrees
 ------------------------------------------------------------------------------
    2 O                |   1 C                |   6 C                |   114.59
    2 O                |   1 C                |  14 O                |   108.58
    2 O                |   1 C                |  21 H                |   104.64
    6 C                |   1 C                |  14 O                |   112.46
    6 C                |   1 C                |  21 H                |   110.67
   14 O                |   1 C                |  21 H                |   105.21
    1 C                |   2 O                |   3 C                |   118.98
    2 O                |   3 C                |   4 C                |   115.44
    2 O                |   3 C                |  16 O                |   120.80
    4 C                |   3 C                |  16 O                |   123.39
    3 C                |   4 C                |   5 C                |   113.06
    3 C                |   4 C                |  17 C                |   110.90
    3 C                |   4 C                |  22 H                |   105.04
    5 C                |   4 C                |  17 C                |   112.89
    5 C                |   4 C                |  22 H                |   108.28
   17 C                |   4 C                |  22 H                |   106.08
    4 C                |   5 C                |   6 C                |   109.47
    4 C                |   5 C                |   7 C                |   114.63
    4 C                |   5 C                |  23 H                |   105.77
    6 C                |   5 C                |   7 C                |   111.90
    6 C                |   5 C                |  23 H                |   107.90
    7 C                |   5 C                |  23 H                |   106.74
    1 C                |   6 C                |   5 C                |   110.15
    1 C                |   6 C                |  10 C                |   113.67
    1 C                |   6 C                |  20 O                |   111.21
    5 C                |   6 C                |  10 C                |   112.35
    5 C                |   6 C                |  20 O                |   104.87
   10 C                |   6 C                |  20 O                |   104.09
    5 C                |   7 C                |   8 C                |   110.27
    5 C                |   7 C                |  24 H                |   110.34
    5 C                |   7 C                |  25 H                |   111.24
    8 C                |   7 C                |  24 H                |   107.57
    8 C                |   7 C                |  25 H                |   110.63
   24 H                |   7 C                |  25 H                |   106.66
    7 C                |   8 C                |   9 C                |   113.08
    7 C                |   8 C                |  26 H                |   108.76
    7 C                |   8 C                |  27 H                |   109.50
    9 C                |   8 C                |  26 H                |   108.75
    9 C                |   8 C                |  27 H                |   110.48
   26 H                |   8 C                |  27 H                |   106.01
    8 C                |   9 C                |  10 C                |   111.17
    8 C                |   9 C                |  18 C                |   110.09
    8 C                |   9 C                |  28 H                |   106.51
   10 C                |   9 C                |  18 C                |   116.82
   10 C                |   9 C                |  28 H                |   106.46
   18 C                |   9 C                |  28 H                |   105.04
    6 C                |  10 C                |   9 C                |   115.64
    6 C                |  10 C                |  11 C                |   113.46
    6 C                |  10 C                |  29 H                |   104.90
    9 C                |  10 C                |  11 C                |   112.45
    9 C                |  10 C                |  29 H                |   104.59
   11 C                |  10 C                |  29 H                |   104.37
   10 C                |  11 C                |  12 C                |   115.44
   10 C                |  11 C                |  30 H                |   108.95
   10 C                |  11 C                |  31 H                |   110.50
   12 C                |  11 C                |  30 H                |   108.86
   12 C                |  11 C                |  31 H                |   106.91
   30 H                |  11 C                |  31 H                |   105.73
   11 C                |  12 C                |  13 C                |   113.36
   11 C                |  12 C                |  32 H                |   110.17
   11 C                |  12 C                |  33 H                |   106.22
   13 C                |  12 C                |  32 H                |   110.61
   13 C                |  12 C                |  33 H                |   109.60
   32 H                |  12 C                |  33 H                |   106.57
   12 C                |  13 C                |  14 O                |   110.13
   12 C                |  13 C                |  15 C                |   110.39
   12 C                |  13 C                |  19 O                |   111.93
   14 O                |  13 C                |  15 C                |   107.54
   14 O                |  13 C                |  19 O                |   110.31
   15 C                |  13 C                |  19 O                |   106.38
    1 C                |  14 O                |  13 C                |   110.61
   13 C                |  15 C                |  34 H                |   110.41
   13 C                |  15 C                |  35 H                |   111.48
   13 C                |  15 C                |  36 H                |   111.28
   34 H                |  15 C                |  35 H                |   107.04
   34 H                |  15 C                |  36 H                |   107.20
   35 H                |  15 C                |  36 H                |   109.24
    4 C                |  17 C                |  37 H                |   110.46
    4 C                |  17 C                |  38 H                |   111.06
    4 C                |  17 C                |  39 H                |   111.92
   37 H                |  17 C                |  38 H                |   107.61
   37 H                |  17 C                |  39 H                |   106.90
   38 H                |  17 C                |  39 H                |   108.70
    9 C                |  18 C                |  40 H                |   113.01
    9 C                |  18 C                |  41 H                |   110.11
    9 C                |  18 C                |  42 H                |   111.76
   40 H                |  18 C                |  41 H                |   106.94
   40 H                |  18 C                |  42 H                |   108.56
   41 H                |  18 C                |  42 H                |   106.12
 ------------------------------------------------------------------------------
                            number of included internuclear angles:         89
 ==============================================================================


 Summary of "ao basis" -> "" (cartesian)
 ------------------------------------------------------------------------------
       Tag                 Description            Shells   Functions and Types
 ---------------- ------------------------------  ------  ---------------------
 *                           6-31G*                   on all atoms 


                              NWChem Property Module
                              ----------------------


                                     molecule

  itol2e modified to match energy
  convergence criterion.

                                 NWChem DFT Module
                                 -----------------


                                     molecule


                      Basis "ao basis" -> "ao basis" (cartesian)
                      -----
  C (Carbon)
  ----------
            Exponent  Coefficients 
       -------------- ---------------------------------------------------------
  1 S  3.04752490E+03  0.001835
  1 S  4.57369510E+02  0.014037
  1 S  1.03948690E+02  0.068843
  1 S  2.92101550E+01  0.232184
  1 S  9.28666300E+00  0.467941
  1 S  3.16392700E+00  0.362312

  2 S  7.86827240E+00 -0.119332
  2 S  1.88128850E+00 -0.160854
  2 S  5.44249300E-01  1.143456

  3 P  7.86827240E+00  0.068999
  3 P  1.88128850E+00  0.316424
  3 P  5.44249300E-01  0.744308

  4 S  1.68714400E-01  1.000000

  5 P  1.68714400E-01  1.000000

  6 D  8.00000000E-01  1.000000

  O (Oxygen)
  ----------
            Exponent  Coefficients 
       -------------- ---------------------------------------------------------
  1 S  5.48467170E+03  0.001831
  1 S  8.25234950E+02  0.013950
  1 S  1.88046960E+02  0.068445
  1 S  5.29645000E+01  0.232714
  1 S  1.68975700E+01  0.470193
  1 S  5.79963530E+00  0.358521

  2 S  1.55396160E+01 -0.110778
  2 S  3.59993360E+00 -0.148026
  2 S  1.01376180E+00  1.130767

  3 P  1.55396160E+01  0.070874
  3 P  3.59993360E+00  0.339753
  3 P  1.01376180E+00  0.727159

  4 S  2.70005800E-01  1.000000

  5 P  2.70005800E-01  1.000000

  6 D  8.00000000E-01  1.000000

  H (Hydrogen)
  ------------
            Exponent  Coefficients 
       -------------- ---------------------------------------------------------
  1 S  1.87311370E+01  0.033495
  1 S  2.82539370E+00  0.234727
  1 S  6.40121700E-01  0.813757

  2 S  1.61277800E-01  1.000000


 Summary of "ao basis" -> "ao basis" (cartesian)
 ------------------------------------------------------------------------------
       Tag                 Description            Shells   Functions and Types
 ---------------- ------------------------------  ------  ---------------------
 C                           6-31G*                  6       15   3s2p1d
 O                           6-31G*                  6       15   3s2p1d
 H                           6-31G*                  2        2   2s


 Summary of "ao basis" -> "ao basis" (cartesian)
 ------------------------------------------------------------------------------
       Tag                 Description            Shells   Functions and Types
 ---------------- ------------------------------  ------  ---------------------
 C                           6-31G*                  6       15   3s2p1d
 O                           6-31G*                  6       15   3s2p1d
 H                           6-31G*                  2        2   2s


  Caching 1-el integrals 
  itol2e modified to match energy
  convergence criterion.

            General Information
            -------------------
          SCF calculation type: DFT
          Wavefunction type:  closed shell.
          No. of atoms     :    42
          No. of electrons :   152
           Alpha electrons :    76
            Beta electrons :    76
          Charge           :     0
          Spin multiplicity:     1
          Use of symmetry is: off; symmetry adaption is: off
          Maximum number of iterations:  30
          AO basis - number of functions:   344
                     number of shells:   164
          Convergence on energy requested: 1.00D-07
          Convergence on density requested: 1.00D-05
          Convergence on gradient requested: 5.00D-04

              XC Information
              --------------
                         B3LYP Method XC Potential
                     Hartree-Fock (Exact) Exchange  0.200          
                        Slater Exchange Functional  0.800 local    
                    Becke 1988 Exchange Functional  0.720 non-local
              Lee-Yang-Parr Correlation Functional  0.810          
                  VWN I RPA Correlation Functional  0.190 local    

             Grid Information
             ----------------
          Grid used for XC integration:  fine      
          Radial quadrature: Mura-Knowles        
          Angular quadrature: Lebedev. 
          Tag              B.-S. Rad. Rad. Pts. Rad. Cut. Ang. Pts.
          ---              ---------- --------- --------- ---------
          C                   0.70       70          14.0       590
          O                   0.60       70          14.0       590
          H                   0.35       60          14.0       590
          Grid pruning is: on 
          Number of quadrature shells:  2720
          Spatial weights used:  Erf1

          Convergence Information
          -----------------------
          Convergence aids based upon iterative change in 
          total energy or number of iterations. 
          Levelshifting, if invoked, occurs when the 
          HOMO/LUMO gap drops below (HL_TOL): 1.00D-02
          DIIS, if invoked, will attempt to extrapolate 
          using up to (NFOCK): 10 stored Fock matrices.

                    Damping( 0%)  Levelshifting(0.5)       DIIS
                  --------------- ------------------- ---------------
          dE  on:    start            ASAP                start   
          dE off:    2 iters         30 iters            30 iters 


      Screening Tolerance Information
      -------------------------------
          Density screening/tol_rho: 1.00D-11
          AO Gaussian exp screening on grid/accAOfunc:  16
          CD Gaussian exp screening on grid/accCDfunc:  20
          XC Gaussian exp screening on grid/accXCfunc:  20
          Schwarz screening/accCoul: 1.00D-08


      Superposition of Atomic Density Guess
      -------------------------------------

 Sum of atomic energies:        -949.63668925

      Non-variational initial energy
      ------------------------------

 Total energy =    -962.363756
 1-e energy   =   -4994.203164
 2-e energy   =    2171.795183
 HOMO         =      -0.275028
 LUMO         =       0.005988

   Time after variat. SCF:      7.1
   Time prior to 1st pass:      7.1

 Grid_pts file          = ./molecule.gridpts.0
 Record size in doubles =  12289        No. of grid_pts per rec  =   3070
 Max. records in memory =     97        Max. recs in file   =     21258


           Memory utilization after 1st SCF pass: 
           Heap Space remaining (MW):       11.89            11893134
          Stack Space remaining (MW):       13.10            13103364

   convergence    iter        energy       DeltaE   RMS-Dens  Diis-err    time
 ---------------- ----- ----------------- --------- --------- ---------  ------
 d= 0,ls=0.0,diis     1   -960.4657282338 -2.82D+03  9.10D-03  3.96D+00    50.3
 d= 0,ls=0.0,diis     2   -959.9203413470  5.45D-01  7.01D-03  9.57D+00    88.8
 d= 0,ls=0.0,diis     3   -960.7984509474 -8.78D-01  2.11D-03  7.77D-01   127.0
 d= 0,ls=0.0,diis     4   -960.8527580451 -5.43D-02  9.51D-04  2.26D-01   165.1
 d= 0,ls=0.0,diis     5   -960.8729390991 -2.02D-02  2.39D-04  1.02D-02   203.1
  Resetting Diis
 d= 0,ls=0.0,diis     6   -960.8737952635 -8.56D-04  9.02D-05  8.85D-04   245.8
 d= 0,ls=0.0,diis     7   -960.8738907010 -9.54D-05  4.45D-05  5.54D-05   288.6
 d= 0,ls=0.0,diis     8   -960.8738810081  9.69D-06  2.66D-05  1.49D-04   331.4
 d= 0,ls=0.0,diis     9   -960.8738967754 -1.58D-05  4.96D-06  5.32D-06   374.1
 d= 0,ls=0.0,diis    10   -960.8738972558 -4.80D-07  1.19D-06  2.90D-07   416.9
 d= 0,ls=0.0,diis    11   -960.8738972816 -2.57D-08  3.20D-07  1.88D-08   459.7


         Total DFT energy =     -960.873897281591
      One electron energy =    -5006.874691673544
           Coulomb energy =     2318.595261483477
    Exchange-Corr. energy =     -132.638691168577
 Nuclear repulsion energy =     1860.044224077053

 Numeric. integr. density =      152.000002983636

     Total iterative time =    452.6s


                       DFT Final Molecular Orbital Analysis
                       ------------------------------------

 Vector   20  Occ=2.000000D+00  E=-1.017791D+01
              MO Center=  8.4D-01,  3.7D+00, -9.9D-01, r^2= 2.8D-02
   Bfn.  Coefficient  Atom+Function         Bfn.  Coefficient  Atom+Function  
  ----- ------------  ---------------      ----- ------------  ---------------
   241      0.992933  17 C  s         

 Vector   21  Occ=2.000000D+00  E=-1.142197D+00
              MO Center=  1.0D+00, -9.7D-01, -6.8D-01, r^2= 1.8D+00
   Bfn.  Coefficient  Atom+Function         Bfn.  Coefficient  Atom+Function  
  ----- ------------  ---------------      ----- ------------  ---------------
   272      0.285338  19 O  s               276      0.281741  19 O  s         
   287      0.267270  20 O  s               291      0.243433  20 O  s         
   201      0.166415  14 O  s         

 Vector   22  Occ=2.000000D+00  E=-1.100239D+00
              MO Center=  1.5D+00,  7.0D-01,  6.4D-01, r^2= 2.3D+00
   Bfn.  Coefficient  Atom+Function         Bfn.  Coefficient  Atom+Function  
  ----- ------------  ---------------      ----- ------------  ---------------
    21      0.373080   2 O  s                17      0.349848   2 O  s         
    32      0.185230   3 C  s                16     -0.162035   2 O  s         

 Vector   23  Occ=2.000000D+00  E=-1.051645D+00
              MO Center=  1.0D+00, -7.4D-01,  6.6D-01, r^2= 3.4D+00
   Bfn.  Coefficient  Atom+Function         Bfn.  Coefficient  Atom+Function  
  ----- ------------  ---------------      ----- ------------  ---------------
   201      0.410607  14 O  s               197      0.365724  14 O  s         
   291     -0.174535  20 O  s               196     -0.170014  14 O  s         
   231     -0.151689  16 O  s               287     -0.150918  20 O  s         

 Vector   24  Occ=2.000000D+00  E=-1.005412D+00
              MO Center=  1.8D+00,  1.8D+00,  9.5D-01, r^2= 2.6D+00
   Bfn.  Coefficient  Atom+Function         Bfn.  Coefficient  Atom+Function  
  ----- ------------  ---------------      ----- ------------  ---------------
   231      0.379236  16 O  s               227      0.364074  16 O  s         
    21     -0.256739   2 O  s                17     -0.219757   2 O  s         
    34      0.188201   3 C  py              226     -0.169572  16 O  s         

 Vector   25  Occ=2.000000D+00  E=-9.422548D-01
              MO Center=  7.8D-01, -8.4D-01, -8.1D-01, r^2= 2.5D+00
   Bfn.  Coefficient  Atom+Function         Bfn.  Coefficient  Atom+Function  
  ----- ------------  ---------------      ----- ------------  ---------------
   276      0.354064  19 O  s               291     -0.314606  20 O  s         
   272      0.295961  19 O  s               287     -0.253505  20 O  s         
    77     -0.173599   6 C  s         

 Vector   26  Occ=2.000000D+00  E=-8.553078D-01
              MO Center= -1.1D+00,  4.2D-01, -2.9D-01, r^2= 5.0D+00
   Bfn.  Coefficient  Atom+Function         Bfn.  Coefficient  Atom+Function  
  ----- ------------  ---------------      ----- ------------  ---------------
   291      0.176265  20 O  s                62     -0.156904   5 C  s         
   122     -0.150648   9 C  s         

 Vector   27  Occ=2.000000D+00  E=-8.187365D-01
              MO Center= -5.5D-01,  4.8D-01, -3.9D-01, r^2= 6.7D+00
   Bfn.  Coefficient  Atom+Function         Bfn.  Coefficient  Atom+Function  
  ----- ------------  ---------------      ----- ------------  ---------------
    47      0.194493   4 C  s                62      0.163106   5 C  s         
    51      0.153592   4 C  s         

 Vector   28  Occ=2.000000D+00  E=-8.003826D-01
              MO Center= -5.2D-01, -1.0D+00, -7.7D-02, r^2= 7.8D+00
   Bfn.  Coefficient  Atom+Function         Bfn.  Coefficient  Atom+Function  
  ----- ------------  ---------------      ----- ------------  ---------------
   167      0.192002  12 C  s         

 Vector   29  Occ=2.000000D+00  E=-7.667265D-01
              MO Center= -5.1D-02, -5.7D-01,  1.4D-01, r^2= 6.3D+00
   Bfn.  Coefficient  Atom+Function         Bfn.  Coefficient  Atom+Function  
  ----- ------------  ---------------      ----- ------------  ---------------
   291     -0.217008  20 O  s                 2      0.200729   1 C  s         
   276      0.162164  19 O  s               287     -0.155056  20 O  s         
     6      0.154159   1 C  s         

 Vector   30  Occ=2.000000D+00  E=-7.566177D-01
              MO Center= -2.3D-01,  9.8D-01, -1.4D-01, r^2= 8.6D+00
   Bfn.  Coefficient  Atom+Function         Bfn.  Coefficient  Atom+Function  
  ----- ------------  ---------------      ----- ------------  ---------------
    47      0.174218   4 C  s               242      0.169531  17 C  s         
    51      0.155232   4 C  s         

 Vector   31  Occ=2.000000D+00  E=-7.341775D-01
              MO Center= -2.7D-01, -1.2D+00,  5.5D-02, r^2= 8.9D+00
   Bfn.  Coefficient  Atom+Function         Bfn.  Coefficient  Atom+Function  
  ----- ------------  ---------------      ----- ------------  ---------------
   212      0.200896  15 C  s               216      0.182888  15 C  s         
    92     -0.153415   7 C  s         

 Vector   32  Occ=2.000000D+00  E=-7.040854D-01
              MO Center= -2.6D-01, -5.5D-01,  3.1D-01, r^2= 7.2D+00
   Bfn.  Coefficient  Atom+Function         Bfn.  Coefficient  Atom+Function  
  ----- ------------  ---------------      ----- ------------  ---------------
     2      0.199583   1 C  s                 6      0.173128   1 C  s         
   137     -0.171814  10 C  s                19     -0.158701   2 O  py        
   141     -0.155949  10 C  s               167      0.155606  12 C  s         

 Vector   33  Occ=2.000000D+00  E=-6.914441D-01
              MO Center= -5.8D-01,  6.1D-01,  1.2D-01, r^2= 1.1D+01
   Bfn.  Coefficient  Atom+Function         Bfn.  Coefficient  Atom+Function  
  ----- ------------  ---------------      ----- ------------  ---------------
   257     -0.197501  18 C  s               242      0.192256  17 C  s         
   261     -0.188955  18 C  s               246      0.183511  17 C  s         

 Vector   34  Occ=2.000000D+00  E=-6.601503D-01
              MO Center= -5.5D-01, -6.8D-01, -4.9D-02, r^2= 8.8D+00
   Bfn.  Coefficient  Atom+Function         Bfn.  Coefficient  Atom+Function  
  ----- ------------  ---------------      ----- ------------  ---------------
   107      0.143559   8 C  s               152     -0.140274  11 C  s         
   212     -0.140533  15 C  s               111      0.136052   8 C  s         
   216     -0.135515  15 C  s               156     -0.130594  11 C  s         

 Vector   35  Occ=2.000000D+00  E=-6.471774D-01
              MO Center=  4.3D-01,  1.1D+00, -3.0D-01, r^2= 9.8D+00
   Bfn.  Coefficient  Atom+Function         Bfn.  Coefficient  Atom+Function  
  ----- ------------  ---------------      ----- ------------  ---------------
   242      0.204413  17 C  s               246      0.204675  17 C  s         

 Vector   36  Occ=2.000000D+00  E=-6.262886D-01
              MO Center= -4.3D-01,  6.4D-01,  6.6D-03, r^2= 6.1D+00
   Bfn.  Coefficient  Atom+Function         Bfn.  Coefficient  Atom+Function  
  ----- ------------  ---------------      ----- ------------  ---------------
    62     -0.173862   5 C  s                19      0.169695   2 O  py        
    66     -0.164688   5 C  s         

 Vector   37  Occ=2.000000D+00  E=-6.000463D-01
              MO Center= -7.0D-01, -7.8D-01, -1.5D-01, r^2= 7.0D+00
   Bfn.  Coefficient  Atom+Function         Bfn.  Coefficient  Atom+Function  
  ----- ------------  ---------------      ----- ------------  ---------------
   156      0.186055  11 C  s               152      0.174564  11 C  s         

 Vector   38  Occ=2.000000D+00  E=-5.842098D-01
              MO Center=  4.8D-01,  4.9D-01,  2.6D-02, r^2= 7.4D+00
   Bfn.  Coefficient  Atom+Function         Bfn.  Coefficient  Atom+Function  
  ----- ------------  ---------------      ----- ------------  ---------------
    19      0.238228   2 O  py                3     -0.155745   1 C  px        

 Vector   39  Occ=2.000000D+00  E=-5.719146D-01
              MO Center= -4.5D-01, -4.7D-01,  4.1D-02, r^2= 6.6D+00
   Bfn.  Coefficient  Atom+Function         Bfn.  Coefficient  Atom+Function  
  ----- ------------  ---------------      ----- ------------  ---------------
   199      0.194206  14 O  py        

 Vector   40  Occ=2.000000D+00  E=-5.424940D-01
              MO Center= -4.4D-01, -4.9D-01, -1.4D-02, r^2= 7.2D+00
   Bfn.  Coefficient  Atom+Function         Bfn.  Coefficient  Atom+Function  
  ----- ------------  ---------------      ----- ------------  ---------------
   199      0.201377  14 O  py              275      0.164990  19 O  pz        
   288     -0.162873  20 O  px              185     -0.152551  13 C  pz        
     4     -0.151036   1 C  py        

 Vector   41  Occ=2.000000D+00  E=-5.337194D-01
              MO Center=  5.5D-01, -8.0D-01,  3.0D-01, r^2= 5.6D+00
   Bfn.  Coefficient  Atom+Function         Bfn.  Coefficient  Atom+Function  
  ----- ------------  ---------------      ----- ------------  ---------------
     5      0.208642   1 C  pz              301      0.170327  21 H  s         
   291      0.161148  20 O  s               274     -0.152755  19 O  py        
     3     -0.150891   1 C  px              182      0.150204  13 C  s         

 Vector   42  Occ=2.000000D+00  E=-5.231669D-01
              MO Center=  3.2D-01, -8.2D-02, -2.8D-01, r^2= 7.0D+00
   Bfn.  Coefficient  Atom+Function         Bfn.  Coefficient  Atom+Function  
  ----- ------------  ---------------      ----- ------------  ---------------
   273     -0.151714  19 O  px        

 Vector   43  Occ=2.000000D+00  E=-5.010096D-01
              MO Center= -2.2D-01,  8.8D-01, -2.0D-01, r^2= 8.1D+00
   Bfn.  Coefficient  Atom+Function         Bfn.  Coefficient  Atom+Function  
  ----- ------------  ---------------      ----- ------------  ---------------
    50      0.193613   4 C  pz        

 Vector   44  Occ=2.000000D+00  E=-4.875602D-01
              MO Center= -3.0D-01,  3.8D-01, -1.1D-01, r^2= 8.2D+00
   Bfn.  Coefficient  Atom+Function         Bfn.  Coefficient  Atom+Function  
  ----- ------------  ---------------      ----- ------------  ---------------
    63     -0.148384   5 C  px               50      0.140042   4 C  pz        

 Vector   45  Occ=2.000000D+00  E=-4.802186D-01
              MO Center= -1.1D+00,  1.3D-01,  2.7D-03, r^2= 8.5D+00
   Bfn.  Coefficient  Atom+Function         Bfn.  Coefficient  Atom+Function  
  ----- ------------  ---------------      ----- ------------  ---------------
   110      0.165637   8 C  pz              124      0.151868   9 C  py        

 Vector   46  Occ=2.000000D+00  E=-4.642808D-01
              MO Center= -4.5D-01, -4.9D-01, -1.3D-01, r^2= 8.6D+00
   Bfn.  Coefficient  Atom+Function         Bfn.  Coefficient  Atom+Function  
  ----- ------------  ---------------      ----- ------------  ---------------
   276      0.189573  19 O  s         

 Vector   47  Occ=2.000000D+00  E=-4.611196D-01
              MO Center=  4.4D-01, -2.6D-01, -6.5D-02, r^2= 8.9D+00
   Bfn.  Coefficient  Atom+Function         Bfn.  Coefficient  Atom+Function  
  ----- ------------  ---------------      ----- ------------  ---------------
    79      0.153534   6 C  py        

 Vector   48  Occ=2.000000D+00  E=-4.507209D-01
              MO Center= -8.9D-01,  3.8D-01,  1.4D-01, r^2= 9.1D+00
   Bfn.  Coefficient  Atom+Function         Bfn.  Coefficient  Atom+Function  
  ----- ------------  ---------------      ----- ------------  ---------------
   123      0.216002   9 C  px              258      0.198568  18 C  px        
    48     -0.176478   4 C  px        

 Vector   49  Occ=2.000000D+00  E=-4.402934D-01
              MO Center=  7.3D-01,  4.8D-01,  4.1D-01, r^2= 1.1D+01
   Bfn.  Coefficient  Atom+Function         Bfn.  Coefficient  Atom+Function  
  ----- ------------  ---------------      ----- ------------  ---------------
   231      0.269123  16 O  s               229      0.234407  16 O  py        
   228      0.155681  16 O  px              230      0.153805  16 O  pz        

 Vector   50  Occ=2.000000D+00  E=-4.380919D-01
              MO Center=  2.2D-01, -6.7D-01, -1.5D-02, r^2= 9.0D+00
   Bfn.  Coefficient  Atom+Function         Bfn.  Coefficient  Atom+Function  
  ----- ------------  ---------------      ----- ------------  ---------------
   214      0.168145  15 C  py              290     -0.167446  20 O  pz        
   183      0.150286  13 C  px        

 Vector   51  Occ=2.000000D+00  E=-4.349164D-01
              MO Center= -5.7D-01,  3.4D-01, -9.4D-02, r^2= 8.7D+00
   Bfn.  Coefficient  Atom+Function         Bfn.  Coefficient  Atom+Function  
  ----- ------------  ---------------      ----- ------------  ---------------
    65      0.184894   5 C  pz               18      0.182592   2 O  px        

 Vector   52  Occ=2.000000D+00  E=-4.297523D-01
              MO Center= -4.1D-01, -2.5D-02,  2.7D-01, r^2= 9.2D+00
   Bfn.  Coefficient  Atom+Function         Bfn.  Coefficient  Atom+Function  
  ----- ------------  ---------------      ----- ------------  ---------------
   259      0.208016  18 C  py               20     -0.186083   2 O  pz        

 Vector   53  Occ=2.000000D+00  E=-4.193397D-01
              MO Center=  5.2D-01, -1.2D+00, -5.0D-02, r^2= 8.7D+00
   Bfn.  Coefficient  Atom+Function         Bfn.  Coefficient  Atom+Function  
  ----- ------------  ---------------      ----- ------------  ---------------
   290      0.230931  20 O  pz              200      0.185927  14 O  pz        
   213     -0.182660  15 C  px              153     -0.151845  11 C  px        

 Vector   54  Occ=2.000000D+00  E=-4.141954D-01
              MO Center=  4.6D-01,  4.0D-01,  3.2D-01, r^2= 1.0D+01
   Bfn.  Coefficient  Atom+Function         Bfn.  Coefficient  Atom+Function  
  ----- ------------  ---------------      ----- ------------  ---------------
    18      0.248766   2 O  px              245      0.160147  17 C  pz        
    22      0.151524   2 O  px        

 Vector   55  Occ=2.000000D+00  E=-4.084840D-01
              MO Center= -1.6D-02, -1.2D+00, -5.2D-02, r^2= 9.3D+00
   Bfn.  Coefficient  Atom+Function         Bfn.  Coefficient  Atom+Function  
  ----- ------------  ---------------      ----- ------------  ---------------
   215      0.193423  15 C  pz              290     -0.161876  20 O  pz        

 Vector   56  Occ=2.000000D+00  E=-4.023034D-01
              MO Center=  7.4D-01,  6.0D-02, -2.6D-01, r^2= 1.3D+01
   Bfn.  Coefficient  Atom+Function         Bfn.  Coefficient  Atom+Function  
  ----- ------------  ---------------      ----- ------------  ---------------
   245     -0.219345  17 C  pz              215      0.202887  15 C  pz        
   200      0.163763  14 O  pz              335      0.161138  38 H  s         
   331     -0.153579  36 H  s         

 Vector   57  Occ=2.000000D+00  E=-4.005829D-01
              MO Center= -2.1D-01,  4.8D-01, -5.5D-02, r^2= 9.7D+00
   Bfn.  Coefficient  Atom+Function         Bfn.  Coefficient  Atom+Function  
  ----- ------------  ---------------      ----- ------------  ---------------
    94      0.202368   7 C  py              154     -0.153683  11 C  py        

 Vector   58  Occ=2.000000D+00  E=-3.935500D-01
              MO Center=  1.1D+00, -1.9D+00, -1.1D-01, r^2= 7.5D+00
   Bfn.  Coefficient  Atom+Function         Bfn.  Coefficient  Atom+Function  
  ----- ------------  ---------------      ----- ------------  ---------------
   214      0.215261  15 C  py              290      0.213174  20 O  pz        
   273     -0.207877  19 O  px              329     -0.193801  35 H  s         
   215     -0.170385  15 C  pz              330     -0.169199  35 H  s         
   276     -0.159079  19 O  s         

 Vector   59  Occ=2.000000D+00  E=-3.862665D-01
              MO Center= -5.6D-01,  6.9D-01,  7.5D-02, r^2= 1.1D+01
   Bfn.  Coefficient  Atom+Function         Bfn.  Coefficient  Atom+Function  
  ----- ------------  ---------------      ----- ------------  ---------------
    93      0.179240   7 C  px              108     -0.172768   8 C  px        
   258      0.169773  18 C  px        

 Vector   60  Occ=2.000000D+00  E=-3.838776D-01
              MO Center= -3.1D-01,  1.3D+00,  1.6D-01, r^2= 1.1D+01
   Bfn.  Coefficient  Atom+Function         Bfn.  Coefficient  Atom+Function  
  ----- ------------  ---------------      ----- ------------  ---------------
   243      0.246407  17 C  px              259      0.189037  18 C  py        
   333      0.152151  37 H  s                94      0.150042   7 C  py        

 Vector   61  Occ=2.000000D+00  E=-3.765092D-01
              MO Center=  1.2D-02, -3.6D-01,  4.6D-03, r^2= 1.0D+01
   Bfn.  Coefficient  Atom+Function         Bfn.  Coefficient  Atom+Function  
  ----- ------------  ---------------      ----- ------------  ---------------
   275      0.180318  19 O  pz              214     -0.170026  15 C  py        
    65      0.157702   5 C  pz        

 Vector   62  Occ=2.000000D+00  E=-3.699557D-01
              MO Center= -2.5D-01, -5.3D-01,  1.6D-01, r^2= 9.6D+00
   Bfn.  Coefficient  Atom+Function         Bfn.  Coefficient  Atom+Function  
  ----- ------------  ---------------      ----- ------------  ---------------
   138      0.153535  10 C  px              213     -0.152424  15 C  px        

 Vector   63  Occ=2.000000D+00  E=-3.684921D-01
              MO Center= -9.1D-01,  5.6D-02, -5.4D-02, r^2= 9.3D+00
   Bfn.  Coefficient  Atom+Function         Bfn.  Coefficient  Atom+Function  
  ----- ------------  ---------------      ----- ------------  ---------------
    65      0.181100   5 C  pz              170      0.175457  12 C  pz        
    95     -0.173599   7 C  pz              125      0.152425   9 C  pz        

 Vector   64  Occ=2.000000D+00  E=-3.602566D-01
              MO Center=  2.2D-01,  7.2D-01, -3.4D-01, r^2= 1.0D+01
   Bfn.  Coefficient  Atom+Function         Bfn.  Coefficient  Atom+Function  
  ----- ------------  ---------------      ----- ------------  ---------------
   245     -0.175069  17 C  pz              229      0.169909  16 O  py        

 Vector   65  Occ=2.000000D+00  E=-3.489348D-01
              MO Center=  2.1D-01, -1.4D-01, -2.6D-01, r^2= 9.4D+00
   Bfn.  Coefficient  Atom+Function         Bfn.  Coefficient  Atom+Function  
  ----- ------------  ---------------      ----- ------------  ---------------
    49      0.226295   4 C  py              244     -0.212502  17 C  py        
   153      0.196321  11 C  px        

 Vector   66  Occ=2.000000D+00  E=-3.468021D-01
              MO Center= -1.2D+00,  6.2D-01, -1.4D-01, r^2= 9.3D+00
   Bfn.  Coefficient  Atom+Function         Bfn.  Coefficient  Atom+Function  
  ----- ------------  ---------------      ----- ------------  ---------------
   124      0.178691   9 C  py              243      0.162731  17 C  px        

 Vector   67  Occ=2.000000D+00  E=-3.402485D-01
              MO Center=  1.6D-01,  8.1D-01, -2.5D-02, r^2= 8.6D+00
   Bfn.  Coefficient  Atom+Function         Bfn.  Coefficient  Atom+Function  
  ----- ------------  ---------------      ----- ------------  ---------------
    18      0.215113   2 O  px               93     -0.176485   7 C  px        

 Vector   68  Occ=2.000000D+00  E=-3.364841D-01
              MO Center= -1.4D+00, -1.2D-02,  1.6D-02, r^2= 7.8D+00
   Bfn.  Coefficient  Atom+Function         Bfn.  Coefficient  Atom+Function  
  ----- ------------  ---------------      ----- ------------  ---------------
   155      0.176797  11 C  pz              123     -0.163200   9 C  px        
   110      0.161937   8 C  pz               95     -0.160589   7 C  pz        

 Vector   69  Occ=2.000000D+00  E=-3.261582D-01
              MO Center= -1.1D+00,  2.3D-01, -3.7D-02, r^2= 8.3D+00
   Bfn.  Coefficient  Atom+Function         Bfn.  Coefficient  Atom+Function  
  ----- ------------  ---------------      ----- ------------  ---------------
   260      0.176918  18 C  pz              125     -0.166092   9 C  pz        
   155     -0.162350  11 C  pz               63     -0.154051   5 C  px        
   110      0.151303   8 C  pz        

 Vector   70  Occ=2.000000D+00  E=-3.238808D-01
              MO Center=  5.1D-02,  2.1D-01,  1.5D-01, r^2= 8.6D+00
   Bfn.  Coefficient  Atom+Function         Bfn.  Coefficient  Atom+Function  
  ----- ------------  ---------------      ----- ------------  ---------------
   228      0.242106  16 O  px              275     -0.177750  19 O  pz        
   140      0.173069  10 C  pz              232      0.161330  16 O  px        
   125     -0.160268   9 C  pz              260      0.155036  18 C  pz        
   318     -0.154216  29 H  s                18     -0.153239   2 O  px        

 Vector   71  Occ=2.000000D+00  E=-3.114495D-01
              MO Center= -1.2D+00, -1.6D-01, -4.6D-02, r^2= 7.8D+00
   Bfn.  Coefficient  Atom+Function         Bfn.  Coefficient  Atom+Function  
  ----- ------------  ---------------      ----- ------------  ---------------
   124     -0.245933   9 C  py              109      0.235428   8 C  py        
   139      0.222882  10 C  py              154     -0.209440  11 C  py        

 Vector   72  Occ=2.000000D+00  E=-3.021252D-01
              MO Center=  8.8D-02, -6.9D-02, -1.9D-01, r^2= 7.4D+00
   Bfn.  Coefficient  Atom+Function         Bfn.  Coefficient  Atom+Function  
  ----- ------------  ---------------      ----- ------------  ---------------
    20      0.263485   2 O  pz              275     -0.206223  19 O  pz        
    78      0.199379   6 C  px              138     -0.191991  10 C  px        
    24      0.188907   2 O  pz              274     -0.184023  19 O  py        
    48      0.154877   4 C  px        

 Vector   73  Occ=2.000000D+00  E=-2.920664D-01
              MO Center=  9.4D-01, -7.4D-01,  6.2D-01, r^2= 5.4D+00
   Bfn.  Coefficient  Atom+Function         Bfn.  Coefficient  Atom+Function  
  ----- ------------  ---------------      ----- ------------  ---------------
   198      0.435277  14 O  px              202      0.313060  14 O  px        
    18      0.198041   2 O  px              230      0.178065  16 O  pz        
    22      0.163236   2 O  px              183     -0.164021  13 C  px        

 Vector   74  Occ=2.000000D+00  E=-2.836371D-01
              MO Center=  6.4D-01, -1.1D-02,  2.0D-01, r^2= 5.9D+00
   Bfn.  Coefficient  Atom+Function         Bfn.  Coefficient  Atom+Function  
  ----- ------------  ---------------      ----- ------------  ---------------
    20      0.315023   2 O  pz               24      0.233970   2 O  pz        
   198      0.188033  14 O  px              228      0.182352  16 O  px        
    80      0.179465   6 C  pz              200      0.165393  14 O  pz        
     5     -0.153867   1 C  pz              289      0.154027  20 O  py        

 Vector   75  Occ=2.000000D+00  E=-2.614965D-01
              MO Center=  1.4D+00,  1.3D+00,  2.7D-01, r^2= 6.0D+00
   Bfn.  Coefficient  Atom+Function         Bfn.  Coefficient  Atom+Function  
  ----- ------------  ---------------      ----- ------------  ---------------
   230      0.322515  16 O  pz              229     -0.273541  16 O  py        
   234      0.218958  16 O  pz              289     -0.204288  20 O  py        
    51      0.187277   4 C  s               233     -0.184254  16 O  py        
   228      0.168644  16 O  px               50      0.155717   4 C  pz        
   274      0.151329  19 O  py              275      0.150702  19 O  pz        

 Vector   76  Occ=2.000000D+00  E=-2.570539D-01
              MO Center=  1.2D+00,  2.2D-01, -3.6D-01, r^2= 6.0D+00
   Bfn.  Coefficient  Atom+Function         Bfn.  Coefficient  Atom+Function  
  ----- ------------  ---------------      ----- ------------  ---------------
   289      0.302553  20 O  py              274     -0.255014  19 O  py        
   230      0.247738  16 O  pz              288      0.230524  20 O  px        
   229     -0.219316  16 O  py              293      0.216758  20 O  py        
   275     -0.185697  19 O  pz              234      0.172254  16 O  pz        
   278     -0.171532  19 O  py              292      0.169176  20 O  px        

 Vector   77  Occ=0.000000D+00  E=-2.871808D-03
              MO Center=  1.5D+00,  1.9D+00,  5.9D-01, r^2= 2.9D+00
   Bfn.  Coefficient  Atom+Function         Bfn.  Coefficient  Atom+Function  
  ----- ------------  ---------------      ----- ------------  ---------------
    33      0.419149   3 C  px               37      0.380233   3 C  px        
   304     -0.366764  22 H  s               232     -0.324291  16 O  px        
   228     -0.312265  16 O  px               81      0.286227   6 C  s         
    35     -0.274147   3 C  pz               36     -0.262697   3 C  s         
    66      0.256623   5 C  s                52      0.235963   4 C  px        

 Vector   78  Occ=0.000000D+00  E= 3.726928D-03
              MO Center=  9.5D-01, -1.0D+00, -1.0D+00, r^2= 2.9D+00
   Bfn.  Coefficient  Atom+Function         Bfn.  Coefficient  Atom+Function  
  ----- ------------  ---------------      ----- ------------  ---------------
   291     -0.556651  20 O  s               276      0.515788  19 O  s         
   277     -0.424406  19 O  px              273     -0.400481  19 O  px        
     6      0.331252   1 C  s               288     -0.321605  20 O  px        
   330     -0.310098  35 H  s               294     -0.291807  20 O  pz        
   292     -0.289465  20 O  px               84     -0.283796   6 C  pz        

 Vector   79  Occ=0.000000D+00  E= 6.065996D-02
              MO Center= -2.2D+00,  7.6D-02, -7.0D-01, r^2= 7.4D+00
   Bfn.  Coefficient  Atom+Function         Bfn.  Coefficient  Atom+Function  
  ----- ------------  ---------------      ----- ------------  ---------------
   111      0.813599   8 C  s               316     -0.784514  28 H  s         
   318     -0.781552  29 H  s               312     -0.641963  26 H  s         
   141      0.616446  10 C  s               126      0.546471   9 C  s         
   306     -0.528496  23 H  s               156      0.455378  11 C  s         
   308     -0.450302  24 H  s               320     -0.437938  30 H  s         

 Vector   80  Occ=0.000000D+00  E= 6.884078D-02
              MO Center= -1.0D+00,  3.7D-02,  1.1D+00, r^2= 7.1D+00
   Bfn.  Coefficient  Atom+Function         Bfn.  Coefficient  Atom+Function  
  ----- ------------  ---------------      ----- ------------  ---------------
   261      1.045849  18 C  s               302     -0.840918  21 H  s         
   340     -0.654969  40 H  s               310     -0.573770  25 H  s         
     6      0.524795   1 C  s                96      0.467950   7 C  s         
   156      0.469406  11 C  s                 7     -0.428109   1 C  px        
   342     -0.390022  41 H  s               322     -0.343939  31 H  s         

 Vector   81  Occ=0.000000D+00  E= 7.782653D-02
              MO Center= -3.1D-01, -1.7D-01, -7.4D-02, r^2= 1.1D+01
   Bfn.  Coefficient  Atom+Function         Bfn.  Coefficient  Atom+Function  
  ----- ------------  ---------------      ----- ------------  ---------------
    96      0.819831   7 C  s               156     -0.667804  11 C  s         
   246      0.590013  17 C  s               201     -0.576875  14 O  s         
   310     -0.547238  25 H  s               320      0.519936  30 H  s         
   171     -0.491648  12 C  s               324      0.440314  32 H  s         
   306     -0.432267  23 H  s                 8     -0.426928   1 C  py        

 Vector   82  Occ=0.000000D+00  E= 9.424682D-02
              MO Center= -4.0D-02, -1.3D-01, -4.3D-01, r^2= 1.4D+01
   Bfn.  Coefficient  Atom+Function         Bfn.  Coefficient  Atom+Function  
  ----- ------------  ---------------      ----- ------------  ---------------
   171      0.835948  12 C  s                51      0.711891   4 C  s         
   326     -0.713318  33 H  s               246      0.684184  17 C  s         
   304     -0.655017  22 H  s               306     -0.609789  23 H  s         
   126     -0.499761   9 C  s               336     -0.485342  38 H  s         
   216      0.460839  15 C  s               330     -0.428507  35 H  s         

 Vector   83  Occ=0.000000D+00  E= 1.095592D-01
              MO Center=  5.5D-02, -1.9D+00,  6.3D-02, r^2= 9.4D+00
   Bfn.  Coefficient  Atom+Function         Bfn.  Coefficient  Atom+Function  
  ----- ------------  ---------------      ----- ------------  ---------------
   326      0.879905  33 H  s               324     -0.701918  32 H  s         
   174     -0.531332  12 C  pz              322      0.443686  31 H  s         
   246      0.439294  17 C  s               330      0.414330  35 H  s         
   332     -0.409071  36 H  s               173      0.405621  12 C  py        
   201      0.369985  14 O  s               344      0.365742  42 H  s         

 Vector   84  Occ=0.000000D+00  E= 1.155852D-01
              MO Center= -9.5D-01, -1.7D-01,  9.9D-02, r^2= 1.5D+01
   Bfn.  Coefficient  Atom+Function         Bfn.  Coefficient  Atom+Function  
  ----- ------------  ---------------      ----- ------------  ---------------
   216      1.089106  15 C  s               314     -1.002206  27 H  s         
   156     -0.789920  11 C  s               111      0.748001   8 C  s         
   332     -0.662957  36 H  s                 6     -0.609322   1 C  s         
    96      0.597017   7 C  s               308     -0.540153  24 H  s         
   320      0.534336  30 H  s               246      0.517692  17 C  s         

 Vector   85  Occ=0.000000D+00  E= 1.180887D-01
              MO Center=  2.6D-01, -1.2D+00,  6.6D-02, r^2= 1.2D+01
   Bfn.  Coefficient  Atom+Function         Bfn.  Coefficient  Atom+Function  
  ----- ------------  ---------------      ----- ------------  ---------------
   216      1.137963  15 C  s               171      0.905984  12 C  s         
   328     -0.773817  34 H  s               246     -0.541788  17 C  s         
   324     -0.542155  32 H  s               330     -0.501460  35 H  s         
   156     -0.464082  11 C  s               201     -0.418779  14 O  s         
   304      0.406173  22 H  s               332     -0.402001  36 H  s         

 Vector   86  Occ=0.000000D+00  E= 1.211411D-01
              MO Center= -1.2D+00, -4.1D-02,  1.4D-01, r^2= 1.0D+01
   Bfn.  Coefficient  Atom+Function         Bfn.  Coefficient  Atom+Function  
  ----- ------------  ---------------      ----- ------------  ---------------
   156      0.851232  11 C  s               246      0.777918  17 C  s         
   344     -0.733036  42 H  s               111     -0.709363   8 C  s         
   322     -0.681856  31 H  s               314      0.666131  27 H  s         
   261      0.544589  18 C  s               306      0.515819  23 H  s         
    82      0.461605   6 C  px              263     -0.452952  18 C  py        

 Vector   87  Occ=0.000000D+00  E= 1.287886D-01
              MO Center= -8.5D-01,  3.9D-01,  2.5D-01, r^2= 1.0D+01
   Bfn.  Coefficient  Atom+Function         Bfn.  Coefficient  Atom+Function  
  ----- ------------  ---------------      ----- ------------  ---------------
   246      0.759658  17 C  s               316      0.677550  28 H  s         
   344      0.679526  42 H  s               308     -0.652367  24 H  s         
    21     -0.607248   2 O  s                 6      0.580170   1 C  s         
   336     -0.460715  38 H  s               263      0.444415  18 C  py        
     8      0.416636   1 C  py              126     -0.397353   9 C  s         

 Vector   88  Occ=0.000000D+00  E= 1.309355D-01
              MO Center= -1.0D+00,  4.1D-01, -3.4D-01, r^2= 1.3D+01
   Bfn.  Coefficient  Atom+Function         Bfn.  Coefficient  Atom+Function  
  ----- ------------  ---------------      ----- ------------  ---------------
   111      0.799731   8 C  s               312     -0.774338  26 H  s         
   320      0.767119  30 H  s               306     -0.750143  23 H  s         
   246     -0.650516  17 C  s               126     -0.617622   9 C  s         
   338      0.614930  39 H  s               216      0.571461  15 C  s         
    66      0.544390   5 C  s               261      0.538408  18 C  s         

 Vector   89  Occ=0.000000D+00  E= 1.366247D-01
              MO Center= -1.3D+00,  5.7D-01,  1.9D-01, r^2= 1.3D+01
   Bfn.  Coefficient  Atom+Function         Bfn.  Coefficient  Atom+Function  
  ----- ------------  ---------------      ----- ------------  ---------------
   342      1.096553  41 H  s                96      0.875769   7 C  s         
   261     -0.811160  18 C  s               312     -0.695917  26 H  s         
   304      0.684608  22 H  s                51     -0.661540   4 C  s         
   216     -0.579934  15 C  s               308     -0.569749  24 H  s         
   111      0.555640   8 C  s               328      0.452159  34 H  s         

 Vector   90  Occ=0.000000D+00  E= 1.416354D-01
              MO Center= -3.8D-01, -3.2D-01, -2.7D-01, r^2= 1.4D+01
   Bfn.  Coefficient  Atom+Function         Bfn.  Coefficient  Atom+Function  
  ----- ------------  ---------------      ----- ------------  ---------------
   126      0.978304   9 C  s               156     -0.740282  11 C  s         
   171     -0.687558  12 C  s               216      0.641223  15 C  s         
   330     -0.644334  35 H  s               334     -0.642551  37 H  s         
   324      0.588567  32 H  s               304     -0.572954  22 H  s         
   141      0.544560  10 C  s               316     -0.537446  28 H  s         

 Vector   91  Occ=0.000000D+00  E= 1.486735D-01
              MO Center= -7.6D-01,  6.9D-01, -2.1D-01, r^2= 1.2D+01
   Bfn.  Coefficient  Atom+Function         Bfn.  Coefficient  Atom+Function  
  ----- ------------  ---------------      ----- ------------  ---------------
   316      0.834139  28 H  s               310     -0.613233  25 H  s         
   246     -0.601685  17 C  s               338      0.583391  39 H  s         
   304     -0.544035  22 H  s                96      0.541324   7 C  s         
   314     -0.541395  27 H  s               308      0.529695  24 H  s         
   328      0.514541  34 H  s               127      0.511701   9 C  px        

 Vector   92  Occ=0.000000D+00  E= 1.579278D-01
              MO Center=  4.3D-01, -2.5D-01, -5.8D-01, r^2= 1.6D+01
   Bfn.  Coefficient  Atom+Function         Bfn.  Coefficient  Atom+Function  
  ----- ------------  ---------------      ----- ------------  ---------------
   332      0.949864  36 H  s               336      0.934765  38 H  s         
   171      0.637074  12 C  s               328     -0.563345  34 H  s         
   126     -0.527207   9 C  s               334     -0.520600  37 H  s         
   218      0.505695  15 C  py              322     -0.483871  31 H  s         
   316      0.477856  28 H  s               318     -0.470545  29 H  s         

 Vector   93  Occ=0.000000D+00  E= 1.612568D-01
              MO Center= -6.3D-02, -1.0D+00,  2.5D-01, r^2= 1.4D+01
   Bfn.  Coefficient  Atom+Function         Bfn.  Coefficient  Atom+Function  
  ----- ------------  ---------------      ----- ------------  ---------------
   330      0.837802  35 H  s               328     -0.779538  34 H  s         
   320     -0.753827  30 H  s                66     -0.676967   5 C  s         
   342      0.578578  41 H  s               157     -0.567935  11 C  px        
   217      0.530002  15 C  px               96      0.490929   7 C  s         
   218      0.454141  15 C  py              261     -0.454366  18 C  s         

 Vector   94  Occ=0.000000D+00  E= 1.651347D-01
              MO Center= -2.2D-01,  1.2D+00, -5.2D-01, r^2= 1.4D+01
   Bfn.  Coefficient  Atom+Function         Bfn.  Coefficient  Atom+Function  
  ----- ------------  ---------------      ----- ------------  ---------------
   338      1.002876  39 H  s               111      0.886688   8 C  s         
   171      0.733234  12 C  s               216     -0.723818  15 C  s         
   249     -0.692128  17 C  pz              141     -0.628639  10 C  s         
   324     -0.626918  32 H  s                96     -0.619611   7 C  s         
   336     -0.618683  38 H  s               318      0.607670  29 H  s         

 Vector   95  Occ=0.000000D+00  E= 1.694261D-01
              MO Center=  6.3D-01, -6.5D-01, -4.2D-01, r^2= 1.6D+01
   Bfn.  Coefficient  Atom+Function         Bfn.  Coefficient  Atom+Function  
  ----- ------------  ---------------      ----- ------------  ---------------
   332     -1.038195  36 H  s                51      0.954524   4 C  s         
   246     -0.932781  17 C  s               330      0.888019  35 H  s         
   336      0.856056  38 H  s               219     -0.794560  15 C  pz        
   308     -0.559754  24 H  s                98      0.477684   7 C  py        
   217      0.402396  15 C  px              318      0.388139  29 H  s         

 Vector   96  Occ=0.000000D+00  E= 1.752499D-01
              MO Center= -1.0D+00, -6.0D-01, -1.7D-01, r^2= 9.7D+00
   Bfn.  Coefficient  Atom+Function         Bfn.  Coefficient  Atom+Function  
  ----- ------------  ---------------      ----- ------------  ---------------
   126      0.863362   9 C  s               261     -0.815834  18 C  s         
   324      0.785039  32 H  s               312      0.691460  26 H  s         
    66      0.607829   5 C  s               306     -0.569000  23 H  s         
   342      0.526025  41 H  s               143     -0.521336  10 C  py        
   174      0.489218  12 C  pz              322     -0.474104  31 H  s         

 Vector   97  Occ=0.000000D+00  E= 1.785709D-01
              MO Center= -3.5D-01, -7.7D-01, -7.2D-02, r^2= 1.4D+01
   Bfn.  Coefficient  Atom+Function         Bfn.  Coefficient  Atom+Function  
  ----- ------------  ---------------      ----- ------------  ---------------
   320      0.778095  30 H  s               330      0.743862  35 H  s         
   326     -0.726368  33 H  s               308      0.708337  24 H  s         
   246      0.691583  17 C  s               126      0.588930   9 C  s         
    81     -0.584265   6 C  s               171      0.561415  12 C  s         
   156     -0.554335  11 C  s               336     -0.556068  38 H  s         

 Vector   98  Occ=0.000000D+00  E= 1.836688D-01
              MO Center= -2.2D-01, -3.4D-01, -1.2D-01, r^2= 1.3D+01
   Bfn.  Coefficient  Atom+Function         Bfn.  Coefficient  Atom+Function  
  ----- ------------  ---------------      ----- ------------  ---------------
   111     -0.986384   8 C  s                66      0.898068   5 C  s         
   328     -0.899118  34 H  s               128      0.767234   9 C  py        
   261      0.715089  18 C  s               304      0.671316  22 H  s         
   217      0.601732  15 C  px               51     -0.572860   4 C  s         
   334     -0.545144  37 H  s               320     -0.517134  30 H  s         

 Vector   99  Occ=0.000000D+00  E= 1.863457D-01
              MO Center= -2.5D-01,  6.4D-01, -1.6D-01, r^2= 1.3D+01
   Bfn.  Coefficient  Atom+Function         Bfn.  Coefficient  Atom+Function  
  ----- ------------  ---------------      ----- ------------  ---------------
   186      0.790738  13 C  s               216     -0.777025  15 C  s         
   261      0.748064  18 C  s               310      0.728784  25 H  s         
   334      0.670945  37 H  s               324     -0.659791  32 H  s         
   338     -0.641893  39 H  s               340     -0.638137  40 H  s         
   156     -0.615509  11 C  s               249      0.580749  17 C  pz        

 Vector  100  Occ=0.000000D+00  E= 1.876639D-01
              MO Center= -1.7D-01,  2.8D-03, -4.3D-01, r^2= 1.5D+01
   Bfn.  Coefficient  Atom+Function         Bfn.  Coefficient  Atom+Function  
  ----- ------------  ---------------      ----- ------------  ---------------
    51      1.081318   4 C  s               246     -0.979290  17 C  s         
   334      0.785778  37 H  s               126      0.742537   9 C  s         
   304     -0.721485  22 H  s               316     -0.708719  28 H  s         
   312      0.683642  26 H  s               328     -0.574572  34 H  s         
   332      0.565391  36 H  s               219      0.530791  15 C  pz        

 Vector  101  Occ=0.000000D+00  E= 1.975763D-01
              MO Center= -1.1D+00, -3.1D-01, -2.8D-01, r^2= 1.2D+01
   Bfn.  Coefficient  Atom+Function         Bfn.  Coefficient  Atom+Function  
  ----- ------------  ---------------      ----- ------------  ---------------
   320     -0.994651  30 H  s               156      0.989617  11 C  s         
   111      0.785214   8 C  s                66     -0.756181   5 C  s         
   186     -0.620362  13 C  s                97      0.608530   7 C  px        
   141     -0.601776  10 C  s                36     -0.586113   3 C  s         
   318      0.588646  29 H  s                51      0.507681   4 C  s         

 Vector  102  Occ=0.000000D+00  E= 2.018862D-01
              MO Center= -8.6D-01,  1.1D+00, -2.5D-01, r^2= 1.1D+01
   Bfn.  Coefficient  Atom+Function         Bfn.  Coefficient  Atom+Function  
  ----- ------------  ---------------      ----- ------------  ---------------
   141      1.292294  10 C  s                96      1.217520   7 C  s         
   126     -0.914591   9 C  s               111     -0.799264   8 C  s         
   308     -0.787588  24 H  s               318     -0.727065  29 H  s         
   338      0.719261  39 H  s                 6     -0.706629   1 C  s         
    51     -0.698804   4 C  s                66     -0.672857   5 C  s         

 Vector  103  Occ=0.000000D+00  E= 2.046715D-01
              MO Center= -1.3D+00, -3.0D-01,  2.8D-01, r^2= 8.9D+00
   Bfn.  Coefficient  Atom+Function         Bfn.  Coefficient  Atom+Function  
  ----- ------------  ---------------      ----- ------------  ---------------
   141      1.302519  10 C  s               261     -1.260225  18 C  s         
    81     -1.137224   6 C  s                 6      0.792040   1 C  s         
   171     -0.713989  12 C  s               344      0.696664  42 H  s         
   129      0.636109   9 C  pz              186      0.614387  13 C  s         
   322     -0.616890  31 H  s                96      0.600545   7 C  s         

 Vector  104  Occ=0.000000D+00  E= 2.110131D-01
              MO Center= -6.2D-01, -5.5D-01,  1.5D-01, r^2= 1.1D+01
   Bfn.  Coefficient  Atom+Function         Bfn.  Coefficient  Atom+Function  
  ----- ------------  ---------------      ----- ------------  ---------------
   141      0.905196  10 C  s               310      0.782029  25 H  s         
   326      0.744142  33 H  s                96     -0.665630   7 C  s         
   246      0.663530  17 C  s               344     -0.640480  42 H  s         
   318     -0.630808  29 H  s               188     -0.590626  13 C  py        
     6      0.555520   1 C  s               174     -0.548210  12 C  pz        

 Vector  105  Occ=0.000000D+00  E= 2.191819D-01
              MO Center= -4.1D-01, -9.9D-01,  3.0D-01, r^2= 1.2D+01
   Bfn.  Coefficient  Atom+Function         Bfn.  Coefficient  Atom+Function  
  ----- ------------  ---------------      ----- ------------  ---------------
   186      1.661549  13 C  s               126     -1.412927   9 C  s         
   216     -1.003855  15 C  s               261      1.002874  18 C  s         
    36     -0.943549   3 C  s               111      0.921025   8 C  s         
   156     -0.896285  11 C  s               172     -0.709789  12 C  px        
   322      0.696535  31 H  s                51      0.670692   4 C  s         

 Vector  106  Occ=0.000000D+00  E= 2.208052D-01
              MO Center= -3.6D-01,  3.2D-01, -1.1D-02, r^2= 1.2D+01
   Bfn.  Coefficient  Atom+Function         Bfn.  Coefficient  Atom+Function  
  ----- ------------  ---------------      ----- ------------  ---------------
   186      1.307721  13 C  s               126      1.103083   9 C  s         
   216     -0.763849  15 C  s                51      0.748294   4 C  s         
   261     -0.719061  18 C  s               248      0.700833  17 C  py        
    53      0.685614   4 C  py              246     -0.597625  17 C  s         
   314      0.533395  27 H  s               129      0.518456   9 C  pz        

 Vector  107  Occ=0.000000D+00  E= 2.279378D-01
              MO Center= -1.2D+00,  6.4D-01,  1.4D-02, r^2= 1.0D+01
   Bfn.  Coefficient  Atom+Function         Bfn.  Coefficient  Atom+Function  
  ----- ------------  ---------------      ----- ------------  ---------------
    36      1.004487   3 C  s                51     -0.912055   4 C  s         
   314      0.860552  27 H  s               141     -0.790960  10 C  s         
    96      0.782535   7 C  s               342     -0.667218  41 H  s         
    81      0.603263   6 C  s               128     -0.593110   9 C  py        
   262     -0.552120  18 C  px               69     -0.537630   5 C  pz        

 Vector  108  Occ=0.000000D+00  E= 2.345244D-01
              MO Center= -1.5D-01, -6.3D-01, -1.7D-01, r^2= 9.5D+00
   Bfn.  Coefficient  Atom+Function         Bfn.  Coefficient  Atom+Function  
  ----- ------------  ---------------      ----- ------------  ---------------
   171      1.345392  12 C  s               306     -0.671830  23 H  s         
   111     -0.655229   8 C  s               126      0.638617   9 C  s         
   143      0.608389  10 C  py              189      0.590350  13 C  pz        
    69     -0.583752   5 C  pz               51     -0.564816   4 C  s         
   188      0.558969  13 C  py              322      0.560001  31 H  s         

 Vector  109  Occ=0.000000D+00  E= 2.403833D-01
              MO Center=  1.5D-01, -3.4D-01, -1.7D-01, r^2= 9.5D+00
   Bfn.  Coefficient  Atom+Function         Bfn.  Coefficient  Atom+Function  
  ----- ------------  ---------------      ----- ------------  ---------------
    66      1.292370   5 C  s               186     -1.198326  13 C  s         
    52      0.812181   4 C  px               81     -0.747719   6 C  s         
    36     -0.703744   3 C  s               129     -0.706303   9 C  pz        
   276      0.691743  19 O  s               126     -0.664942   9 C  s         
   261      0.666068  18 C  s               264     -0.608102  18 C  pz        

 Vector  110  Occ=0.000000D+00  E= 2.443460D-01
              MO Center= -6.1D-01, -1.0D+00,  2.8D-01, r^2= 1.2D+01
   Bfn.  Coefficient  Atom+Function         Bfn.  Coefficient  Atom+Function  
  ----- ------------  ---------------      ----- ------------  ---------------
   156      1.108207  11 C  s               186      1.106117  13 C  s         
   216     -0.802703  15 C  s               218     -0.790895  15 C  py        
   187      0.786085  13 C  px              322     -0.764001  31 H  s         
   264     -0.722857  18 C  pz              344      0.722833  42 H  s         
   129     -0.703007   9 C  pz              217      0.673807  15 C  px        

 Vector  111  Occ=0.000000D+00  E= 2.493747D-01
              MO Center= -3.7D-01,  1.5D+00, -3.7D-01, r^2= 7.6D+00
   Bfn.  Coefficient  Atom+Function         Bfn.  Coefficient  Atom+Function  
  ----- ------------  ---------------      ----- ------------  ---------------
    66      1.260589   5 C  s                96     -1.041438   7 C  s         
    53     -0.988954   4 C  py               67     -0.962955   5 C  px        
    99      0.931145   7 C  pz              248     -0.891344  17 C  py        
    98      0.810772   7 C  py              111      0.785876   8 C  s         
    68      0.572844   5 C  py              310     -0.567125  25 H  s         

 Vector  112  Occ=0.000000D+00  E= 2.552759D-01
              MO Center= -7.4D-01,  1.2D-01, -2.4D-01, r^2= 9.6D+00
   Bfn.  Coefficient  Atom+Function         Bfn.  Coefficient  Atom+Function  
  ----- ------------  ---------------      ----- ------------  ---------------
    97      1.116795   7 C  px              171     -1.024841  12 C  s         
   187     -0.998729  13 C  px              112      0.813956   8 C  px        
   186      0.779875  13 C  s               172     -0.698299  12 C  px        
   173     -0.681815  12 C  py              113      0.671012   8 C  py        
   127     -0.643658   9 C  px               81     -0.631206   6 C  s         

 Vector  113  Occ=0.000000D+00  E= 2.696766D-01
              MO Center= -6.3D-02,  3.1D-01, -1.5D-01, r^2= 9.4D+00
   Bfn.  Coefficient  Atom+Function         Bfn.  Coefficient  Atom+Function  
  ----- ------------  ---------------      ----- ------------  ---------------
    81      1.300461   6 C  s               141      1.167007  10 C  s         
   186     -1.165670  13 C  s               126     -0.992313   9 C  s         
    83      0.978209   6 C  py               96     -0.951025   7 C  s         
    66     -0.924572   5 C  s                68      0.893591   5 C  py        
   111      0.889391   8 C  s               216      0.795906  15 C  s         

 Vector  114  Occ=0.000000D+00  E= 2.771858D-01
              MO Center= -7.0D-01, -3.2D-04,  8.7D-01, r^2= 8.2D+00
   Bfn.  Coefficient  Atom+Function         Bfn.  Coefficient  Atom+Function  
  ----- ------------  ---------------      ----- ------------  ---------------
   302     -1.424038  21 H  s                 6      1.405196   1 C  s         
    81     -1.260443   6 C  s               340      1.237599  40 H  s         
   126     -0.981844   9 C  s                66      0.790990   5 C  s         
   264     -0.745404  18 C  pz               36      0.701951   3 C  s         
     7     -0.651275   1 C  px              188      0.569433  13 C  py        

 Vector  115  Occ=0.000000D+00  E= 2.784411D-01
              MO Center= -7.6D-02, -8.0D-01,  1.2D-03, r^2= 8.6D+00
   Bfn.  Coefficient  Atom+Function         Bfn.  Coefficient  Atom+Function  
  ----- ------------  ---------------      ----- ------------  ---------------
   141      1.374386  10 C  s               187      1.129185  13 C  px        
   171      1.039498  12 C  s               156     -0.988790  11 C  s         
    66      0.847160   5 C  s               173      0.802042  12 C  py        
    52      0.758301   4 C  px               96     -0.704708   7 C  s         
    81     -0.644770   6 C  s               174      0.629865  12 C  pz        

 Vector  116  Occ=0.000000D+00  E= 2.903993D-01
              MO Center= -3.0D-01, -3.9D-02, -1.8D-01, r^2= 8.1D+00
   Bfn.  Coefficient  Atom+Function         Bfn.  Coefficient  Atom+Function  
  ----- ------------  ---------------      ----- ------------  ---------------
    68     -1.098770   5 C  py               51      1.000615   4 C  s         
    84      0.974882   6 C  pz               97      0.976044   7 C  px        
   172      0.917902  12 C  px               83     -0.787527   6 C  py        
   156      0.788210  11 C  s               142     -0.733558  10 C  px        
     6     -0.694248   1 C  s                69     -0.692386   5 C  pz        

 Vector  117  Occ=0.000000D+00  E= 3.034111D-01
              MO Center= -1.0D+00, -4.0D-01, -4.9D-02, r^2= 6.7D+00
   Bfn.  Coefficient  Atom+Function         Bfn.  Coefficient  Atom+Function  
  ----- ------------  ---------------      ----- ------------  ---------------
   142      1.779046  10 C  px               83      1.391223   6 C  py        
    81     -1.306982   6 C  s                66     -1.068119   5 C  s         
   128     -1.070365   9 C  py              129     -0.701135   9 C  pz        
     8     -0.653015   1 C  py              127      0.635571   9 C  px        
   261      0.620278  18 C  s               201     -0.590701  14 O  s         

 Vector  118  Occ=0.000000D+00  E= 3.159707D-01
              MO Center= -1.4D+00,  1.4D-01,  1.3D-01, r^2= 8.9D+00
   Bfn.  Coefficient  Atom+Function         Bfn.  Coefficient  Atom+Function  
  ----- ------------  ---------------      ----- ------------  ---------------
   156      1.439856  11 C  s               113     -1.317887   8 C  py        
    66      1.288785   5 C  s               129      1.178827   9 C  pz        
   143      1.169007  10 C  py              128     -0.996119   9 C  py        
   264      0.963886  18 C  pz              171     -0.876486  12 C  s         
    51     -0.780370   4 C  s                52      0.766542   4 C  px        

 Vector  119  Occ=0.000000D+00  E= 3.202278D-01
              MO Center= -9.5D-02,  9.1D-01, -1.1D-01, r^2= 7.2D+00
   Bfn.  Coefficient  Atom+Function         Bfn.  Coefficient  Atom+Function  
  ----- ------------  ---------------      ----- ------------  ---------------
    36      1.586061   3 C  s               141      1.472866  10 C  s         
    96     -1.312352   7 C  s                82      1.039771   6 C  px        
    81     -1.022537   6 C  s               111      0.987478   8 C  s         
    67     -0.976859   5 C  px                6     -0.864329   1 C  s         
    54     -0.843621   4 C  pz               66      0.828173   5 C  s         

 Vector  120  Occ=0.000000D+00  E= 3.371438D-01
              MO Center= -3.9D-01, -9.2D-01, -2.6D-01, r^2= 7.1D+00
   Bfn.  Coefficient  Atom+Function         Bfn.  Coefficient  Atom+Function  
  ----- ------------  ---------------      ----- ------------  ---------------
    84      1.149765   6 C  pz              158      1.049927  11 C  py        
    82      0.997237   6 C  px              157     -0.976022  11 C  px        
   143      0.955910  10 C  py              142      0.885625  10 C  px        
   171      0.882939  12 C  s               189     -0.842873  13 C  pz        
     9      0.814645   1 C  pz               68     -0.803352   5 C  py        

 Vector  121  Occ=0.000000D+00  E= 3.627868D-01
              MO Center=  1.1D+00,  1.9D+00,  1.7D-01, r^2= 5.0D+00
   Bfn.  Coefficient  Atom+Function         Bfn.  Coefficient  Atom+Function  
  ----- ------------  ---------------      ----- ------------  ---------------
    38      1.747648   3 C  py               51     -1.218809   4 C  s         
    54     -0.969446   4 C  pz               53     -0.908539   4 C  py        
    21      0.842695   2 O  s                23      0.821806   2 O  py        
   246      0.818363  17 C  s                39     -0.786911   3 C  pz        
    52     -0.759862   4 C  px              248     -0.705867  17 C  py        

 Vector  122  Occ=0.000000D+00  E= 3.818250D-01
              MO Center=  1.1D+00,  1.9D+00,  3.5D-01, r^2= 6.1D+00
   Bfn.  Coefficient  Atom+Function         Bfn.  Coefficient  Atom+Function  
  ----- ------------  ---------------      ----- ------------  ---------------
   231      2.140370  16 O  s                39     -1.570053   3 C  pz        
    51     -1.496986   4 C  s                37     -1.427729   3 C  px        
    53      1.434749   4 C  py               38     -1.403375   3 C  py        
    66      1.332733   5 C  s                67      1.015595   5 C  px        
    36     -0.858436   3 C  s               246     -0.851549  17 C  s         

 Vector  123  Occ=0.000000D+00  E= 4.615862D-01
              MO Center= -1.0D+00, -2.5D-01,  5.2D-01, r^2= 6.9D+00
   Bfn.  Coefficient  Atom+Function         Bfn.  Coefficient  Atom+Function  
  ----- ------------  ---------------      ----- ------------  ---------------
     7      0.866209   1 C  px               21     -0.655810   2 O  s         
    66      0.622252   5 C  s               156     -0.526500  11 C  s         
    83     -0.499213   6 C  py              158     -0.484589  11 C  py        
   262     -0.460744  18 C  px              261     -0.443827  18 C  s         
     9      0.422164   1 C  pz                3     -0.398202   1 C  px        

 Vector  124  Occ=0.000000D+00  E= 4.824725D-01
              MO Center= -4.1D-01,  1.4D+00, -4.1D-02, r^2= 7.7D+00
   Bfn.  Coefficient  Atom+Function         Bfn.  Coefficient  Atom+Function  
  ----- ------------  ---------------      ----- ------------  ---------------
    96     -0.720966   7 C  s                37      0.658702   3 C  px        
    97     -0.537722   7 C  px               51      0.502308   4 C  s         
    93      0.493321   7 C  px               81      0.476188   6 C  s         
   112      0.453945   8 C  px               33     -0.337433   3 C  px        
   248      0.330254  17 C  py                6     -0.323211   1 C  s         

 Vector  125  Occ=0.000000D+00  E= 4.931874D-01
              MO Center= -1.6D+00, -5.9D-01,  3.3D-01, r^2= 9.1D+00
   Bfn.  Coefficient  Atom+Function         Bfn.  Coefficient  Atom+Function  
  ----- ------------  ---------------      ----- ------------  ---------------
   113      0.569743   8 C  py              263     -0.543719  18 C  py        
   156      0.527688  11 C  s               126      0.524443   9 C  s         
    82      0.417942   6 C  px              186     -0.416902  13 C  s         
   157     -0.410630  11 C  px              158      0.410713  11 C  py        
   171      0.391366  12 C  s               172      0.379463  12 C  px        

 Vector  126  Occ=0.000000D+00  E= 5.079197D-01
              MO Center= -8.3D-01, -4.3D-02,  5.7D-01, r^2= 8.2D+00
   Bfn.  Coefficient  Atom+Function         Bfn.  Coefficient  Atom+Function  
  ----- ------------  ---------------      ----- ------------  ---------------
     8      0.861707   1 C  py              264     -0.624262  18 C  pz        
    66     -0.592620   5 C  s                51      0.513036   4 C  s         
    98     -0.492627   7 C  py                4     -0.453963   1 C  py        
    39      0.431405   3 C  pz               21     -0.418153   2 O  s         
    96      0.415874   7 C  s               217     -0.382201  15 C  px        


 center of mass
 --------------
 x =   0.11525660 y =   0.00874598 z =   0.00630033

 moments of inertia (a.u.)
 ------------------
        4760.502118361911           0.000000000001          -0.000000000001
           0.000000000001        3750.217855843076           0.000000000000
          -0.000000000001           0.000000000000        6801.326247003349

     Multipole analysis of the density
     ---------------------------------

     L   x y z        total         alpha         beta         nuclear
     -   - - -        -----         -----         ----         -------
     0   0 0 0     -0.000000    -76.000000    -76.000000    152.000000

     1   1 0 0     -1.816433     -0.908217     -0.908217      0.000000
     1   0 1 0     -0.865475     -0.432738     -0.432738      0.000000
     1   0 0 1     -0.584158     -0.292079     -0.292079      0.000000

     2   2 0 0    -91.135358   -865.825437   -865.825437   1640.515517
     2   1 1 0     -6.099376     10.760838     10.760838    -27.621051
     2   1 0 1     -3.374195     10.702643     10.702643    -24.779481
     2   0 2 0    -86.084988  -1157.271258  -1157.271258   2228.457529
     2   0 1 1     -4.414803     12.864536     12.864536    -30.143876
     2   0 0 2    -92.025209   -293.020148   -293.020148    494.015087


          -----------------------
          Electric field gradient
          -----------------------

 1 a.u. = 0.324123 10**(16) esu/cm**3  ( or statvolts/cm**2 ) = 0.97174 10**(22) v/m**2 


 ------------------------------------------------------------
   Atom      X         Y         Z
 ------------------------------------------------------------
    1 C    0.99471  -0.35057   1.65830
 ------------------------------------------------------------

 Electric field gradient in molecular frame (a.u.)
         XX             YY             ZZ             XY             XZ             YZ
 ------------------------------------------------------------------------------------------
       -0.102313      -0.242193       0.344506      -0.122104      -0.083061       0.080337

 Principal components (a.u.) and orientation 
 of principal axis w.r.t. absolute frame                      Asymmetry parameter eta
 --------------------------------------------------------------------------------------
        0.376458      -0.314232      -0.062226                       0.669412

       -0.209618       0.485343       0.848824
        0.166491       0.873150      -0.458137
        0.963504      -0.045288       0.263833
  

 ------------------------------------------------------------
   Atom      X         Y         Z
 ------------------------------------------------------------
    2 O    3.22777   1.17954   1.87518
 ------------------------------------------------------------

 Electric field gradient in molecular frame (a.u.)
         XX             YY             ZZ             XY             XZ             YZ
 ------------------------------------------------------------------------------------------
       -0.306399      -1.103835       1.410234      -0.795127      -0.071667       0.379483

 Principal components (a.u.) and orientation 
 of principal axis w.r.t. absolute frame                      Asymmetry parameter eta
 --------------------------------------------------------------------------------------
       -1.621791       1.488584       0.133207                       0.835729

        0.511191      -0.118410       0.851271
        0.854220       0.179281      -0.488024
       -0.094830       0.976646       0.192795
  

 ------------------------------------------------------------
   Atom      X         Y         Z
 ------------------------------------------------------------
    3 C    3.12894   3.62248   1.14167
 ------------------------------------------------------------

 Electric field gradient in molecular frame (a.u.)
         XX             YY             ZZ             XY             XZ             YZ
 ------------------------------------------------------------------------------------------
       -0.100217      -0.020039       0.120257       0.113002       0.327684       0.021569

 Principal components (a.u.) and orientation 
 of principal axis w.r.t. absolute frame                      Asymmetry parameter eta
 --------------------------------------------------------------------------------------
        0.373841      -0.354990      -0.018850                       0.899153

        0.589373       0.804899       0.069118
        0.211779      -0.236501       0.948270
        0.779608      -0.544247      -0.309848
  

 ------------------------------------------------------------
   Atom      X         Y         Z
 ------------------------------------------------------------
    4 C    1.77728   4.10957  -1.34000
 ------------------------------------------------------------

 Electric field gradient in molecular frame (a.u.)
         XX             YY             ZZ             XY             XZ             YZ
 ------------------------------------------------------------------------------------------
       -0.013720       0.031892      -0.018173      -0.014169      -0.040876       0.039520

 Principal components (a.u.) and orientation 
 of principal axis w.r.t. absolute frame                      Asymmetry parameter eta
 --------------------------------------------------------------------------------------
        0.067664      -0.061535      -0.006128                       0.818855

       -0.397795       0.589711       0.702851
        0.746634      -0.237132       0.621535
        0.533194       0.772016      -0.345969
  

 ------------------------------------------------------------
   Atom      X         Y         Z
 ------------------------------------------------------------
    5 C   -0.78429   2.74091  -1.53100
 ------------------------------------------------------------

 Electric field gradient in molecular frame (a.u.)
         XX             YY             ZZ             XY             XZ             YZ
 ------------------------------------------------------------------------------------------
        0.001234      -0.042468       0.041234      -0.009701       0.002494       0.020799

 Principal components (a.u.) and orientation 
 of principal axis w.r.t. absolute frame                      Asymmetry parameter eta
 --------------------------------------------------------------------------------------
       -0.049334       0.046118       0.003216                       0.869616

        0.194257       0.004812       0.980939
        0.954884       0.228068      -0.190216
       -0.224636       0.973633       0.039709
  

 ------------------------------------------------------------
   Atom      X         Y         Z
 ------------------------------------------------------------
    6 C   -0.43110  -0.07183  -0.88366
 ------------------------------------------------------------

 Electric field gradient in molecular frame (a.u.)
         XX             YY             ZZ             XY             XZ             YZ
 ------------------------------------------------------------------------------------------
        0.017439       0.135440      -0.152879       0.119183       0.189572      -0.162348

 Principal components (a.u.) and orientation 
 of principal axis w.r.t. absolute frame                      Asymmetry parameter eta
 --------------------------------------------------------------------------------------
       -0.357574       0.218965       0.138609                       0.224725

       -0.510529       0.318563       0.798673
        0.377775       0.917492      -0.124474
        0.772429      -0.238171       0.588752
  

 ------------------------------------------------------------
   Atom      X         Y         Z
 ------------------------------------------------------------
    7 C   -2.91580   3.94683   0.01698
 ------------------------------------------------------------

 Electric field gradient in molecular frame (a.u.)
         XX             YY             ZZ             XY             XZ             YZ
 ------------------------------------------------------------------------------------------
       -0.022377       0.025201      -0.002823       0.014615       0.017637      -0.022856

 Principal components (a.u.) and orientation 
 of principal axis w.r.t. absolute frame                      Asymmetry parameter eta
 --------------------------------------------------------------------------------------
       -0.041903       0.038331       0.003572                       0.829513

        0.758653       0.080307       0.646526
       -0.351967       0.885612       0.303004
       -0.548238      -0.457430       0.700138
  

 ------------------------------------------------------------
   Atom      X         Y         Z
 ------------------------------------------------------------
    8 C   -5.39875   2.55357  -0.44627
 ------------------------------------------------------------

 Electric field gradient in molecular frame (a.u.)
         XX             YY             ZZ             XY             XZ             YZ
 ------------------------------------------------------------------------------------------
       -0.011092      -0.014559       0.025651      -0.006742      -0.022580      -0.000588

 Principal components (a.u.) and orientation 
 of principal axis w.r.t. absolute frame                      Asymmetry parameter eta
 --------------------------------------------------------------------------------------
        0.036500      -0.025527      -0.010973                       0.398728

       -0.433590       0.788297      -0.436564
        0.046883       0.503552       0.862692
        0.899890       0.353587      -0.255293
  

 ------------------------------------------------------------
   Atom      X         Y         Z
 ------------------------------------------------------------
    9 C   -5.27639  -0.25592   0.26657
 ------------------------------------------------------------

 Electric field gradient in molecular frame (a.u.)
         XX             YY             ZZ             XY             XZ             YZ
 ------------------------------------------------------------------------------------------
       -0.000480       0.011527      -0.011047       0.027358       0.030163       0.001050

 Principal components (a.u.) and orientation 
 of principal axis w.r.t. absolute frame                      Asymmetry parameter eta
 --------------------------------------------------------------------------------------
       -0.042390       0.042153       0.000238                       0.988789

        0.684558       0.677841       0.268165
       -0.334739       0.619100      -0.710398
       -0.647558       0.396543       0.650709
  

 ------------------------------------------------------------
   Atom      X         Y         Z
 ------------------------------------------------------------
   10 C   -2.96230  -1.57168  -0.98977
 ------------------------------------------------------------

 Electric field gradient in molecular frame (a.u.)
         XX             YY             ZZ             XY             XZ             YZ
 ------------------------------------------------------------------------------------------
       -0.043734      -0.011149       0.054884      -0.035433      -0.009955      -0.015969

 Principal components (a.u.) and orientation 
 of principal axis w.r.t. absolute frame                      Asymmetry parameter eta
 --------------------------------------------------------------------------------------
       -0.068793       0.058581       0.010212                       0.703106

        0.826500      -0.021324      -0.562533
        0.546006      -0.212870       0.810286
        0.137025       0.976848       0.164294
  

 ------------------------------------------------------------
   Atom      X         Y         Z
 ------------------------------------------------------------
   11 C   -2.69322  -4.36536  -0.18112
 ------------------------------------------------------------

 Electric field gradient in molecular frame (a.u.)
         XX             YY             ZZ             XY             XZ             YZ
 ------------------------------------------------------------------------------------------
       -0.014990      -0.043054       0.058044       0.014962       0.018737       0.013099

 Principal components (a.u.) and orientation 
 of principal axis w.r.t. absolute frame                      Asymmetry parameter eta
 --------------------------------------------------------------------------------------
        0.065047      -0.049753      -0.015294                       0.529747

        0.251954      -0.373070       0.892938
        0.150709       0.926574       0.344599
        0.955932      -0.047750      -0.289679
  

 ------------------------------------------------------------
   Atom      X         Y         Z
 ------------------------------------------------------------
   12 C   -0.22811  -5.66671  -0.99318
 ------------------------------------------------------------

 Electric field gradient in molecular frame (a.u.)
         XX             YY             ZZ             XY             XZ             YZ
 ------------------------------------------------------------------------------------------
       -0.052447       0.000440       0.052007      -0.021737      -0.017831      -0.026875

 Principal components (a.u.) and orientation 
 of principal axis w.r.t. absolute frame                      Asymmetry parameter eta
 --------------------------------------------------------------------------------------
       -0.066141       0.064048       0.002093                       0.936699

        0.896785      -0.073527      -0.436315
        0.382535      -0.366721       0.848046
        0.222360       0.927421       0.300743
  

 ------------------------------------------------------------
   Atom      X         Y         Z
 ------------------------------------------------------------
   13 C    2.17169  -4.27139  -0.08438
 ------------------------------------------------------------

 Electric field gradient in molecular frame (a.u.)
         XX             YY             ZZ             XY             XZ             YZ
 ------------------------------------------------------------------------------------------
        0.290558      -0.034943      -0.255616      -0.063562       0.205644       0.004516

 Principal components (a.u.) and orientation 
 of principal axis w.r.t. absolute frame                      Asymmetry parameter eta
 --------------------------------------------------------------------------------------
        0.367942      -0.326470      -0.041472                       0.774575

        0.939985      -0.322909       0.110261
       -0.144836      -0.085007       0.985797
        0.308949       0.942605       0.126674
  

 ------------------------------------------------------------
   Atom      X         Y         Z
 ------------------------------------------------------------
   14 O    1.65498  -2.92313   2.19845
 ------------------------------------------------------------

 Electric field gradient in molecular frame (a.u.)
         XX             YY             ZZ             XY             XZ             YZ
 ------------------------------------------------------------------------------------------
        1.541891      -1.323160      -0.218731       0.833382       0.246189      -0.440993

 Principal components (a.u.) and orientation 
 of principal axis w.r.t. absolute frame                      Asymmetry parameter eta
 --------------------------------------------------------------------------------------
        1.774526      -1.709403      -0.065123                       0.926603

        0.965937      -0.257990       0.020165
        0.250784       0.914037      -0.318815
        0.063820       0.313012       0.947603
  

 ------------------------------------------------------------
   Atom      X         Y         Z
 ------------------------------------------------------------
   15 C    4.27914  -6.15889   0.47852
 ------------------------------------------------------------

 Electric field gradient in molecular frame (a.u.)
         XX             YY             ZZ             XY             XZ             YZ
 ------------------------------------------------------------------------------------------
       -0.014424      -0.012081       0.026505       0.068283      -0.015220       0.029771

 Principal components (a.u.) and orientation 
 of principal axis w.r.t. absolute frame                      Asymmetry parameter eta
 --------------------------------------------------------------------------------------
       -0.090225       0.059376       0.030848                       0.316186

        0.674297       0.585398      -0.450148
       -0.689723       0.717038      -0.100691
        0.263829       0.378373       0.887259
  

 ------------------------------------------------------------
   Atom      X         Y         Z
 ------------------------------------------------------------
   16 O    4.28222   5.25934   2.30868
 ------------------------------------------------------------

 Electric field gradient in molecular frame (a.u.)
         XX             YY             ZZ             XY             XZ             YZ
 ------------------------------------------------------------------------------------------
       -0.633133       0.287391       0.345741      -0.396783       0.619500      -1.154858

 Principal components (a.u.) and orientation 
 of principal axis w.r.t. absolute frame                      Asymmetry parameter eta
 --------------------------------------------------------------------------------------
        1.695581      -0.989778      -0.705803                       0.167480

        0.296559       0.698430       0.651343
       -0.654172      -0.348332       0.671360
        0.695782      -0.625188       0.353593
  

 ------------------------------------------------------------
   Atom      X         Y         Z
 ------------------------------------------------------------
   17 C    1.57888   6.94699  -1.86775
 ------------------------------------------------------------

 Electric field gradient in molecular frame (a.u.)
         XX             YY             ZZ             XY             XZ             YZ
 ------------------------------------------------------------------------------------------
        0.045094      -0.063575       0.018481       0.015905      -0.008818       0.025248

 Principal components (a.u.) and orientation 
 of principal axis w.r.t. absolute frame                      Asymmetry parameter eta
 --------------------------------------------------------------------------------------
       -0.073371       0.048478       0.024893                       0.321457

       -0.148024       0.973542       0.174084
        0.949890       0.090951       0.299060
       -0.275314      -0.209628       0.938221
  

 ------------------------------------------------------------
   Atom      X         Y         Z
 ------------------------------------------------------------
   18 C   -5.56086  -0.56876   3.13325
 ------------------------------------------------------------

 Electric field gradient in molecular frame (a.u.)
         XX             YY             ZZ             XY             XZ             YZ
 ------------------------------------------------------------------------------------------
        0.005452       0.022758      -0.028209      -0.008825       0.010144      -0.007555

 Principal components (a.u.) and orientation 
 of principal axis w.r.t. absolute frame                      Asymmetry parameter eta
 --------------------------------------------------------------------------------------
       -0.031499       0.028611       0.002888                       0.816621

       -0.242364      -0.422113       0.873545
        0.095024       0.885732       0.454366
        0.965521      -0.193129       0.174559
  

 ------------------------------------------------------------
   Atom      X         Y         Z
 ------------------------------------------------------------
   19 O    3.13846  -2.58797  -1.97210
 ------------------------------------------------------------

 Electric field gradient in molecular frame (a.u.)
         XX             YY             ZZ             XY             XZ             YZ
 ------------------------------------------------------------------------------------------
       -0.935294       0.210486       0.724808       1.361284      -0.387810       2.022319

 Principal components (a.u.) and orientation 
 of principal axis w.r.t. absolute frame                      Asymmetry parameter eta
 --------------------------------------------------------------------------------------
        2.623205      -2.597906      -0.025299                       0.980711

        0.188342       0.624695       0.757815
        0.691124      -0.632529       0.349650
        0.697764       0.457890      -0.550874
  

 ------------------------------------------------------------
   Atom      X         Y         Z
 ------------------------------------------------------------
   20 O    1.04222  -1.09644  -2.96896
 ------------------------------------------------------------

 Electric field gradient in molecular frame (a.u.)
         XX             YY             ZZ             XY             XZ             YZ
 ------------------------------------------------------------------------------------------
       -0.670102       0.856865      -0.186763       2.489096      -0.297620       0.271130

 Principal components (a.u.) and orientation 
 of principal axis w.r.t. absolute frame                      Asymmetry parameter eta
 --------------------------------------------------------------------------------------
        2.697530      -2.577282      -0.120248                       0.910846

        0.593502       0.792306      -0.141440
        0.804703      -0.587317       0.086668
        0.014402       0.165255       0.986146
  

 ------------------------------------------------------------
   Atom      X         Y         Z
 ------------------------------------------------------------
   21 H   -0.19818   0.24296   3.23018
 ------------------------------------------------------------

 Electric field gradient in molecular frame (a.u.)
         XX             YY             ZZ             XY             XZ             YZ
 ------------------------------------------------------------------------------------------
       -0.007323       0.100034      -0.092711       0.070728       0.185036      -0.090243

 Principal components (a.u.) and orientation 
 of principal axis w.r.t. absolute frame                      Asymmetry parameter eta
 --------------------------------------------------------------------------------------
       -0.274970       0.140010       0.134960                       0.018365

       -0.594901       0.743774       0.304783
        0.292382      -0.152968       0.943988
        0.748736       0.650692      -0.126465
  

 ------------------------------------------------------------
   Atom      X         Y         Z
 ------------------------------------------------------------
   22 H    3.03784   3.33955  -2.80043
 ------------------------------------------------------------

 Electric field gradient in molecular frame (a.u.)
         XX             YY             ZZ             XY             XZ             YZ
 ------------------------------------------------------------------------------------------
       -0.014104       0.082198      -0.068094       0.092850       0.171614      -0.104155

 Principal components (a.u.) and orientation 
 of principal axis w.r.t. absolute frame                      Asymmetry parameter eta
 --------------------------------------------------------------------------------------
       -0.270071       0.138640       0.131430                       0.026698

       -0.606197       0.527617       0.595102
        0.368210       0.849423      -0.378023
        0.704944       0.010034       0.709192
  

 ------------------------------------------------------------
   Atom      X         Y         Z
 ------------------------------------------------------------
   23 H   -1.34755   2.87124  -3.53007
 ------------------------------------------------------------

 Electric field gradient in molecular frame (a.u.)
         XX             YY             ZZ             XY             XZ             YZ
 ------------------------------------------------------------------------------------------
        0.103659       0.131126      -0.234785       0.005343      -0.105783       0.023578

 Principal components (a.u.) and orientation 
 of principal axis w.r.t. absolute frame                      Asymmetry parameter eta
 --------------------------------------------------------------------------------------
       -0.266593       0.134831       0.131762                       0.011511

        0.275017       0.812512       0.513995
       -0.060578      -0.518903       0.852684
        0.959529      -0.265639      -0.093487
  

 ------------------------------------------------------------
   Atom      X         Y         Z
 ------------------------------------------------------------
   24 H   -3.19033   5.91885  -0.55034
 ------------------------------------------------------------

 Electric field gradient in molecular frame (a.u.)
         XX             YY             ZZ             XY             XZ             YZ
 ------------------------------------------------------------------------------------------
        0.132197      -0.242336       0.110139       0.051884      -0.013769       0.110958

 Principal components (a.u.) and orientation 
 of principal axis w.r.t. absolute frame                      Asymmetry parameter eta
 --------------------------------------------------------------------------------------
       -0.281322       0.142548       0.138774                       0.013417

       -0.128705       0.318181       0.939253
        0.952899       0.301966       0.028281
       -0.274624       0.898653      -0.342059
  

 ------------------------------------------------------------
   Atom      X         Y         Z
 ------------------------------------------------------------
   25 H   -2.45707   3.96842   2.03524
 ------------------------------------------------------------

 Electric field gradient in molecular frame (a.u.)
         XX             YY             ZZ             XY             XZ             YZ
 ------------------------------------------------------------------------------------------
        0.118230       0.143982      -0.262212       0.002027      -0.092721      -0.002095

 Principal components (a.u.) and orientation 
 of principal axis w.r.t. absolute frame                      Asymmetry parameter eta
 --------------------------------------------------------------------------------------
       -0.283613       0.145084       0.138529                       0.023111

        0.224812       0.397679       0.889557
        0.003709       0.912570      -0.408904
        0.974395      -0.095226      -0.203681
  

 ------------------------------------------------------------
   Atom      X         Y         Z
 ------------------------------------------------------------
   26 H   -5.88726   2.71078  -2.45688
 ------------------------------------------------------------

 Electric field gradient in molecular frame (a.u.)
         XX             YY             ZZ             XY             XZ             YZ
 ------------------------------------------------------------------------------------------
        0.117137       0.136371      -0.253508       0.005294      -0.094861       0.031310

 Principal components (a.u.) and orientation 
 of principal axis w.r.t. absolute frame                      Asymmetry parameter eta
 --------------------------------------------------------------------------------------
       -0.278793       0.141664       0.137129                       0.016265

        0.233282       0.763358       0.602382
       -0.076085      -0.603245       0.793918
        0.969428      -0.231040      -0.082646
  

 ------------------------------------------------------------
   Atom      X         Y         Z
 ------------------------------------------------------------
   27 H   -6.92567   3.49845   0.58847
 ------------------------------------------------------------

 Electric field gradient in molecular frame (a.u.)
         XX             YY             ZZ             XY             XZ             YZ
 ------------------------------------------------------------------------------------------
       -0.088899       0.052921       0.035978       0.139586       0.157562      -0.095012

 Principal components (a.u.) and orientation 
 of principal axis w.r.t. absolute frame                      Asymmetry parameter eta
 --------------------------------------------------------------------------------------
       -0.281261       0.143026       0.138235                       0.017033

        0.738185       0.551470       0.388540
       -0.450976      -0.024927       0.892188
       -0.501700       0.833822      -0.230299
  

 ------------------------------------------------------------
   Atom      X         Y         Z
 ------------------------------------------------------------
   28 H   -6.97113  -1.14525  -0.54377
 ------------------------------------------------------------

 Electric field gradient in molecular frame (a.u.)
         XX             YY             ZZ             XY             XZ             YZ
 ------------------------------------------------------------------------------------------
       -0.133059       0.061936       0.071123      -0.142703      -0.130088      -0.069990

 Principal components (a.u.) and orientation 
 of principal axis w.r.t. absolute frame                      Asymmetry parameter eta
 --------------------------------------------------------------------------------------
       -0.271987       0.137658       0.134329                       0.012240

        0.811738      -0.319940      -0.488590
        0.429782       0.893696       0.128821
        0.395436      -0.314556       0.862952
  

 ------------------------------------------------------------
   Atom      X         Y         Z
 ------------------------------------------------------------
   29 H   -3.44638  -1.66381  -3.01508
 ------------------------------------------------------------

 Electric field gradient in molecular frame (a.u.)
         XX             YY             ZZ             XY             XZ             YZ
 ------------------------------------------------------------------------------------------
        0.110549       0.130660      -0.241209      -0.006014      -0.089565      -0.012473

 Principal components (a.u.) and orientation 
 of principal axis w.r.t. absolute frame                      Asymmetry parameter eta
 --------------------------------------------------------------------------------------
       -0.263166       0.134555       0.128611                       0.022585

        0.233446       0.743850       0.626251
        0.034343      -0.649952       0.759199
        0.971763      -0.155725      -0.177275
  

 ------------------------------------------------------------
   Atom      X         Y         Z
 ------------------------------------------------------------
   30 H   -4.29855  -5.44163  -0.93281
 ------------------------------------------------------------

 Electric field gradient in molecular frame (a.u.)
         XX             YY             ZZ             XY             XZ             YZ
 ------------------------------------------------------------------------------------------
       -0.112708       0.025445       0.087263      -0.166561      -0.120772      -0.079302

 Principal components (a.u.) and orientation 
 of principal axis w.r.t. absolute frame                      Asymmetry parameter eta
 --------------------------------------------------------------------------------------
       -0.280679       0.144142       0.136537                       0.027092

        0.774603      -0.378352      -0.506793
        0.516141      -0.084913       0.852284
        0.365497       0.921759      -0.129509
  

 ------------------------------------------------------------
   Atom      X         Y         Z
 ------------------------------------------------------------
   31 H   -2.81576  -4.53917   1.87706
 ------------------------------------------------------------

 Electric field gradient in molecular frame (a.u.)
         XX             YY             ZZ             XY             XZ             YZ
 ------------------------------------------------------------------------------------------
        0.141026       0.134029      -0.275055       0.002579       0.029050       0.034236

 Principal components (a.u.) and orientation 
 of principal axis w.r.t. absolute frame                      Asymmetry parameter eta
 --------------------------------------------------------------------------------------
       -0.279862       0.145762       0.134101                       0.041668

       -0.068128       0.871004      -0.486529
       -0.081822       0.481142       0.872816
        0.994316       0.099272       0.038488
  

 ------------------------------------------------------------
   Atom      X         Y         Z
 ------------------------------------------------------------
   32 H   -0.19392  -5.91257  -3.05071
 ------------------------------------------------------------

 Electric field gradient in molecular frame (a.u.)
         XX             YY             ZZ             XY             XZ             YZ
 ------------------------------------------------------------------------------------------
        0.135700       0.137882      -0.273583       0.000569       0.008378      -0.051443

 Principal components (a.u.) and orientation 
 of principal axis w.r.t. absolute frame                      Asymmetry parameter eta
 --------------------------------------------------------------------------------------
       -0.280086       0.144242       0.135844                       0.029981

       -0.020161      -0.054777       0.998295
        0.122158       0.990882       0.056837
        0.992306      -0.123096       0.013286
  

 ------------------------------------------------------------
   Atom      X         Y         Z
 ------------------------------------------------------------
   33 H   -0.27984  -7.57041  -0.17068
 ------------------------------------------------------------

 Electric field gradient in molecular frame (a.u.)
         XX             YY             ZZ             XY             XZ             YZ
 ------------------------------------------------------------------------------------------
        0.133438      -0.210080       0.076642      -0.007640       0.000856       0.154130

 Principal components (a.u.) and orientation 
 of principal axis w.r.t. absolute frame                      Asymmetry parameter eta
 --------------------------------------------------------------------------------------
       -0.277346       0.144257       0.133089                       0.040269

        0.017882      -0.207325       0.978109
        0.916697       0.393968       0.066749
       -0.399182       0.895436       0.197099
  

 ------------------------------------------------------------
   Atom      X         Y         Z
 ------------------------------------------------------------
   34 H    5.98961  -5.16809   1.09938
 ------------------------------------------------------------

 Electric field gradient in molecular frame (a.u.)
         XX             YY             ZZ             XY             XZ             YZ
 ------------------------------------------------------------------------------------------
       -0.148797       0.041903       0.106894      -0.165635      -0.106686      -0.059486

 Principal components (a.u.) and orientation 
 of principal axis w.r.t. absolute frame                      Asymmetry parameter eta
 --------------------------------------------------------------------------------------
       -0.282841       0.145586       0.137256                       0.029451

        0.826770      -0.364084      -0.428830
        0.476471       0.047986       0.877880
        0.299044       0.930129      -0.213148
  

 ------------------------------------------------------------
   Atom      X         Y         Z
 ------------------------------------------------------------
   35 H    3.74613  -7.45912   1.99786
 ------------------------------------------------------------

 Electric field gradient in molecular frame (a.u.)
         XX             YY             ZZ             XY             XZ             YZ
 ------------------------------------------------------------------------------------------
        0.108664      -0.024846      -0.083818      -0.069070       0.084515       0.200219

 Principal components (a.u.) and orientation 
 of principal axis w.r.t. absolute frame                      Asymmetry parameter eta
 --------------------------------------------------------------------------------------
       -0.286814       0.148854       0.137960                       0.037986

       -0.265966       0.262806       0.927467
       -0.628657       0.682091      -0.373554
        0.730789       0.682411       0.016199
  

 ------------------------------------------------------------
   Atom      X         Y         Z
 ------------------------------------------------------------
   36 H    4.78123  -7.24917  -1.20753
 ------------------------------------------------------------

 Electric field gradient in molecular frame (a.u.)
         XX             YY             ZZ             XY             XZ             YZ
 ------------------------------------------------------------------------------------------
        0.118450       0.023915      -0.142365       0.057689       0.080039      -0.185587

 Principal components (a.u.) and orientation 
 of principal axis w.r.t. absolute frame                      Asymmetry parameter eta
 --------------------------------------------------------------------------------------
       -0.286562       0.148121       0.138441                       0.033780

       -0.236436       0.623888       0.744890
        0.530518       0.725159      -0.438971
        0.814033      -0.291389       0.502437
  

 ------------------------------------------------------------
   Atom      X         Y         Z
 ------------------------------------------------------------
   37 H    3.46452   7.77893  -2.07308
 ------------------------------------------------------------

 Electric field gradient in molecular frame (a.u.)
         XX             YY             ZZ             XY             XZ             YZ
 ------------------------------------------------------------------------------------------
       -0.211838       0.068959       0.142879      -0.153836       0.041860       0.018352

 Principal components (a.u.) and orientation 
 of principal axis w.r.t. absolute frame                      Asymmetry parameter eta
 --------------------------------------------------------------------------------------
       -0.284599       0.147767       0.136831                       0.038425

        0.909733       0.101194      -0.402674
        0.401352       0.034006       0.915292
       -0.106316       0.994285       0.009679
  

 ------------------------------------------------------------
   Atom      X         Y         Z
 ------------------------------------------------------------
   38 H    0.54185   7.30617  -3.62134
 ------------------------------------------------------------

 Electric field gradient in molecular frame (a.u.)
         XX             YY             ZZ             XY             XZ             YZ
 ------------------------------------------------------------------------------------------
        0.037078       0.128626      -0.165704       0.036299      -0.186966       0.062317

 Principal components (a.u.) and orientation 
 of principal axis w.r.t. absolute frame                      Asymmetry parameter eta
 --------------------------------------------------------------------------------------
       -0.289441       0.148437       0.141004                       0.025680

        0.503839       0.847903       0.164947
       -0.169987      -0.089895       0.981338
        0.846907      -0.522475       0.098840
  

 ------------------------------------------------------------
   Atom      X         Y         Z
 ------------------------------------------------------------
   39 H    0.64087   7.95630  -0.32354
 ------------------------------------------------------------

 Electric field gradient in molecular frame (a.u.)
         XX             YY             ZZ             XY             XZ             YZ
 ------------------------------------------------------------------------------------------
        0.055729       0.037497      -0.093226       0.095918       0.150193      -0.153098

 Principal components (a.u.) and orientation 
 of principal axis w.r.t. absolute frame                      Asymmetry parameter eta
 --------------------------------------------------------------------------------------
       -0.286982       0.148943       0.138039                       0.037995

       -0.461324       0.864186       0.200903
        0.486458       0.057001       0.871843
        0.741983       0.499933      -0.446686
  

 ------------------------------------------------------------
   Atom      X         Y         Z
 ------------------------------------------------------------
   40 H   -3.97607   0.21509   4.19009
 ------------------------------------------------------------

 Electric field gradient in molecular frame (a.u.)
         XX             YY             ZZ             XY             XZ             YZ
 ------------------------------------------------------------------------------------------
       -0.120786       0.088731       0.032055      -0.133830      -0.173647      -0.085688

 Principal components (a.u.) and orientation 
 of principal axis w.r.t. absolute frame                      Asymmetry parameter eta
 --------------------------------------------------------------------------------------
       -0.299180       0.154011       0.145170                       0.029551

        0.775630      -0.393001      -0.493912
        0.379074       0.915710      -0.133331
        0.504679      -0.083814       0.859229
  

 ------------------------------------------------------------
   Atom      X         Y         Z
 ------------------------------------------------------------
   41 H   -7.26646   0.40718   3.79060
 ------------------------------------------------------------

 Electric field gradient in molecular frame (a.u.)
         XX             YY             ZZ             XY             XZ             YZ
 ------------------------------------------------------------------------------------------
       -0.147122       0.048276       0.098846       0.168507       0.109514      -0.061701

 Principal components (a.u.) and orientation 
 of principal axis w.r.t. absolute frame                      Asymmetry parameter eta
 --------------------------------------------------------------------------------------
       -0.285329       0.145593       0.139736                       0.020529

        0.823960       0.542306       0.164300
       -0.473703       0.818334      -0.325475
       -0.310959       0.190349       0.931167
  

 ------------------------------------------------------------
   Atom      X         Y         Z
 ------------------------------------------------------------
   42 H   -5.79210  -2.55094   3.66834
 ------------------------------------------------------------

 Electric field gradient in molecular frame (a.u.)
         XX             YY             ZZ             XY             XZ             YZ
 ------------------------------------------------------------------------------------------
        0.142312      -0.256916       0.114604      -0.044748       0.012922       0.106985

 Principal components (a.u.) and orientation 
 of principal axis w.r.t. absolute frame                      Asymmetry parameter eta
 --------------------------------------------------------------------------------------
       -0.290531       0.147518       0.143014                       0.015502

        0.106968       0.972383      -0.207433
        0.960462      -0.047121       0.274396
       -0.257044       0.228583       0.938977
  

 Task  times  cpu:      461.4s     wall:      462.6s


                                NWChem Input Module
                                -------------------


 Summary of allocated global arrays
-----------------------------------
  No active global arrays


                         GA Statistics for process    0
                         ------------------------------

       create   destroy   get      put      acc     scatter   gather  read&inc
calls:  210      210     5.16e+05 7377     3.74e+05    0        0     5888     
number of processes/call 1.00e+00 1.15e+00 1.00e+00 0.00e+00 0.00e+00
bytes total:             5.32e+08 6.03e+07 3.13e+08 0.00e+00 0.00e+00 4.71e+04
bytes remote:            1.14e+08 2.04e+07 5.37e+07 0.00e+00 0.00e+00 0.00e+00
Max memory consumed for GA by this process: 10446976 bytes

MA_summarize_allocated_blocks: starting scan ...
MA_summarize_allocated_blocks: scan completed: 0 heap blocks, 0 stack blocks
MA usage statistics:

	allocation statistics:
					      heap	     stack
					      ----	     -----
	current number of blocks	         0	         0
	maximum number of blocks	        22	        51
	current total bytes		         0	         0
	maximum total bytes		   9712512	  22540216
	maximum total K-bytes		      9713	     22541
	maximum total M-bytes		        10	        23


                                     CITATION
                                     --------
                Please cite the following reference when publishing
                           results obtained with NWChem:

                 M. Valiev, E.J. Bylaska, N. Govind, K. Kowalski,
              T.P. Straatsma, H.J.J. van Dam, D. Wang, J. Nieplocha,
                        E. Apra, T.L. Windus, W.A. de Jong
                 "NWChem: a comprehensive and scalable open-source
                  solution for large scale molecular simulations"
                      Comput. Phys. Commun. 181, 1477 (2010)
                           doi:10.1016/j.cpc.2010.04.018

                                      AUTHORS
                                      -------
          E. Apra, E. J. Bylaska, W. A. de Jong, N. Govind, K. Kowalski,
       T. P. Straatsma, M. Valiev, H. J. J. van Dam, D. Wang, T. L. Windus,
        J. Hammond, J. Autschbach, K. Bhaskaran-Nair, J. Brabec, K. Lopata,
       S. A. Fischer, S. Krishnamoorthy, W. Ma, M. Klemm, O. Villa, Y. Chen,
    V. Anisimov, F. Aquino, S. Hirata, M. T. Hackler, T. Risthaus, M. Malagoli,
       A. Marenich, A. Otero-de-la-Roza, J. Mullin, P. Nichols, R. Peverati,
     J. Pittner, Y. Zhao, P.-D. Fan, A. Fonari, M. Williamson, R. J. Harrison,
       J. R. Rehr, M. Dupuis, D. Silverstein, D. M. A. Smith, J. Nieplocha,
        V. Tipparaju, M. Krishnan, B. E. Van Kuiken, A. Vazquez-Mayagoitia,
        L. Jensen, M. Swart, Q. Wu, T. Van Voorhis, A. A. Auer, M. Nooijen,
      L. D. Crosby, E. Brown, G. Cisneros, G. I. Fann, H. Fruchtl, J. Garza,
        K. Hirao, R. A. Kendall, J. A. Nichols, K. Tsemekhman, K. Wolinski,
     J. Anchell, D. E. Bernholdt, P. Borowski, T. Clark, D. Clerc, H. Dachsel,
   M. J. O. Deegan, K. Dyall, D. Elwood, E. Glendening, M. Gutowski, A. C. Hess,
         J. Jaffe, B. G. Johnson, J. Ju, R. Kobayashi, R. Kutteh, Z. Lin,
   R. Littlefield, X. Long, B. Meng, T. Nakajima, S. Niu, L. Pollack, M. Rosing,
   K. Glaesemann, G. Sandrone, M. Stave, H. Taylor, G. Thomas, J. H. van Lenthe,
                               A. T. Wong, Z. Zhang.

 Total times  cpu:      461.7s     wall:      463.0s
