# Supplementary material for: Reference-free NOE NMR analysis
Source: Chem Sci. 2020 Aug 31;11(36):9930–6. doi: 10.1039/d0sc02970j (PMC8162118; doi:10.1039/d0sc02970j)
Supplement: SC-011-D0SC02970J-s002 [file SC-011-D0SC02970J-s002.piz › artemisinin_structures/artemisin_SRSRSSR/artemisin_SRSRSSR_b36311.nw]

start molecule

title molecule
 

geometry units angstroms print xyz autosym
  C       -0.17060       -1.50380        4.24930
  O        1.02310       -0.75420        4.52920
  C        2.17900       -1.41990        4.74210
  C        2.07360       -2.63790        5.64100
  C        0.89590       -3.55960        5.27260
  C       -0.39470       -2.72770        5.17250
  C        1.12240       -4.41660        4.02170
  C       -0.06090       -5.35570        3.80270
  C       -1.39280       -4.61370        3.62300
  C       -1.62810       -3.59290        4.77580
  C       -2.92050       -2.76830        4.57920
  C       -3.10480       -1.58950        5.54720
  C       -1.92220       -0.59430        5.53300
  O       -1.28690       -0.60330        4.25260
  C       -2.41920        0.82590        5.79010
  O        3.24540       -0.97310        4.33310
  C        3.41040       -3.38030        5.71390
  C       -1.50850       -4.07850        2.19070
  O       -0.96880       -0.88150        6.56340
  O       -0.67810       -2.31210        6.53870
  H       -0.06080       -1.81960        3.21140
  H        1.89400       -2.23470        6.64770
  H        0.78490       -4.25600        6.11840
  H        2.01830       -5.03570        4.14130
  H        1.28820       -3.79190        3.13740
  H       -0.14450       -6.02630        4.66820
  H        0.13870       -6.00070        2.93850
  H       -2.18630       -5.37030        3.70990
  H       -1.83370       -4.21690        5.66180
  H       -3.78640       -3.43690        4.66550
  H       -2.96270       -2.35730        3.56520
  H       -3.28580       -1.95950        6.56360
  H       -4.02250       -1.07550        5.23310
  H       -1.57900        1.53030        5.79320
  H       -3.11190        1.15600        5.00870
  H       -2.91130        0.90440        6.76540
  H        4.17990       -2.74090        6.16150
  H        3.32730       -4.28040        6.33140
  H        3.77310       -3.66770        4.72130
  H       -0.78020       -3.29900        1.96690
  H       -1.34080       -4.88850        1.47090
  H       -2.50910       -3.69000        1.98270
end
BASIS "ao basis" PRINT
* library 6-31G*
END
scf
 direct
end
dft
xc b3lyp
end
property
 efieldgrad
end
task dft property
