# Supplementary material for: Reference-free NOE NMR analysis
Source: Chem Sci. 2020 Aug 31;11(36):9930–6. doi: 10.1039/d0sc02970j (PMC8162118; doi:10.1039/d0sc02970j)
Supplement: SC-011-D0SC02970J-s002 [file SC-011-D0SC02970J-s002.piz › artemisinin_structures/artemisin_SRSRSSR/artemisin_SRSRSSR_b36311.out.xyz]

42
./artemisin_SRSRSSR_b36311.out
C          0.52638       -0.18551        0.87753
O          1.70806        0.62419        0.99230
C          1.65576        1.91693        0.60415
C          0.94050        2.17469       -0.70910
C         -0.41503        1.45043       -0.81017
C         -0.22813       -0.03801       -0.46761
C         -1.54297        2.08857        0.00898
C         -2.85690        1.35129       -0.23615
C         -2.79215       -0.13543        0.14106
C         -1.56758       -0.83170       -0.52376
C         -1.42519       -2.31005       -0.09584
C         -0.12071       -2.99869       -0.52557
C          1.14921       -2.26032       -0.04465
O          0.87578       -1.54685        1.16337
C          2.26442       -3.25914        0.25322
O          2.26605        2.78312        1.22170
C          0.83551        3.67619       -0.98837
C         -2.94268       -0.30097        1.65805
O          1.66080       -1.36949       -1.04359
O          0.55152       -0.58021       -1.57111
H         -0.10487        0.12857        1.70934
H          1.60756        1.76721       -1.48192
H         -0.71309        1.51940       -1.86803
H         -1.68825        3.13212       -0.29123
H         -1.30023        2.10000        1.07700
H         -3.11540        1.43448       -1.30013
H         -3.66491        1.85130        0.31141
H         -3.68896       -0.60604       -0.28775
H         -1.82374       -0.88045       -1.59551
H         -2.27469       -2.87958       -0.49362
H         -1.49004       -2.40203        0.99330
H         -0.10262       -3.12880       -1.61436
H         -0.14809       -4.00609       -0.09032
H          3.16957       -2.73484        0.58177
H          1.98237       -3.94720        1.05722
H          2.53012       -3.83610       -0.63900
H          1.83335        4.11643       -1.09703
H          0.28674        3.86626       -1.91633
H          0.33913        4.21029       -0.17121
H         -2.10404        0.11382        2.21730
H         -3.84524        0.21547        2.00590
H         -3.06505       -1.34990        1.94120
