# Supplementary material for: Reference-free NOE NMR analysis
Source: Chem Sci. 2020 Aug 31;11(36):9930–6. doi: 10.1039/d0sc02970j (PMC8162118; doi:10.1039/d0sc02970j)
Supplement: SC-011-D0SC02970J-s002 [file SC-011-D0SC02970J-s002.piz › artemisinin_structures/artemisin_SSSSSSS/artemisin_SSSSSSS_b36312.nw]

start molecule

title molecule
 

geometry units angstroms print xyz autosym
  C        3.75390        2.47180       -2.03280
  O        4.43160        2.46850       -0.78180
  C        4.38700        1.24570       -0.15780
  C        3.18430        0.35330       -0.55060
  C        1.99120        1.31320       -0.68950
  C        2.23270        2.28870       -1.87130
  C        0.57140        0.75570       -0.74590
  C       -0.41800        1.91550       -0.55000
  C       -0.17900        3.14630       -1.45890
  C        1.34340        3.53110       -1.56750
  C        1.57580        4.76150       -2.46210
  C        2.00380        4.49560       -3.90410
  C        3.16680        3.50240       -4.01580
  O        4.02490        3.59860       -2.86010
  C        4.02440        3.82300       -5.23900
  O        5.23570        0.92560        0.66580
  C        2.96410       -0.72120        0.51280
  C       -0.92500        2.96220       -2.78680
  O        2.66990        2.15900       -4.22350
  O        1.76000        1.75780       -3.12600
  H        4.19180        1.62650       -2.58670
  H        3.41030       -0.14980       -1.49780
  H        2.03000        1.90380        0.24220
  H        0.40020        0.02940        0.05530
  H        0.38000        0.23670       -1.69110
  H       -0.33600        2.25220        0.49280
  H       -1.44360        1.54340       -0.66110
  H       -0.67680        3.99440       -0.96610
  H        1.61800        3.87880       -0.55900
  H        2.36810        5.36310       -1.99360
  H        0.69520        5.41540       -2.45620
  H        2.30190        5.46670       -4.32060
  H        1.15410        4.15020       -4.50280
  H        4.84110        3.09750       -5.33240
  H        3.43750        3.77040       -6.16220
  H        4.48300        4.81430       -5.15860
  H        3.87130       -1.31780        0.65850
  H        2.70190       -0.27860        1.48000
  H        2.16700       -1.41090        0.21850
  H       -0.58320        2.09130       -3.34990
  H       -1.99510        2.81610       -2.59730
  H       -0.84260        3.84640       -3.42350
end
BASIS "ao basis" PRINT
* library 6-31G*
END
scf
 direct
end
dft
xc b3lyp
end
property
 efieldgrad
end
task dft property
