# Supplementary material for: Reference-free NOE NMR analysis
Source: Chem Sci. 2020 Aug 31;11(36):9930–6. doi: 10.1039/d0sc02970j (PMC8162118; doi:10.1039/d0sc02970j)
Supplement: SC-011-D0SC02970J-s002 [file SC-011-D0SC02970J-s002.piz › artemisinin_structures/artemisin_SSSSSSS/artemisin_SSSSSSS_b36312.out]

 argument  1 = artemisin_SSSSSSS/artemisin_SSSSSSS_b36312.nw
  Warning: test file already existed: ./molecule.dir_check_s.5
                                         
                                         


              Northwest Computational Chemistry Package (NWChem) 6.6
              ------------------------------------------------------


                    Environmental Molecular Sciences Laboratory
                       Pacific Northwest National Laboratory
                                Richland, WA 99352

                              Copyright (c) 1994-2015
                       Pacific Northwest National Laboratory
                            Battelle Memorial Institute

             NWChem is an open-source computational chemistry package
                        distributed under the terms of the
                      Educational Community License (ECL) 2.0
             A copy of the license is included with this distribution
                              in the LICENSE.TXT file

                                  ACKNOWLEDGMENT
                                  --------------

            This software and its documentation were developed at the
            EMSL at Pacific Northwest National Laboratory, a multiprogram
            national laboratory, operated for the U.S. Department of Energy
            by Battelle under Contract Number DE-AC05-76RL01830. Support
            for this work was provided by the Department of Energy Office
            of Biological and Environmental Research, Office of Basic
            Energy Sciences, and the Office of Advanced Scientific Computing.


           Job information
           ---------------

    hostname        = nmrserver1
    program         = /home/software/NWChem/bin/nwchem
    date            = Sun Jul 23 22:01:37 2017

    compiled        = Mon_Dec_26_22:57:25_2016
    source          = /home/software/src/nwchem-6.6
    nwchem branch   = 6.6
    nwchem revision = 27746
    ga revision     = 10594
    input           = artemisin_SSSSSSS/artemisin_SSSSSSS_b36312.nw
    prefix          = molecule.
    data base       = ./molecule.db
    status          = startup
    nproc           =        6
    time left       =     -1s


           Memory information
           ------------------

    heap     =   13107198 doubles =    100.0 Mbytes
    stack    =   13107195 doubles =    100.0 Mbytes
    global   =   26214400 doubles =    200.0 Mbytes (distinct from heap & stack)
    total    =   52428793 doubles =    400.0 Mbytes
    verify   = yes
    hardfail = no 


           Directory information
           ---------------------

  0 permanent = .
  0 scratch   = .


                                NWChem Input Module
                                -------------------


                                     molecule
                                     --------

 Scaling coordinates for geometry "geometry" by  1.889725989
 (inverse scale =  0.529177249)

 C1  symmetry detected

          ------
          auto-z
          ------


                             Geometry "geometry" -> ""
                             -------------------------

 Output coordinates in angstroms (scale by  1.889725989 to convert to a.u.)

  No.       Tag          Charge          X              Y              Z
 ---- ---------------- ---------- -------------- -------------- --------------
    1 C                    6.0000     1.38913580    -0.22863392     0.13854620
    2 O                    8.0000     1.70616882    -1.34686674     0.95911587
    3 C                    6.0000     1.35366477    -2.54341231     0.38411621
    4 C                    6.0000     0.20105620    -2.46064082    -0.64632024
    5 C                    6.0000    -0.79048474    -1.43694826    -0.06918167
    6 C                    6.0000    -0.13112874    -0.03367246    -0.01779659
    7 C                    6.0000    -2.20030701    -1.33780129    -0.64571467
    8 C                    6.0000    -3.06188210    -0.49697398     0.30986004
    9 C                    6.0000    -2.44696366     0.86091139     0.72951643
   10 C                    6.0000    -0.91569704     0.74966784     1.07652386
   11 C                    6.0000    -0.31092790     2.09857095     1.50421273
   12 C                    6.0000     0.44896256     2.88383239     0.43688814
   13 C                    6.0000     1.47409665     2.03378065    -0.32337778
   14 O                    8.0000     2.00077720     0.99632871     0.52957803
   15 C                    6.0000     2.65658427     2.89492489    -0.76455119
   16 O                    8.0000     1.91002222    -3.58666355     0.70531070
   17 C                    6.0000    -0.41828173    -3.84270313    -0.84677507
   18 C                    6.0000    -2.83117169     1.94074065    -0.29032678
   19 O                    8.0000     0.89462492     1.50614017    -1.54016884
   20 O                    8.0000    -0.31417421     0.70348561    -1.24362876
   21 H                    1.0000     1.85487065    -0.45767302    -0.83290933
   22 H                    1.0000     0.60858387    -2.13002367    -1.60860239
   23 H                    1.0000    -0.93013446    -1.77685798     0.97165359
   24 H                    1.0000    -2.66215457    -2.32674093    -0.73195731
   25 H                    1.0000    -2.19465950    -0.90138006    -1.65015612
   26 H                    1.0000    -3.21962958    -1.08636454     1.22378412
   27 H                    1.0000    -4.05802817    -0.35455782    -0.12610741
   28 H                    1.0000    -2.95351982     1.15369039     1.66097314
   29 H                    1.0000    -0.87873690     0.13840715     1.99214770
   30 H                    1.0000     0.39447438     1.89713182     2.32334886
   31 H                    1.0000    -1.07791829     2.74051638     1.95444401
   32 H                    1.0000     0.95937631     3.70191769     0.96185035
   33 H                    1.0000    -0.24660377     3.35427964    -0.26638976
   34 H                    1.0000     3.37711365     2.29193518    -1.32962953
   35 H                    1.0000     2.33306356     3.71084885    -1.41962298
   36 H                    1.0000     3.19145327     3.31245136     0.09512352
   37 H                    1.0000     0.34081192    -4.56934550    -1.15651621
   38 H                    1.0000    -0.87290481    -4.21494205     0.07781969
   39 H                    1.0000    -1.18481270    -3.82272015    -1.62760665
   40 H                    1.0000    -2.45800132     1.72981097    -1.29463162
   41 H                    1.0000    -3.92274957     2.01112981    -0.36695944
   42 H                    1.0000    -2.47917949     2.92923730     0.01457015

      Atomic Mass 
      ----------- 

      C                 12.000000
      O                 15.994910
      H                  1.007825


 Effective nuclear repulsion energy (a.u.)    1851.0117146875

            Nuclear Dipole moment (a.u.) 
            ----------------------------
        X                 Y               Z
 ---------------- ---------------- ----------------
    -0.0000000000    -0.0000000000    -0.0000000000


                                Z-matrix (autoz)
                                -------- 

 Units are Angstrom for bonds and degrees for angles

      Type          Name      I     J     K     L     M      Value
      ----------- --------  ----- ----- ----- ----- ----- ----------
    1 Stretch                  1     2                       1.42278
    2 Stretch                  1     6                       1.54067
    3 Stretch                  1    14                       1.42392
    4 Stretch                  1    21                       1.10141
    5 Stretch                  2     3                       1.37354
    6 Stretch                  3     4                       1.54828
    7 Stretch                  3    16                       1.22518
    8 Stretch                  4     5                       1.53759
    9 Stretch                  4    17                       1.52770
   10 Stretch                  4    22                       1.09607
   11 Stretch                  5     6                       1.55131
   12 Stretch                  5     7                       1.52637
   13 Stretch                  5    23                       1.10380
   14 Stretch                  6    10                       1.55779
   15 Stretch                  6    20                       1.44207
   16 Stretch                  7     8                       1.53702
   17 Stretch                  7    24                       1.09487
   18 Stretch                  7    25                       1.09517
   19 Stretch                  8     9                       1.54858
   20 Stretch                  8    26                       1.09887
   21 Stretch                  8    27                       1.09666
   22 Stretch                  9    10                       1.57403
   23 Stretch                  9    18                       1.53419
   24 Stretch                  9    28                       1.09997
   25 Stretch                 10    11                       1.53890
   26 Stretch                 10    29                       1.10153
   27 Stretch                 11    12                       1.52750
   28 Stretch                 11    30                       1.09962
   29 Stretch                 11    31                       1.09685
   30 Stretch                 12    13                       1.53346
   31 Stretch                 12    32                       1.09789
   32 Stretch                 12    33                       1.09532
   33 Stretch                 13    14                       1.44265
   34 Stretch                 13    15                       1.52790
   35 Stretch                 13    19                       1.44733
   36 Stretch                 15    34                       1.09639
   37 Stretch                 15    35                       1.09522
   38 Stretch                 15    36                       1.09520
   39 Stretch                 17    37                       1.09552
   40 Stretch                 17    38                       1.09550
   41 Stretch                 17    39                       1.09438
   42 Stretch                 18    40                       1.09196
   43 Stretch                 18    41                       1.09653
   44 Stretch                 18    42                       1.09270
   45 Stretch                 19    20                       1.48101
   46 Bend                     1     2     3               112.70899
   47 Bend                     1     6     5               107.95654
   48 Bend                     1     6    10               119.29584
   49 Bend                     1     6    20               106.03344
   50 Bend                     1    14    13               107.42554
   51 Bend                     2     1     6               112.20114
   52 Bend                     2     1    14               114.96334
   53 Bend                     2     1    21               104.53838
   54 Bend                     2     3     4               115.03015
   55 Bend                     2     3    16               121.03055
   56 Bend                     3     4     5               105.41746
   57 Bend                     3     4    17               109.92361
   58 Bend                     3     4    22               108.88293
   59 Bend                     4     3    16               123.92134
   60 Bend                     4     5     6               109.91272
   61 Bend                     4     5     7               119.80800
   62 Bend                     4     5    23               103.32678
   63 Bend                     4    17    37               110.86966
   64 Bend                     4    17    38               111.40105
   65 Bend                     4    17    39               111.16517
   66 Bend                     5     4    17               112.96240
   67 Bend                     5     4    22               111.62179
   68 Bend                     5     6    10               105.31189
   69 Bend                     5     6    20               112.35180
   70 Bend                     5     7     8               108.56943
   71 Bend                     5     7    24               111.14314
   72 Bend                     5     7    25               111.56424
   73 Bend                     6     1    14               110.05149
   74 Bend                     6     1    21               110.73619
   75 Bend                     6     5     7               110.26300
   76 Bend                     6     5    23               107.52355
   77 Bend                     6    10     9               111.75450
   78 Bend                     6    10    11               115.98137
   79 Bend                     6    10    29               106.73715
   80 Bend                     6    20    19               110.09901
   81 Bend                     7     5    23               105.02934
   82 Bend                     7     8     9               115.18739
   83 Bend                     7     8    26               107.70534
   84 Bend                     7     8    27               109.45470
   85 Bend                     8     7    24               107.85676
   86 Bend                     8     7    25               110.79925
   87 Bend                     8     9    10               112.58601
   88 Bend                     8     9    18               109.73001
   89 Bend                     8     9    28               106.26068
   90 Bend                     9     8    26               107.57361
   91 Bend                     9     8    27               110.76598
   92 Bend                     9    10    11               112.43487
   93 Bend                     9    10    29               104.78018
   94 Bend                     9    18    40               112.94467
   95 Bend                     9    18    41               109.93414
   96 Bend                     9    18    42               111.75073
   97 Bend                    10     6    20               106.03163
   98 Bend                    10     9    18               116.09877
   99 Bend                    10     9    28               106.26824
  100 Bend                    10    11    12               116.86710
  101 Bend                    10    11    30               107.37104
  102 Bend                    10    11    31               110.62693
  103 Bend                    11    10    29               104.01688
  104 Bend                    11    12    13               113.20468
  105 Bend                    11    12    32               106.27428
  106 Bend                    11    12    33               110.70349
  107 Bend                    12    11    30               107.19103
  108 Bend                    12    11    31               109.50019
  109 Bend                    12    13    14               110.46103
  110 Bend                    12    13    15               110.37146
  111 Bend                    12    13    19               110.56373
  112 Bend                    13    12    32               109.83592
  113 Bend                    13    12    33               110.13827
  114 Bend                    13    15    34               110.33192
  115 Bend                    13    15    35               111.34435
  116 Bend                    13    15    36               111.48071
  117 Bend                    13    19    20               110.85647
  118 Bend                    14     1    21               103.85557
  119 Bend                    14    13    15               107.06665
  120 Bend                    14    13    19               112.39977
  121 Bend                    15    13    19               105.81781
  122 Bend                    17     4    22               107.96397
  123 Bend                    18     9    28               105.08416
  124 Bend                    24     7    25               106.85029
  125 Bend                    26     8    27               105.65769
  126 Bend                    30    11    31               104.47855
  127 Bend                    32    12    33               106.39134
  128 Bend                    34    15    35               107.19244
  129 Bend                    34    15    36               107.05439
  130 Bend                    35    15    36               109.25308
  131 Bend                    37    17    38               107.50557
  132 Bend                    37    17    39               107.20018
  133 Bend                    38    17    39               108.52491
  134 Bend                    40    18    41               106.75769
  135 Bend                    40    18    42               108.74109
  136 Bend                    41    18    42               106.38601
  137 Torsion                  1     2     3     4         -25.39499
  138 Torsion                  1     2     3    16         156.08844
  139 Torsion                  1     6     5     4         -28.30332
  140 Torsion                  1     6     5     7        -162.51544
  141 Torsion                  1     6     5    23          83.50313
  142 Torsion                  1     6    10     9         179.16385
  143 Torsion                  1     6    10    11          48.50441
  144 Torsion                  1     6    10    29         -66.83046
  145 Torsion                  1     6    20    19         -25.97397
  146 Torsion                  1    14    13    12         104.32617
  147 Torsion                  1    14    13    15        -135.46144
  148 Torsion                  1    14    13    19         -19.67986
  149 Torsion                  2     1     6     5         -35.88062
  150 Torsion                  2     1     6    10          84.12860
  151 Torsion                  2     1     6    20        -156.48308
  152 Torsion                  2     1    14    13        -174.61740
  153 Torsion                  2     3     4     5         -38.44647
  154 Torsion                  2     3     4    17        -160.47969
  155 Torsion                  2     3     4    22          81.44118
  156 Torsion                  3     2     1     6          67.17197
  157 Torsion                  3     2     1    14        -166.06768
  158 Torsion                  3     2     1    21         -52.88790
  159 Torsion                  3     4     5     6          65.16783
  160 Torsion                  3     4     5     7        -165.63097
  161 Torsion                  3     4     5    23         -49.34625
  162 Torsion                  3     4    17    37         -56.52679
  163 Torsion                  3     4    17    38          63.15480
  164 Torsion                  3     4    17    39        -175.66903
  165 Torsion                  4     5     6    10        -156.76828
  166 Torsion                  4     5     6    20          88.25990
  167 Torsion                  4     5     7     8         166.78780
  168 Torsion                  4     5     7    24          48.31463
  169 Torsion                  4     5     7    25         -70.83054
  170 Torsion                  5     4     3    16         140.02167
  171 Torsion                  5     4    17    37        -173.95809
  172 Torsion                  5     4    17    38         -54.27649
  173 Torsion                  5     4    17    39          66.89968
  174 Torsion                  5     6     1    14        -165.24151
  175 Torsion                  5     6     1    21          80.50548
  176 Torsion                  5     6    10     9         -59.49473
  177 Torsion                  5     6    10    11         169.84584
  178 Torsion                  5     6    10    29          54.51096
  179 Torsion                  5     6    20    19        -143.68405
  180 Torsion                  5     7     8     9          50.32142
  181 Torsion                  5     7     8    26         -69.70393
  182 Torsion                  5     7     8    27         175.88817
  183 Torsion                  6     1    14    13         -46.76683
  184 Torsion                  6     5     4    17        -174.78231
  185 Torsion                  6     5     4    22         -52.89468
  186 Torsion                  6     5     7     8         -64.16849
  187 Torsion                  6     5     7    24         177.35834
  188 Torsion                  6     5     7    25          58.21316
  189 Torsion                  6    10     9     8          48.01349
  190 Torsion                  6    10     9    18         -79.64233
  191 Torsion                  6    10     9    28         163.94557
  192 Torsion                  6    10    11    12          31.88943
  193 Torsion                  6    10    11    30         -88.48413
  194 Torsion                  6    10    11    31         158.08385
  195 Torsion                  6    20    19    13         -36.93457
  196 Torsion                  7     5     4    17         -45.58111
  197 Torsion                  7     5     4    22          76.30652
  198 Torsion                  7     5     6    10          69.01960
  199 Torsion                  7     5     6    20         -45.95221
  200 Torsion                  7     8     9    10         -43.06860
  201 Torsion                  7     8     9    18          87.87870
  202 Torsion                  7     8     9    28        -159.00520
  203 Torsion                  8     7     5    23          51.39128
  204 Torsion                  8     9    10    11        -179.52815
  205 Torsion                  8     9    10    29         -67.19799
  206 Torsion                  8     9    18    40         -61.43118
  207 Torsion                  8     9    18    41          57.68498
  208 Torsion                  8     9    18    42         175.57558
  209 Torsion                  9     8     7    24         170.85174
  210 Torsion                  9     8     7    25         -72.52353
  211 Torsion                  9    10     6    20          59.77460
  212 Torsion                  9    10    11    12         -98.44660
  213 Torsion                  9    10    11    30         141.17985
  214 Torsion                  9    10    11    31          27.74783
  215 Torsion                 10     6     1    14         -45.23229
  216 Torsion                 10     6     1    21        -159.48530
  217 Torsion                 10     6     5    23         -44.96183
  218 Torsion                 10     6    20    19         101.78209
  219 Torsion                 10     9     8    26          77.02913
  220 Torsion                 10     9     8    27        -167.95537
  221 Torsion                 10     9    18    40          67.62176
  222 Torsion                 10     9    18    41        -173.26207
  223 Torsion                 10     9    18    42         -55.37147
  224 Torsion                 10    11    12    13         -48.89475
  225 Torsion                 10    11    12    32        -169.54234
  226 Torsion                 10    11    12    33          75.33211
  227 Torsion                 11    10     6    20         -70.88484
  228 Torsion                 11    10     9    18          52.81603
  229 Torsion                 11    10     9    28         -63.59608
  230 Torsion                 11    12    13    14         -30.89437
  231 Torsion                 11    12    13    15        -149.10357
  232 Torsion                 11    12    13    19          94.16182
  233 Torsion                 12    11    10    29         148.75168
  234 Torsion                 12    13    15    34        -178.59104
  235 Torsion                 12    13    15    35         -59.69415
  236 Torsion                 12    13    15    36          62.59746
  237 Torsion                 12    13    19    20         -57.54408
  238 Torsion                 13    12    11    30          71.57417
  239 Torsion                 13    12    11    31        -175.64588
  240 Torsion                 13    14     1    21          71.80325
  241 Torsion                 14     1     6    20          74.15604
  242 Torsion                 14    13    12    32          87.71119
  243 Torsion                 14    13    12    33        -155.42880
  244 Torsion                 14    13    15    34          61.13938
  245 Torsion                 14    13    15    35        -179.96373
  246 Torsion                 14    13    15    36         -57.67212
  247 Torsion                 14    13    19    20          66.40494
  248 Torsion                 15    13    12    32         -30.49802
  249 Torsion                 15    13    12    33          86.36200
  250 Torsion                 15    13    19    20        -177.06303
  251 Torsion                 16     3     4    17          17.98845
  252 Torsion                 16     3     4    22        -100.09069
  253 Torsion                 17     4     5    23          70.70361
  254 Torsion                 18     9     8    26        -152.02357
  255 Torsion                 18     9     8    27         -37.00808
  256 Torsion                 18     9    10    29         165.14619
  257 Torsion                 19    13    12    32        -147.23262
  258 Torsion                 19    13    12    33         -30.37260
  259 Torsion                 19    13    15    34         -58.94567
  260 Torsion                 19    13    15    35          59.95122
  261 Torsion                 19    13    15    36        -177.75717
  262 Torsion                 20     6     1    21         -40.09697
  263 Torsion                 20     6     5    23        -159.93365
  264 Torsion                 20     6    10    29         173.78029
  265 Torsion                 22     4     5    23        -167.40876
  266 Torsion                 22     4    17    37          62.11939
  267 Torsion                 22     4    17    38        -178.19902
  268 Torsion                 22     4    17    39         -57.02285
  269 Torsion                 23     5     7    24         -67.08189
  270 Torsion                 23     5     7    25         173.77293
  271 Torsion                 24     7     8    26          50.82638
  272 Torsion                 24     7     8    27         -63.58152
  273 Torsion                 25     7     8    26         167.45111
  274 Torsion                 25     7     8    27          53.04322
  275 Torsion                 26     8     9    28         -38.90747
  276 Torsion                 27     8     9    28          76.10802
  277 Torsion                 28     9    10    29          48.73408
  278 Torsion                 28     9    18    40        -175.30661
  279 Torsion                 28     9    18    41         -56.19045
  280 Torsion                 28     9    18    42          61.70015
  281 Torsion                 29    10    11    30          28.37812
  282 Torsion                 29    10    11    31         -85.05390
  283 Torsion                 30    11    12    32         -49.07341
  284 Torsion                 30    11    12    33        -164.19896
  285 Torsion                 31    11    12    32          63.70654
  286 Torsion                 31    11    12    33         -51.41901


            XYZ format geometry
            -------------------
    42
 geometry
 C                     1.38913580    -0.22863392     0.13854620
 O                     1.70616882    -1.34686674     0.95911587
 C                     1.35366477    -2.54341231     0.38411621
 C                     0.20105620    -2.46064082    -0.64632024
 C                    -0.79048474    -1.43694826    -0.06918167
 C                    -0.13112874    -0.03367246    -0.01779659
 C                    -2.20030701    -1.33780129    -0.64571467
 C                    -3.06188210    -0.49697398     0.30986004
 C                    -2.44696366     0.86091139     0.72951643
 C                    -0.91569704     0.74966784     1.07652386
 C                    -0.31092790     2.09857095     1.50421273
 C                     0.44896256     2.88383239     0.43688814
 C                     1.47409665     2.03378065    -0.32337778
 O                     2.00077720     0.99632871     0.52957803
 C                     2.65658427     2.89492489    -0.76455119
 O                     1.91002222    -3.58666355     0.70531070
 C                    -0.41828173    -3.84270313    -0.84677507
 C                    -2.83117169     1.94074065    -0.29032678
 O                     0.89462492     1.50614017    -1.54016884
 O                    -0.31417421     0.70348561    -1.24362876
 H                     1.85487065    -0.45767302    -0.83290933
 H                     0.60858387    -2.13002367    -1.60860239
 H                    -0.93013446    -1.77685798     0.97165359
 H                    -2.66215457    -2.32674093    -0.73195731
 H                    -2.19465950    -0.90138006    -1.65015612
 H                    -3.21962958    -1.08636454     1.22378412
 H                    -4.05802817    -0.35455782    -0.12610741
 H                    -2.95351982     1.15369039     1.66097314
 H                    -0.87873690     0.13840715     1.99214770
 H                     0.39447438     1.89713182     2.32334886
 H                    -1.07791829     2.74051638     1.95444401
 H                     0.95937631     3.70191769     0.96185035
 H                    -0.24660377     3.35427964    -0.26638976
 H                     3.37711365     2.29193518    -1.32962953
 H                     2.33306356     3.71084885    -1.41962298
 H                     3.19145327     3.31245136     0.09512352
 H                     0.34081192    -4.56934550    -1.15651621
 H                    -0.87290481    -4.21494205     0.07781969
 H                    -1.18481270    -3.82272015    -1.62760665
 H                    -2.45800132     1.72981097    -1.29463162
 H                    -3.92274957     2.01112981    -0.36695944
 H                    -2.47917949     2.92923730     0.01457015

 ==============================================================================
                                internuclear distances
 ------------------------------------------------------------------------------
       center one      |      center two      | atomic units |  angstroms
 ------------------------------------------------------------------------------
    2 O                |   1 C                |     2.68866  |     1.42278
    3 C                |   2 O                |     2.59561  |     1.37354
    4 C                |   3 C                |     2.92582  |     1.54828
    5 C                |   4 C                |     2.90563  |     1.53759
    6 C                |   1 C                |     2.91144  |     1.54067
    6 C                |   5 C                |     2.93156  |     1.55131
    7 C                |   5 C                |     2.88443  |     1.52637
    8 C                |   7 C                |     2.90454  |     1.53702
    9 C                |   8 C                |     2.92639  |     1.54858
   10 C                |   6 C                |     2.94379  |     1.55779
   10 C                |   9 C                |     2.97448  |     1.57403
   11 C                |  10 C                |     2.90809  |     1.53890
   12 C                |  11 C                |     2.88655  |     1.52750
   13 C                |  12 C                |     2.89781  |     1.53346
   14 O                |   1 C                |     2.69082  |     1.42392
   14 O                |  13 C                |     2.72621  |     1.44265
   15 C                |  13 C                |     2.88731  |     1.52790
   16 O                |   3 C                |     2.31526  |     1.22518
   17 C                |   4 C                |     2.88693  |     1.52770
   18 C                |   9 C                |     2.89919  |     1.53419
   19 O                |  13 C                |     2.73506  |     1.44733
   20 O                |   6 C                |     2.72512  |     1.44207
   21 H                |   1 C                |     2.08135  |     1.10141
   22 H                |   4 C                |     2.07128  |     1.09607
   23 H                |   5 C                |     2.08588  |     1.10380
   24 H                |   7 C                |     2.06901  |     1.09487
   25 H                |   7 C                |     2.06957  |     1.09517
   26 H                |   8 C                |     2.07657  |     1.09887
   27 H                |   8 C                |     2.07238  |     1.09666
   28 H                |   9 C                |     2.07864  |     1.09997
   29 H                |  10 C                |     2.08159  |     1.10153
   30 H                |  11 C                |     2.07797  |     1.09962
   31 H                |  11 C                |     2.07274  |     1.09685
   32 H                |  12 C                |     2.07472  |     1.09789
   33 H                |  12 C                |     2.06986  |     1.09532
   34 H                |  15 C                |     2.07188  |     1.09639
   35 H                |  15 C                |     2.06967  |     1.09522
   36 H                |  15 C                |     2.06962  |     1.09520
   37 H                |  17 C                |     2.07024  |     1.09552
   38 H                |  17 C                |     2.07019  |     1.09550
   39 H                |  17 C                |     2.06808  |     1.09438
   40 H                |  18 C                |     2.06350  |     1.09196
   41 H                |  18 C                |     2.07213  |     1.09653
   42 H                |  18 C                |     2.06490  |     1.09270
 ------------------------------------------------------------------------------
                         number of included internuclear distances:         44
 ==============================================================================


 ==============================================================================
                                 internuclear angles
 ------------------------------------------------------------------------------
        center 1       |       center 2       |       center 3       |  degrees
 ------------------------------------------------------------------------------
    2 O                |   1 C                |   6 C                |   112.20
    2 O                |   1 C                |  14 O                |   114.96
    2 O                |   1 C                |  21 H                |   104.54
    6 C                |   1 C                |  14 O                |   110.05
    6 C                |   1 C                |  21 H                |   110.74
   14 O                |   1 C                |  21 H                |   103.86
    1 C                |   2 O                |   3 C                |   112.71
    2 O                |   3 C                |   4 C                |   115.03
    2 O                |   3 C                |  16 O                |   121.03
    4 C                |   3 C                |  16 O                |   123.92
    3 C                |   4 C                |   5 C                |   105.42
    3 C                |   4 C                |  17 C                |   109.92
    3 C                |   4 C                |  22 H                |   108.88
    5 C                |   4 C                |  17 C                |   112.96
    5 C                |   4 C                |  22 H                |   111.62
   17 C                |   4 C                |  22 H                |   107.96
    4 C                |   5 C                |   6 C                |   109.91
    4 C                |   5 C                |   7 C                |   119.81
    4 C                |   5 C                |  23 H                |   103.33
    6 C                |   5 C                |   7 C                |   110.26
    6 C                |   5 C                |  23 H                |   107.52
    7 C                |   5 C                |  23 H                |   105.03
    1 C                |   6 C                |   5 C                |   107.96
    1 C                |   6 C                |  10 C                |   119.30
    1 C                |   6 C                |  20 O                |   106.03
    5 C                |   6 C                |  10 C                |   105.31
    5 C                |   6 C                |  20 O                |   112.35
   10 C                |   6 C                |  20 O                |   106.03
    5 C                |   7 C                |   8 C                |   108.57
    5 C                |   7 C                |  24 H                |   111.14
    5 C                |   7 C                |  25 H                |   111.56
    8 C                |   7 C                |  24 H                |   107.86
    8 C                |   7 C                |  25 H                |   110.80
   24 H                |   7 C                |  25 H                |   106.85
    7 C                |   8 C                |   9 C                |   115.19
    7 C                |   8 C                |  26 H                |   107.71
    7 C                |   8 C                |  27 H                |   109.45
    9 C                |   8 C                |  26 H                |   107.57
    9 C                |   8 C                |  27 H                |   110.77
   26 H                |   8 C                |  27 H                |   105.66
    8 C                |   9 C                |  10 C                |   112.59
    8 C                |   9 C                |  18 C                |   109.73
    8 C                |   9 C                |  28 H                |   106.26
   10 C                |   9 C                |  18 C                |   116.10
   10 C                |   9 C                |  28 H                |   106.27
   18 C                |   9 C                |  28 H                |   105.08
    6 C                |  10 C                |   9 C                |   111.75
    6 C                |  10 C                |  11 C                |   115.98
    6 C                |  10 C                |  29 H                |   106.74
    9 C                |  10 C                |  11 C                |   112.43
    9 C                |  10 C                |  29 H                |   104.78
   11 C                |  10 C                |  29 H                |   104.02
   10 C                |  11 C                |  12 C                |   116.87
   10 C                |  11 C                |  30 H                |   107.37
   10 C                |  11 C                |  31 H                |   110.63
   12 C                |  11 C                |  30 H                |   107.19
   12 C                |  11 C                |  31 H                |   109.50
   30 H                |  11 C                |  31 H                |   104.48
   11 C                |  12 C                |  13 C                |   113.20
   11 C                |  12 C                |  32 H                |   106.27
   11 C                |  12 C                |  33 H                |   110.70
   13 C                |  12 C                |  32 H                |   109.84
   13 C                |  12 C                |  33 H                |   110.14
   32 H                |  12 C                |  33 H                |   106.39
   12 C                |  13 C                |  14 O                |   110.46
   12 C                |  13 C                |  15 C                |   110.37
   12 C                |  13 C                |  19 O                |   110.56
   14 O                |  13 C                |  15 C                |   107.07
   14 O                |  13 C                |  19 O                |   112.40
   15 C                |  13 C                |  19 O                |   105.82
    1 C                |  14 O                |  13 C                |   107.43
   13 C                |  15 C                |  34 H                |   110.33
   13 C                |  15 C                |  35 H                |   111.34
   13 C                |  15 C                |  36 H                |   111.48
   34 H                |  15 C                |  35 H                |   107.19
   34 H                |  15 C                |  36 H                |   107.05
   35 H                |  15 C                |  36 H                |   109.25
    4 C                |  17 C                |  37 H                |   110.87
    4 C                |  17 C                |  38 H                |   111.40
    4 C                |  17 C                |  39 H                |   111.17
   37 H                |  17 C                |  38 H                |   107.51
   37 H                |  17 C                |  39 H                |   107.20
   38 H                |  17 C                |  39 H                |   108.52
    9 C                |  18 C                |  40 H                |   112.94
    9 C                |  18 C                |  41 H                |   109.93
    9 C                |  18 C                |  42 H                |   111.75
   40 H                |  18 C                |  41 H                |   106.76
   40 H                |  18 C                |  42 H                |   108.74
   41 H                |  18 C                |  42 H                |   106.39
 ------------------------------------------------------------------------------
                            number of included internuclear angles:         89
 ==============================================================================


 Summary of "ao basis" -> "" (cartesian)
 ------------------------------------------------------------------------------
       Tag                 Description            Shells   Functions and Types
 ---------------- ------------------------------  ------  ---------------------
 *                           6-31G*                   on all atoms 


                              NWChem Property Module
                              ----------------------


                                     molecule

  itol2e modified to match energy
  convergence criterion.

                                 NWChem DFT Module
                                 -----------------


                                     molecule


                      Basis "ao basis" -> "ao basis" (cartesian)
                      -----
  C (Carbon)
  ----------
            Exponent  Coefficients 
       -------------- ---------------------------------------------------------
  1 S  3.04752490E+03  0.001835
  1 S  4.57369510E+02  0.014037
  1 S  1.03948690E+02  0.068843
  1 S  2.92101550E+01  0.232184
  1 S  9.28666300E+00  0.467941
  1 S  3.16392700E+00  0.362312

  2 S  7.86827240E+00 -0.119332
  2 S  1.88128850E+00 -0.160854
  2 S  5.44249300E-01  1.143456

  3 P  7.86827240E+00  0.068999
  3 P  1.88128850E+00  0.316424
  3 P  5.44249300E-01  0.744308

  4 S  1.68714400E-01  1.000000

  5 P  1.68714400E-01  1.000000

  6 D  8.00000000E-01  1.000000

  O (Oxygen)
  ----------
            Exponent  Coefficients 
       -------------- ---------------------------------------------------------
  1 S  5.48467170E+03  0.001831
  1 S  8.25234950E+02  0.013950
  1 S  1.88046960E+02  0.068445
  1 S  5.29645000E+01  0.232714
  1 S  1.68975700E+01  0.470193
  1 S  5.79963530E+00  0.358521

  2 S  1.55396160E+01 -0.110778
  2 S  3.59993360E+00 -0.148026
  2 S  1.01376180E+00  1.130767

  3 P  1.55396160E+01  0.070874
  3 P  3.59993360E+00  0.339753
  3 P  1.01376180E+00  0.727159

  4 S  2.70005800E-01  1.000000

  5 P  2.70005800E-01  1.000000

  6 D  8.00000000E-01  1.000000

  H (Hydrogen)
  ------------
            Exponent  Coefficients 
       -------------- ---------------------------------------------------------
  1 S  1.87311370E+01  0.033495
  1 S  2.82539370E+00  0.234727
  1 S  6.40121700E-01  0.813757

  2 S  1.61277800E-01  1.000000


 Summary of "ao basis" -> "ao basis" (cartesian)
 ------------------------------------------------------------------------------
       Tag                 Description            Shells   Functions and Types
 ---------------- ------------------------------  ------  ---------------------
 C                           6-31G*                  6       15   3s2p1d
 O                           6-31G*                  6       15   3s2p1d
 H                           6-31G*                  2        2   2s


 Summary of "ao basis" -> "ao basis" (cartesian)
 ------------------------------------------------------------------------------
       Tag                 Description            Shells   Functions and Types
 ---------------- ------------------------------  ------  ---------------------
 C                           6-31G*                  6       15   3s2p1d
 O                           6-31G*                  6       15   3s2p1d
 H                           6-31G*                  2        2   2s


  Caching 1-el integrals 
  itol2e modified to match energy
  convergence criterion.

            General Information
            -------------------
          SCF calculation type: DFT
          Wavefunction type:  closed shell.
          No. of atoms     :    42
          No. of electrons :   152
           Alpha electrons :    76
            Beta electrons :    76
          Charge           :     0
          Spin multiplicity:     1
          Use of symmetry is: off; symmetry adaption is: off
          Maximum number of iterations:  30
          AO basis - number of functions:   344
                     number of shells:   164
          Convergence on energy requested: 1.00D-07
          Convergence on density requested: 1.00D-05
          Convergence on gradient requested: 5.00D-04

              XC Information
              --------------
                         B3LYP Method XC Potential
                     Hartree-Fock (Exact) Exchange  0.200          
                        Slater Exchange Functional  0.800 local    
                    Becke 1988 Exchange Functional  0.720 non-local
              Lee-Yang-Parr Correlation Functional  0.810          
                  VWN I RPA Correlation Functional  0.190 local    

             Grid Information
             ----------------
          Grid used for XC integration:  fine      
          Radial quadrature: Mura-Knowles        
          Angular quadrature: Lebedev. 
          Tag              B.-S. Rad. Rad. Pts. Rad. Cut. Ang. Pts.
          ---              ---------- --------- --------- ---------
          C                   0.70       70          15.0       590
          O                   0.60       70          14.0       590
          H                   0.35       60          14.0       590
          Grid pruning is: on 
          Number of quadrature shells:  2720
          Spatial weights used:  Erf1

          Convergence Information
          -----------------------
          Convergence aids based upon iterative change in 
          total energy or number of iterations. 
          Levelshifting, if invoked, occurs when the 
          HOMO/LUMO gap drops below (HL_TOL): 1.00D-02
          DIIS, if invoked, will attempt to extrapolate 
          using up to (NFOCK): 10 stored Fock matrices.

                    Damping( 0%)  Levelshifting(0.5)       DIIS
                  --------------- ------------------- ---------------
          dE  on:    start            ASAP                start   
          dE off:    2 iters         30 iters            30 iters 


      Screening Tolerance Information
      -------------------------------
          Density screening/tol_rho: 1.00D-11
          AO Gaussian exp screening on grid/accAOfunc:  16
          CD Gaussian exp screening on grid/accCDfunc:  20
          XC Gaussian exp screening on grid/accXCfunc:  20
          Schwarz screening/accCoul: 1.00D-08


      Superposition of Atomic Density Guess
      -------------------------------------

 Sum of atomic energies:        -949.63668925

      Non-variational initial energy
      ------------------------------

 Total energy =    -962.308192
 1-e energy   =   -4976.203872
 2-e energy   =    2162.883966
 HOMO         =      -0.255193
 LUMO         =      -0.016697

   Time after variat. SCF:      7.1
   Time prior to 1st pass:      7.1

 Grid_pts file          = ./molecule.gridpts.0
 Record size in doubles =  12289        No. of grid_pts per rec  =   3070
 Max. records in memory =     97        Max. recs in file   =     21248

 Grid integrated density:     152.000024412337
 Requested integration accuracy:   0.10E-06

           Memory utilization after 1st SCF pass: 
           Heap Space remaining (MW):       11.89            11893134
          Stack Space remaining (MW):       13.10            13103364

   convergence    iter        energy       DeltaE   RMS-Dens  Diis-err    time
 ---------------- ----- ----------------- --------- --------- ---------  ------
 d= 0,ls=0.0,diis     1   -960.4380032409 -2.81D+03  9.11D-03  3.98D+00    49.6
 Grid integrated density:     152.000020836136
 Requested integration accuracy:   0.10E-06
 d= 0,ls=0.0,diis     2   -959.8672557134  5.71D-01  6.94D-03  9.91D+00    88.0
 Grid integrated density:     152.000020459041
 Requested integration accuracy:   0.10E-06
 d= 0,ls=0.0,diis     3   -960.7724169447 -9.05D-01  2.12D-03  8.03D-01   126.1
 Grid integrated density:     152.000019514296
 Requested integration accuracy:   0.10E-06
 d= 0,ls=0.0,diis     4   -960.8279204127 -5.55D-02  9.77D-04  2.36D-01   164.2
 Grid integrated density:     152.000020333167
 Requested integration accuracy:   0.10E-06
 d= 0,ls=0.0,diis     5   -960.8489882127 -2.11D-02  2.48D-04  1.16D-02   202.4
 Grid integrated density:     152.000018092974
 Requested integration accuracy:   0.10E-06
  Resetting Diis
 d= 0,ls=0.0,diis     6   -960.8499666215 -9.78D-04  8.67D-05  8.51D-04   245.3
 Grid integrated density:     152.000018002292
 Requested integration accuracy:   0.10E-06
 d= 0,ls=0.0,diis     7   -960.8500529710 -8.63D-05  4.91D-05  8.51D-05   288.0
 Grid integrated density:     152.000018024170
 Requested integration accuracy:   0.10E-06
 d= 0,ls=0.0,diis     8   -960.8500357542  1.72D-05  3.02D-05  2.64D-04   330.9
 Grid integrated density:     152.000018015561
 Requested integration accuracy:   0.10E-06
 d= 0,ls=0.0,diis     9   -960.8500615209 -2.58D-05  5.16D-06  6.09D-06   373.7
 Grid integrated density:     152.000018012922
 Requested integration accuracy:   0.10E-06
 d= 0,ls=0.0,diis    10   -960.8500620963 -5.75D-07  1.28D-06  3.14D-07   416.5
 Grid integrated density:     152.000018013001
 Requested integration accuracy:   0.10E-06
 d= 0,ls=0.0,diis    11   -960.8500621297 -3.34D-08  3.62D-07  2.06D-08   459.3


         Total DFT energy =     -960.850062129719
      One electron energy =    -4988.652097400793
           Coulomb energy =     2309.404803108434
    Exchange-Corr. energy =     -132.614482524900
 Nuclear repulsion energy =     1851.011714687540

 Numeric. integr. density =      152.000018013001

     Total iterative time =    452.3s


                       DFT Final Molecular Orbital Analysis
                       ------------------------------------

 Vector   20  Occ=2.000000D+00  E=-1.017020D+01
              MO Center= -2.8D+00,  1.9D+00, -2.9D-01, r^2= 2.8D-02
   Bfn.  Coefficient  Atom+Function         Bfn.  Coefficient  Atom+Function  
  ----- ------------  ---------------      ----- ------------  ---------------
   256      0.992932  18 C  s         

 Vector   21  Occ=2.000000D+00  E=-1.139249D+00
              MO Center=  7.2D-01,  8.5D-01, -7.8D-01, r^2= 2.3D+00
   Bfn.  Coefficient  Atom+Function         Bfn.  Coefficient  Atom+Function  
  ----- ------------  ---------------      ----- ------------  ---------------
   272      0.276933  19 O  s               276      0.274154  19 O  s         
   287      0.262829  20 O  s               291      0.241181  20 O  s         
   201      0.176181  14 O  s         

 Vector   22  Occ=2.000000D+00  E=-1.110526D+00
              MO Center=  1.4D+00, -1.3D+00,  4.3D-01, r^2= 2.7D+00
   Bfn.  Coefficient  Atom+Function         Bfn.  Coefficient  Atom+Function  
  ----- ------------  ---------------      ----- ------------  ---------------
    21      0.382015   2 O  s                17      0.354087   2 O  s         
    32      0.178738   3 C  s                16     -0.164499   2 O  s         

 Vector   23  Occ=2.000000D+00  E=-1.054375D+00
              MO Center=  1.5D+00,  2.9D-01,  1.8D-01, r^2= 3.7D+00
   Bfn.  Coefficient  Atom+Function         Bfn.  Coefficient  Atom+Function  
  ----- ------------  ---------------      ----- ------------  ---------------
   201      0.411153  14 O  s               197      0.361067  14 O  s         
   291     -0.172844  20 O  s               196     -0.168647  14 O  s         
   287     -0.162500  20 O  s               231     -0.161585  16 O  s         
   227     -0.155019  16 O  s         

 Vector   24  Occ=2.000000D+00  E=-1.018874D+00
              MO Center=  1.7D+00, -2.4D+00,  5.7D-01, r^2= 2.9D+00
   Bfn.  Coefficient  Atom+Function         Bfn.  Coefficient  Atom+Function  
  ----- ------------  ---------------      ----- ------------  ---------------
   231      0.378755  16 O  s               227      0.363297  16 O  s         
    21     -0.240644   2 O  s                17     -0.210633   2 O  s         
    34     -0.203378   3 C  py              226     -0.169192  16 O  s         

 Vector   25  Occ=2.000000D+00  E=-9.492168D-01
              MO Center=  4.3D-01,  9.1D-01, -8.7D-01, r^2= 2.4D+00
   Bfn.  Coefficient  Atom+Function         Bfn.  Coefficient  Atom+Function  
  ----- ------------  ---------------      ----- ------------  ---------------
   276      0.362288  19 O  s               291     -0.317842  20 O  s         
   272      0.307944  19 O  s               287     -0.257860  20 O  s         
    77     -0.163869   6 C  s         

 Vector   26  Occ=2.000000D+00  E=-8.525342D-01
              MO Center= -8.6D-01, -4.5D-01,  1.3D-02, r^2= 5.1D+00
   Bfn.  Coefficient  Atom+Function         Bfn.  Coefficient  Atom+Function  
  ----- ------------  ---------------      ----- ------------  ---------------
    62      0.190015   5 C  s               291     -0.167928  20 O  s         

 Vector   27  Occ=2.000000D+00  E=-8.189388D-01
              MO Center= -4.4D-01, -1.1D-01,  2.5D-01, r^2= 7.3D+00
   Bfn.  Coefficient  Atom+Function         Bfn.  Coefficient  Atom+Function  
  ----- ------------  ---------------      ----- ------------  ---------------
    47      0.187183   4 C  s                51      0.157812   4 C  s         
   152     -0.153745  11 C  s         

 Vector   28  Occ=2.000000D+00  E=-7.953748D-01
              MO Center= -5.6D-01,  9.0D-01,  1.4D-01, r^2= 8.2D+00
   Bfn.  Coefficient  Atom+Function         Bfn.  Coefficient  Atom+Function  
  ----- ------------  ---------------      ----- ------------  ---------------
   167     -0.178381  12 C  s               107      0.162252   8 C  s         

 Vector   29  Occ=2.000000D+00  E=-7.684282D-01
              MO Center=  3.1D-01,  7.4D-01,  4.3D-02, r^2= 7.0D+00
   Bfn.  Coefficient  Atom+Function         Bfn.  Coefficient  Atom+Function  
  ----- ------------  ---------------      ----- ------------  ---------------
   291      0.184346  20 O  s               212      0.163681  15 C  s         
     2     -0.160373   1 C  s         

 Vector   30  Occ=2.000000D+00  E=-7.551713D-01
              MO Center= -5.0D-01, -7.5D-01, -2.5D-01, r^2= 8.2D+00
   Bfn.  Coefficient  Atom+Function         Bfn.  Coefficient  Atom+Function  
  ----- ------------  ---------------      ----- ------------  ---------------
   242      0.173959  17 C  s                47      0.151935   4 C  s         
   246      0.151592  17 C  s                77     -0.150754   6 C  s         

 Vector   31  Occ=2.000000D+00  E=-7.328294D-01
              MO Center= -1.7D-01,  1.3D+00, -8.1D-02, r^2= 8.8D+00
   Bfn.  Coefficient  Atom+Function         Bfn.  Coefficient  Atom+Function  
  ----- ------------  ---------------      ----- ------------  ---------------
   212      0.196075  15 C  s               216      0.179040  15 C  s         
    92     -0.168572   7 C  s         

 Vector   32  Occ=2.000000D+00  E=-7.005548D-01
              MO Center=  4.7D-01, -3.8D-02,  3.2D-01, r^2= 7.1D+00
   Bfn.  Coefficient  Atom+Function         Bfn.  Coefficient  Atom+Function  
  ----- ------------  ---------------      ----- ------------  ---------------
     2      0.230642   1 C  s                19      0.221224   2 O  py        
     6      0.202519   1 C  s         

 Vector   33  Occ=2.000000D+00  E=-6.893546D-01
              MO Center= -7.0D-01, -2.7D-02, -1.6D-01, r^2= 1.1D+01
   Bfn.  Coefficient  Atom+Function         Bfn.  Coefficient  Atom+Function  
  ----- ------------  ---------------      ----- ------------  ---------------
   257     -0.195015  18 C  s               242      0.189537  17 C  s         
   261     -0.182528  18 C  s               246      0.180082  17 C  s         

 Vector   34  Occ=2.000000D+00  E=-6.583344D-01
              MO Center= -9.0D-01,  4.8D-01,  2.8D-02, r^2= 8.6D+00
   Bfn.  Coefficient  Atom+Function         Bfn.  Coefficient  Atom+Function  
  ----- ------------  ---------------      ----- ------------  ---------------
   107      0.176662   8 C  s               111      0.168765   8 C  s         

 Vector   35  Occ=2.000000D+00  E=-6.545320D-01
              MO Center=  1.3D-01, -6.8D-01, -2.6D-01, r^2= 1.1D+01
   Bfn.  Coefficient  Atom+Function         Bfn.  Coefficient  Atom+Function  
  ----- ------------  ---------------      ----- ------------  ---------------
   242      0.188477  17 C  s               246      0.183369  17 C  s         

 Vector   36  Occ=2.000000D+00  E=-6.178605D-01
              MO Center= -4.1D-01,  2.2D-01,  1.1D-01, r^2= 7.2D+00
   Bfn.  Coefficient  Atom+Function         Bfn.  Coefficient  Atom+Function  
  ----- ------------  ---------------      ----- ------------  ---------------
    19      0.166598   2 O  py        

 Vector   37  Occ=2.000000D+00  E=-5.888269D-01
              MO Center= -4.3D-01, -5.3D-01, -5.9D-02, r^2= 8.1D+00
   Bfn.  Coefficient  Atom+Function         Bfn.  Coefficient  Atom+Function  
  ----- ------------  ---------------      ----- ------------  ---------------
    19      0.134187   2 O  py               92      0.125034   7 C  s         
    96      0.123102   7 C  s         

 Vector   38  Occ=2.000000D+00  E=-5.758070D-01
              MO Center=  1.7D-01,  7.6D-01,  2.4D-01, r^2= 7.3D+00
   Bfn.  Coefficient  Atom+Function         Bfn.  Coefficient  Atom+Function  
  ----- ------------  ---------------      ----- ------------  ---------------
   199     -0.151945  14 O  py        

 Vector   39  Occ=2.000000D+00  E=-5.710210D-01
              MO Center=  1.4D-01,  2.0D-02,  3.0D-01, r^2= 8.2D+00
   Bfn.  Coefficient  Atom+Function         Bfn.  Coefficient  Atom+Function  
  ----- ------------  ---------------      ----- ------------  ---------------
    19      0.246835   2 O  py                5      0.168793   1 C  pz        
   199      0.159971  14 O  py        

 Vector   40  Occ=2.000000D+00  E=-5.556275D-01
              MO Center=  4.8D-01,  6.0D-01, -2.4D-01, r^2= 5.4D+00
   Bfn.  Coefficient  Atom+Function         Bfn.  Coefficient  Atom+Function  
  ----- ------------  ---------------      ----- ------------  ---------------
   199      0.217486  14 O  py              185      0.194527  13 C  pz        
   273     -0.164632  19 O  px              274     -0.163282  19 O  py        
   288      0.154209  20 O  px        

 Vector   41  Occ=2.000000D+00  E=-5.290614D-01
              MO Center=  1.8D-01, -2.3D-01,  2.9D-02, r^2= 7.1D+00
   Bfn.  Coefficient  Atom+Function         Bfn.  Coefficient  Atom+Function  
  ----- ------------  ---------------      ----- ------------  ---------------
     3      0.172410   1 C  px               20     -0.170034   2 O  pz        

 Vector   42  Occ=2.000000D+00  E=-5.281357D-01
              MO Center= -2.0D-03, -4.3D-01, -2.9D-01, r^2= 6.6D+00
   Bfn.  Coefficient  Atom+Function         Bfn.  Coefficient  Atom+Function  
  ----- ------------  ---------------      ----- ------------  ---------------
   276      0.210951  19 O  s                64      0.174464   5 C  py        
   275     -0.170710  19 O  pz               50     -0.167895   4 C  pz        

 Vector   43  Occ=2.000000D+00  E=-5.141886D-01
              MO Center=  9.3D-02, -1.4D+00, -7.2D-02, r^2= 7.0D+00
   Bfn.  Coefficient  Atom+Function         Bfn.  Coefficient  Atom+Function  
  ----- ------------  ---------------      ----- ------------  ---------------
    50      0.197352   4 C  pz               33     -0.173060   3 C  px        

 Vector   44  Occ=2.000000D+00  E=-4.858925D-01
              MO Center=  2.7D-01,  1.1D+00,  1.1D-01, r^2= 6.9D+00
   Bfn.  Coefficient  Atom+Function         Bfn.  Coefficient  Atom+Function  
  ----- ------------  ---------------      ----- ------------  ---------------
   184      0.189691  13 C  py              140      0.186230  10 C  pz        
   213     -0.173417  15 C  px        

 Vector   45  Occ=2.000000D+00  E=-4.798105D-01
              MO Center= -1.9D-01,  9.7D-01,  1.9D-01, r^2= 8.4D+00
   Bfn.  Coefficient  Atom+Function         Bfn.  Coefficient  Atom+Function  
  ----- ------------  ---------------      ----- ------------  ---------------
   169      0.183555  12 C  py              183      0.150782  13 C  px        

 Vector   46  Occ=2.000000D+00  E=-4.692779D-01
              MO Center= -5.2D-02, -2.5D-01,  2.1D-01, r^2= 9.9D+00
   Bfn.  Coefficient  Atom+Function         Bfn.  Coefficient  Atom+Function  
  ----- ------------  ---------------      ----- ------------  ---------------
   231      0.192785  16 O  s         

 Vector   47  Occ=2.000000D+00  E=-4.618811D-01
              MO Center= -7.7D-01, -1.5D-01,  6.8D-02, r^2= 9.6D+00
   Bfn.  Coefficient  Atom+Function         Bfn.  Coefficient  Atom+Function  
  ----- ------------  ---------------      ----- ------------  ---------------
   201     -0.140341  14 O  s               109      0.135337   8 C  py        
   125     -0.131879   9 C  pz              259     -0.129818  18 C  py        

 Vector   48  Occ=2.000000D+00  E=-4.517879D-01
              MO Center= -2.0D-01, -6.4D-02, -1.5D-03, r^2= 8.1D+00
   Bfn.  Coefficient  Atom+Function         Bfn.  Coefficient  Atom+Function  
  ----- ------------  ---------------      ----- ------------  ---------------
   276     -0.173797  19 O  s                20      0.163919   2 O  pz        
   290     -0.160458  20 O  pz        

 Vector   49  Occ=2.000000D+00  E=-4.434056D-01
              MO Center=  9.5D-01, -1.7D+00,  5.7D-01, r^2= 9.8D+00
   Bfn.  Coefficient  Atom+Function         Bfn.  Coefficient  Atom+Function  
  ----- ------------  ---------------      ----- ------------  ---------------
   229      0.329611  16 O  py              231     -0.303836  16 O  s         
    34     -0.240432   3 C  py              233      0.174127  16 O  py        
   228     -0.171006  16 O  px              227     -0.155650  16 O  s         

 Vector   50  Occ=2.000000D+00  E=-4.396011D-01
              MO Center= -4.0D-01,  9.6D-01, -5.9D-02, r^2= 9.2D+00
   Bfn.  Coefficient  Atom+Function         Bfn.  Coefficient  Atom+Function  
  ----- ------------  ---------------      ----- ------------  ---------------
   213     -0.169967  15 C  px              184      0.165311  13 C  py        
   258      0.153781  18 C  px              275     -0.154094  19 O  pz        

 Vector   51  Occ=2.000000D+00  E=-4.330357D-01
              MO Center=  4.5D-01,  2.9D-01, -3.4D-01, r^2= 1.0D+01
   Bfn.  Coefficient  Atom+Function         Bfn.  Coefficient  Atom+Function  
  ----- ------------  ---------------      ----- ------------  ---------------
   291     -0.184055  20 O  s               214      0.180743  15 C  py        
   288      0.164054  20 O  px               80     -0.153342   6 C  pz        

 Vector   52  Occ=2.000000D+00  E=-4.247762D-01
              MO Center= -1.9D-01,  7.1D-01, -9.0D-02, r^2= 9.1D+00
   Bfn.  Coefficient  Atom+Function         Bfn.  Coefficient  Atom+Function  
  ----- ------------  ---------------      ----- ------------  ---------------
   289      0.167293  20 O  py              275      0.153493  19 O  pz        

 Vector   53  Occ=2.000000D+00  E=-4.190946D-01
              MO Center=  9.0D-02,  8.8D-02, -1.5D-01, r^2= 1.1D+01
   Bfn.  Coefficient  Atom+Function         Bfn.  Coefficient  Atom+Function  
  ----- ------------  ---------------      ----- ------------  ---------------
   275      0.208246  19 O  pz              243     -0.182207  17 C  px        

 Vector   54  Occ=2.000000D+00  E=-4.090933D-01
              MO Center=  1.4D+00,  1.7D+00, -3.5D-01, r^2= 9.4D+00
   Bfn.  Coefficient  Atom+Function         Bfn.  Coefficient  Atom+Function  
  ----- ------------  ---------------      ----- ------------  ---------------
   215      0.268187  15 C  pz              329     -0.196810  35 H  s         
   213      0.166144  15 C  px              330     -0.165652  35 H  s         
   331      0.162185  36 H  s         

 Vector   55  Occ=2.000000D+00  E=-4.059947D-01
              MO Center= -5.1D-01,  4.7D-01, -1.0D-01, r^2= 9.4D+00
   Bfn.  Coefficient  Atom+Function         Bfn.  Coefficient  Atom+Function  
  ----- ------------  ---------------      ----- ------------  ---------------
   198      0.150766  14 O  px        

 Vector   56  Occ=2.000000D+00  E=-4.027136D-01
              MO Center= -4.0D-01, -5.9D-01, -1.1D-01, r^2= 1.0D+01
   Bfn.  Coefficient  Atom+Function         Bfn.  Coefficient  Atom+Function  
  ----- ------------  ---------------      ----- ------------  ---------------
   245      0.225828  17 C  pz              289      0.157132  20 O  py        

 Vector   57  Occ=2.000000D+00  E=-3.966915D-01
              MO Center=  1.2D+00, -5.5D-01, -2.6D-02, r^2= 9.6D+00
   Bfn.  Coefficient  Atom+Function         Bfn.  Coefficient  Atom+Function  
  ----- ------------  ---------------      ----- ------------  ---------------
   228      0.202261  16 O  px               35     -0.166850   3 C  pz        
   198     -0.166187  14 O  px              230     -0.159262  16 O  pz        

 Vector   58  Occ=2.000000D+00  E=-3.945957D-01
              MO Center=  8.0D-01,  1.0D+00, -3.3D-01, r^2= 1.0D+01
   Bfn.  Coefficient  Atom+Function         Bfn.  Coefficient  Atom+Function  
  ----- ------------  ---------------      ----- ------------  ---------------
   214      0.229877  15 C  py              288     -0.156045  20 O  px        

 Vector   59  Occ=2.000000D+00  E=-3.888052D-01
              MO Center= -6.1D-01, -2.1D-01, -4.2D-01, r^2= 1.0D+01
   Bfn.  Coefficient  Atom+Function         Bfn.  Coefficient  Atom+Function  
  ----- ------------  ---------------      ----- ------------  ---------------
    94      0.164234   7 C  py              243     -0.161454  17 C  px        
   274     -0.155180  19 O  py        

 Vector   60  Occ=2.000000D+00  E=-3.851923D-01
              MO Center= -7.1D-01, -4.2D-01, -1.8D-01, r^2= 1.0D+01
   Bfn.  Coefficient  Atom+Function         Bfn.  Coefficient  Atom+Function  
  ----- ------------  ---------------      ----- ------------  ---------------
   244     -0.198366  17 C  py               49      0.187514   4 C  py        
   110      0.162493   8 C  pz        

 Vector   61  Occ=2.000000D+00  E=-3.788981D-01
              MO Center= -1.0D+00, -8.8D-01, -3.5D-01, r^2= 1.1D+01
   Bfn.  Coefficient  Atom+Function         Bfn.  Coefficient  Atom+Function  
  ----- ------------  ---------------      ----- ------------  ---------------
   243      0.218859  17 C  px               93      0.167404   7 C  px        
   258      0.157993  18 C  px        

 Vector   62  Occ=2.000000D+00  E=-3.718133D-01
              MO Center= -5.7D-01, -5.0D-01, -1.6D-01, r^2= 9.8D+00
   Bfn.  Coefficient  Atom+Function         Bfn.  Coefficient  Atom+Function  
  ----- ------------  ---------------      ----- ------------  ---------------
    95      0.173511   7 C  pz              169      0.160754  12 C  py        
   245      0.155174  17 C  pz        

 Vector   63  Occ=2.000000D+00  E=-3.672804D-01
              MO Center= -5.7D-01,  1.2D+00,  2.1D-01, r^2= 1.0D+01
   Bfn.  Coefficient  Atom+Function         Bfn.  Coefficient  Atom+Function  
  ----- ------------  ---------------      ----- ------------  ---------------
   258      0.194524  18 C  px              153      0.158938  11 C  px        
   168     -0.152039  12 C  px        

 Vector   64  Occ=2.000000D+00  E=-3.607495D-01
              MO Center= -1.5D-01, -2.1D-01, -4.1D-02, r^2= 1.0D+01
   Bfn.  Coefficient  Atom+Function         Bfn.  Coefficient  Atom+Function  
  ----- ------------  ---------------      ----- ------------  ---------------
   155      0.180033  11 C  pz              170     -0.168512  12 C  pz        

 Vector   65  Occ=2.000000D+00  E=-3.557722D-01
              MO Center=  1.8D-01, -6.1D-03, -4.8D-01, r^2= 7.4D+00
   Bfn.  Coefficient  Atom+Function         Bfn.  Coefficient  Atom+Function  
  ----- ------------  ---------------      ----- ------------  ---------------
   275      0.232111  19 O  pz              290     -0.207739  20 O  pz        
   274     -0.171895  19 O  py               20     -0.159971   2 O  pz        
    49     -0.153493   4 C  py        

 Vector   66  Occ=2.000000D+00  E=-3.471218D-01
              MO Center= -8.2D-01, -7.1D-01, -1.1D-01, r^2= 8.5D+00
   Bfn.  Coefficient  Atom+Function         Bfn.  Coefficient  Atom+Function  
  ----- ------------  ---------------      ----- ------------  ---------------
    63      0.185943   5 C  px              108      0.173824   8 C  px        
    50      0.166235   4 C  pz        

 Vector   67  Occ=2.000000D+00  E=-3.439442D-01
              MO Center= -8.6D-01, -2.6D-01,  6.5D-02, r^2= 9.9D+00
   Bfn.  Coefficient  Atom+Function         Bfn.  Coefficient  Atom+Function  
  ----- ------------  ---------------      ----- ------------  ---------------
   124      0.150071   9 C  py        

 Vector   68  Occ=2.000000D+00  E=-3.328302D-01
              MO Center= -6.1D-01, -7.5D-02,  2.4D-01, r^2= 8.8D+00
   Bfn.  Coefficient  Atom+Function         Bfn.  Coefficient  Atom+Function  
  ----- ------------  ---------------      ----- ------------  ---------------
   230     -0.173985  16 O  pz              274      0.164781  19 O  py        
    20      0.162678   2 O  pz              170      0.157632  12 C  pz        

 Vector   69  Occ=2.000000D+00  E=-3.281073D-01
              MO Center= -1.0D+00,  5.3D-01,  2.0D-01, r^2= 7.9D+00
   Bfn.  Coefficient  Atom+Function         Bfn.  Coefficient  Atom+Function  
  ----- ------------  ---------------      ----- ------------  ---------------
   125      0.218853   9 C  pz              110     -0.186800   8 C  pz        
   260     -0.175350  18 C  pz              200     -0.172729  14 O  pz        
   316      0.157420  28 H  s               315      0.152349  28 H  s         

 Vector   70  Occ=2.000000D+00  E=-3.188635D-01
              MO Center=  3.5D-01, -6.0D-01,  7.2D-01, r^2= 8.5D+00
   Bfn.  Coefficient  Atom+Function         Bfn.  Coefficient  Atom+Function  
  ----- ------------  ---------------      ----- ------------  ---------------
    18      0.318654   2 O  px               22      0.234708   2 O  px        
   230      0.205034  16 O  pz              228     -0.168001  16 O  px        
   123     -0.157288   9 C  px              138      0.150487  10 C  px        

 Vector   71  Occ=2.000000D+00  E=-3.120467D-01
              MO Center= -8.4D-01,  7.4D-01,  3.4D-01, r^2= 6.6D+00
   Bfn.  Coefficient  Atom+Function         Bfn.  Coefficient  Atom+Function  
  ----- ------------  ---------------      ----- ------------  ---------------
   318     -0.192411  29 H  s               200      0.188205  14 O  pz        
   290     -0.183769  20 O  pz              259      0.171762  18 C  py        
   140     -0.169170  10 C  pz              317     -0.157383  29 H  s         
   124     -0.156116   9 C  py        

 Vector   72  Occ=2.000000D+00  E=-3.034941D-01
              MO Center= -6.8D-01,  7.6D-01,  5.0D-01, r^2= 8.1D+00
   Bfn.  Coefficient  Atom+Function         Bfn.  Coefficient  Atom+Function  
  ----- ------------  ---------------      ----- ------------  ---------------
   123      0.212147   9 C  px              138     -0.206483  10 C  px        
   168     -0.179729  12 C  px              153      0.169076  11 C  px        

 Vector   73  Occ=2.000000D+00  E=-3.005477D-01
              MO Center= -1.3D-01,  5.2D-03,  5.2D-02, r^2= 7.7D+00
   Bfn.  Coefficient  Atom+Function         Bfn.  Coefficient  Atom+Function  
  ----- ------------  ---------------      ----- ------------  ---------------
   274      0.218019  19 O  py              273     -0.174414  19 O  px        
   139      0.162785  10 C  py              200     -0.159386  14 O  pz        
   109      0.152528   8 C  py              278      0.151633  19 O  py        

 Vector   74  Occ=2.000000D+00  E=-2.728846D-01
              MO Center=  1.1D+00, -1.8D+00,  3.1D-01, r^2= 6.5D+00
   Bfn.  Coefficient  Atom+Function         Bfn.  Coefficient  Atom+Function  
  ----- ------------  ---------------      ----- ------------  ---------------
   228      0.320712  16 O  px              230      0.262488  16 O  pz        
   232      0.218997  16 O  px              229      0.198869  16 O  py        
   234      0.176235  16 O  pz              198     -0.168979  14 O  px        

 Vector   75  Occ=2.000000D+00  E=-2.700452D-01
              MO Center=  8.8D-01, -6.9D-01,  9.5D-02, r^2= 7.3D+00
   Bfn.  Coefficient  Atom+Function         Bfn.  Coefficient  Atom+Function  
  ----- ------------  ---------------      ----- ------------  ---------------
   198      0.253241  14 O  px              230      0.249362  16 O  pz        
   200     -0.199545  14 O  pz              202      0.188253  14 O  px        
   289     -0.187306  20 O  py              228      0.177729  16 O  px        
   234      0.172529  16 O  pz               51      0.166898   4 C  s         
   290     -0.162851  20 O  pz        

 Vector   76  Occ=2.000000D+00  E=-2.527053D-01
              MO Center=  4.9D-01,  7.4D-01, -5.2D-01, r^2= 4.3D+00
   Bfn.  Coefficient  Atom+Function         Bfn.  Coefficient  Atom+Function  
  ----- ------------  ---------------      ----- ------------  ---------------
   289     -0.275818  20 O  py              274      0.256295  19 O  py        
   273     -0.225889  19 O  px              198     -0.220598  14 O  px        
   288      0.217397  20 O  px              171     -0.200342  12 C  s         
   293     -0.197688  20 O  py              278      0.180337  19 O  py        
   202     -0.171242  14 O  px              292      0.158389  20 O  px        

 Vector   77  Occ=0.000000D+00  E=-1.938259D-02
              MO Center=  3.6D-01,  9.1D-01, -1.0D+00, r^2= 3.5D+00
   Bfn.  Coefficient  Atom+Function         Bfn.  Coefficient  Atom+Function  
  ----- ------------  ---------------      ----- ------------  ---------------
   291     -0.513690  20 O  s               276      0.473979  19 O  s         
   288     -0.397918  20 O  px              292     -0.387104  20 O  px        
   273     -0.362877  19 O  px              277     -0.334430  19 O  px        
    66     -0.305132   5 C  s                 6      0.276520   1 C  s         
   332     -0.273649  36 H  s               216      0.244532  15 C  s         

 Vector   78  Occ=0.000000D+00  E=-6.802131D-03
              MO Center=  1.3D+00, -2.5D+00,  3.2D-01, r^2= 2.8D+00
   Bfn.  Coefficient  Atom+Function         Bfn.  Coefficient  Atom+Function  
  ----- ------------  ---------------      ----- ------------  ---------------
    35     -0.386638   3 C  pz               33      0.364637   3 C  px        
    39     -0.327364   3 C  pz              304     -0.314624  22 H  s         
    37      0.308156   3 C  px              230      0.282933  16 O  pz        
   234      0.276601  16 O  pz              232     -0.272029  16 O  px        
   228     -0.266544  16 O  px              246      0.255075  17 C  s         

 Vector   79  Occ=0.000000D+00  E= 6.300449D-02
              MO Center= -1.2D+00,  3.2D-01,  8.9D-01, r^2= 8.9D+00
   Bfn.  Coefficient  Atom+Function         Bfn.  Coefficient  Atom+Function  
  ----- ------------  ---------------      ----- ------------  ---------------
   318     -0.682317  29 H  s               111      0.631285   8 C  s         
   306     -0.611399  23 H  s               316     -0.575597  28 H  s         
   312     -0.570228  26 H  s               126      0.531530   9 C  s         
   156      0.517042  11 C  s               324     -0.422203  32 H  s         
   322     -0.395221  31 H  s               261      0.384140  18 C  s         

 Vector   80  Occ=0.000000D+00  E= 6.861458D-02
              MO Center=  9.7D-01,  1.6D-02, -6.5D-02, r^2= 7.5D+00
   Bfn.  Coefficient  Atom+Function         Bfn.  Coefficient  Atom+Function  
  ----- ------------  ---------------      ----- ------------  ---------------
   302      0.803873  21 H  s                 9      0.632477   1 C  pz        
    36      0.626530   3 C  s                51     -0.570174   4 C  s         
    21     -0.540488   2 O  s               156     -0.470621  11 C  s         
   201     -0.471059  14 O  s               141     -0.465993  10 C  s         
   216     -0.444375  15 C  s               304      0.423141  22 H  s         

 Vector   81  Occ=0.000000D+00  E= 9.051532D-02
              MO Center= -4.2D-01,  2.3D-01, -1.6D-01, r^2= 1.3D+01
   Bfn.  Coefficient  Atom+Function         Bfn.  Coefficient  Atom+Function  
  ----- ------------  ---------------      ----- ------------  ---------------
   246      0.748683  17 C  s               261     -0.733514  18 C  s         
   171     -0.669529  12 C  s               326      0.656759  33 H  s         
    51      0.600306   4 C  s               306     -0.597252  23 H  s         
   304     -0.586459  22 H  s               156     -0.503517  11 C  s         
   344      0.505149  42 H  s               322      0.461631  31 H  s         

 Vector   82  Occ=0.000000D+00  E= 9.710126D-02
              MO Center= -4.9D-01,  1.0D+00,  3.5D-01, r^2= 1.3D+01
   Bfn.  Coefficient  Atom+Function         Bfn.  Coefficient  Atom+Function  
  ----- ------------  ---------------      ----- ------------  ---------------
   324      0.870886  32 H  s                96      0.709911   7 C  s         
   246      0.639114  17 C  s               111      0.578101   8 C  s         
   308     -0.550603  24 H  s               320      0.550176  30 H  s         
   261      0.538693  18 C  s               312     -0.458165  26 H  s         
   156     -0.438734  11 C  s               332      0.437643  36 H  s         

 Vector   83  Occ=0.000000D+00  E= 1.011073D-01
              MO Center= -9.5D-02, -2.2D-01, -3.6D-01, r^2= 1.2D+01
   Bfn.  Coefficient  Atom+Function         Bfn.  Coefficient  Atom+Function  
  ----- ------------  ---------------      ----- ------------  ---------------
    96      0.813605   7 C  s               304     -0.783446  22 H  s         
   310     -0.611588  25 H  s                 6      0.544934   1 C  s         
   318      0.540256  29 H  s               141     -0.523209  10 C  s         
   171      0.515989  12 C  s               306      0.512138  23 H  s         
   324     -0.478790  32 H  s               246      0.472355  17 C  s         

 Vector   84  Occ=0.000000D+00  E= 1.098080D-01
              MO Center= -2.9D-01,  3.2D-01, -4.5D-02, r^2= 1.4D+01
   Bfn.  Coefficient  Atom+Function         Bfn.  Coefficient  Atom+Function  
  ----- ------------  ---------------      ----- ------------  ---------------
   216      0.908400  15 C  s               246      0.740762  17 C  s         
   316      0.704789  28 H  s               330     -0.664797  35 H  s         
   126     -0.620143   9 C  s               336     -0.576694  38 H  s         
   171      0.561819  12 C  s                96      0.553693   7 C  s         
   304      0.530807  22 H  s               306     -0.526113  23 H  s         

 Vector   85  Occ=0.000000D+00  E= 1.155767D-01
              MO Center=  6.3D-01,  1.6D+00, -2.3D-01, r^2= 1.3D+01
   Bfn.  Coefficient  Atom+Function         Bfn.  Coefficient  Atom+Function  
  ----- ------------  ---------------      ----- ------------  ---------------
   216      1.407193  15 C  s               156     -1.025176  11 C  s         
   328     -1.026062  34 H  s               111      0.775862   8 C  s         
   322      0.604565  31 H  s               314     -0.534484  27 H  s         
   330     -0.511807  35 H  s               186      0.470594  13 C  s         
   246     -0.384541  17 C  s               332     -0.365945  36 H  s         

 Vector   86  Occ=0.000000D+00  E= 1.234473D-01
              MO Center= -8.6D-01,  3.7D-01, -2.4D-01, r^2= 1.1D+01
   Bfn.  Coefficient  Atom+Function         Bfn.  Coefficient  Atom+Function  
  ----- ------------  ---------------      ----- ------------  ---------------
    96     -0.795231   7 C  s                51      0.732744   4 C  s         
   314      0.712596  27 H  s               308      0.688111  24 H  s         
   326     -0.616304  33 H  s               261      0.538652  18 C  s         
    66      0.518452   5 C  s               171      0.499045  12 C  s         
   141     -0.490022  10 C  s               344     -0.491611  42 H  s         

 Vector   87  Occ=0.000000D+00  E= 1.276794D-01
              MO Center= -1.9D+00,  1.5D-01,  1.4D-01, r^2= 1.0D+01
   Bfn.  Coefficient  Atom+Function         Bfn.  Coefficient  Atom+Function  
  ----- ------------  ---------------      ----- ------------  ---------------
   316      0.839731  28 H  s               261      0.749422  18 C  s         
   314     -0.729357  27 H  s               310     -0.706170  25 H  s         
   306     -0.564413  23 H  s               126     -0.553133   9 C  s         
   112     -0.535916   8 C  px              312      0.535456  26 H  s         
   342     -0.528774  41 H  s               216     -0.472033  15 C  s         

 Vector   88  Occ=0.000000D+00  E= 1.322002D-01
              MO Center= -3.0D-01, -6.7D-01,  3.7D-02, r^2= 1.3D+01
   Bfn.  Coefficient  Atom+Function         Bfn.  Coefficient  Atom+Function  
  ----- ------------  ---------------      ----- ------------  ---------------
   246      1.392490  17 C  s               111     -0.845710   8 C  s         
   320     -0.848216  30 H  s               338     -0.806650  39 H  s         
   156      0.647881  11 C  s                 6     -0.642064   1 C  s         
   302      0.525024  21 H  s               334     -0.461210  37 H  s         
   312      0.456152  26 H  s               336     -0.438371  38 H  s         

 Vector   89  Occ=0.000000D+00  E= 1.387680D-01
              MO Center= -2.2D-01,  1.6D-01,  7.1D-02, r^2= 1.2D+01
   Bfn.  Coefficient  Atom+Function         Bfn.  Coefficient  Atom+Function  
  ----- ------------  ---------------      ----- ------------  ---------------
   322      0.822164  31 H  s               334     -0.584457  37 H  s         
   157      0.527929  11 C  px              328      0.528531  34 H  s         
   338      0.515989  39 H  s               126      0.473441   9 C  s         
   111      0.422597   8 C  s                 6     -0.418864   1 C  s         
   247      0.397263  17 C  px              127      0.371227   9 C  px        

 Vector   90  Occ=0.000000D+00  E= 1.393335D-01
              MO Center=  4.0D-01,  1.2D-01,  2.0D-01, r^2= 1.1D+01
   Bfn.  Coefficient  Atom+Function         Bfn.  Coefficient  Atom+Function  
  ----- ------------  ---------------      ----- ------------  ---------------
   332     -0.617423  36 H  s               324     -0.608033  32 H  s         
   318      0.602189  29 H  s                66      0.574948   5 C  s         
   336     -0.534070  38 H  s                 8      0.497302   1 C  py        
   304      0.475442  22 H  s               171      0.446000  12 C  s         
    21      0.440667   2 O  s               320      0.415054  30 H  s         

 Vector   91  Occ=0.000000D+00  E= 1.491071D-01
              MO Center= -5.7D-01,  1.2D+00, -3.0D-01, r^2= 1.5D+01
   Bfn.  Coefficient  Atom+Function         Bfn.  Coefficient  Atom+Function  
  ----- ------------  ---------------      ----- ------------  ---------------
   330      0.975144  35 H  s               342      0.704105  41 H  s         
   312     -0.689974  26 H  s               344     -0.587922  42 H  s         
    96      0.564182   7 C  s               328     -0.564062  34 H  s         
   262      0.549002  18 C  px              218     -0.545447  15 C  py        
   320     -0.510645  30 H  s               338      0.471991  39 H  s         

 Vector   92  Occ=0.000000D+00  E= 1.533581D-01
              MO Center= -1.3D+00,  3.9D-01, -2.8D-01, r^2= 1.3D+01
   Bfn.  Coefficient  Atom+Function         Bfn.  Coefficient  Atom+Function  
  ----- ------------  ---------------      ----- ------------  ---------------
    96      0.967676   7 C  s               342      0.959386  41 H  s         
   111     -0.877447   8 C  s               310     -0.768035  25 H  s         
   336      0.694140  38 H  s               261     -0.620495  18 C  s         
   262      0.612794  18 C  px              171     -0.606910  12 C  s         
   216      0.582343  15 C  s               330     -0.573663  35 H  s         

 Vector   93  Occ=0.000000D+00  E= 1.566941D-01
              MO Center= -6.9D-01, -8.5D-01,  1.9D-02, r^2= 1.2D+01
   Bfn.  Coefficient  Atom+Function         Bfn.  Coefficient  Atom+Function  
  ----- ------------  ---------------      ----- ------------  ---------------
   171      0.863419  12 C  s               126     -0.746961   9 C  s         
   141     -0.676789  10 C  s               111      0.646124   8 C  s         
   316      0.630358  28 H  s               338     -0.625155  39 H  s         
    36      0.613433   3 C  s               308     -0.605123  24 H  s         
   246     -0.570345  17 C  s               336      0.519042  38 H  s         

 Vector   94  Occ=0.000000D+00  E= 1.635121D-01
              MO Center= -7.3D-01, -2.2D-04, -4.1D-01, r^2= 1.5D+01
   Bfn.  Coefficient  Atom+Function         Bfn.  Coefficient  Atom+Function  
  ----- ------------  ---------------      ----- ------------  ---------------
   261      1.112339  18 C  s               334      0.806649  37 H  s         
   340     -0.780489  40 H  s               171     -0.734446  12 C  s         
   216      0.698766  15 C  s               332     -0.561958  36 H  s         
   310     -0.526595  25 H  s               336     -0.522004  38 H  s         
   324      0.510116  32 H  s                99     -0.499157   7 C  pz        

 Vector   95  Occ=0.000000D+00  E= 1.669718D-01
              MO Center=  1.5D+00,  1.5D+00, -2.2D-01, r^2= 1.4D+01
   Bfn.  Coefficient  Atom+Function         Bfn.  Coefficient  Atom+Function  
  ----- ------------  ---------------      ----- ------------  ---------------
   332      1.312949  36 H  s               219     -1.026608  15 C  pz        
   330     -0.693647  35 H  s               328     -0.655848  34 H  s         
   336     -0.646650  38 H  s               141     -0.524046  10 C  s         
   249      0.391246  17 C  pz              111      0.388166   8 C  s         
    36      0.344546   3 C  s               338      0.342499  39 H  s         

 Vector   96  Occ=0.000000D+00  E= 1.712206D-01
              MO Center= -1.3D+00, -1.6D+00, -4.7D-01, r^2= 1.1D+01
   Bfn.  Coefficient  Atom+Function         Bfn.  Coefficient  Atom+Function  
  ----- ------------  ---------------      ----- ------------  ---------------
   334     -0.982935  37 H  s               261      0.911633  18 C  s         
   111     -0.825048   8 C  s               308     -0.766163  24 H  s         
   336      0.660458  38 H  s               247      0.642173  17 C  px        
   340     -0.571344  40 H  s               126     -0.498468   9 C  s         
   128     -0.474878   9 C  py              338      0.469577  39 H  s         

 Vector   97  Occ=0.000000D+00  E= 1.784146D-01
              MO Center= -2.0D-01,  6.8D-01,  1.9D-01, r^2= 1.5D+01
   Bfn.  Coefficient  Atom+Function         Bfn.  Coefficient  Atom+Function  
  ----- ------------  ---------------      ----- ------------  ---------------
   156      0.950020  11 C  s               126     -0.747310   9 C  s         
   320     -0.739520  30 H  s               111      0.718184   8 C  s         
   322     -0.634158  31 H  s               328      0.629108  34 H  s         
   316      0.586529  28 H  s               338      0.569717  39 H  s         
   336     -0.556640  38 H  s                98     -0.540562   7 C  py        

 Vector   98  Occ=0.000000D+00  E= 1.832746D-01
              MO Center=  5.9D-02,  2.8D-01,  1.6D-02, r^2= 1.2D+01
   Bfn.  Coefficient  Atom+Function         Bfn.  Coefficient  Atom+Function  
  ----- ------------  ---------------      ----- ------------  ---------------
   186      0.874335  13 C  s               312     -0.859342  26 H  s         
   141      0.820549  10 C  s               216     -0.657873  15 C  s         
   328      0.658326  34 H  s               330     -0.655666  35 H  s         
   218      0.648709  15 C  py              114      0.561595   8 C  pz        
    21     -0.516659   2 O  s                84     -0.491145   6 C  pz        

 Vector   99  Occ=0.000000D+00  E= 1.872305D-01
              MO Center=  9.9D-02,  2.9D-01, -2.7D-01, r^2= 1.4D+01
   Bfn.  Coefficient  Atom+Function         Bfn.  Coefficient  Atom+Function  
  ----- ------------  ---------------      ----- ------------  ---------------
   186      1.372509  13 C  s               216     -1.066954  15 C  s         
   334      0.693032  37 H  s                81      0.662097   6 C  s         
   328      0.587551  34 H  s               173      0.558179  12 C  py        
   324     -0.556305  32 H  s               340     -0.525379  40 H  s         
   156     -0.507430  11 C  s               336     -0.492061  38 H  s         

 Vector  100  Occ=0.000000D+00  E= 1.905722D-01
              MO Center= -8.0D-01,  2.7D-01,  5.8D-02, r^2= 1.1D+01
   Bfn.  Coefficient  Atom+Function         Bfn.  Coefficient  Atom+Function  
  ----- ------------  ---------------      ----- ------------  ---------------
   126      0.982477   9 C  s                96     -0.664070   7 C  s         
   141      0.666204  10 C  s               324      0.653000  32 H  s         
   344     -0.649397  42 H  s                66      0.610590   5 C  s         
   336     -0.578207  38 H  s               263      0.573273  18 C  py        
   342      0.540775  41 H  s                 6      0.499142   1 C  s         

 Vector  101  Occ=0.000000D+00  E= 1.971441D-01
              MO Center= -4.1D-01, -2.2D-01, -4.8D-01, r^2= 1.1D+01
   Bfn.  Coefficient  Atom+Function         Bfn.  Coefficient  Atom+Function  
  ----- ------------  ---------------      ----- ------------  ---------------
    51      1.329285   4 C  s               261     -1.004271  18 C  s         
   246     -0.867704  17 C  s               310     -0.659496  25 H  s         
   248     -0.642892  17 C  py              340      0.608594  40 H  s         
    97     -0.515497   7 C  px              189     -0.516310  13 C  pz        
    67     -0.501162   5 C  px              302      0.491011  21 H  s         

 Vector  102  Occ=0.000000D+00  E= 2.019931D-01
              MO Center= -2.8D-01,  1.0D-01,  2.6D-01, r^2= 1.2D+01
   Bfn.  Coefficient  Atom+Function         Bfn.  Coefficient  Atom+Function  
  ----- ------------  ---------------      ----- ------------  ---------------
   318     -1.013222  29 H  s                36      0.947652   3 C  s         
   141      0.855942  10 C  s               186      0.821829  13 C  s         
    51     -0.789544   4 C  s               326     -0.628292  33 H  s         
    52     -0.599140   4 C  px              246      0.600341  17 C  s         
   320      0.590895  30 H  s               344      0.575720  42 H  s         

 Vector  103  Occ=0.000000D+00  E= 2.046580D-01
              MO Center= -1.3D+00,  7.7D-01,  2.6D-02, r^2= 9.5D+00
   Bfn.  Coefficient  Atom+Function         Bfn.  Coefficient  Atom+Function  
  ----- ------------  ---------------      ----- ------------  ---------------
   126      1.064310   9 C  s               171     -0.875154  12 C  s         
    96     -0.820581   7 C  s               310      0.712916  25 H  s         
   340     -0.709230  40 H  s               113     -0.661897   8 C  py        
   156      0.629956  11 C  s               264     -0.610050  18 C  pz        
   318      0.602395  29 H  s                81     -0.580393   6 C  s         

 Vector  104  Occ=0.000000D+00  E= 2.132751D-01
              MO Center= -4.6D-01,  6.5D-01,  1.6D-01, r^2= 1.1D+01
   Bfn.  Coefficient  Atom+Function         Bfn.  Coefficient  Atom+Function  
  ----- ------------  ---------------      ----- ------------  ---------------
   171      1.296886  12 C  s                96     -1.006856   7 C  s         
   126      0.905798   9 C  s               157     -0.737681  11 C  px        
   340     -0.720732  40 H  s                66     -0.649864   5 C  s         
   186     -0.619293  13 C  s               188     -0.599301  13 C  py        
   264     -0.560874  18 C  pz              308      0.517608  24 H  s         

 Vector  105  Occ=0.000000D+00  E= 2.217264D-01
              MO Center= -8.4D-01,  3.4D-01, -3.5D-01, r^2= 1.1D+01
   Bfn.  Coefficient  Atom+Function         Bfn.  Coefficient  Atom+Function  
  ----- ------------  ---------------      ----- ------------  ---------------
   126      1.411784   9 C  s               141     -1.287808  10 C  s         
   261     -1.070557  18 C  s               304      0.820411  22 H  s         
    51     -0.815329   4 C  s                 6      0.794331   1 C  s         
   302     -0.793824  21 H  s               156      0.703790  11 C  s         
   340      0.694860  40 H  s               310     -0.670329  25 H  s         

 Vector  106  Occ=0.000000D+00  E= 2.274229D-01
              MO Center= -1.2D+00, -1.9D-01,  7.4D-02, r^2= 1.2D+01
   Bfn.  Coefficient  Atom+Function         Bfn.  Coefficient  Atom+Function  
  ----- ------------  ---------------      ----- ------------  ---------------
   126      1.194161   9 C  s               186     -0.835469  13 C  s         
   111     -0.824103   8 C  s               312      0.747291  26 H  s         
   171      0.740386  12 C  s               308     -0.712644  24 H  s         
   316     -0.676550  28 H  s               338      0.677218  39 H  s         
   261     -0.668511  18 C  s                81     -0.590197   6 C  s         

 Vector  107  Occ=0.000000D+00  E= 2.291846D-01
              MO Center= -2.9D-01, -2.0D-01, -1.6D-01, r^2= 1.2D+01
   Bfn.  Coefficient  Atom+Function         Bfn.  Coefficient  Atom+Function  
  ----- ------------  ---------------      ----- ------------  ---------------
   141     -0.771744  10 C  s               186      0.768103  13 C  s         
    96     -0.738967   7 C  s                36      0.718498   3 C  s         
    52     -0.694984   4 C  px              334     -0.694576  37 H  s         
   306     -0.686610  23 H  s               326      0.688701  33 H  s         
   344     -0.605227  42 H  s               171     -0.590510  12 C  s         

 Vector  108  Occ=0.000000D+00  E= 2.326058D-01
              MO Center= -6.2D-01,  8.8D-01,  3.6D-01, r^2= 9.9D+00
   Bfn.  Coefficient  Atom+Function         Bfn.  Coefficient  Atom+Function  
  ----- ------------  ---------------      ----- ------------  ---------------
   141      0.791909  10 C  s               111     -0.740439   8 C  s         
   126      0.731188   9 C  s               172      0.708769  12 C  px        
    81     -0.699363   6 C  s               320      0.655559  30 H  s         
   344     -0.653950  42 H  s               263      0.636129  18 C  py        
   326      0.632944  33 H  s                82      0.563997   6 C  px        

 Vector  109  Occ=0.000000D+00  E= 2.372831D-01
              MO Center=  5.3D-01,  1.2D+00,  1.0D-01, r^2= 1.2D+01
   Bfn.  Coefficient  Atom+Function         Bfn.  Coefficient  Atom+Function  
  ----- ------------  ---------------      ----- ------------  ---------------
   186      1.624204  13 C  s               216     -1.051311  15 C  s         
    66     -0.955638   5 C  s               172     -0.903461  12 C  px        
   324      0.834302  32 H  s                51      0.824210   4 C  s         
   217      0.818210  15 C  px              126      0.771804   9 C  s         
   188      0.732387  13 C  py              187      0.705114  13 C  px        

 Vector  110  Occ=0.000000D+00  E= 2.443023D-01
              MO Center= -3.2D-01,  5.9D-01,  9.3D-02, r^2= 1.2D+01
   Bfn.  Coefficient  Atom+Function         Bfn.  Coefficient  Atom+Function  
  ----- ------------  ---------------      ----- ------------  ---------------
   156      1.550836  11 C  s               141     -1.234550  10 C  s         
    36     -0.797586   3 C  s               187      0.719008  13 C  px        
   314     -0.711470  27 H  s               248      0.665995  17 C  py        
   143     -0.652129  10 C  py               51     -0.648591   4 C  s         
   111      0.646728   8 C  s                52      0.607113   4 C  px        

 Vector  111  Occ=0.000000D+00  E= 2.525450D-01
              MO Center= -6.6D-01, -7.6D-01, -9.1D-02, r^2= 9.2D+00
   Bfn.  Coefficient  Atom+Function         Bfn.  Coefficient  Atom+Function  
  ----- ------------  ---------------      ----- ------------  ---------------
    66      1.185801   5 C  s                99     -0.862547   7 C  pz        
    81      0.844558   6 C  s               186     -0.804990  13 C  s         
   248      0.784952  17 C  py              126      0.746885   9 C  s         
    53      0.740046   4 C  py              306     -0.721585  23 H  s         
    96     -0.716674   7 C  s                52      0.700171   4 C  px        

 Vector  112  Occ=0.000000D+00  E= 2.594978D-01
              MO Center= -5.8D-01,  7.2D-01, -7.9D-04, r^2= 9.8D+00
   Bfn.  Coefficient  Atom+Function         Bfn.  Coefficient  Atom+Function  
  ----- ------------  ---------------      ----- ------------  ---------------
    67      0.926466   5 C  px               96      0.889085   7 C  s         
   189     -0.838293  13 C  pz              171      0.799568  12 C  s         
   186     -0.776342  13 C  s                66     -0.734245   5 C  s         
   264     -0.688124  18 C  pz              314      0.634434  27 H  s         
   172      0.628676  12 C  px              173     -0.630865  12 C  py        

 Vector  113  Occ=0.000000D+00  E= 2.642467D-01
              MO Center= -1.1D-01,  4.8D-01,  1.6D-01, r^2= 9.1D+00
   Bfn.  Coefficient  Atom+Function         Bfn.  Coefficient  Atom+Function  
  ----- ------------  ---------------      ----- ------------  ---------------
     6      1.180934   1 C  s               171     -1.150100  12 C  s         
   187     -1.044918  13 C  px               36     -0.916932   3 C  s         
    82     -0.830517   6 C  px              111      0.791129   8 C  s         
   216      0.795064  15 C  s                66     -0.778922   5 C  s         
   128      0.697127   9 C  py               54      0.657726   4 C  pz        

 Vector  114  Occ=0.000000D+00  E= 2.766505D-01
              MO Center= -4.0D-01,  5.9D-01,  8.5D-02, r^2= 9.3D+00
   Bfn.  Coefficient  Atom+Function         Bfn.  Coefficient  Atom+Function  
  ----- ------------  ---------------      ----- ------------  ---------------
   156      1.037032  11 C  s               111      0.954859   8 C  s         
   128      0.907136   9 C  py               84     -0.804038   6 C  pz        
     6     -0.791165   1 C  s               174     -0.722137  12 C  pz        
   189      0.724937  13 C  pz              326     -0.697469  33 H  s         
   344      0.648739  42 H  s               306     -0.638826  23 H  s         

 Vector  115  Occ=0.000000D+00  E= 2.843514D-01
              MO Center= -5.9D-01, -2.5D-01,  6.9D-03, r^2= 7.3D+00
   Bfn.  Coefficient  Atom+Function         Bfn.  Coefficient  Atom+Function  
  ----- ------------  ---------------      ----- ------------  ---------------
    81      2.062635   6 C  s                66     -1.633933   5 C  s         
   141     -1.599507  10 C  s                96      1.276632   7 C  s         
   111     -0.925189   8 C  s               126      0.920774   9 C  s         
   112     -0.843217   8 C  px              171     -0.721729  12 C  s         
   127      0.704450   9 C  px                6     -0.655518   1 C  s         

 Vector  116  Occ=0.000000D+00  E= 2.943409D-01
              MO Center= -1.2D+00,  8.8D-02,  1.4D-01, r^2= 8.3D+00
   Bfn.  Coefficient  Atom+Function         Bfn.  Coefficient  Atom+Function  
  ----- ------------  ---------------      ----- ------------  ---------------
    97      1.247989   7 C  px               66     -0.990231   5 C  s         
   114     -0.841780   8 C  pz              128     -0.776946   9 C  py        
   127     -0.741105   9 C  px              113     -0.721092   8 C  py        
    68     -0.692550   5 C  py                8      0.686794   1 C  py        
    67      0.684442   5 C  px               82     -0.659503   6 C  px        

 Vector  117  Occ=0.000000D+00  E= 3.026353D-01
              MO Center= -4.8D-01, -1.0D+00,  9.6D-04, r^2= 7.8D+00
   Bfn.  Coefficient  Atom+Function         Bfn.  Coefficient  Atom+Function  
  ----- ------------  ---------------      ----- ------------  ---------------
    51      1.567934   4 C  s                68      1.347377   5 C  py        
    83      1.250767   6 C  py                8     -0.901071   1 C  py        
   246     -0.815327  17 C  s                52     -0.675507   4 C  px        
   114     -0.654600   8 C  pz               82      0.643899   6 C  px        
   248     -0.645691  17 C  py               97      0.628428   7 C  px        

 Vector  118  Occ=0.000000D+00  E= 3.119312D-01
              MO Center= -8.4D-01,  6.5D-01,  4.7D-01, r^2= 8.0D+00
   Bfn.  Coefficient  Atom+Function         Bfn.  Coefficient  Atom+Function  
  ----- ------------  ---------------      ----- ------------  ---------------
   142      1.729235  10 C  px               81     -1.426764   6 C  s         
   127      1.267532   9 C  px              171      0.998234  12 C  s         
     6      0.898408   1 C  s               158      0.828968  11 C  py        
   156     -0.820139  11 C  s               173     -0.822104  12 C  py        
   322     -0.801476  31 H  s               129      0.784768   9 C  pz        

 Vector  119  Occ=0.000000D+00  E= 3.222937D-01
              MO Center=  2.6D-01, -7.9D-01,  2.8D-01, r^2= 9.3D+00
   Bfn.  Coefficient  Atom+Function         Bfn.  Coefficient  Atom+Function  
  ----- ------------  ---------------      ----- ------------  ---------------
   231     -1.255603  16 O  s                66      1.242616   5 C  s         
    67      1.216993   5 C  px               81     -1.174101   6 C  s         
    36      1.153374   3 C  s                83      1.134254   6 C  py        
   143     -1.084809  10 C  py              141     -0.971241  10 C  s         
   158     -0.864083  11 C  py               37      0.728309   3 C  px        

 Vector  120  Occ=0.000000D+00  E= 3.428411D-01
              MO Center=  1.7D-01,  6.7D-01,  3.0D-01, r^2= 7.3D+00
   Bfn.  Coefficient  Atom+Function         Bfn.  Coefficient  Atom+Function  
  ----- ------------  ---------------      ----- ------------  ---------------
    82      1.469110   6 C  px              144     -1.184622  10 C  pz        
   171      1.045742  12 C  s               174      0.915394  12 C  pz        
   158     -0.874562  11 C  py              143     -0.866035  10 C  py        
     7      0.822250   1 C  px              157     -0.769181  11 C  px        
    96     -0.723121   7 C  s               159      0.722981  11 C  pz        

 Vector  121  Occ=0.000000D+00  E= 3.582403D-01
              MO Center=  3.2D-01, -1.4D+00,  1.8D-01, r^2= 7.0D+00
   Bfn.  Coefficient  Atom+Function         Bfn.  Coefficient  Atom+Function  
  ----- ------------  ---------------      ----- ------------  ---------------
    96      1.176510   7 C  s                38     -1.069108   3 C  py        
    39     -0.799066   3 C  pz               51     -0.784178   4 C  s         
    69      0.767503   5 C  pz               84     -0.750241   6 C  pz        
    52     -0.738034   4 C  px               23     -0.731168   2 O  py        
    53      0.694964   4 C  py               66     -0.658859   5 C  s         

 Vector  122  Occ=0.000000D+00  E= 3.744476D-01
              MO Center=  4.4D-01, -2.0D+00,  2.0D-01, r^2= 6.9D+00
   Bfn.  Coefficient  Atom+Function         Bfn.  Coefficient  Atom+Function  
  ----- ------------  ---------------      ----- ------------  ---------------
   231      1.924855  16 O  s                38      1.797499   3 C  py        
    53     -1.309744   4 C  py               51     -1.255308   4 C  s         
    37     -1.181378   3 C  px               66      1.140625   5 C  s         
    54     -0.790998   4 C  pz               36     -0.776396   3 C  s         
   246     -0.777101  17 C  s                67      0.760823   5 C  px        

 Vector  123  Occ=0.000000D+00  E= 4.858251D-01
              MO Center= -5.6D-01,  6.3D-01,  2.4D-01, r^2= 8.3D+00
   Bfn.  Coefficient  Atom+Function         Bfn.  Coefficient  Atom+Function  
  ----- ------------  ---------------      ----- ------------  ---------------
     7      0.664289   1 C  px               66      0.532533   5 C  s         
    21     -0.491083   2 O  s               262     -0.481850  18 C  px        
    82      0.437111   6 C  px               38      0.416375   3 C  py        
    53     -0.415563   4 C  py              111      0.393732   8 C  s         
   113      0.363268   8 C  py              171     -0.342556  12 C  s         

 Vector  124  Occ=0.000000D+00  E= 4.966433D-01
              MO Center= -5.5D-01, -6.7D-02, -5.2D-03, r^2= 9.2D+00
   Bfn.  Coefficient  Atom+Function         Bfn.  Coefficient  Atom+Function  
  ----- ------------  ---------------      ----- ------------  ---------------
     7      0.813598   1 C  px               81      0.692061   6 C  s         
    21     -0.606915   2 O  s                38      0.572696   3 C  py        
    53     -0.535116   4 C  py               67      0.356696   5 C  px        
   263     -0.345525  18 C  py               51     -0.339150   4 C  s         
    98      0.337907   7 C  py               84      0.328546   6 C  pz        

 Vector  125  Occ=0.000000D+00  E= 5.038091D-01
              MO Center= -1.0D+00,  7.7D-01,  1.2D-01, r^2= 9.7D+00
   Bfn.  Coefficient  Atom+Function         Bfn.  Coefficient  Atom+Function  
  ----- ------------  ---------------      ----- ------------  ---------------
   263      0.596090  18 C  py              141      0.572255  10 C  s         
    82      0.489049   6 C  px               66      0.462736   5 C  s         
   158      0.444832  11 C  py                6     -0.435402   1 C  s         
   142     -0.376367  10 C  px              173     -0.343995  12 C  py        
   188      0.328512  13 C  py              217      0.319599  15 C  px        


 center of mass
 --------------
 x =   0.10663979 y =  -0.04865587 z =   0.00756496

 moments of inertia (a.u.)
 ------------------
        4981.975369357133          -0.000000000001          -0.000000000000
          -0.000000000001        3643.817675566726           0.000000000000
          -0.000000000000           0.000000000000        7150.972434119327

     Multipole analysis of the density
     ---------------------------------

     L   x y z        total         alpha         beta         nuclear
     -   - - -        -----         -----         ----         -------
     0   0 0 0     -0.000000    -76.000000    -76.000000    152.000000

     1   1 0 0     -1.026546     -0.513273     -0.513273     -0.000000
     1   0 1 0      1.054559      0.527279      0.527279     -0.000000
     1   0 0 1     -0.246829     -0.123415     -0.123415     -0.000000

     2   2 0 0    -90.076890   -871.789487   -871.789487   1653.502084
     2   1 1 0      9.136744    -16.140436    -16.140436     41.417617
     2   1 0 1     -4.876212      5.986530      5.986530    -16.849271
     2   0 2 0    -90.356047  -1240.962162  -1240.962162   2391.568278
     2   0 1 1      5.484138    -13.902166    -13.902166     33.288469
     2   0 0 2    -90.722198   -261.219528   -261.219528    431.716859


          -----------------------
          Electric field gradient
          -----------------------

 1 a.u. = 0.324123 10**(16) esu/cm**3  ( or statvolts/cm**2 ) = 0.97174 10**(22) v/m**2 


 ------------------------------------------------------------
   Atom      X         Y         Z
 ------------------------------------------------------------
    1 C    2.62509  -0.43206   0.26181
 ------------------------------------------------------------

 Electric field gradient in molecular frame (a.u.)
         XX             YY             ZZ             XY             XZ             YZ
 ------------------------------------------------------------------------------------------
        0.181533      -0.263424       0.081891      -0.082545      -0.186446       0.127160

 Principal components (a.u.) and orientation 
 of principal axis w.r.t. absolute frame                      Asymmetry parameter eta
 --------------------------------------------------------------------------------------
        0.357898      -0.306241      -0.051658                       0.711328

        0.755662       0.051530       0.652932
       -0.226190       0.956097       0.186322
       -0.614665      -0.288483       0.734142
  

 ------------------------------------------------------------
   Atom      X         Y         Z
 ------------------------------------------------------------
    2 O    3.22419  -2.54521   1.81247
 ------------------------------------------------------------

 Electric field gradient in molecular frame (a.u.)
         XX             YY             ZZ             XY             XZ             YZ
 ------------------------------------------------------------------------------------------
        1.221539      -1.582960       0.361421      -0.088997      -0.333714       0.251523

 Principal components (a.u.) and orientation 
 of principal axis w.r.t. absolute frame                      Asymmetry parameter eta
 --------------------------------------------------------------------------------------
       -1.615736       1.345334       0.270403                       0.665289

        0.016606       0.940914       0.338238
        0.992215      -0.057265       0.110586
       -0.123421      -0.333769       0.934540
  

 ------------------------------------------------------------
   Atom      X         Y         Z
 ------------------------------------------------------------
    3 C    2.55806  -4.80635   0.72587
 ------------------------------------------------------------

 Electric field gradient in molecular frame (a.u.)
         XX             YY             ZZ             XY             XZ             YZ
 ------------------------------------------------------------------------------------------
        0.023456       0.045787      -0.069243      -0.149280       0.313204      -0.093194

 Principal components (a.u.) and orientation 
 of principal axis w.r.t. absolute frame                      Asymmetry parameter eta
 --------------------------------------------------------------------------------------
        0.383531      -0.341649      -0.041882                       0.781598

        0.683769      -0.667491       0.294813
       -0.458790      -0.079089       0.885018
        0.567425       0.740405       0.360317
  

 ------------------------------------------------------------
   Atom      X         Y         Z
 ------------------------------------------------------------
    4 C    0.37994  -4.64994  -1.22137
 ------------------------------------------------------------

 Electric field gradient in molecular frame (a.u.)
         XX             YY             ZZ             XY             XZ             YZ
 ------------------------------------------------------------------------------------------
       -0.052172       0.054418      -0.002246       0.005127      -0.054705      -0.012776

 Principal components (a.u.) and orientation 
 of principal axis w.r.t. absolute frame                      Asymmetry parameter eta
 --------------------------------------------------------------------------------------
       -0.087389       0.060978       0.026410                       0.395566

        0.839900       0.221455      -0.495505
        0.018507       0.900751       0.433942
        0.542425      -0.373638       0.752442
  

 ------------------------------------------------------------
   Atom      X         Y         Z
 ------------------------------------------------------------
    5 C   -1.49380  -2.71544  -0.13073
 ------------------------------------------------------------

 Electric field gradient in molecular frame (a.u.)
         XX             YY             ZZ             XY             XZ             YZ
 ------------------------------------------------------------------------------------------
        0.011712      -0.059246       0.047534      -0.007380       0.024560      -0.000746

 Principal components (a.u.) and orientation 
 of principal axis w.r.t. absolute frame                      Asymmetry parameter eta
 --------------------------------------------------------------------------------------
        0.060156      -0.060037      -0.000119                       0.996055

        0.456011       0.108350       0.883354
       -0.033743       0.993953      -0.104497
        0.889334      -0.017845      -0.456910
  

 ------------------------------------------------------------
   Atom      X         Y         Z
 ------------------------------------------------------------
    6 C   -0.24780  -0.06363  -0.03363
 ------------------------------------------------------------

 Electric field gradient in molecular frame (a.u.)
         XX             YY             ZZ             XY             XZ             YZ
 ------------------------------------------------------------------------------------------
        0.143382       0.069128      -0.212509       0.041457      -0.055508       0.246127

 Principal components (a.u.) and orientation 
 of principal axis w.r.t. absolute frame                      Asymmetry parameter eta
 --------------------------------------------------------------------------------------
       -0.364579       0.212922       0.151657                       0.168042

        0.134277       0.129805       0.982405
       -0.498766       0.865505      -0.046187
        0.856272       0.483789      -0.180960
  

 ------------------------------------------------------------
   Atom      X         Y         Z
 ------------------------------------------------------------
    7 C   -4.15798  -2.52808  -1.22022
 ------------------------------------------------------------

 Electric field gradient in molecular frame (a.u.)
         XX             YY             ZZ             XY             XZ             YZ
 ------------------------------------------------------------------------------------------
       -0.052270       0.031652       0.020618       0.018704      -0.021352      -0.021785

 Principal components (a.u.) and orientation 
 of principal axis w.r.t. absolute frame                      Asymmetry parameter eta
 --------------------------------------------------------------------------------------
       -0.059884       0.055832       0.004052                       0.864668

        0.965326       0.250801      -0.072422
       -0.145698       0.747822       0.647715
        0.216606      -0.614704       0.758433
  

 ------------------------------------------------------------
   Atom      X         Y         Z
 ------------------------------------------------------------
    8 C   -5.78612  -0.93914   0.58555
 ------------------------------------------------------------

 Electric field gradient in molecular frame (a.u.)
         XX             YY             ZZ             XY             XZ             YZ
 ------------------------------------------------------------------------------------------
        0.000034       0.002702      -0.002737      -0.009987       0.023836      -0.029762

 Principal components (a.u.) and orientation 
 of principal axis w.r.t. absolute frame                      Asymmetry parameter eta
 --------------------------------------------------------------------------------------
        0.043124      -0.034458      -0.008666                       0.598096

        0.490835      -0.382668       0.782717
       -0.591956       0.512703       0.621871
        0.639272       0.768570      -0.025130
  

 ------------------------------------------------------------
   Atom      X         Y         Z
 ------------------------------------------------------------
    9 C   -4.62409   1.62689   1.37859
 ------------------------------------------------------------

 Electric field gradient in molecular frame (a.u.)
         XX             YY             ZZ             XY             XZ             YZ
 ------------------------------------------------------------------------------------------
       -0.047982       0.004582       0.043400       0.003154      -0.022273       0.002900

 Principal components (a.u.) and orientation 
 of principal axis w.r.t. absolute frame                      Asymmetry parameter eta
 --------------------------------------------------------------------------------------
       -0.053362       0.048642       0.004720                       0.823109

        0.972083      -0.222868       0.073373
       -0.064201       0.048132       0.996776
        0.225681       0.973660      -0.032480
  

 ------------------------------------------------------------
   Atom      X         Y         Z
 ------------------------------------------------------------
   10 C   -1.73042   1.41667   2.03434
 ------------------------------------------------------------

 Electric field gradient in molecular frame (a.u.)
         XX             YY             ZZ             XY             XZ             YZ
 ------------------------------------------------------------------------------------------
       -0.022077       0.016486       0.005590       0.017605       0.025188      -0.042823

 Principal components (a.u.) and orientation 
 of principal axis w.r.t. absolute frame                      Asymmetry parameter eta
 --------------------------------------------------------------------------------------
       -0.058096       0.054387       0.003709                       0.872299

       -0.647649      -0.052259       0.760144
        0.488580       0.737055       0.466946
        0.584670      -0.673809       0.451821
  

 ------------------------------------------------------------
   Atom      X         Y         Z
 ------------------------------------------------------------
   11 C   -0.58757   3.96572   2.84255
 ------------------------------------------------------------

 Electric field gradient in molecular frame (a.u.)
         XX             YY             ZZ             XY             XZ             YZ
 ------------------------------------------------------------------------------------------
        0.034821      -0.028266      -0.006555      -0.035871       0.033527      -0.005945

 Principal components (a.u.) and orientation 
 of principal axis w.r.t. absolute frame                      Asymmetry parameter eta
 --------------------------------------------------------------------------------------
        0.066153      -0.046903      -0.019250                       0.418013

        0.841038       0.478775      -0.251852
       -0.345722       0.833762       0.430486
        0.416091      -0.274984       0.866748
  

 ------------------------------------------------------------
   Atom      X         Y         Z
 ------------------------------------------------------------
   12 C    0.84842   5.44965   0.82560
 ------------------------------------------------------------

 Electric field gradient in molecular frame (a.u.)
         XX             YY             ZZ             XY             XZ             YZ
 ------------------------------------------------------------------------------------------
       -0.005769      -0.012617       0.018386       0.028546       0.051360      -0.020389

 Principal components (a.u.) and orientation 
 of principal axis w.r.t. absolute frame                      Asymmetry parameter eta
 --------------------------------------------------------------------------------------
       -0.068449       0.059121       0.009328                       0.727439

        0.668376       0.628167       0.398346
       -0.531693       0.028964       0.846442
       -0.520170       0.777539      -0.353351
  

 ------------------------------------------------------------
   Atom      X         Y         Z
 ------------------------------------------------------------
   13 C    2.78564   3.84329  -0.61110
 ------------------------------------------------------------

 Electric field gradient in molecular frame (a.u.)
         XX             YY             ZZ             XY             XZ             YZ
 ------------------------------------------------------------------------------------------
        0.219623      -0.053629      -0.165993       0.033649      -0.314804       0.051618

 Principal components (a.u.) and orientation 
 of principal axis w.r.t. absolute frame                      Asymmetry parameter eta
 --------------------------------------------------------------------------------------
        0.396009      -0.354888      -0.041121                       0.792324

        0.872778       0.479814       0.089652
        0.009291      -0.199965       0.979759
       -0.488030       0.854279       0.178983
  

 ------------------------------------------------------------
   Atom      X         Y         Z
 ------------------------------------------------------------
   14 O    3.78092   1.88279   1.00076
 ------------------------------------------------------------

 Electric field gradient in molecular frame (a.u.)
         XX             YY             ZZ             XY             XZ             YZ
 ------------------------------------------------------------------------------------------
        0.996407      -1.636728       0.640320      -0.356135      -1.032085       0.573394

 Principal components (a.u.) and orientation 
 of principal axis w.r.t. absolute frame                      Asymmetry parameter eta
 --------------------------------------------------------------------------------------
        1.980194      -1.778001      -0.202193                       0.795784

        0.742148       0.046607       0.668614
       -0.175615       0.976248       0.126879
       -0.646820      -0.211582       0.732706
  

 ------------------------------------------------------------
   Atom      X         Y         Z
 ------------------------------------------------------------
   15 C    5.02022   5.47061  -1.44479
 ------------------------------------------------------------

 Electric field gradient in molecular frame (a.u.)
         XX             YY             ZZ             XY             XZ             YZ
 ------------------------------------------------------------------------------------------
       -0.043872       0.008932       0.034940      -0.066313       0.018392       0.018188

 Principal components (a.u.) and orientation 
 of principal axis w.r.t. absolute frame                      Asymmetry parameter eta
 --------------------------------------------------------------------------------------
       -0.093872       0.055314       0.038558                       0.178495

        0.808411      -0.495678       0.317451
        0.555765       0.820428      -0.134252
       -0.193900       0.284959       0.938723
  

 ------------------------------------------------------------
   Atom      X         Y         Z
 ------------------------------------------------------------
   16 O    3.60942  -6.77781   1.33284
 ------------------------------------------------------------

 Electric field gradient in molecular frame (a.u.)
         XX             YY             ZZ             XY             XZ             YZ
 ------------------------------------------------------------------------------------------
        0.052901      -0.179630       0.126729       0.722611       1.039117       0.663567

 Principal components (a.u.) and orientation 
 of principal axis w.r.t. absolute frame                      Asymmetry parameter eta
 --------------------------------------------------------------------------------------
        1.653201      -0.960808      -0.692393                       0.162361

        0.620070       0.763715      -0.179591
        0.471493      -0.179791       0.863348
        0.627062      -0.620012      -0.471570
  

 ------------------------------------------------------------
   Atom      X         Y         Z
 ------------------------------------------------------------
   17 C   -0.79044  -7.26166  -1.60017
 ------------------------------------------------------------

 Electric field gradient in molecular frame (a.u.)
         XX             YY             ZZ             XY             XZ             YZ
 ------------------------------------------------------------------------------------------
        0.025587      -0.049348       0.023761      -0.058903      -0.007070      -0.007403

 Principal components (a.u.) and orientation 
 of principal axis w.r.t. absolute frame                      Asymmetry parameter eta
 --------------------------------------------------------------------------------------
       -0.082610       0.058135       0.024475                       0.407459

        0.480748       0.876530       0.024004
        0.871952      -0.474987      -0.118692
        0.092635      -0.077991       0.992641
  

 ------------------------------------------------------------
   Atom      X         Y         Z
 ------------------------------------------------------------
   18 C   -5.35014   3.66747  -0.54864
 ------------------------------------------------------------

 Electric field gradient in molecular frame (a.u.)
         XX             YY             ZZ             XY             XZ             YZ
 ------------------------------------------------------------------------------------------
        0.004891      -0.016946       0.012055       0.012874      -0.036594       0.028657

 Principal components (a.u.) and orientation 
 of principal axis w.r.t. absolute frame                      Asymmetry parameter eta
 --------------------------------------------------------------------------------------
       -0.052626       0.048158       0.004468                       0.830193

        0.508278      -0.589315       0.627982
       -0.643282       0.225011       0.731818
        0.572574       0.775937       0.264728
  

 ------------------------------------------------------------
   Atom      X         Y         Z
 ------------------------------------------------------------
   19 O    1.69060   2.84619  -2.91050
 ------------------------------------------------------------

 Electric field gradient in molecular frame (a.u.)
         XX             YY             ZZ             XY             XZ             YZ
 ------------------------------------------------------------------------------------------
       -0.888018       0.904713      -0.016695      -2.468322       0.129484      -0.045206

 Principal components (a.u.) and orientation 
 of principal axis w.r.t. absolute frame                      Asymmetry parameter eta
 --------------------------------------------------------------------------------------
        2.639056      -2.620159      -0.018897                       0.985679

       -0.573893       0.818930       0.001160
        0.817858       0.573068       0.051979
       -0.041902      -0.030779       0.998648
  

 ------------------------------------------------------------
   Atom      X         Y         Z
 ------------------------------------------------------------
   20 O   -0.59370   1.32940  -2.35012
 ------------------------------------------------------------

 Electric field gradient in molecular frame (a.u.)
         XX             YY             ZZ             XY             XZ             YZ
 ------------------------------------------------------------------------------------------
       -0.953687       0.487437       0.466250      -1.981169       0.036686       1.585385

 Principal components (a.u.) and orientation 
 of principal axis w.r.t. absolute frame                      Asymmetry parameter eta
 --------------------------------------------------------------------------------------
        2.677047      -2.660318      -0.016729                       0.987502

       -0.402333       0.720674       0.564586
        0.747121       0.614877      -0.252459
        0.529092      -0.320241       0.785816
  

 ------------------------------------------------------------
   Atom      X         Y         Z
 ------------------------------------------------------------
   21 H    3.50520  -0.86488  -1.57397
 ------------------------------------------------------------

 Electric field gradient in molecular frame (a.u.)
         XX             YY             ZZ             XY             XZ             YZ
 ------------------------------------------------------------------------------------------
        0.072217       0.096767      -0.168984       0.032718       0.137291      -0.073471

 Principal components (a.u.) and orientation 
 of principal axis w.r.t. absolute frame                      Asymmetry parameter eta
 --------------------------------------------------------------------------------------
       -0.249787       0.134367       0.115420                       0.075853

       -0.401396       0.908525       0.116035
        0.226065      -0.024495       0.973804
        0.887567       0.417113      -0.195553
  

 ------------------------------------------------------------
   Atom      X         Y         Z
 ------------------------------------------------------------
   22 H    1.15006  -4.02516  -3.03982
 ------------------------------------------------------------

 Electric field gradient in molecular frame (a.u.)
         XX             YY             ZZ             XY             XZ             YZ
 ------------------------------------------------------------------------------------------
        0.081315       0.100521      -0.181836      -0.051717       0.135558       0.110124

 Principal components (a.u.) and orientation 
 of principal axis w.r.t. absolute frame                      Asymmetry parameter eta
 --------------------------------------------------------------------------------------
       -0.278204       0.143629       0.134575                       0.032545

       -0.374105      -0.705827       0.601543
       -0.305678       0.706245       0.638576
        0.875560      -0.055016       0.479966
  

 ------------------------------------------------------------
   Atom      X         Y         Z
 ------------------------------------------------------------
   23 H   -1.75770  -3.35777   1.83616
 ------------------------------------------------------------

 Electric field gradient in molecular frame (a.u.)
         XX             YY             ZZ             XY             XZ             YZ
 ------------------------------------------------------------------------------------------
        0.122185       0.093769      -0.215953      -0.009482       0.046481       0.109610

 Principal components (a.u.) and orientation 
 of principal axis w.r.t. absolute frame                      Asymmetry parameter eta
 --------------------------------------------------------------------------------------
       -0.256692       0.133369       0.123323                       0.039138

       -0.123562       0.681334       0.721469
       -0.299256       0.667609      -0.681722
        0.946139       0.300139      -0.121402
  

 ------------------------------------------------------------
   Atom      X         Y         Z
 ------------------------------------------------------------
   24 H   -5.03074  -4.39690  -1.38320
 ------------------------------------------------------------

 Electric field gradient in molecular frame (a.u.)
         XX             YY             ZZ             XY             XZ             YZ
 ------------------------------------------------------------------------------------------
        0.065204      -0.206529       0.141325      -0.160435      -0.013907      -0.030464

 Principal components (a.u.) and orientation 
 of principal axis w.r.t. absolute frame                      Asymmetry parameter eta
 --------------------------------------------------------------------------------------
       -0.283538       0.143973       0.139565                       0.015546

        0.419227       0.006977       0.907855
        0.904475      -0.089756      -0.416976
        0.078576       0.995939      -0.043939
  

 ------------------------------------------------------------
   Atom      X         Y         Z
 ------------------------------------------------------------
   25 H   -4.14731  -1.70336  -3.11834
 ------------------------------------------------------------

 Electric field gradient in molecular frame (a.u.)
         XX             YY             ZZ             XY             XZ             YZ
 ------------------------------------------------------------------------------------------
        0.139432       0.076330      -0.215762       0.000504       0.000708       0.153823

 Principal components (a.u.) and orientation 
 of principal axis w.r.t. absolute frame                      Asymmetry parameter eta
 --------------------------------------------------------------------------------------
       -0.281827       0.142571       0.139257                       0.011759

       -0.001071       0.230298       0.973120
       -0.394627       0.894046      -0.212019
        0.918841       0.384246      -0.089924
  

 ------------------------------------------------------------
   Atom      X         Y         Z
 ------------------------------------------------------------
   26 H   -6.08422  -2.05293   2.31262
 ------------------------------------------------------------

 Electric field gradient in molecular frame (a.u.)
         XX             YY             ZZ             XY             XZ             YZ
 ------------------------------------------------------------------------------------------
        0.132592       0.016458      -0.149050      -0.030572       0.049789       0.185275

 Principal components (a.u.) and orientation 
 of principal axis w.r.t. absolute frame                      Asymmetry parameter eta
 --------------------------------------------------------------------------------------
       -0.277531       0.141342       0.136189                       0.018569

       -0.140996       0.947666      -0.286443
       -0.538291       0.169444       0.825549
        0.830881       0.270589       0.486229
  

 ------------------------------------------------------------
   Atom      X         Y         Z
 ------------------------------------------------------------
   27 H   -7.66856  -0.67002  -0.23831
 ------------------------------------------------------------

 Electric field gradient in molecular frame (a.u.)
         XX             YY             ZZ             XY             XZ             YZ
 ------------------------------------------------------------------------------------------
       -0.206816       0.131134       0.075681       0.052696      -0.153197       0.020787

 Principal components (a.u.) and orientation 
 of principal axis w.r.t. absolute frame                      Asymmetry parameter eta
 --------------------------------------------------------------------------------------
       -0.281705       0.143715       0.137990                       0.020325

        0.907709      -0.417149      -0.045290
       -0.135852      -0.394291       0.908889
        0.396999       0.818854       0.414572
  

 ------------------------------------------------------------
   Atom      X         Y         Z
 ------------------------------------------------------------
   28 H   -5.58134   2.18016   3.13878
 ------------------------------------------------------------

 Electric field gradient in molecular frame (a.u.)
         XX             YY             ZZ             XY             XZ             YZ
 ------------------------------------------------------------------------------------------
        0.051453       0.108415      -0.159868       0.048752       0.156975      -0.091162

 Principal components (a.u.) and orientation 
 of principal axis w.r.t. absolute frame                      Asymmetry parameter eta
 --------------------------------------------------------------------------------------
       -0.271557       0.136565       0.134992                       0.005793

       -0.453529       0.230015       0.861048
        0.262528       0.957736      -0.117566
        0.851699      -0.172730       0.494746
  

 ------------------------------------------------------------
   Atom      X         Y         Z
 ------------------------------------------------------------
   29 H   -1.66057   0.26155   3.76461
 ------------------------------------------------------------

 Electric field gradient in molecular frame (a.u.)
         XX             YY             ZZ             XY             XZ             YZ
 ------------------------------------------------------------------------------------------
        0.136172       0.004976      -0.141148       0.007074      -0.010604       0.183020

 Principal components (a.u.) and orientation 
 of principal axis w.r.t. absolute frame                      Asymmetry parameter eta
 --------------------------------------------------------------------------------------
       -0.265555       0.136577       0.128977                       0.028619

        0.031714       0.999425       0.011992
       -0.560626       0.007854       0.828032
        0.827461      -0.032983       0.560553
  

 ------------------------------------------------------------
   Atom      X         Y         Z
 ------------------------------------------------------------
   30 H    0.74545   3.58506   4.39049
 ------------------------------------------------------------

 Electric field gradient in molecular frame (a.u.)
         XX             YY             ZZ             XY             XZ             YZ
 ------------------------------------------------------------------------------------------
       -0.028804       0.118917      -0.090113       0.042570      -0.196590       0.059015

 Principal components (a.u.) and orientation 
 of principal axis w.r.t. absolute frame                      Asymmetry parameter eta
 --------------------------------------------------------------------------------------
       -0.271883       0.142873       0.129010                       0.050987

        0.637399       0.604149       0.478254
       -0.182480      -0.484667       0.855452
        0.748615      -0.632536      -0.198681
  

 ------------------------------------------------------------
   Atom      X         Y         Z
 ------------------------------------------------------------
   31 H   -2.03697   5.17883   3.69336
 ------------------------------------------------------------

 Electric field gradient in molecular frame (a.u.)
         XX             YY             ZZ             XY             XZ             YZ
 ------------------------------------------------------------------------------------------
       -0.069087      -0.005529       0.074616       0.171134       0.122411      -0.100032

 Principal components (a.u.) and orientation 
 of principal axis w.r.t. absolute frame                      Asymmetry parameter eta
 --------------------------------------------------------------------------------------
       -0.281533       0.144963       0.136570                       0.029809

        0.703658       0.402644       0.585442
       -0.583333      -0.143084       0.799531
       -0.405694       0.904104      -0.134193
  

 ------------------------------------------------------------
   Atom      X         Y         Z
 ------------------------------------------------------------
   32 H    1.81296   6.99561   1.81763
 ------------------------------------------------------------

 Electric field gradient in molecular frame (a.u.)
         XX             YY             ZZ             XY             XZ             YZ
 ------------------------------------------------------------------------------------------
        0.043141      -0.088917       0.045776      -0.146561      -0.088692      -0.149411

 Principal components (a.u.) and orientation 
 of principal axis w.r.t. absolute frame                      Asymmetry parameter eta
 --------------------------------------------------------------------------------------
       -0.277049       0.144380       0.132669                       0.042270

        0.471648       0.371287       0.799809
        0.743695      -0.654835      -0.134570
        0.473779       0.658284      -0.584975
  

 ------------------------------------------------------------
   Atom      X         Y         Z
 ------------------------------------------------------------
   33 H   -0.46601   6.33867  -0.50340
 ------------------------------------------------------------

 Electric field gradient in molecular frame (a.u.)
         XX             YY             ZZ             XY             XZ             YZ
 ------------------------------------------------------------------------------------------
       -0.028965       0.065460      -0.036495       0.116666      -0.169142       0.117905

 Principal components (a.u.) and orientation 
 of principal axis w.r.t. absolute frame                      Asymmetry parameter eta
 --------------------------------------------------------------------------------------
       -0.281262       0.144898       0.136363                       0.030345

        0.631453       0.373742       0.679400
       -0.431548       0.897331      -0.092534
        0.644231       0.234763      -0.727910
  

 ------------------------------------------------------------
   Atom      X         Y         Z
 ------------------------------------------------------------
   34 H    6.38182   4.33113  -2.51264
 ------------------------------------------------------------

 Electric field gradient in molecular frame (a.u.)
         XX             YY             ZZ             XY             XZ             YZ
 ------------------------------------------------------------------------------------------
       -0.042540       0.010229       0.032311       0.150926       0.146056      -0.122003

 Principal components (a.u.) and orientation 
 of principal axis w.r.t. absolute frame                      Asymmetry parameter eta
 --------------------------------------------------------------------------------------
       -0.283903       0.146867       0.137036                       0.034627

        0.656387       0.425865       0.622732
       -0.550692      -0.293724       0.781322
       -0.515649       0.855783      -0.041724
  

 ------------------------------------------------------------
   Atom      X         Y         Z
 ------------------------------------------------------------
   35 H    4.40885   7.01249  -2.68270
 ------------------------------------------------------------

 Electric field gradient in molecular frame (a.u.)
         XX             YY             ZZ             XY             XZ             YZ
 ------------------------------------------------------------------------------------------
        0.100642      -0.095737      -0.004905       0.094210      -0.075266       0.192954

 Principal components (a.u.) and orientation 
 of principal axis w.r.t. absolute frame                      Asymmetry parameter eta
 --------------------------------------------------------------------------------------
       -0.286140       0.147931       0.138210                       0.033972

       -0.297631      -0.048340       0.953456
        0.748191       0.608523       0.264407
       -0.592981       0.792063      -0.144948
  

 ------------------------------------------------------------
   Atom      X         Y         Z
 ------------------------------------------------------------
   36 H    6.03097   6.25963   0.17976
 ------------------------------------------------------------

 Electric field gradient in molecular frame (a.u.)
         XX             YY             ZZ             XY             XZ             YZ
 ------------------------------------------------------------------------------------------
        0.042497       0.083843      -0.126340      -0.082363      -0.159891      -0.129140

 Principal components (a.u.) and orientation 
 of principal axis w.r.t. absolute frame                      Asymmetry parameter eta
 --------------------------------------------------------------------------------------
       -0.286111       0.148540       0.137571                       0.038340

        0.480009      -0.481804       0.733114
        0.382458       0.867016       0.319389
        0.789505      -0.127076      -0.600445
  

 ------------------------------------------------------------
   Atom      X         Y         Z
 ------------------------------------------------------------
   37 H    0.64404  -8.63481  -2.18550
 ------------------------------------------------------------

 Electric field gradient in molecular frame (a.u.)
         XX             YY             ZZ             XY             XZ             YZ
 ------------------------------------------------------------------------------------------
       -0.062091      -0.048906       0.110998       0.192856       0.087830      -0.081540

 Principal components (a.u.) and orientation 
 of principal axis w.r.t. absolute frame                      Asymmetry parameter eta
 --------------------------------------------------------------------------------------
       -0.284748       0.147789       0.136959                       0.038032

        0.689373       0.354263       0.631873
       -0.663918      -0.039959       0.746737
       -0.289791       0.934292      -0.207655
  

 ------------------------------------------------------------
   Atom      X         Y         Z
 ------------------------------------------------------------
   38 H   -1.64955  -7.96509   0.14706
 ------------------------------------------------------------

 Electric field gradient in molecular frame (a.u.)
         XX             YY             ZZ             XY             XZ             YZ
 ------------------------------------------------------------------------------------------
        0.072153       0.091474      -0.163627      -0.064310       0.152608       0.118856

 Principal components (a.u.) and orientation 
 of principal axis w.r.t. absolute frame                      Asymmetry parameter eta
 --------------------------------------------------------------------------------------
       -0.286790       0.149639       0.137151                       0.043544

       -0.418865       0.866737       0.270776
       -0.336253      -0.425047       0.840398
        0.843496       0.260964       0.469480
  

 ------------------------------------------------------------
   Atom      X         Y         Z
 ------------------------------------------------------------
   39 H   -2.23897  -7.22389  -3.07573
 ------------------------------------------------------------

 Electric field gradient in molecular frame (a.u.)
         XX             YY             ZZ             XY             XZ             YZ
 ------------------------------------------------------------------------------------------
       -0.067585       0.141334      -0.073749       0.005386      -0.217592       0.007882

 Principal components (a.u.) and orientation 
 of principal axis w.r.t. absolute frame                      Asymmetry parameter eta
 --------------------------------------------------------------------------------------
       -0.288485       0.147436       0.141050                       0.022136

        0.701853       0.680093       0.211838
       -0.021851      -0.276695       0.960709
        0.711987      -0.678905      -0.179338
  

 ------------------------------------------------------------
   Atom      X         Y         Z
 ------------------------------------------------------------
   40 H   -4.64495   3.26887  -2.44650
 ------------------------------------------------------------

 Electric field gradient in molecular frame (a.u.)
         XX             YY             ZZ             XY             XZ             YZ
 ------------------------------------------------------------------------------------------
        0.100128       0.124469      -0.224597       0.028529       0.135412      -0.075641

 Principal components (a.u.) and orientation 
 of principal axis w.r.t. absolute frame                      Asymmetry parameter eta
 --------------------------------------------------------------------------------------
       -0.289440       0.149304       0.140136                       0.031673

       -0.334732       0.941361      -0.042352
        0.191677       0.112025       0.975044
        0.922613       0.318261      -0.217936
  

 ------------------------------------------------------------
   Atom      X         Y         Z
 ------------------------------------------------------------
   41 H   -7.41292   3.80048  -0.69345
 ------------------------------------------------------------

 Electric field gradient in molecular frame (a.u.)
         XX             YY             ZZ             XY             XZ             YZ
 ------------------------------------------------------------------------------------------
       -0.282959       0.140174       0.142785       0.025238      -0.027185       0.004982

 Principal components (a.u.) and orientation 
 of principal axis w.r.t. absolute frame                      Asymmetry parameter eta
 --------------------------------------------------------------------------------------
       -0.286213       0.146754       0.139460                       0.025485

        0.996174      -0.020198       0.085031
       -0.059710       0.553175       0.830923
        0.063820       0.832821      -0.549852
  

 ------------------------------------------------------------
   Atom      X         Y         Z
 ------------------------------------------------------------
   42 H   -4.68497   5.53546   0.02753
 ------------------------------------------------------------

 Electric field gradient in molecular frame (a.u.)
         XX             YY             ZZ             XY             XZ             YZ
 ------------------------------------------------------------------------------------------
        0.100597      -0.213150       0.112553      -0.129876      -0.043181      -0.109839

 Principal components (a.u.) and orientation 
 of principal axis w.r.t. absolute frame                      Asymmetry parameter eta
 --------------------------------------------------------------------------------------
       -0.294158       0.150358       0.143800                       0.022296

        0.327513       0.758618       0.563236
        0.902839      -0.075499      -0.423298
        0.278598      -0.647147       0.709637
  

 Task  times  cpu:      460.9s     wall:      461.5s


                                NWChem Input Module
                                -------------------


 Summary of allocated global arrays
-----------------------------------
  No active global arrays


                         GA Statistics for process    0
                         ------------------------------

       create   destroy   get      put      acc     scatter   gather  read&inc
calls:  210      210     4.86e+05 7369     3.55e+05    0        0     5827     
number of processes/call 1.00e+00 1.15e+00 1.00e+00 0.00e+00 0.00e+00
bytes total:             5.11e+08 6.03e+07 3.06e+08 0.00e+00 0.00e+00 4.66e+04
bytes remote:            1.14e+08 2.04e+07 5.37e+07 0.00e+00 0.00e+00 0.00e+00
Max memory consumed for GA by this process: 10446976 bytes

MA_summarize_allocated_blocks: starting scan ...
MA_summarize_allocated_blocks: scan completed: 0 heap blocks, 0 stack blocks
MA usage statistics:

	allocation statistics:
					      heap	     stack
					      ----	     -----
	current number of blocks	         0	         0
	maximum number of blocks	        22	        51
	current total bytes		         0	         0
	maximum total bytes		   9712512	  22540216
	maximum total K-bytes		      9713	     22541
	maximum total M-bytes		        10	        23


                                     CITATION
                                     --------
                Please cite the following reference when publishing
                           results obtained with NWChem:

                 M. Valiev, E.J. Bylaska, N. Govind, K. Kowalski,
              T.P. Straatsma, H.J.J. van Dam, D. Wang, J. Nieplocha,
                        E. Apra, T.L. Windus, W.A. de Jong
                 "NWChem: a comprehensive and scalable open-source
                  solution for large scale molecular simulations"
                      Comput. Phys. Commun. 181, 1477 (2010)
                           doi:10.1016/j.cpc.2010.04.018

                                      AUTHORS
                                      -------
          E. Apra, E. J. Bylaska, W. A. de Jong, N. Govind, K. Kowalski,
       T. P. Straatsma, M. Valiev, H. J. J. van Dam, D. Wang, T. L. Windus,
        J. Hammond, J. Autschbach, K. Bhaskaran-Nair, J. Brabec, K. Lopata,
       S. A. Fischer, S. Krishnamoorthy, W. Ma, M. Klemm, O. Villa, Y. Chen,
    V. Anisimov, F. Aquino, S. Hirata, M. T. Hackler, T. Risthaus, M. Malagoli,
       A. Marenich, A. Otero-de-la-Roza, J. Mullin, P. Nichols, R. Peverati,
     J. Pittner, Y. Zhao, P.-D. Fan, A. Fonari, M. Williamson, R. J. Harrison,
       J. R. Rehr, M. Dupuis, D. Silverstein, D. M. A. Smith, J. Nieplocha,
        V. Tipparaju, M. Krishnan, B. E. Van Kuiken, A. Vazquez-Mayagoitia,
        L. Jensen, M. Swart, Q. Wu, T. Van Voorhis, A. A. Auer, M. Nooijen,
      L. D. Crosby, E. Brown, G. Cisneros, G. I. Fann, H. Fruchtl, J. Garza,
        K. Hirao, R. A. Kendall, J. A. Nichols, K. Tsemekhman, K. Wolinski,
     J. Anchell, D. E. Bernholdt, P. Borowski, T. Clark, D. Clerc, H. Dachsel,
   M. J. O. Deegan, K. Dyall, D. Elwood, E. Glendening, M. Gutowski, A. C. Hess,
         J. Jaffe, B. G. Johnson, J. Ju, R. Kobayashi, R. Kutteh, Z. Lin,
   R. Littlefield, X. Long, B. Meng, T. Nakajima, S. Niu, L. Pollack, M. Rosing,
   K. Glaesemann, G. Sandrone, M. Stave, H. Taylor, G. Thomas, J. H. van Lenthe,
                               A. T. Wong, Z. Zhang.

 Total times  cpu:      461.3s     wall:      461.9s
