# Supplementary material for: Reference-free NOE NMR analysis
Source: Chem Sci. 2020 Aug 31;11(36):9930–6. doi: 10.1039/d0sc02970j (PMC8162118; doi:10.1039/d0sc02970j)
Supplement: SC-011-D0SC02970J-s002 [file SC-011-D0SC02970J-s002.piz › artemisinin_structures/artemisin_SSSSSSS/artemisin_SSSSSSS_b36311.out]

 argument  1 = artemisin_SSSSSSS/artemisin_SSSSSSS_b36311.nw
  Warning: test file already existed: ./molecule.dir_check_s.5
                                         
                                         


              Northwest Computational Chemistry Package (NWChem) 6.6
              ------------------------------------------------------


                    Environmental Molecular Sciences Laboratory
                       Pacific Northwest National Laboratory
                                Richland, WA 99352

                              Copyright (c) 1994-2015
                       Pacific Northwest National Laboratory
                            Battelle Memorial Institute

             NWChem is an open-source computational chemistry package
                        distributed under the terms of the
                      Educational Community License (ECL) 2.0
             A copy of the license is included with this distribution
                              in the LICENSE.TXT file

                                  ACKNOWLEDGMENT
                                  --------------

            This software and its documentation were developed at the
            EMSL at Pacific Northwest National Laboratory, a multiprogram
            national laboratory, operated for the U.S. Department of Energy
            by Battelle under Contract Number DE-AC05-76RL01830. Support
            for this work was provided by the Department of Energy Office
            of Biological and Environmental Research, Office of Basic
            Energy Sciences, and the Office of Advanced Scientific Computing.


           Job information
           ---------------

    hostname        = nmrserver1
    program         = /home/software/NWChem/bin/nwchem
    date            = Sun Jul 23 21:54:00 2017

    compiled        = Mon_Dec_26_22:57:25_2016
    source          = /home/software/src/nwchem-6.6
    nwchem branch   = 6.6
    nwchem revision = 27746
    ga revision     = 10594
    input           = artemisin_SSSSSSS/artemisin_SSSSSSS_b36311.nw
    prefix          = molecule.
    data base       = ./molecule.db
    status          = startup
    nproc           =        6
    time left       =     -1s


           Memory information
           ------------------

    heap     =   13107194 doubles =    100.0 Mbytes
    stack    =   13107199 doubles =    100.0 Mbytes
    global   =   26214400 doubles =    200.0 Mbytes (distinct from heap & stack)
    total    =   52428793 doubles =    400.0 Mbytes
    verify   = yes
    hardfail = no 


           Directory information
           ---------------------

  0 permanent = .
  0 scratch   = .


                                NWChem Input Module
                                -------------------


                                     molecule
                                     --------

 Scaling coordinates for geometry "geometry" by  1.889725989
 (inverse scale =  0.529177249)

 C1  symmetry detected

          ------
          auto-z
          ------


                             Geometry "geometry" -> ""
                             -------------------------

 Output coordinates in angstroms (scale by  1.889725989 to convert to a.u.)

  No.       Tag          Charge          X              Y              Z
 ---- ---------------- ---------- -------------- -------------- --------------
    1 C                    6.0000     1.39762991    -0.20285374     0.26190604
    2 O                    8.0000     1.57953428    -1.28952559     1.16426082
    3 C                    6.0000     1.31462233    -2.50964458     0.59785393
    4 C                    6.0000     0.33430417    -2.47215703    -0.59289922
    5 C                    6.0000    -0.71919953    -1.41130141    -0.23027605
    6 C                    6.0000    -0.07384081    -0.00815565    -0.13503633
    7 C                    6.0000    -1.99982702    -1.35452752    -1.06153182
    8 C                    6.0000    -2.86353094    -0.14712151    -0.65468351
    9 C                    6.0000    -2.48642124     0.40836115     0.73637775
   10 C                    6.0000    -0.97931723     0.88664936     0.79255528
   11 C                    6.0000    -0.87478660     2.39279467     0.45589803
   12 C                    6.0000     0.53553431     2.97082603     0.39277495
   13 C                    6.0000     1.57942072     2.04507499    -0.22768179
   14 O                    8.0000     1.91499859     1.02646078     0.73349537
   15 C                    6.0000     2.87256806     2.82444579    -0.47614951
   16 O                    8.0000     1.81236385    -3.53654866     1.04315628
   17 C                    6.0000    -0.27512262    -3.85594086    -0.81313951
   18 C                    6.0000    -3.51667629     1.44439261     1.19520004
   19 O                    8.0000     1.16465974     1.52877827    -1.51516238
   20 O                    8.0000    -0.04546515     0.66206560    -1.41579350
   21 H                    1.0000     2.01638420    -0.45223456    -0.61438289
   22 H                    1.0000     0.88776638    -2.19526498    -1.49763424
   23 H                    1.0000    -1.02923380    -1.69880797     0.78769028
   24 H                    1.0000    -2.58107825    -2.27027447    -0.90012566
   25 H                    1.0000    -1.77818144    -1.30892376    -2.13399693
   26 H                    1.0000    -3.91892525    -0.44519244    -0.67525269
   27 H                    1.0000    -2.75795350     0.64543988    -1.40613095
   28 H                    1.0000    -2.58414281    -0.41910030     1.45359346
   29 H                    1.0000    -0.64997967     0.74952245     1.83196480
   30 H                    1.0000    -1.42706666     2.98226147     1.19736298
   31 H                    1.0000    -1.36889143     2.58585334    -0.50557009
   32 H                    1.0000     0.84588783     3.23068479     1.41334497
   33 H                    1.0000     0.47733870     3.90856932    -0.17422623
   34 H                    1.0000     3.64348801     2.16098255    -0.88583765
   35 H                    1.0000     2.72103688     3.62930110    -1.20333109
   36 H                    1.0000     3.27135576     3.24767962     0.45208915
   37 H                    1.0000     0.50720555    -4.60224599    -0.99083038
   38 H                    1.0000    -0.84966691    -4.18302984     0.06041678
   39 H                    1.0000    -0.93657085    -3.86311357    -1.68503984
   40 H                    1.0000    -3.60375736     2.27675773     0.48977010
   41 H                    1.0000    -4.50784791     0.98431405     1.27748748
   42 H                    1.0000    -3.25804119     1.84192469     2.18197628

      Atomic Mass 
      ----------- 

      C                 12.000000
      O                 15.994910
      H                  1.007825


 Effective nuclear repulsion energy (a.u.)    1838.4553102341

            Nuclear Dipole moment (a.u.) 
            ----------------------------
        X                 Y               Z
 ---------------- ---------------- ----------------
    -0.0000000000     0.0000000000     0.0000000000


                                Z-matrix (autoz)
                                -------- 

 Units are Angstrom for bonds and degrees for angles

      Type          Name      I     J     K     L     M      Value
      ----------- --------  ----- ----- ----- ----- ----- ----------
    1 Stretch                  1     2                       1.42415
    2 Stretch                  1     6                       1.53646
    3 Stretch                  1    14                       1.41467
    4 Stretch                  1    21                       1.10133
    5 Stretch                  2     3                       1.37102
    6 Stretch                  3     4                       1.54283
    7 Stretch                  3    16                       1.22498
    8 Stretch                  4     5                       1.53843
    9 Stretch                  4    17                       1.52799
   10 Stretch                  4    22                       1.09615
   11 Stretch                  5     6                       1.54738
   12 Stretch                  5     7                       1.52781
   13 Stretch                  5    23                       1.10229
   14 Stretch                  6    10                       1.57512
   15 Stretch                  6    20                       1.44580
   16 Stretch                  7     8                       1.53927
   17 Stretch                  7    24                       1.09658
   18 Stretch                  7    25                       1.09608
   19 Stretch                  8     9                       1.54461
   20 Stretch                  8    26                       1.09687
   21 Stretch                  8    27                       1.09726
   22 Stretch                  9    10                       1.58218
   23 Stretch                  9    18                       1.53144
   24 Stretch                  9    28                       1.09938
   25 Stretch                 10    11                       1.54685
   26 Stretch                 10    29                       1.09893
   27 Stretch                 11    12                       1.52549
   28 Stretch                 11    30                       1.09647
   29 Stretch                 11    31                       1.09810
   30 Stretch                 12    13                       1.52698
   31 Stretch                 12    32                       1.09791
   32 Stretch                 12    33                       1.09738
   33 Stretch                 13    14                       1.44016
   34 Stretch                 13    15                       1.53016
   35 Stretch                 13    19                       1.44782
   36 Stretch                 15    34                       1.09652
   37 Stretch                 15    35                       1.09524
   38 Stretch                 15    36                       1.09535
   39 Stretch                 17    37                       1.09571
   40 Stretch                 17    38                       1.09553
   41 Stretch                 17    39                       1.09443
   42 Stretch                 18    40                       1.09455
   43 Stretch                 18    41                       1.09584
   44 Stretch                 18    42                       1.09483
   45 Stretch                 19    20                       1.49180
   46 Bend                     1     2     3               113.11697
   47 Bend                     1     6     5               107.48282
   48 Bend                     1     6    10               118.05987
   49 Bend                     1     6    20               105.59311
   50 Bend                     1    14    13               107.87367
   51 Bend                     2     1     6               112.50168
   52 Bend                     2     1    14               113.89920
   53 Bend                     2     1    21               105.04646
   54 Bend                     2     3     4               114.83480
   55 Bend                     2     3    16               121.15441
   56 Bend                     3     4     5               105.66143
   57 Bend                     3     4    17               110.03931
   58 Bend                     3     4    22               108.80438
   59 Bend                     4     3    16               123.99449
   60 Bend                     4     5     6               110.74434
   61 Bend                     4     5     7               118.12366
   62 Bend                     4     5    23               103.32222
   63 Bend                     4    17    37               110.82028
   64 Bend                     4    17    38               111.38456
   65 Bend                     4    17    39               111.21174
   66 Bend                     5     4    17               112.66485
   67 Bend                     5     4    22               111.47668
   68 Bend                     5     6    10               108.15732
   69 Bend                     5     6    20               111.96360
   70 Bend                     5     7     8               110.83461
   71 Bend                     5     7    24               109.46204
   72 Bend                     5     7    25               111.37106
   73 Bend                     6     1    14               109.04170
   74 Bend                     6     1    21               111.17367
   75 Bend                     6     5     7               110.44939
   76 Bend                     6     5    23               107.27634
   77 Bend                     6    10     9               110.79010
   78 Bend                     6    10    11               112.71350
   79 Bend                     6    10    29               108.29084
   80 Bend                     6    20    19               110.13603
   81 Bend                     7     5    23               106.04519
   82 Bend                     7     8     9               112.52810
   83 Bend                     7     8    26               108.77065
   84 Bend                     7     8    27               109.36477
   85 Bend                     8     7    24               108.58564
   86 Bend                     8     7    25               109.84335
   87 Bend                     8     9    10               111.91633
   88 Bend                     8     9    18               110.41780
   89 Bend                     8     9    28               107.16651
   90 Bend                     9     8    26               110.45850
   91 Bend                     9     8    27               109.48182
   92 Bend                     9    10    11               110.54763
   93 Bend                     9    10    29               106.33975
   94 Bend                     9    18    40               112.01749
   95 Bend                     9    18    41               110.30101
   96 Bend                     9    18    42               110.90076
   97 Bend                    10     6    20               105.64137
   98 Bend                    10     9    18               115.19319
   99 Bend                    10     9    28               106.80014
  100 Bend                    10    11    12               116.13107
  101 Bend                    10    11    30               110.01366
  102 Bend                    10    11    31               109.35000
  103 Bend                    11    10    29               107.88459
  104 Bend                    11    12    13               114.77826
  105 Bend                    11    12    32               108.21330
  106 Bend                    11    12    33               107.22635
  107 Bend                    12    11    30               106.85420
  108 Bend                    12    11    31               108.24883
  109 Bend                    12    13    14               108.47627
  110 Bend                    12    13    15               109.56791
  111 Bend                    12    13    19               112.43792
  112 Bend                    13    12    32               109.14455
  113 Bend                    13    12    33               110.14382
  114 Bend                    13    15    34               110.28253
  115 Bend                    13    15    35               111.41899
  116 Bend                    13    15    36               111.52329
  117 Bend                    13    19    20               112.35403
  118 Bend                    14     1    21               104.86480
  119 Bend                    14    13    15               105.76577
  120 Bend                    14    13    19               114.08096
  121 Bend                    15    13    19               106.22045
  122 Bend                    17     4    22               108.13028
  123 Bend                    18     9    28               104.71011
  124 Bend                    24     7    25               106.61566
  125 Bend                    26     8    27               106.02305
  126 Bend                    30    11    31               105.71951
  127 Bend                    32    12    33               107.03921
  128 Bend                    34    15    35               107.08833
  129 Bend                    34    15    36               107.12464
  130 Bend                    35    15    36               109.21288
  131 Bend                    37    17    38               107.48168
  132 Bend                    37    17    39               107.32914
  133 Bend                    38    17    39               108.44126
  134 Bend                    40    18    41               107.20003
  135 Bend                    40    18    42               108.87806
  136 Bend                    41    18    42               107.36357
  137 Torsion                  1     2     3     4         -25.45669
  138 Torsion                  1     2     3    16         155.95563
  139 Torsion                  1     6     5     4         -27.84144
  140 Torsion                  1     6     5     7        -160.62134
  141 Torsion                  1     6     5    23          84.23481
  142 Torsion                  1     6    10     9        -150.23654
  143 Torsion                  1     6    10    11          85.29739
  144 Torsion                  1     6    10    29         -33.97716
  145 Torsion                  1     6    20    19         -30.57609
  146 Torsion                  1    14    13    12         110.42378
  147 Torsion                  1    14    13    15        -132.10748
  148 Torsion                  1    14    13    19         -15.74171
  149 Torsion                  2     1     6     5         -35.80966
  150 Torsion                  2     1     6    10          86.74696
  151 Torsion                  2     1     6    20        -155.48041
  152 Torsion                  2     1    14    13        -175.97843
  153 Torsion                  2     3     4     5         -37.62269
  154 Torsion                  2     3     4    17        -159.50992
  155 Torsion                  2     3     4    22          82.18866
  156 Torsion                  3     2     1     6          67.20005
  157 Torsion                  3     2     1    14        -168.06214
  158 Torsion                  3     2     1    21         -53.87749
  159 Torsion                  3     4     5     6          64.61006
  160 Torsion                  3     4     5     7        -166.63050
  161 Torsion                  3     4     5    23         -49.97472
  162 Torsion                  3     4    17    37         -57.88238
  163 Torsion                  3     4    17    38          61.72523
  164 Torsion                  3     4    17    39        -177.18453
  165 Torsion                  4     5     6    10        -156.32695
  166 Torsion                  4     5     6    20          87.68326
  167 Torsion                  4     5     7     8        -174.02862
  168 Torsion                  4     5     7    24          66.22480
  169 Torsion                  4     5     7    25         -51.41760
  170 Torsion                  5     4     3    16         140.91952
  171 Torsion                  5     4    17    37        -175.50922
  172 Torsion                  5     4    17    38         -55.90161
  173 Torsion                  5     4    17    39          65.18864
  174 Torsion                  5     6     1    14        -163.17331
  175 Torsion                  5     6     1    21          81.69335
  176 Torsion                  5     6    10     9         -28.02175
  177 Torsion                  5     6    10    11        -152.48782
  178 Torsion                  5     6    10    29          88.23762
  179 Torsion                  5     6    20    19        -147.24637
  180 Torsion                  5     7     8     9         -18.73583
  181 Torsion                  5     7     8    26        -141.46229
  182 Torsion                  5     7     8    27         103.16795
  183 Torsion                  6     1    14    13         -49.41068
  184 Torsion                  6     5     4    17        -175.20880
  185 Torsion                  6     5     4    22         -53.42751
  186 Torsion                  6     5     7     8         -45.13145
  187 Torsion                  6     5     7    24        -164.87804
  188 Torsion                  6     5     7    25          77.47957
  189 Torsion                  6    10     9     8         -33.07317
  190 Torsion                  6    10     9    18        -160.28997
  191 Torsion                  6    10     9    28          83.91439
  192 Torsion                  6    10    11    12         -51.93274
  193 Torsion                  6    10    11    30        -173.42519
  194 Torsion                  6    10    11    31          70.88391
  195 Torsion                  6    20    19    13         -30.55633
  196 Torsion                  7     5     4    17         -46.44936
  197 Torsion                  7     5     4    22          75.33193
  198 Torsion                  7     5     6    10          70.89315
  199 Torsion                  7     5     6    20         -45.09664
  200 Torsion                  7     8     9    10          59.80523
  201 Torsion                  7     8     9    18        -170.45083
  202 Torsion                  7     8     9    28         -56.96156
  203 Torsion                  8     7     5    23          70.78385
  204 Torsion                  8     9    10    11          92.61605
  205 Torsion                  8     9    10    29        -150.53366
  206 Torsion                  8     9    18    40         -58.25296
  207 Torsion                  8     9    18    41          61.06728
  208 Torsion                  8     9    18    42         179.87559
  209 Torsion                  9     8     7    24         101.53398
  210 Torsion                  9     8     7    25        -142.22968
  211 Torsion                  9    10     6    20          92.01647
  212 Torsion                  9    10    11    12        -176.53174
  213 Torsion                  9    10    11    30          61.97581
  214 Torsion                  9    10    11    31         -53.71509
  215 Torsion                 10     6     1    14         -40.61668
  216 Torsion                 10     6     1    21        -155.75002
  217 Torsion                 10     6     5    23         -44.25070
  218 Torsion                 10     6    20    19          95.24707
  219 Torsion                 10     9     8    26        -178.42168
  220 Torsion                 10     9     8    27         -62.03215
  221 Torsion                 10     9    18    40          69.71751
  222 Torsion                 10     9    18    41        -170.96224
  223 Torsion                 10     9    18    42         -52.15394
  224 Torsion                 10    11    12    13          38.23591
  225 Torsion                 10    11    12    32         -83.91453
  226 Torsion                 10    11    12    33         160.93546
  227 Torsion                 11    10     6    20         -32.44960
  228 Torsion                 11    10     9    18         -34.60075
  229 Torsion                 11    10     9    28        -150.39639
  230 Torsion                 11    12    13    14         -75.67812
  231 Torsion                 11    12    13    15         169.31039
  232 Torsion                 11    12    13    19          51.43696
  233 Torsion                 12    11    10    29          67.57737
  234 Torsion                 12    13    15    34         177.80836
  235 Torsion                 12    13    15    35         -63.40931
  236 Torsion                 12    13    15    36          58.91405
  237 Torsion                 12    13    19    20         -64.01386
  238 Torsion                 13    12    11    30         161.39290
  239 Torsion                 13    12    11    31         -85.15570
  240 Torsion                 13    14     1    21          69.72915
  241 Torsion                 14     1     6    20          77.15594
  242 Torsion                 14    13    12    32          45.96647
  243 Torsion                 14    13    12    33         163.20727
  244 Torsion                 14    13    15    34          61.07505
  245 Torsion                 14    13    15    35         179.85739
  246 Torsion                 14    13    15    36         -57.81925
  247 Torsion                 14    13    19    20          60.04943
  248 Torsion                 15    13    12    32         -69.04503
  249 Torsion                 15    13    12    33          48.19577
  250 Torsion                 15    13    19    20         176.15075
  251 Torsion                 16     3     4    17          19.03229
  252 Torsion                 16     3     4    22         -99.26913
  253 Torsion                 17     4     5    23          70.20642
  254 Torsion                 18     9     8    26         -48.67774
  255 Torsion                 18     9     8    27          67.71179
  256 Torsion                 18     9    10    29          82.24953
  257 Torsion                 19    13    12    32         173.08154
  258 Torsion                 19    13    12    33         -69.67766
  259 Torsion                 19    13    15    34         -60.50478
  260 Torsion                 19    13    15    35          58.27756
  261 Torsion                 19    13    15    36        -179.39908
  262 Torsion                 20     6     1    21         -37.97740
  263 Torsion                 20     6     5    23        -160.24049
  264 Torsion                 20     6    10    29        -151.72416
  265 Torsion                 22     4     5    23        -168.01229
  266 Torsion                 22     4    17    37          60.83352
  267 Torsion                 22     4    17    38        -179.55887
  268 Torsion                 22     4    17    39         -58.46862
  269 Torsion                 23     5     7    24         -48.96274
  270 Torsion                 23     5     7    25        -166.60513
  271 Torsion                 24     7     8    26         -21.19248
  272 Torsion                 24     7     8    27        -136.56225
  273 Torsion                 25     7     8    26          95.04386
  274 Torsion                 25     7     8    27         -20.32591
  275 Torsion                 26     8     9    28          64.81153
  276 Torsion                 27     8     9    28        -178.79894
  277 Torsion                 28     9    10    29         -33.54610
  278 Torsion                 28     9    18    40        -173.29839
  279 Torsion                 28     9    18    41         -53.97814
  280 Torsion                 28     9    18    42          64.83016
  281 Torsion                 29    10    11    30         -53.91509
  282 Torsion                 29    10    11    31        -169.60598
  283 Torsion                 30    11    12    32          39.24246
  284 Torsion                 30    11    12    33         -75.90754
  285 Torsion                 31    11    12    32         152.69386
  286 Torsion                 31    11    12    33          37.54386


            XYZ format geometry
            -------------------
    42
 geometry
 C                     1.39762991    -0.20285374     0.26190604
 O                     1.57953428    -1.28952559     1.16426082
 C                     1.31462233    -2.50964458     0.59785393
 C                     0.33430417    -2.47215703    -0.59289922
 C                    -0.71919953    -1.41130141    -0.23027605
 C                    -0.07384081    -0.00815565    -0.13503633
 C                    -1.99982702    -1.35452752    -1.06153182
 C                    -2.86353094    -0.14712151    -0.65468351
 C                    -2.48642124     0.40836115     0.73637775
 C                    -0.97931723     0.88664936     0.79255528
 C                    -0.87478660     2.39279467     0.45589803
 C                     0.53553431     2.97082603     0.39277495
 C                     1.57942072     2.04507499    -0.22768179
 O                     1.91499859     1.02646078     0.73349537
 C                     2.87256806     2.82444579    -0.47614951
 O                     1.81236385    -3.53654866     1.04315628
 C                    -0.27512262    -3.85594086    -0.81313951
 C                    -3.51667629     1.44439261     1.19520004
 O                     1.16465974     1.52877827    -1.51516238
 O                    -0.04546515     0.66206560    -1.41579350
 H                     2.01638420    -0.45223456    -0.61438289
 H                     0.88776638    -2.19526498    -1.49763424
 H                    -1.02923380    -1.69880797     0.78769028
 H                    -2.58107825    -2.27027447    -0.90012566
 H                    -1.77818144    -1.30892376    -2.13399693
 H                    -3.91892525    -0.44519244    -0.67525269
 H                    -2.75795350     0.64543988    -1.40613095
 H                    -2.58414281    -0.41910030     1.45359346
 H                    -0.64997967     0.74952245     1.83196480
 H                    -1.42706666     2.98226147     1.19736298
 H                    -1.36889143     2.58585334    -0.50557009
 H                     0.84588783     3.23068479     1.41334497
 H                     0.47733870     3.90856932    -0.17422623
 H                     3.64348801     2.16098255    -0.88583765
 H                     2.72103688     3.62930110    -1.20333109
 H                     3.27135576     3.24767962     0.45208915
 H                     0.50720555    -4.60224599    -0.99083038
 H                    -0.84966691    -4.18302984     0.06041678
 H                    -0.93657085    -3.86311357    -1.68503984
 H                    -3.60375736     2.27675773     0.48977010
 H                    -4.50784791     0.98431405     1.27748748
 H                    -3.25804119     1.84192469     2.18197628

 ==============================================================================
                                internuclear distances
 ------------------------------------------------------------------------------
       center one      |      center two      | atomic units |  angstroms
 ------------------------------------------------------------------------------
    2 O                |   1 C                |     2.69124  |     1.42415
    3 C                |   2 O                |     2.59084  |     1.37102
    4 C                |   3 C                |     2.91552  |     1.54283
    5 C                |   4 C                |     2.90722  |     1.53843
    6 C                |   1 C                |     2.90348  |     1.53646
    6 C                |   5 C                |     2.92412  |     1.54738
    7 C                |   5 C                |     2.88715  |     1.52781
    8 C                |   7 C                |     2.90879  |     1.53927
    9 C                |   8 C                |     2.91889  |     1.54461
   10 C                |   6 C                |     2.97654  |     1.57512
   10 C                |   9 C                |     2.98988  |     1.58218
   11 C                |  10 C                |     2.92312  |     1.54685
   12 C                |  11 C                |     2.88275  |     1.52549
   13 C                |  12 C                |     2.88558  |     1.52698
   14 O                |   1 C                |     2.67333  |     1.41467
   14 O                |  13 C                |     2.72150  |     1.44016
   15 C                |  13 C                |     2.89158  |     1.53016
   16 O                |   3 C                |     2.31487  |     1.22498
   17 C                |   4 C                |     2.88749  |     1.52799
   18 C                |   9 C                |     2.89400  |     1.53144
   19 O                |  13 C                |     2.73599  |     1.44782
   20 O                |   6 C                |     2.73217  |     1.44580
   21 H                |   1 C                |     2.08121  |     1.10133
   22 H                |   4 C                |     2.07141  |     1.09615
   23 H                |   5 C                |     2.08302  |     1.10229
   24 H                |   7 C                |     2.07224  |     1.09658
   25 H                |   7 C                |     2.07129  |     1.09608
   26 H                |   8 C                |     2.07279  |     1.09687
   27 H                |   8 C                |     2.07352  |     1.09726
   28 H                |   9 C                |     2.07753  |     1.09938
   29 H                |  10 C                |     2.07667  |     1.09893
   30 H                |  11 C                |     2.07203  |     1.09647
   31 H                |  11 C                |     2.07512  |     1.09810
   32 H                |  12 C                |     2.07475  |     1.09791
   33 H                |  12 C                |     2.07374  |     1.09738
   34 H                |  15 C                |     2.07211  |     1.09652
   35 H                |  15 C                |     2.06970  |     1.09524
   36 H                |  15 C                |     2.06991  |     1.09535
   37 H                |  17 C                |     2.07059  |     1.09571
   38 H                |  17 C                |     2.07025  |     1.09553
   39 H                |  17 C                |     2.06817  |     1.09443
   40 H                |  18 C                |     2.06841  |     1.09455
   41 H                |  18 C                |     2.07084  |     1.09584
   42 H                |  18 C                |     2.06893  |     1.09483
 ------------------------------------------------------------------------------
                         number of included internuclear distances:         44
 ==============================================================================


 ==============================================================================
                                 internuclear angles
 ------------------------------------------------------------------------------
        center 1       |       center 2       |       center 3       |  degrees
 ------------------------------------------------------------------------------
    2 O                |   1 C                |   6 C                |   112.50
    2 O                |   1 C                |  14 O                |   113.90
    2 O                |   1 C                |  21 H                |   105.05
    6 C                |   1 C                |  14 O                |   109.04
    6 C                |   1 C                |  21 H                |   111.17
   14 O                |   1 C                |  21 H                |   104.86
    1 C                |   2 O                |   3 C                |   113.12
    2 O                |   3 C                |   4 C                |   114.83
    2 O                |   3 C                |  16 O                |   121.15
    4 C                |   3 C                |  16 O                |   123.99
    3 C                |   4 C                |   5 C                |   105.66
    3 C                |   4 C                |  17 C                |   110.04
    3 C                |   4 C                |  22 H                |   108.80
    5 C                |   4 C                |  17 C                |   112.66
    5 C                |   4 C                |  22 H                |   111.48
   17 C                |   4 C                |  22 H                |   108.13
    4 C                |   5 C                |   6 C                |   110.74
    4 C                |   5 C                |   7 C                |   118.12
    4 C                |   5 C                |  23 H                |   103.32
    6 C                |   5 C                |   7 C                |   110.45
    6 C                |   5 C                |  23 H                |   107.28
    7 C                |   5 C                |  23 H                |   106.05
    1 C                |   6 C                |   5 C                |   107.48
    1 C                |   6 C                |  10 C                |   118.06
    1 C                |   6 C                |  20 O                |   105.59
    5 C                |   6 C                |  10 C                |   108.16
    5 C                |   6 C                |  20 O                |   111.96
   10 C                |   6 C                |  20 O                |   105.64
    5 C                |   7 C                |   8 C                |   110.83
    5 C                |   7 C                |  24 H                |   109.46
    5 C                |   7 C                |  25 H                |   111.37
    8 C                |   7 C                |  24 H                |   108.59
    8 C                |   7 C                |  25 H                |   109.84
   24 H                |   7 C                |  25 H                |   106.62
    7 C                |   8 C                |   9 C                |   112.53
    7 C                |   8 C                |  26 H                |   108.77
    7 C                |   8 C                |  27 H                |   109.36
    9 C                |   8 C                |  26 H                |   110.46
    9 C                |   8 C                |  27 H                |   109.48
   26 H                |   8 C                |  27 H                |   106.02
    8 C                |   9 C                |  10 C                |   111.92
    8 C                |   9 C                |  18 C                |   110.42
    8 C                |   9 C                |  28 H                |   107.17
   10 C                |   9 C                |  18 C                |   115.19
   10 C                |   9 C                |  28 H                |   106.80
   18 C                |   9 C                |  28 H                |   104.71
    6 C                |  10 C                |   9 C                |   110.79
    6 C                |  10 C                |  11 C                |   112.71
    6 C                |  10 C                |  29 H                |   108.29
    9 C                |  10 C                |  11 C                |   110.55
    9 C                |  10 C                |  29 H                |   106.34
   11 C                |  10 C                |  29 H                |   107.88
   10 C                |  11 C                |  12 C                |   116.13
   10 C                |  11 C                |  30 H                |   110.01
   10 C                |  11 C                |  31 H                |   109.35
   12 C                |  11 C                |  30 H                |   106.85
   12 C                |  11 C                |  31 H                |   108.25
   30 H                |  11 C                |  31 H                |   105.72
   11 C                |  12 C                |  13 C                |   114.78
   11 C                |  12 C                |  32 H                |   108.21
   11 C                |  12 C                |  33 H                |   107.23
   13 C                |  12 C                |  32 H                |   109.14
   13 C                |  12 C                |  33 H                |   110.14
   32 H                |  12 C                |  33 H                |   107.04
   12 C                |  13 C                |  14 O                |   108.48
   12 C                |  13 C                |  15 C                |   109.57
   12 C                |  13 C                |  19 O                |   112.44
   14 O                |  13 C                |  15 C                |   105.77
   14 O                |  13 C                |  19 O                |   114.08
   15 C                |  13 C                |  19 O                |   106.22
    1 C                |  14 O                |  13 C                |   107.87
   13 C                |  15 C                |  34 H                |   110.28
   13 C                |  15 C                |  35 H                |   111.42
   13 C                |  15 C                |  36 H                |   111.52
   34 H                |  15 C                |  35 H                |   107.09
   34 H                |  15 C                |  36 H                |   107.12
   35 H                |  15 C                |  36 H                |   109.21
    4 C                |  17 C                |  37 H                |   110.82
    4 C                |  17 C                |  38 H                |   111.38
    4 C                |  17 C                |  39 H                |   111.21
   37 H                |  17 C                |  38 H                |   107.48
   37 H                |  17 C                |  39 H                |   107.33
   38 H                |  17 C                |  39 H                |   108.44
    9 C                |  18 C                |  40 H                |   112.02
    9 C                |  18 C                |  41 H                |   110.30
    9 C                |  18 C                |  42 H                |   110.90
   40 H                |  18 C                |  41 H                |   107.20
   40 H                |  18 C                |  42 H                |   108.88
   41 H                |  18 C                |  42 H                |   107.36
 ------------------------------------------------------------------------------
                            number of included internuclear angles:         89
 ==============================================================================


 Summary of "ao basis" -> "" (cartesian)
 ------------------------------------------------------------------------------
       Tag                 Description            Shells   Functions and Types
 ---------------- ------------------------------  ------  ---------------------
 *                           6-31G*                   on all atoms 


                              NWChem Property Module
                              ----------------------


                                     molecule

  itol2e modified to match energy
  convergence criterion.

                                 NWChem DFT Module
                                 -----------------


                                     molecule


                      Basis "ao basis" -> "ao basis" (cartesian)
                      -----
  C (Carbon)
  ----------
            Exponent  Coefficients 
       -------------- ---------------------------------------------------------
  1 S  3.04752490E+03  0.001835
  1 S  4.57369510E+02  0.014037
  1 S  1.03948690E+02  0.068843
  1 S  2.92101550E+01  0.232184
  1 S  9.28666300E+00  0.467941
  1 S  3.16392700E+00  0.362312

  2 S  7.86827240E+00 -0.119332
  2 S  1.88128850E+00 -0.160854
  2 S  5.44249300E-01  1.143456

  3 P  7.86827240E+00  0.068999
  3 P  1.88128850E+00  0.316424
  3 P  5.44249300E-01  0.744308

  4 S  1.68714400E-01  1.000000

  5 P  1.68714400E-01  1.000000

  6 D  8.00000000E-01  1.000000

  O (Oxygen)
  ----------
            Exponent  Coefficients 
       -------------- ---------------------------------------------------------
  1 S  5.48467170E+03  0.001831
  1 S  8.25234950E+02  0.013950
  1 S  1.88046960E+02  0.068445
  1 S  5.29645000E+01  0.232714
  1 S  1.68975700E+01  0.470193
  1 S  5.79963530E+00  0.358521

  2 S  1.55396160E+01 -0.110778
  2 S  3.59993360E+00 -0.148026
  2 S  1.01376180E+00  1.130767

  3 P  1.55396160E+01  0.070874
  3 P  3.59993360E+00  0.339753
  3 P  1.01376180E+00  0.727159

  4 S  2.70005800E-01  1.000000

  5 P  2.70005800E-01  1.000000

  6 D  8.00000000E-01  1.000000

  H (Hydrogen)
  ------------
            Exponent  Coefficients 
       -------------- ---------------------------------------------------------
  1 S  1.87311370E+01  0.033495
  1 S  2.82539370E+00  0.234727
  1 S  6.40121700E-01  0.813757

  2 S  1.61277800E-01  1.000000


 Summary of "ao basis" -> "ao basis" (cartesian)
 ------------------------------------------------------------------------------
       Tag                 Description            Shells   Functions and Types
 ---------------- ------------------------------  ------  ---------------------
 C                           6-31G*                  6       15   3s2p1d
 O                           6-31G*                  6       15   3s2p1d
 H                           6-31G*                  2        2   2s


 Summary of "ao basis" -> "ao basis" (cartesian)
 ------------------------------------------------------------------------------
       Tag                 Description            Shells   Functions and Types
 ---------------- ------------------------------  ------  ---------------------
 C                           6-31G*                  6       15   3s2p1d
 O                           6-31G*                  6       15   3s2p1d
 H                           6-31G*                  2        2   2s


  Caching 1-el integrals 
  itol2e modified to match energy
  convergence criterion.

            General Information
            -------------------
          SCF calculation type: DFT
          Wavefunction type:  closed shell.
          No. of atoms     :    42
          No. of electrons :   152
           Alpha electrons :    76
            Beta electrons :    76
          Charge           :     0
          Spin multiplicity:     1
          Use of symmetry is: off; symmetry adaption is: off
          Maximum number of iterations:  30
          AO basis - number of functions:   344
                     number of shells:   164
          Convergence on energy requested: 1.00D-07
          Convergence on density requested: 1.00D-05
          Convergence on gradient requested: 5.00D-04

              XC Information
              --------------
                         B3LYP Method XC Potential
                     Hartree-Fock (Exact) Exchange  0.200          
                        Slater Exchange Functional  0.800 local    
                    Becke 1988 Exchange Functional  0.720 non-local
              Lee-Yang-Parr Correlation Functional  0.810          
                  VWN I RPA Correlation Functional  0.190 local    

             Grid Information
             ----------------
          Grid used for XC integration:  fine      
          Radial quadrature: Mura-Knowles        
          Angular quadrature: Lebedev. 
          Tag              B.-S. Rad. Rad. Pts. Rad. Cut. Ang. Pts.
          ---              ---------- --------- --------- ---------
          C                   0.70       70          15.0       590
          O                   0.60       70          14.0       590
          H                   0.35       60          14.0       590
          Grid pruning is: on 
          Number of quadrature shells:  2720
          Spatial weights used:  Erf1

          Convergence Information
          -----------------------
          Convergence aids based upon iterative change in 
          total energy or number of iterations. 
          Levelshifting, if invoked, occurs when the 
          HOMO/LUMO gap drops below (HL_TOL): 1.00D-02
          DIIS, if invoked, will attempt to extrapolate 
          using up to (NFOCK): 10 stored Fock matrices.

                    Damping( 0%)  Levelshifting(0.5)       DIIS
                  --------------- ------------------- ---------------
          dE  on:    start            ASAP                start   
          dE off:    2 iters         30 iters            30 iters 


      Screening Tolerance Information
      -------------------------------
          Density screening/tol_rho: 1.00D-11
          AO Gaussian exp screening on grid/accAOfunc:  16
          CD Gaussian exp screening on grid/accCDfunc:  20
          XC Gaussian exp screening on grid/accXCfunc:  20
          Schwarz screening/accCoul: 1.00D-08


      Superposition of Atomic Density Guess
      -------------------------------------

 Sum of atomic energies:        -949.63668925

      Non-variational initial energy
      ------------------------------

 Total energy =    -962.287546
 1-e energy   =   -4951.095018
 2-e energy   =    2150.352162
 HOMO         =      -0.254321
 LUMO         =      -0.025407

   Time after variat. SCF:      7.1
   Time prior to 1st pass:      7.1

 Grid_pts file          = ./molecule.gridpts.0
 Record size in doubles =  12289        No. of grid_pts per rec  =   3070
 Max. records in memory =     97        Max. recs in file   =     21248

 Grid integrated density:     151.999976714929
 Requested integration accuracy:   0.10E-06

           Memory utilization after 1st SCF pass: 
           Heap Space remaining (MW):       11.89            11893130
          Stack Space remaining (MW):       13.10            13103364

   convergence    iter        energy       DeltaE   RMS-Dens  Diis-err    time
 ---------------- ----- ----------------- --------- --------- ---------  ------
 d= 0,ls=0.0,diis     1   -960.4398470579 -2.80D+03  9.11D-03  3.98D+00    49.3
 Grid integrated density:     151.999981152293
 Requested integration accuracy:   0.10E-06
 d= 0,ls=0.0,diis     2   -959.8748238827  5.65D-01  6.95D-03  9.84D+00    87.4
 Grid integrated density:     151.999980013442
 Requested integration accuracy:   0.10E-06
 d= 0,ls=0.0,diis     3   -960.7739991667 -8.99D-01  2.12D-03  7.94D-01   125.1
 Grid integrated density:     151.999980255211
 Requested integration accuracy:   0.10E-06
 d= 0,ls=0.0,diis     4   -960.8285976844 -5.46D-02  9.77D-04  2.36D-01   162.8
 Grid integrated density:     151.999980358446
 Requested integration accuracy:   0.10E-06
 d= 0,ls=0.0,diis     5   -960.8497360204 -2.11D-02  2.42D-04  1.12D-02   200.4
 Grid integrated density:     151.999977880370
 Requested integration accuracy:   0.10E-06
  Resetting Diis
 d= 0,ls=0.0,diis     6   -960.8506814208 -9.45D-04  8.56D-05  8.58D-04   242.5
 Grid integrated density:     151.999977879358
 Requested integration accuracy:   0.10E-06
 d= 0,ls=0.0,diis     7   -960.8507668395 -8.54D-05  5.02D-05  9.69D-05   284.6
 Grid integrated density:     151.999977877691
 Requested integration accuracy:   0.10E-06
 d= 0,ls=0.0,diis     8   -960.8507433000  2.35D-05  3.18D-05  3.48D-04   326.8
 Grid integrated density:     151.999977880022
 Requested integration accuracy:   0.10E-06
 d= 0,ls=0.0,diis     9   -960.8507761860 -3.29D-05  5.39D-06  6.60D-06   369.3
 Grid integrated density:     151.999977880227
 Requested integration accuracy:   0.10E-06
 d= 0,ls=0.0,diis    10   -960.8507768320 -6.46D-07  1.18D-06  2.48D-07   411.7
 Grid integrated density:     151.999977879666
 Requested integration accuracy:   0.10E-06
 d= 0,ls=0.0,diis    11   -960.8507768558 -2.38D-08  3.41D-07  1.80D-08   454.1


         Total DFT energy =     -960.850776855776
      One electron energy =    -4963.572237467926
           Coulomb energy =     2296.875716585073
    Exchange-Corr. energy =     -132.609566206977
 Nuclear repulsion energy =     1838.455310234055

 Numeric. integr. density =      151.999977879666

     Total iterative time =    447.0s


                       DFT Final Molecular Orbital Analysis
                       ------------------------------------

 Vector   20  Occ=2.000000D+00  E=-1.018050D+01
              MO Center= -3.5D+00,  1.4D+00,  1.2D+00, r^2= 2.8D-02
   Bfn.  Coefficient  Atom+Function         Bfn.  Coefficient  Atom+Function  
  ----- ------------  ---------------      ----- ------------  ---------------
   256      0.992936  18 C  s         

 Vector   21  Occ=2.000000D+00  E=-1.134996D+00
              MO Center=  9.5D-01,  7.5D-01, -6.3D-01, r^2= 2.6D+00
   Bfn.  Coefficient  Atom+Function         Bfn.  Coefficient  Atom+Function  
  ----- ------------  ---------------      ----- ------------  ---------------
   272      0.263804  19 O  s               276      0.262638  19 O  s         
   287      0.246317  20 O  s               291      0.229719  20 O  s         
   201      0.190895  14 O  s               197      0.161001  14 O  s         
    21      0.150218   2 O  s         

 Vector   22  Occ=2.000000D+00  E=-1.109130D+00
              MO Center=  1.3D+00, -1.1D+00,  4.8D-01, r^2= 3.2D+00
   Bfn.  Coefficient  Atom+Function         Bfn.  Coefficient  Atom+Function  
  ----- ------------  ---------------      ----- ------------  ---------------
    21      0.371080   2 O  s                17      0.343546   2 O  s         
    32      0.175438   3 C  s                16     -0.159632   2 O  s         
   272     -0.150823  19 O  s         

 Vector   23  Occ=2.000000D+00  E=-1.054768D+00
              MO Center=  1.5D+00,  3.1D-01,  3.0D-01, r^2= 3.7D+00
   Bfn.  Coefficient  Atom+Function         Bfn.  Coefficient  Atom+Function  
  ----- ------------  ---------------      ----- ------------  ---------------
   201      0.401345  14 O  s               197      0.358631  14 O  s         
   291     -0.176840  20 O  s               196     -0.166899  14 O  s         
   287     -0.166644  20 O  s               231     -0.160268  16 O  s         
   227     -0.153715  16 O  s         

 Vector   24  Occ=2.000000D+00  E=-1.017801D+00
              MO Center=  1.6D+00, -2.4D+00,  8.3D-01, r^2= 2.9D+00
   Bfn.  Coefficient  Atom+Function         Bfn.  Coefficient  Atom+Function  
  ----- ------------  ---------------      ----- ------------  ---------------
   231      0.379601  16 O  s               227      0.363703  16 O  s         
    21     -0.241574   2 O  s                17     -0.211506   2 O  s         
    34     -0.203007   3 C  py              226     -0.169445  16 O  s         

 Vector   25  Occ=2.000000D+00  E=-9.490743D-01
              MO Center=  6.3D-01,  9.2D-01, -9.2D-01, r^2= 2.4D+00
   Bfn.  Coefficient  Atom+Function         Bfn.  Coefficient  Atom+Function  
  ----- ------------  ---------------      ----- ------------  ---------------
   276      0.363404  19 O  s               291     -0.323283  20 O  s         
   272      0.307652  19 O  s               287     -0.260958  20 O  s         
    77     -0.162451   6 C  s         

 Vector   26  Occ=2.000000D+00  E=-8.527349D-01
              MO Center= -8.7D-01, -4.5D-01, -1.7D-01, r^2= 5.1D+00
   Bfn.  Coefficient  Atom+Function         Bfn.  Coefficient  Atom+Function  
  ----- ------------  ---------------      ----- ------------  ---------------
    62      0.189469   5 C  s               291     -0.166312  20 O  s         

 Vector   27  Occ=2.000000D+00  E=-8.190828D-01
              MO Center= -5.6D-01, -1.7D-01,  9.9D-02, r^2= 7.4D+00
   Bfn.  Coefficient  Atom+Function         Bfn.  Coefficient  Atom+Function  
  ----- ------------  ---------------      ----- ------------  ---------------
    47      0.189728   4 C  s                51      0.160262   4 C  s         
   152     -0.151421  11 C  s         

 Vector   28  Occ=2.000000D+00  E=-7.967435D-01
              MO Center= -3.4D-01,  1.2D+00,  4.6D-02, r^2= 8.1D+00
   Bfn.  Coefficient  Atom+Function         Bfn.  Coefficient  Atom+Function  
  ----- ------------  ---------------      ----- ------------  ---------------
   167      0.193682  12 C  s               276     -0.150936  19 O  s         

 Vector   29  Occ=2.000000D+00  E=-7.667972D-01
              MO Center=  1.7D-01,  6.5D-01, -1.4D-01, r^2= 7.2D+00
   Bfn.  Coefficient  Atom+Function         Bfn.  Coefficient  Atom+Function  
  ----- ------------  ---------------      ----- ------------  ---------------
   291      0.171733  20 O  s               212      0.155685  15 C  s         
     2     -0.154658   1 C  s         

 Vector   30  Occ=2.000000D+00  E=-7.553707D-01
              MO Center= -6.4D-01, -8.8D-01, -6.3D-02, r^2= 8.2D+00
   Bfn.  Coefficient  Atom+Function         Bfn.  Coefficient  Atom+Function  
  ----- ------------  ---------------      ----- ------------  ---------------
   242      0.169469  17 C  s                77     -0.152477   6 C  s         
   257      0.151898  18 C  s         

 Vector   31  Occ=2.000000D+00  E=-7.336739D-01
              MO Center= -5.3D-02,  1.3D+00, -1.4D-01, r^2= 9.3D+00
   Bfn.  Coefficient  Atom+Function         Bfn.  Coefficient  Atom+Function  
  ----- ------------  ---------------      ----- ------------  ---------------
   212      0.207167  15 C  s               216      0.189757  15 C  s         
    92     -0.161409   7 C  s         

 Vector   32  Occ=2.000000D+00  E=-6.984107D-01
              MO Center=  5.6D-01, -3.3D-01,  2.5D-01, r^2= 7.7D+00
   Bfn.  Coefficient  Atom+Function         Bfn.  Coefficient  Atom+Function  
  ----- ------------  ---------------      ----- ------------  ---------------
     2      0.225263   1 C  s                19      0.225727   2 O  py        
     6      0.193618   1 C  s         

 Vector   33  Occ=2.000000D+00  E=-6.886945D-01
              MO Center= -9.4D-01,  7.5D-02,  2.4D-01, r^2= 1.1D+01
   Bfn.  Coefficient  Atom+Function         Bfn.  Coefficient  Atom+Function  
  ----- ------------  ---------------      ----- ------------  ---------------
   257      0.200898  18 C  s               261      0.194632  18 C  s         
   242     -0.180887  17 C  s               246     -0.169778  17 C  s         
   137     -0.167308  10 C  s               141     -0.155424  10 C  s         

 Vector   34  Occ=2.000000D+00  E=-6.582596D-01
              MO Center= -6.1D-01,  5.4D-01, -1.2D-01, r^2= 8.9D+00
   Bfn.  Coefficient  Atom+Function         Bfn.  Coefficient  Atom+Function  
  ----- ------------  ---------------      ----- ------------  ---------------
   107      0.169494   8 C  s               111      0.166820   8 C  s         

 Vector   35  Occ=2.000000D+00  E=-6.517478D-01
              MO Center=  6.0D-02, -8.1D-01, -2.5D-01, r^2= 1.1D+01
   Bfn.  Coefficient  Atom+Function         Bfn.  Coefficient  Atom+Function  
  ----- ------------  ---------------      ----- ------------  ---------------
   242      0.183545  17 C  s               246      0.179563  17 C  s         

 Vector   36  Occ=2.000000D+00  E=-6.224935D-01
              MO Center= -6.6D-01,  4.6D-01,  1.3D-01, r^2= 7.6D+00
   Bfn.  Coefficient  Atom+Function         Bfn.  Coefficient  Atom+Function  
  ----- ------------  ---------------      ----- ------------  ---------------
    19      0.154141   2 O  py        

 Vector   37  Occ=2.000000D+00  E=-5.870670D-01
              MO Center= -6.3D-01, -3.9D-01, -1.5D-01, r^2= 7.9D+00
   Bfn.  Coefficient  Atom+Function         Bfn.  Coefficient  Atom+Function  
  ----- ------------  ---------------      ----- ------------  ---------------
    92      0.153028   7 C  s         

 Vector   38  Occ=2.000000D+00  E=-5.786055D-01
              MO Center=  6.4D-01,  4.0D-01, -2.8D-02, r^2= 7.3D+00
   Bfn.  Coefficient  Atom+Function         Bfn.  Coefficient  Atom+Function  
  ----- ------------  ---------------      ----- ------------  ---------------
    19      0.217637   2 O  py        

 Vector   39  Occ=2.000000D+00  E=-5.712048D-01
              MO Center= -4.7D-01,  1.6D-03,  2.2D-01, r^2= 7.5D+00
   Bfn.  Coefficient  Atom+Function         Bfn.  Coefficient  Atom+Function  
  ----- ------------  ---------------      ----- ------------  ---------------
     5      0.193923   1 C  pz              122     -0.162952   9 C  s         
   126     -0.157178   9 C  s                19      0.155467   2 O  py        

 Vector   40  Occ=2.000000D+00  E=-5.558188D-01
              MO Center=  1.1D+00,  7.8D-01, -1.9D-02, r^2= 4.8D+00
   Bfn.  Coefficient  Atom+Function         Bfn.  Coefficient  Atom+Function  
  ----- ------------  ---------------      ----- ------------  ---------------
   199      0.302948  14 O  py              185      0.190345  13 C  pz        
     4     -0.180496   1 C  py              274     -0.155117  19 O  py        

 Vector   41  Occ=2.000000D+00  E=-5.284981D-01
              MO Center=  9.0D-02, -3.9D-01, -2.4D-01, r^2= 7.2D+00
   Bfn.  Coefficient  Atom+Function         Bfn.  Coefficient  Atom+Function  
  ----- ------------  ---------------      ----- ------------  ---------------
   276      0.186616  19 O  s                50     -0.167895   4 C  pz        
   275     -0.151118  19 O  pz        

 Vector   42  Occ=2.000000D+00  E=-5.211466D-01
              MO Center=  3.3D-01, -1.1D+00, -4.8D-02, r^2= 6.9D+00
   Bfn.  Coefficient  Atom+Function         Bfn.  Coefficient  Atom+Function  
  ----- ------------  ---------------      ----- ------------  ---------------
    50      0.187369   4 C  pz               20     -0.163635   2 O  pz        
     3      0.155936   1 C  px        

 Vector   43  Occ=2.000000D+00  E=-5.111484D-01
              MO Center= -9.9D-02, -3.6D-01,  5.4D-02, r^2= 7.6D+00
   Bfn.  Coefficient  Atom+Function         Bfn.  Coefficient  Atom+Function  
  ----- ------------  ---------------      ----- ------------  ---------------
     3      0.158183   1 C  px        

 Vector   44  Occ=2.000000D+00  E=-4.923389D-01
              MO Center= -1.4D-01,  8.5D-01,  2.8D-02, r^2= 7.1D+00
   Bfn.  Coefficient  Atom+Function         Bfn.  Coefficient  Atom+Function  
  ----- ------------  ---------------      ----- ------------  ---------------
   273      0.186833  19 O  px              140      0.177601  10 C  pz        
   289     -0.176881  20 O  py              155      0.172886  11 C  pz        

 Vector   45  Occ=2.000000D+00  E=-4.837914D-01
              MO Center= -4.2D-01,  3.0D-01, -7.0D-02, r^2= 8.5D+00
   Bfn.  Coefficient  Atom+Function         Bfn.  Coefficient  Atom+Function  
  ----- ------------  ---------------      ----- ------------  ---------------
   184     -0.142188  13 C  py               95      0.140098   7 C  pz        
    18      0.130484   2 O  px        

 Vector   46  Occ=2.000000D+00  E=-4.667818D-01
              MO Center= -5.6D-01,  1.3D-01,  1.3D-03, r^2= 9.7D+00
   Bfn.  Coefficient  Atom+Function         Bfn.  Coefficient  Atom+Function  
  ----- ------------  ---------------      ----- ------------  ---------------
   274     -0.139138  19 O  py              201     -0.136110  14 O  s         
   108      0.129933   8 C  px              291     -0.127750  20 O  s         
    21      0.126541   2 O  s         

 Vector   47  Occ=2.000000D+00  E=-4.540436D-01
              MO Center=  1.7D-01, -5.3D-01,  1.6D-01, r^2= 1.0D+01
   Bfn.  Coefficient  Atom+Function         Bfn.  Coefficient  Atom+Function  
  ----- ------------  ---------------      ----- ------------  ---------------
   231      0.211201  16 O  s               229     -0.181457  16 O  py        

 Vector   48  Occ=2.000000D+00  E=-4.532925D-01
              MO Center=  4.0D-01,  9.6D-01,  4.0D-02, r^2= 8.9D+00
   Bfn.  Coefficient  Atom+Function         Bfn.  Coefficient  Atom+Function  
  ----- ------------  ---------------      ----- ------------  ---------------
   183      0.177756  13 C  px              169      0.175215  12 C  py        
    20      0.166371   2 O  pz        

 Vector   49  Occ=2.000000D+00  E=-4.487632D-01
              MO Center=  4.0D-01, -4.5D-01,  1.2D-01, r^2= 1.2D+01
   Bfn.  Coefficient  Atom+Function         Bfn.  Coefficient  Atom+Function  
  ----- ------------  ---------------      ----- ------------  ---------------
   229      0.236191  16 O  py              231     -0.212899  16 O  s         

 Vector   50  Occ=2.000000D+00  E=-4.391721D-01
              MO Center= -2.3D-01, -3.8D-01,  1.4D-01, r^2= 1.2D+01
   Bfn.  Coefficient  Atom+Function         Bfn.  Coefficient  Atom+Function  
  ----- ------------  ---------------      ----- ------------  ---------------
   229      0.205725  16 O  py              231     -0.181491  16 O  s         
    95     -0.162868   7 C  pz               34     -0.154394   3 C  py        

 Vector   51  Occ=2.000000D+00  E=-4.295039D-01
              MO Center= -2.8D-01,  8.9D-01,  2.4D-02, r^2= 1.0D+01
   Bfn.  Coefficient  Atom+Function         Bfn.  Coefficient  Atom+Function  
  ----- ------------  ---------------      ----- ------------  ---------------
   260      0.186556  18 C  pz              290      0.186538  20 O  pz        
   291     -0.180358  20 O  s               215      0.152146  15 C  pz        

 Vector   52  Occ=2.000000D+00  E=-4.247906D-01
              MO Center= -1.5D-04, -2.2D-01,  3.4D-02, r^2= 1.2D+01
   Bfn.  Coefficient  Atom+Function         Bfn.  Coefficient  Atom+Function  
  ----- ------------  ---------------      ----- ------------  ---------------
   275      0.191389  19 O  pz        

 Vector   53  Occ=2.000000D+00  E=-4.133033D-01
              MO Center= -8.6D-01, -8.7D-02,  1.3D-01, r^2= 1.2D+01
   Bfn.  Coefficient  Atom+Function         Bfn.  Coefficient  Atom+Function  
  ----- ------------  ---------------      ----- ------------  ---------------
   260      0.205372  18 C  pz              244      0.151551  17 C  py        

 Vector   54  Occ=2.000000D+00  E=-4.100178D-01
              MO Center=  1.7D+00,  1.5D+00, -3.6D-01, r^2= 1.0D+01
   Bfn.  Coefficient  Atom+Function         Bfn.  Coefficient  Atom+Function  
  ----- ------------  ---------------      ----- ------------  ---------------
   215      0.312389  15 C  pz              329     -0.186635  35 H  s         
   331      0.163276  36 H  s               199     -0.158985  14 O  py        
   330     -0.159366  35 H  s         

 Vector   55  Occ=2.000000D+00  E=-4.053664D-01
              MO Center= -1.7D-01,  1.6D-01,  1.6D-01, r^2= 1.1D+01
   Bfn.  Coefficient  Atom+Function         Bfn.  Coefficient  Atom+Function  
  ----- ------------  ---------------      ----- ------------  ---------------
    20      0.140491   2 O  pz              258      0.132985  18 C  px        
   228     -0.131694  16 O  px              154     -0.129652  11 C  py        

 Vector   56  Occ=2.000000D+00  E=-4.006425D-01
              MO Center= -4.6D-01, -5.7D-01,  1.8D-01, r^2= 1.0D+01
   Bfn.  Coefficient  Atom+Function         Bfn.  Coefficient  Atom+Function  
  ----- ------------  ---------------      ----- ------------  ---------------
    18      0.181489   2 O  px        

 Vector   57  Occ=2.000000D+00  E=-3.960041D-01
              MO Center= -3.3D-01, -5.9D-01, -2.8D-01, r^2= 1.2D+01
   Bfn.  Coefficient  Atom+Function         Bfn.  Coefficient  Atom+Function  
  ----- ------------  ---------------      ----- ------------  ---------------
   245      0.230626  17 C  pz              290     -0.160614  20 O  pz        

 Vector   58  Occ=2.000000D+00  E=-3.951806D-01
              MO Center=  1.2D+00,  1.1D+00, -3.4D-01, r^2= 1.0D+01
   Bfn.  Coefficient  Atom+Function         Bfn.  Coefficient  Atom+Function  
  ----- ------------  ---------------      ----- ------------  ---------------
   214      0.302509  15 C  py              200     -0.156712  14 O  pz        
   218      0.154481  15 C  py        

 Vector   59  Occ=2.000000D+00  E=-3.920169D-01
              MO Center=  6.0D-01,  9.5D-01, -3.5D-01, r^2= 8.2D+00
   Bfn.  Coefficient  Atom+Function         Bfn.  Coefficient  Atom+Function  
  ----- ------------  ---------------      ----- ------------  ---------------
   273      0.217461  19 O  px              289     -0.217807  20 O  py        
   215      0.170058  15 C  pz        

 Vector   60  Occ=2.000000D+00  E=-3.873754D-01
              MO Center=  9.7D-02, -6.0D-01, -1.2D-01, r^2= 9.9D+00
   Bfn.  Coefficient  Atom+Function         Bfn.  Coefficient  Atom+Function  
  ----- ------------  ---------------      ----- ------------  ---------------
   243     -0.204792  17 C  px               49      0.191942   4 C  py        
   274     -0.182702  19 O  py              200     -0.157107  14 O  pz        

 Vector   61  Occ=2.000000D+00  E=-3.793837D-01
              MO Center= -8.5D-01,  2.7D-02, -1.2D-01, r^2= 8.9D+00
   Bfn.  Coefficient  Atom+Function         Bfn.  Coefficient  Atom+Function  
  ----- ------------  ---------------      ----- ------------  ---------------
    65      0.198691   5 C  pz              169     -0.155076  12 C  py        

 Vector   62  Occ=2.000000D+00  E=-3.695479D-01
              MO Center= -6.5D-01, -8.1D-01, -1.4D-01, r^2= 1.1D+01
   Bfn.  Coefficient  Atom+Function         Bfn.  Coefficient  Atom+Function  
  ----- ------------  ---------------      ----- ------------  ---------------
   244      0.158886  17 C  py              245     -0.150398  17 C  pz        

 Vector   63  Occ=2.000000D+00  E=-3.648406D-01
              MO Center= -4.5D-01,  5.1D-01,  9.4D-02, r^2= 1.1D+01
   Bfn.  Coefficient  Atom+Function         Bfn.  Coefficient  Atom+Function  
  ----- ------------  ---------------      ----- ------------  ---------------
   153      0.209475  11 C  px              168     -0.195249  12 C  px        
   258      0.166779  18 C  px        

 Vector   64  Occ=2.000000D+00  E=-3.582935D-01
              MO Center= -1.5D+00, -2.3D-01,  2.4D-02, r^2= 9.3D+00
   Bfn.  Coefficient  Atom+Function         Bfn.  Coefficient  Atom+Function  
  ----- ------------  ---------------      ----- ------------  ---------------
   259      0.216806  18 C  py              244     -0.177907  17 C  py        
    49      0.173263   4 C  py              124     -0.167730   9 C  py        
    79      0.152583   6 C  py        

 Vector   65  Occ=2.000000D+00  E=-3.551203D-01
              MO Center=  3.9D-01,  1.8D-01, -2.2D-01, r^2= 9.7D+00
   Bfn.  Coefficient  Atom+Function         Bfn.  Coefficient  Atom+Function  
  ----- ------------  ---------------      ----- ------------  ---------------
   275      0.176638  19 O  pz              153      0.162972  11 C  px        
    20     -0.159409   2 O  pz        

 Vector   66  Occ=2.000000D+00  E=-3.516330D-01
              MO Center= -1.7D-01, -5.3D-01, -2.8D-01, r^2= 8.6D+00
   Bfn.  Coefficient  Atom+Function         Bfn.  Coefficient  Atom+Function  
  ----- ------------  ---------------      ----- ------------  ---------------
   274      0.177774  19 O  py               63      0.157248   5 C  px        
    18      0.150259   2 O  px        

 Vector   67  Occ=2.000000D+00  E=-3.471014D-01
              MO Center= -1.6D+00, -4.3D-01, -2.4D-02, r^2= 8.1D+00
   Bfn.  Coefficient  Atom+Function         Bfn.  Coefficient  Atom+Function  
  ----- ------------  ---------------      ----- ------------  ---------------
    94      0.237535   7 C  py              109     -0.193829   8 C  py        
   260     -0.158847  18 C  pz              125      0.156077   9 C  pz        

 Vector   68  Occ=2.000000D+00  E=-3.382730D-01
              MO Center=  1.3D-01,  5.2D-01,  1.8D-01, r^2= 9.1D+00
   Bfn.  Coefficient  Atom+Function         Bfn.  Coefficient  Atom+Function  
  ----- ------------  ---------------      ----- ------------  ---------------
   155      0.212885  11 C  pz              170     -0.186098  12 C  pz        
    20     -0.161085   2 O  pz        

 Vector   69  Occ=2.000000D+00  E=-3.295204D-01
              MO Center= -9.0D-01, -4.4D-02, -1.1D-01, r^2= 8.3D+00
   Bfn.  Coefficient  Atom+Function         Bfn.  Coefficient  Atom+Function  
  ----- ------------  ---------------      ----- ------------  ---------------
   110      0.188844   8 C  pz               95     -0.156895   7 C  pz        
   200      0.153179  14 O  pz              310      0.150245  25 H  s         

 Vector   70  Occ=2.000000D+00  E=-3.266777D-01
              MO Center= -2.8D-01, -4.8D-02,  3.7D-01, r^2= 8.6D+00
   Bfn.  Coefficient  Atom+Function         Bfn.  Coefficient  Atom+Function  
  ----- ------------  ---------------      ----- ------------  ---------------
    18      0.246461   2 O  px              123     -0.184326   9 C  px        
    22      0.182658   2 O  px              138      0.178958  10 C  px        
   200      0.167865  14 O  pz              230      0.168323  16 O  pz        

 Vector   71  Occ=2.000000D+00  E=-3.071505D-01
              MO Center= -9.2D-01,  2.3D-02,  3.9D-01, r^2= 8.1D+00
   Bfn.  Coefficient  Atom+Function         Bfn.  Coefficient  Atom+Function  
  ----- ------------  ---------------      ----- ------------  ---------------
    18      0.212932   2 O  px              316      0.196924  28 H  s         
   154     -0.185202  11 C  py              139      0.176141  10 C  py        
   124     -0.168907   9 C  py              228     -0.167547  16 O  px        
   315      0.164499  28 H  s                22      0.154456   2 O  px        

 Vector   72  Occ=2.000000D+00  E=-3.026706D-01
              MO Center= -2.4D-01,  1.0D-01,  3.5D-01, r^2= 8.7D+00
   Bfn.  Coefficient  Atom+Function         Bfn.  Coefficient  Atom+Function  
  ----- ------------  ---------------      ----- ------------  ---------------
    18      0.230442   2 O  px              138     -0.201002  10 C  px        
   168     -0.187297  12 C  px              123      0.182589   9 C  px        
    22      0.173850   2 O  px              228     -0.152049  16 O  px        

 Vector   73  Occ=2.000000D+00  E=-2.989907D-01
              MO Center= -3.7D-01,  1.5D-01,  6.3D-02, r^2= 7.4D+00
   Bfn.  Coefficient  Atom+Function         Bfn.  Coefficient  Atom+Function  
  ----- ------------  ---------------      ----- ------------  ---------------
   200      0.194195  14 O  pz              125      0.167612   9 C  pz        
   110     -0.166552   8 C  pz              140     -0.152639  10 C  pz        
   274     -0.152315  19 O  py        

 Vector   74  Occ=2.000000D+00  E=-2.719881D-01
              MO Center=  9.9D-01, -1.2D+00,  2.8D-01, r^2= 7.5D+00
   Bfn.  Coefficient  Atom+Function         Bfn.  Coefficient  Atom+Function  
  ----- ------------  ---------------      ----- ------------  ---------------
   230      0.258645  16 O  pz              228      0.242986  16 O  px        
   198     -0.231092  14 O  px              229      0.180776  16 O  py        
   289      0.176178  20 O  py              234      0.173979  16 O  pz        
   202     -0.168469  14 O  px              232      0.165965  16 O  px        
    64      0.150029   5 C  py        

 Vector   75  Occ=2.000000D+00  E=-2.696241D-01
              MO Center=  1.1D+00, -1.2D+00,  3.0D-01, r^2= 7.3D+00
   Bfn.  Coefficient  Atom+Function         Bfn.  Coefficient  Atom+Function  
  ----- ------------  ---------------      ----- ------------  ---------------
   230      0.308074  16 O  pz              198      0.262777  14 O  px        
   234      0.211983  16 O  pz              202      0.197798  14 O  px        
    51      0.187012   4 C  s               228      0.185539  16 O  px        
   229      0.171109  16 O  py              289     -0.166963  20 O  py        

 Vector   76  Occ=2.000000D+00  E=-2.495390D-01
              MO Center=  7.2D-01,  8.6D-01, -5.5D-01, r^2= 4.0D+00
   Bfn.  Coefficient  Atom+Function         Bfn.  Coefficient  Atom+Function  
  ----- ------------  ---------------      ----- ------------  ---------------
   289      0.265968  20 O  py              288     -0.256141  20 O  px        
   198      0.253658  14 O  px              274     -0.254087  19 O  py        
   273      0.252009  19 O  px              202      0.196596  14 O  px        
   293      0.190645  20 O  py              292     -0.189358  20 O  px        
   278     -0.181394  19 O  py              277      0.172316  19 O  px        

 Vector   77  Occ=0.000000D+00  E=-2.490003D-02
              MO Center=  5.7D-01,  9.3D-01, -1.1D+00, r^2= 3.3D+00
   Bfn.  Coefficient  Atom+Function         Bfn.  Coefficient  Atom+Function  
  ----- ------------  ---------------      ----- ------------  ---------------
   291     -0.494427  20 O  s               276      0.468501  19 O  s         
   288     -0.385042  20 O  px              273     -0.376132  19 O  px        
   292     -0.370055  20 O  px              277     -0.349610  19 O  px        
    66     -0.265790   5 C  s               332     -0.262367  36 H  s         
   274     -0.250926  19 O  py              289     -0.242555  20 O  py        

 Vector   78  Occ=0.000000D+00  E=-5.813701D-03
              MO Center=  1.3D+00, -2.5D+00,  5.5D-01, r^2= 2.6D+00
   Bfn.  Coefficient  Atom+Function         Bfn.  Coefficient  Atom+Function  
  ----- ------------  ---------------      ----- ------------  ---------------
    33      0.419815   3 C  px               37      0.356031   3 C  px        
    35     -0.330858   3 C  pz              304     -0.320276  22 H  s         
   232     -0.311992  16 O  px              228     -0.306794  16 O  px        
    39     -0.281633   3 C  pz              246      0.267315  17 C  s         
    66      0.253997   5 C  s               230      0.241900  16 O  pz        

 Vector   79  Occ=0.000000D+00  E= 6.751658D-02
              MO Center= -1.3D+00,  4.3D-01,  6.3D-01, r^2= 9.2D+00
   Bfn.  Coefficient  Atom+Function         Bfn.  Coefficient  Atom+Function  
  ----- ------------  ---------------      ----- ------------  ---------------
   156      0.667047  11 C  s               261      0.636425  18 C  s         
   316     -0.609112  28 H  s               318     -0.574412  29 H  s         
   126      0.570729   9 C  s               306     -0.557746  23 H  s         
   320     -0.508351  30 H  s               312     -0.447302  26 H  s         
   111      0.429172   8 C  s               308     -0.415273  24 H  s         

 Vector   80  Occ=0.000000D+00  E= 7.421382D-02
              MO Center=  1.0D+00, -3.8D-01, -1.4D-01, r^2= 8.1D+00
   Bfn.  Coefficient  Atom+Function         Bfn.  Coefficient  Atom+Function  
  ----- ------------  ---------------      ----- ------------  ---------------
   302      0.898329  21 H  s                 9      0.665686   1 C  pz        
    36      0.639987   3 C  s                51     -0.610506   4 C  s         
    21     -0.522526   2 O  s               304      0.521640  22 H  s         
     6     -0.481894   1 C  s               216     -0.463361  15 C  s         
   330      0.428562  35 H  s               246     -0.424588  17 C  s         

 Vector   81  Occ=0.000000D+00  E= 8.376400D-02
              MO Center= -6.7D-01,  1.2D+00,  1.6D-01, r^2= 1.2D+01
   Bfn.  Coefficient  Atom+Function         Bfn.  Coefficient  Atom+Function  
  ----- ------------  ---------------      ----- ------------  ---------------
   156      0.867483  11 C  s               171      0.743480  12 C  s         
   306      0.716979  23 H  s               326     -0.718653  33 H  s         
   322     -0.631207  31 H  s                66     -0.520435   5 C  s         
   126     -0.503308   9 C  s               316      0.504866  28 H  s         
   261      0.496375  18 C  s               324     -0.430191  32 H  s         

 Vector   82  Occ=0.000000D+00  E= 9.668064D-02
              MO Center= -5.0D-01, -1.3D+00, -6.4D-01, r^2= 1.1D+01
   Bfn.  Coefficient  Atom+Function         Bfn.  Coefficient  Atom+Function  
  ----- ------------  ---------------      ----- ------------  ---------------
    96      1.093929   7 C  s               246      0.982989  17 C  s         
   304     -0.809034  22 H  s               310     -0.641366  25 H  s         
   338     -0.636396  39 H  s                51      0.598730   4 C  s         
   261     -0.536713  18 C  s               316      0.472571  28 H  s         
   308     -0.442550  24 H  s               334     -0.425541  37 H  s         

 Vector   83  Occ=0.000000D+00  E= 9.862398D-02
              MO Center= -9.9D-01,  1.6D+00, -2.3D-02, r^2= 1.2D+01
   Bfn.  Coefficient  Atom+Function         Bfn.  Coefficient  Atom+Function  
  ----- ------------  ---------------      ----- ------------  ---------------
   171     -0.927658  12 C  s               111      0.860175   8 C  s         
   324      0.801857  32 H  s               261      0.743052  18 C  s         
   314     -0.701377  27 H  s               216     -0.686150  15 C  s         
   340     -0.551100  40 H  s               332      0.533625  36 H  s         
   312     -0.495452  26 H  s               342     -0.484123  41 H  s         

 Vector   84  Occ=0.000000D+00  E= 1.032787D-01
              MO Center= -1.3D-01,  6.5D-01, -1.2D-01, r^2= 1.3D+01
   Bfn.  Coefficient  Atom+Function         Bfn.  Coefficient  Atom+Function  
  ----- ------------  ---------------      ----- ------------  ---------------
   261     -0.722460  18 C  s               304      0.713842  22 H  s         
    96      0.704868   7 C  s               326     -0.681393  33 H  s         
    51     -0.556533   4 C  s               330     -0.556664  35 H  s         
   308     -0.535454  24 H  s               302      0.522748  21 H  s         
   344      0.522360  42 H  s                 6     -0.492342   1 C  s         

 Vector   85  Occ=0.000000D+00  E= 1.174933D-01
              MO Center=  2.5D-01,  8.0D-01, -2.2D-01, r^2= 1.5D+01
   Bfn.  Coefficient  Atom+Function         Bfn.  Coefficient  Atom+Function  
  ----- ------------  ---------------      ----- ------------  ---------------
   216      1.153545  15 C  s               328     -0.890238  34 H  s         
   156     -0.790764  11 C  s               312     -0.765355  26 H  s         
   111      0.555220   8 C  s               332     -0.522177  36 H  s         
   186      0.505335  13 C  s                51     -0.472486   4 C  s         
    36      0.452590   3 C  s               308     -0.392707  24 H  s         

 Vector   86  Occ=0.000000D+00  E= 1.241859D-01
              MO Center= -1.2D+00, -3.8D-01, -3.5D-01, r^2= 1.2D+01
   Bfn.  Coefficient  Atom+Function         Bfn.  Coefficient  Atom+Function  
  ----- ------------  ---------------      ----- ------------  ---------------
   246     -0.896674  17 C  s                66      0.816942   5 C  s         
   216      0.792042  15 C  s               314     -0.674517  27 H  s         
   261     -0.636315  18 C  s               308      0.614835  24 H  s         
   306     -0.580856  23 H  s               328     -0.569469  34 H  s         
   312      0.522955  26 H  s               126      0.513459   9 C  s         

 Vector   87  Occ=0.000000D+00  E= 1.308157D-01
              MO Center= -3.8D-01, -2.4D-01,  4.3D-02, r^2= 1.3D+01
   Bfn.  Coefficient  Atom+Function         Bfn.  Coefficient  Atom+Function  
  ----- ------------  ---------------      ----- ------------  ---------------
   246      1.232224  17 C  s                 6     -0.770920   1 C  s         
   344     -0.656397  42 H  s               216      0.641563  15 C  s         
   336     -0.634073  38 H  s               334     -0.613525  37 H  s         
   302      0.568102  21 H  s               261      0.556246  18 C  s         
   340     -0.456889  40 H  s               263      0.383347  18 C  py        

 Vector   88  Occ=0.000000D+00  E= 1.330889D-01
              MO Center= -2.1D-01,  5.6D-01, -4.4D-01, r^2= 1.2D+01
   Bfn.  Coefficient  Atom+Function         Bfn.  Coefficient  Atom+Function  
  ----- ------------  ---------------      ----- ------------  ---------------
   310      0.892332  25 H  s                96     -0.759762   7 C  s         
   261      0.753296  18 C  s               328     -0.739383  34 H  s         
   324      0.589858  32 H  s               340     -0.591193  40 H  s         
     6      0.541642   1 C  s                51      0.481157   4 C  s         
   141     -0.433809  10 C  s               322     -0.430700  31 H  s         

 Vector   89  Occ=0.000000D+00  E= 1.392131D-01
              MO Center= -3.1D-01,  2.9D-01, -8.9D-03, r^2= 1.3D+01
   Bfn.  Coefficient  Atom+Function         Bfn.  Coefficient  Atom+Function  
  ----- ------------  ---------------      ----- ------------  ---------------
   261      0.692501  18 C  s               326      0.666998  33 H  s         
   336     -0.656966  38 H  s               332     -0.597689  36 H  s         
   246      0.558291  17 C  s               312      0.543090  26 H  s         
   304      0.517698  22 H  s                81     -0.503540   6 C  s         
   318      0.440373  29 H  s               342     -0.428648  41 H  s         

 Vector   90  Occ=0.000000D+00  E= 1.422935D-01
              MO Center= -3.9D-01,  2.8D-01, -8.2D-02, r^2= 1.3D+01
   Bfn.  Coefficient  Atom+Function         Bfn.  Coefficient  Atom+Function  
  ----- ------------  ---------------      ----- ------------  ---------------
   344      0.691355  42 H  s               338      0.631861  39 H  s         
    66      0.602018   5 C  s               310      0.594947  25 H  s         
    96     -0.559258   7 C  s               332     -0.512842  36 H  s         
   312     -0.458109  26 H  s               322     -0.425029  31 H  s         
   324     -0.412414  32 H  s               318      0.402256  29 H  s         

 Vector   91  Occ=0.000000D+00  E= 1.467308D-01
              MO Center=  2.8D-01,  1.1D+00,  1.2D-01, r^2= 1.3D+01
   Bfn.  Coefficient  Atom+Function         Bfn.  Coefficient  Atom+Function  
  ----- ------------  ---------------      ----- ------------  ---------------
   320      0.880654  30 H  s               216      0.710064  15 C  s         
   332     -0.674923  36 H  s               330     -0.629223  35 H  s         
   126      0.608166   9 C  s               171     -0.594294  12 C  s         
   334     -0.512869  37 H  s               328      0.482144  34 H  s         
   218      0.455712  15 C  py              157      0.431367  11 C  px        

 Vector   92  Occ=0.000000D+00  E= 1.512877D-01
              MO Center= -1.1D+00, -9.1D-01, -2.5D-01, r^2= 1.2D+01
   Bfn.  Coefficient  Atom+Function         Bfn.  Coefficient  Atom+Function  
  ----- ------------  ---------------      ----- ------------  ---------------
   338      0.993590  39 H  s               111      0.959081   8 C  s         
   342      0.727106  41 H  s               126     -0.617176   9 C  s         
   316      0.515524  28 H  s                36     -0.504316   3 C  s         
   249      0.463789  17 C  pz              247      0.435752  17 C  px        
   308     -0.398468  24 H  s               326      0.398419  33 H  s         

 Vector   93  Occ=0.000000D+00  E= 1.559527D-01
              MO Center=  1.1D-01,  1.2D+00,  2.7D-01, r^2= 1.3D+01
   Bfn.  Coefficient  Atom+Function         Bfn.  Coefficient  Atom+Function  
  ----- ------------  ---------------      ----- ------------  ---------------
   141      1.086811  10 C  s               216     -0.880936  15 C  s         
   318     -0.830390  29 H  s               330      0.770849  35 H  s         
   246      0.689786  17 C  s               261     -0.654794  18 C  s         
   322     -0.635090  31 H  s               332      0.602828  36 H  s         
   159     -0.582900  11 C  pz               51     -0.563334   4 C  s         

 Vector   94  Occ=0.000000D+00  E= 1.608942D-01
              MO Center= -1.1D+00, -6.3D-01,  3.5D-02, r^2= 1.6D+01
   Bfn.  Coefficient  Atom+Function         Bfn.  Coefficient  Atom+Function  
  ----- ------------  ---------------      ----- ------------  ---------------
   342      0.916139  41 H  s               334      0.860239  37 H  s         
   340     -0.711749  40 H  s               338     -0.673575  39 H  s         
   186     -0.584575  13 C  s               247     -0.494500  17 C  px        
   262      0.491578  18 C  px              216      0.474543  15 C  s         
   308     -0.437004  24 H  s               318     -0.429581  29 H  s         

 Vector   95  Occ=0.000000D+00  E= 1.682470D-01
              MO Center= -1.2D+00,  7.7D-01,  4.8D-01, r^2= 1.1D+01
   Bfn.  Coefficient  Atom+Function         Bfn.  Coefficient  Atom+Function  
  ----- ------------  ---------------      ----- ------------  ---------------
   344      0.901361  42 H  s               342     -0.703659  41 H  s         
   126     -0.696440   9 C  s               216      0.672412  15 C  s         
   186     -0.596535  13 C  s               264     -0.581297  18 C  pz        
   156      0.503579  11 C  s                 6     -0.501013   1 C  s         
   318     -0.485870  29 H  s               328     -0.472492  34 H  s         

 Vector   96  Occ=0.000000D+00  E= 1.737992D-01
              MO Center=  5.4D-01, -2.6D-01, -5.5D-01, r^2= 1.5D+01
   Bfn.  Coefficient  Atom+Function         Bfn.  Coefficient  Atom+Function  
  ----- ------------  ---------------      ----- ------------  ---------------
   334      0.891963  37 H  s               328      0.884263  34 H  s         
   111      0.732998   8 C  s               217     -0.570933  15 C  px        
   304     -0.547098  22 H  s               330     -0.539771  35 H  s         
    51      0.508003   4 C  s               186      0.469549  13 C  s         
   336     -0.458370  38 H  s               247     -0.445741  17 C  px        

 Vector   97  Occ=0.000000D+00  E= 1.760127D-01
              MO Center= -1.9D-02, -6.2D-01,  2.4D-01, r^2= 1.3D+01
   Bfn.  Coefficient  Atom+Function         Bfn.  Coefficient  Atom+Function  
  ----- ------------  ---------------      ----- ------------  ---------------
   336      1.183353  38 H  s               318      0.801878  29 H  s         
   171      0.658949  12 C  s               141     -0.639986  10 C  s         
   249     -0.612045  17 C  pz              246     -0.597725  17 C  s         
   219      0.515360  15 C  pz              189     -0.461171  13 C  pz        
   328      0.461266  34 H  s               188     -0.455496  13 C  py        

 Vector   98  Occ=0.000000D+00  E= 1.782089D-01
              MO Center= -5.0D-01,  1.2D+00,  1.4D-01, r^2= 1.4D+01
   Bfn.  Coefficient  Atom+Function         Bfn.  Coefficient  Atom+Function  
  ----- ------------  ---------------      ----- ------------  ---------------
   111      0.865889   8 C  s               340      0.799440  40 H  s         
   332     -0.790191  36 H  s               330      0.753994  35 H  s         
   344     -0.669139  42 H  s               126     -0.660781   9 C  s         
   219      0.613733  15 C  pz              264      0.532238  18 C  pz        
    66     -0.528869   5 C  s               246      0.529365  17 C  s         

 Vector   99  Occ=0.000000D+00  E= 1.815903D-01
              MO Center= -8.2D-01,  4.2D-01,  2.9D-01, r^2= 1.2D+01
   Bfn.  Coefficient  Atom+Function         Bfn.  Coefficient  Atom+Function  
  ----- ------------  ---------------      ----- ------------  ---------------
   171      1.122873  12 C  s               316     -0.740393  28 H  s         
   141     -0.660251  10 C  s                36      0.653936   3 C  s         
   126      0.616160   9 C  s               324     -0.610758  32 H  s         
   340      0.584243  40 H  s               186     -0.556499  13 C  s         
   249      0.520168  17 C  pz              336     -0.517163  38 H  s         

 Vector  100  Occ=0.000000D+00  E= 1.875841D-01
              MO Center=  2.3D-01,  1.6D-01, -4.4D-01, r^2= 1.5D+01
   Bfn.  Coefficient  Atom+Function         Bfn.  Coefficient  Atom+Function  
  ----- ------------  ---------------      ----- ------------  ---------------
    51      0.955734   4 C  s               156     -0.689221  11 C  s         
   330      0.657474  35 H  s               304     -0.640456  22 H  s         
   219      0.630512  15 C  pz              332     -0.631133  36 H  s         
   171      0.573889  12 C  s               326     -0.570426  33 H  s         
   310     -0.543065  25 H  s               141      0.540206  10 C  s         

 Vector  101  Occ=0.000000D+00  E= 1.964269D-01
              MO Center= -1.5D+00,  2.8D-01, -2.8D-01, r^2= 1.1D+01
   Bfn.  Coefficient  Atom+Function         Bfn.  Coefficient  Atom+Function  
  ----- ------------  ---------------      ----- ------------  ---------------
    96      1.198457   7 C  s               340     -0.963515  40 H  s         
   261      0.785272  18 C  s               186      0.765169  13 C  s         
   126     -0.718536   9 C  s               216     -0.707258  15 C  s         
   264     -0.654400  18 C  pz              129      0.648705   9 C  pz        
   322      0.629764  31 H  s               310     -0.608511  25 H  s         

 Vector  102  Occ=0.000000D+00  E= 2.007249D-01
              MO Center= -2.0D-01, -5.3D-02, -3.3D-01, r^2= 1.2D+01
   Bfn.  Coefficient  Atom+Function         Bfn.  Coefficient  Atom+Function  
  ----- ------------  ---------------      ----- ------------  ---------------
   314      0.826767  27 H  s                96      0.788777   7 C  s         
   111     -0.790001   8 C  s                67      0.772031   5 C  px        
    53     -0.698823   4 C  py              334      0.609964  37 H  s         
   216      0.534157  15 C  s               217     -0.528995  15 C  px        
   186     -0.520110  13 C  s               247     -0.522642  17 C  px        

 Vector  103  Occ=0.000000D+00  E= 2.049280D-01
              MO Center= -9.3D-01,  5.0D-01,  2.2D-01, r^2= 1.3D+01
   Bfn.  Coefficient  Atom+Function         Bfn.  Coefficient  Atom+Function  
  ----- ------------  ---------------      ----- ------------  ---------------
   171      0.968732  12 C  s               312     -0.827484  26 H  s         
    96     -0.801534   7 C  s               111      0.801125   8 C  s         
   324     -0.802929  32 H  s               308      0.795214  24 H  s         
   156     -0.730505  11 C  s                36     -0.706709   3 C  s         
   141     -0.689932  10 C  s               126      0.685472   9 C  s         

 Vector  104  Occ=0.000000D+00  E= 2.078584D-01
              MO Center= -6.2D-01, -5.9D-01, -1.9D-01, r^2= 1.2D+01
   Bfn.  Coefficient  Atom+Function         Bfn.  Coefficient  Atom+Function  
  ----- ------------  ---------------      ----- ------------  ---------------
   126     -0.817340   9 C  s               334     -0.805397  37 H  s         
   142     -0.791154  10 C  px               81      0.747956   6 C  s         
   246      0.647978  17 C  s               127     -0.599581   9 C  px        
   326      0.589319  33 H  s               248     -0.575052  17 C  py        
    96     -0.560631   7 C  s               308      0.560329  24 H  s         

 Vector  105  Occ=0.000000D+00  E= 2.154138D-01
              MO Center= -1.1D+00,  9.2D-01,  6.8D-01, r^2= 1.2D+01
   Bfn.  Coefficient  Atom+Function         Bfn.  Coefficient  Atom+Function  
  ----- ------------  ---------------      ----- ------------  ---------------
   126      1.575301   9 C  s               156      1.189454  11 C  s         
   320     -1.167627  30 H  s               261     -1.133623  18 C  s         
   141     -1.016745  10 C  s               186     -0.857937  13 C  s         
    51     -0.771354   4 C  s               316     -0.732691  28 H  s         
   344      0.615657  42 H  s               318      0.588788  29 H  s         

 Vector  106  Occ=0.000000D+00  E= 2.201735D-01
              MO Center= -8.0D-01, -1.2D-01, -2.1D-01, r^2= 1.1D+01
   Bfn.  Coefficient  Atom+Function         Bfn.  Coefficient  Atom+Function  
  ----- ------------  ---------------      ----- ------------  ---------------
    36      0.801963   3 C  s                51     -0.731034   4 C  s         
   112      0.718464   8 C  px               96     -0.705254   7 C  s         
   312      0.645162  26 H  s                54     -0.617014   4 C  pz        
   342     -0.605561  41 H  s               262     -0.569704  18 C  px        
   330      0.537500  35 H  s                98     -0.530804   7 C  py        

 Vector  107  Occ=0.000000D+00  E= 2.271460D-01
              MO Center= -3.5D-01,  4.0D-01,  2.1D-03, r^2= 1.0D+01
   Bfn.  Coefficient  Atom+Function         Bfn.  Coefficient  Atom+Function  
  ----- ------------  ---------------      ----- ------------  ---------------
    81      1.013903   6 C  s               141     -0.880209  10 C  s         
   127      0.817788   9 C  px              174     -0.700263  12 C  pz        
    36     -0.684202   3 C  s               172      0.626159  12 C  px        
   188     -0.604249  13 C  py              156      0.591976  11 C  s         
   187      0.564631  13 C  px               53     -0.531235   4 C  py        

 Vector  108  Occ=0.000000D+00  E= 2.363013D-01
              MO Center=  5.7D-01,  1.2D+00, -2.8D-01, r^2= 1.2D+01
   Bfn.  Coefficient  Atom+Function         Bfn.  Coefficient  Atom+Function  
  ----- ------------  ---------------      ----- ------------  ---------------
   186      1.616570  13 C  s               171     -1.011313  12 C  s         
   217      1.001919  15 C  px              326      0.891878  33 H  s         
   322     -0.808070  31 H  s               216     -0.764783  15 C  s         
   188      0.701689  13 C  py               51      0.675715   4 C  s         
     6     -0.671902   1 C  s               302      0.630397  21 H  s         

 Vector  109  Occ=0.000000D+00  E= 2.384796D-01
              MO Center=  5.0D-02, -2.3D-01, -4.9D-01, r^2= 1.1D+01
   Bfn.  Coefficient  Atom+Function         Bfn.  Coefficient  Atom+Function  
  ----- ------------  ---------------      ----- ------------  ---------------
   186      1.241217  13 C  s                81     -1.013576   6 C  s         
   304      0.895698  22 H  s                 6      0.890915   1 C  s         
   141     -0.890500  10 C  s               302     -0.886618  21 H  s         
   216     -0.741977  15 C  s                52     -0.678893   4 C  px        
    53     -0.628970   4 C  py              112     -0.607456   8 C  px        

 Vector  110  Occ=0.000000D+00  E= 2.421598D-01
              MO Center=  1.2D-01,  8.7D-02, -1.2D-01, r^2= 1.3D+01
   Bfn.  Coefficient  Atom+Function         Bfn.  Coefficient  Atom+Function  
  ----- ------------  ---------------      ----- ------------  ---------------
    51      1.143786   4 C  s               186     -1.090024  13 C  s         
   187     -0.860410  13 C  px              216      0.775671  15 C  s         
   218     -0.750493  15 C  py              201      0.687443  14 O  s         
   246     -0.680749  17 C  s               248     -0.601927  17 C  py        
   129      0.581406   9 C  pz               96      0.531350   7 C  s         

 Vector  111  Occ=0.000000D+00  E= 2.549142D-01
              MO Center= -1.2D+00,  9.1D-01,  3.7D-01, r^2= 1.0D+01
   Bfn.  Coefficient  Atom+Function         Bfn.  Coefficient  Atom+Function  
  ----- ------------  ---------------      ----- ------------  ---------------
   127     -1.013534   9 C  px              126      0.945302   9 C  s         
   263      0.897050  18 C  py              261     -0.885293  18 C  s         
   128      0.877080   9 C  py              262     -0.857806  18 C  px        
    66     -0.735575   5 C  s               187      0.708857  13 C  px        
   172      0.669007  12 C  px              111     -0.613352   8 C  s         

 Vector  112  Occ=0.000000D+00  E= 2.646406D-01
              MO Center= -7.5D-02,  4.8D-01,  7.8D-02, r^2= 1.2D+01
   Bfn.  Coefficient  Atom+Function         Bfn.  Coefficient  Atom+Function  
  ----- ------------  ---------------      ----- ------------  ---------------
   171      1.355726  12 C  s                51     -0.917561   4 C  s         
   173     -0.879841  12 C  py              189     -0.876931  13 C  pz        
     6      0.763677   1 C  s                52      0.689480   4 C  px        
   156     -0.677807  11 C  s               111     -0.672372   8 C  s         
   248      0.651179  17 C  py              186     -0.594471  13 C  s         

 Vector  113  Occ=0.000000D+00  E= 2.707624D-01
              MO Center= -3.1D-01, -1.5D-01,  3.3D-01, r^2= 1.0D+01
   Bfn.  Coefficient  Atom+Function         Bfn.  Coefficient  Atom+Function  
  ----- ------------  ---------------      ----- ------------  ---------------
    66      1.581707   5 C  s               126     -1.231720   9 C  s         
   306     -1.147627  23 H  s                36      1.030288   3 C  s         
   156      0.909870  11 C  s               316      0.818352  28 H  s         
   172      0.800140  12 C  px              189     -0.730454  13 C  pz        
    69      0.659293   5 C  pz               54     -0.573406   4 C  pz        

 Vector  114  Occ=0.000000D+00  E= 2.820775D-01
              MO Center= -6.2D-01,  5.9D-01, -2.5D-02, r^2= 8.4D+00
   Bfn.  Coefficient  Atom+Function         Bfn.  Coefficient  Atom+Function  
  ----- ------------  ---------------      ----- ------------  ---------------
    81      1.189232   6 C  s               141     -0.970164  10 C  s         
   143      0.844355  10 C  py                8     -0.818642   1 C  py        
   127      0.759561   9 C  px              322     -0.758394  31 H  s         
    83      0.728596   6 C  py               99     -0.682975   7 C  pz        
   187      0.672773  13 C  px              261      0.669564  18 C  s         

 Vector  115  Occ=0.000000D+00  E= 2.837990D-01
              MO Center= -4.6D-01,  5.1D-01,  4.0D-03, r^2= 9.2D+00
   Bfn.  Coefficient  Atom+Function         Bfn.  Coefficient  Atom+Function  
  ----- ------------  ---------------      ----- ------------  ---------------
   156      1.636268  11 C  s               171     -1.538334  12 C  s         
   141     -1.046153  10 C  s                96     -0.966140   7 C  s         
   157      0.946723  11 C  px              173      0.934199  12 C  py        
   186      0.860478  13 C  s                36     -0.667391   3 C  s         
   187     -0.649562  13 C  px              144      0.624770  10 C  pz        

 Vector  116  Occ=0.000000D+00  E= 2.921725D-01
              MO Center= -2.9D-01,  3.5D-01,  9.9D-02, r^2= 7.5D+00
   Bfn.  Coefficient  Atom+Function         Bfn.  Coefficient  Atom+Function  
  ----- ------------  ---------------      ----- ------------  ---------------
     6      1.623155   1 C  s                81     -1.521944   6 C  s         
    82     -0.979554   6 C  px              158      0.931443  11 C  py        
   143      0.825617  10 C  py               66     -0.781519   5 C  s         
   141      0.784818  10 C  s                 7     -0.729960   1 C  px        
   142      0.725034  10 C  px              186     -0.682394  13 C  s         

 Vector  117  Occ=0.000000D+00  E= 3.034704D-01
              MO Center=  3.1D-02, -8.7D-01, -1.3D-01, r^2= 7.6D+00
   Bfn.  Coefficient  Atom+Function         Bfn.  Coefficient  Atom+Function  
  ----- ------------  ---------------      ----- ------------  ---------------
    66      1.962954   5 C  s                81     -1.505880   6 C  s         
    51     -1.036681   4 C  s                83      0.902162   6 C  py        
   126     -0.862454   9 C  s                36      0.822977   3 C  s         
   231     -0.746030  16 O  s                38     -0.719025   3 C  py        
    67      0.634227   5 C  px                7     -0.610749   1 C  px        

 Vector  118  Occ=0.000000D+00  E= 3.178384D-01
              MO Center= -1.1D+00,  7.4D-01,  3.0D-01, r^2= 7.6D+00
   Bfn.  Coefficient  Atom+Function         Bfn.  Coefficient  Atom+Function  
  ----- ------------  ---------------      ----- ------------  ---------------
   142      1.260565  10 C  px               81     -1.106320   6 C  s         
   114      1.108297   8 C  pz              128      1.094907   9 C  py        
   172     -1.091400  12 C  px              129      1.028594   9 C  pz        
   111      0.949527   8 C  s               157     -0.947677  11 C  px        
   158     -0.793239  11 C  py              143     -0.769488  10 C  py        

 Vector  119  Occ=0.000000D+00  E= 3.294973D-01
              MO Center= -7.5D-01, -4.6D-01, -8.9D-02, r^2= 8.7D+00
   Bfn.  Coefficient  Atom+Function         Bfn.  Coefficient  Atom+Function  
  ----- ------------  ---------------      ----- ------------  ---------------
    68      1.474790   5 C  py               83      1.430598   6 C  py        
   143     -1.276026  10 C  py               81     -1.163801   6 C  s         
    66      1.129760   5 C  s                51      1.042195   4 C  s         
   127     -0.991588   9 C  px               98     -0.924194   7 C  py        
    82      0.871248   6 C  px              246     -0.786160  17 C  s         

 Vector  120  Occ=0.000000D+00  E= 3.467877D-01
              MO Center=  6.1D-01, -1.0D+00,  3.3D-01, r^2= 7.8D+00
   Bfn.  Coefficient  Atom+Function         Bfn.  Coefficient  Atom+Function  
  ----- ------------  ---------------      ----- ------------  ---------------
   141      1.346293  10 C  s                39     -1.135299   3 C  pz        
    82      1.074764   6 C  px              231      1.040150  16 O  s         
    36     -0.864228   3 C  s               126     -0.867037   9 C  s         
    37     -0.812225   3 C  px                9      0.794738   1 C  pz        
    52     -0.778356   4 C  px                7      0.755370   1 C  px        

 Vector  121  Occ=0.000000D+00  E= 3.692332D-01
              MO Center=  5.8D-02, -1.9D+00,  3.7D-02, r^2= 7.0D+00
   Bfn.  Coefficient  Atom+Function         Bfn.  Coefficient  Atom+Function  
  ----- ------------  ---------------      ----- ------------  ---------------
    38      1.873146   3 C  py              231      1.505426  16 O  s         
    66      1.312687   5 C  s                69     -1.121489   5 C  pz        
    96     -1.126868   7 C  s                97     -1.073884   7 C  px        
    53     -1.065765   4 C  py               36     -0.922040   3 C  s         
   126     -0.771602   9 C  s               246     -0.687276  17 C  s         

 Vector  122  Occ=0.000000D+00  E= 3.821233D-01
              MO Center= -1.6D-01, -1.1D+00,  3.1D-02, r^2= 7.4D+00
   Bfn.  Coefficient  Atom+Function         Bfn.  Coefficient  Atom+Function  
  ----- ------------  ---------------      ----- ------------  ---------------
    51      1.675688   4 C  s                67     -1.350257   5 C  px        
    96     -1.266250   7 C  s               231     -1.254558  16 O  s         
    82      1.137039   6 C  px               54      1.096165   4 C  pz        
   111      1.039100   8 C  s                38     -1.032671   3 C  py        
   141      1.024541  10 C  s                53      0.983417   4 C  py        

 Vector  123  Occ=0.000000D+00  E= 4.874040D-01
              MO Center= -4.7D-02,  5.9D-01,  8.8D-02, r^2= 1.1D+01
   Bfn.  Coefficient  Atom+Function         Bfn.  Coefficient  Atom+Function  
  ----- ------------  ---------------      ----- ------------  ---------------
     7      0.712251   1 C  px              156     -0.540363  11 C  s         
    38      0.537593   3 C  py               53     -0.519007   4 C  py        
   158      0.476637  11 C  py               66      0.426755   5 C  s         
   172     -0.426532  12 C  px               21     -0.414907   2 O  s         
    84      0.397678   6 C  pz              262     -0.389230  18 C  px        

 Vector  124  Occ=0.000000D+00  E= 4.985232D-01
              MO Center=  3.8D-01,  3.8D-01,  2.4D-01, r^2= 1.0D+01
   Bfn.  Coefficient  Atom+Function         Bfn.  Coefficient  Atom+Function  
  ----- ------------  ---------------      ----- ------------  ---------------
    21      0.864445   2 O  s                66     -0.722748   5 C  s         
     7     -0.684655   1 C  px               53      0.640785   4 C  py        
   188      0.620114  13 C  py               38     -0.559542   3 C  py        
     9     -0.487015   1 C  pz               37     -0.482056   3 C  px        
    82     -0.479210   6 C  px              172     -0.449178  12 C  px        

 Vector  125  Occ=0.000000D+00  E= 5.073908D-01
              MO Center= -1.7D+00, -4.6D-01, -1.6D-01, r^2= 9.8D+00
   Bfn.  Coefficient  Atom+Function         Bfn.  Coefficient  Atom+Function  
  ----- ------------  ---------------      ----- ------------  ---------------
   111      0.604762   8 C  s               264     -0.550608  18 C  pz        
    98     -0.533621   7 C  py              127      0.496241   9 C  px        
   186      0.449303  13 C  s               113      0.435108   8 C  py        
    97      0.372830   7 C  px              109     -0.359958   8 C  py        
   248      0.361555  17 C  py              261      0.350091  18 C  s         


 center of mass
 --------------
 x =   0.11195876 y =  -0.04516685 z =   0.01014473

 moments of inertia (a.u.)
 ------------------
        4979.411015260508           0.000000000000           0.000000000001
           0.000000000000        3931.487173690982           0.000000000000
           0.000000000001           0.000000000000        7300.321810178987

     Multipole analysis of the density
     ---------------------------------

     L   x y z        total         alpha         beta         nuclear
     -   - - -        -----         -----         ----         -------
     0   0 0 0     -0.000000    -76.000000    -76.000000    152.000000

     1   1 0 0     -1.033467     -0.516733     -0.516733     -0.000000
     1   0 1 0      1.040547      0.520274      0.520274      0.000000
     1   0 0 1     -0.417421     -0.208710     -0.208710      0.000000

     2   2 0 0    -88.252637   -939.825521   -939.825521   1791.398405
     2   1 1 0      7.976874    -12.468908    -12.468908     32.914690
     2   1 0 1     -4.778751     10.110263     10.110263    -24.999277
     2   0 2 0    -89.827367  -1220.616243  -1220.616243   2351.405119
     2   0 1 1      6.534930    -19.487255    -19.487255     45.509440
     2   0 0 2    -92.679169   -277.038223   -277.038223    461.397278


          -----------------------
          Electric field gradient
          -----------------------

 1 a.u. = 0.324123 10**(16) esu/cm**3  ( or statvolts/cm**2 ) = 0.97174 10**(22) v/m**2 


 ------------------------------------------------------------
   Atom      X         Y         Z
 ------------------------------------------------------------
    1 C    2.64114  -0.38334   0.49493
 ------------------------------------------------------------

 Electric field gradient in molecular frame (a.u.)
         XX             YY             ZZ             XY             XZ             YZ
 ------------------------------------------------------------------------------------------
        0.246533      -0.257470       0.010938      -0.098523      -0.146699       0.123087

 Principal components (a.u.) and orientation 
 of principal axis w.r.t. absolute frame                      Asymmetry parameter eta
 --------------------------------------------------------------------------------------
        0.350692      -0.308513      -0.042178                       0.759456

        0.859848       0.081123       0.504064
       -0.231403       0.941987       0.243133
       -0.455098      -0.325700       0.828737
  

 ------------------------------------------------------------
   Atom      X         Y         Z
 ------------------------------------------------------------
    2 O    2.98489  -2.43685   2.20013
 ------------------------------------------------------------

 Electric field gradient in molecular frame (a.u.)
         XX             YY             ZZ             XY             XZ             YZ
 ------------------------------------------------------------------------------------------
        1.295660      -1.546924       0.251264      -0.141494      -0.168763       0.317140

 Principal components (a.u.) and orientation 
 of principal axis w.r.t. absolute frame                      Asymmetry parameter eta
 --------------------------------------------------------------------------------------
       -1.605492       1.335004       0.270488                       0.663046

        0.038479       0.982675       0.181299
        0.985569      -0.067252       0.155340
       -0.164841      -0.172705       0.971082
  

 ------------------------------------------------------------
   Atom      X         Y         Z
 ------------------------------------------------------------
    3 C    2.48428  -4.74254   1.12978
 ------------------------------------------------------------

 Electric field gradient in molecular frame (a.u.)
         XX             YY             ZZ             XY             XZ             YZ
 ------------------------------------------------------------------------------------------
       -0.072798       0.037358       0.035440      -0.118692       0.319087      -0.114056

 Principal components (a.u.) and orientation 
 of principal axis w.r.t. absolute frame                      Asymmetry parameter eta
 --------------------------------------------------------------------------------------
        0.382680      -0.343183      -0.039496                       0.793580

        0.590630       0.771110       0.237793
       -0.428792       0.050275       0.902003
        0.683588      -0.634714       0.360340
  

 ------------------------------------------------------------
   Atom      X         Y         Z
 ------------------------------------------------------------
    4 C    0.63174  -4.67170  -1.12042
 ------------------------------------------------------------

 Electric field gradient in molecular frame (a.u.)
         XX             YY             ZZ             XY             XZ             YZ
 ------------------------------------------------------------------------------------------
       -0.036279       0.050612      -0.014333       0.007521      -0.053091      -0.015992

 Principal components (a.u.) and orientation 
 of principal axis w.r.t. absolute frame                      Asymmetry parameter eta
 --------------------------------------------------------------------------------------
       -0.079662       0.060154       0.019508                       0.510233

        0.771595       0.282961      -0.569714
        0.033434       0.876338       0.480534
        0.635235      -0.389826       0.666718
  

 ------------------------------------------------------------
   Atom      X         Y         Z
 ------------------------------------------------------------
    5 C   -1.35909  -2.66697  -0.43516
 ------------------------------------------------------------

 Electric field gradient in molecular frame (a.u.)
         XX             YY             ZZ             XY             XZ             YZ
 ------------------------------------------------------------------------------------------
        0.006137      -0.059791       0.053654      -0.008518       0.015253      -0.003274

 Principal components (a.u.) and orientation 
 of principal axis w.r.t. absolute frame                      Asymmetry parameter eta
 --------------------------------------------------------------------------------------
       -0.060889       0.058391       0.002499                       0.917922

        0.123388       0.286983       0.949956
        0.992287      -0.047188      -0.114631
        0.011930       0.956773      -0.290592
  

 ------------------------------------------------------------
   Atom      X         Y         Z
 ------------------------------------------------------------
    6 C   -0.13954  -0.01541  -0.25518
 ------------------------------------------------------------

 Electric field gradient in molecular frame (a.u.)
         XX             YY             ZZ             XY             XZ             YZ
 ------------------------------------------------------------------------------------------
        0.158345       0.086134      -0.244478       0.009486       0.017817       0.230556

 Principal components (a.u.) and orientation 
 of principal axis w.r.t. absolute frame                      Asymmetry parameter eta
 --------------------------------------------------------------------------------------
       -0.363121       0.209878       0.153243                       0.155968

       -0.022100       0.307469       0.951301
       -0.456101       0.843642      -0.283268
        0.889654       0.440149      -0.121593
  

 ------------------------------------------------------------
   Atom      X         Y         Z
 ------------------------------------------------------------
    7 C   -3.77913  -2.55969  -2.00600
 ------------------------------------------------------------

 Electric field gradient in molecular frame (a.u.)
         XX             YY             ZZ             XY             XZ             YZ
 ------------------------------------------------------------------------------------------
       -0.035610       0.016133       0.019478       0.020063      -0.041793      -0.012163

 Principal components (a.u.) and orientation 
 of principal axis w.r.t. absolute frame                      Asymmetry parameter eta
 --------------------------------------------------------------------------------------
       -0.060080       0.053360       0.006720                       0.776307

        0.883528      -0.458735      -0.094552
       -0.162483      -0.489526       0.856717
        0.439292       0.741570       0.507047
  

 ------------------------------------------------------------
   Atom      X         Y         Z
 ------------------------------------------------------------
    8 C   -5.41129  -0.27802  -1.23717
 ------------------------------------------------------------

 Electric field gradient in molecular frame (a.u.)
         XX             YY             ZZ             XY             XZ             YZ
 ------------------------------------------------------------------------------------------
        0.003482      -0.006653       0.003171       0.031957      -0.015572      -0.031606

 Principal components (a.u.) and orientation 
 of principal axis w.r.t. absolute frame                      Asymmetry parameter eta
 --------------------------------------------------------------------------------------
        0.052850      -0.040604      -0.012246                       0.536559

        0.567198      -0.428802       0.703147
        0.602736       0.797941       0.000410
       -0.561245       0.423580       0.711044
  

 ------------------------------------------------------------
   Atom      X         Y         Z
 ------------------------------------------------------------
    9 C   -4.69865   0.77169   1.39155
 ------------------------------------------------------------

 Electric field gradient in molecular frame (a.u.)
         XX             YY             ZZ             XY             XZ             YZ
 ------------------------------------------------------------------------------------------
       -0.047782       0.025299       0.022483      -0.014078      -0.001179      -0.019813

 Principal components (a.u.) and orientation 
 of principal axis w.r.t. absolute frame                      Asymmetry parameter eta
 --------------------------------------------------------------------------------------
       -0.050734       0.044758       0.005976                       0.764416

        0.977495      -0.105084      -0.182925
        0.199139       0.745808       0.635700
        0.069625      -0.657821       0.749949
  

 ------------------------------------------------------------
   Atom      X         Y         Z
 ------------------------------------------------------------
   10 C   -1.85064   1.67552   1.49771
 ------------------------------------------------------------

 Electric field gradient in molecular frame (a.u.)
         XX             YY             ZZ             XY             XZ             YZ
 ------------------------------------------------------------------------------------------
       -0.023464      -0.024838       0.048302       0.025548       0.031784      -0.037752

 Principal components (a.u.) and orientation 
 of principal axis w.r.t. absolute frame                      Asymmetry parameter eta
 --------------------------------------------------------------------------------------
       -0.070186       0.068914       0.001273                       0.963737

        0.630231       0.232170       0.740882
       -0.674773      -0.308224       0.670582
       -0.384046       0.922548       0.037590
  

 ------------------------------------------------------------
   Atom      X         Y         Z
 ------------------------------------------------------------
   11 C   -1.65311   4.52173   0.86152
 ------------------------------------------------------------

 Electric field gradient in molecular frame (a.u.)
         XX             YY             ZZ             XY             XZ             YZ
 ------------------------------------------------------------------------------------------
       -0.019001      -0.039196       0.058197      -0.019560       0.006950       0.013495

 Principal components (a.u.) and orientation 
 of principal axis w.r.t. absolute frame                      Asymmetry parameter eta
 --------------------------------------------------------------------------------------
        0.060273      -0.053170      -0.007103                       0.764307

        0.056428       0.512773       0.856668
        0.123318       0.847885      -0.515639
        0.990762      -0.134739       0.015390
  

 ------------------------------------------------------------
   Atom      X         Y         Z
 ------------------------------------------------------------
   12 C    1.01201   5.61405   0.74224
 ------------------------------------------------------------

 Electric field gradient in molecular frame (a.u.)
         XX             YY             ZZ             XY             XZ             YZ
 ------------------------------------------------------------------------------------------
       -0.013685      -0.013585       0.027271       0.020104       0.026326      -0.029857

 Principal components (a.u.) and orientation 
 of principal axis w.r.t. absolute frame                      Asymmetry parameter eta
 --------------------------------------------------------------------------------------
       -0.053341       0.046981       0.006361                       0.761511

        0.621482       0.272358       0.734562
       -0.646540      -0.351207       0.677230
       -0.442432       0.895810       0.042179
  

 ------------------------------------------------------------
   Atom      X         Y         Z
 ------------------------------------------------------------
   13 C    2.98467   3.86463  -0.43026
 ------------------------------------------------------------

 Electric field gradient in molecular frame (a.u.)
         XX             YY             ZZ             XY             XZ             YZ
 ------------------------------------------------------------------------------------------
        0.304210      -0.050025      -0.254185      -0.003255      -0.244498       0.068428

 Principal components (a.u.) and orientation 
 of principal axis w.r.t. absolute frame                      Asymmetry parameter eta
 --------------------------------------------------------------------------------------
        0.397797      -0.358958      -0.038839                       0.804729

        0.932444       0.338058       0.127534
       -0.061190      -0.200127       0.977857
       -0.356096       0.919601       0.165921
  

 ------------------------------------------------------------
   Atom      X         Y         Z
 ------------------------------------------------------------
   14 O    3.61882   1.93973   1.38611
 ------------------------------------------------------------

 Electric field gradient in molecular frame (a.u.)
         XX             YY             ZZ             XY             XZ             YZ
 ------------------------------------------------------------------------------------------
        1.407610      -1.596202       0.188592      -0.456630      -0.875217       0.543066

 Principal components (a.u.) and orientation 
 of principal axis w.r.t. absolute frame                      Asymmetry parameter eta
 --------------------------------------------------------------------------------------
        1.985921      -1.763623      -0.222298                       0.776126

        0.861374       0.074320       0.502505
       -0.181718       0.968859       0.168200
       -0.474356      -0.236197       0.848055
  

 ------------------------------------------------------------
   Atom      X         Y         Z
 ------------------------------------------------------------
   15 C    5.42837   5.33743  -0.89979
 ------------------------------------------------------------

 Electric field gradient in molecular frame (a.u.)
         XX             YY             ZZ             XY             XZ             YZ
 ------------------------------------------------------------------------------------------
       -0.055787       0.018540       0.037247      -0.061526       0.008271       0.005143

 Principal components (a.u.) and orientation 
 of principal axis w.r.t. absolute frame                      Asymmetry parameter eta
 --------------------------------------------------------------------------------------
       -0.091239       0.053266       0.037973                       0.167623

        0.868333      -0.489643       0.079042
        0.490199       0.871505       0.013547
       -0.075519       0.026983       0.996779
  

 ------------------------------------------------------------
   Atom      X         Y         Z
 ------------------------------------------------------------
   16 O    3.42487  -6.68311   1.97128
 ------------------------------------------------------------

 Electric field gradient in molecular frame (a.u.)
         XX             YY             ZZ             XY             XZ             YZ
 ------------------------------------------------------------------------------------------
       -0.245839      -0.119895       0.365735       0.658462       0.957683       0.784671

 Principal components (a.u.) and orientation 
 of principal axis w.r.t. absolute frame                      Asymmetry parameter eta
 --------------------------------------------------------------------------------------
        1.654531      -0.959999      -0.694532                       0.160449

        0.521634       0.847095      -0.101629
        0.499448      -0.206616       0.841345
        0.691701      -0.489632      -0.530858
  

 ------------------------------------------------------------
   Atom      X         Y         Z
 ------------------------------------------------------------
   17 C   -0.51991  -7.28667  -1.53661
 ------------------------------------------------------------

 Electric field gradient in molecular frame (a.u.)
         XX             YY             ZZ             XY             XZ             YZ
 ------------------------------------------------------------------------------------------
        0.025566      -0.050579       0.025012      -0.059102      -0.003503      -0.012211

 Principal components (a.u.) and orientation 
 of principal axis w.r.t. absolute frame                      Asymmetry parameter eta
 --------------------------------------------------------------------------------------
       -0.084217       0.058038       0.026180                       0.378283

        0.473785       0.870982      -0.130073
        0.873383      -0.483650      -0.057311
        0.112827       0.086450       0.989847
  

 ------------------------------------------------------------
   Atom      X         Y         Z
 ------------------------------------------------------------
   18 C   -6.64555   2.72951   2.25860
 ------------------------------------------------------------

 Electric field gradient in molecular frame (a.u.)
         XX             YY             ZZ             XY             XZ             YZ
 ------------------------------------------------------------------------------------------
       -0.014104       0.003355       0.010748       0.028006       0.007152      -0.008827

 Principal components (a.u.) and orientation 
 of principal axis w.r.t. absolute frame                      Asymmetry parameter eta
 --------------------------------------------------------------------------------------
       -0.037235       0.024656       0.012579                       0.324333

        0.778758       0.540444       0.318522
       -0.586013       0.807933       0.061909
       -0.223886      -0.234871       0.945892
  

 ------------------------------------------------------------
   Atom      X         Y         Z
 ------------------------------------------------------------
   19 O    2.20089   2.88897  -2.86324
 ------------------------------------------------------------

 Electric field gradient in molecular frame (a.u.)
         XX             YY             ZZ             XY             XZ             YZ
 ------------------------------------------------------------------------------------------
       -0.706030       0.730907      -0.024877      -2.482990      -0.051607      -0.368677

 Principal components (a.u.) and orientation 
 of principal axis w.r.t. absolute frame                      Asymmetry parameter eta
 --------------------------------------------------------------------------------------
        2.623673      -2.599369      -0.024303                       0.981474

       -0.593834       0.792063      -0.141412
        0.798403       0.601846       0.018254
       -0.099566       0.102064       0.989783
  

 ------------------------------------------------------------
   Atom      X         Y         Z
 ------------------------------------------------------------
   20 O   -0.08592   1.25112  -2.67546
 ------------------------------------------------------------

 Electric field gradient in molecular frame (a.u.)
         XX             YY             ZZ             XY             XZ             YZ
 ------------------------------------------------------------------------------------------
       -0.713677       0.389662       0.324015      -2.381359      -0.214474       1.139018

 Principal components (a.u.) and orientation 
 of principal axis w.r.t. absolute frame                      Asymmetry parameter eta
 --------------------------------------------------------------------------------------
        2.729474      -2.710021      -0.019454                       0.985746

       -0.538185       0.744276       0.395488
        0.742176       0.640872      -0.196108
        0.399415      -0.187980       0.897291
  

 ------------------------------------------------------------
   Atom      X         Y         Z
 ------------------------------------------------------------
   21 H    3.81041  -0.85460  -1.16102
 ------------------------------------------------------------

 Electric field gradient in molecular frame (a.u.)
         XX             YY             ZZ             XY             XZ             YZ
 ------------------------------------------------------------------------------------------
        0.021251       0.093733      -0.114983       0.048582       0.168983      -0.071859

 Principal components (a.u.) and orientation 
 of principal axis w.r.t. absolute frame                      Asymmetry parameter eta
 --------------------------------------------------------------------------------------
       -0.250894       0.135329       0.115565                       0.078776

       -0.542631       0.829188       0.134162
        0.244081       0.002825       0.969751
        0.803726       0.558963      -0.203922
  

 ------------------------------------------------------------
   Atom      X         Y         Z
 ------------------------------------------------------------
   22 H    1.67764  -4.14845  -2.83012
 ------------------------------------------------------------

 Electric field gradient in molecular frame (a.u.)
         XX             YY             ZZ             XY             XZ             YZ
 ------------------------------------------------------------------------------------------
        0.032773       0.112073      -0.144846      -0.057782       0.173221       0.086148

 Principal components (a.u.) and orientation 
 of principal axis w.r.t. absolute frame                      Asymmetry parameter eta
 --------------------------------------------------------------------------------------
       -0.278220       0.143376       0.134844                       0.030667

       -0.506260      -0.667123       0.546487
       -0.256674       0.721539       0.643039
        0.823298      -0.185276       0.536519
  

 ------------------------------------------------------------
   Atom      X         Y         Z
 ------------------------------------------------------------
   23 H   -1.94497  -3.21028   1.48852
 ------------------------------------------------------------

 Electric field gradient in molecular frame (a.u.)
         XX             YY             ZZ             XY             XZ             YZ
 ------------------------------------------------------------------------------------------
        0.099007       0.104564      -0.203571      -0.022791       0.102987       0.091987

 Principal components (a.u.) and orientation 
 of principal axis w.r.t. absolute frame                      Asymmetry parameter eta
 --------------------------------------------------------------------------------------
       -0.259869       0.135128       0.124741                       0.039969

       -0.281696       0.678776      -0.678167
       -0.251350       0.629905       0.734876
        0.925997       0.377469      -0.006831
  

 ------------------------------------------------------------
   Atom      X         Y         Z
 ------------------------------------------------------------
   24 H   -4.87753  -4.29020  -1.70099
 ------------------------------------------------------------

 Electric field gradient in molecular frame (a.u.)
         XX             YY             ZZ             XY             XZ             YZ
 ------------------------------------------------------------------------------------------
        0.020744      -0.153903       0.133159      -0.184509       0.032152       0.053412

 Principal components (a.u.) and orientation 
 of principal axis w.r.t. absolute frame                      Asymmetry parameter eta
 --------------------------------------------------------------------------------------
       -0.280109       0.142918       0.137191                       0.020443

        0.528484      -0.134391       0.838238
        0.835742       0.255811      -0.485897
       -0.149131       0.957340       0.247509
  

 ------------------------------------------------------------
   Atom      X         Y         Z
 ------------------------------------------------------------
   25 H   -3.36028  -2.47351  -4.03267
 ------------------------------------------------------------

 Electric field gradient in molecular frame (a.u.)
         XX             YY             ZZ             XY             XZ             YZ
 ------------------------------------------------------------------------------------------
        0.122071       0.141760      -0.263831      -0.000381       0.082961       0.016687

 Principal components (a.u.) and orientation 
 of principal axis w.r.t. absolute frame                      Asymmetry parameter eta
 --------------------------------------------------------------------------------------
       -0.281547       0.144175       0.137372                       0.024162

       -0.201218       0.494049       0.845829
       -0.038765       0.858798      -0.510846
        0.978779       0.135580       0.153654
  

 ------------------------------------------------------------
   Atom      X         Y         Z
 ------------------------------------------------------------
   26 H   -7.40569  -0.84129  -1.27604
 ------------------------------------------------------------

 Electric field gradient in molecular frame (a.u.)
         XX             YY             ZZ             XY             XZ             YZ
 ------------------------------------------------------------------------------------------
       -0.250230       0.108162       0.142068      -0.109962      -0.004123      -0.004714

 Principal components (a.u.) and orientation 
 of principal axis w.r.t. absolute frame                      Asymmetry parameter eta
 --------------------------------------------------------------------------------------
       -0.281344       0.144387       0.136957                       0.026410

        0.962271       0.139749      -0.233463
        0.271810      -0.532808       0.801395
        0.012397       0.834617       0.550691
  

 ------------------------------------------------------------
   Atom      X         Y         Z
 ------------------------------------------------------------
   27 H   -5.21178   1.21970  -2.65720
 ------------------------------------------------------------

 Electric field gradient in molecular frame (a.u.)
         XX             YY             ZZ             XY             XZ             YZ
 ------------------------------------------------------------------------------------------
        0.139403      -0.081945      -0.057459      -0.027744       0.027597       0.205190

 Principal components (a.u.) and orientation 
 of principal axis w.r.t. absolute frame                      Asymmetry parameter eta
 --------------------------------------------------------------------------------------
       -0.278915       0.143213       0.135702                       0.026932

        0.093107       0.985535      -0.141601
        0.724535       0.030483       0.688563
       -0.682920       0.166705       0.711217
  

 ------------------------------------------------------------
   Atom      X         Y         Z
 ------------------------------------------------------------
   28 H   -4.88332  -0.79198   2.74689
 ------------------------------------------------------------

 Electric field gradient in molecular frame (a.u.)
         XX             YY             ZZ             XY             XZ             YZ
 ------------------------------------------------------------------------------------------
        0.132817      -0.097391      -0.035425      -0.023333       0.023195       0.200500

 Principal components (a.u.) and orientation 
 of principal axis w.r.t. absolute frame                      Asymmetry parameter eta
 --------------------------------------------------------------------------------------
       -0.271948       0.138439       0.133509                       0.018127

        0.080801       0.629655       0.772662
        0.756388       0.466106      -0.458936
       -0.649114       0.621514      -0.438602
  

 ------------------------------------------------------------
   Atom      X         Y         Z
 ------------------------------------------------------------
   29 H   -1.22828   1.41639   3.46191
 ------------------------------------------------------------

 Electric field gradient in molecular frame (a.u.)
         XX             YY             ZZ             XY             XZ             YZ
 ------------------------------------------------------------------------------------------
        0.102001       0.128514      -0.230515       0.016969      -0.114660       0.048864

 Principal components (a.u.) and orientation 
 of principal axis w.r.t. absolute frame                      Asymmetry parameter eta
 --------------------------------------------------------------------------------------
       -0.272877       0.138527       0.134351                       0.015304

        0.295371       0.872364      -0.389534
       -0.127747       0.440128       0.888802
        0.946804      -0.212764       0.241442
  

 ------------------------------------------------------------
   Atom      X         Y         Z
 ------------------------------------------------------------
   30 H   -2.69676   5.63566   2.26269
 ------------------------------------------------------------

 Electric field gradient in molecular frame (a.u.)
         XX             YY             ZZ             XY             XZ             YZ
 ------------------------------------------------------------------------------------------
        0.031933       0.019410      -0.051343       0.109595       0.145645      -0.153074

 Principal components (a.u.) and orientation 
 of principal axis w.r.t. absolute frame                      Asymmetry parameter eta
 --------------------------------------------------------------------------------------
       -0.279647       0.144239       0.135409                       0.031576

       -0.504867       0.512359       0.694693
        0.532685      -0.448346       0.717797
        0.679232       0.732444      -0.046571
  

 ------------------------------------------------------------
   Atom      X         Y         Z
 ------------------------------------------------------------
   31 H   -2.58683   4.88655  -0.95539
 ------------------------------------------------------------

 Electric field gradient in molecular frame (a.u.)
         XX             YY             ZZ             XY             XZ             YZ
 ------------------------------------------------------------------------------------------
        0.051583       0.124033      -0.175617       0.027675      -0.165667       0.067413

 Principal components (a.u.) and orientation 
 of principal axis w.r.t. absolute frame                      Asymmetry parameter eta
 --------------------------------------------------------------------------------------
       -0.276048       0.144899       0.131149                       0.049810

        0.455962       0.608507       0.649475
       -0.178458      -0.652417       0.736549
        0.871924      -0.451743      -0.188884
  

 ------------------------------------------------------------
   Atom      X         Y         Z
 ------------------------------------------------------------
   32 H    1.59850   6.10511   2.67083
 ------------------------------------------------------------

 Electric field gradient in molecular frame (a.u.)
         XX             YY             ZZ             XY             XZ             YZ
 ------------------------------------------------------------------------------------------
        0.098443       0.119853      -0.218296      -0.027312      -0.110219      -0.093314

 Principal components (a.u.) and orientation 
 of principal axis w.r.t. absolute frame                      Asymmetry parameter eta
 --------------------------------------------------------------------------------------
       -0.276705       0.143985       0.132720                       0.040709

        0.289697       0.086002       0.953247
        0.238093       0.958172      -0.158804
        0.927032      -0.272966      -0.257103
  

 ------------------------------------------------------------
   Atom      X         Y         Z
 ------------------------------------------------------------
   33 H    0.90204   7.38613  -0.32924
 ------------------------------------------------------------

 Electric field gradient in molecular frame (a.u.)
         XX             YY             ZZ             XY             XZ             YZ
 ------------------------------------------------------------------------------------------
        0.134316      -0.164062       0.029746       0.018337      -0.006711       0.186471

 Principal components (a.u.) and orientation 
 of principal axis w.r.t. absolute frame                      Asymmetry parameter eta
 --------------------------------------------------------------------------------------
       -0.278195       0.144522       0.133673                       0.038997

       -0.046393       0.375430       0.925689
        0.854025       0.495596      -0.158196
       -0.518159       0.783222      -0.343619
  

 ------------------------------------------------------------
   Atom      X         Y         Z
 ------------------------------------------------------------
   34 H    6.88519   4.08366  -1.67399
 ------------------------------------------------------------

 Electric field gradient in molecular frame (a.u.)
         XX             YY             ZZ             XY             XZ             YZ
 ------------------------------------------------------------------------------------------
       -0.069657      -0.017281       0.086938       0.178606       0.112686      -0.097690

 Principal components (a.u.) and orientation 
 of principal axis w.r.t. absolute frame                      Asymmetry parameter eta
 --------------------------------------------------------------------------------------
       -0.283952       0.146911       0.137042                       0.034755

        0.701892       0.267289       0.660231
       -0.606767      -0.261120       0.750766
       -0.373071       0.927563       0.021096
  

 ------------------------------------------------------------
   Atom      X         Y         Z
 ------------------------------------------------------------
   35 H    5.14201   6.85838  -2.27397
 ------------------------------------------------------------

 Electric field gradient in molecular frame (a.u.)
         XX             YY             ZZ             XY             XZ             YZ
 ------------------------------------------------------------------------------------------
        0.129815      -0.088925      -0.040890       0.043544      -0.040444       0.211195

 Principal components (a.u.) and orientation 
 of principal axis w.r.t. absolute frame                      Asymmetry parameter eta
 --------------------------------------------------------------------------------------
       -0.285955       0.147791       0.138164                       0.033667

       -0.141473      -0.120227       0.982614
        0.738229       0.648504       0.185634
       -0.659548       0.751657      -0.002991
  

 ------------------------------------------------------------
   Atom      X         Y         Z
 ------------------------------------------------------------
   36 H    6.18197   6.13722   0.85432
 ------------------------------------------------------------

 Electric field gradient in molecular frame (a.u.)
         XX             YY             ZZ             XY             XZ             YZ
 ------------------------------------------------------------------------------------------
        0.085976       0.082318      -0.168295      -0.062551      -0.126965      -0.141916

 Principal components (a.u.) and orientation 
 of principal axis w.r.t. absolute frame                      Asymmetry parameter eta
 --------------------------------------------------------------------------------------
       -0.286094       0.148622       0.137472                       0.038974

        0.355409      -0.424296       0.832861
        0.387929       0.877630       0.281561
        0.850409      -0.223021      -0.476515
  

 ------------------------------------------------------------
   Atom      X         Y         Z
 ------------------------------------------------------------
   37 H    0.95848  -8.69698  -1.87240
 ------------------------------------------------------------

 Electric field gradient in molecular frame (a.u.)
         XX             YY             ZZ             XY             XZ             YZ
 ------------------------------------------------------------------------------------------
       -0.075898      -0.059169       0.135066       0.204419       0.053241      -0.048739

 Principal components (a.u.) and orientation 
 of principal axis w.r.t. absolute frame                      Asymmetry parameter eta
 --------------------------------------------------------------------------------------
       -0.284533       0.147741       0.136792                       0.038483

        0.711455       0.228475       0.664554
       -0.681986      -0.003602       0.731356
       -0.169490       0.973543      -0.153254
  

 ------------------------------------------------------------
   Atom      X         Y         Z
 ------------------------------------------------------------
   38 H   -1.60564  -7.90478   0.11417
 ------------------------------------------------------------

 Electric field gradient in molecular frame (a.u.)
         XX             YY             ZZ             XY             XZ             YZ
 ------------------------------------------------------------------------------------------
        0.027391       0.102340      -0.129731      -0.070300       0.182354       0.097372

 Principal components (a.u.) and orientation 
 of principal axis w.r.t. absolute frame                      Asymmetry parameter eta
 --------------------------------------------------------------------------------------
       -0.286735       0.149762       0.136972                       0.044606

       -0.528229       0.822064       0.212569
       -0.294731      -0.412294       0.862060
        0.796309       0.392714       0.460074
  

 ------------------------------------------------------------
   Atom      X         Y         Z
 ------------------------------------------------------------
   39 H   -1.76986  -7.30023  -3.18426
 ------------------------------------------------------------

 Electric field gradient in molecular frame (a.u.)
         XX             YY             ZZ             XY             XZ             YZ
 ------------------------------------------------------------------------------------------
       -0.012467       0.141437      -0.128970      -0.002585      -0.209686       0.000133

 Principal components (a.u.) and orientation 
 of principal axis w.r.t. absolute frame                      Asymmetry parameter eta
 --------------------------------------------------------------------------------------
       -0.288351       0.147646       0.140705                       0.024069

        0.605127       0.753336       0.257500
        0.003393      -0.325878       0.945406
        0.796122      -0.571217      -0.199753
  

 ------------------------------------------------------------
   Atom      X         Y         Z
 ------------------------------------------------------------
   40 H   -6.81011   4.30245   0.92553
 ------------------------------------------------------------

 Electric field gradient in molecular frame (a.u.)
         XX             YY             ZZ             XY             XZ             YZ
 ------------------------------------------------------------------------------------------
        0.141703      -0.106889      -0.034814       0.026850      -0.019773       0.212236

 Principal components (a.u.) and orientation 
 of principal axis w.r.t. absolute frame                      Asymmetry parameter eta
 --------------------------------------------------------------------------------------
       -0.288697       0.146560       0.142137                       0.015322

       -0.077074       0.693186       0.716626
        0.761985       0.504492      -0.406038
       -0.642991       0.514763      -0.567081
  

 ------------------------------------------------------------
   Atom      X         Y         Z
 ------------------------------------------------------------
   41 H   -8.51860   1.86008   2.41410
 ------------------------------------------------------------

 Electric field gradient in molecular frame (a.u.)
         XX             YY             ZZ             XY             XZ             YZ
 ------------------------------------------------------------------------------------------
       -0.207383       0.064074       0.143308      -0.164300       0.029708       0.012111

 Principal components (a.u.) and orientation 
 of principal axis w.r.t. absolute frame                      Asymmetry parameter eta
 --------------------------------------------------------------------------------------
       -0.287151       0.146289       0.140862                       0.018901

        0.902309       0.204498      -0.379498
        0.424652      -0.270077       0.864135
       -0.074220       0.940872       0.330533
  

 ------------------------------------------------------------
   Atom      X         Y         Z
 ------------------------------------------------------------
   42 H   -6.15681   3.48073   4.12334
 ------------------------------------------------------------

 Electric field gradient in molecular frame (a.u.)
         XX             YY             ZZ             XY             XZ             YZ
 ------------------------------------------------------------------------------------------
        0.118967       0.087559      -0.206526      -0.036026      -0.093103      -0.143496

 Principal components (a.u.) and orientation 
 of principal axis w.r.t. absolute frame                      Asymmetry parameter eta
 --------------------------------------------------------------------------------------
       -0.289341       0.146802       0.142540                       0.014730

        0.237471       0.428289       0.871881
        0.365376       0.792262      -0.488694
        0.900060      -0.434615      -0.031652
  

 Task  times  cpu:      455.6s     wall:      457.1s


                                NWChem Input Module
                                -------------------


 Summary of allocated global arrays
-----------------------------------
  No active global arrays


                         GA Statistics for process    0
                         ------------------------------

       create   destroy   get      put      acc     scatter   gather  read&inc
calls:  210      210     4.74e+05 7373     3.38e+05    0        0     5981     
number of processes/call 1.00e+00 1.15e+00 1.00e+00 0.00e+00 0.00e+00
bytes total:             5.04e+08 6.03e+07 2.92e+08 0.00e+00 0.00e+00 4.78e+04
bytes remote:            1.14e+08 2.04e+07 5.37e+07 0.00e+00 0.00e+00 0.00e+00
Max memory consumed for GA by this process: 10446976 bytes

MA_summarize_allocated_blocks: starting scan ...
MA_summarize_allocated_blocks: scan completed: 0 heap blocks, 0 stack blocks
MA usage statistics:

	allocation statistics:
					      heap	     stack
					      ----	     -----
	current number of blocks	         0	         0
	maximum number of blocks	        22	        51
	current total bytes		         0	         0
	maximum total bytes		   9712544	  22540248
	maximum total K-bytes		      9713	     22541
	maximum total M-bytes		        10	        23


                                     CITATION
                                     --------
                Please cite the following reference when publishing
                           results obtained with NWChem:

                 M. Valiev, E.J. Bylaska, N. Govind, K. Kowalski,
              T.P. Straatsma, H.J.J. van Dam, D. Wang, J. Nieplocha,
                        E. Apra, T.L. Windus, W.A. de Jong
                 "NWChem: a comprehensive and scalable open-source
                  solution for large scale molecular simulations"
                      Comput. Phys. Commun. 181, 1477 (2010)
                           doi:10.1016/j.cpc.2010.04.018

                                      AUTHORS
                                      -------
          E. Apra, E. J. Bylaska, W. A. de Jong, N. Govind, K. Kowalski,
       T. P. Straatsma, M. Valiev, H. J. J. van Dam, D. Wang, T. L. Windus,
        J. Hammond, J. Autschbach, K. Bhaskaran-Nair, J. Brabec, K. Lopata,
       S. A. Fischer, S. Krishnamoorthy, W. Ma, M. Klemm, O. Villa, Y. Chen,
    V. Anisimov, F. Aquino, S. Hirata, M. T. Hackler, T. Risthaus, M. Malagoli,
       A. Marenich, A. Otero-de-la-Roza, J. Mullin, P. Nichols, R. Peverati,
     J. Pittner, Y. Zhao, P.-D. Fan, A. Fonari, M. Williamson, R. J. Harrison,
       J. R. Rehr, M. Dupuis, D. Silverstein, D. M. A. Smith, J. Nieplocha,
        V. Tipparaju, M. Krishnan, B. E. Van Kuiken, A. Vazquez-Mayagoitia,
        L. Jensen, M. Swart, Q. Wu, T. Van Voorhis, A. A. Auer, M. Nooijen,
      L. D. Crosby, E. Brown, G. Cisneros, G. I. Fann, H. Fruchtl, J. Garza,
        K. Hirao, R. A. Kendall, J. A. Nichols, K. Tsemekhman, K. Wolinski,
     J. Anchell, D. E. Bernholdt, P. Borowski, T. Clark, D. Clerc, H. Dachsel,
   M. J. O. Deegan, K. Dyall, D. Elwood, E. Glendening, M. Gutowski, A. C. Hess,
         J. Jaffe, B. G. Johnson, J. Ju, R. Kobayashi, R. Kutteh, Z. Lin,
   R. Littlefield, X. Long, B. Meng, T. Nakajima, S. Niu, L. Pollack, M. Rosing,
   K. Glaesemann, G. Sandrone, M. Stave, H. Taylor, G. Thomas, J. H. van Lenthe,
                               A. T. Wong, Z. Zhang.

 Total times  cpu:      456.0s     wall:      457.5s
