# Supplementary material for: Reference-free NOE NMR analysis
Source: Chem Sci. 2020 Aug 31;11(36):9930–6. doi: 10.1039/d0sc02970j (PMC8162118; doi:10.1039/d0sc02970j)
Supplement: SC-011-D0SC02970J-s002 [file SC-011-D0SC02970J-s002.piz › artemisinin_structures/artemisin_SSSSSSS/artemisin_SSSSSSS_b36312.out.xyz]

42
./artemisin_SSSSSSS_b36312.out
C          1.38914       -0.22863        0.13855
O          1.70617       -1.34687        0.95912
C          1.35366       -2.54341        0.38412
C          0.20106       -2.46064       -0.64632
C         -0.79048       -1.43695       -0.06918
C         -0.13113       -0.03367       -0.01780
C         -2.20031       -1.33780       -0.64571
C         -3.06188       -0.49697        0.30986
C         -2.44696        0.86091        0.72952
C         -0.91570        0.74967        1.07652
C         -0.31093        2.09857        1.50421
C          0.44896        2.88383        0.43689
C          1.47410        2.03378       -0.32338
O          2.00078        0.99633        0.52958
C          2.65658        2.89492       -0.76455
O          1.91002       -3.58666        0.70531
C         -0.41828       -3.84270       -0.84678
C         -2.83117        1.94074       -0.29033
O          0.89462        1.50614       -1.54017
O         -0.31417        0.70349       -1.24363
H          1.85487       -0.45767       -0.83291
H          0.60858       -2.13002       -1.60860
H         -0.93013       -1.77686        0.97165
H         -2.66215       -2.32674       -0.73196
H         -2.19466       -0.90138       -1.65016
H         -3.21963       -1.08636        1.22378
H         -4.05803       -0.35456       -0.12611
H         -2.95352        1.15369        1.66097
H         -0.87874        0.13841        1.99215
H          0.39447        1.89713        2.32335
H         -1.07792        2.74052        1.95444
H          0.95938        3.70192        0.96185
H         -0.24660        3.35428       -0.26639
H          3.37711        2.29194       -1.32963
H          2.33306        3.71085       -1.41962
H          3.19145        3.31245        0.09512
H          0.34081       -4.56935       -1.15652
H         -0.87290       -4.21494        0.07782
H         -1.18481       -3.82272       -1.62761
H         -2.45800        1.72981       -1.29463
H         -3.92275        2.01113       -0.36696
H         -2.47918        2.92924        0.01457
