# Supplementary material for: Reference-free NOE NMR analysis
Source: Chem Sci. 2020 Aug 31;11(36):9930–6. doi: 10.1039/d0sc02970j (PMC8162118; doi:10.1039/d0sc02970j)
Supplement: SC-011-D0SC02970J-s002 [file SC-011-D0SC02970J-s002.piz › artemisinin_structures/artemisin_SSSSSSS/artemisin_SSSSSSS_b36311.nw]

start molecule

title molecule
 

geometry units angstroms print xyz autosym
  C        3.77390        2.48360       -2.01890
  O        4.36490        2.53260       -0.72410
  C        4.34090        1.32500       -0.07540
  C        3.21500        0.37050       -0.52440
  C        1.99120        1.26550       -0.78530
  C        2.25940        2.23050       -1.96480
  C        0.62840        0.59350       -0.94470
  C       -0.44540        1.62130       -1.34460
  C       -0.01760        3.07360       -1.03860
  C        1.30550        3.47410       -1.80820
  C        0.96550        4.14030       -3.16220
  C        2.15240        4.50430       -4.04870
  C        3.29300        3.48910       -4.03970
  O        4.02200        3.63260       -2.80600
  C        4.28800        3.82630       -5.15220
  O        5.14840        1.06400        0.80800
  C        2.95710       -0.67950        0.55530
  C       -1.19820        4.03000       -1.23040
  O        2.83490        2.14090       -4.30180
  O        1.91900        1.63600       -3.23800
  H        4.29550        1.66580       -2.54050
  H        3.53420       -0.14850       -1.43560
  H        1.92420        1.87710        0.12930
  H        0.33460        0.13310        0.00620
  H        0.66520       -0.21350       -1.68550
  H       -1.37860        1.37830       -0.82190
  H       -0.66330        1.52190       -2.41540
  H        0.21160        3.12490        0.03540
  H        1.81300        4.22140       -1.18240
  H        0.39910        5.06400       -2.99420
  H        0.29820        3.48200       -3.73420
  H        2.53650        5.48030       -3.72420
  H        1.76880        4.63270       -5.06880
  H        5.13250        3.12720       -5.13160
  H        3.82530        3.74300       -6.14140
  H        4.70030        4.83380       -5.03080
  H        3.86910       -1.24650        0.77290
  H        2.62600       -0.21680        1.49150
  H        2.19540       -1.39740        0.23560
  H       -1.60320        3.98340       -2.24620
  H       -2.01270        3.77090       -0.54460
  H       -0.90410        5.06200       -1.01330
end
BASIS "ao basis" PRINT
* library 6-31G*
END
scf
 direct
end
dft
xc b3lyp
end
property
 efieldgrad
end
task dft property
