# Supplementary material for: Reference-free NOE NMR analysis
Source: Chem Sci. 2020 Aug 31;11(36):9930–6. doi: 10.1039/d0sc02970j (PMC8162118; doi:10.1039/d0sc02970j)
Supplement: SC-011-D0SC02970J-s002 [file SC-011-D0SC02970J-s002.piz › artemisinin_structures/artemisin_SSSSSSS/artemisin_SSSSSSS_b36311.out.xyz]

42
./artemisin_SSSSSSS_b36311.out
C          1.39763       -0.20285        0.26191
O          1.57953       -1.28953        1.16426
C          1.31462       -2.50964        0.59785
C          0.33430       -2.47216       -0.59290
C         -0.71920       -1.41130       -0.23028
C         -0.07384       -0.00816       -0.13504
C         -1.99983       -1.35453       -1.06153
C         -2.86353       -0.14712       -0.65468
C         -2.48642        0.40836        0.73638
C         -0.97932        0.88665        0.79256
C         -0.87479        2.39279        0.45590
C          0.53553        2.97083        0.39277
C          1.57942        2.04507       -0.22768
O          1.91500        1.02646        0.73350
C          2.87257        2.82445       -0.47615
O          1.81236       -3.53655        1.04316
C         -0.27512       -3.85594       -0.81314
C         -3.51668        1.44439        1.19520
O          1.16466        1.52878       -1.51516
O         -0.04547        0.66207       -1.41579
H          2.01638       -0.45223       -0.61438
H          0.88777       -2.19526       -1.49763
H         -1.02923       -1.69881        0.78769
H         -2.58108       -2.27027       -0.90013
H         -1.77818       -1.30892       -2.13400
H         -3.91893       -0.44519       -0.67525
H         -2.75795        0.64544       -1.40613
H         -2.58414       -0.41910        1.45359
H         -0.64998        0.74952        1.83196
H         -1.42707        2.98226        1.19736
H         -1.36889        2.58585       -0.50557
H          0.84589        3.23068        1.41334
H          0.47734        3.90857       -0.17423
H          3.64349        2.16098       -0.88584
H          2.72104        3.62930       -1.20333
H          3.27136        3.24768        0.45209
H          0.50721       -4.60225       -0.99083
H         -0.84967       -4.18303        0.06042
H         -0.93657       -3.86311       -1.68504
H         -3.60376        2.27676        0.48977
H         -4.50785        0.98431        1.27749
H         -3.25804        1.84192        2.18198
