# Supplementary material for: Reference-free NOE NMR analysis
Source: Chem Sci. 2020 Aug 31;11(36):9930–6. doi: 10.1039/d0sc02970j (PMC8162118; doi:10.1039/d0sc02970j)
Supplement: SC-011-D0SC02970J-s002 [file SC-011-D0SC02970J-s002.piz › artemisinin_structures/artemisin_SRSRSSS/artemisin_SRSRSSS_b36312.nw]

start molecule

title molecule
 

geometry units angstroms print xyz autosym
  C        6.46370        2.69270       -3.33630
  O        6.50990        1.82360       -4.48520
  C        5.37240        1.35940       -5.04410
  C        4.14540        2.23150       -4.86030
  C        3.94230        2.79330       -3.43300
  C        5.16140        2.55700       -2.51660
  C        3.54750        4.27660       -3.54850
  C        3.34790        4.92030       -2.18690
  C        4.61990        4.86080       -1.33740
  C        5.09600        3.39130       -1.19450
  C        6.35620        3.28880       -0.30880
  C        6.99060        1.89640       -0.24090
  C        7.34340        1.33480       -1.63080
  O        7.61870        2.41010       -2.53770
  C        8.60040        0.47150       -1.55230
  O        5.38920        0.36840       -5.76750
  C        2.88500        1.49350       -5.32650
  C        5.66520        5.85850       -1.84860
  O        6.30260        0.48300       -2.13050
  O        5.01720        1.18170       -2.04460
  H        6.59170        3.70670       -3.72080
  H        4.30020        3.06070       -5.56510
  H        3.08650        2.27470       -2.97500
  H        2.61250        4.36180       -4.11630
  H        4.30350        4.83280       -4.11520
  H        2.53410        4.40590       -1.65980
  H        3.02320        5.95990       -2.31480
  H        4.34280        5.21020       -0.33240
  H        4.30770        2.90540       -0.59450
  H        6.10460        3.61140        0.70970
  H        7.12790        3.98370       -0.65690
  H        6.33280        1.20570        0.30030
  H        7.90210        2.00020        0.36170
  H        8.84230        0.05910       -2.53910
  H        9.46830        1.05490       -1.22680
  H        8.45950       -0.37590       -0.87300
  H        2.97780        1.17760       -6.37150
  H        2.70890        0.59500       -4.72470
  H        2.00200        2.13670       -5.25280
  H        6.08790        5.57230       -2.81240
  H        5.21710        6.85130       -1.97010
  H        6.48760        5.97630       -1.13710
end
BASIS "ao basis" PRINT
* library 6-31G*
END
scf
 direct
end
dft
xc b3lyp
end
property
 efieldgrad
end
task dft property
