# Supplementary material for: Reference-free NOE NMR analysis
Source: Chem Sci. 2020 Aug 31;11(36):9930–6. doi: 10.1039/d0sc02970j (PMC8162118; doi:10.1039/d0sc02970j)
Supplement: SC-011-D0SC02970J-s002 [file SC-011-D0SC02970J-s002.piz › artemisinin_structures/artemisin_SRSRSSS/artemisin_SRSRSSS_b36312.out.xyz]

42
./artemisin_SRSRSSS_b36312.out
C         -0.46375        0.14225        1.02006
O         -1.58344       -0.75020        1.18521
C         -1.64236       -1.91475        0.50542
C         -0.30661       -2.51432        0.11026
C          0.71903       -1.51427       -0.47457
C          0.27582       -0.04371       -0.32335
C          2.09188       -1.80325        0.15879
C          3.16255       -0.84935       -0.34310
C          2.82075        0.60829       -0.02431
C          1.43188        0.97011       -0.61308
C          1.07147        2.44705       -0.34509
C         -0.34883        2.85263       -0.75021
C         -1.42919        1.97573       -0.09024
O         -0.95529        1.47945        1.16819
C         -2.68519        2.79829        0.18788
O         -2.71093       -2.49903        0.35561
C         -0.50777       -3.69310       -0.84922
C          3.01435        0.90089        1.46776
O         -1.83445        0.90518       -0.95523
O         -0.64877        0.18711       -1.43100
H          0.19627       -0.04267        1.87012
H          0.08283       -2.93740        1.04708
H          0.82148       -1.71332       -1.55206
H          2.39615       -2.82933       -0.08300
H          2.02987       -1.75016        1.25213
H          3.27228       -0.96816       -1.42871
H          4.13090       -1.11854        0.09553
H          3.56466        1.22666       -0.54692
H          1.57775        0.92492       -1.70588
H          1.78607        3.09105       -0.87360
H          1.18934        2.68446        0.71761
H         -0.45106        2.83700       -1.84198
H         -0.47398        3.89721       -0.43730
H         -3.45975        2.16987        0.64342
H         -2.48265        3.61595        0.88786
H         -3.10435        3.20969       -0.73648
H         -1.15426       -4.45728       -0.40367
H         -0.97901       -3.36574       -1.78263
H          0.44729       -4.16958       -1.09347
H          2.27120        0.40814        2.09578
H          4.00121        0.55758        1.79859
H          2.97646        1.97457        1.67328
