# Supplementary material for: Reference-free NOE NMR analysis
Source: Chem Sci. 2020 Aug 31;11(36):9930–6. doi: 10.1039/d0sc02970j (PMC8162118; doi:10.1039/d0sc02970j)
Supplement: SC-011-D0SC02970J-s002 [file SC-011-D0SC02970J-s002.piz › artemisinin_structures/artemisin_SRSRSSS/artemisin_SRSRSSS_b36311.out.xyz]

42
./artemisin_SRSRSSS_b36311.out
C         -0.43178        0.02447        0.94518
O         -1.45035       -0.97363        1.11408
C         -1.19256       -2.24884        0.76557
C         -0.41329       -2.47144       -0.51186
C          0.70477       -1.44294       -0.76767
C          0.26483       -0.00743       -0.43488
C          1.98487       -1.83646       -0.01531
C          3.12134       -0.88050       -0.35681
C          2.80415        0.57256        0.01958
C          1.43428        1.01807       -0.57255
C          1.05259        2.45378       -0.14478
C         -0.37459        2.89240       -0.50301
C         -1.46110        1.94370        0.04995
O         -0.99795        1.30771        1.24362
C         -2.72138        2.72805        0.40591
O         -1.68197       -3.18536        1.39131
C         -1.41661       -2.57600       -1.66402
C          3.00552        0.78559        1.52486
O         -1.85480        0.96427       -0.91823
O         -0.65071        0.37368       -1.49751
H          0.28423       -0.16735        1.74541
H          0.05858       -3.45920       -0.41763
H          0.94696       -1.48994       -1.84002
H          2.28739       -2.84943       -0.30861
H          1.81584       -1.86386        1.06679
H          3.31883       -0.93312       -1.43557
H          4.04226       -1.21306        0.13702
H          3.57159        1.19512       -0.46314
H          1.61512        1.09568       -1.65795
H          1.76330        3.15998       -0.59267
H          1.15977        2.57194        0.93858
H         -0.47490        3.00296       -1.58955
H         -0.50550        3.89380       -0.07281
H         -3.49751        2.05262        0.78493
H         -2.52620        3.46570        1.19155
H         -3.13459        3.23615       -0.47182
H         -2.07733       -3.43801       -1.51486
H         -2.06273       -1.69659       -1.73531
H         -0.90597       -2.71329       -2.62245
H          2.27861        0.24620        2.13228
H          3.99963        0.43521        1.82670
H          2.96271        1.84508        1.79207
