# Supplementary material for: Reference-free NOE NMR analysis
Source: Chem Sci. 2020 Aug 31;11(36):9930–6. doi: 10.1039/d0sc02970j (PMC8162118; doi:10.1039/d0sc02970j)
Supplement: SC-011-D0SC02970J-s002 [file SC-011-D0SC02970J-s002.piz › artemisinin_structures/artemisin_SRSRSSS/artemisin_SRSRSSS_b36312.out]

 argument  1 = artemisin_SSSRSSR/artemisin_SSSRSSR_b36312.nw
  Warning: test file already existed: ./molecule.dir_check_s.5
                                         
                                         


              Northwest Computational Chemistry Package (NWChem) 6.6
              ------------------------------------------------------


                    Environmental Molecular Sciences Laboratory
                       Pacific Northwest National Laboratory
                                Richland, WA 99352

                              Copyright (c) 1994-2015
                       Pacific Northwest National Laboratory
                            Battelle Memorial Institute

             NWChem is an open-source computational chemistry package
                        distributed under the terms of the
                      Educational Community License (ECL) 2.0
             A copy of the license is included with this distribution
                              in the LICENSE.TXT file

                                  ACKNOWLEDGMENT
                                  --------------

            This software and its documentation were developed at the
            EMSL at Pacific Northwest National Laboratory, a multiprogram
            national laboratory, operated for the U.S. Department of Energy
            by Battelle under Contract Number DE-AC05-76RL01830. Support
            for this work was provided by the Department of Energy Office
            of Biological and Environmental Research, Office of Basic
            Energy Sciences, and the Office of Advanced Scientific Computing.


           Job information
           ---------------

    hostname        = nmrserver1
    program         = /home/software/NWChem/bin/nwchem
    date            = Sun Jul 23 21:23:17 2017

    compiled        = Mon_Dec_26_22:57:25_2016
    source          = /home/software/src/nwchem-6.6
    nwchem branch   = 6.6
    nwchem revision = 27746
    ga revision     = 10594
    input           = artemisin_SSSRSSR/artemisin_SSSRSSR_b36312.nw
    prefix          = molecule.
    data base       = ./molecule.db
    status          = startup
    nproc           =        6
    time left       =     -1s


           Memory information
           ------------------

    heap     =   13107198 doubles =    100.0 Mbytes
    stack    =   13107195 doubles =    100.0 Mbytes
    global   =   26214400 doubles =    200.0 Mbytes (distinct from heap & stack)
    total    =   52428793 doubles =    400.0 Mbytes
    verify   = yes
    hardfail = no 


           Directory information
           ---------------------

  0 permanent = .
  0 scratch   = .


                                NWChem Input Module
                                -------------------


                                     molecule
                                     --------

 Scaling coordinates for geometry "geometry" by  1.889725989
 (inverse scale =  0.529177249)

 C1  symmetry detected

          ------
          auto-z
          ------


                             Geometry "geometry" -> ""
                             -------------------------

 Output coordinates in angstroms (scale by  1.889725989 to convert to a.u.)

  No.       Tag          Charge          X              Y              Z
 ---- ---------------- ---------- -------------- -------------- --------------
    1 C                    6.0000    -0.46374804     0.14224875     1.02006328
    2 O                    8.0000    -1.58343819    -0.75019788     1.18521000
    3 C                    6.0000    -1.64235778    -1.91474612     0.50542108
    4 C                    6.0000    -0.30660787    -2.51432066     0.11025985
    5 C                    6.0000     0.71902697    -1.51426874    -0.47456789
    6 C                    6.0000     0.27581710    -0.04371417    -0.32335366
    7 C                    6.0000     2.09188265    -1.80324716     0.15879214
    8 C                    6.0000     3.16255051    -0.84935147    -0.34310202
    9 C                    6.0000     2.82075191     0.60829108    -0.02431304
   10 C                    6.0000     1.43188389     0.97011411    -0.61308430
   11 C                    6.0000     1.07146781     2.44705414    -0.34508584
   12 C                    6.0000    -0.34882716     2.85262655    -0.75020896
   13 C                    6.0000    -1.42918619     1.97573102    -0.09023699
   14 O                    8.0000    -0.95528677     1.47944608     1.16819394
   15 C                    6.0000    -2.68519070     2.79828766     0.18788416
   16 O                    8.0000    -2.71092876    -2.49902770     0.35561486
   17 C                    6.0000    -0.50777061    -3.69310033    -0.84922264
   18 C                    6.0000     3.01435037     0.90089286     1.46776158
   19 O                    8.0000    -1.83444519     0.90518327    -0.95523446
   20 O                    8.0000    -0.64877016     0.18710769    -1.43100315
   21 H                    1.0000     0.19627073    -0.04267020     1.87012237
   22 H                    1.0000     0.08282847    -2.93739899     1.04707508
   23 H                    1.0000     0.82147838    -1.71331603    -1.55205918
   24 H                    1.0000     2.39615370    -2.82932635    -0.08299598
   25 H                    1.0000     2.02986932    -1.75015624     1.25212605
   26 H                    1.0000     3.27228356    -0.96816488    -1.42871440
   27 H                    1.0000     4.13089650    -1.11853851     0.09553342
   28 H                    1.0000     3.56465964     1.22665561    -0.54691841
   29 H                    1.0000     1.57775209     0.92491868    -1.70587684
   30 H                    1.0000     1.78607091     3.09105268    -0.87359683
   31 H                    1.0000     1.18933894     2.68446292     0.71761072
   32 H                    1.0000    -0.45106221     2.83700263    -1.84198213
   33 H                    1.0000    -0.47397950     3.89721150    -0.43729902
   34 H                    1.0000    -3.45974861     2.16986632     0.64341712
   35 H                    1.0000    -2.48264726     3.61594546     0.88786137
   36 H                    1.0000    -3.10434622     3.20968556    -0.73647967
   37 H                    1.0000    -1.15426111    -4.45727650    -0.40367302
   38 H                    1.0000    -0.97901297    -3.36573672    -1.78262523
   39 H                    1.0000     0.44728831    -4.16958025    -1.09346898
   40 H                    1.0000     2.27119657     0.40813819     2.09578342
   41 H                    1.0000     4.00121073     0.55757993     1.79859473
   42 H                    1.0000     2.97645543     1.97456826     1.67327546

      Atomic Mass 
      ----------- 

      C                 12.000000
      O                 15.994910
      H                  1.007825


 Effective nuclear repulsion energy (a.u.)    1863.7252994868

            Nuclear Dipole moment (a.u.) 
            ----------------------------
        X                 Y               Z
 ---------------- ---------------- ----------------
    -0.0000000000     0.0000000000     0.0000000000


                                Z-matrix (autoz)
                                -------- 

 Units are Angstrom for bonds and degrees for angles

      Type          Name      I     J     K     L     M      Value
      ----------- --------  ----- ----- ----- ----- ----- ----------
    1 Stretch                  1     2                       1.44133
    2 Stretch                  1     6                       1.54477
    3 Stretch                  1    14                       1.43236
    4 Stretch                  1    21                       1.09198
    5 Stretch                  2     3                       1.34972
    6 Stretch                  3     4                       1.51653
    7 Stretch                  3    16                       1.22706
    8 Stretch                  4     5                       1.54727
    9 Stretch                  4    17                       1.53316
   10 Stretch                  4    22                       1.09922
   11 Stretch                  5     6                       1.54332
   12 Stretch                  5     7                       1.53928
   13 Stretch                  5    23                       1.10050
   14 Stretch                  6    10                       1.56470
   15 Stretch                  6    20                       1.46117
   16 Stretch                  7     8                       1.51926
   17 Stretch                  7    24                       1.09722
   18 Stretch                  7    25                       1.09638
   19 Stretch                  8     9                       1.53074
   20 Stretch                  8    26                       1.09759
   21 Stretch                  8    27                       1.09661
   22 Stretch                  9    10                       1.55130
   23 Stretch                  9    18                       1.53277
   24 Stretch                  9    28                       1.09950
   25 Stretch                 10    11                       1.54372
   26 Stretch                 10    29                       1.10341
   27 Stretch                 11    12                       1.53162
   28 Stretch                 11    30                       1.09760
   29 Stretch                 11    31                       1.09525
   30 Stretch                 12    13                       1.54003
   31 Stretch                 12    32                       1.09666
   32 Stretch                 12    33                       1.09760
   33 Stretch                 13    14                       1.43336
   34 Stretch                 13    15                       1.52692
   35 Stretch                 13    19                       1.43476
   36 Stretch                 15    34                       1.09652
   37 Stretch                 15    35                       1.09524
   38 Stretch                 15    36                       1.09517
   39 Stretch                 17    37                       1.09564
   40 Stretch                 17    38                       1.09566
   41 Stretch                 17    39                       1.09491
   42 Stretch                 18    40                       1.09064
   43 Stretch                 18    41                       1.09600
   44 Stretch                 18    42                       1.09382
   45 Stretch                 19    20                       1.46554
   46 Bend                     1     2     3               120.69289
   47 Bend                     1     6     5               109.71881
   48 Bend                     1     6    10               115.89708
   49 Bend                     1     6    20               109.71175
   50 Bend                     1    14    13               110.23661
   51 Bend                     2     1     6               113.39224
   52 Bend                     2     1    14               107.43408
   53 Bend                     2     1    21               105.99145
   54 Bend                     2     3     4               115.71555
   55 Bend                     2     3    16               120.68649
   56 Bend                     3     4     5               115.26480
   57 Bend                     3     4    17               110.57759
   58 Bend                     3     4    22               104.01346
   59 Bend                     4     3    16               123.15881
   60 Bend                     4     5     6               112.85892
   61 Bend                     4     5     7               108.32069
   62 Bend                     4     5    23               108.35345
   63 Bend                     4    17    37               111.04977
   64 Bend                     4    17    38               111.09109
   65 Bend                     4    17    39               111.08443
   66 Bend                     5     4    17               110.32624
   67 Bend                     5     4    22               109.63662
   68 Bend                     5     6    10               112.77207
   69 Bend                     5     6    20               104.94947
   70 Bend                     5     7     8               112.00781
   71 Bend                     5     7    24               109.40366
   72 Bend                     5     7    25               110.53534
   73 Bend                     6     1    14               111.50702
   74 Bend                     6     1    21               111.54506
   75 Bend                     6     5     7               113.24724
   76 Bend                     6     5    23               107.15804
   77 Bend                     6    10     9               116.10902
   78 Bend                     6    10    11               114.53590
   79 Bend                     6    10    29               104.74508
   80 Bend                     6    20    19               110.07453
   81 Bend                     7     5    23               106.61122
   82 Bend                     7     8     9               111.82222
   83 Bend                     7     8    26               109.22257
   84 Bend                     7     8    27               109.63570
   85 Bend                     8     7    24               108.59845
   86 Bend                     8     7    25               109.80956
   87 Bend                     8     9    10               110.05789
   88 Bend                     8     9    18               110.87355
   89 Bend                     8     9    28               106.58795
   90 Bend                     9     8    26               109.35301
   91 Bend                     9     8    27               110.34182
   92 Bend                     9    10    11               111.48677
   93 Bend                     9    10    29               104.35762
   94 Bend                     9    18    40               112.84430
   95 Bend                     9    18    41               110.35121
   96 Bend                     9    18    42               111.46314
   97 Bend                    10     6    20               102.99090
   98 Bend                    10     9    18               115.97729
   99 Bend                    10     9    28               107.10802
  100 Bend                    10    11    12               115.08282
  101 Bend                    10    11    30               109.01131
  102 Bend                    10    11    31               110.53033
  103 Bend                    11    10    29               104.00385
  104 Bend                    11    12    13               112.73067
  105 Bend                    11    12    32               110.24307
  106 Bend                    11    12    33               106.39980
  107 Bend                    12    11    30               108.72396
  108 Bend                    12    11    31               107.40016
  109 Bend                    12    13    14               109.96565
  110 Bend                    12    13    15               110.38759
  111 Bend                    12    13    19               111.38581
  112 Bend                    13    12    32               110.67858
  113 Bend                    13    12    33               109.86084
  114 Bend                    13    15    34               110.36394
  115 Bend                    13    15    35               111.49755
  116 Bend                    13    15    36               111.31223
  117 Bend                    13    19    20               109.43852
  118 Bend                    14     1    21               106.55915
  119 Bend                    14    13    15               107.37132
  120 Bend                    14    13    19               111.36756
  121 Bend                    15    13    19               106.22585
  122 Bend                    17     4    22               106.49418
  123 Bend                    18     9    28               105.65680
  124 Bend                    24     7    25               106.30338
  125 Bend                    26     8    27               106.30622
  126 Bend                    30    11    31               105.66157
  127 Bend                    32    12    33               106.66307
  128 Bend                    34    15    35               107.03623
  129 Bend                    34    15    36               107.19205
  130 Bend                    35    15    36               109.25472
  131 Bend                    37    17    38               107.52020
  132 Bend                    37    17    39               107.57066
  133 Bend                    38    17    39               108.36967
  134 Bend                    40    18    41               107.34952
  135 Bend                    40    18    42               108.16077
  136 Bend                    41    18    42               106.37680
  137 Torsion                  1     2     3     4          26.92360
  138 Torsion                  1     2     3    16        -160.44603
  139 Torsion                  1     6     5     4          36.27396
  140 Torsion                  1     6     5     7         -87.25557
  141 Torsion                  1     6     5    23         155.46948
  142 Torsion                  1     6    10     9          85.34418
  143 Torsion                  1     6    10    11         -46.88657
  144 Torsion                  1     6    10    29        -160.16539
  145 Torsion                  1     6    20    19          17.25638
  146 Torsion                  1    14    13    12         -98.37235
  147 Torsion                  1    14    13    15         141.49472
  148 Torsion                  1    14    13    19          25.59602
  149 Torsion                  2     1     6     5         -55.47927
  150 Torsion                  2     1     6    10         175.38975
  151 Torsion                  2     1     6    20          59.32444
  152 Torsion                  2     1    14    13         -87.08685
  153 Torsion                  2     3     4     5         -44.47209
  154 Torsion                  2     3     4    17        -170.44953
  155 Torsion                  2     3     4    22          75.57983
  156 Torsion                  3     2     1     6          23.52796
  157 Torsion                  3     2     1    14         147.20588
  158 Torsion                  3     2     1    21         -99.16902
  159 Torsion                  3     4     5     6           9.86823
  160 Torsion                  3     4     5     7         136.08210
  161 Torsion                  3     4     5    23        -108.63237
  162 Torsion                  3     4    17    37         -56.97596
  163 Torsion                  3     4    17    38          62.63872
  164 Torsion                  3     4    17    39        -176.64980
  165 Torsion                  4     5     6    10         167.09105
  166 Torsion                  4     5     6    20         -81.53670
  167 Torsion                  4     5     7     8        -179.09163
  168 Torsion                  4     5     7    24          60.43883
  169 Torsion                  4     5     7    25         -56.28972
  170 Torsion                  5     4     3    16         143.09954
  171 Torsion                  5     4    17    37         174.32470
  172 Torsion                  5     4    17    38         -66.06062
  173 Torsion                  5     4    17    39          54.65086
  174 Torsion                  5     6     1    14        -176.90059
  175 Torsion                  5     6     1    21          64.09183
  176 Torsion                  5     6    10     9         -42.28783
  177 Torsion                  5     6    10    11        -174.51858
  178 Torsion                  5     6    10    29          72.20261
  179 Torsion                  5     6    20    19         135.07183
  180 Torsion                  5     7     8     9          59.90940
  181 Torsion                  5     7     8    26         -61.26619
  182 Torsion                  5     7     8    27        -177.37721
  183 Torsion                  6     1    14    13          37.73517
  184 Torsion                  6     5     4    17         135.97448
  185 Torsion                  6     5     4    22        -107.04812
  186 Torsion                  6     5     7     8         -53.10438
  187 Torsion                  6     5     7    24        -173.57392
  188 Torsion                  6     5     7    25          69.69753
  189 Torsion                  6    10     9     8          48.00143
  190 Torsion                  6    10     9    18         -78.85719
  191 Torsion                  6    10     9    28         163.49254
  192 Torsion                  6    10    11    12         -38.96341
  193 Torsion                  6    10    11    30        -161.38562
  194 Torsion                  6    10    11    31          82.89758
  195 Torsion                  6    20    19    13          44.46489
  196 Torsion                  7     5     4    17         -97.81164
  197 Torsion                  7     5     4    22          19.16575
  198 Torsion                  7     5     6    10          43.56152
  199 Torsion                  7     5     6    20         154.93377
  200 Torsion                  7     8     9    10         -56.08138
  201 Torsion                  7     8     9    18          73.58241
  202 Torsion                  7     8     9    28        -171.90040
  203 Torsion                  8     7     5    23          64.49030
  204 Torsion                  8     9    10    11        -178.37530
  205 Torsion                  8     9    10    29         -66.70868
  206 Torsion                  8     9    18    40         -69.85970
  207 Torsion                  8     9    18    41          50.23195
  208 Torsion                  8     9    18    42         168.19939
  209 Torsion                  9     8     7    24        -179.15413
  210 Torsion                  9     8     7    25         -63.30299
  211 Torsion                  9    10     6    20        -154.86758
  212 Torsion                  9    10    11    12        -173.35729
  213 Torsion                  9    10    11    30          64.22049
  214 Torsion                  9    10    11    31         -51.49630
  215 Torsion                 10     6     1    14          53.96844
  216 Torsion                 10     6     1    21         -65.03914
  217 Torsion                 10     6     5    23         -73.71343
  218 Torsion                 10     6    20    19        -106.71541
  219 Torsion                 10     9     8    26          65.01866
  220 Torsion                 10     9     8    27        -178.39178
  221 Torsion                 10     9    18    40          56.58984
  222 Torsion                 10     9    18    41         176.68150
  223 Torsion                 10     9    18    42         -65.35107
  224 Torsion                 10    11    12    13          55.72903
  225 Torsion                 10    11    12    32         -68.50422
  226 Torsion                 10    11    12    33         176.21093
  227 Torsion                 11    10     6    20          72.90167
  228 Torsion                 11    10     9    18          54.76607
  229 Torsion                 11    10     9    28         -62.88419
  230 Torsion                 11    12    13    14          28.41749
  231 Torsion                 11    12    13    15         146.70530
  232 Torsion                 11    12    13    19         -95.54028
  233 Torsion                 12    11    10    29          74.75235
  234 Torsion                 12    13    15    34         179.11632
  235 Torsion                 12    13    15    35         -62.06320
  236 Torsion                 12    13    15    36          60.21960
  237 Torsion                 12    13    19    20          51.29754
  238 Torsion                 13    12    11    30         178.30539
  239 Torsion                 13    12    11    31         -67.80787
  240 Torsion                 13    14     1    21         159.67044
  241 Torsion                 14     1     6    20         -62.09687
  242 Torsion                 14    13    12    32         152.41086
  243 Torsion                 14    13    12    33         -90.05927
  244 Torsion                 14    13    15    34         -61.01931
  245 Torsion                 14    13    15    35          57.80117
  246 Torsion                 14    13    15    36        -179.91603
  247 Torsion                 14    13    19    20         -71.86306
  248 Torsion                 15    13    12    32         -89.30133
  249 Torsion                 15    13    12    33          28.22854
  250 Torsion                 15    13    19    20         171.53698
  251 Torsion                 16     3     4    17          17.12210
  252 Torsion                 16     3     4    22         -96.84854
  253 Torsion                 17     4     5    23          17.47388
  254 Torsion                 18     9     8    26        -165.31756
  255 Torsion                 18     9     8    27         -48.72800
  256 Torsion                 18     9    10    29         166.43269
  257 Torsion                 19    13    12    32          28.45309
  258 Torsion                 19    13    12    33         145.98296
  259 Torsion                 19    13    15    34          58.23179
  260 Torsion                 19    13    15    35         177.05227
  261 Torsion                 19    13    15    36         -60.66492
  262 Torsion                 20     6     1    21         178.89555
  263 Torsion                 20     6     5    23          37.65882
  264 Torsion                 20     6    10    29         -40.37714
  265 Torsion                 22     4     5    23         134.45128
  266 Torsion                 22     4    17    37          55.41466
  267 Torsion                 22     4    17    38         175.02935
  268 Torsion                 22     4    17    39         -64.25917
  269 Torsion                 23     5     7    24         -55.97924
  270 Torsion                 23     5     7    25        -172.70779
  271 Torsion                 24     7     8    26          59.67028
  272 Torsion                 24     7     8    27         -56.44074
  273 Torsion                 25     7     8    26         175.52142
  274 Torsion                 25     7     8    27          59.41040
  275 Torsion                 26     8     9    28         -50.80036
  276 Torsion                 27     8     9    28          65.78920
  277 Torsion                 28     9    10    29          48.78243
  278 Torsion                 28     9    18    40         175.04081
  279 Torsion                 28     9    18    41         -64.86754
  280 Torsion                 28     9    18    42          53.09990
  281 Torsion                 29    10    11    30         -47.66986
  282 Torsion                 29    10    11    31        -163.38666
  283 Torsion                 30    11    12    32          54.07214
  284 Torsion                 30    11    12    33         -61.21271
  285 Torsion                 31    11    12    32         167.95888
  286 Torsion                 31    11    12    33          52.67403


            XYZ format geometry
            -------------------
    42
 geometry
 C                    -0.46374804     0.14224875     1.02006328
 O                    -1.58343819    -0.75019788     1.18521000
 C                    -1.64235778    -1.91474612     0.50542108
 C                    -0.30660787    -2.51432066     0.11025985
 C                     0.71902697    -1.51426874    -0.47456789
 C                     0.27581710    -0.04371417    -0.32335366
 C                     2.09188265    -1.80324716     0.15879214
 C                     3.16255051    -0.84935147    -0.34310202
 C                     2.82075191     0.60829108    -0.02431304
 C                     1.43188389     0.97011411    -0.61308430
 C                     1.07146781     2.44705414    -0.34508584
 C                    -0.34882716     2.85262655    -0.75020896
 C                    -1.42918619     1.97573102    -0.09023699
 O                    -0.95528677     1.47944608     1.16819394
 C                    -2.68519070     2.79828766     0.18788416
 O                    -2.71092876    -2.49902770     0.35561486
 C                    -0.50777061    -3.69310033    -0.84922264
 C                     3.01435037     0.90089286     1.46776158
 O                    -1.83444519     0.90518327    -0.95523446
 O                    -0.64877016     0.18710769    -1.43100315
 H                     0.19627073    -0.04267020     1.87012237
 H                     0.08282847    -2.93739899     1.04707508
 H                     0.82147838    -1.71331603    -1.55205918
 H                     2.39615370    -2.82932635    -0.08299598
 H                     2.02986932    -1.75015624     1.25212605
 H                     3.27228356    -0.96816488    -1.42871440
 H                     4.13089650    -1.11853851     0.09553342
 H                     3.56465964     1.22665561    -0.54691841
 H                     1.57775209     0.92491868    -1.70587684
 H                     1.78607091     3.09105268    -0.87359683
 H                     1.18933894     2.68446292     0.71761072
 H                    -0.45106221     2.83700263    -1.84198213
 H                    -0.47397950     3.89721150    -0.43729902
 H                    -3.45974861     2.16986632     0.64341712
 H                    -2.48264726     3.61594546     0.88786137
 H                    -3.10434622     3.20968556    -0.73647967
 H                    -1.15426111    -4.45727650    -0.40367302
 H                    -0.97901297    -3.36573672    -1.78262523
 H                     0.44728831    -4.16958025    -1.09346898
 H                     2.27119657     0.40813819     2.09578342
 H                     4.00121073     0.55757993     1.79859473
 H                     2.97645543     1.97456826     1.67327546

 ==============================================================================
                                internuclear distances
 ------------------------------------------------------------------------------
       center one      |      center two      | atomic units |  angstroms
 ------------------------------------------------------------------------------
    2 O                |   1 C                |     2.72372  |     1.44133
    3 C                |   2 O                |     2.55061  |     1.34972
    4 C                |   3 C                |     2.86583  |     1.51653
    5 C                |   4 C                |     2.92392  |     1.54727
    6 C                |   1 C                |     2.91919  |     1.54477
    6 C                |   5 C                |     2.91645  |     1.54332
    7 C                |   5 C                |     2.90882  |     1.53928
    8 C                |   7 C                |     2.87098  |     1.51926
    9 C                |   8 C                |     2.89269  |     1.53074
   10 C                |   6 C                |     2.95685  |     1.56470
   10 C                |   9 C                |     2.93153  |     1.55130
   11 C                |  10 C                |     2.91721  |     1.54372
   12 C                |  11 C                |     2.89434  |     1.53162
   13 C                |  12 C                |     2.91023  |     1.54003
   14 O                |   1 C                |     2.70676  |     1.43236
   14 O                |  13 C                |     2.70866  |     1.43336
   15 C                |  13 C                |     2.88547  |     1.52692
   16 O                |   3 C                |     2.31880  |     1.22706
   17 C                |   4 C                |     2.89726  |     1.53316
   18 C                |   9 C                |     2.89651  |     1.53277
   19 O                |  13 C                |     2.71130  |     1.43476
   20 O                |   6 C                |     2.76122  |     1.46117
   21 H                |   1 C                |     2.06354  |     1.09198
   22 H                |   4 C                |     2.07722  |     1.09922
   23 H                |   5 C                |     2.07965  |     1.10050
   24 H                |   7 C                |     2.07344  |     1.09722
   25 H                |   7 C                |     2.07185  |     1.09638
   26 H                |   8 C                |     2.07415  |     1.09759
   27 H                |   8 C                |     2.07230  |     1.09661
   28 H                |   9 C                |     2.07774  |     1.09950
   29 H                |  10 C                |     2.08514  |     1.10341
   30 H                |  11 C                |     2.07415  |     1.09760
   31 H                |  11 C                |     2.06973  |     1.09525
   32 H                |  12 C                |     2.07239  |     1.09666
   33 H                |  12 C                |     2.07417  |     1.09760
   34 H                |  15 C                |     2.07213  |     1.09652
   35 H                |  15 C                |     2.06971  |     1.09524
   36 H                |  15 C                |     2.06956  |     1.09517
   37 H                |  17 C                |     2.07046  |     1.09564
   38 H                |  17 C                |     2.07050  |     1.09566
   39 H                |  17 C                |     2.06908  |     1.09491
   40 H                |  18 C                |     2.06101  |     1.09064
   41 H                |  18 C                |     2.07113  |     1.09600
   42 H                |  18 C                |     2.06703  |     1.09382
 ------------------------------------------------------------------------------
                         number of included internuclear distances:         44
 ==============================================================================


 ==============================================================================
                                 internuclear angles
 ------------------------------------------------------------------------------
        center 1       |       center 2       |       center 3       |  degrees
 ------------------------------------------------------------------------------
    2 O                |   1 C                |   6 C                |   113.39
    2 O                |   1 C                |  14 O                |   107.43
    2 O                |   1 C                |  21 H                |   105.99
    6 C                |   1 C                |  14 O                |   111.51
    6 C                |   1 C                |  21 H                |   111.55
   14 O                |   1 C                |  21 H                |   106.56
    1 C                |   2 O                |   3 C                |   120.69
    2 O                |   3 C                |   4 C                |   115.72
    2 O                |   3 C                |  16 O                |   120.69
    4 C                |   3 C                |  16 O                |   123.16
    3 C                |   4 C                |   5 C                |   115.26
    3 C                |   4 C                |  17 C                |   110.58
    3 C                |   4 C                |  22 H                |   104.01
    5 C                |   4 C                |  17 C                |   110.33
    5 C                |   4 C                |  22 H                |   109.64
   17 C                |   4 C                |  22 H                |   106.49
    4 C                |   5 C                |   6 C                |   112.86
    4 C                |   5 C                |   7 C                |   108.32
    4 C                |   5 C                |  23 H                |   108.35
    6 C                |   5 C                |   7 C                |   113.25
    6 C                |   5 C                |  23 H                |   107.16
    7 C                |   5 C                |  23 H                |   106.61
    1 C                |   6 C                |   5 C                |   109.72
    1 C                |   6 C                |  10 C                |   115.90
    1 C                |   6 C                |  20 O                |   109.71
    5 C                |   6 C                |  10 C                |   112.77
    5 C                |   6 C                |  20 O                |   104.95
   10 C                |   6 C                |  20 O                |   102.99
    5 C                |   7 C                |   8 C                |   112.01
    5 C                |   7 C                |  24 H                |   109.40
    5 C                |   7 C                |  25 H                |   110.54
    8 C                |   7 C                |  24 H                |   108.60
    8 C                |   7 C                |  25 H                |   109.81
   24 H                |   7 C                |  25 H                |   106.30
    7 C                |   8 C                |   9 C                |   111.82
    7 C                |   8 C                |  26 H                |   109.22
    7 C                |   8 C                |  27 H                |   109.64
    9 C                |   8 C                |  26 H                |   109.35
    9 C                |   8 C                |  27 H                |   110.34
   26 H                |   8 C                |  27 H                |   106.31
    8 C                |   9 C                |  10 C                |   110.06
    8 C                |   9 C                |  18 C                |   110.87
    8 C                |   9 C                |  28 H                |   106.59
   10 C                |   9 C                |  18 C                |   115.98
   10 C                |   9 C                |  28 H                |   107.11
   18 C                |   9 C                |  28 H                |   105.66
    6 C                |  10 C                |   9 C                |   116.11
    6 C                |  10 C                |  11 C                |   114.54
    6 C                |  10 C                |  29 H                |   104.75
    9 C                |  10 C                |  11 C                |   111.49
    9 C                |  10 C                |  29 H                |   104.36
   11 C                |  10 C                |  29 H                |   104.00
   10 C                |  11 C                |  12 C                |   115.08
   10 C                |  11 C                |  30 H                |   109.01
   10 C                |  11 C                |  31 H                |   110.53
   12 C                |  11 C                |  30 H                |   108.72
   12 C                |  11 C                |  31 H                |   107.40
   30 H                |  11 C                |  31 H                |   105.66
   11 C                |  12 C                |  13 C                |   112.73
   11 C                |  12 C                |  32 H                |   110.24
   11 C                |  12 C                |  33 H                |   106.40
   13 C                |  12 C                |  32 H                |   110.68
   13 C                |  12 C                |  33 H                |   109.86
   32 H                |  12 C                |  33 H                |   106.66
   12 C                |  13 C                |  14 O                |   109.97
   12 C                |  13 C                |  15 C                |   110.39
   12 C                |  13 C                |  19 O                |   111.39
   14 O                |  13 C                |  15 C                |   107.37
   14 O                |  13 C                |  19 O                |   111.37
   15 C                |  13 C                |  19 O                |   106.23
    1 C                |  14 O                |  13 C                |   110.24
   13 C                |  15 C                |  34 H                |   110.36
   13 C                |  15 C                |  35 H                |   111.50
   13 C                |  15 C                |  36 H                |   111.31
   34 H                |  15 C                |  35 H                |   107.04
   34 H                |  15 C                |  36 H                |   107.19
   35 H                |  15 C                |  36 H                |   109.25
    4 C                |  17 C                |  37 H                |   111.05
    4 C                |  17 C                |  38 H                |   111.09
    4 C                |  17 C                |  39 H                |   111.08
   37 H                |  17 C                |  38 H                |   107.52
   37 H                |  17 C                |  39 H                |   107.57
   38 H                |  17 C                |  39 H                |   108.37
    9 C                |  18 C                |  40 H                |   112.84
    9 C                |  18 C                |  41 H                |   110.35
    9 C                |  18 C                |  42 H                |   111.46
   40 H                |  18 C                |  41 H                |   107.35
   40 H                |  18 C                |  42 H                |   108.16
   41 H                |  18 C                |  42 H                |   106.38
 ------------------------------------------------------------------------------
                            number of included internuclear angles:         89
 ==============================================================================


 Summary of "ao basis" -> "" (cartesian)
 ------------------------------------------------------------------------------
       Tag                 Description            Shells   Functions and Types
 ---------------- ------------------------------  ------  ---------------------
 *                           6-31G*                   on all atoms 


                              NWChem Property Module
                              ----------------------


                                     molecule

  itol2e modified to match energy
  convergence criterion.

                                 NWChem DFT Module
                                 -----------------


                                     molecule


                      Basis "ao basis" -> "ao basis" (cartesian)
                      -----
  C (Carbon)
  ----------
            Exponent  Coefficients 
       -------------- ---------------------------------------------------------
  1 S  3.04752490E+03  0.001835
  1 S  4.57369510E+02  0.014037
  1 S  1.03948690E+02  0.068843
  1 S  2.92101550E+01  0.232184
  1 S  9.28666300E+00  0.467941
  1 S  3.16392700E+00  0.362312

  2 S  7.86827240E+00 -0.119332
  2 S  1.88128850E+00 -0.160854
  2 S  5.44249300E-01  1.143456

  3 P  7.86827240E+00  0.068999
  3 P  1.88128850E+00  0.316424
  3 P  5.44249300E-01  0.744308

  4 S  1.68714400E-01  1.000000

  5 P  1.68714400E-01  1.000000

  6 D  8.00000000E-01  1.000000

  O (Oxygen)
  ----------
            Exponent  Coefficients 
       -------------- ---------------------------------------------------------
  1 S  5.48467170E+03  0.001831
  1 S  8.25234950E+02  0.013950
  1 S  1.88046960E+02  0.068445
  1 S  5.29645000E+01  0.232714
  1 S  1.68975700E+01  0.470193
  1 S  5.79963530E+00  0.358521

  2 S  1.55396160E+01 -0.110778
  2 S  3.59993360E+00 -0.148026
  2 S  1.01376180E+00  1.130767

  3 P  1.55396160E+01  0.070874
  3 P  3.59993360E+00  0.339753
  3 P  1.01376180E+00  0.727159

  4 S  2.70005800E-01  1.000000

  5 P  2.70005800E-01  1.000000

  6 D  8.00000000E-01  1.000000

  H (Hydrogen)
  ------------
            Exponent  Coefficients 
       -------------- ---------------------------------------------------------
  1 S  1.87311370E+01  0.033495
  1 S  2.82539370E+00  0.234727
  1 S  6.40121700E-01  0.813757

  2 S  1.61277800E-01  1.000000


 Summary of "ao basis" -> "ao basis" (cartesian)
 ------------------------------------------------------------------------------
       Tag                 Description            Shells   Functions and Types
 ---------------- ------------------------------  ------  ---------------------
 C                           6-31G*                  6       15   3s2p1d
 O                           6-31G*                  6       15   3s2p1d
 H                           6-31G*                  2        2   2s


 Summary of "ao basis" -> "ao basis" (cartesian)
 ------------------------------------------------------------------------------
       Tag                 Description            Shells   Functions and Types
 ---------------- ------------------------------  ------  ---------------------
 C                           6-31G*                  6       15   3s2p1d
 O                           6-31G*                  6       15   3s2p1d
 H                           6-31G*                  2        2   2s


  Caching 1-el integrals 
  itol2e modified to match energy
  convergence criterion.

            General Information
            -------------------
          SCF calculation type: DFT
          Wavefunction type:  closed shell.
          No. of atoms     :    42
          No. of electrons :   152
           Alpha electrons :    76
            Beta electrons :    76
          Charge           :     0
          Spin multiplicity:     1
          Use of symmetry is: off; symmetry adaption is: off
          Maximum number of iterations:  30
          AO basis - number of functions:   344
                     number of shells:   164
          Convergence on energy requested: 1.00D-07
          Convergence on density requested: 1.00D-05
          Convergence on gradient requested: 5.00D-04

              XC Information
              --------------
                         B3LYP Method XC Potential
                     Hartree-Fock (Exact) Exchange  0.200          
                        Slater Exchange Functional  0.800 local    
                    Becke 1988 Exchange Functional  0.720 non-local
              Lee-Yang-Parr Correlation Functional  0.810          
                  VWN I RPA Correlation Functional  0.190 local    

             Grid Information
             ----------------
          Grid used for XC integration:  fine      
          Radial quadrature: Mura-Knowles        
          Angular quadrature: Lebedev. 
          Tag              B.-S. Rad. Rad. Pts. Rad. Cut. Ang. Pts.
          ---              ---------- --------- --------- ---------
          C                   0.70       70          15.0       590
          O                   0.60       70          14.0       590
          H                   0.35       60          14.0       590
          Grid pruning is: on 
          Number of quadrature shells:  2720
          Spatial weights used:  Erf1

          Convergence Information
          -----------------------
          Convergence aids based upon iterative change in 
          total energy or number of iterations. 
          Levelshifting, if invoked, occurs when the 
          HOMO/LUMO gap drops below (HL_TOL): 1.00D-02
          DIIS, if invoked, will attempt to extrapolate 
          using up to (NFOCK): 10 stored Fock matrices.

                    Damping( 0%)  Levelshifting(0.5)       DIIS
                  --------------- ------------------- ---------------
          dE  on:    start            ASAP                start   
          dE off:    2 iters         30 iters            30 iters 


      Screening Tolerance Information
      -------------------------------
          Density screening/tol_rho: 1.00D-11
          AO Gaussian exp screening on grid/accAOfunc:  16
          CD Gaussian exp screening on grid/accCDfunc:  20
          XC Gaussian exp screening on grid/accXCfunc:  20
          Schwarz screening/accCoul: 1.00D-08


      Superposition of Atomic Density Guess
      -------------------------------------

 Sum of atomic energies:        -949.63668925

      Non-variational initial energy
      ------------------------------

 Total energy =    -962.341021
 1-e energy   =   -5001.579501
 2-e energy   =    2175.513181
 HOMO         =      -0.276644
 LUMO         =       0.002463

   Time after variat. SCF:      7.1
   Time prior to 1st pass:      7.1

 Grid_pts file          = ./molecule.gridpts.0
 Record size in doubles =  12289        No. of grid_pts per rec  =   3070
 Max. records in memory =     97        Max. recs in file   =     21248

 Grid integrated density:     151.999956514634
 Requested integration accuracy:   0.10E-06

           Memory utilization after 1st SCF pass: 
           Heap Space remaining (MW):       11.89            11893134
          Stack Space remaining (MW):       13.10            13103364

   convergence    iter        energy       DeltaE   RMS-Dens  Diis-err    time
 ---------------- ----- ----------------- --------- --------- ---------  ------
 d= 0,ls=0.0,diis     1   -960.4607152264 -2.82D+03  9.43D-03  3.98D+00    51.1
 Grid integrated density:     151.999961523011
 Requested integration accuracy:   0.10E-06
 d= 0,ls=0.0,diis     2   -959.8728391902  5.88D-01  7.29D-03  1.00D+01    90.1
 Grid integrated density:     151.999961293632
 Requested integration accuracy:   0.10E-06
 d= 0,ls=0.0,diis     3   -960.7956472074 -9.23D-01  2.14D-03  7.95D-01   129.0
 Grid integrated density:     151.999962814161
 Requested integration accuracy:   0.10E-06
 d= 0,ls=0.0,diis     4   -960.8507667987 -5.51D-02  9.52D-04  2.34D-01   167.8
 Grid integrated density:     151.999961702012
 Requested integration accuracy:   0.10E-06
 d= 0,ls=0.0,diis     5   -960.8715948256 -2.08D-02  2.37D-04  1.07D-02   206.5
 Grid integrated density:     151.999959936708
 Requested integration accuracy:   0.10E-06
  Resetting Diis
 d= 0,ls=0.0,diis     6   -960.8724985294 -9.04D-04  9.16D-05  9.42D-04   250.1
 Grid integrated density:     151.999959866794
 Requested integration accuracy:   0.10E-06
 d= 0,ls=0.0,diis     7   -960.8725982320 -9.97D-05  4.62D-05  6.00D-05   293.6
 Grid integrated density:     151.999959879597
 Requested integration accuracy:   0.10E-06
 d= 0,ls=0.0,diis     8   -960.8725884787  9.75D-06  2.72D-05  1.57D-04   337.2
 Grid integrated density:     151.999959876187
 Requested integration accuracy:   0.10E-06
 d= 0,ls=0.0,diis     9   -960.8726047346 -1.63D-05  5.46D-06  5.85D-06   380.7
 Grid integrated density:     151.999959872866
 Requested integration accuracy:   0.10E-06
 d= 0,ls=0.0,diis    10   -960.8726052596 -5.25D-07  1.33D-06  3.93D-07   424.3
 Grid integrated density:     151.999959873946
 Requested integration accuracy:   0.10E-06
 d= 0,ls=0.0,diis    11   -960.8726052999 -4.03D-08  3.05D-07  1.76D-08   467.8


         Total DFT energy =     -960.872605299876
      One electron energy =    -5014.345819930604
           Coulomb energy =     2322.378648211386
    Exchange-Corr. energy =     -132.630733067417
 Nuclear repulsion energy =     1863.725299486759

 Numeric. integr. density =      151.999959873946

     Total iterative time =    460.8s


                       DFT Final Molecular Orbital Analysis
                       ------------------------------------

 Vector   20  Occ=2.000000D+00  E=-1.017751D+01
              MO Center= -5.1D-01, -3.7D+00, -8.5D-01, r^2= 2.8D-02
   Bfn.  Coefficient  Atom+Function         Bfn.  Coefficient  Atom+Function  
  ----- ------------  ---------------      ----- ------------  ---------------
   241      0.992938  17 C  s         

 Vector   21  Occ=2.000000D+00  E=-1.139520D+00
              MO Center= -1.1D+00,  6.0D-01, -5.0D-01, r^2= 1.9D+00
   Bfn.  Coefficient  Atom+Function         Bfn.  Coefficient  Atom+Function  
  ----- ------------  ---------------      ----- ------------  ---------------
   272      0.275353  19 O  s               276      0.272302  19 O  s         
   287      0.259838  20 O  s               291      0.231992  20 O  s         
   201      0.173542  14 O  s         

 Vector   22  Occ=2.000000D+00  E=-1.096605D+00
              MO Center= -1.5D+00, -7.0D-01,  5.8D-01, r^2= 2.2D+00
   Bfn.  Coefficient  Atom+Function         Bfn.  Coefficient  Atom+Function  
  ----- ------------  ---------------      ----- ------------  ---------------
    21      0.374701   2 O  s                17      0.345502   2 O  s         
    32      0.178930   3 C  s                16     -0.160303   2 O  s         

 Vector   23  Occ=2.000000D+00  E=-1.049655D+00
              MO Center= -1.1D+00,  6.5D-01,  6.3D-01, r^2= 3.1D+00
   Bfn.  Coefficient  Atom+Function         Bfn.  Coefficient  Atom+Function  
  ----- ------------  ---------------      ----- ------------  ---------------
   201      0.409546  14 O  s               197      0.366372  14 O  s         
   196     -0.170213  14 O  s               291     -0.167878  20 O  s         

 Vector   24  Occ=2.000000D+00  E=-1.000125D+00
              MO Center= -2.1D+00, -1.7D+00,  5.3D-01, r^2= 2.3D+00
   Bfn.  Coefficient  Atom+Function         Bfn.  Coefficient  Atom+Function  
  ----- ------------  ---------------      ----- ------------  ---------------
   231      0.388205  16 O  s               227      0.368562  16 O  s         
    21     -0.253811   2 O  s                17     -0.209721   2 O  s         
   226     -0.172028  16 O  s                33     -0.158606   3 C  px        

 Vector   25  Occ=2.000000D+00  E=-9.415351D-01
              MO Center= -8.9D-01,  5.4D-01, -7.1D-01, r^2= 2.4D+00
   Bfn.  Coefficient  Atom+Function         Bfn.  Coefficient  Atom+Function  
  ----- ------------  ---------------      ----- ------------  ---------------
   276      0.352544  19 O  s               291     -0.310811  20 O  s         
   272      0.296018  19 O  s               287     -0.255012  20 O  s         
    77     -0.172487   6 C  s         

 Vector   26  Occ=2.000000D+00  E=-8.561961D-01
              MO Center=  1.3D+00, -3.1D-01, -2.1D-01, r^2= 5.0D+00
   Bfn.  Coefficient  Atom+Function         Bfn.  Coefficient  Atom+Function  
  ----- ------------  ---------------      ----- ------------  ---------------
   291      0.171960  20 O  s                62     -0.154846   5 C  s         
   122     -0.153411   9 C  s         

 Vector   27  Occ=2.000000D+00  E=-8.198319D-01
              MO Center=  7.1D-01, -5.3D-01, -2.0D-01, r^2= 6.7D+00
   Bfn.  Coefficient  Atom+Function         Bfn.  Coefficient  Atom+Function  
  ----- ------------  ---------------      ----- ------------  ---------------
    47      0.197349   4 C  s                62      0.164079   5 C  s         
    51      0.160832   4 C  s         

 Vector   28  Occ=2.000000D+00  E=-8.004254D-01
              MO Center=  4.7D-01,  1.1D+00, -1.6D-01, r^2= 7.8D+00
   Bfn.  Coefficient  Atom+Function         Bfn.  Coefficient  Atom+Function  
  ----- ------------  ---------------      ----- ------------  ---------------
   167      0.194354  12 C  s         

 Vector   29  Occ=2.000000D+00  E=-7.663630D-01
              MO Center= -4.4D-02,  5.3D-01,  1.5D-01, r^2= 6.2D+00
   Bfn.  Coefficient  Atom+Function         Bfn.  Coefficient  Atom+Function  
  ----- ------------  ---------------      ----- ------------  ---------------
   291     -0.216999  20 O  s                 2      0.204182   1 C  s         
   276      0.163395  19 O  s                 6      0.160223   1 C  s         
   287     -0.154049  20 O  s         

 Vector   30  Occ=2.000000D+00  E=-7.561526D-01
              MO Center=  4.6D-01, -1.0D+00,  3.3D-02, r^2= 8.3D+00
   Bfn.  Coefficient  Atom+Function         Bfn.  Coefficient  Atom+Function  
  ----- ------------  ---------------      ----- ------------  ---------------
    47      0.171855   4 C  s               242      0.171397  17 C  s         
    51      0.151654   4 C  s         

 Vector   31  Occ=2.000000D+00  E=-7.338075D-01
              MO Center=  7.5D-02,  1.3D+00,  2.7D-02, r^2= 8.9D+00
   Bfn.  Coefficient  Atom+Function         Bfn.  Coefficient  Atom+Function  
  ----- ------------  ---------------      ----- ------------  ---------------
   212      0.208205  15 C  s               216      0.189339  15 C  s         

 Vector   32  Occ=2.000000D+00  E=-7.036684D-01
              MO Center=  4.0D-01,  7.7D-01,  2.7D-01, r^2= 6.8D+00
   Bfn.  Coefficient  Atom+Function         Bfn.  Coefficient  Atom+Function  
  ----- ------------  ---------------      ----- ------------  ---------------
     2      0.188811   1 C  s               137     -0.182414  10 C  s         
     6      0.168266   1 C  s               141     -0.167109  10 C  s         
   167      0.167397  12 C  s               171      0.154932  12 C  s         
   257      0.153549  18 C  s         

 Vector   33  Occ=2.000000D+00  E=-6.911464D-01
              MO Center=  7.4D-01, -5.4D-01,  2.0D-01, r^2= 1.1D+01
   Bfn.  Coefficient  Atom+Function         Bfn.  Coefficient  Atom+Function  
  ----- ------------  ---------------      ----- ------------  ---------------
   257     -0.195689  18 C  s               261     -0.188208  18 C  s         
   242      0.186151  17 C  s               246      0.172100  17 C  s         

 Vector   34  Occ=2.000000D+00  E=-6.610193D-01
              MO Center=  2.7D-01,  8.1D-01, -7.7D-02, r^2= 8.8D+00
   Bfn.  Coefficient  Atom+Function         Bfn.  Coefficient  Atom+Function  
  ----- ------------  ---------------      ----- ------------  ---------------
   212      0.156158  15 C  s               216      0.151084  15 C  s         

 Vector   35  Occ=2.000000D+00  E=-6.480515D-01
              MO Center= -4.0D-01, -1.6D+00, -1.5D-01, r^2= 8.2D+00
   Bfn.  Coefficient  Atom+Function         Bfn.  Coefficient  Atom+Function  
  ----- ------------  ---------------      ----- ------------  ---------------
   242      0.215653  17 C  s               246      0.214470  17 C  s         

 Vector   36  Occ=2.000000D+00  E=-6.232837D-01
              MO Center=  9.2D-01, -4.6D-01,  4.1D-02, r^2= 6.5D+00
   Bfn.  Coefficient  Atom+Function         Bfn.  Coefficient  Atom+Function  
  ----- ------------  ---------------      ----- ------------  ---------------
    66      0.180823   5 C  s                62      0.178850   5 C  s         

 Vector   37  Occ=2.000000D+00  E=-6.003872D-01
              MO Center=  9.1D-01,  5.4D-01, -2.8D-01, r^2= 7.3D+00
   Bfn.  Coefficient  Atom+Function         Bfn.  Coefficient  Atom+Function  
  ----- ------------  ---------------      ----- ------------  ---------------
   156      0.192694  11 C  s               152      0.182957  11 C  s         

 Vector   38  Occ=2.000000D+00  E=-5.893768D-01
              MO Center= -8.9D-01,  6.0D-02,  2.4D-01, r^2= 6.3D+00
   Bfn.  Coefficient  Atom+Function         Bfn.  Coefficient  Atom+Function  
  ----- ------------  ---------------      ----- ------------  ---------------
    19      0.237858   2 O  py                3     -0.157487   1 C  px        

 Vector   39  Occ=2.000000D+00  E=-5.689034D-01
              MO Center=  5.4D-01,  3.9D-01,  2.1D-02, r^2= 6.6D+00
   Bfn.  Coefficient  Atom+Function         Bfn.  Coefficient  Atom+Function  
  ----- ------------  ---------------      ----- ------------  ---------------
    80      0.162898   6 C  pz              199      0.157354  14 O  py        
   288     -0.154986  20 O  px        

 Vector   40  Occ=2.000000D+00  E=-5.437314D-01
              MO Center=  3.1D-01,  4.9D-01,  7.2D-02, r^2= 7.0D+00
   Bfn.  Coefficient  Atom+Function         Bfn.  Coefficient  Atom+Function  
  ----- ------------  ---------------      ----- ------------  ---------------
   199      0.207093  14 O  py                4     -0.167452   1 C  py        
   288     -0.162161  20 O  px        

 Vector   41  Occ=2.000000D+00  E=-5.289134D-01
              MO Center= -6.2D-01,  8.0D-01,  3.5D-01, r^2= 5.3D+00
   Bfn.  Coefficient  Atom+Function         Bfn.  Coefficient  Atom+Function  
  ----- ------------  ---------------      ----- ------------  ---------------
     5      0.217533   1 C  pz                3      0.185572   1 C  px        
   301      0.174334  21 H  s               274      0.172127  19 O  py        
   291      0.171496  20 O  s         

 Vector   42  Occ=2.000000D+00  E=-5.224589D-01
              MO Center=  9.2D-02, -3.1D-01, -2.1D-01, r^2= 7.8D+00
   Bfn.  Coefficient  Atom+Function         Bfn.  Coefficient  Atom+Function  
  ----- ------------  ---------------      ----- ------------  ---------------
    64     -0.169575   5 C  py               48      0.168674   4 C  px        

 Vector   43  Occ=2.000000D+00  E=-5.059627D-01
              MO Center=  7.3D-02, -1.3D+00,  9.8D-02, r^2= 6.8D+00
   Bfn.  Coefficient  Atom+Function         Bfn.  Coefficient  Atom+Function  
  ----- ------------  ---------------      ----- ------------  ---------------
    48      0.161104   4 C  px        

 Vector   44  Occ=2.000000D+00  E=-4.882769D-01
              MO Center=  7.7D-01,  5.0D-01, -8.4D-02, r^2= 7.6D+00
   Bfn.  Coefficient  Atom+Function         Bfn.  Coefficient  Atom+Function  
  ----- ------------  ---------------      ----- ------------  ---------------
   140      0.172362  10 C  pz              155      0.166630  11 C  pz        

 Vector   45  Occ=2.000000D+00  E=-4.745544D-01
              MO Center=  1.3D+00, -1.5D-01, -4.4D-02, r^2= 8.6D+00
   Bfn.  Coefficient  Atom+Function         Bfn.  Coefficient  Atom+Function  
  ----- ------------  ---------------      ----- ------------  ---------------
   110      0.184350   8 C  pz               95      0.160316   7 C  pz        

 Vector   46  Occ=2.000000D+00  E=-4.681220D-01
              MO Center= -2.2D-02,  1.1D-01, -1.7D-01, r^2= 9.2D+00
   Bfn.  Coefficient  Atom+Function         Bfn.  Coefficient  Atom+Function  
  ----- ------------  ---------------      ----- ------------  ---------------
   273      0.164883  19 O  px              184     -0.157839  13 C  py        
    63      0.153616   5 C  px        

 Vector   47  Occ=2.000000D+00  E=-4.623033D-01
              MO Center=  1.1D+00,  3.6D-01,  2.0D-01, r^2= 8.0D+00
   Bfn.  Coefficient  Atom+Function         Bfn.  Coefficient  Atom+Function  
  ----- ------------  ---------------      ----- ------------  ---------------
   123      0.187100   9 C  px              258      0.152138  18 C  px        
   276      0.150267  19 O  s         

 Vector   48  Occ=2.000000D+00  E=-4.530317D-01
              MO Center= -2.2D-01,  1.4D-01,  5.7D-02, r^2= 9.1D+00
   Bfn.  Coefficient  Atom+Function         Bfn.  Coefficient  Atom+Function  
  ----- ------------  ---------------      ----- ------------  ---------------
    79     -0.139860   6 C  py              185     -0.137326  13 C  pz        
    65      0.135750   5 C  pz               64      0.133045   5 C  py        
   215     -0.129503  15 C  pz        

 Vector   49  Occ=2.000000D+00  E=-4.388232D-01
              MO Center= -6.1D-01, -3.1D-01,  2.7D-01, r^2= 1.1D+01
   Bfn.  Coefficient  Atom+Function         Bfn.  Coefficient  Atom+Function  
  ----- ------------  ---------------      ----- ------------  ---------------
   231      0.274469  16 O  s               228     -0.249357  16 O  px        
    33      0.176081   3 C  px              229     -0.158273  16 O  py        

 Vector   50  Occ=2.000000D+00  E=-4.354466D-01
              MO Center= -4.5D-02,  8.4D-01, -2.0D-01, r^2= 8.5D+00
   Bfn.  Coefficient  Atom+Function         Bfn.  Coefficient  Atom+Function  
  ----- ------------  ---------------      ----- ------------  ---------------
   170      0.190271  12 C  pz              290      0.165414  20 O  pz        

 Vector   51  Occ=2.000000D+00  E=-4.272769D-01
              MO Center= -2.3D-01,  4.0D-01, -1.2D-01, r^2= 8.4D+00
   Bfn.  Coefficient  Atom+Function         Bfn.  Coefficient  Atom+Function  
  ----- ------------  ---------------      ----- ------------  ---------------
   290      0.231596  20 O  pz               20      0.195794   2 O  pz        
   273      0.156392  19 O  px        

 Vector   52  Occ=2.000000D+00  E=-4.233989D-01
              MO Center=  5.8D-01, -4.1D-01,  1.5D-01, r^2= 1.0D+01
   Bfn.  Coefficient  Atom+Function         Bfn.  Coefficient  Atom+Function  
  ----- ------------  ---------------      ----- ------------  ---------------
    65      0.175730   5 C  pz              259      0.173512  18 C  py        

 Vector   53  Occ=2.000000D+00  E=-4.169062D-01
              MO Center= -5.8D-01,  6.1D-01, -3.3D-01, r^2= 8.6D+00
   Bfn.  Coefficient  Atom+Function         Bfn.  Coefficient  Atom+Function  
  ----- ------------  ---------------      ----- ------------  ---------------
   289      0.234473  20 O  py              273      0.160512  19 O  px        
   213      0.158310  15 C  px              293      0.150901  20 O  py        

 Vector   54  Occ=2.000000D+00  E=-4.110076D-01
              MO Center= -5.5D-01, -2.2D-01,  2.0D-01, r^2= 8.9D+00
   Bfn.  Coefficient  Atom+Function         Bfn.  Coefficient  Atom+Function  
  ----- ------------  ---------------      ----- ------------  ---------------
   200      0.246375  14 O  pz              290      0.166585  20 O  pz        
   201      0.163328  14 O  s               204      0.150731  14 O  pz        

 Vector   55  Occ=2.000000D+00  E=-4.064041D-01
              MO Center= -1.2D-01, -5.9D-01, -1.7D-01, r^2= 1.1D+01
   Bfn.  Coefficient  Atom+Function         Bfn.  Coefficient  Atom+Function  
  ----- ------------  ---------------      ----- ------------  ---------------
   244      0.180307  17 C  py              199      0.153265  14 O  py        

 Vector   56  Occ=2.000000D+00  E=-4.030589D-01
              MO Center= -1.2D+00,  8.8D-01, -7.7D-02, r^2= 1.1D+01
   Bfn.  Coefficient  Atom+Function         Bfn.  Coefficient  Atom+Function  
  ----- ------------  ---------------      ----- ------------  ---------------
   215      0.259077  15 C  pz              331     -0.185286  36 H  s         
   332     -0.161962  36 H  s         

 Vector   57  Occ=2.000000D+00  E=-3.997746D-01
              MO Center= -3.2D-01, -1.6D-01, -1.4D-01, r^2= 1.0D+01
   Bfn.  Coefficient  Atom+Function         Bfn.  Coefficient  Atom+Function  
  ----- ------------  ---------------      ----- ------------  ---------------
   290      0.180332  20 O  pz               20      0.153664   2 O  pz        
   245     -0.154041  17 C  pz        

 Vector   58  Occ=2.000000D+00  E=-3.950227D-01
              MO Center=  1.4D+00, -5.6D-01,  3.5D-01, r^2= 1.0D+01
   Bfn.  Coefficient  Atom+Function         Bfn.  Coefficient  Atom+Function  
  ----- ------------  ---------------      ----- ------------  ---------------
    94      0.222242   7 C  py              259      0.188003  18 C  py        
   243      0.166139  17 C  px              258      0.163904  18 C  px        
   108     -0.161363   8 C  px              339     -0.159471  40 H  s         

 Vector   59  Occ=2.000000D+00  E=-3.886514D-01
              MO Center= -1.1D+00,  8.5D-02, -2.3D-01, r^2= 1.1D+01
   Bfn.  Coefficient  Atom+Function         Bfn.  Coefficient  Atom+Function  
  ----- ------------  ---------------      ----- ------------  ---------------
   273      0.220437  19 O  px              214     -0.177398  15 C  py        
   245      0.173399  17 C  pz        

 Vector   60  Occ=2.000000D+00  E=-3.847686D-01
              MO Center= -9.4D-02,  4.5D-01,  1.6D-01, r^2= 1.2D+01
   Bfn.  Coefficient  Atom+Function         Bfn.  Coefficient  Atom+Function  
  ----- ------------  ---------------      ----- ------------  ---------------
   214      0.171992  15 C  py              215     -0.156911  15 C  pz        

 Vector   61  Occ=2.000000D+00  E=-3.765155D-01
              MO Center=  8.4D-01,  1.0D-01,  2.9D-01, r^2= 9.5D+00
   Bfn.  Coefficient  Atom+Function         Bfn.  Coefficient  Atom+Function  
  ----- ------------  ---------------      ----- ------------  ---------------
   258      0.188506  18 C  px               65      0.161162   5 C  pz        
   275      0.156447  19 O  pz        

 Vector   62  Occ=2.000000D+00  E=-3.703395D-01
              MO Center=  7.4D-01,  8.5D-01,  1.4D-02, r^2= 8.6D+00
   Bfn.  Coefficient  Atom+Function         Bfn.  Coefficient  Atom+Function  
  ----- ------------  ---------------      ----- ------------  ---------------
   155      0.175091  11 C  pz        

 Vector   63  Occ=2.000000D+00  E=-3.654316D-01
              MO Center= -1.2D-01,  5.6D-02, -2.1D-01, r^2= 9.5D+00
   Bfn.  Coefficient  Atom+Function         Bfn.  Coefficient  Atom+Function  
  ----- ------------  ---------------      ----- ------------  ---------------
    78      0.149681   6 C  px              243      0.142365  17 C  px        
   274     -0.138386  19 O  py        

 Vector   64  Occ=2.000000D+00  E=-3.557246D-01
              MO Center= -2.2D-01, -1.6D+00, -3.6D-01, r^2= 8.4D+00
   Bfn.  Coefficient  Atom+Function         Bfn.  Coefficient  Atom+Function  
  ----- ------------  ---------------      ----- ------------  ---------------
   245     -0.219462  17 C  pz               50      0.211671   4 C  pz        
   335      0.185828  38 H  s               336      0.174461  38 H  s         
   303      0.171697  22 H  s               304      0.171597  22 H  s         

 Vector   65  Occ=2.000000D+00  E=-3.515702D-01
              MO Center=  3.6D-01,  3.5D-02, -2.3D-02, r^2= 1.1D+01
   Bfn.  Coefficient  Atom+Function         Bfn.  Coefficient  Atom+Function  
  ----- ------------  ---------------      ----- ------------  ---------------
   153      0.176126  11 C  px              124      0.160899   9 C  py        
   168     -0.157644  12 C  px        

 Vector   66  Occ=2.000000D+00  E=-3.495493D-01
              MO Center=  2.9D-01,  1.2D-02, -8.3D-02, r^2= 9.7D+00
   Bfn.  Coefficient  Atom+Function         Bfn.  Coefficient  Atom+Function  
  ----- ------------  ---------------      ----- ------------  ---------------
   124     -0.160033   9 C  py              244     -0.155246  17 C  py        
    49      0.152875   4 C  py        

 Vector   67  Occ=2.000000D+00  E=-3.384409D-01
              MO Center=  1.9D+00, -2.2D-01, -2.6D-02, r^2= 7.2D+00
   Bfn.  Coefficient  Atom+Function         Bfn.  Coefficient  Atom+Function  
  ----- ------------  ---------------      ----- ------------  ---------------
   110     -0.230042   8 C  pz               95      0.214067   7 C  pz        
   312      0.181743  26 H  s               311      0.172295  26 H  s         
   260     -0.162936  18 C  pz              310      0.158781  25 H  s         
   125      0.155754   9 C  pz        

 Vector   68  Occ=2.000000D+00  E=-3.339205D-01
              MO Center=  3.5D-01, -1.1D+00, -1.6D-01, r^2= 7.5D+00
   Bfn.  Coefficient  Atom+Function         Bfn.  Coefficient  Atom+Function  
  ----- ------------  ---------------      ----- ------------  ---------------
    93      0.214095   7 C  px               63     -0.181036   5 C  px        
   108     -0.181528   8 C  px              244     -0.177599  17 C  py        
   289      0.174369  20 O  py               49      0.165114   4 C  py        
    18     -0.161354   2 O  px        

 Vector   69  Occ=2.000000D+00  E=-3.297571D-01
              MO Center=  4.9D-01,  5.1D-01, -2.2D-03, r^2= 8.0D+00
   Bfn.  Coefficient  Atom+Function         Bfn.  Coefficient  Atom+Function  
  ----- ------------  ---------------      ----- ------------  ---------------
   155      0.200825  11 C  pz              140     -0.156126  10 C  pz        

 Vector   70  Occ=2.000000D+00  E=-3.231328D-01
              MO Center=  6.4D-01,  2.4D-01, -3.7D-02, r^2= 7.7D+00
   Bfn.  Coefficient  Atom+Function         Bfn.  Coefficient  Atom+Function  
  ----- ------------  ---------------      ----- ------------  ---------------
   140      0.193983  10 C  pz              125     -0.185932   9 C  pz        
    18      0.181073   2 O  px              260      0.181880  18 C  pz        
   318     -0.177755  29 H  s         

 Vector   71  Occ=2.000000D+00  E=-3.100990D-01
              MO Center=  1.3D+00,  8.2D-01, -1.6D-01, r^2= 7.1D+00
   Bfn.  Coefficient  Atom+Function         Bfn.  Coefficient  Atom+Function  
  ----- ------------  ---------------      ----- ------------  ---------------
   109      0.225065   8 C  py              124     -0.218732   9 C  py        
   154     -0.196046  11 C  py              139      0.186559  10 C  py        
   138     -0.179806  10 C  px              123      0.163394   9 C  px        
   168     -0.160859  12 C  px        

 Vector   72  Occ=2.000000D+00  E=-3.008807D-01
              MO Center= -1.1D+00, -5.8D-01,  1.2D-01, r^2= 7.1D+00
   Bfn.  Coefficient  Atom+Function         Bfn.  Coefficient  Atom+Function  
  ----- ------------  ---------------      ----- ------------  ---------------
   230      0.316739  16 O  pz               20     -0.220578   2 O  pz        
   234      0.216282  16 O  pz              275      0.207274  19 O  pz        
    24     -0.162662   2 O  pz               19      0.155047   2 O  py        

 Vector   73  Occ=2.000000D+00  E=-2.971547D-01
              MO Center= -5.6D-01,  8.7D-02,  2.6D-01, r^2= 6.5D+00
   Bfn.  Coefficient  Atom+Function         Bfn.  Coefficient  Atom+Function  
  ----- ------------  ---------------      ----- ------------  ---------------
   198      0.294525  14 O  px               18      0.246205   2 O  px        
   202      0.214934  14 O  px              275      0.193884  19 O  pz        
    22      0.180757   2 O  px              288     -0.151541  20 O  px        

 Vector   74  Occ=2.000000D+00  E=-2.819449D-01
              MO Center= -7.0D-01,  6.0D-01,  2.8D-01, r^2= 5.4D+00
   Bfn.  Coefficient  Atom+Function         Bfn.  Coefficient  Atom+Function  
  ----- ------------  ---------------      ----- ------------  ---------------
   198      0.346417  14 O  px              202      0.249723  14 O  px        
    20     -0.193228   2 O  pz              289      0.192567  20 O  py        
   200     -0.169827  14 O  pz               24     -0.153946   2 O  pz        
    79     -0.151572   6 C  py        

 Vector   75  Occ=2.000000D+00  E=-2.554242D-01
              MO Center= -1.2D+00, -2.1D-01, -5.2D-01, r^2= 4.9D+00
   Bfn.  Coefficient  Atom+Function         Bfn.  Coefficient  Atom+Function  
  ----- ------------  ---------------      ----- ------------  ---------------
   289      0.311172  20 O  py              275      0.257078  19 O  pz        
   229      0.246306  16 O  py              274     -0.246807  19 O  py        
   293      0.223941  20 O  py              279      0.182537  19 O  pz        
   288      0.180254  20 O  px              233      0.168835  16 O  py        
   278     -0.162939  19 O  py              228     -0.160060  16 O  px        

 Vector   76  Occ=2.000000D+00  E=-2.545505D-01
              MO Center= -1.8D+00, -1.5D+00,  8.1D-02, r^2= 4.7D+00
   Bfn.  Coefficient  Atom+Function         Bfn.  Coefficient  Atom+Function  
  ----- ------------  ---------------      ----- ------------  ---------------
   229      0.336514  16 O  py              228     -0.269039  16 O  px        
   230      0.255050  16 O  pz              233      0.227543  16 O  py        
    51      0.219976   4 C  s               232     -0.187214  16 O  px        
   289     -0.177763  20 O  py              234      0.176165  16 O  pz        
    48     -0.173541   4 C  px               19      0.164941   2 O  py        

 Vector   77  Occ=0.000000D+00  E= 1.647937D-03
              MO Center= -1.1D+00,  5.6D-01, -8.7D-01, r^2= 3.1D+00
   Bfn.  Coefficient  Atom+Function         Bfn.  Coefficient  Atom+Function  
  ----- ------------  ---------------      ----- ------------  ---------------
   291     -0.528052  20 O  s               276      0.505008  19 O  s         
   277      0.434607  19 O  px              273      0.418569  19 O  px        
     6      0.346767   1 C  s               288      0.327888  20 O  px        
   330     -0.299795  35 H  s                84     -0.290476   6 C  pz        
   292      0.291812  20 O  px              294     -0.260550  20 O  pz        

 Vector   78  Occ=0.000000D+00  E= 1.089496D-02
              MO Center= -1.6D+00, -1.9D+00,  4.0D-01, r^2= 2.9D+00
   Bfn.  Coefficient  Atom+Function         Bfn.  Coefficient  Atom+Function  
  ----- ------------  ---------------      ----- ------------  ---------------
   304     -0.461518  22 H  s                35      0.459123   3 C  pz        
    39      0.390090   3 C  pz               66      0.329216   5 C  s         
   230     -0.329950  16 O  pz              234     -0.328195  16 O  pz        
    54      0.317512   4 C  pz              246      0.266927  17 C  s         
    34     -0.248917   3 C  py               68     -0.246752   5 C  py        

 Vector   79  Occ=0.000000D+00  E= 5.791890D-02
              MO Center=  2.1D+00, -1.3D-01, -3.9D-01, r^2= 8.2D+00
   Bfn.  Coefficient  Atom+Function         Bfn.  Coefficient  Atom+Function  
  ----- ------------  ---------------      ----- ------------  ---------------
   111      0.788878   8 C  s               261      0.683371  18 C  s         
   316     -0.667256  28 H  s               318     -0.642533  29 H  s         
   308     -0.576028  24 H  s               312     -0.547198  26 H  s         
   306     -0.529380  23 H  s               141      0.520344  10 C  s         
    96      0.494298   7 C  s               126      0.453797   9 C  s         

 Vector   80  Occ=0.000000D+00  E= 6.362360D-02
              MO Center=  1.1D+00, -4.2D-01,  1.0D+00, r^2= 6.5D+00
   Bfn.  Coefficient  Atom+Function         Bfn.  Coefficient  Atom+Function  
  ----- ------------  ---------------      ----- ------------  ---------------
   302      0.936570  21 H  s               261     -0.803402  18 C  s         
   310      0.709431  25 H  s                96     -0.628535   7 C  s         
   340      0.610464  40 H  s                 6     -0.544750   1 C  s         
   304      0.468609  22 H  s                51     -0.425555   4 C  s         
   318     -0.413551  29 H  s                 7     -0.406817   1 C  px        

 Vector   81  Occ=0.000000D+00  E= 7.659175D-02
              MO Center=  3.0D-01,  1.3D+00, -2.5D-01, r^2= 9.3D+00
   Bfn.  Coefficient  Atom+Function         Bfn.  Coefficient  Atom+Function  
  ----- ------------  ---------------      ----- ------------  ---------------
   156      0.957946  11 C  s               171      0.673090  12 C  s         
   320     -0.656660  30 H  s               201      0.627615  14 O  s         
   326     -0.547479  33 H  s               324     -0.508759  32 H  s         
    96     -0.483107   7 C  s               306      0.452392  23 H  s         
     8     -0.419975   1 C  py               66     -0.394768   5 C  s         

 Vector   82  Occ=0.000000D+00  E= 9.789144D-02
              MO Center=  6.3D-01, -1.1D+00, -6.3D-02, r^2= 1.2D+01
   Bfn.  Coefficient  Atom+Function         Bfn.  Coefficient  Atom+Function  
  ----- ------------  ---------------      ----- ------------  ---------------
   246      0.875920  17 C  s               338     -0.637680  39 H  s         
    51      0.628295   4 C  s               171      0.625915  12 C  s         
   261     -0.620735  18 C  s               306     -0.561185  23 H  s         
   308     -0.557309  24 H  s               126     -0.457388   9 C  s         
   342      0.459317  41 H  s               304     -0.452396  22 H  s         

 Vector   83  Occ=0.000000D+00  E= 1.067435D-01
              MO Center= -2.0D-01,  1.1D+00,  6.3D-02, r^2= 1.2D+01
   Bfn.  Coefficient  Atom+Function         Bfn.  Coefficient  Atom+Function  
  ----- ------------  ---------------      ----- ------------  ---------------
   326      0.912018  33 H  s               246      0.630656  17 C  s         
   304     -0.569123  22 H  s               330      0.483594  35 H  s         
    51      0.463452   4 C  s               173     -0.464189  12 C  py        
   324     -0.441798  32 H  s                 8     -0.379493   1 C  py        
   174     -0.356477  12 C  pz              344      0.358168  42 H  s         

 Vector   84  Occ=0.000000D+00  E= 1.131279D-01
              MO Center=  1.8D+00, -3.6D-02,  1.7D-01, r^2= 1.1D+01
   Bfn.  Coefficient  Atom+Function         Bfn.  Coefficient  Atom+Function  
  ----- ------------  ---------------      ----- ------------  ---------------
   314      0.934148  27 H  s               171      0.690921  12 C  s         
   111     -0.672379   8 C  s                 6      0.583037   1 C  s         
   246     -0.558655  17 C  s               112     -0.484400   8 C  px        
   302     -0.486183  21 H  s               342      0.485944  41 H  s         
   318     -0.471060  29 H  s               126     -0.456872   9 C  s         

 Vector   85  Occ=0.000000D+00  E= 1.162782D-01
              MO Center=  9.3D-01,  4.6D-01,  5.4D-02, r^2= 1.0D+01
   Bfn.  Coefficient  Atom+Function         Bfn.  Coefficient  Atom+Function  
  ----- ------------  ---------------      ----- ------------  ---------------
   246      0.804687  17 C  s               322     -0.713491  31 H  s         
   156      0.540588  11 C  s               344     -0.538404  42 H  s         
   261      0.525349  18 C  s               318      0.494069  29 H  s         
   308     -0.451257  24 H  s               338     -0.433882  39 H  s         
   111     -0.422762   8 C  s               316      0.423772  28 H  s         

 Vector   86  Occ=0.000000D+00  E= 1.171305D-01
              MO Center= -2.3D-01,  1.5D+00, -1.1D-01, r^2= 1.5D+01
   Bfn.  Coefficient  Atom+Function         Bfn.  Coefficient  Atom+Function  
  ----- ------------  ---------------      ----- ------------  ---------------
   216      1.413286  15 C  s               156     -0.975128  11 C  s         
   332     -0.891455  36 H  s                96      0.663075   7 C  s         
   314     -0.659100  27 H  s               171      0.630154  12 C  s         
   328     -0.609177  34 H  s               330     -0.567972  35 H  s         
   111      0.526425   8 C  s               324     -0.504954  32 H  s         

 Vector   87  Occ=0.000000D+00  E= 1.226055D-01
              MO Center=  5.5D-01, -6.1D-01,  9.4D-02, r^2= 1.0D+01
   Bfn.  Coefficient  Atom+Function         Bfn.  Coefficient  Atom+Function  
  ----- ------------  ---------------      ----- ------------  ---------------
   304      0.899201  22 H  s                51     -0.697690   4 C  s         
   312     -0.678668  26 H  s               306     -0.669661  23 H  s         
   316      0.544509  28 H  s               216     -0.518886  15 C  s         
   126     -0.435848   9 C  s               302     -0.428130  21 H  s         
    81     -0.425614   6 C  s               114     -0.416713   8 C  pz        

 Vector   88  Occ=0.000000D+00  E= 1.260811D-01
              MO Center=  1.1D+00,  7.6D-01,  3.7D-01, r^2= 1.1D+01
   Bfn.  Coefficient  Atom+Function         Bfn.  Coefficient  Atom+Function  
  ----- ------------  ---------------      ----- ------------  ---------------
   344      0.920356  42 H  s               263     -0.578951  18 C  py        
   216     -0.507367  15 C  s               342     -0.502791  41 H  s         
   324      0.482140  32 H  s                21     -0.470805   2 O  s         
   314     -0.405316  27 H  s               261     -0.398503  18 C  s         
   310      0.385986  25 H  s               312      0.376676  26 H  s         

 Vector   89  Occ=0.000000D+00  E= 1.352781D-01
              MO Center=  5.1D-01, -2.4D-01,  1.6D-01, r^2= 1.4D+01
   Bfn.  Coefficient  Atom+Function         Bfn.  Coefficient  Atom+Function  
  ----- ------------  ---------------      ----- ------------  ---------------
    96      1.270524   7 C  s               216     -0.861666  15 C  s         
   261     -0.799739  18 C  s               246     -0.762125  17 C  s         
   342      0.739426  41 H  s               336      0.718703  38 H  s         
   310     -0.704342  25 H  s               328      0.645594  34 H  s         
   320     -0.514769  30 H  s               308     -0.452345  24 H  s         

 Vector   90  Occ=0.000000D+00  E= 1.408286D-01
              MO Center=  1.3D+00,  5.6D-01, -8.5D-02, r^2= 1.2D+01
   Bfn.  Coefficient  Atom+Function         Bfn.  Coefficient  Atom+Function  
  ----- ------------  ---------------      ----- ------------  ---------------
   126      0.841685   9 C  s               316     -0.773478  28 H  s         
   342      0.688786  41 H  s               156     -0.673925  11 C  s         
   306      0.599560  23 H  s               312     -0.592440  26 H  s         
   330     -0.573791  35 H  s               216      0.537195  15 C  s         
   324      0.532783  32 H  s               322      0.518741  31 H  s         

 Vector   91  Occ=0.000000D+00  E= 1.503828D-01
              MO Center=  1.9D-01, -1.1D+00, -2.6D-01, r^2= 1.4D+01
   Bfn.  Coefficient  Atom+Function         Bfn.  Coefficient  Atom+Function  
  ----- ------------  ---------------      ----- ------------  ---------------
   334      0.803032  37 H  s               304      0.704624  22 H  s         
   338     -0.663053  39 H  s                51     -0.657418   4 C  s         
   308     -0.655855  24 H  s               247      0.627856  17 C  px        
   320     -0.489087  30 H  s               312      0.469644  26 H  s         
   141     -0.460910  10 C  s               330      0.459424  35 H  s         

 Vector   92  Occ=0.000000D+00  E= 1.545820D-01
              MO Center=  2.8D-01, -7.3D-01, -3.2D-01, r^2= 1.3D+01
   Bfn.  Coefficient  Atom+Function         Bfn.  Coefficient  Atom+Function  
  ----- ------------  ---------------      ----- ------------  ---------------
   246      1.254418  17 C  s               304      0.804149  22 H  s         
    51     -0.766424   4 C  s               336     -0.759899  38 H  s         
   111     -0.654262   8 C  s               312      0.641866  26 H  s         
   126      0.614338   9 C  s               328      0.554811  34 H  s         
   334     -0.517864  37 H  s               320     -0.507119  30 H  s         

 Vector   93  Occ=0.000000D+00  E= 1.601607D-01
              MO Center= -9.1D-01,  1.5D+00, -5.9D-01, r^2= 1.3D+01
   Bfn.  Coefficient  Atom+Function         Bfn.  Coefficient  Atom+Function  
  ----- ------------  ---------------      ----- ------------  ---------------
   332      1.328302  36 H  s               171      0.951157  12 C  s         
   219      0.678910  15 C  pz              216     -0.617540  15 C  s         
   246      0.561477  17 C  s               316      0.521058  28 H  s         
   324     -0.503810  32 H  s               318     -0.480769  29 H  s         
   111      0.477184   8 C  s               326     -0.472799  33 H  s         

 Vector   94  Occ=0.000000D+00  E= 1.643129D-01
              MO Center=  7.6D-01,  1.8D-01,  1.1D-01, r^2= 1.6D+01
   Bfn.  Coefficient  Atom+Function         Bfn.  Coefficient  Atom+Function  
  ----- ------------  ---------------      ----- ------------  ---------------
   261     -0.920222  18 C  s               330      0.851966  35 H  s         
   111      0.841739   8 C  s               342      0.829942  41 H  s         
   338      0.733378  39 H  s               247     -0.616398  17 C  px        
   336     -0.546579  38 H  s               128      0.503833   9 C  py        
   314     -0.502561  27 H  s               216     -0.495549  15 C  s         

 Vector   95  Occ=0.000000D+00  E= 1.701163D-01
              MO Center=  8.7D-01, -3.7D-01, -2.0D-01, r^2= 1.3D+01
   Bfn.  Coefficient  Atom+Function         Bfn.  Coefficient  Atom+Function  
  ----- ------------  ---------------      ----- ------------  ---------------
   246      0.942883  17 C  s               336     -0.791145  38 H  s         
   310     -0.756129  25 H  s               316      0.758132  28 H  s         
   308      0.634423  24 H  s                96      0.596409   7 C  s         
    98      0.582925   7 C  py              328     -0.573004  34 H  s         
   344     -0.547343  42 H  s               320     -0.538875  30 H  s         

 Vector   96  Occ=0.000000D+00  E= 1.736041D-01
              MO Center=  5.8D-01,  7.5D-01, -3.8D-01, r^2= 1.2D+01
   Bfn.  Coefficient  Atom+Function         Bfn.  Coefficient  Atom+Function  
  ----- ------------  ---------------      ----- ------------  ---------------
   111      1.485398   8 C  s               171      1.016040  12 C  s         
   141     -0.867136  10 C  s               320      0.691913  30 H  s         
   158     -0.681666  11 C  py              312     -0.636032  26 H  s         
   324     -0.542730  32 H  s                68      0.538049   5 C  py        
   156     -0.522582  11 C  s                96     -0.502265   7 C  s         

 Vector   97  Occ=0.000000D+00  E= 1.780544D-01
              MO Center= -8.0D-01,  4.7D-01,  2.1D-02, r^2= 1.7D+01
   Bfn.  Coefficient  Atom+Function         Bfn.  Coefficient  Atom+Function  
  ----- ------------  ---------------      ----- ------------  ---------------
   330      1.071950  35 H  s               336      0.782169  38 H  s         
   217     -0.699892  15 C  px              328     -0.658963  34 H  s         
   334     -0.654669  37 H  s               111     -0.650789   8 C  s         
    81     -0.517704   6 C  s               342     -0.519640  41 H  s         
   249      0.513913  17 C  pz              332     -0.505462  36 H  s         

 Vector   98  Occ=0.000000D+00  E= 1.853299D-01
              MO Center=  1.4D-01, -6.6D-01, -2.9D-01, r^2= 1.5D+01
   Bfn.  Coefficient  Atom+Function         Bfn.  Coefficient  Atom+Function  
  ----- ------------  ---------------      ----- ------------  ---------------
   334     -1.006515  37 H  s               111      0.964038   8 C  s         
   320     -0.712589  30 H  s               249      0.657789  17 C  pz        
    96     -0.652739   7 C  s               336      0.637351  38 H  s         
    36      0.592702   3 C  s               246      0.594825  17 C  s         
   328      0.562795  34 H  s               157      0.551666  11 C  px        

 Vector   99  Occ=0.000000D+00  E= 1.884709D-01
              MO Center=  6.4D-01, -3.8D-01, -3.6D-01, r^2= 1.3D+01
   Bfn.  Coefficient  Atom+Function         Bfn.  Coefficient  Atom+Function  
  ----- ------------  ---------------      ----- ------------  ---------------
   338      0.911265  39 H  s               308     -0.754006  24 H  s         
    51      0.685991   4 C  s                81     -0.676585   6 C  s         
   126     -0.631167   9 C  s               326      0.603828  33 H  s         
   247     -0.592248  17 C  px               96      0.584715   7 C  s         
   143     -0.559846  10 C  py              144      0.556533  10 C  pz        

 Vector  100  Occ=0.000000D+00  E= 1.923993D-01
              MO Center=  1.7D-01,  7.6D-01, -2.6D-01, r^2= 1.1D+01
   Bfn.  Coefficient  Atom+Function         Bfn.  Coefficient  Atom+Function  
  ----- ------------  ---------------      ----- ------------  ---------------
   186      0.929677  13 C  s               324     -0.810642  32 H  s         
   216     -0.666921  15 C  s               156     -0.661104  11 C  s         
    96     -0.652653   7 C  s               174     -0.589585  12 C  pz        
    36      0.559815   3 C  s               332      0.519151  36 H  s         
   261      0.514723  18 C  s                66      0.510057   5 C  s         

 Vector  101  Occ=0.000000D+00  E= 1.939247D-01
              MO Center=  1.9D-01,  8.4D-02,  1.7D-02, r^2= 1.3D+01
   Bfn.  Coefficient  Atom+Function         Bfn.  Coefficient  Atom+Function  
  ----- ------------  ---------------      ----- ------------  ---------------
   126      1.106488   9 C  s                96     -0.762725   7 C  s         
   328     -0.721057  34 H  s               186     -0.701895  13 C  s         
    36      0.668009   3 C  s               141     -0.620160  10 C  s         
   216      0.559610  15 C  s                81     -0.527376   6 C  s         
   219      0.517260  15 C  pz              334     -0.488215  37 H  s         

 Vector  102  Occ=0.000000D+00  E= 2.018567D-01
              MO Center=  1.3D+00,  2.0D-01,  2.0D-01, r^2= 9.1D+00
   Bfn.  Coefficient  Atom+Function         Bfn.  Coefficient  Atom+Function  
  ----- ------------  ---------------      ----- ------------  ---------------
   261      1.345968  18 C  s                81      1.230966   6 C  s         
     6     -0.931099   1 C  s               141     -0.902498  10 C  s         
   129     -0.645413   9 C  pz              302      0.621556  21 H  s         
   340     -0.596783  40 H  s                51     -0.559389   4 C  s         
   322      0.552871  31 H  s               159     -0.543176  11 C  pz        

 Vector  103  Occ=0.000000D+00  E= 2.035663D-01
              MO Center=  1.3D+00,  5.3D-01, -5.6D-01, r^2= 1.1D+01
   Bfn.  Coefficient  Atom+Function         Bfn.  Coefficient  Atom+Function  
  ----- ------------  ---------------      ----- ------------  ---------------
   141      1.194149  10 C  s               318     -1.101548  29 H  s         
   320      0.903836  30 H  s                51     -0.875398   4 C  s         
   156     -0.858158  11 C  s               312      0.860128  26 H  s         
   344     -0.717607  42 H  s               126     -0.614738   9 C  s         
   334     -0.584228  37 H  s               246      0.565652  17 C  s         

 Vector  104  Occ=0.000000D+00  E= 2.076630D-01
              MO Center=  1.0D+00, -5.7D-02,  1.8D-01, r^2= 9.9D+00
   Bfn.  Coefficient  Atom+Function         Bfn.  Coefficient  Atom+Function  
  ----- ------------  ---------------      ----- ------------  ---------------
   126      1.126101   9 C  s               261     -0.946250  18 C  s         
   129      0.619584   9 C  pz               96     -0.598240   7 C  s         
   302     -0.584129  21 H  s               336     -0.572008  38 H  s         
   113     -0.563811   8 C  py               66     -0.544844   5 C  s         
     8      0.520111   1 C  py              264      0.518591  18 C  pz        

 Vector  105  Occ=0.000000D+00  E= 2.129727D-01
              MO Center=  1.4D+00, -4.0D-01,  3.3D-01, r^2= 1.1D+01
   Bfn.  Coefficient  Atom+Function         Bfn.  Coefficient  Atom+Function  
  ----- ------------  ---------------      ----- ------------  ---------------
   310      1.024930  25 H  s               314     -0.888712  27 H  s         
   316      0.715502  28 H  s                99     -0.678717   7 C  pz        
   112      0.646740   8 C  px                6      0.564817   1 C  s         
    36     -0.522358   3 C  s               342      0.503043  41 H  s         
   344     -0.477324  42 H  s               334      0.458480  37 H  s         

 Vector  106  Occ=0.000000D+00  E= 2.188969D-01
              MO Center=  1.5D-01,  9.1D-01,  2.4D-01, r^2= 1.2D+01
   Bfn.  Coefficient  Atom+Function         Bfn.  Coefficient  Atom+Function  
  ----- ------------  ---------------      ----- ------------  ---------------
   186      1.725102  13 C  s                66     -1.137701   5 C  s         
   216     -1.043302  15 C  s               156     -0.906564  11 C  s         
   126     -0.787129   9 C  s               261      0.785524  18 C  s         
   322      0.716677  31 H  s               218      0.620862  15 C  py        
   217     -0.581280  15 C  px              342     -0.578460  41 H  s         

 Vector  107  Occ=0.000000D+00  E= 2.310739D-01
              MO Center=  9.0D-02,  8.3D-01, -6.1D-02, r^2= 1.1D+01
   Bfn.  Coefficient  Atom+Function         Bfn.  Coefficient  Atom+Function  
  ----- ------------  ---------------      ----- ------------  ---------------
   171      1.647115  12 C  s               126      1.195538   9 C  s         
   186     -0.924454  13 C  s               189      0.828848  13 C  pz        
    36     -0.776627   3 C  s               141     -0.694773  10 C  s         
    51      0.685452   4 C  s               111     -0.631158   8 C  s         
   344     -0.624704  42 H  s               322      0.554654  31 H  s         

 Vector  108  Occ=0.000000D+00  E= 2.319950D-01
              MO Center=  4.5D-01,  8.3D-01, -9.8D-02, r^2= 8.8D+00
   Bfn.  Coefficient  Atom+Function         Bfn.  Coefficient  Atom+Function  
  ----- ------------  ---------------      ----- ------------  ---------------
   186      1.137467  13 C  s               173      0.752378  12 C  py        
   127      0.693818   9 C  px              113     -0.670266   8 C  py        
   128     -0.669980   9 C  py              188     -0.656228  13 C  py        
   326     -0.591848  33 H  s               276     -0.575074  19 O  s         
   261     -0.572043  18 C  s               141      0.565745  10 C  s         

 Vector  109  Occ=0.000000D+00  E= 2.378369D-01
              MO Center=  5.3D-01, -2.7D-01, -1.3D-01, r^2= 9.9D+00
   Bfn.  Coefficient  Atom+Function         Bfn.  Coefficient  Atom+Function  
  ----- ------------  ---------------      ----- ------------  ---------------
   186      1.190146  13 C  s                66      0.970368   5 C  s         
    51      0.852962   4 C  s                96     -0.775446   7 C  s         
    98     -0.708424   7 C  py              246     -0.698572  17 C  s         
   172      0.680677  12 C  px               83      0.625507   6 C  py        
    54     -0.569391   4 C  pz              248     -0.570191  17 C  py        

 Vector  110  Occ=0.000000D+00  E= 2.472161D-01
              MO Center=  6.3D-01,  7.4D-01,  2.5D-01, r^2= 1.3D+01
   Bfn.  Coefficient  Atom+Function         Bfn.  Coefficient  Atom+Function  
  ----- ------------  ---------------      ----- ------------  ---------------
   186      1.391941  13 C  s               216     -0.931341  15 C  s         
   156      0.848713  11 C  s               129     -0.822038   9 C  pz        
   217     -0.805713  15 C  px              264     -0.693158  18 C  pz        
   322     -0.688968  31 H  s                66      0.654899   5 C  s         
   143     -0.619645  10 C  py              314     -0.599393  27 H  s         

 Vector  111  Occ=0.000000D+00  E= 2.491094D-01
              MO Center=  3.5D-01, -1.4D+00, -3.4D-01, r^2= 1.0D+01
   Bfn.  Coefficient  Atom+Function         Bfn.  Coefficient  Atom+Function  
  ----- ------------  ---------------      ----- ------------  ---------------
    66      1.687028   5 C  s                51     -1.167828   4 C  s         
   306     -0.945616  23 H  s               248      0.903872  17 C  py        
    54      0.720734   4 C  pz              249      0.684433  17 C  pz        
    53      0.629625   4 C  py              171      0.619531  12 C  s         
   126      0.601666   9 C  s                97      0.577284   7 C  px        

 Vector  112  Occ=0.000000D+00  E= 2.591057D-01
              MO Center= -2.6D-01,  7.6D-01,  1.7D-01, r^2= 9.3D+00
   Bfn.  Coefficient  Atom+Function         Bfn.  Coefficient  Atom+Function  
  ----- ------------  ---------------      ----- ------------  ---------------
   187      1.102764  13 C  px              141      1.021635  10 C  s         
   218     -0.753335  15 C  py              340     -0.741115  40 H  s         
    81     -0.734751   6 C  s                96     -0.711647   7 C  s         
   172      0.660626  12 C  px              302      0.569610  21 H  s         
    83     -0.564331   6 C  py              261      0.562709  18 C  s         

 Vector  113  Occ=0.000000D+00  E= 2.629695D-01
              MO Center=  1.1D+00,  2.9D-01,  8.0D-01, r^2= 9.4D+00
   Bfn.  Coefficient  Atom+Function         Bfn.  Coefficient  Atom+Function  
  ----- ------------  ---------------      ----- ------------  ---------------
   302     -1.168423  21 H  s                81     -1.143784   6 C  s         
   340      1.149479  40 H  s                 6      1.106546   1 C  s         
    66      1.095301   5 C  s               126     -1.038906   9 C  s         
    96     -0.945089   7 C  s               264     -0.788299  18 C  pz        
   111      0.769945   8 C  s               322      0.634175  31 H  s         

 Vector  114  Occ=0.000000D+00  E= 2.798507D-01
              MO Center=  7.1D-01,  5.4D-01, -6.0D-02, r^2= 8.5D+00
   Bfn.  Coefficient  Atom+Function         Bfn.  Coefficient  Atom+Function  
  ----- ------------  ---------------      ----- ------------  ---------------
   141      1.995763  10 C  s               171      1.261375  12 C  s         
   156     -1.245826  11 C  s                96     -0.965339   7 C  s         
   186     -0.916733  13 C  s                97      0.902746   7 C  px        
   187     -0.853894  13 C  px              173     -0.812015  12 C  py        
    81     -0.804635   6 C  s                67      0.774763   5 C  px        

 Vector  115  Occ=0.000000D+00  E= 2.857141D-01
              MO Center=  3.0D-01,  3.4D-02, -7.2D-02, r^2= 8.9D+00
   Bfn.  Coefficient  Atom+Function         Bfn.  Coefficient  Atom+Function  
  ----- ------------  ---------------      ----- ------------  ---------------
   111      1.375894   8 C  s               126     -1.083198   9 C  s         
   141      1.015457  10 C  s                 6     -0.996551   1 C  s         
    82     -0.944648   6 C  px               67      0.933387   5 C  px        
    36     -0.902232   3 C  s               156      0.895765  11 C  s         
   172     -0.893029  12 C  px               96     -0.877403   7 C  s         

 Vector  116  Occ=0.000000D+00  E= 2.967223D-01
              MO Center=  7.4D-01,  5.2D-02, -1.2D-01, r^2= 7.7D+00
   Bfn.  Coefficient  Atom+Function         Bfn.  Coefficient  Atom+Function  
  ----- ------------  ---------------      ----- ------------  ---------------
    81      1.817979   6 C  s               142      1.400077  10 C  px        
   129      0.967922   9 C  pz               51     -0.845548   4 C  s         
    66      0.837536   5 C  s                36     -0.776237   3 C  s         
   127      0.708467   9 C  px               68     -0.701626   5 C  py        
    97      0.703737   7 C  px              291     -0.638366  20 O  s         

 Vector  117  Occ=0.000000D+00  E= 3.031521D-01
              MO Center=  1.3D+00, -3.1D-01, -9.7D-02, r^2= 8.2D+00
   Bfn.  Coefficient  Atom+Function         Bfn.  Coefficient  Atom+Function  
  ----- ------------  ---------------      ----- ------------  ---------------
    97      1.102984   7 C  px              142     -1.083698  10 C  px        
   113      1.054621   8 C  py              127     -1.022235   9 C  px        
    83     -0.895623   6 C  py               96      0.859994   7 C  s         
   112      0.738334   8 C  px              141     -0.729513  10 C  s         
   128      0.672446   9 C  py              126      0.655232   9 C  s         

 Vector  118  Occ=0.000000D+00  E= 3.066744D-01
              MO Center=  8.5D-01, -3.1D-01,  9.1D-02, r^2= 8.4D+00
   Bfn.  Coefficient  Atom+Function         Bfn.  Coefficient  Atom+Function  
  ----- ------------  ---------------      ----- ------------  ---------------
   128      1.126739   9 C  py              143     -0.920171  10 C  py        
    54      0.882657   4 C  pz               36     -0.868590   3 C  s         
   111      0.857418   8 C  s               156      0.849905  11 C  s         
   340     -0.819359  40 H  s                52     -0.804073   4 C  px        
   113      0.725607   8 C  py              158     -0.700291  11 C  py        

 Vector  119  Occ=0.000000D+00  E= 3.297834D-01
              MO Center=  9.5D-02,  6.7D-01, -2.0D-01, r^2= 8.0D+00
   Bfn.  Coefficient  Atom+Function         Bfn.  Coefficient  Atom+Function  
  ----- ------------  ---------------      ----- ------------  ---------------
   143      1.121822  10 C  py              157     -1.098992  11 C  px        
    82      1.032148   6 C  px               84     -0.951009   6 C  pz        
     6      0.942256   1 C  s               172     -0.916472  12 C  px        
    51     -0.821760   4 C  s               158      0.822790  11 C  py        
   171     -0.825861  12 C  s               189      0.738946  13 C  pz        

 Vector  120  Occ=0.000000D+00  E= 3.336659D-01
              MO Center= -1.5D-01, -5.7D-01,  2.2D-01, r^2= 8.4D+00
   Bfn.  Coefficient  Atom+Function         Bfn.  Coefficient  Atom+Function  
  ----- ------------  ---------------      ----- ------------  ---------------
    36      1.797696   3 C  s                83      1.232525   6 C  py        
   231     -1.059500  16 O  s                68      0.997086   5 C  py        
   142      0.927727  10 C  px              156      0.922980  11 C  s         
    66      0.908860   5 C  s                81     -0.883706   6 C  s         
   126     -0.822363   9 C  s               129      0.737388   9 C  pz        

 Vector  121  Occ=0.000000D+00  E= 3.850200D-01
              MO Center= -6.6D-01, -1.7D+00,  8.0D-02, r^2= 6.6D+00
   Bfn.  Coefficient  Atom+Function         Bfn.  Coefficient  Atom+Function  
  ----- ------------  ---------------      ----- ------------  ---------------
    38      1.732153   3 C  py               52     -1.505611   4 C  px        
    66      1.100405   5 C  s               231      1.068283  16 O  s         
    21     -0.938224   2 O  s                39      0.906264   3 C  pz        
    53     -0.899744   4 C  py               68     -0.870669   5 C  py        
    96     -0.830248   7 C  s                84     -0.778154   6 C  pz        

 Vector  122  Occ=0.000000D+00  E= 3.957468D-01
              MO Center= -7.5D-01, -1.5D+00,  1.8D-01, r^2= 6.4D+00
   Bfn.  Coefficient  Atom+Function         Bfn.  Coefficient  Atom+Function  
  ----- ------------  ---------------      ----- ------------  ---------------
    37      2.286286   3 C  px               51     -1.664627   4 C  s         
   231      1.641050  16 O  s                53     -1.479486   4 C  py        
    66      1.228923   5 C  s                83      1.223928   6 C  py        
    67     -1.024585   5 C  px               81     -0.840466   6 C  s         
     6      0.807596   1 C  s               141     -0.806210  10 C  s         

 Vector  123  Occ=0.000000D+00  E= 4.641123D-01
              MO Center=  9.2D-01,  5.9D-01,  4.7D-01, r^2= 6.8D+00
   Bfn.  Coefficient  Atom+Function         Bfn.  Coefficient  Atom+Function  
  ----- ------------  ---------------      ----- ------------  ---------------
     7      0.837201   1 C  px              156      0.615048  11 C  s         
    21      0.606004   2 O  s                66     -0.605414   5 C  s         
   158     -0.561254  11 C  py              262     -0.463401  18 C  px        
    96      0.452070   7 C  s                 3     -0.405677   1 C  px        
   261      0.404307  18 C  s               111     -0.391445   8 C  s         

 Vector  124  Occ=0.000000D+00  E= 4.900549D-01
              MO Center=  5.5D-01, -1.5D-01,  2.8D-01, r^2= 8.1D+00
   Bfn.  Coefficient  Atom+Function         Bfn.  Coefficient  Atom+Function  
  ----- ------------  ---------------      ----- ------------  ---------------
     8      0.964762   1 C  py               51     -0.606103   4 C  s         
    37      0.569336   3 C  px               82     -0.512215   6 C  px        
     4     -0.476617   1 C  py               66      0.458001   5 C  s         
    96     -0.453847   7 C  s               201     -0.440828  14 O  s         
    53     -0.425023   4 C  py                9      0.418626   1 C  pz        

 Vector  125  Occ=0.000000D+00  E= 4.947788D-01
              MO Center=  1.4D+00, -3.1D-01,  2.6D-01, r^2= 9.5D+00
   Bfn.  Coefficient  Atom+Function         Bfn.  Coefficient  Atom+Function  
  ----- ------------  ---------------      ----- ------------  ---------------
    51      0.775522   4 C  s               126      0.537305   9 C  s         
   263      0.519974  18 C  py               37     -0.515640   3 C  px        
     8     -0.491683   1 C  py              113     -0.457776   8 C  py        
    67      0.450636   5 C  px               53      0.394977   4 C  py        
   112      0.396507   8 C  px               82     -0.385722   6 C  px        

 Vector  126  Occ=0.000000D+00  E= 5.039968D-01
              MO Center=  7.0D-01,  3.0D-01,  1.1D-01, r^2= 9.9D+00
   Bfn.  Coefficient  Atom+Function         Bfn.  Coefficient  Atom+Function  
  ----- ------------  ---------------      ----- ------------  ---------------
   141      0.653619  10 C  s               264      0.534914  18 C  pz        
   171     -0.527495  12 C  s                67      0.448865   5 C  px        
     7      0.413756   1 C  px              113      0.406214   8 C  py        
   157     -0.405423  11 C  px               21      0.402727   2 O  s         
   186      0.393945  13 C  s                36     -0.373523   3 C  s         


 center of mass
 --------------
 x =  -0.12359540 y =  -0.02154027 z =   0.00267561

 moments of inertia (a.u.)
 ------------------
        4285.751145640907          -0.000000000001           0.000000000001
          -0.000000000001        4014.094057481894           0.000000000001
           0.000000000001           0.000000000001        6882.494013827793

     Multipole analysis of the density
     ---------------------------------

     L   x y z        total         alpha         beta         nuclear
     -   - - -        -----         -----         ----         -------
     0   0 0 0     -0.000000    -76.000000    -76.000000    152.000000

     1   1 0 0      2.183638      1.091819      1.091819     -0.000000
     1   0 1 0      0.817171      0.408586      0.408586      0.000000
     1   0 0 1      0.025973      0.012987      0.012987      0.000000

     2   2 0 0    -94.551842   -980.068283   -980.068283   1865.584723
     2   1 1 0     -8.394033     12.600011     12.600011    -33.594055
     2   1 0 1      0.608192     -8.034113     -8.034113     16.676419
     2   0 2 0    -84.181909  -1067.730235  -1067.730235   2051.278560
     2   0 1 1     -0.839155     -8.058221     -8.058221     15.277287
     2   0 0 2    -89.756653   -253.437372   -253.437372    417.118090


          -----------------------
          Electric field gradient
          -----------------------

 1 a.u. = 0.324123 10**(16) esu/cm**3  ( or statvolts/cm**2 ) = 0.97174 10**(22) v/m**2 


 ------------------------------------------------------------
   Atom      X         Y         Z
 ------------------------------------------------------------
    1 C   -0.87636   0.26881   1.92764
 ------------------------------------------------------------

 Electric field gradient in molecular frame (a.u.)
         XX             YY             ZZ             XY             XZ             YZ
 ------------------------------------------------------------------------------------------
       -0.077808      -0.269212       0.347020      -0.095704       0.092172      -0.009072

 Principal components (a.u.) and orientation 
 of principal axis w.r.t. absolute frame                      Asymmetry parameter eta
 --------------------------------------------------------------------------------------
        0.367454      -0.310006      -0.057448                       0.687320

        0.211919       0.395183       0.893824
       -0.045766       0.917606      -0.394847
        0.976215      -0.042769      -0.212544
  

 ------------------------------------------------------------
   Atom      X         Y         Z
 ------------------------------------------------------------
    2 O   -2.99226  -1.41767   2.23972
 ------------------------------------------------------------

 Electric field gradient in molecular frame (a.u.)
         XX             YY             ZZ             XY             XZ             YZ
 ------------------------------------------------------------------------------------------
        0.151895      -0.791895       0.640000      -1.127822       0.207745      -0.569658

 Principal components (a.u.) and orientation 
 of principal axis w.r.t. absolute frame                      Asymmetry parameter eta
 --------------------------------------------------------------------------------------
       -1.602622       1.294502       0.308120                       0.615480

        0.519444       0.603570      -0.604881
        0.838450      -0.496581       0.224518
        0.164860       0.623787       0.764010
  

 ------------------------------------------------------------
   Atom      X         Y         Z
 ------------------------------------------------------------
    3 C   -3.10361  -3.61835   0.95511
 ------------------------------------------------------------

 Electric field gradient in molecular frame (a.u.)
         XX             YY             ZZ             XY             XZ             YZ
 ------------------------------------------------------------------------------------------
        0.351484      -0.083790      -0.267694       0.022687      -0.098389       0.120011

 Principal components (a.u.) and orientation 
 of principal axis w.r.t. absolute frame                      Asymmetry parameter eta
 --------------------------------------------------------------------------------------
        0.366780      -0.340911      -0.025869                       0.858942

        0.988413       0.140849       0.056573
        0.009418      -0.428908       0.903299
       -0.151493       0.892300       0.425265
  

 ------------------------------------------------------------
   Atom      X         Y         Z
 ------------------------------------------------------------
    4 C   -0.57940  -4.75138   0.20836
 ------------------------------------------------------------

 Electric field gradient in molecular frame (a.u.)
         XX             YY             ZZ             XY             XZ             YZ
 ------------------------------------------------------------------------------------------
       -0.009679       0.000132       0.009547       0.015136       0.043091       0.020156

 Principal components (a.u.) and orientation 
 of principal axis w.r.t. absolute frame                      Asymmetry parameter eta
 --------------------------------------------------------------------------------------
        0.055541      -0.044234      -0.011308                       0.592810

        0.566731       0.776289      -0.276028
        0.413951       0.021383       0.910048
        0.712363      -0.630014      -0.309228
  

 ------------------------------------------------------------
   Atom      X         Y         Z
 ------------------------------------------------------------
    5 C    1.35876  -2.86155  -0.89680
 ------------------------------------------------------------

 Electric field gradient in molecular frame (a.u.)
         XX             YY             ZZ             XY             XZ             YZ
 ------------------------------------------------------------------------------------------
        0.008483      -0.055036       0.046553       0.002360       0.023650       0.011910

 Principal components (a.u.) and orientation 
 of principal axis w.r.t. absolute frame                      Asymmetry parameter eta
 --------------------------------------------------------------------------------------
        0.059091      -0.056416      -0.002675                       0.909476

        0.425058       0.006276       0.905144
        0.102641       0.993192      -0.055088
        0.899328      -0.116320      -0.421520
  

 ------------------------------------------------------------
   Atom      X         Y         Z
 ------------------------------------------------------------
    6 C    0.52122  -0.08261  -0.61105
 ------------------------------------------------------------

 Electric field gradient in molecular frame (a.u.)
         XX             YY             ZZ             XY             XZ             YZ
 ------------------------------------------------------------------------------------------
       -0.044306       0.198548      -0.154243       0.058289      -0.234579       0.072418

 Principal components (a.u.) and orientation 
 of principal axis w.r.t. absolute frame                      Asymmetry parameter eta
 --------------------------------------------------------------------------------------
       -0.355796       0.214143       0.141653                       0.203742

        0.612854       0.110075       0.782492
       -0.165384       0.986186      -0.009200
        0.772696       0.123774      -0.622593
  

 ------------------------------------------------------------
   Atom      X         Y         Z
 ------------------------------------------------------------
    7 C    3.95309  -3.40764   0.30007
 ------------------------------------------------------------

 Electric field gradient in molecular frame (a.u.)
         XX             YY             ZZ             XY             XZ             YZ
 ------------------------------------------------------------------------------------------
       -0.020844       0.021881      -0.001038       0.016682      -0.031182       0.013478

 Principal components (a.u.) and orientation 
 of principal axis w.r.t. absolute frame                      Asymmetry parameter eta
 --------------------------------------------------------------------------------------
       -0.050039       0.028408       0.021631                       0.135438

        0.771046       0.140731      -0.621034
       -0.285512       0.948150      -0.139620
        0.569185       0.284966       0.771247
  

 ------------------------------------------------------------
   Atom      X         Y         Z
 ------------------------------------------------------------
    8 C    5.97635  -1.60504  -0.64837
 ------------------------------------------------------------

 Electric field gradient in molecular frame (a.u.)
         XX             YY             ZZ             XY             XZ             YZ
 ------------------------------------------------------------------------------------------
       -0.002731      -0.009412       0.012143       0.000809       0.020159       0.003014

 Principal components (a.u.) and orientation 
 of principal axis w.r.t. absolute frame                      Asymmetry parameter eta
 --------------------------------------------------------------------------------------
        0.026434      -0.016935      -0.009500                       0.281256

        0.568234       0.806334      -0.164120
        0.081678       0.143194       0.986318
        0.818803      -0.573865       0.015508
  

 ------------------------------------------------------------
   Atom      X         Y         Z
 ------------------------------------------------------------
    9 C    5.33045   1.14950  -0.04594
 ------------------------------------------------------------

 Electric field gradient in molecular frame (a.u.)
         XX             YY             ZZ             XY             XZ             YZ
 ------------------------------------------------------------------------------------------
       -0.012064       0.023122      -0.011058       0.014812      -0.025147      -0.013859

 Principal components (a.u.) and orientation 
 of principal axis w.r.t. absolute frame                      Asymmetry parameter eta
 --------------------------------------------------------------------------------------
        0.039182      -0.036728      -0.002454                       0.874760

        0.441034       0.718802      -0.537413
        0.783909      -0.016956       0.620644
       -0.437008       0.695008       0.570953
  

 ------------------------------------------------------------
   Atom      X         Y         Z
 ------------------------------------------------------------
   10 C    2.70587   1.83325  -1.15856
 ------------------------------------------------------------

 Electric field gradient in molecular frame (a.u.)
         XX             YY             ZZ             XY             XZ             YZ
 ------------------------------------------------------------------------------------------
       -0.026772      -0.021750       0.048523      -0.047971       0.025411       0.034773

 Principal components (a.u.) and orientation 
 of principal axis w.r.t. absolute frame                      Asymmetry parameter eta
 --------------------------------------------------------------------------------------
       -0.085724       0.063277       0.022448                       0.476286

        0.676629       0.086294      -0.731250
        0.671533       0.335028       0.660908
       -0.302022       0.938248      -0.168741
  

 ------------------------------------------------------------
   Atom      X         Y         Z
 ------------------------------------------------------------
   11 C    2.02478   4.62426  -0.65212
 ------------------------------------------------------------

 Electric field gradient in molecular frame (a.u.)
         XX             YY             ZZ             XY             XZ             YZ
 ------------------------------------------------------------------------------------------
       -0.016464      -0.043912       0.060376       0.011929      -0.013873      -0.004527

 Principal components (a.u.) and orientation 
 of principal axis w.r.t. absolute frame                      Asymmetry parameter eta
 --------------------------------------------------------------------------------------
        0.063206      -0.048375      -0.014831                       0.530711

       -0.180167      -0.352432       0.918331
       -0.061550       0.935818       0.347068
        0.981708      -0.006007       0.190296
  

 ------------------------------------------------------------
   Atom      X         Y         Z
 ------------------------------------------------------------
   12 C   -0.65919   5.39068  -1.41769
 ------------------------------------------------------------

 Electric field gradient in molecular frame (a.u.)
         XX             YY             ZZ             XY             XZ             YZ
 ------------------------------------------------------------------------------------------
       -0.035301      -0.000612       0.035913      -0.023315       0.020634       0.036023

 Principal components (a.u.) and orientation 
 of principal axis w.r.t. absolute frame                      Asymmetry parameter eta
 --------------------------------------------------------------------------------------
       -0.060469       0.058391       0.002078                       0.931274

        0.775537       0.065375      -0.627908
        0.518673       0.501028       0.692784
       -0.359890       0.862958      -0.354657
  

 ------------------------------------------------------------
   Atom      X         Y         Z
 ------------------------------------------------------------
   13 C   -2.70077   3.73359  -0.17052
 ------------------------------------------------------------

 Electric field gradient in molecular frame (a.u.)
         XX             YY             ZZ             XY             XZ             YZ
 ------------------------------------------------------------------------------------------
        0.281498      -0.057696      -0.223802      -0.028747      -0.233946      -0.062132

 Principal components (a.u.) and orientation 
 of principal axis w.r.t. absolute frame                      Asymmetry parameter eta
 --------------------------------------------------------------------------------------
        0.373217      -0.332478      -0.040739                       0.781686

        0.931366       0.355383      -0.079127
       -0.009656       0.241366       0.970386
       -0.363957       0.903020      -0.228231
  

 ------------------------------------------------------------
   Atom      X         Y         Z
 ------------------------------------------------------------
   14 O   -1.80523   2.79575   2.20757
 ------------------------------------------------------------

 Electric field gradient in molecular frame (a.u.)
         XX             YY             ZZ             XY             XZ             YZ
 ------------------------------------------------------------------------------------------
        1.200735      -0.921419      -0.279316       1.134741      -0.630081       0.407122

 Principal components (a.u.) and orientation 
 of principal axis w.r.t. absolute frame                      Asymmetry parameter eta
 --------------------------------------------------------------------------------------
        1.782386      -1.698726      -0.083661                       0.906125

        0.912485      -0.408364       0.024683
        0.351413       0.813263       0.463801
       -0.209473      -0.414538       0.885595
  

 ------------------------------------------------------------
   Atom      X         Y         Z
 ------------------------------------------------------------
   15 C   -5.07427   5.28800   0.35505
 ------------------------------------------------------------

 Electric field gradient in molecular frame (a.u.)
         XX             YY             ZZ             XY             XZ             YZ
 ------------------------------------------------------------------------------------------
       -0.035057       0.004669       0.030388       0.067703       0.016719      -0.031637

 Principal components (a.u.) and orientation 
 of principal axis w.r.t. absolute frame                      Asymmetry parameter eta
 --------------------------------------------------------------------------------------
       -0.094251       0.064118       0.030133                       0.360579

        0.758345       0.431971       0.488175
       -0.600291       0.754712       0.264688
       -0.254094      -0.493771       0.831640
  

 ------------------------------------------------------------
   Atom      X         Y         Z
 ------------------------------------------------------------
   16 O   -5.12291  -4.72248   0.67201
 ------------------------------------------------------------

 Electric field gradient in molecular frame (a.u.)
         XX             YY             ZZ             XY             XZ             YZ
 ------------------------------------------------------------------------------------------
       -0.151064       0.529478      -0.378414      -0.883431      -0.594734       0.827480

 Principal components (a.u.) and orientation 
 of principal axis w.r.t. absolute frame                      Asymmetry parameter eta
 --------------------------------------------------------------------------------------
        1.648130      -0.893449      -0.754682                       0.084197

       -0.509014       0.369430       0.777449
        0.734255      -0.284992       0.616157
        0.449193       0.884478      -0.126191
  

 ------------------------------------------------------------
   Atom      X         Y         Z
 ------------------------------------------------------------
   17 C   -0.95955  -6.97895  -1.60480
 ------------------------------------------------------------

 Electric field gradient in molecular frame (a.u.)
         XX             YY             ZZ             XY             XZ             YZ
 ------------------------------------------------------------------------------------------
        0.033103      -0.019262      -0.013841       0.006851      -0.011366      -0.070797

 Principal components (a.u.) and orientation 
 of principal axis w.r.t. absolute frame                      Asymmetry parameter eta
 --------------------------------------------------------------------------------------
       -0.087473       0.060436       0.027037                       0.381821

        0.024661      -0.428619       0.903149
        0.718724      -0.620340      -0.314028
        0.694858       0.656859       0.292760
  

 ------------------------------------------------------------
   Atom      X         Y         Z
 ------------------------------------------------------------
   18 C    5.69630   1.70244   2.77367
 ------------------------------------------------------------

 Electric field gradient in molecular frame (a.u.)
         XX             YY             ZZ             XY             XZ             YZ
 ------------------------------------------------------------------------------------------
        0.005706       0.019709      -0.025415      -0.011237      -0.008780       0.003366

 Principal components (a.u.) and orientation 
 of principal axis w.r.t. absolute frame                      Asymmetry parameter eta
 --------------------------------------------------------------------------------------
       -0.027725       0.026964       0.000761                       0.945134

        0.251113      -0.507232       0.824414
       -0.009197       0.850416       0.526031
        0.967914       0.139675      -0.208886
  

 ------------------------------------------------------------
   Atom      X         Y         Z
 ------------------------------------------------------------
   19 O   -3.46660   1.71055  -1.80513
 ------------------------------------------------------------

 Electric field gradient in molecular frame (a.u.)
         XX             YY             ZZ             XY             XZ             YZ
 ------------------------------------------------------------------------------------------
       -1.238414       0.073780       1.164634       1.228487       0.528831      -1.927869

 Principal components (a.u.) and orientation 
 of principal axis w.r.t. absolute frame                      Asymmetry parameter eta
 --------------------------------------------------------------------------------------
        2.652102      -2.621440      -0.030662                       0.976877

       -0.091516      -0.689091       0.718873
       -0.623920       0.602316       0.497934
        0.776111       0.402950       0.485060
  

 ------------------------------------------------------------
   Atom      X         Y         Z
 ------------------------------------------------------------
   20 O   -1.22600   0.35358  -2.70420
 ------------------------------------------------------------

 Electric field gradient in molecular frame (a.u.)
         XX             YY             ZZ             XY             XZ             YZ
 ------------------------------------------------------------------------------------------
       -1.275627       1.332362      -0.056735       2.190972       0.011019      -0.618841

 Principal components (a.u.) and orientation 
 of principal axis w.r.t. absolute frame                      Asymmetry parameter eta
 --------------------------------------------------------------------------------------
        2.682288      -2.561904      -0.120384                       0.910238

        0.474881       0.855591       0.206042
        0.858822      -0.501658       0.103747
       -0.192128      -0.127686       0.973028
  

 ------------------------------------------------------------
   Atom      X         Y         Z
 ------------------------------------------------------------
   21 H    0.37090  -0.08063   3.53402
 ------------------------------------------------------------

 Electric field gradient in molecular frame (a.u.)
         XX             YY             ZZ             XY             XZ             YZ
 ------------------------------------------------------------------------------------------
       -0.019338       0.123909      -0.104571       0.043439      -0.195921       0.053583

 Principal components (a.u.) and orientation 
 of principal axis w.r.t. absolute frame                      Asymmetry parameter eta
 --------------------------------------------------------------------------------------
       -0.274403       0.138563       0.135840                       0.009924

        0.618338       0.784325       0.049916
       -0.170638       0.071985       0.982701
        0.767164      -0.616159       0.178347
  

 ------------------------------------------------------------
   Atom      X         Y         Z
 ------------------------------------------------------------
   22 H    0.15652  -5.55088   1.97868
 ------------------------------------------------------------

 Electric field gradient in molecular frame (a.u.)
         XX             YY             ZZ             XY             XZ             YZ
 ------------------------------------------------------------------------------------------
        0.080528       0.080489      -0.161017       0.056363      -0.125800       0.131059

 Principal components (a.u.) and orientation 
 of principal axis w.r.t. absolute frame                      Asymmetry parameter eta
 --------------------------------------------------------------------------------------
       -0.272321       0.138222       0.134099                       0.015142

        0.363882       0.242745       0.899258
       -0.374876       0.921967      -0.097183
        0.852677       0.301747      -0.426487
  

 ------------------------------------------------------------
   Atom      X         Y         Z
 ------------------------------------------------------------
   23 H    1.55237  -3.23770  -2.93297
 ------------------------------------------------------------

 Electric field gradient in molecular frame (a.u.)
         XX             YY             ZZ             XY             XZ             YZ
 ------------------------------------------------------------------------------------------
        0.132756       0.116523      -0.249278       0.005172       0.037569      -0.070507

 Principal components (a.u.) and orientation 
 of principal axis w.r.t. absolute frame                      Asymmetry parameter eta
 --------------------------------------------------------------------------------------
       -0.265997       0.136797       0.129199                       0.028565

       -0.094576       0.966076       0.240318
        0.181693      -0.220595       0.958293
        0.978797       0.134296      -0.154666
  

 ------------------------------------------------------------
   Atom      X         Y         Z
 ------------------------------------------------------------
   24 H    4.52807  -5.34665  -0.15684
 ------------------------------------------------------------

 Electric field gradient in molecular frame (a.u.)
         XX             YY             ZZ             XY             XZ             YZ
 ------------------------------------------------------------------------------------------
        0.106712      -0.228404       0.121693       0.106405       0.024361      -0.087838

 Principal components (a.u.) and orientation 
 of principal axis w.r.t. absolute frame                      Asymmetry parameter eta
 --------------------------------------------------------------------------------------
       -0.280016       0.142616       0.137400                       0.018627

       -0.271641      -0.146769       0.951141
        0.936616      -0.267547       0.226207
        0.221275       0.952301       0.210143
  

 ------------------------------------------------------------
   Atom      X         Y         Z
 ------------------------------------------------------------
   25 H    3.83590  -3.30732   2.36618
 ------------------------------------------------------------

 Electric field gradient in molecular frame (a.u.)
         XX             YY             ZZ             XY             XZ             YZ
 ------------------------------------------------------------------------------------------
        0.136022       0.142206      -0.278228       0.001136       0.026795      -0.022181

 Principal components (a.u.) and orientation 
 of principal axis w.r.t. absolute frame                      Asymmetry parameter eta
 --------------------------------------------------------------------------------------
       -0.281119       0.143386       0.137733                       0.020108

       -0.064156      -0.048284       0.996771
        0.052390       0.997288       0.051682
        0.996564      -0.055537       0.061453
  

 ------------------------------------------------------------
   Atom      X         Y         Z
 ------------------------------------------------------------
   26 H    6.18372  -1.82957  -2.69988
 ------------------------------------------------------------

 Electric field gradient in molecular frame (a.u.)
         XX             YY             ZZ             XY             XZ             YZ
 ------------------------------------------------------------------------------------------
        0.137091       0.133748      -0.270840       0.003278       0.041304      -0.044485

 Principal components (a.u.) and orientation 
 of principal axis w.r.t. absolute frame                      Asymmetry parameter eta
 --------------------------------------------------------------------------------------
       -0.279788       0.141670       0.138118                       0.012696

       -0.098864       0.927819       0.359691
        0.107207      -0.349427       0.930810
        0.989309       0.130585      -0.064923
  

 ------------------------------------------------------------
   Atom      X         Y         Z
 ------------------------------------------------------------
   27 H    7.80626  -2.11373   0.18053
 ------------------------------------------------------------

 Electric field gradient in molecular frame (a.u.)
         XX             YY             ZZ             XY             XZ             YZ
 ------------------------------------------------------------------------------------------
       -0.188876       0.114589       0.074287       0.089805      -0.150746       0.040723

 Principal components (a.u.) and orientation 
 of principal axis w.r.t. absolute frame                      Asymmetry parameter eta
 --------------------------------------------------------------------------------------
       -0.281913       0.142803       0.139110                       0.013098

        0.883492      -0.418525       0.210424
       -0.241341      -0.021671       0.970198
        0.401492       0.907947       0.120154
  

 ------------------------------------------------------------
   Atom      X         Y         Z
 ------------------------------------------------------------
   28 H    6.73623   2.31804  -1.03353
 ------------------------------------------------------------

 Electric field gradient in molecular frame (a.u.)
         XX             YY             ZZ             XY             XZ             YZ
 ------------------------------------------------------------------------------------------
       -0.048205       0.007200       0.041006      -0.155743       0.131011       0.111065

 Principal components (a.u.) and orientation 
 of principal axis w.r.t. absolute frame                      Asymmetry parameter eta
 --------------------------------------------------------------------------------------
       -0.272717       0.137948       0.134769                       0.011655

        0.671611      -0.510106       0.537336
        0.564214       0.822186       0.075315
       -0.480209       0.252590       0.839999
  

 ------------------------------------------------------------
   Atom      X         Y         Z
 ------------------------------------------------------------
   29 H    2.98152   1.74784  -3.22364
 ------------------------------------------------------------

 Electric field gradient in molecular frame (a.u.)
         XX             YY             ZZ             XY             XZ             YZ
 ------------------------------------------------------------------------------------------
        0.125405       0.128097      -0.253502       0.000138       0.053064      -0.020174

 Principal components (a.u.) and orientation 
 of principal axis w.r.t. absolute frame                      Asymmetry parameter eta
 --------------------------------------------------------------------------------------
       -0.261820       0.134069       0.127751                       0.024133

       -0.135606       0.873241       0.468040
        0.051241      -0.465590       0.883516
        0.989437       0.143793       0.018391
  

 ------------------------------------------------------------
   Atom      X         Y         Z
 ------------------------------------------------------------
   30 H    3.37518   5.84124  -1.65086
 ------------------------------------------------------------

 Electric field gradient in molecular frame (a.u.)
         XX             YY             ZZ             XY             XZ             YZ
 ------------------------------------------------------------------------------------------
       -0.039839      -0.004456       0.044295      -0.157474       0.134518       0.119185

 Principal components (a.u.) and orientation 
 of principal axis w.r.t. absolute frame                      Asymmetry parameter eta
 --------------------------------------------------------------------------------------
       -0.280163       0.143909       0.136254                       0.027324

        0.652785       0.420499      -0.630121
        0.582312       0.253506       0.772429
       -0.484545       0.871157       0.079377
  

 ------------------------------------------------------------
   Atom      X         Y         Z
 ------------------------------------------------------------
   31 H    2.24752   5.07290   1.35609
 ------------------------------------------------------------

 Electric field gradient in molecular frame (a.u.)
         XX             YY             ZZ             XY             XZ             YZ
 ------------------------------------------------------------------------------------------
        0.135361       0.118730      -0.254091      -0.004832      -0.048688      -0.088396

 Principal components (a.u.) and orientation 
 of principal axis w.r.t. absolute frame                      Asymmetry parameter eta
 --------------------------------------------------------------------------------------
       -0.279670       0.145894       0.133776                       0.043328

        0.116235       0.769232      -0.628309
        0.216485       0.597766       0.771887
        0.969342      -0.225740      -0.097046
  

 ------------------------------------------------------------
   Atom      X         Y         Z
 ------------------------------------------------------------
   32 H   -0.85238   5.36116  -3.48084
 ------------------------------------------------------------

 Electric field gradient in molecular frame (a.u.)
         XX             YY             ZZ             XY             XZ             YZ
 ------------------------------------------------------------------------------------------
        0.132592       0.143379      -0.275971      -0.002082      -0.040157      -0.004767

 Principal components (a.u.) and orientation 
 of principal axis w.r.t. absolute frame                      Asymmetry parameter eta
 --------------------------------------------------------------------------------------
       -0.279938       0.143792       0.136146                       0.027316

        0.096938      -0.215796       0.971615
        0.011683       0.976392       0.215691
        0.995222       0.009557      -0.097171
  

 ------------------------------------------------------------
   Atom      X         Y         Z
 ------------------------------------------------------------
   33 H   -0.89569   7.36466  -0.82638
 ------------------------------------------------------------

 Electric field gradient in molecular frame (a.u.)
         XX             YY             ZZ             XY             XZ             YZ
 ------------------------------------------------------------------------------------------
        0.128701      -0.236994       0.108293       0.046259       0.017651      -0.114834

 Principal components (a.u.) and orientation 
 of principal axis w.r.t. absolute frame                      Asymmetry parameter eta
 --------------------------------------------------------------------------------------
       -0.277700       0.144269       0.133430                       0.039031

       -0.120644       0.340281       0.932552
        0.949960      -0.233094       0.207950
        0.288134       0.910975      -0.295132
  

 ------------------------------------------------------------
   Atom      X         Y         Z
 ------------------------------------------------------------
   34 H   -6.53798   4.10045   1.21588
 ------------------------------------------------------------

 Electric field gradient in molecular frame (a.u.)
         XX             YY             ZZ             XY             XZ             YZ
 ------------------------------------------------------------------------------------------
       -0.071795       0.000733       0.071061      -0.168857       0.126384       0.100400

 Principal components (a.u.) and orientation 
 of principal axis w.r.t. absolute frame                      Asymmetry parameter eta
 --------------------------------------------------------------------------------------
       -0.282022       0.145033       0.136988                       0.028527

        0.708235       0.415807      -0.570533
        0.570572       0.138791       0.809435
       -0.415753       0.898800       0.138951
  

 ------------------------------------------------------------
   Atom      X         Y         Z
 ------------------------------------------------------------
   35 H   -4.69152   6.83315   1.67781
 ------------------------------------------------------------

 Electric field gradient in molecular frame (a.u.)
         XX             YY             ZZ             XY             XZ             YZ
 ------------------------------------------------------------------------------------------
        0.122072      -0.095291      -0.026782      -0.060768      -0.053070      -0.207111

 Principal components (a.u.) and orientation 
 of principal axis w.r.t. absolute frame                      Asymmetry parameter eta
 --------------------------------------------------------------------------------------
       -0.286875       0.149007       0.137867                       0.038832

        0.193536      -0.101227       0.975857
        0.747865      -0.628574      -0.213523
        0.635013       0.771134      -0.045947
  

 ------------------------------------------------------------
   Atom      X         Y         Z
 ------------------------------------------------------------
   36 H   -5.86636   6.06543  -1.39174
 ------------------------------------------------------------

 Electric field gradient in molecular frame (a.u.)
         XX             YY             ZZ             XY             XZ             YZ
 ------------------------------------------------------------------------------------------
        0.080507       0.083785      -0.164291       0.065402      -0.134544       0.137919

 Principal components (a.u.) and orientation 
 of principal axis w.r.t. absolute frame                      Asymmetry parameter eta
 --------------------------------------------------------------------------------------
       -0.286641       0.148319       0.138322                       0.034878

        0.377205       0.514841       0.769841
       -0.380906       0.843928      -0.377752
        0.844173       0.150747      -0.514439
  

 ------------------------------------------------------------
   Atom      X         Y         Z
 ------------------------------------------------------------
   37 H   -2.18124  -8.42303  -0.76283
 ------------------------------------------------------------

 Electric field gradient in molecular frame (a.u.)
         XX             YY             ZZ             XY             XZ             YZ
 ------------------------------------------------------------------------------------------
        0.001544      -0.068438       0.066895      -0.177946       0.101471       0.119543

 Principal components (a.u.) and orientation 
 of principal axis w.r.t. absolute frame                      Asymmetry parameter eta
 --------------------------------------------------------------------------------------
       -0.284714       0.148336       0.136378                       0.041997

        0.581935       0.805985       0.108354
        0.703910      -0.565937       0.429216
       -0.407263       0.173504       0.896679
  

 ------------------------------------------------------------
   Atom      X         Y         Z
 ------------------------------------------------------------
   38 H   -1.85007  -6.36032  -3.36867
 ------------------------------------------------------------

 Electric field gradient in molecular frame (a.u.)
         XX             YY             ZZ             XY             XZ             YZ
 ------------------------------------------------------------------------------------------
        0.070032       0.099295      -0.169327       0.054953      -0.157439       0.107868

 Principal components (a.u.) and orientation 
 of principal axis w.r.t. absolute frame                      Asymmetry parameter eta
 --------------------------------------------------------------------------------------
       -0.285493       0.148258       0.137236                       0.038608

        0.424645       0.904835       0.030825
       -0.300098       0.108552       0.947712
        0.854177      -0.411691       0.317635
  

 ------------------------------------------------------------
   Atom      X         Y         Z
 ------------------------------------------------------------
   39 H    0.84525  -7.87936  -2.06636
 ------------------------------------------------------------

 Electric field gradient in molecular frame (a.u.)
         XX             YY             ZZ             XY             XZ             YZ
 ------------------------------------------------------------------------------------------
       -0.188671       0.063793       0.124878       0.162226       0.082351      -0.044977

 Principal components (a.u.) and orientation 
 of principal axis w.r.t. absolute frame                      Asymmetry parameter eta
 --------------------------------------------------------------------------------------
       -0.289213       0.148996       0.140217                       0.030354

        0.875238      -0.091166       0.475024
       -0.430354      -0.595086       0.678725
       -0.220803       0.798474       0.560076
  

 ------------------------------------------------------------
   Atom      X         Y         Z
 ------------------------------------------------------------
   40 H    4.29194   0.77127   3.96046
 ------------------------------------------------------------

 Electric field gradient in molecular frame (a.u.)
         XX             YY             ZZ             XY             XZ             YZ
 ------------------------------------------------------------------------------------------
       -0.061588       0.059864       0.001724      -0.141984       0.173066       0.114544

 Principal components (a.u.) and orientation 
 of principal axis w.r.t. absolute frame                      Asymmetry parameter eta
 --------------------------------------------------------------------------------------
       -0.298672       0.153570       0.145102                       0.028352

        0.686497      -0.538014       0.489145
        0.453457       0.842637       0.290412
       -0.568418       0.022439       0.822434
  

 ------------------------------------------------------------
   Atom      X         Y         Z
 ------------------------------------------------------------
   41 H    7.56119   1.05367   3.39885
 ------------------------------------------------------------

 Electric field gradient in molecular frame (a.u.)
         XX             YY             ZZ             XY             XZ             YZ
 ------------------------------------------------------------------------------------------
       -0.205364       0.102177       0.103188       0.123508      -0.114883       0.038923

 Principal components (a.u.) and orientation 
 of principal axis w.r.t. absolute frame                      Asymmetry parameter eta
 --------------------------------------------------------------------------------------
       -0.286568       0.145997       0.140571                       0.018935

        0.901023       0.392140      -0.185427
       -0.316015       0.886250       0.338667
        0.297140      -0.246549       0.922454
  

 ------------------------------------------------------------
   Atom      X         Y         Z
 ------------------------------------------------------------
   42 H    5.62469   3.73139   3.16203
 ------------------------------------------------------------

 Electric field gradient in molecular frame (a.u.)
         XX             YY             ZZ             XY             XZ             YZ
 ------------------------------------------------------------------------------------------
        0.146117      -0.274053       0.127936       0.016810       0.002102      -0.079116

 Principal components (a.u.) and orientation 
 of principal axis w.r.t. absolute frame                      Asymmetry parameter eta
 --------------------------------------------------------------------------------------
       -0.289720       0.147050       0.142669                       0.015122

       -0.038763       0.967091       0.251461
        0.981753       0.083743      -0.170728
        0.186168      -0.240254       0.952691
  

 Task  times  cpu:      469.4s     wall:      471.2s


                                NWChem Input Module
                                -------------------


 Summary of allocated global arrays
-----------------------------------
  No active global arrays


                         GA Statistics for process    0
                         ------------------------------

       create   destroy   get      put      acc     scatter   gather  read&inc
calls:  210      210     5.06e+05 7374     3.64e+05    0        0     6039     
number of processes/call 1.00e+00 1.15e+00 1.00e+00 0.00e+00 0.00e+00
bytes total:             5.32e+08 6.03e+07 3.15e+08 0.00e+00 0.00e+00 4.83e+04
bytes remote:            1.14e+08 2.04e+07 5.37e+07 0.00e+00 0.00e+00 0.00e+00
Max memory consumed for GA by this process: 10446976 bytes

MA_summarize_allocated_blocks: starting scan ...
MA_summarize_allocated_blocks: scan completed: 0 heap blocks, 0 stack blocks
MA usage statistics:

	allocation statistics:
					      heap	     stack
					      ----	     -----
	current number of blocks	         0	         0
	maximum number of blocks	        22	        51
	current total bytes		         0	         0
	maximum total bytes		   9712512	  22540216
	maximum total K-bytes		      9713	     22541
	maximum total M-bytes		        10	        23


                                     CITATION
                                     --------
                Please cite the following reference when publishing
                           results obtained with NWChem:

                 M. Valiev, E.J. Bylaska, N. Govind, K. Kowalski,
              T.P. Straatsma, H.J.J. van Dam, D. Wang, J. Nieplocha,
                        E. Apra, T.L. Windus, W.A. de Jong
                 "NWChem: a comprehensive and scalable open-source
                  solution for large scale molecular simulations"
                      Comput. Phys. Commun. 181, 1477 (2010)
                           doi:10.1016/j.cpc.2010.04.018

                                      AUTHORS
                                      -------
          E. Apra, E. J. Bylaska, W. A. de Jong, N. Govind, K. Kowalski,
       T. P. Straatsma, M. Valiev, H. J. J. van Dam, D. Wang, T. L. Windus,
        J. Hammond, J. Autschbach, K. Bhaskaran-Nair, J. Brabec, K. Lopata,
       S. A. Fischer, S. Krishnamoorthy, W. Ma, M. Klemm, O. Villa, Y. Chen,
    V. Anisimov, F. Aquino, S. Hirata, M. T. Hackler, T. Risthaus, M. Malagoli,
       A. Marenich, A. Otero-de-la-Roza, J. Mullin, P. Nichols, R. Peverati,
     J. Pittner, Y. Zhao, P.-D. Fan, A. Fonari, M. Williamson, R. J. Harrison,
       J. R. Rehr, M. Dupuis, D. Silverstein, D. M. A. Smith, J. Nieplocha,
        V. Tipparaju, M. Krishnan, B. E. Van Kuiken, A. Vazquez-Mayagoitia,
        L. Jensen, M. Swart, Q. Wu, T. Van Voorhis, A. A. Auer, M. Nooijen,
      L. D. Crosby, E. Brown, G. Cisneros, G. I. Fann, H. Fruchtl, J. Garza,
        K. Hirao, R. A. Kendall, J. A. Nichols, K. Tsemekhman, K. Wolinski,
     J. Anchell, D. E. Bernholdt, P. Borowski, T. Clark, D. Clerc, H. Dachsel,
   M. J. O. Deegan, K. Dyall, D. Elwood, E. Glendening, M. Gutowski, A. C. Hess,
         J. Jaffe, B. G. Johnson, J. Ju, R. Kobayashi, R. Kutteh, Z. Lin,
   R. Littlefield, X. Long, B. Meng, T. Nakajima, S. Niu, L. Pollack, M. Rosing,
   K. Glaesemann, G. Sandrone, M. Stave, H. Taylor, G. Thomas, J. H. van Lenthe,
                               A. T. Wong, Z. Zhang.

 Total times  cpu:      469.8s     wall:      471.5s
