# Supplementary material for: Reference-free NOE NMR analysis
Source: Chem Sci. 2020 Aug 31;11(36):9930–6. doi: 10.1039/d0sc02970j (PMC8162118; doi:10.1039/d0sc02970j)
Supplement: SC-011-D0SC02970J-s002 [file SC-011-D0SC02970J-s002.piz › artemisinin_structures/artemisin_SRSRSSS/artemisin_SRSRSSS_b36311.out]

 argument  1 = artemisin_SSSRSSR/artemisin_SSSRSSR_b36311.nw
  Warning: test file already existed: ./molecule.dir_check_s.5
                                         
                                         


              Northwest Computational Chemistry Package (NWChem) 6.6
              ------------------------------------------------------


                    Environmental Molecular Sciences Laboratory
                       Pacific Northwest National Laboratory
                                Richland, WA 99352

                              Copyright (c) 1994-2015
                       Pacific Northwest National Laboratory
                            Battelle Memorial Institute

             NWChem is an open-source computational chemistry package
                        distributed under the terms of the
                      Educational Community License (ECL) 2.0
             A copy of the license is included with this distribution
                              in the LICENSE.TXT file

                                  ACKNOWLEDGMENT
                                  --------------

            This software and its documentation were developed at the
            EMSL at Pacific Northwest National Laboratory, a multiprogram
            national laboratory, operated for the U.S. Department of Energy
            by Battelle under Contract Number DE-AC05-76RL01830. Support
            for this work was provided by the Department of Energy Office
            of Biological and Environmental Research, Office of Basic
            Energy Sciences, and the Office of Advanced Scientific Computing.


           Job information
           ---------------

    hostname        = nmrserver1
    program         = /home/software/NWChem/bin/nwchem
    date            = Sun Jul 23 21:15:27 2017

    compiled        = Mon_Dec_26_22:57:25_2016
    source          = /home/software/src/nwchem-6.6
    nwchem branch   = 6.6
    nwchem revision = 27746
    ga revision     = 10594
    input           = artemisin_SSSRSSR/artemisin_SSSRSSR_b36311.nw
    prefix          = molecule.
    data base       = ./molecule.db
    status          = startup
    nproc           =        6
    time left       =     -1s


           Memory information
           ------------------

    heap     =   13107198 doubles =    100.0 Mbytes
    stack    =   13107195 doubles =    100.0 Mbytes
    global   =   26214400 doubles =    200.0 Mbytes (distinct from heap & stack)
    total    =   52428793 doubles =    400.0 Mbytes
    verify   = yes
    hardfail = no 


           Directory information
           ---------------------

  0 permanent = .
  0 scratch   = .


                                NWChem Input Module
                                -------------------


                                     molecule
                                     --------

 Scaling coordinates for geometry "geometry" by  1.889725989
 (inverse scale =  0.529177249)

 C1  symmetry detected

          ------
          auto-z
          ------


                             Geometry "geometry" -> ""
                             -------------------------

 Output coordinates in angstroms (scale by  1.889725989 to convert to a.u.)

  No.       Tag          Charge          X              Y              Z
 ---- ---------------- ---------- -------------- -------------- --------------
    1 C                    6.0000    -0.43177643     0.02447468     0.94517882
    2 O                    8.0000    -1.45035451    -0.97362620     1.11407973
    3 C                    6.0000    -1.19256012    -2.24884290     0.76556697
    4 C                    6.0000    -0.41329365    -2.47143699    -0.51186206
    5 C                    6.0000     0.70477350    -1.44293725    -0.76767149
    6 C                    6.0000     0.26483384    -0.00743331    -0.43488383
    7 C                    6.0000     1.98486907    -1.83646130    -0.01530873
    8 C                    6.0000     3.12133994    -0.88050466    -0.35680836
    9 C                    6.0000     2.80414851     0.57255591     0.01957801
   10 C                    6.0000     1.43428490     1.01806921    -0.57255427
   11 C                    6.0000     1.05258544     2.45377804    -0.14477752
   12 C                    6.0000    -0.37459007     2.89240477    -0.50301023
   13 C                    6.0000    -1.46109756     1.94369636     0.04995482
   14 O                    8.0000    -0.99794829     1.30770902     1.24361913
   15 C                    6.0000    -2.72137873     2.72804787     0.40591286
   16 O                    8.0000    -1.68197397    -3.18535578     1.39130551
   17 C                    6.0000    -1.41661426    -2.57600010    -1.66402000
   18 C                    6.0000     3.00551862     0.78558786     1.52485729
   19 O                    8.0000    -1.85480378     0.96426896    -0.91823317
   20 O                    8.0000    -0.65071389     0.37368316    -1.49750819
   21 H                    1.0000     0.28423105    -0.16735484     1.74541287
   22 H                    1.0000     0.05858220    -3.45920363    -0.41762902
   23 H                    1.0000     0.94695998    -1.48993529    -1.84002054
   24 H                    1.0000     2.28739373    -2.84942855    -0.30860767
   25 H                    1.0000     1.81583960    -1.86386166     1.06679433
   26 H                    1.0000     3.31883153    -0.93311856    -1.43556668
   27 H                    1.0000     4.04225713    -1.21305695     0.13701922
   28 H                    1.0000     3.57159188     1.19512183    -0.46313615
   29 H                    1.0000     1.61512108     1.09567964    -1.65795289
   30 H                    1.0000     1.76329625     3.15998319    -0.59266705
   31 H                    1.0000     1.15976986     2.57193745     0.93858258
   32 H                    1.0000    -0.47490298     3.00296025    -1.58955340
   33 H                    1.0000    -0.50549638     3.89380394    -0.07280774
   34 H                    1.0000    -3.49750550     2.05261924     0.78492903
   35 H                    1.0000    -2.52619895     3.46569668     1.19155424
   36 H                    1.0000    -3.13459392     3.23614733    -0.47181779
   37 H                    1.0000    -2.07733073    -3.43800852    -1.51485804
   38 H                    1.0000    -2.06273122    -1.69659460    -1.73530526
   39 H                    1.0000    -0.90597259    -2.71329326    -2.62244665
   40 H                    1.0000     2.27861285     0.24619837     2.13228462
   41 H                    1.0000     3.99962837     0.43520706     1.82670306
   42 H                    1.0000     2.96271422     1.84507831     1.79207101

      Atomic Mass 
      ----------- 

      C                 12.000000
      O                 15.994910
      H                  1.007825


 Effective nuclear repulsion energy (a.u.)    1868.4753226985

            Nuclear Dipole moment (a.u.) 
            ----------------------------
        X                 Y               Z
 ---------------- ---------------- ----------------
    -0.0000000000    -0.0000000000     0.0000000000


                                Z-matrix (autoz)
                                -------- 

 Units are Angstrom for bonds and degrees for angles

      Type          Name      I     J     K     L     M      Value
      ----------- --------  ----- ----- ----- ----- ----- ----------
    1 Stretch                  1     2                       1.43605
    2 Stretch                  1     6                       1.54624
    3 Stretch                  1    14                       1.43398
    4 Stretch                  1    21                       1.09080
    5 Stretch                  2     3                       1.34688
    6 Stretch                  3     4                       1.51282
    7 Stretch                  3    16                       1.22806
    8 Stretch                  4     5                       1.54056
    9 Stretch                  4    17                       1.53136
   10 Stretch                  4    22                       1.09874
   11 Stretch                  5     6                       1.53784
   12 Stretch                  5     7                       1.53608
   13 Stretch                  5    23                       1.10036
   14 Stretch                  6    10                       1.56148
   15 Stretch                  6    20                       1.45350
   16 Stretch                  7     8                       1.52382
   17 Stretch                  7    24                       1.09711
   18 Stretch                  7    25                       1.09557
   19 Stretch                  8     9                       1.53416
   20 Stretch                  8    26                       1.09795
   21 Stretch                  8    27                       1.09661
   22 Stretch                  9    10                       1.55744
   23 Stretch                  9    18                       1.53356
   24 Stretch                  9    28                       1.09980
   25 Stretch                 10    11                       1.54595
   26 Stretch                 10    29                       1.10309
   27 Stretch                 11    12                       1.53543
   28 Stretch                 11    30                       1.09747
   29 Stretch                 11    31                       1.09504
   30 Stretch                 12    13                       1.54477
   31 Stretch                 12    32                       1.09675
   32 Stretch                 12    33                       1.09773
   33 Stretch                 13    14                       1.42962
   34 Stretch                 13    15                       1.52651
   35 Stretch                 13    19                       1.43237
   36 Stretch                 15    34                       1.09646
   37 Stretch                 15    35                       1.09520
   38 Stretch                 15    36                       1.09514
   39 Stretch                 17    37                       1.09629
   40 Stretch                 17    38                       1.09357
   41 Stretch                 17    39                       1.09462
   42 Stretch                 18    40                       1.09009
   43 Stretch                 18    41                       1.09642
   44 Stretch                 18    42                       1.09351
   45 Stretch                 19    20                       1.46088
   46 Bend                     1     2     3               119.46278
   47 Bend                     1     6     5               109.95531
   48 Bend                     1     6    10               113.73761
   49 Bend                     1     6    20               111.30432
   50 Bend                     1    14    13               110.62420
   51 Bend                     2     1     6               114.21626
   52 Bend                     2     1    14               108.50835
   53 Bend                     2     1    21               104.89627
   54 Bend                     2     3     4               117.15467
   55 Bend                     2     3    16               120.92365
   56 Bend                     3     4     5               114.57112
   57 Bend                     3     4    17               107.93060
   58 Bend                     3     4    22               106.32473
   59 Bend                     4     3    16               121.55578
   60 Bend                     4     5     6               112.31092
   61 Bend                     4     5     7               110.63682
   62 Bend                     4     5    23               107.04029
   63 Bend                     4    17    37               110.25440
   64 Bend                     4    17    38               112.41040
   65 Bend                     4    17    39               111.20383
   66 Bend                     5     4    17               113.33809
   67 Bend                     5     4    22               107.62204
   68 Bend                     5     6    10               112.31588
   69 Bend                     5     6    20               105.47093
   70 Bend                     5     7     8               110.55043
   71 Bend                     5     7    24               109.59638
   72 Bend                     5     7    25               111.19892
   73 Bend                     6     1    14               112.46353
   74 Bend                     6     1    21               110.81956
   75 Bend                     6     5     7               111.81113
   76 Bend                     6     5    23               108.28376
   77 Bend                     6    10     9               115.93478
   78 Bend                     6    10    11               113.61615
   79 Bend                     6    10    29               104.81724
   80 Bend                     6    20    19               109.58963
   81 Bend                     7     5    23               106.43716
   82 Bend                     7     8     9               112.64363
   83 Bend                     7     8    26               108.92181
   84 Bend                     7     8    27               109.58168
   85 Bend                     8     7    24               108.28007
   86 Bend                     8     7    25               110.61633
   87 Bend                     8     9    10               111.06991
   88 Bend                     8     9    18               110.19607
   89 Bend                     8     9    28               106.51057
   90 Bend                     9     8    26               108.88225
   91 Bend                     9     8    27               110.51002
   92 Bend                     9    10    11               112.18632
   93 Bend                     9    10    29               104.47937
   94 Bend                     9    18    40               112.99519
   95 Bend                     9    18    41               110.17505
   96 Bend                     9    18    42               111.67311
   97 Bend                    10     6    20               103.59690
   98 Bend                    10     9    18               116.67582
   99 Bend                    10     9    28               106.55637
  100 Bend                    10    11    12               115.48253
  101 Bend                    10    11    30               108.95222
  102 Bend                    10    11    31               110.47502
  103 Bend                    11    10    29               104.32408
  104 Bend                    11    12    13               113.25337
  105 Bend                    11    12    32               110.17878
  106 Bend                    11    12    33               106.26080
  107 Bend                    12    11    30               108.83782
  108 Bend                    12    11    31               106.91644
  109 Bend                    12    13    14               110.13466
  110 Bend                    12    13    15               110.40124
  111 Bend                    12    13    19               111.79623
  112 Bend                    13    12    32               110.62221
  113 Bend                    13    12    33               109.63871
  114 Bend                    13    15    34               110.39465
  115 Bend                    13    15    35               111.48249
  116 Bend                    13    15    36               111.28535
  117 Bend                    13    19    20               108.53635
  118 Bend                    14     1    21               105.29913
  119 Bend                    14    13    15               107.53862
  120 Bend                    14    13    19               110.44022
  121 Bend                    15    13    19               106.38157
  122 Bend                    17     4    22               106.53042
  123 Bend                    18     9    28               105.10290
  124 Bend                    24     7    25               106.46944
  125 Bend                    26     8    27               106.07320
  126 Bend                    30    11    31               105.71993
  127 Bend                    32    12    33               106.58219
  128 Bend                    34    15    35               107.04245
  129 Bend                    34    15    36               107.20363
  130 Bend                    35    15    36               109.25034
  131 Bend                    37    17    38               106.56426
  132 Bend                    37    17    39               107.55757
  133 Bend                    38    17    39               108.62731
  134 Bend                    40    18    41               107.04218
  135 Bend                    40    18    42               108.49068
  136 Bend                    41    18    42               106.13167
  137 Torsion                  1     2     3     4         -40.74997
  138 Torsion                  1     2     3    16         146.08903
  139 Torsion                  1     6     5     4          47.18918
  140 Torsion                  1     6     5     7         -77.87960
  141 Torsion                  1     6     5    23         165.17035
  142 Torsion                  1     6    10     9          82.09425
  143 Torsion                  1     6    10    11         -50.04405
  144 Torsion                  1     6    10    29        -163.30809
  145 Torsion                  1     6    20    19          12.95603
  146 Torsion                  1    14    13    12         -94.97044
  147 Torsion                  1    14    13    15         144.68129
  148 Torsion                  1    14    13    19          28.99496
  149 Torsion                  2     1     6     5         -49.17666
  150 Torsion                  2     1     6    10        -176.11609
  151 Torsion                  2     1     6    20          67.32330
  152 Torsion                  2     1    14    13         -94.25158
  153 Torsion                  2     3     4     5          37.73101
  154 Torsion                  2     3     4    17         -89.55459
  155 Torsion                  2     3     4    22         156.46743
  156 Torsion                  3     2     1     6          47.30336
  157 Torsion                  3     2     1    14         173.62905
  158 Torsion                  3     2     1    21         -74.22450
  159 Torsion                  3     4     5     6         -41.99598
  160 Torsion                  3     4     5     7          83.71478
  161 Torsion                  3     4     5    23        -160.71102
  162 Torsion                  3     4    17    37         -62.20536
  163 Torsion                  3     4    17    38          56.53740
  164 Torsion                  3     4    17    39         178.58194
  165 Torsion                  4     5     6    10         174.92084
  166 Torsion                  4     5     6    20         -72.91381
  167 Torsion                  4     5     7     8         175.50429
  168 Torsion                  4     5     7    24          56.22683
  169 Torsion                  4     5     7    25         -61.21560
  170 Torsion                  5     4     3    16        -149.15413
  171 Torsion                  5     4    17    37         169.79872
  172 Torsion                  5     4    17    38         -71.45852
  173 Torsion                  5     4    17    39          50.58602
  174 Torsion                  5     6     1    14        -173.41329
  175 Torsion                  5     6     1    21          69.02575
  176 Torsion                  5     6    10     9         -43.60361
  177 Torsion                  5     6    10    11        -175.74191
  178 Torsion                  5     6    10    29          70.99405
  179 Torsion                  5     6    20    19         132.16706
  180 Torsion                  5     7     8     9          60.16605
  181 Torsion                  5     7     8    26         -60.74359
  182 Torsion                  5     7     8    27        -176.37565
  183 Torsion                  6     1    14    13          33.08399
  184 Torsion                  6     5     4    17          82.47278
  185 Torsion                  6     5     4    22        -159.99913
  186 Torsion                  6     5     7     8         -58.50464
  187 Torsion                  6     5     7    24        -177.78210
  188 Torsion                  6     5     7    25          64.77547
  189 Torsion                  6    10     9     8          44.08462
  190 Torsion                  6    10     9    18         -83.33177
  191 Torsion                  6    10     9    28         159.69569
  192 Torsion                  6    10    11    12         -37.02973
  193 Torsion                  6    10    11    30        -159.83951
  194 Torsion                  6    10    11    31          84.43868
  195 Torsion                  6    20    19    13          48.26706
  196 Torsion                  7     5     4    17        -151.81646
  197 Torsion                  7     5     4    22         -34.28836
  198 Torsion                  7     5     6    10          49.85206
  199 Torsion                  7     5     6    20         162.01742
  200 Torsion                  7     8     9    10         -52.04113
  201 Torsion                  7     8     9    18          78.82888
  202 Torsion                  7     8     9    28        -167.68055
  203 Torsion                  8     7     5    23          59.55423
  204 Torsion                  8     9    10    11         176.88286
  205 Torsion                  8     9    10    29         -70.70510
  206 Torsion                  8     9    18    40         -67.61997
  207 Torsion                  8     9    18    41          52.05742
  208 Torsion                  8     9    18    42         169.73824
  209 Torsion                  9     8     7    24        -179.76379
  210 Torsion                  9     8     7    25         -63.45097
  211 Torsion                  9    10     6    20        -156.92792
  212 Torsion                  9    10    11    12        -170.96113
  213 Torsion                  9    10    11    30          66.22908
  214 Torsion                  9    10    11    31         -49.49272
  215 Torsion                 10     6     1    14          59.64728
  216 Torsion                 10     6     1    21         -57.91369
  217 Torsion                 10     6     5    23         -67.09799
  218 Torsion                 10     6    20    19        -109.64971
  219 Torsion                 10     9     8    26          68.89113
  220 Torsion                 10     9     8    27        -174.98178
  221 Torsion                 10     9    18    40          60.22322
  222 Torsion                 10     9    18    41         179.90062
  223 Torsion                 10     9    18    42         -62.41857
  224 Torsion                 10    11    12    13          55.69036
  225 Torsion                 10    11    12    32         -68.80446
  226 Torsion                 10    11    12    33         176.11342
  227 Torsion                 11    10     6    20          70.93378
  228 Torsion                 11    10     9    18          49.46646
  229 Torsion                 11    10     9    28         -67.50607
  230 Torsion                 11    12    13    14          28.38457
  231 Torsion                 11    12    13    15         146.99181
  232 Torsion                 11    12    13    19         -94.79166
  233 Torsion                 12    11    10    29          76.53037
  234 Torsion                 12    13    15    34         179.19202
  235 Torsion                 12    13    15    35         -61.96929
  236 Torsion                 12    13    15    36          60.27805
  237 Torsion                 12    13    19    20          47.79373
  238 Torsion                 13    12    11    30         178.56081
  239 Torsion                 13    12    11    31         -67.67481
  240 Torsion                 13    14     1    21         153.87080
  241 Torsion                 14     1     6    20         -56.91333
  242 Torsion                 14    13    12    32         152.63830
  243 Torsion                 14    13    12    33         -90.10036
  244 Torsion                 14    13    15    34         -60.62843
  245 Torsion                 14    13    15    35          58.21026
  246 Torsion                 14    13    15    36        -179.54239
  247 Torsion                 14    13    19    20         -75.20915
  248 Torsion                 15    13    12    32         -88.75446
  249 Torsion                 15    13    12    33          28.50688
  250 Torsion                 15    13    19    20         168.38254
  251 Torsion                 16     3     4    17          83.56026
  252 Torsion                 16     3     4    22         -30.41771
  253 Torsion                 17     4     5    23         -36.24226
  254 Torsion                 18     9     8    26        -160.23886
  255 Torsion                 18     9     8    27         -44.11177
  256 Torsion                 18     9    10    29         161.87851
  257 Torsion                 19    13    12    32          29.46208
  258 Torsion                 19    13    12    33         146.72341
  259 Torsion                 19    13    15    34          57.70866
  260 Torsion                 19    13    15    35         176.54736
  261 Torsion                 19    13    15    36         -61.20530
  262 Torsion                 20     6     1    21        -174.47429
  263 Torsion                 20     6     5    23          45.06736
  264 Torsion                 20     6    10    29         -42.33026
  265 Torsion                 22     4     5    23          81.28584
  266 Torsion                 22     4    17    37          51.63582
  267 Torsion                 22     4    17    38         170.37858
  268 Torsion                 22     4    17    39         -67.57688
  269 Torsion                 23     5     7    24         -59.72323
  270 Torsion                 23     5     7    25        -177.16566
  271 Torsion                 24     7     8    26          59.32657
  272 Torsion                 24     7     8    27         -56.30548
  273 Torsion                 25     7     8    26         175.63939
  274 Torsion                 25     7     8    27          60.00733
  275 Torsion                 26     8     9    28         -46.74829
  276 Torsion                 27     8     9    28          69.37880
  277 Torsion                 28     9    10    29          44.90597
  278 Torsion                 28     9    18    40         177.99181
  279 Torsion                 28     9    18    41         -62.33079
  280 Torsion                 28     9    18    42          55.35002
  281 Torsion                 29    10    11    30         -46.27942
  282 Torsion                 29    10    11    31        -162.00122
  283 Torsion                 30    11    12    32          54.06599
  284 Torsion                 30    11    12    33         -61.01613
  285 Torsion                 31    11    12    32         167.83037
  286 Torsion                 31    11    12    33          52.74826


            XYZ format geometry
            -------------------
    42
 geometry
 C                    -0.43177643     0.02447468     0.94517882
 O                    -1.45035451    -0.97362620     1.11407973
 C                    -1.19256012    -2.24884290     0.76556697
 C                    -0.41329365    -2.47143699    -0.51186206
 C                     0.70477350    -1.44293725    -0.76767149
 C                     0.26483384    -0.00743331    -0.43488383
 C                     1.98486907    -1.83646130    -0.01530873
 C                     3.12133994    -0.88050466    -0.35680836
 C                     2.80414851     0.57255591     0.01957801
 C                     1.43428490     1.01806921    -0.57255427
 C                     1.05258544     2.45377804    -0.14477752
 C                    -0.37459007     2.89240477    -0.50301023
 C                    -1.46109756     1.94369636     0.04995482
 O                    -0.99794829     1.30770902     1.24361913
 C                    -2.72137873     2.72804787     0.40591286
 O                    -1.68197397    -3.18535578     1.39130551
 C                    -1.41661426    -2.57600010    -1.66402000
 C                     3.00551862     0.78558786     1.52485729
 O                    -1.85480378     0.96426896    -0.91823317
 O                    -0.65071389     0.37368316    -1.49750819
 H                     0.28423105    -0.16735484     1.74541287
 H                     0.05858220    -3.45920363    -0.41762902
 H                     0.94695998    -1.48993529    -1.84002054
 H                     2.28739373    -2.84942855    -0.30860767
 H                     1.81583960    -1.86386166     1.06679433
 H                     3.31883153    -0.93311856    -1.43556668
 H                     4.04225713    -1.21305695     0.13701922
 H                     3.57159188     1.19512183    -0.46313615
 H                     1.61512108     1.09567964    -1.65795289
 H                     1.76329625     3.15998319    -0.59266705
 H                     1.15976986     2.57193745     0.93858258
 H                    -0.47490298     3.00296025    -1.58955340
 H                    -0.50549638     3.89380394    -0.07280774
 H                    -3.49750550     2.05261924     0.78492903
 H                    -2.52619895     3.46569668     1.19155424
 H                    -3.13459392     3.23614733    -0.47181779
 H                    -2.07733073    -3.43800852    -1.51485804
 H                    -2.06273122    -1.69659460    -1.73530526
 H                    -0.90597259    -2.71329326    -2.62244665
 H                     2.27861285     0.24619837     2.13228462
 H                     3.99962837     0.43520706     1.82670306
 H                     2.96271422     1.84507831     1.79207101

 ==============================================================================
                                internuclear distances
 ------------------------------------------------------------------------------
       center one      |      center two      | atomic units |  angstroms
 ------------------------------------------------------------------------------
    2 O                |   1 C                |     2.71374  |     1.43605
    3 C                |   2 O                |     2.54524  |     1.34688
    4 C                |   3 C                |     2.85882  |     1.51282
    5 C                |   4 C                |     2.91124  |     1.54056
    6 C                |   1 C                |     2.92197  |     1.54624
    6 C                |   5 C                |     2.90610  |     1.53784
    7 C                |   5 C                |     2.90278  |     1.53608
    8 C                |   7 C                |     2.87961  |     1.52382
    9 C                |   8 C                |     2.89915  |     1.53416
   10 C                |   6 C                |     2.95077  |     1.56148
   10 C                |   9 C                |     2.94314  |     1.55744
   11 C                |  10 C                |     2.92141  |     1.54595
   12 C                |  11 C                |     2.90155  |     1.53543
   13 C                |  12 C                |     2.91919  |     1.54477
   14 O                |   1 C                |     2.70984  |     1.43398
   14 O                |  13 C                |     2.70160  |     1.42962
   15 C                |  13 C                |     2.88468  |     1.52651
   16 O                |   3 C                |     2.32070  |     1.22806
   17 C                |   4 C                |     2.89384  |     1.53136
   18 C                |   9 C                |     2.89800  |     1.53356
   19 O                |  13 C                |     2.70678  |     1.43237
   20 O                |   6 C                |     2.74671  |     1.45350
   21 H                |   1 C                |     2.06131  |     1.09080
   22 H                |   4 C                |     2.07632  |     1.09874
   23 H                |   5 C                |     2.07938  |     1.10036
   24 H                |   7 C                |     2.07324  |     1.09711
   25 H                |   7 C                |     2.07032  |     1.09557
   26 H                |   8 C                |     2.07482  |     1.09795
   27 H                |   8 C                |     2.07229  |     1.09661
   28 H                |   9 C                |     2.07833  |     1.09980
   29 H                |  10 C                |     2.08454  |     1.10309
   30 H                |  11 C                |     2.07392  |     1.09747
   31 H                |  11 C                |     2.06933  |     1.09504
   32 H                |  12 C                |     2.07256  |     1.09675
   33 H                |  12 C                |     2.07441  |     1.09773
   34 H                |  15 C                |     2.07201  |     1.09646
   35 H                |  15 C                |     2.06962  |     1.09520
   36 H                |  15 C                |     2.06951  |     1.09514
   37 H                |  17 C                |     2.07169  |     1.09629
   38 H                |  17 C                |     2.06655  |     1.09357
   39 H                |  17 C                |     2.06853  |     1.09462
   40 H                |  18 C                |     2.05998  |     1.09009
   41 H                |  18 C                |     2.07193  |     1.09642
   42 H                |  18 C                |     2.06643  |     1.09351
 ------------------------------------------------------------------------------
                         number of included internuclear distances:         44
 ==============================================================================


 ==============================================================================
                                 internuclear angles
 ------------------------------------------------------------------------------
        center 1       |       center 2       |       center 3       |  degrees
 ------------------------------------------------------------------------------
    2 O                |   1 C                |   6 C                |   114.22
    2 O                |   1 C                |  14 O                |   108.51
    2 O                |   1 C                |  21 H                |   104.90
    6 C                |   1 C                |  14 O                |   112.46
    6 C                |   1 C                |  21 H                |   110.82
   14 O                |   1 C                |  21 H                |   105.30
    1 C                |   2 O                |   3 C                |   119.46
    2 O                |   3 C                |   4 C                |   117.15
    2 O                |   3 C                |  16 O                |   120.92
    4 C                |   3 C                |  16 O                |   121.56
    3 C                |   4 C                |   5 C                |   114.57
    3 C                |   4 C                |  17 C                |   107.93
    3 C                |   4 C                |  22 H                |   106.32
    5 C                |   4 C                |  17 C                |   113.34
    5 C                |   4 C                |  22 H                |   107.62
   17 C                |   4 C                |  22 H                |   106.53
    4 C                |   5 C                |   6 C                |   112.31
    4 C                |   5 C                |   7 C                |   110.64
    4 C                |   5 C                |  23 H                |   107.04
    6 C                |   5 C                |   7 C                |   111.81
    6 C                |   5 C                |  23 H                |   108.28
    7 C                |   5 C                |  23 H                |   106.44
    1 C                |   6 C                |   5 C                |   109.96
    1 C                |   6 C                |  10 C                |   113.74
    1 C                |   6 C                |  20 O                |   111.30
    5 C                |   6 C                |  10 C                |   112.32
    5 C                |   6 C                |  20 O                |   105.47
   10 C                |   6 C                |  20 O                |   103.60
    5 C                |   7 C                |   8 C                |   110.55
    5 C                |   7 C                |  24 H                |   109.60
    5 C                |   7 C                |  25 H                |   111.20
    8 C                |   7 C                |  24 H                |   108.28
    8 C                |   7 C                |  25 H                |   110.62
   24 H                |   7 C                |  25 H                |   106.47
    7 C                |   8 C                |   9 C                |   112.64
    7 C                |   8 C                |  26 H                |   108.92
    7 C                |   8 C                |  27 H                |   109.58
    9 C                |   8 C                |  26 H                |   108.88
    9 C                |   8 C                |  27 H                |   110.51
   26 H                |   8 C                |  27 H                |   106.07
    8 C                |   9 C                |  10 C                |   111.07
    8 C                |   9 C                |  18 C                |   110.20
    8 C                |   9 C                |  28 H                |   106.51
   10 C                |   9 C                |  18 C                |   116.68
   10 C                |   9 C                |  28 H                |   106.56
   18 C                |   9 C                |  28 H                |   105.10
    6 C                |  10 C                |   9 C                |   115.93
    6 C                |  10 C                |  11 C                |   113.62
    6 C                |  10 C                |  29 H                |   104.82
    9 C                |  10 C                |  11 C                |   112.19
    9 C                |  10 C                |  29 H                |   104.48
   11 C                |  10 C                |  29 H                |   104.32
   10 C                |  11 C                |  12 C                |   115.48
   10 C                |  11 C                |  30 H                |   108.95
   10 C                |  11 C                |  31 H                |   110.48
   12 C                |  11 C                |  30 H                |   108.84
   12 C                |  11 C                |  31 H                |   106.92
   30 H                |  11 C                |  31 H                |   105.72
   11 C                |  12 C                |  13 C                |   113.25
   11 C                |  12 C                |  32 H                |   110.18
   11 C                |  12 C                |  33 H                |   106.26
   13 C                |  12 C                |  32 H                |   110.62
   13 C                |  12 C                |  33 H                |   109.64
   32 H                |  12 C                |  33 H                |   106.58
   12 C                |  13 C                |  14 O                |   110.13
   12 C                |  13 C                |  15 C                |   110.40
   12 C                |  13 C                |  19 O                |   111.80
   14 O                |  13 C                |  15 C                |   107.54
   14 O                |  13 C                |  19 O                |   110.44
   15 C                |  13 C                |  19 O                |   106.38
    1 C                |  14 O                |  13 C                |   110.62
   13 C                |  15 C                |  34 H                |   110.39
   13 C                |  15 C                |  35 H                |   111.48
   13 C                |  15 C                |  36 H                |   111.29
   34 H                |  15 C                |  35 H                |   107.04
   34 H                |  15 C                |  36 H                |   107.20
   35 H                |  15 C                |  36 H                |   109.25
    4 C                |  17 C                |  37 H                |   110.25
    4 C                |  17 C                |  38 H                |   112.41
    4 C                |  17 C                |  39 H                |   111.20
   37 H                |  17 C                |  38 H                |   106.56
   37 H                |  17 C                |  39 H                |   107.56
   38 H                |  17 C                |  39 H                |   108.63
    9 C                |  18 C                |  40 H                |   113.00
    9 C                |  18 C                |  41 H                |   110.18
    9 C                |  18 C                |  42 H                |   111.67
   40 H                |  18 C                |  41 H                |   107.04
   40 H                |  18 C                |  42 H                |   108.49
   41 H                |  18 C                |  42 H                |   106.13
 ------------------------------------------------------------------------------
                            number of included internuclear angles:         89
 ==============================================================================


 Summary of "ao basis" -> "" (cartesian)
 ------------------------------------------------------------------------------
       Tag                 Description            Shells   Functions and Types
 ---------------- ------------------------------  ------  ---------------------
 *                           6-31G*                   on all atoms 


                              NWChem Property Module
                              ----------------------


                                     molecule

  itol2e modified to match energy
  convergence criterion.

                                 NWChem DFT Module
                                 -----------------


                                     molecule


                      Basis "ao basis" -> "ao basis" (cartesian)
                      -----
  C (Carbon)
  ----------
            Exponent  Coefficients 
       -------------- ---------------------------------------------------------
  1 S  3.04752490E+03  0.001835
  1 S  4.57369510E+02  0.014037
  1 S  1.03948690E+02  0.068843
  1 S  2.92101550E+01  0.232184
  1 S  9.28666300E+00  0.467941
  1 S  3.16392700E+00  0.362312

  2 S  7.86827240E+00 -0.119332
  2 S  1.88128850E+00 -0.160854
  2 S  5.44249300E-01  1.143456

  3 P  7.86827240E+00  0.068999
  3 P  1.88128850E+00  0.316424
  3 P  5.44249300E-01  0.744308

  4 S  1.68714400E-01  1.000000

  5 P  1.68714400E-01  1.000000

  6 D  8.00000000E-01  1.000000

  O (Oxygen)
  ----------
            Exponent  Coefficients 
       -------------- ---------------------------------------------------------
  1 S  5.48467170E+03  0.001831
  1 S  8.25234950E+02  0.013950
  1 S  1.88046960E+02  0.068445
  1 S  5.29645000E+01  0.232714
  1 S  1.68975700E+01  0.470193
  1 S  5.79963530E+00  0.358521

  2 S  1.55396160E+01 -0.110778
  2 S  3.59993360E+00 -0.148026
  2 S  1.01376180E+00  1.130767

  3 P  1.55396160E+01  0.070874
  3 P  3.59993360E+00  0.339753
  3 P  1.01376180E+00  0.727159

  4 S  2.70005800E-01  1.000000

  5 P  2.70005800E-01  1.000000

  6 D  8.00000000E-01  1.000000

  H (Hydrogen)
  ------------
            Exponent  Coefficients 
       -------------- ---------------------------------------------------------
  1 S  1.87311370E+01  0.033495
  1 S  2.82539370E+00  0.234727
  1 S  6.40121700E-01  0.813757

  2 S  1.61277800E-01  1.000000


 Summary of "ao basis" -> "ao basis" (cartesian)
 ------------------------------------------------------------------------------
       Tag                 Description            Shells   Functions and Types
 ---------------- ------------------------------  ------  ---------------------
 C                           6-31G*                  6       15   3s2p1d
 O                           6-31G*                  6       15   3s2p1d
 H                           6-31G*                  2        2   2s


 Summary of "ao basis" -> "ao basis" (cartesian)
 ------------------------------------------------------------------------------
       Tag                 Description            Shells   Functions and Types
 ---------------- ------------------------------  ------  ---------------------
 C                           6-31G*                  6       15   3s2p1d
 O                           6-31G*                  6       15   3s2p1d
 H                           6-31G*                  2        2   2s


  Caching 1-el integrals 
  itol2e modified to match energy
  convergence criterion.

            General Information
            -------------------
          SCF calculation type: DFT
          Wavefunction type:  closed shell.
          No. of atoms     :    42
          No. of electrons :   152
           Alpha electrons :    76
            Beta electrons :    76
          Charge           :     0
          Spin multiplicity:     1
          Use of symmetry is: off; symmetry adaption is: off
          Maximum number of iterations:  30
          AO basis - number of functions:   344
                     number of shells:   164
          Convergence on energy requested: 1.00D-07
          Convergence on density requested: 1.00D-05
          Convergence on gradient requested: 5.00D-04

              XC Information
              --------------
                         B3LYP Method XC Potential
                     Hartree-Fock (Exact) Exchange  0.200          
                        Slater Exchange Functional  0.800 local    
                    Becke 1988 Exchange Functional  0.720 non-local
              Lee-Yang-Parr Correlation Functional  0.810          
                  VWN I RPA Correlation Functional  0.190 local    

             Grid Information
             ----------------
          Grid used for XC integration:  fine      
          Radial quadrature: Mura-Knowles        
          Angular quadrature: Lebedev. 
          Tag              B.-S. Rad. Rad. Pts. Rad. Cut. Ang. Pts.
          ---              ---------- --------- --------- ---------
          C                   0.70       70          15.0       590
          O                   0.60       70          14.0       590
          H                   0.35       60          14.0       590
          Grid pruning is: on 
          Number of quadrature shells:  2720
          Spatial weights used:  Erf1

          Convergence Information
          -----------------------
          Convergence aids based upon iterative change in 
          total energy or number of iterations. 
          Levelshifting, if invoked, occurs when the 
          HOMO/LUMO gap drops below (HL_TOL): 1.00D-02
          DIIS, if invoked, will attempt to extrapolate 
          using up to (NFOCK): 10 stored Fock matrices.

                    Damping( 0%)  Levelshifting(0.5)       DIIS
                  --------------- ------------------- ---------------
          dE  on:    start            ASAP                start   
          dE off:    2 iters         30 iters            30 iters 


      Screening Tolerance Information
      -------------------------------
          Density screening/tol_rho: 1.00D-11
          AO Gaussian exp screening on grid/accAOfunc:  16
          CD Gaussian exp screening on grid/accCDfunc:  20
          XC Gaussian exp screening on grid/accXCfunc:  20
          Schwarz screening/accCoul: 1.00D-08


      Superposition of Atomic Density Guess
      -------------------------------------

 Sum of atomic energies:        -949.63668925

      Non-variational initial energy
      ------------------------------

 Total energy =    -962.380464
 1-e energy   =   -5011.054547
 2-e energy   =    2180.198761
 HOMO         =      -0.273870
 LUMO         =       0.005256

   Time after variat. SCF:      7.2
   Time prior to 1st pass:      7.2

 Grid_pts file          = ./molecule.gridpts.0
 Record size in doubles =  12289        No. of grid_pts per rec  =   3070
 Max. records in memory =     97        Max. recs in file   =     21248


           Memory utilization after 1st SCF pass: 
           Heap Space remaining (MW):       11.89            11893134
          Stack Space remaining (MW):       13.10            13103364

   convergence    iter        energy       DeltaE   RMS-Dens  Diis-err    time
 ---------------- ----- ----------------- --------- --------- ---------  ------
 d= 0,ls=0.0,diis     1   -960.4638731696 -2.83D+03  9.20D-03  3.96D+00    50.9
 d= 0,ls=0.0,diis     2   -959.9081625393  5.56D-01  7.14D-03  9.68D+00    89.9
 d= 0,ls=0.0,diis     3   -960.7941195765 -8.86D-01  2.16D-03  7.97D-01   128.6
 d= 0,ls=0.0,diis     4   -960.8502037613 -5.61D-02  9.60D-04  2.30D-01   167.2
 d= 0,ls=0.0,diis     5   -960.8707073726 -2.05D-02  2.38D-04  1.04D-02   206.6
  Resetting Diis
 d= 0,ls=0.0,diis     6   -960.8715871467 -8.80D-04  8.97D-05  8.83D-04   250.1
 d= 0,ls=0.0,diis     7   -960.8716815770 -9.44D-05  4.66D-05  5.88D-05   293.5
 d= 0,ls=0.0,diis     8   -960.8716716607  9.92D-06  2.75D-05  1.55D-04   337.0
 d= 0,ls=0.0,diis     9   -960.8716880773 -1.64D-05  5.36D-06  5.90D-06   380.5
 d= 0,ls=0.0,diis    10   -960.8716886124 -5.35D-07  1.24D-06  3.44D-07   424.0
 d= 0,ls=0.0,diis    11   -960.8716886468 -3.44D-08  3.24D-07  1.91D-08   467.5


         Total DFT energy =     -960.871688646832
      One electron energy =    -5023.695251940320
           Coulomb energy =     2326.994260516732
    Exchange-Corr. energy =     -132.646019921734
 Nuclear repulsion energy =     1868.475322698490

 Numeric. integr. density =      152.000000980374

     Total iterative time =    460.2s


                       DFT Final Molecular Orbital Analysis
                       ------------------------------------

 Vector   20  Occ=2.000000D+00  E=-1.017771D+01
              MO Center= -1.4D+00, -2.6D+00, -1.7D+00, r^2= 2.8D-02
   Bfn.  Coefficient  Atom+Function         Bfn.  Coefficient  Atom+Function  
  ----- ------------  ---------------      ----- ------------  ---------------
   241      0.992953  17 C  s         

 Vector   21  Occ=2.000000D+00  E=-1.143340D+00
              MO Center= -1.2D+00,  6.8D-01, -5.8D-01, r^2= 1.8D+00
   Bfn.  Coefficient  Atom+Function         Bfn.  Coefficient  Atom+Function  
  ----- ------------  ---------------      ----- ------------  ---------------
   272      0.284113  19 O  s               276      0.281003  19 O  s         
   287      0.265850  20 O  s               291      0.242108  20 O  s         
   201      0.167404  14 O  s         

 Vector   22  Occ=2.000000D+00  E=-1.101900D+00
              MO Center= -1.3D+00, -9.8D-01,  7.5D-01, r^2= 2.2D+00
   Bfn.  Coefficient  Atom+Function         Bfn.  Coefficient  Atom+Function  
  ----- ------------  ---------------      ----- ------------  ---------------
    21      0.376952   2 O  s                17      0.353812   2 O  s         
    32      0.181995   3 C  s                16     -0.163753   2 O  s         

 Vector   23  Occ=2.000000D+00  E=-1.052200D+00
              MO Center= -1.0D+00,  5.3D-01,  7.5D-01, r^2= 3.2D+00
   Bfn.  Coefficient  Atom+Function         Bfn.  Coefficient  Atom+Function  
  ----- ------------  ---------------      ----- ------------  ---------------
   201      0.413913  14 O  s               197      0.368438  14 O  s         
   291     -0.174657  20 O  s               196     -0.171287  14 O  s         
   287     -0.151434  20 O  s         

 Vector   24  Occ=2.000000D+00  E=-1.003490D+00
              MO Center= -1.4D+00, -2.2D+00,  1.1D+00, r^2= 2.4D+00
   Bfn.  Coefficient  Atom+Function         Bfn.  Coefficient  Atom+Function  
  ----- ------------  ---------------      ----- ------------  ---------------
   231      0.383661  16 O  s               227      0.370804  16 O  s         
    21     -0.243460   2 O  s                17     -0.209547   2 O  s         
    34     -0.197203   3 C  py              226     -0.172566  16 O  s         

 Vector   25  Occ=2.000000D+00  E=-9.435683D-01
              MO Center= -8.9D-01,  6.0D-01, -7.2D-01, r^2= 2.5D+00
   Bfn.  Coefficient  Atom+Function         Bfn.  Coefficient  Atom+Function  
  ----- ------------  ---------------      ----- ------------  ---------------
   276      0.354656  19 O  s               291     -0.316403  20 O  s         
   272      0.296367  19 O  s               287     -0.254521  20 O  s         
    77     -0.173203   6 C  s         

 Vector   26  Occ=2.000000D+00  E=-8.555408D-01
              MO Center=  1.3D+00, -2.6D-01, -3.1D-01, r^2= 5.0D+00
   Bfn.  Coefficient  Atom+Function         Bfn.  Coefficient  Atom+Function  
  ----- ------------  ---------------      ----- ------------  ---------------
   291      0.173400  20 O  s                62     -0.156376   5 C  s         
   122     -0.151758   9 C  s         

 Vector   27  Occ=2.000000D+00  E=-8.188194D-01
              MO Center=  5.8D-01, -4.0D-01, -4.1D-01, r^2= 6.6D+00
   Bfn.  Coefficient  Atom+Function         Bfn.  Coefficient  Atom+Function  
  ----- ------------  ---------------      ----- ------------  ---------------
    47      0.196709   4 C  s                62      0.163675   5 C  s         
    51      0.156936   4 C  s         

 Vector   28  Occ=2.000000D+00  E=-8.012078D-01
              MO Center=  3.3D-01,  1.0D+00, -8.9D-02, r^2= 7.9D+00
   Bfn.  Coefficient  Atom+Function         Bfn.  Coefficient  Atom+Function  
  ----- ------------  ---------------      ----- ------------  ---------------
   167      0.191451  12 C  s         

 Vector   29  Occ=2.000000D+00  E=-7.676589D-01
              MO Center=  7.4D-02,  4.5D-01,  1.9D-01, r^2= 6.1D+00
   Bfn.  Coefficient  Atom+Function         Bfn.  Coefficient  Atom+Function  
  ----- ------------  ---------------      ----- ------------  ---------------
   291     -0.217680  20 O  s                 2      0.204911   1 C  s         
     6      0.159524   1 C  s               276      0.157275  19 O  s         
   287     -0.156356  20 O  s         

 Vector   30  Occ=2.000000D+00  E=-7.592166D-01
              MO Center=  2.5D-01, -7.8D-01, -2.5D-01, r^2= 8.6D+00
   Bfn.  Coefficient  Atom+Function         Bfn.  Coefficient  Atom+Function  
  ----- ------------  ---------------      ----- ------------  ---------------
   242      0.175750  17 C  s                47      0.166138   4 C  s         
   246      0.151736  17 C  s         

 Vector   31  Occ=2.000000D+00  E=-7.346061D-01
              MO Center= -3.4D-02,  1.3D+00,  7.7D-02, r^2= 8.7D+00
   Bfn.  Coefficient  Atom+Function         Bfn.  Coefficient  Atom+Function  
  ----- ------------  ---------------      ----- ------------  ---------------
   212      0.209503  15 C  s               216      0.190799  15 C  s         

 Vector   32  Occ=2.000000D+00  E=-7.037704D-01
              MO Center=  5.0D-01,  8.0D-01,  3.3D-01, r^2= 6.6D+00
   Bfn.  Coefficient  Atom+Function         Bfn.  Coefficient  Atom+Function  
  ----- ------------  ---------------      ----- ------------  ---------------
     2      0.187341   1 C  s               137     -0.187252  10 C  s         
   141     -0.170660  10 C  s               167      0.167378  12 C  s         
     6      0.164144   1 C  s                19      0.161036   2 O  py        
   257      0.161234  18 C  s               171      0.155946  12 C  s         
   261      0.150085  18 C  s         

 Vector   33  Occ=2.000000D+00  E=-6.898677D-01
              MO Center=  6.8D-01, -4.4D-01,  2.1D-02, r^2= 1.0D+01
   Bfn.  Coefficient  Atom+Function         Bfn.  Coefficient  Atom+Function  
  ----- ------------  ---------------      ----- ------------  ---------------
   257     -0.197125  18 C  s               261     -0.190054  18 C  s         
   242      0.183585  17 C  s               246      0.175413  17 C  s         
   107      0.152568   8 C  s         

 Vector   34  Occ=2.000000D+00  E=-6.618373D-01
              MO Center= -2.2D-01,  1.1D+00, -6.6D-02, r^2= 8.2D+00
   Bfn.  Coefficient  Atom+Function         Bfn.  Coefficient  Atom+Function  
  ----- ------------  ---------------      ----- ------------  ---------------
   212      0.178132  15 C  s               216      0.173978  15 C  s         

 Vector   35  Occ=2.000000D+00  E=-6.416102D-01
              MO Center= -3.7D-01, -1.7D+00, -5.0D-01, r^2= 6.7D+00
   Bfn.  Coefficient  Atom+Function         Bfn.  Coefficient  Atom+Function  
  ----- ------------  ---------------      ----- ------------  ---------------
   242      0.218254  17 C  s               246      0.217806  17 C  s         
    51     -0.155088   4 C  s                47     -0.154219   4 C  s         

 Vector   36  Occ=2.000000D+00  E=-6.261801D-01
              MO Center=  7.9D-01, -5.3D-01,  1.3D-02, r^2= 6.4D+00
   Bfn.  Coefficient  Atom+Function         Bfn.  Coefficient  Atom+Function  
  ----- ------------  ---------------      ----- ------------  ---------------
    19      0.169570   2 O  py               62      0.168802   5 C  s         
    66      0.168464   5 C  s         

 Vector   37  Occ=2.000000D+00  E=-6.010586D-01
              MO Center=  9.8D-01,  6.6D-01, -2.8D-01, r^2= 6.9D+00
   Bfn.  Coefficient  Atom+Function         Bfn.  Coefficient  Atom+Function  
  ----- ------------  ---------------      ----- ------------  ---------------
   156      0.195629  11 C  s               152      0.185054  11 C  s         

 Vector   38  Occ=2.000000D+00  E=-5.953146D-01
              MO Center= -7.7D-01, -1.1D-01,  1.6D-01, r^2= 6.1D+00
   Bfn.  Coefficient  Atom+Function         Bfn.  Coefficient  Atom+Function  
  ----- ------------  ---------------      ----- ------------  ---------------
    19      0.260307   2 O  py                3     -0.157802   1 C  px        

 Vector   39  Occ=2.000000D+00  E=-5.713471D-01
              MO Center=  3.7D-01,  4.3D-01,  5.1D-02, r^2= 6.6D+00
   Bfn.  Coefficient  Atom+Function         Bfn.  Coefficient  Atom+Function  
  ----- ------------  ---------------      ----- ------------  ---------------
   199      0.188392  14 O  py              288     -0.152594  20 O  px        

 Vector   40  Occ=2.000000D+00  E=-5.426491D-01
              MO Center=  5.9D-01,  4.5D-01,  1.9D-02, r^2= 7.3D+00
   Bfn.  Coefficient  Atom+Function         Bfn.  Coefficient  Atom+Function  
  ----- ------------  ---------------      ----- ------------  ---------------
   199      0.185301  14 O  py              288     -0.168422  20 O  px        
   275     -0.161201  19 O  pz              126     -0.156262   9 C  s         

 Vector   41  Occ=2.000000D+00  E=-5.349394D-01
              MO Center= -5.9D-01,  6.3D-01,  3.5D-01, r^2= 5.7D+00
   Bfn.  Coefficient  Atom+Function         Bfn.  Coefficient  Atom+Function  
  ----- ------------  ---------------      ----- ------------  ---------------
     5      0.191738   1 C  pz                3      0.183789   1 C  px        
   301      0.170068  21 H  s               291      0.157082  20 O  s         
   274      0.153577  19 O  py              182      0.151668  13 C  s         

 Vector   42  Occ=2.000000D+00  E=-5.267665D-01
              MO Center= -3.2D-01, -1.5D-01, -2.0D-01, r^2= 6.7D+00
   Bfn.  Coefficient  Atom+Function         Bfn.  Coefficient  Atom+Function  
  ----- ------------  ---------------      ----- ------------  ---------------
   273     -0.150756  19 O  px        

 Vector   43  Occ=2.000000D+00  E=-4.943064D-01
              MO Center=  1.0D+00, -8.1D-02, -1.7D-01, r^2= 7.4D+00
   Bfn.  Coefficient  Atom+Function         Bfn.  Coefficient  Atom+Function  
  ----- ------------  ---------------      ----- ------------  ---------------
    21      0.148684   2 O  s                49     -0.137493   4 C  py        
   140      0.135947  10 C  pz        

 Vector   44  Occ=2.000000D+00  E=-4.878453D-01
              MO Center=  2.9D-01, -2.5D-01, -2.2D-02, r^2= 8.5D+00
   Bfn.  Coefficient  Atom+Function         Bfn.  Coefficient  Atom+Function  
  ----- ------------  ---------------      ----- ------------  ---------------
    35      0.145678   3 C  pz               48      0.140575   4 C  px        

 Vector   45  Occ=2.000000D+00  E=-4.755925D-01
              MO Center=  4.6D-01,  4.9D-01, -2.0D-01, r^2= 9.1D+00
   Bfn.  Coefficient  Atom+Function         Bfn.  Coefficient  Atom+Function  
  ----- ------------  ---------------      ----- ------------  ---------------
   169      0.157671  12 C  py              273     -0.155242  19 O  px        

 Vector   46  Occ=2.000000D+00  E=-4.718118D-01
              MO Center= -4.6D-02, -6.0D-01, -9.9D-02, r^2= 9.2D+00
   Bfn.  Coefficient  Atom+Function         Bfn.  Coefficient  Atom+Function  
  ----- ------------  ---------------      ----- ------------  ---------------
    63      0.177792   5 C  px              231     -0.160508  16 O  s         

 Vector   47  Occ=2.000000D+00  E=-4.592429D-01
              MO Center=  1.1D+00,  5.5D-01,  2.0D-01, r^2= 8.0D+00
   Bfn.  Coefficient  Atom+Function         Bfn.  Coefficient  Atom+Function  
  ----- ------------  ---------------      ----- ------------  ---------------
   123      0.197229   9 C  px              258      0.172374  18 C  px        

 Vector   48  Occ=2.000000D+00  E=-4.457517D-01
              MO Center= -8.2D-02,  4.2D-02, -1.6D-01, r^2= 8.7D+00
   Bfn.  Coefficient  Atom+Function         Bfn.  Coefficient  Atom+Function  
  ----- ------------  ---------------      ----- ------------  ---------------
    65      0.168457   5 C  pz               18     -0.152214   2 O  px        

 Vector   49  Occ=2.000000D+00  E=-4.405364D-01
              MO Center= -1.1D-01, -2.5D-01,  4.8D-03, r^2= 9.3D+00
   Bfn.  Coefficient  Atom+Function         Bfn.  Coefficient  Atom+Function  
  ----- ------------  ---------------      ----- ------------  ---------------
    33      0.148342   3 C  px              290      0.134195  20 O  pz        

 Vector   50  Occ=2.000000D+00  E=-4.392795D-01
              MO Center= -4.2D-01, -3.0D-01,  4.7D-01, r^2= 1.1D+01
   Bfn.  Coefficient  Atom+Function         Bfn.  Coefficient  Atom+Function  
  ----- ------------  ---------------      ----- ------------  ---------------
   231      0.253798  16 O  s               229     -0.225738  16 O  py        

 Vector   51  Occ=2.000000D+00  E=-4.351245D-01
              MO Center=  8.3D-02, -5.2D-01,  2.5D-01, r^2= 1.0D+01
   Bfn.  Coefficient  Atom+Function         Bfn.  Coefficient  Atom+Function  
  ----- ------------  ---------------      ----- ------------  ---------------
   228      0.179739  16 O  px              231     -0.178915  16 O  s         
   229      0.167390  16 O  py              140      0.152219  10 C  pz        

 Vector   52  Occ=2.000000D+00  E=-4.273430D-01
              MO Center= -2.1D-01,  4.7D-01, -9.5D-02, r^2= 8.4D+00
   Bfn.  Coefficient  Atom+Function         Bfn.  Coefficient  Atom+Function  
  ----- ------------  ---------------      ----- ------------  ---------------
   290      0.194416  20 O  pz              273      0.179154  19 O  px        

 Vector   53  Occ=2.000000D+00  E=-4.215318D-01
              MO Center=  5.0D-03, -1.1D-01,  2.1D-01, r^2= 1.0D+01
   Bfn.  Coefficient  Atom+Function         Bfn.  Coefficient  Atom+Function  
  ----- ------------  ---------------      ----- ------------  ---------------
    18      0.166129   2 O  px        

 Vector   54  Occ=2.000000D+00  E=-4.148717D-01
              MO Center= -9.8D-01,  6.1D-01, -2.7D-01, r^2= 8.7D+00
   Bfn.  Coefficient  Atom+Function         Bfn.  Coefficient  Atom+Function  
  ----- ------------  ---------------      ----- ------------  ---------------
   215      0.173814  15 C  pz              213      0.169276  15 C  px        
   200      0.156501  14 O  pz        

 Vector   55  Occ=2.000000D+00  E=-4.111369D-01
              MO Center=  2.2D-01,  7.4D-01, -1.1D-01, r^2= 8.4D+00
   Bfn.  Coefficient  Atom+Function         Bfn.  Coefficient  Atom+Function  
  ----- ------------  ---------------      ----- ------------  ---------------
   289      0.166750  20 O  py              169      0.155679  12 C  py        
   290     -0.155318  20 O  pz        

 Vector   56  Occ=2.000000D+00  E=-4.008320D-01
              MO Center=  5.7D-01, -9.0D-01, -2.6D-01, r^2= 1.1D+01
   Bfn.  Coefficient  Atom+Function         Bfn.  Coefficient  Atom+Function  
  ----- ------------  ---------------      ----- ------------  ---------------
   108      0.225067   8 C  px              243     -0.191300  17 C  px        
   244     -0.156451  17 C  py              258     -0.153570  18 C  px        
   333      0.150696  37 H  s         

 Vector   57  Occ=2.000000D+00  E=-3.989286D-01
              MO Center=  9.6D-02,  4.4D-01,  8.1D-02, r^2= 1.0D+01
   Bfn.  Coefficient  Atom+Function         Bfn.  Coefficient  Atom+Function  
  ----- ------------  ---------------      ----- ------------  ---------------
    94      0.208046   7 C  py              215      0.169871  15 C  pz        
   289     -0.165436  20 O  py        

 Vector   58  Occ=2.000000D+00  E=-3.968920D-01
              MO Center= -1.1D+00,  8.1D-01, -8.5D-02, r^2= 1.0D+01
   Bfn.  Coefficient  Atom+Function         Bfn.  Coefficient  Atom+Function  
  ----- ------------  ---------------      ----- ------------  ---------------
   215      0.234941  15 C  pz              290     -0.170895  20 O  pz        
   329      0.168224  35 H  s         

 Vector   59  Occ=2.000000D+00  E=-3.906471D-01
              MO Center= -1.2D+00,  5.7D-01, -1.5D-01, r^2= 9.7D+00
   Bfn.  Coefficient  Atom+Function         Bfn.  Coefficient  Atom+Function  
  ----- ------------  ---------------      ----- ------------  ---------------
   214      0.249896  15 C  py              244      0.178127  17 C  py        
   200     -0.174141  14 O  pz               20      0.158363   2 O  pz        

 Vector   60  Occ=2.000000D+00  E=-3.834168D-01
              MO Center=  3.9D-01, -5.8D-02,  2.5D-01, r^2= 1.1D+01
   Bfn.  Coefficient  Atom+Function         Bfn.  Coefficient  Atom+Function  
  ----- ------------  ---------------      ----- ------------  ---------------
   259      0.148798  18 C  py               79      0.145990   6 C  py        
    20     -0.134899   2 O  pz              215     -0.134356  15 C  pz        

 Vector   61  Occ=2.000000D+00  E=-3.729792D-01
              MO Center=  4.3D-01,  8.3D-01,  2.4D-01, r^2= 1.0D+01
   Bfn.  Coefficient  Atom+Function         Bfn.  Coefficient  Atom+Function  
  ----- ------------  ---------------      ----- ------------  ---------------
   258      0.183744  18 C  px              154     -0.166754  11 C  py        

 Vector   62  Occ=2.000000D+00  E=-3.710827D-01
              MO Center= -5.7D-01, -1.4D+00, -3.9D-01, r^2= 7.7D+00
   Bfn.  Coefficient  Atom+Function         Bfn.  Coefficient  Atom+Function  
  ----- ------------  ---------------      ----- ------------  ---------------
   245      0.267095  17 C  pz               18      0.202541   2 O  px        
   337     -0.172188  39 H  s               338     -0.160745  39 H  s         
    35      0.153878   3 C  pz               50     -0.150140   4 C  pz        

 Vector   63  Occ=2.000000D+00  E=-3.685311D-01
              MO Center=  4.9D-01, -1.1D-01, -1.5D-01, r^2= 8.6D+00
   Bfn.  Coefficient  Atom+Function         Bfn.  Coefficient  Atom+Function  
  ----- ------------  ---------------      ----- ------------  ---------------
    95      0.148936   7 C  pz              140      0.137891  10 C  pz        
   170     -0.136704  12 C  pz              229     -0.135950  16 O  py        

 Vector   64  Occ=2.000000D+00  E=-3.643033D-01
              MO Center=  9.8D-02,  5.1D-01, -2.6D-01, r^2= 9.2D+00
   Bfn.  Coefficient  Atom+Function         Bfn.  Coefficient  Atom+Function  
  ----- ------------  ---------------      ----- ------------  ---------------
   153      0.181842  11 C  px              168     -0.160656  12 C  px        
   199      0.153025  14 O  py        

 Vector   65  Occ=2.000000D+00  E=-3.545067D-01
              MO Center=  7.0D-01,  5.9D-01,  7.0D-02, r^2= 9.5D+00
   Bfn.  Coefficient  Atom+Function         Bfn.  Coefficient  Atom+Function  
  ----- ------------  ---------------      ----- ------------  ---------------
   124      0.161370   9 C  py        

 Vector   66  Occ=2.000000D+00  E=-3.439893D-01
              MO Center=  1.5D-01, -2.2D-01, -2.6D-01, r^2= 9.3D+00
   Bfn.  Coefficient  Atom+Function         Bfn.  Coefficient  Atom+Function  
  ----- ------------  ---------------      ----- ------------  ---------------
    49      0.176804   4 C  py              200     -0.166119  14 O  pz        
   244     -0.161847  17 C  py        

 Vector   67  Occ=2.000000D+00  E=-3.382055D-01
              MO Center= -4.2D-02, -9.4D-01, -1.5D-01, r^2= 7.8D+00
   Bfn.  Coefficient  Atom+Function         Bfn.  Coefficient  Atom+Function  
  ----- ------------  ---------------      ----- ------------  ---------------
    18      0.209038   2 O  px               63      0.175162   5 C  px        
    93     -0.165207   7 C  px               49     -0.158045   4 C  py        

 Vector   68  Occ=2.000000D+00  E=-3.367693D-01
              MO Center=  1.2D+00,  2.3D-01, -1.0D-01, r^2= 8.1D+00
   Bfn.  Coefficient  Atom+Function         Bfn.  Coefficient  Atom+Function  
  ----- ------------  ---------------      ----- ------------  ---------------
   155     -0.183653  11 C  pz               95      0.180893   7 C  pz        
   110     -0.167951   8 C  pz        

 Vector   69  Occ=2.000000D+00  E=-3.258472D-01
              MO Center=  1.8D+00,  5.6D-01, -9.8D-02, r^2= 6.0D+00
   Bfn.  Coefficient  Atom+Function         Bfn.  Coefficient  Atom+Function  
  ----- ------------  ---------------      ----- ------------  ---------------
   260     -0.229406  18 C  pz              125      0.222687   9 C  pz        
   140     -0.216236  10 C  pz              318      0.184657  29 H  s         
   155      0.175770  11 C  pz              317      0.154059  29 H  s         

 Vector   70  Occ=2.000000D+00  E=-3.193620D-01
              MO Center= -2.0D-04, -9.6D-01,  1.3D-02, r^2= 8.2D+00
   Bfn.  Coefficient  Atom+Function         Bfn.  Coefficient  Atom+Function  
  ----- ------------  ---------------      ----- ------------  ---------------
   228      0.221927  16 O  px               48     -0.181552   4 C  px        
   275      0.175327  19 O  pz              109      0.162686   8 C  py        

 Vector   71  Occ=2.000000D+00  E=-3.126589D-01
              MO Center=  1.1D+00,  4.5D-01, -2.1D-02, r^2= 8.1D+00
   Bfn.  Coefficient  Atom+Function         Bfn.  Coefficient  Atom+Function  
  ----- ------------  ---------------      ----- ------------  ---------------
   124     -0.204045   9 C  py              109      0.201408   8 C  py        
   139      0.193177  10 C  py              154     -0.192320  11 C  py        
   138     -0.152873  10 C  px        

 Vector   72  Occ=2.000000D+00  E=-3.024491D-01
              MO Center= -1.8D-01, -1.4D-01, -1.1D-01, r^2= 7.6D+00
   Bfn.  Coefficient  Atom+Function         Bfn.  Coefficient  Atom+Function  
  ----- ------------  ---------------      ----- ------------  ---------------
    20      0.256571   2 O  pz              275     -0.215460  19 O  pz        
    24      0.186698   2 O  pz               78     -0.182864   6 C  px        
   274      0.181621  19 O  py              138      0.174196  10 C  px        

 Vector   73  Occ=2.000000D+00  E=-2.923422D-01
              MO Center= -9.2D-01,  3.7D-01,  6.9D-01, r^2= 5.8D+00
   Bfn.  Coefficient  Atom+Function         Bfn.  Coefficient  Atom+Function  
  ----- ------------  ---------------      ----- ------------  ---------------
   198      0.404458  14 O  px              202      0.291120  14 O  px        
    18      0.202462   2 O  px              230     -0.181389  16 O  pz        
    22      0.167537   2 O  px              183     -0.156216  13 C  px        

 Vector   74  Occ=2.000000D+00  E=-2.843061D-01
              MO Center= -6.1D-01, -1.2D-01,  2.5D-01, r^2= 5.9D+00
   Bfn.  Coefficient  Atom+Function         Bfn.  Coefficient  Atom+Function  
  ----- ------------  ---------------      ----- ------------  ---------------
    20      0.303796   2 O  pz               24      0.227770   2 O  pz        
    80      0.181213   6 C  pz              200      0.181996  14 O  pz        
   228     -0.180538  16 O  px              198     -0.179160  14 O  px        
   289     -0.165464  20 O  py                5     -0.152656   1 C  pz        

 Vector   75  Occ=2.000000D+00  E=-2.592504D-01
              MO Center= -8.4D-01, -2.4D-01, -5.0D-01, r^2= 5.5D+00
   Bfn.  Coefficient  Atom+Function         Bfn.  Coefficient  Atom+Function  
  ----- ------------  ---------------      ----- ------------  ---------------
   289      0.364107  20 O  py              274     -0.260335  19 O  py        
   293      0.261287  20 O  py              275      0.211996  19 O  pz        
   288      0.174061  20 O  px              278     -0.170741  19 O  py        
   228     -0.165762  16 O  px              279      0.154702  19 O  pz        
   230      0.152747  16 O  pz        

 Vector   76  Occ=2.000000D+00  E=-2.560358D-01
              MO Center= -1.3D+00, -1.9D+00,  6.1D-01, r^2= 5.2D+00
   Bfn.  Coefficient  Atom+Function         Bfn.  Coefficient  Atom+Function  
  ----- ------------  ---------------      ----- ------------  ---------------
   230      0.357623  16 O  pz              229      0.301387  16 O  py        
   234      0.248958  16 O  pz               51      0.213424   4 C  s         
   233      0.205049  16 O  py              228     -0.203722  16 O  px        
   289     -0.195274  20 O  py               19      0.177872   2 O  py        
   274      0.170657  19 O  py               50      0.162257   4 C  pz        

 Vector   77  Occ=0.000000D+00  E=-9.603093D-04
              MO Center= -1.1D+00, -2.3D+00,  7.5D-01, r^2= 2.9D+00
   Bfn.  Coefficient  Atom+Function         Bfn.  Coefficient  Atom+Function  
  ----- ------------  ---------------      ----- ------------  ---------------
    33      0.423156   3 C  px              246      0.382884  17 C  s         
    37      0.372998   3 C  px              232     -0.314886  16 O  px        
   228     -0.307774  16 O  px               35      0.291842   3 C  pz        
    81     -0.290756   6 C  s                39      0.239903   3 C  pz        
   338     -0.236142  39 H  s               302      0.230967  21 H  s         

 Vector   78  Occ=0.000000D+00  E= 2.329517D-03
              MO Center= -1.1D+00,  7.4D-01, -9.2D-01, r^2= 2.9D+00
   Bfn.  Coefficient  Atom+Function         Bfn.  Coefficient  Atom+Function  
  ----- ------------  ---------------      ----- ------------  ---------------
   291     -0.552162  20 O  s               276      0.517775  19 O  s         
   277      0.447443  19 O  px              273      0.425535  19 O  px        
   288      0.346871  20 O  px                6      0.331758   1 C  s         
   292      0.308918  20 O  px              330     -0.308824  35 H  s         
   294     -0.303946  20 O  pz               84     -0.281826   6 C  pz        

 Vector   79  Occ=0.000000D+00  E= 5.937522D-02
              MO Center=  2.2D+00,  1.2D-01, -6.5D-01, r^2= 7.9D+00
   Bfn.  Coefficient  Atom+Function         Bfn.  Coefficient  Atom+Function  
  ----- ------------  ---------------      ----- ------------  ---------------
   111      0.780906   8 C  s               316     -0.754666  28 H  s         
   318     -0.724887  29 H  s               312     -0.594743  26 H  s         
   261      0.562725  18 C  s               141      0.550215  10 C  s         
   306     -0.532933  23 H  s               308     -0.531981  24 H  s         
   126      0.518155   9 C  s               156      0.482118  11 C  s         

 Vector   80  Occ=0.000000D+00  E= 6.706989D-02
              MO Center=  9.1D-01, -1.5D-01,  8.8D-01, r^2= 7.0D+00
   Bfn.  Coefficient  Atom+Function         Bfn.  Coefficient  Atom+Function  
  ----- ------------  ---------------      ----- ------------  ---------------
   261      0.880302  18 C  s               302     -0.842232  21 H  s         
   340     -0.609554  40 H  s               310     -0.589289  25 H  s         
    96      0.526845   7 C  s                 6      0.514276   1 C  s         
     7      0.500292   1 C  px              141     -0.366464  10 C  s         
   318      0.315055  29 H  s               156      0.308174  11 C  s         

 Vector   81  Occ=0.000000D+00  E= 7.756604D-02
              MO Center=  2.8D-01,  7.3D-01, -1.8D-01, r^2= 1.0D+01
   Bfn.  Coefficient  Atom+Function         Bfn.  Coefficient  Atom+Function  
  ----- ------------  ---------------      ----- ------------  ---------------
   156      0.788349  11 C  s                96     -0.714130   7 C  s         
   201      0.615990  14 O  s               320     -0.589634  30 H  s         
   171      0.564751  12 C  s               306      0.506277  23 H  s         
    66     -0.493725   5 C  s               324     -0.485071  32 H  s         
   310      0.474148  25 H  s                 8     -0.449125   1 C  py        

 Vector   82  Occ=0.000000D+00  E= 9.535868D-02
              MO Center=  4.2D-01, -3.3D-01, -3.3D-01, r^2= 1.3D+01
   Bfn.  Coefficient  Atom+Function         Bfn.  Coefficient  Atom+Function  
  ----- ------------  ---------------      ----- ------------  ---------------
   171      0.756332  12 C  s                51      0.733108   4 C  s         
   306     -0.703986  23 H  s               261     -0.676033  18 C  s         
   246      0.593871  17 C  s               304     -0.594103  22 H  s         
   326     -0.584444  33 H  s               126     -0.520994   9 C  s         
   338     -0.512657  39 H  s                66      0.466471   5 C  s         

 Vector   83  Occ=0.000000D+00  E= 1.066452D-01
              MO Center= -2.6D-01,  1.5D+00,  1.5D-01, r^2= 1.1D+01
   Bfn.  Coefficient  Atom+Function         Bfn.  Coefficient  Atom+Function  
  ----- ------------  ---------------      ----- ------------  ---------------
   326      0.933106  33 H  s               304     -0.588369  22 H  s         
   322      0.502994  31 H  s               156     -0.493890  11 C  s         
   330      0.467938  35 H  s               344      0.461760  42 H  s         
   324     -0.459240  32 H  s               173     -0.441935  12 C  py        
   261     -0.422558  18 C  s               174     -0.411603  12 C  pz        

 Vector   84  Occ=0.000000D+00  E= 1.137046D-01
              MO Center=  1.8D+00, -3.8D-01,  7.9D-02, r^2= 1.1D+01
   Bfn.  Coefficient  Atom+Function         Bfn.  Coefficient  Atom+Function  
  ----- ------------  ---------------      ----- ------------  ---------------
   314      1.019116  27 H  s               111     -0.621286   8 C  s         
   324     -0.586036  32 H  s               342      0.544050  41 H  s         
   304      0.522806  22 H  s               262     -0.504512  18 C  px        
   112     -0.487975   8 C  px              308      0.478876  24 H  s         
   302     -0.457926  21 H  s                 6      0.435795   1 C  s         

 Vector   85  Occ=0.000000D+00  E= 1.156266D-01
              MO Center= -1.2D+00,  1.6D+00, -1.2D-01, r^2= 1.2D+01
   Bfn.  Coefficient  Atom+Function         Bfn.  Coefficient  Atom+Function  
  ----- ------------  ---------------      ----- ------------  ---------------
   216      1.597877  15 C  s               332     -0.854383  36 H  s         
   328     -0.806696  34 H  s               156     -0.745368  11 C  s         
   171      0.668215  12 C  s               330     -0.617988  35 H  s         
    96      0.543196   7 C  s               324     -0.543124  32 H  s         
   111      0.510806   8 C  s               246     -0.465862  17 C  s         

 Vector   86  Occ=0.000000D+00  E= 1.236040D-01
              MO Center=  1.3D+00,  1.3D+00,  5.5D-01, r^2= 8.9D+00
   Bfn.  Coefficient  Atom+Function         Bfn.  Coefficient  Atom+Function  
  ----- ------------  ---------------      ----- ------------  ---------------
   344      1.024863  42 H  s               156     -0.736017  11 C  s         
   263     -0.691922  18 C  py              318     -0.653132  29 H  s         
   322      0.601860  31 H  s               261     -0.493149  18 C  s         
    96     -0.471362   7 C  s                81      0.434159   6 C  s         
   171      0.430692  12 C  s               312      0.428066  26 H  s         

 Vector   87  Occ=0.000000D+00  E= 1.260332D-01
              MO Center=  7.6D-01, -3.4D-01,  5.4D-02, r^2= 9.2D+00
   Bfn.  Coefficient  Atom+Function         Bfn.  Coefficient  Atom+Function  
  ----- ------------  ---------------      ----- ------------  ---------------
    21      0.570475   2 O  s               111      0.534688   8 C  s         
   308      0.529636  24 H  s               312     -0.519396  26 H  s         
   316     -0.505046  28 H  s               314     -0.482739  27 H  s         
     8      0.478982   1 C  py               82      0.465731   6 C  px        
   246     -0.461322  17 C  s               304      0.459137  22 H  s         

 Vector   88  Occ=0.000000D+00  E= 1.325551D-01
              MO Center=  1.0D+00, -4.2D-01, -5.2D-01, r^2= 1.1D+01
   Bfn.  Coefficient  Atom+Function         Bfn.  Coefficient  Atom+Function  
  ----- ------------  ---------------      ----- ------------  ---------------
   306      0.854261  23 H  s               111     -0.741127   8 C  s         
   312      0.719981  26 H  s               304     -0.674330  22 H  s         
    69      0.661633   5 C  pz              320     -0.642606  30 H  s         
   316     -0.625563  28 H  s               156      0.561554  11 C  s         
    51      0.518894   4 C  s                 8      0.442915   1 C  py        

 Vector   89  Occ=0.000000D+00  E= 1.349638D-01
              MO Center=  8.8D-01,  5.2D-02,  1.2D-01, r^2= 1.4D+01
   Bfn.  Coefficient  Atom+Function         Bfn.  Coefficient  Atom+Function  
  ----- ------------  ---------------      ----- ------------  ---------------
    96      1.131354   7 C  s               342      0.886096  41 H  s         
   261     -0.829772  18 C  s               216     -0.678425  15 C  s         
   246     -0.681661  17 C  s               308     -0.669336  24 H  s         
   328      0.562772  34 H  s               338      0.535319  39 H  s         
   322      0.528935  31 H  s               141      0.473648  10 C  s         

 Vector   90  Occ=0.000000D+00  E= 1.419128D-01
              MO Center=  1.3D+00,  5.4D-01, -1.9D-01, r^2= 1.3D+01
   Bfn.  Coefficient  Atom+Function         Bfn.  Coefficient  Atom+Function  
  ----- ------------  ---------------      ----- ------------  ---------------
   316     -0.844193  28 H  s               216      0.802672  15 C  s         
   314      0.712993  27 H  s                96     -0.692925   7 C  s         
   126      0.661712   9 C  s               312     -0.663684  26 H  s         
   324      0.632425  32 H  s               171     -0.582196  12 C  s         
   156     -0.523494  11 C  s               342      0.513279  41 H  s         

 Vector   91  Occ=0.000000D+00  E= 1.503934D-01
              MO Center= -4.0D-01, -5.4D-02, -5.5D-01, r^2= 1.4D+01
   Bfn.  Coefficient  Atom+Function         Bfn.  Coefficient  Atom+Function  
  ----- ------------  ---------------      ----- ------------  ---------------
   246      1.375983  17 C  s               126      1.011917   9 C  s         
   332     -0.661371  36 H  s               336     -0.662022  38 H  s         
   338     -0.657988  39 H  s               171     -0.560523  12 C  s         
    36     -0.556063   3 C  s               334     -0.546567  37 H  s         
   322      0.489569  31 H  s               316     -0.462596  28 H  s         

 Vector   92  Occ=0.000000D+00  E= 1.561883D-01
              MO Center= -4.4D-01, -3.4D-01, -6.4D-01, r^2= 1.3D+01
   Bfn.  Coefficient  Atom+Function         Bfn.  Coefficient  Atom+Function  
  ----- ------------  ---------------      ----- ------------  ---------------
   246      1.326987  17 C  s               111      1.289917   8 C  s         
   336     -1.021619  38 H  s               171      0.896980  12 C  s         
   330      0.674124  35 H  s               261     -0.506482  18 C  s         
    66     -0.480108   5 C  s               324     -0.480379  32 H  s         
   306      0.476805  23 H  s                98     -0.465746   7 C  py        

 Vector   93  Occ=0.000000D+00  E= 1.616116D-01
              MO Center=  5.4D-02,  1.4D+00,  2.5D-01, r^2= 1.3D+01
   Bfn.  Coefficient  Atom+Function         Bfn.  Coefficient  Atom+Function  
  ----- ------------  ---------------      ----- ------------  ---------------
   330     -0.805592  35 H  s               320      0.781527  30 H  s         
   344      0.598465  42 H  s               332      0.586152  36 H  s         
   328      0.583070  34 H  s                36     -0.545738   3 C  s         
   342     -0.526989  41 H  s                66      0.519013   5 C  s         
   217      0.495640  15 C  px              219      0.471360  15 C  pz        

 Vector   94  Occ=0.000000D+00  E= 1.648953D-01
              MO Center=  6.5D-02,  2.1D-02, -4.3D-01, r^2= 1.5D+01
   Bfn.  Coefficient  Atom+Function         Bfn.  Coefficient  Atom+Function  
  ----- ------------  ---------------      ----- ------------  ---------------
   332      0.911520  36 H  s               334     -0.818351  37 H  s         
   308      0.770451  24 H  s               318     -0.642297  29 H  s         
   219      0.612992  15 C  pz               98      0.589899   7 C  py        
   316      0.592515  28 H  s               141      0.566089  10 C  s         
   144     -0.472513  10 C  pz              246      0.449361  17 C  s         

 Vector   95  Occ=0.000000D+00  E= 1.696080D-01
              MO Center=  9.3D-01,  1.8D-01, -1.2D-01, r^2= 1.2D+01
   Bfn.  Coefficient  Atom+Function         Bfn.  Coefficient  Atom+Function  
  ----- ------------  ---------------      ----- ------------  ---------------
   261      0.888083  18 C  s               126     -0.727854   9 C  s         
   310     -0.688050  25 H  s               338      0.639053  39 H  s         
   216      0.626308  15 C  s               316      0.606035  28 H  s         
   318     -0.579865  29 H  s               342     -0.519781  41 H  s         
   304     -0.482481  22 H  s               128     -0.471527   9 C  py        

 Vector   96  Occ=0.000000D+00  E= 1.700859D-01
              MO Center= -5.8D-01, -4.5D-01, -4.3D-01, r^2= 1.3D+01
   Bfn.  Coefficient  Atom+Function         Bfn.  Coefficient  Atom+Function  
  ----- ------------  ---------------      ----- ------------  ---------------
   111      1.088171   8 C  s                96     -0.948228   7 C  s         
   141     -0.945872  10 C  s                36      0.915271   3 C  s         
   334     -0.894649  37 H  s               328      0.835751  34 H  s         
    81      0.610534   6 C  s               248     -0.581237  17 C  py        
    51     -0.541371   4 C  s               171      0.530141  12 C  s         

 Vector   97  Occ=0.000000D+00  E= 1.770503D-01
              MO Center= -7.1D-01,  1.7D+00, -1.3D-01, r^2= 1.2D+01
   Bfn.  Coefficient  Atom+Function         Bfn.  Coefficient  Atom+Function  
  ----- ------------  ---------------      ----- ------------  ---------------
   330      0.975850  35 H  s               326     -0.783753  33 H  s         
   324      0.655969  32 H  s               174      0.582430  12 C  pz        
   332     -0.561132  36 H  s               217     -0.536353  15 C  px        
   246     -0.521169  17 C  s               338      0.520031  39 H  s         
   320      0.516215  30 H  s               216     -0.443739  15 C  s         

 Vector   98  Occ=0.000000D+00  E= 1.833787D-01
              MO Center=  2.4D-02,  1.5D+00,  7.7D-02, r^2= 1.1D+01
   Bfn.  Coefficient  Atom+Function         Bfn.  Coefficient  Atom+Function  
  ----- ------------  ---------------      ----- ------------  ---------------
   328      0.844599  34 H  s               322     -0.774171  31 H  s         
   261     -0.767122  18 C  s               111      0.648474   8 C  s         
   324      0.636673  32 H  s               217      0.616713  15 C  px        
   144     -0.581174  10 C  pz              318     -0.582404  29 H  s         
   186     -0.500903  13 C  s               126     -0.491788   9 C  s         

 Vector   99  Occ=0.000000D+00  E= 1.878652D-01
              MO Center=  6.7D-01, -2.3D-01, -5.3D-01, r^2= 1.3D+01
   Bfn.  Coefficient  Atom+Function         Bfn.  Coefficient  Atom+Function  
  ----- ------------  ---------------      ----- ------------  ---------------
   320      0.991280  30 H  s               338     -0.772254  39 H  s         
   261     -0.715844  18 C  s               316     -0.672850  28 H  s         
   171      0.628979  12 C  s               310     -0.615412  25 H  s         
   334      0.616920  37 H  s               158     -0.578481  11 C  py        
   156     -0.560786  11 C  s               126      0.527579   9 C  s         

 Vector  100  Occ=0.000000D+00  E= 1.957827D-01
              MO Center=  9.3D-01, -6.2D-01, -5.5D-01, r^2= 1.1D+01
   Bfn.  Coefficient  Atom+Function         Bfn.  Coefficient  Atom+Function  
  ----- ------------  ---------------      ----- ------------  ---------------
   141      1.567955  10 C  s                96      0.876272   7 C  s         
   126     -0.833509   9 C  s               304      0.795594  22 H  s         
   334     -0.793383  37 H  s               320      0.720318  30 H  s         
   156     -0.694235  11 C  s               111     -0.666110   8 C  s         
    83     -0.625862   6 C  py               66     -0.607335   5 C  s         

 Vector  101  Occ=0.000000D+00  E= 1.977787D-01
              MO Center=  7.7D-01,  5.0D-01, -1.5D-01, r^2= 1.2D+01
   Bfn.  Coefficient  Atom+Function         Bfn.  Coefficient  Atom+Function  
  ----- ------------  ---------------      ----- ------------  ---------------
   312      0.930702  26 H  s               186     -0.811023  13 C  s         
   114      0.771629   8 C  pz              216      0.620138  15 C  s         
   141     -0.592189  10 C  s               328     -0.574395  34 H  s         
   172     -0.570492  12 C  px              314     -0.548213  27 H  s         
   306     -0.522208  23 H  s               330     -0.493913  35 H  s         

 Vector  102  Occ=0.000000D+00  E= 1.995741D-01
              MO Center=  2.7D-01, -2.4D-01, -4.8D-01, r^2= 1.3D+01
   Bfn.  Coefficient  Atom+Function         Bfn.  Coefficient  Atom+Function  
  ----- ------------  ---------------      ----- ------------  ---------------
   336      0.921700  38 H  s               156      0.839970  11 C  s         
   248     -0.773725  17 C  py              111      0.726619   8 C  s         
   310     -0.613995  25 H  s               324      0.609440  32 H  s         
   334     -0.604644  37 H  s               143     -0.587823  10 C  py        
    81     -0.583594   6 C  s               261     -0.582255  18 C  s         

 Vector  103  Occ=0.000000D+00  E= 2.078549D-01
              MO Center=  7.9D-01,  7.8D-02, -8.0D-02, r^2= 1.1D+01
   Bfn.  Coefficient  Atom+Function         Bfn.  Coefficient  Atom+Function  
  ----- ------------  ---------------      ----- ------------  ---------------
   261      1.242055  18 C  s                 6     -1.070128   1 C  s         
    51     -1.003612   4 C  s                81      1.005577   6 C  s         
   126     -0.937037   9 C  s               338     -0.804021  39 H  s         
   322      0.665565  31 H  s               246      0.655378  17 C  s         
   129     -0.625088   9 C  pz              264     -0.571183  18 C  pz        

 Vector  104  Occ=0.000000D+00  E= 2.150239D-01
              MO Center=  3.9D-01,  1.5D-01, -1.2D-01, r^2= 1.1D+01
   Bfn.  Coefficient  Atom+Function         Bfn.  Coefficient  Atom+Function  
  ----- ------------  ---------------      ----- ------------  ---------------
    51      0.859190   4 C  s               141     -0.841464  10 C  s         
   261      0.771957  18 C  s               318      0.677825  29 H  s         
   247     -0.671996  17 C  px              340     -0.616873  40 H  s         
   336     -0.569566  38 H  s                96      0.562727   7 C  s         
   338      0.546650  39 H  s               302      0.541548  21 H  s         

 Vector  105  Occ=0.000000D+00  E= 2.194988D-01
              MO Center=  8.5D-02,  3.0D-01,  1.3D-01, r^2= 1.2D+01
   Bfn.  Coefficient  Atom+Function         Bfn.  Coefficient  Atom+Function  
  ----- ------------  ---------------      ----- ------------  ---------------
    51      1.337191   4 C  s                66     -1.208697   5 C  s         
   186      1.113621  13 C  s               216     -0.996484  15 C  s         
    36     -0.733483   3 C  s               156     -0.722552  11 C  s         
   246     -0.719684  17 C  s               111      0.711883   8 C  s         
   344     -0.688476  42 H  s               187     -0.657346  13 C  px        

 Vector  106  Occ=0.000000D+00  E= 2.217975D-01
              MO Center= -1.5D-02,  9.9D-01, -2.8D-01, r^2= 1.0D+01
   Bfn.  Coefficient  Atom+Function         Bfn.  Coefficient  Atom+Function  
  ----- ------------  ---------------      ----- ------------  ---------------
   186      1.520766  13 C  s               171     -1.393226  12 C  s         
   126     -1.377344   9 C  s               189     -0.716512  13 C  pz        
    66      0.647842   5 C  s               111      0.623433   8 C  s         
   188      0.618893  13 C  py              172      0.606685  12 C  px        
   219      0.596769  15 C  pz               54      0.508864   4 C  pz        

 Vector  107  Occ=0.000000D+00  E= 2.237342D-01
              MO Center=  1.3D+00, -6.7D-01,  2.1D-01, r^2= 9.8D+00
   Bfn.  Coefficient  Atom+Function         Bfn.  Coefficient  Atom+Function  
  ----- ------------  ---------------      ----- ------------  ---------------
    36      1.018323   3 C  s               314      0.992698  27 H  s         
    81      0.939890   6 C  s               310     -0.771762  25 H  s         
   126      0.767736   9 C  s                51     -0.761316   4 C  s         
    96      0.656317   7 C  s               342     -0.620844  41 H  s         
    66     -0.615636   5 C  s               261     -0.606596  18 C  s         

 Vector  108  Occ=0.000000D+00  E= 2.327939D-01
              MO Center=  1.7D-01,  4.3D-01, -2.5D-01, r^2= 9.3D+00
   Bfn.  Coefficient  Atom+Function         Bfn.  Coefficient  Atom+Function  
  ----- ------------  ---------------      ----- ------------  ---------------
   186      1.338638  13 C  s                66     -1.040943   5 C  s         
   171     -0.823501  12 C  s               173      0.761124  12 C  py        
   276     -0.677996  19 O  s                67      0.648520   5 C  px        
   261     -0.643684  18 C  s               156      0.567510  11 C  s         
    51      0.563947   4 C  s               128     -0.563122   9 C  py        

 Vector  109  Occ=0.000000D+00  E= 2.373058D-01
              MO Center=  4.3D-01, -8.5D-02, -1.2D-01, r^2= 1.0D+01
   Bfn.  Coefficient  Atom+Function         Bfn.  Coefficient  Atom+Function  
  ----- ------------  ---------------      ----- ------------  ---------------
    66      1.558287   5 C  s               306     -0.889424  23 H  s         
   126      0.800408   9 C  s                81     -0.670320   6 C  s         
   171      0.673233  12 C  s                96     -0.659416   7 C  s         
    99      0.637625   7 C  pz               36     -0.600761   3 C  s         
    54      0.593521   4 C  pz              186      0.528283  13 C  s         

 Vector  110  Occ=0.000000D+00  E= 2.438008D-01
              MO Center=  9.0D-01,  7.7D-01,  2.5D-01, r^2= 1.2D+01
   Bfn.  Coefficient  Atom+Function         Bfn.  Coefficient  Atom+Function  
  ----- ------------  ---------------      ----- ------------  ---------------
   186      1.144154  13 C  s               156      0.999943  11 C  s         
   129     -0.863834   9 C  pz              264     -0.805598  18 C  pz        
   216     -0.758416  15 C  s               217     -0.698577  15 C  px        
   322     -0.674009  31 H  s               143     -0.667548  10 C  py        
   344      0.658395  42 H  s                51     -0.631746   4 C  s         

 Vector  111  Occ=0.000000D+00  E= 2.501275D-01
              MO Center=  6.1D-01, -6.4D-01, -1.1D-01, r^2= 8.2D+00
   Bfn.  Coefficient  Atom+Function         Bfn.  Coefficient  Atom+Function  
  ----- ------------  ---------------      ----- ------------  ---------------
    66      0.980799   5 C  s               141     -0.899484  10 C  s         
   127     -0.851064   9 C  px               67      0.837471   5 C  px        
    97      0.800832   7 C  px               81      0.755775   6 C  s         
     6     -0.741697   1 C  s                84      0.663126   6 C  pz        
   246     -0.635621  17 C  s                51      0.622686   4 C  s         

 Vector  112  Occ=0.000000D+00  E= 2.612218D-01
              MO Center=  2.2D-01,  4.6D-01, -2.2D-01, r^2= 1.1D+01
   Bfn.  Coefficient  Atom+Function         Bfn.  Coefficient  Atom+Function  
  ----- ------------  ---------------      ----- ------------  ---------------
   187     -1.163500  13 C  px              171      1.148797  12 C  s         
    97      0.858444   7 C  px              173     -0.847617  12 C  py        
   246      0.737346  17 C  s               113      0.722980   8 C  py        
   111     -0.704493   8 C  s               172     -0.671725  12 C  px        
   186     -0.642661  13 C  s               188     -0.634685  13 C  py        

 Vector  113  Occ=0.000000D+00  E= 2.675038D-01
              MO Center=  1.9D-01,  7.0D-02,  1.4D-01, r^2= 1.0D+01
   Bfn.  Coefficient  Atom+Function         Bfn.  Coefficient  Atom+Function  
  ----- ------------  ---------------      ----- ------------  ---------------
    96      1.285529   7 C  s               186      1.154219  13 C  s         
    83      1.082610   6 C  py              126      1.060511   9 C  s         
   111     -1.019277   8 C  s               141     -1.014375  10 C  s         
    67     -0.895704   5 C  px              216     -0.881758  15 C  s         
    82      0.788736   6 C  px              302      0.783063  21 H  s         

 Vector  114  Occ=0.000000D+00  E= 2.789431D-01
              MO Center=  4.9D-01, -4.8D-02,  4.0D-01, r^2= 8.8D+00
   Bfn.  Coefficient  Atom+Function         Bfn.  Coefficient  Atom+Function  
  ----- ------------  ---------------      ----- ------------  ---------------
   302      1.118946  21 H  s               340     -1.016341  40 H  s         
   156     -1.009068  11 C  s                 6     -0.995181   1 C  s         
   141      0.846764  10 C  s                67      0.832848   5 C  px        
   126      0.619766   9 C  s               171      0.612640  12 C  s         
   172      0.614884  12 C  px               83     -0.607705   6 C  py        

 Vector  115  Occ=0.000000D+00  E= 2.833554D-01
              MO Center=  3.4D-01,  8.0D-03, -5.0D-02, r^2= 8.6D+00
   Bfn.  Coefficient  Atom+Function         Bfn.  Coefficient  Atom+Function  
  ----- ------------  ---------------      ----- ------------  ---------------
   141     -1.180912  10 C  s                96      1.115382   7 C  s         
   111     -0.943548   8 C  s               112      0.902020   8 C  px        
    52      0.860240   4 C  px               51     -0.785907   4 C  s         
   127     -0.779841   9 C  px              187      0.736846  13 C  px        
   126      0.676188   9 C  s                36      0.668194   3 C  s         

 Vector  116  Occ=0.000000D+00  E= 2.937377D-01
              MO Center=  2.2D-01,  1.6D-01, -9.2D-02, r^2= 7.7D+00
   Bfn.  Coefficient  Atom+Function         Bfn.  Coefficient  Atom+Function  
  ----- ------------  ---------------      ----- ------------  ---------------
    81      1.548758   6 C  s               142      1.369306  10 C  px        
     6     -0.952865   1 C  s                83      0.914036   6 C  py        
   156      0.917557  11 C  s                36     -0.886214   3 C  s         
   171     -0.743213  12 C  s               157     -0.732093  11 C  px        
    54      0.718986   4 C  pz               69     -0.711762   5 C  pz        

 Vector  117  Occ=0.000000D+00  E= 2.975717D-01
              MO Center=  5.4D-01, -9.7D-02, -2.2D-01, r^2= 8.6D+00
   Bfn.  Coefficient  Atom+Function         Bfn.  Coefficient  Atom+Function  
  ----- ------------  ---------------      ----- ------------  ---------------
    81      1.524775   6 C  s               141     -1.397742  10 C  s         
    68     -1.169891   5 C  py               51     -0.948278   4 C  s         
    52     -0.940152   4 C  px              111     -0.872819   8 C  s         
   142      0.873156  10 C  px                6      0.779166   1 C  s         
   158     -0.767113  11 C  py               97      0.693124   7 C  px        

 Vector  118  Occ=0.000000D+00  E= 3.087461D-01
              MO Center=  1.1D+00, -1.0D-01, -3.6D-02, r^2= 8.1D+00
   Bfn.  Coefficient  Atom+Function         Bfn.  Coefficient  Atom+Function  
  ----- ------------  ---------------      ----- ------------  ---------------
    96     -1.059831   7 C  s                83      1.034563   6 C  py        
   128     -1.039205   9 C  py              113     -1.003901   8 C  py        
   142      0.902910  10 C  px               66      0.847569   5 C  s         
    36      0.832421   3 C  s               127      0.836377   9 C  px        
   141      0.824235  10 C  s               156     -0.749043  11 C  s         

 Vector  119  Occ=0.000000D+00  E= 3.165811D-01
              MO Center=  9.8D-01, -3.3D-01,  1.5D-01, r^2= 8.2D+00
   Bfn.  Coefficient  Atom+Function         Bfn.  Coefficient  Atom+Function  
  ----- ------------  ---------------      ----- ------------  ---------------
    66      1.621001   5 C  s                36      1.292615   3 C  s         
   143     -1.221613  10 C  py              129      1.157488   9 C  pz        
   156      1.082755  11 C  s               113      0.980565   8 C  py        
   126     -0.973627   9 C  s                81     -0.922398   6 C  s         
   264      0.860843  18 C  pz               69      0.848473   5 C  pz        

 Vector  120  Occ=0.000000D+00  E= 3.347053D-01
              MO Center=  2.1D-01,  8.7D-01, -2.0D-01, r^2= 7.2D+00
   Bfn.  Coefficient  Atom+Function         Bfn.  Coefficient  Atom+Function  
  ----- ------------  ---------------      ----- ------------  ---------------
    84      1.176015   6 C  pz              157      1.150517  11 C  px        
   143     -1.094384  10 C  py               82     -0.967454   6 C  px        
   172      0.914306  12 C  px              158     -0.876295  11 C  py        
   171      0.857750  12 C  s                 9      0.838266   1 C  pz        
   189     -0.828364  13 C  pz              142     -0.775195  10 C  px        

 Vector  121  Occ=0.000000D+00  E= 3.810918D-01
              MO Center= -7.1D-01, -1.8D+00,  3.9D-01, r^2= 6.1D+00
   Bfn.  Coefficient  Atom+Function         Bfn.  Coefficient  Atom+Function  
  ----- ------------  ---------------      ----- ------------  ---------------
    51      2.047877   4 C  s               231     -1.964988  16 O  s         
    39      1.708889   3 C  pz               66     -1.536667   5 C  s         
    37     -1.283246   3 C  px               38     -1.211342   3 C  py        
    53      1.203888   4 C  py               67      0.951722   5 C  px        
   233     -0.751530  16 O  py               83     -0.738316   6 C  py        

 Vector  122  Occ=0.000000D+00  E= 3.874888D-01
              MO Center= -5.1D-01, -1.7D+00,  3.0D-01, r^2= 5.6D+00
   Bfn.  Coefficient  Atom+Function         Bfn.  Coefficient  Atom+Function  
  ----- ------------  ---------------      ----- ------------  ---------------
    38      1.916378   3 C  py               68     -1.062690   5 C  py        
    52     -1.040385   4 C  px              231      0.967438  16 O  s         
    53     -0.956266   4 C  py               54      0.935403   4 C  pz        
    21     -0.832387   2 O  s                23      0.752345   2 O  py        
    36     -0.684673   3 C  s                66      0.671374   5 C  s         

 Vector  123  Occ=0.000000D+00  E= 4.651771D-01
              MO Center=  7.5D-01,  3.8D-01,  4.9D-01, r^2= 6.8D+00
   Bfn.  Coefficient  Atom+Function         Bfn.  Coefficient  Atom+Function  
  ----- ------------  ---------------      ----- ------------  ---------------
     7      0.813107   1 C  px               21      0.699330   2 O  s         
    66     -0.649989   5 C  s               156      0.538743  11 C  s         
   158     -0.477000  11 C  py                9     -0.470627   1 C  pz        
    38     -0.468606   3 C  py              262     -0.442543  18 C  px        
     8      0.423290   1 C  py               81     -0.411406   6 C  s         

 Vector  124  Occ=0.000000D+00  E= 4.789911D-01
              MO Center=  5.9D-01, -1.3D+00, -2.5D-01, r^2= 8.0D+00
   Bfn.  Coefficient  Atom+Function         Bfn.  Coefficient  Atom+Function  
  ----- ------------  ---------------      ----- ------------  ---------------
    96      0.670723   7 C  s                97     -0.623572   7 C  px        
     8     -0.555385   1 C  py              112      0.494074   8 C  px        
    66     -0.464272   5 C  s               247     -0.458565  17 C  px        
    93      0.454639   7 C  px               81     -0.440681   6 C  s         
    37      0.437538   3 C  px              246     -0.375762  17 C  s         

 Vector  125  Occ=0.000000D+00  E= 4.932498D-01
              MO Center=  1.5D+00,  8.8D-01,  2.4D-01, r^2= 9.2D+00
   Bfn.  Coefficient  Atom+Function         Bfn.  Coefficient  Atom+Function  
  ----- ------------  ---------------      ----- ------------  ---------------
   113      0.561420   8 C  py              263     -0.524921  18 C  py        
   126     -0.518579   9 C  s               156     -0.512663  11 C  s         
   157     -0.491156  11 C  px              186      0.443535  13 C  s         
    82      0.428313   6 C  px              172      0.429581  12 C  px        
   171     -0.417949  12 C  s               143      0.366468  10 C  py        

 Vector  126  Occ=0.000000D+00  E= 5.074353D-01
              MO Center=  7.4D-01, -7.1D-02,  4.4D-01, r^2= 8.8D+00
   Bfn.  Coefficient  Atom+Function         Bfn.  Coefficient  Atom+Function  
  ----- ------------  ---------------      ----- ------------  ---------------
     8      0.764230   1 C  py              264      0.618464  18 C  pz        
    66      0.568519   5 C  s                96     -0.495363   7 C  s         
    36     -0.480024   3 C  s                98     -0.449846   7 C  py        
    21      0.407850   2 O  s                 4     -0.398074   1 C  py        
   231      0.349812  16 O  s               260     -0.350241  18 C  pz        


 center of mass
 --------------
 x =  -0.09892174 y =  -0.04232244 z =   0.02060150

 moments of inertia (a.u.)
 ------------------
        4412.676799889588           0.000000000001          -0.000000000001
           0.000000000001        4016.195574971020          -0.000000000000
          -0.000000000001          -0.000000000000        6503.926432676481

     Multipole analysis of the density
     ---------------------------------

     L   x y z        total         alpha         beta         nuclear
     -   - - -        -----         -----         ----         -------
     0   0 0 0     -0.000000    -76.000000    -76.000000    152.000000

     1   1 0 0      1.649808      0.824904      0.824904     -0.000000
     1   0 1 0      1.220880      0.610440      0.610440     -0.000000
     1   0 0 1     -0.690345     -0.345173     -0.345173      0.000000

     2   2 0 0    -88.564202   -919.137004   -919.137004   1749.709807
     2   1 1 0     -7.004920      8.211518      8.211518    -23.427956
     2   1 0 1      2.564357    -11.453451    -11.453451     25.471260
     2   0 2 0    -88.824774  -1016.962628  -1016.962628   1945.100482
     2   0 1 1      5.527907    -15.911667    -15.911667     37.351241
     2   0 0 2    -92.375400   -324.236922   -324.236922    556.098443


          -----------------------
          Electric field gradient
          -----------------------

 1 a.u. = 0.324123 10**(16) esu/cm**3  ( or statvolts/cm**2 ) = 0.97174 10**(22) v/m**2 


 ------------------------------------------------------------
   Atom      X         Y         Z
 ------------------------------------------------------------
    1 C   -0.81594   0.04625   1.78613
 ------------------------------------------------------------

 Electric field gradient in molecular frame (a.u.)
         XX             YY             ZZ             XY             XZ             YZ
 ------------------------------------------------------------------------------------------
       -0.055885      -0.280668       0.336553      -0.092642       0.113486      -0.053719

 Principal components (a.u.) and orientation 
 of principal axis w.r.t. absolute frame                      Asymmetry parameter eta
 --------------------------------------------------------------------------------------
        0.375948      -0.314178      -0.061770                       0.671389

        0.275823       0.329571       0.902942
       -0.116969       0.943909      -0.308793
        0.954065       0.020444      -0.298901
  

 ------------------------------------------------------------
   Atom      X         Y         Z
 ------------------------------------------------------------
    2 O   -2.74077  -1.83989   2.10531
 ------------------------------------------------------------

 Electric field gradient in molecular frame (a.u.)
         XX             YY             ZZ             XY             XZ             YZ
 ------------------------------------------------------------------------------------------
       -0.007200      -1.356326       1.363526      -0.624981       0.158795      -0.255518

 Principal components (a.u.) and orientation 
 of principal axis w.r.t. absolute frame                      Asymmetry parameter eta
 --------------------------------------------------------------------------------------
       -1.612343       1.423267       0.189076                       0.765464

        0.356908       0.164000       0.919631
        0.932146      -0.126804      -0.339152
        0.060992       0.978276      -0.198129
  

 ------------------------------------------------------------
   Atom      X         Y         Z
 ------------------------------------------------------------
    3 C   -2.25361  -4.24970   1.44671
 ------------------------------------------------------------

 Electric field gradient in molecular frame (a.u.)
         XX             YY             ZZ             XY             XZ             YZ
 ------------------------------------------------------------------------------------------
       -0.116950       0.007365       0.109584       0.092264      -0.323365      -0.070506

 Principal components (a.u.) and orientation 
 of principal axis w.r.t. absolute frame                      Asymmetry parameter eta
 --------------------------------------------------------------------------------------
        0.372751      -0.349812      -0.022939                       0.876922

       -0.564741       0.820782      -0.085933
       -0.291580      -0.101035       0.951196
        0.772042       0.562235       0.296382
  

 ------------------------------------------------------------
   Atom      X         Y         Z
 ------------------------------------------------------------
    4 C   -0.78101  -4.67034  -0.96728
 ------------------------------------------------------------

 Electric field gradient in molecular frame (a.u.)
         XX             YY             ZZ             XY             XZ             YZ
 ------------------------------------------------------------------------------------------
       -0.004988       0.035714      -0.030726      -0.026042       0.032379      -0.027421

 Principal components (a.u.) and orientation 
 of principal axis w.r.t. absolute frame                      Asymmetry parameter eta
 --------------------------------------------------------------------------------------
        0.064810      -0.053629      -0.011181                       0.654958

       -0.474665      -0.507388       0.719201
        0.790189       0.114250       0.602119
       -0.387677       0.854110       0.346702
  

 ------------------------------------------------------------
   Atom      X         Y         Z
 ------------------------------------------------------------
    5 C    1.33183  -2.72676  -1.45069
 ------------------------------------------------------------

 Electric field gradient in molecular frame (a.u.)
         XX             YY             ZZ             XY             XZ             YZ
 ------------------------------------------------------------------------------------------
        0.010088      -0.047833       0.037745       0.007373       0.007386      -0.013312

 Principal components (a.u.) and orientation 
 of principal axis w.r.t. absolute frame                      Asymmetry parameter eta
 --------------------------------------------------------------------------------------
       -0.051019       0.041039       0.009980                       0.608791

       -0.137096       0.201045       0.969941
        0.977866      -0.128778       0.164909
        0.158061       0.971080      -0.178940
  

 ------------------------------------------------------------
   Atom      X         Y         Z
 ------------------------------------------------------------
    6 C    0.50046  -0.01405  -0.82181
 ------------------------------------------------------------

 Electric field gradient in molecular frame (a.u.)
         XX             YY             ZZ             XY             XZ             YZ
 ------------------------------------------------------------------------------------------
       -0.042239       0.171977      -0.129738       0.092029      -0.223446       0.115896

 Principal components (a.u.) and orientation 
 of principal axis w.r.t. absolute frame                      Asymmetry parameter eta
 --------------------------------------------------------------------------------------
       -0.355208       0.213595       0.141613                       0.202647

        0.610811       0.144686       0.778444
       -0.270239       0.962221       0.033201
        0.744232       0.230645      -0.626835
  

 ------------------------------------------------------------
   Atom      X         Y         Z
 ------------------------------------------------------------
    7 C    3.75086  -3.47041  -0.02893
 ------------------------------------------------------------

 Electric field gradient in molecular frame (a.u.)
         XX             YY             ZZ             XY             XZ             YZ
 ------------------------------------------------------------------------------------------
       -0.020797       0.017788       0.003009       0.018185      -0.016387       0.018638

 Principal components (a.u.) and orientation 
 of principal axis w.r.t. absolute frame                      Asymmetry parameter eta
 --------------------------------------------------------------------------------------
       -0.039940       0.031336       0.008604                       0.569142

        0.784969       0.149871      -0.601134
       -0.400014       0.863545      -0.307050
        0.473088       0.481487       0.737807
  

 ------------------------------------------------------------
   Atom      X         Y         Z
 ------------------------------------------------------------
    8 C    5.89848  -1.66391  -0.67427
 ------------------------------------------------------------

 Electric field gradient in molecular frame (a.u.)
         XX             YY             ZZ             XY             XZ             YZ
 ------------------------------------------------------------------------------------------
       -0.003926      -0.015725       0.019651      -0.001582       0.023404       0.005090

 Principal components (a.u.) and orientation 
 of principal axis w.r.t. absolute frame                      Asymmetry parameter eta
 --------------------------------------------------------------------------------------
        0.034315      -0.021336      -0.012979                       0.243554

        0.518601       0.662384      -0.540648
        0.070288       0.597158       0.799038
        0.852122      -0.452383       0.263129
  

 ------------------------------------------------------------
   Atom      X         Y         Z
 ------------------------------------------------------------
    9 C    5.29907   1.08197   0.03700
 ------------------------------------------------------------

 Electric field gradient in molecular frame (a.u.)
         XX             YY             ZZ             XY             XZ             YZ
 ------------------------------------------------------------------------------------------
       -0.013437       0.021580      -0.008143       0.022000      -0.029055      -0.008832

 Principal components (a.u.) and orientation 
 of principal axis w.r.t. absolute frame                      Asymmetry parameter eta
 --------------------------------------------------------------------------------------
        0.042102      -0.041861      -0.000241                       0.988568

        0.517771       0.767992      -0.376964
        0.739910      -0.180794       0.647956
       -0.429472       0.614412       0.661855
  

 ------------------------------------------------------------
   Atom      X         Y         Z
 ------------------------------------------------------------
   10 C    2.71041   1.92387  -1.08197
 ------------------------------------------------------------

 Electric field gradient in molecular frame (a.u.)
         XX             YY             ZZ             XY             XZ             YZ
 ------------------------------------------------------------------------------------------
       -0.028759      -0.026032       0.054791      -0.039840       0.013039       0.020928

 Principal components (a.u.) and orientation 
 of principal axis w.r.t. absolute frame                      Asymmetry parameter eta
 --------------------------------------------------------------------------------------
       -0.071794       0.060039       0.011755                       0.672541

        0.697252       0.046468      -0.715318
        0.692205       0.215644       0.688731
       -0.186258       0.975366      -0.118192
  

 ------------------------------------------------------------
   Atom      X         Y         Z
 ------------------------------------------------------------
   11 C    1.98910   4.63697  -0.27359
 ------------------------------------------------------------

 Electric field gradient in molecular frame (a.u.)
         XX             YY             ZZ             XY             XZ             YZ
 ------------------------------------------------------------------------------------------
       -0.021743      -0.038352       0.060095       0.017489      -0.011824      -0.016057

 Principal components (a.u.) and orientation 
 of principal axis w.r.t. absolute frame                      Asymmetry parameter eta
 --------------------------------------------------------------------------------------
        0.065106      -0.049928      -0.015178                       0.533739

       -0.167999      -0.504105       0.847145
       -0.178860       0.860683       0.476691
        0.969425       0.071437       0.234758
  

 ------------------------------------------------------------
   Atom      X         Y         Z
 ------------------------------------------------------------
   12 C   -0.70787   5.46585  -0.95055
 ------------------------------------------------------------

 Electric field gradient in molecular frame (a.u.)
         XX             YY             ZZ             XY             XZ             YZ
 ------------------------------------------------------------------------------------------
       -0.040257      -0.008491       0.048748      -0.028012       0.018497       0.032029

 Principal components (a.u.) and orientation 
 of principal axis w.r.t. absolute frame                      Asymmetry parameter eta
 --------------------------------------------------------------------------------------
       -0.065936       0.063406       0.002530                       0.923266

        0.792531       0.059718      -0.606900
        0.542144       0.386698       0.746019
       -0.279238       0.920271      -0.274094
  

 ------------------------------------------------------------
   Atom      X         Y         Z
 ------------------------------------------------------------
   13 C   -2.76107   3.67305   0.09440
 ------------------------------------------------------------

 Electric field gradient in molecular frame (a.u.)
         XX             YY             ZZ             XY             XZ             YZ
 ------------------------------------------------------------------------------------------
        0.280710      -0.048016      -0.232694      -0.005741      -0.231118      -0.044735

 Principal components (a.u.) and orientation 
 of principal axis w.r.t. absolute frame                      Asymmetry parameter eta
 --------------------------------------------------------------------------------------
        0.369697      -0.328263      -0.041434                       0.775848

        0.932693       0.351835      -0.079343
        0.025708       0.154576       0.987646
       -0.359753       0.923211      -0.135127
  

 ------------------------------------------------------------
   Atom      X         Y         Z
 ------------------------------------------------------------
   14 O   -1.88585   2.47121   2.35010
 ------------------------------------------------------------

 Electric field gradient in molecular frame (a.u.)
         XX             YY             ZZ             XY             XZ             YZ
 ------------------------------------------------------------------------------------------
        1.123817      -0.936176      -0.187641       1.291922      -0.420433       0.328715

 Principal components (a.u.) and orientation 
 of principal axis w.r.t. absolute frame                      Asymmetry parameter eta
 --------------------------------------------------------------------------------------
        1.775513      -1.710462      -0.065051                       0.926724

        0.901585      -0.432120      -0.020414
        0.414548       0.849505       0.326330
       -0.123672      -0.302677       0.945035
  

 ------------------------------------------------------------
   Atom      X         Y         Z
 ------------------------------------------------------------
   15 C   -5.14266   5.15526   0.76706
 ------------------------------------------------------------

 Electric field gradient in molecular frame (a.u.)
         XX             YY             ZZ             XY             XZ             YZ
 ------------------------------------------------------------------------------------------
       -0.036621       0.011567       0.025054       0.062569       0.023137      -0.029981

 Principal components (a.u.) and orientation 
 of principal axis w.r.t. absolute frame                      Asymmetry parameter eta
 --------------------------------------------------------------------------------------
       -0.090871       0.059828       0.031044                       0.316751

        0.772938       0.423881       0.472114
       -0.559616       0.806097       0.192452
       -0.298993      -0.412956       0.860273
  

 ------------------------------------------------------------
   Atom      X         Y         Z
 ------------------------------------------------------------
   16 O   -3.17847  -6.01945   2.62919
 ------------------------------------------------------------

 Electric field gradient in molecular frame (a.u.)
         XX             YY             ZZ             XY             XZ             YZ
 ------------------------------------------------------------------------------------------
       -0.389591       0.159101       0.230489      -0.591177      -0.801554       1.025211

 Principal components (a.u.) and orientation 
 of principal axis w.r.t. absolute frame                      Asymmetry parameter eta
 --------------------------------------------------------------------------------------
        1.690700      -0.964912      -0.725788                       0.141435

       -0.429792       0.678791       0.595418
        0.610934      -0.266947       0.745318
        0.664861       0.684092      -0.299964
  

 ------------------------------------------------------------
   Atom      X         Y         Z
 ------------------------------------------------------------
   17 C   -2.67701  -4.86793  -3.14454
 ------------------------------------------------------------

 Electric field gradient in molecular frame (a.u.)
         XX             YY             ZZ             XY             XZ             YZ
 ------------------------------------------------------------------------------------------
       -0.006251       0.074998      -0.068747      -0.017109      -0.063822      -0.022450

 Principal components (a.u.) and orientation 
 of principal axis w.r.t. absolute frame                      Asymmetry parameter eta
 --------------------------------------------------------------------------------------
       -0.112767       0.079353       0.033414                       0.407377

        0.525702      -0.126352       0.841233
        0.148060       0.987404       0.055781
        0.837685      -0.095228      -0.537788
  

 ------------------------------------------------------------
   Atom      X         Y         Z
 ------------------------------------------------------------
   18 C    5.67961   1.48455   2.88156
 ------------------------------------------------------------

 Electric field gradient in molecular frame (a.u.)
         XX             YY             ZZ             XY             XZ             YZ
 ------------------------------------------------------------------------------------------
        0.007519       0.019262      -0.026781      -0.011429      -0.012584       0.005544

 Principal components (a.u.) and orientation 
 of principal axis w.r.t. absolute frame                      Asymmetry parameter eta
 --------------------------------------------------------------------------------------
       -0.030966       0.028634       0.002332                       0.849398

        0.300696      -0.558282       0.773242
       -0.036767       0.803376       0.594336
        0.953011       0.207144      -0.221045
  

 ------------------------------------------------------------
   Atom      X         Y         Z
 ------------------------------------------------------------
   19 O   -3.50507   1.82220  -1.73521
 ------------------------------------------------------------

 Electric field gradient in molecular frame (a.u.)
         XX             YY             ZZ             XY             XZ             YZ
 ------------------------------------------------------------------------------------------
       -1.292146       0.594562       0.697584       0.993378       0.818647      -1.970230

 Principal components (a.u.) and orientation 
 of principal axis w.r.t. absolute frame                      Asymmetry parameter eta
 --------------------------------------------------------------------------------------
        2.620239      -2.592474      -0.027765                       0.978807

       -0.030539      -0.702819       0.710713
       -0.704558       0.519494       0.483450
        0.708989       0.485974       0.511042
  

 ------------------------------------------------------------
   Atom      X         Y         Z
 ------------------------------------------------------------
   20 O   -1.22967   0.70616  -2.82988
 ------------------------------------------------------------

 Electric field gradient in molecular frame (a.u.)
         XX             YY             ZZ             XY             XZ             YZ
 ------------------------------------------------------------------------------------------
       -1.446310       1.664000      -0.217690       2.077514       0.382490      -0.337816

 Principal components (a.u.) and orientation 
 of principal axis w.r.t. absolute frame                      Asymmetry parameter eta
 --------------------------------------------------------------------------------------
        2.709896      -2.588998      -0.120898                       0.910773

        0.443307       0.873165       0.202637
        0.895220      -0.442722      -0.050769
       -0.045382      -0.203911       0.977937
  

 ------------------------------------------------------------
   Atom      X         Y         Z
 ------------------------------------------------------------
   21 H    0.53712  -0.31625   3.29835
 ------------------------------------------------------------

 Electric field gradient in molecular frame (a.u.)
         XX             YY             ZZ             XY             XZ             YZ
 ------------------------------------------------------------------------------------------
       -0.047256       0.121548      -0.074292       0.048568      -0.200123       0.052442

 Principal components (a.u.) and orientation 
 of principal axis w.r.t. absolute frame                      Asymmetry parameter eta
 --------------------------------------------------------------------------------------
       -0.274260       0.139824       0.134436                       0.019648

        0.671891       0.721991       0.165199
       -0.177710      -0.059379       0.982290
        0.719014      -0.689349       0.088409
  

 ------------------------------------------------------------
   Atom      X         Y         Z
 ------------------------------------------------------------
   22 H    0.11070  -6.53695  -0.78920
 ------------------------------------------------------------

 Electric field gradient in molecular frame (a.u.)
         XX             YY             ZZ             XY             XZ             YZ
 ------------------------------------------------------------------------------------------
        0.055674      -0.189600       0.133926       0.158723      -0.014727       0.029745

 Principal components (a.u.) and orientation 
 of principal axis w.r.t. absolute frame                      Asymmetry parameter eta
 --------------------------------------------------------------------------------------
       -0.270269       0.136655       0.133614                       0.011252

       -0.439331      -0.067692       0.895771
        0.894589       0.057878       0.443126
       -0.081841       0.996026       0.035129
  

 ------------------------------------------------------------
   Atom      X         Y         Z
 ------------------------------------------------------------
   23 H    1.78949  -2.81557  -3.47713
 ------------------------------------------------------------

 Electric field gradient in molecular frame (a.u.)
         XX             YY             ZZ             XY             XZ             YZ
 ------------------------------------------------------------------------------------------
        0.115230       0.131648      -0.246878       0.002375       0.087335      -0.016655

 Principal components (a.u.) and orientation 
 of principal axis w.r.t. absolute frame                      Asymmetry parameter eta
 --------------------------------------------------------------------------------------
       -0.267545       0.135763       0.131782                       0.014882

       -0.222497       0.898821       0.377646
        0.041963      -0.378168       0.924786
        0.974030       0.221609       0.046424
  

 ------------------------------------------------------------
   Atom      X         Y         Z
 ------------------------------------------------------------
   24 H    4.32255  -5.38464  -0.58318
 ------------------------------------------------------------

 Electric field gradient in molecular frame (a.u.)
         XX             YY             ZZ             XY             XZ             YZ
 ------------------------------------------------------------------------------------------
        0.107023      -0.218294       0.111271       0.104308       0.029200      -0.105863

 Principal components (a.u.) and orientation 
 of principal axis w.r.t. absolute frame                      Asymmetry parameter eta
 --------------------------------------------------------------------------------------
       -0.279703       0.142670       0.137034                       0.020151

       -0.269693      -0.230944       0.934843
        0.924206      -0.334674       0.183947
        0.270386       0.913596       0.303699
  

 ------------------------------------------------------------
   Atom      X         Y         Z
 ------------------------------------------------------------
   25 H    3.43144  -3.52219   2.01595
 ------------------------------------------------------------

 Electric field gradient in molecular frame (a.u.)
         XX             YY             ZZ             XY             XZ             YZ
 ------------------------------------------------------------------------------------------
        0.127975       0.144165      -0.272140       0.000223       0.066562       0.008126

 Principal components (a.u.) and orientation 
 of principal axis w.r.t. absolute frame                      Asymmetry parameter eta
 --------------------------------------------------------------------------------------
       -0.283072       0.144703       0.138369                       0.022374

       -0.159813       0.241480       0.957156
       -0.018688       0.968704      -0.247514
        0.986970       0.057443       0.150298
  

 ------------------------------------------------------------
   Atom      X         Y         Z
 ------------------------------------------------------------
   26 H    6.27168  -1.76334  -2.71283
 ------------------------------------------------------------

 Electric field gradient in molecular frame (a.u.)
         XX             YY             ZZ             XY             XZ             YZ
 ------------------------------------------------------------------------------------------
        0.127553       0.137262      -0.264815       0.001929       0.073425      -0.020259

 Principal components (a.u.) and orientation 
 of principal axis w.r.t. absolute frame                      Asymmetry parameter eta
 --------------------------------------------------------------------------------------
       -0.279093       0.141691       0.137401                       0.015371

       -0.177702       0.877587       0.445267
        0.048647      -0.444082       0.894665
        0.982881       0.180645       0.036222
  

 ------------------------------------------------------------
   Atom      X         Y         Z
 ------------------------------------------------------------
   27 H    7.63876  -2.29235   0.25893
 ------------------------------------------------------------

 Electric field gradient in molecular frame (a.u.)
         XX             YY             ZZ             XY             XZ             YZ
 ------------------------------------------------------------------------------------------
       -0.157182       0.101322       0.055861       0.105347      -0.161683       0.056245

 Principal components (a.u.) and orientation 
 of principal axis w.r.t. absolute frame                      Asymmetry parameter eta
 --------------------------------------------------------------------------------------
       -0.281530       0.142999       0.138531                       0.015869

        0.840597      -0.496827       0.215779
       -0.297774      -0.091093       0.950280
        0.452469       0.863056       0.224514
  

 ------------------------------------------------------------
   Atom      X         Y         Z
 ------------------------------------------------------------
   28 H    6.74933   2.25845  -0.87520
 ------------------------------------------------------------

 Electric field gradient in molecular frame (a.u.)
         XX             YY             ZZ             XY             XZ             YZ
 ------------------------------------------------------------------------------------------
       -0.060259       0.005747       0.054511      -0.161166       0.124669       0.103344

 Principal components (a.u.) and orientation 
 of principal axis w.r.t. absolute frame                      Asymmetry parameter eta
 --------------------------------------------------------------------------------------
       -0.272059       0.137692       0.134367                       0.012221

        0.693286      -0.465561       0.550099
        0.567458       0.823195      -0.018475
       -0.444237       0.324967       0.834895
  

 ------------------------------------------------------------
   Atom      X         Y         Z
 ------------------------------------------------------------
   29 H    3.05214   2.07053  -3.13308
 ------------------------------------------------------------

 Electric field gradient in molecular frame (a.u.)
         XX             YY             ZZ             XY             XZ             YZ
 ------------------------------------------------------------------------------------------
        0.121918       0.128568      -0.250486      -0.006634       0.064833       0.023032

 Principal components (a.u.) and orientation 
 of principal axis w.r.t. absolute frame                      Asymmetry parameter eta
 --------------------------------------------------------------------------------------
       -0.262899       0.134503       0.128397                       0.023226

       -0.166846       0.850288       0.499171
       -0.060727      -0.514169       0.855537
        0.984111       0.112430       0.137422
  

 ------------------------------------------------------------
   Atom      X         Y         Z
 ------------------------------------------------------------
   30 H    3.33215   5.97150  -1.11998
 ------------------------------------------------------------

 Electric field gradient in molecular frame (a.u.)
         XX             YY             ZZ             XY             XZ             YZ
 ------------------------------------------------------------------------------------------
       -0.037688      -0.034418       0.072106      -0.172671       0.113984       0.110940

 Principal components (a.u.) and orientation 
 of principal axis w.r.t. absolute frame                      Asymmetry parameter eta
 --------------------------------------------------------------------------------------
       -0.280482       0.144074       0.136408                       0.027333

        0.648573       0.406620      -0.643439
        0.640518       0.165126       0.749980
       -0.411206       0.898551       0.153351
  

 ------------------------------------------------------------
   Atom      X         Y         Z
 ------------------------------------------------------------
   31 H    2.19165   4.86026   1.77366
 ------------------------------------------------------------

 Electric field gradient in molecular frame (a.u.)
         XX             YY             ZZ             XY             XZ             YZ
 ------------------------------------------------------------------------------------------
        0.136049       0.133820      -0.269869       0.000856      -0.045046      -0.045011

 Principal components (a.u.) and orientation 
 of principal axis w.r.t. absolute frame                      Asymmetry parameter eta
 --------------------------------------------------------------------------------------
       -0.279631       0.145658       0.133973                       0.041785

        0.106895       0.762970      -0.637535
        0.107388       0.628598       0.770281
        0.988454      -0.150803      -0.014740
  

 ------------------------------------------------------------
   Atom      X         Y         Z
 ------------------------------------------------------------
   32 H   -0.89744   5.67477  -3.00382
 ------------------------------------------------------------

 Electric field gradient in molecular frame (a.u.)
         XX             YY             ZZ             XY             XZ             YZ
 ------------------------------------------------------------------------------------------
        0.132426       0.139111      -0.271537       0.002252      -0.039655       0.043612

 Principal components (a.u.) and orientation 
 of principal axis w.r.t. absolute frame                      Asymmetry parameter eta
 --------------------------------------------------------------------------------------
       -0.279935       0.144146       0.135789                       0.029852

        0.095769      -0.231998       0.967990
       -0.103548       0.964862       0.241493
        0.990003       0.123361      -0.068381
  

 ------------------------------------------------------------
   Atom      X         Y         Z
 ------------------------------------------------------------
   33 H   -0.95525   7.35822  -0.13759
 ------------------------------------------------------------

 Electric field gradient in molecular frame (a.u.)
         XX             YY             ZZ             XY             XZ             YZ
 ------------------------------------------------------------------------------------------
        0.127781      -0.205534       0.077753       0.045774       0.023603      -0.150851

 Principal components (a.u.) and orientation 
 of principal axis w.r.t. absolute frame                      Asymmetry parameter eta
 --------------------------------------------------------------------------------------
       -0.277335       0.144238       0.133098                       0.040169

       -0.125836       0.325776       0.937035
        0.910034      -0.338151       0.239774
        0.394972       0.882907      -0.253915
  

 ------------------------------------------------------------
   Atom      X         Y         Z
 ------------------------------------------------------------
   34 H   -6.60933   3.87889   1.48330
 ------------------------------------------------------------

 Electric field gradient in molecular frame (a.u.)
         XX             YY             ZZ             XY             XZ             YZ
 ------------------------------------------------------------------------------------------
       -0.072673      -0.021379       0.094052      -0.182916       0.105949       0.089267

 Principal components (a.u.) and orientation 
 of principal axis w.r.t. absolute frame                      Asymmetry parameter eta
 --------------------------------------------------------------------------------------
       -0.282670       0.145514       0.137156                       0.029569

        0.709401       0.416237      -0.568768
        0.614522       0.029877       0.788333
       -0.345127       0.908765       0.234592
  

 ------------------------------------------------------------
   Atom      X         Y         Z
 ------------------------------------------------------------
   35 H   -4.77382   6.54922   2.25171
 ------------------------------------------------------------

 Electric field gradient in molecular frame (a.u.)
         XX             YY             ZZ             XY             XZ             YZ
 ------------------------------------------------------------------------------------------
        0.123269      -0.050294      -0.072976      -0.052660      -0.057207      -0.210050

 Principal components (a.u.) and orientation 
 of principal axis w.r.t. absolute frame                      Asymmetry parameter eta
 --------------------------------------------------------------------------------------
       -0.286734       0.148833       0.137900                       0.038130

        0.186305       0.099437       0.977447
        0.675392       0.709562      -0.200917
        0.713538      -0.697591      -0.065036
  

 ------------------------------------------------------------
   Atom      X         Y         Z
 ------------------------------------------------------------
   36 H   -5.92352   6.11543  -0.89161
 ------------------------------------------------------------

 Electric field gradient in molecular frame (a.u.)
         XX             YY             ZZ             XY             XZ             YZ
 ------------------------------------------------------------------------------------------
        0.082103       0.051742      -0.133845       0.078134      -0.125467       0.161719

 Principal components (a.u.) and orientation 
 of principal axis w.r.t. absolute frame                      Asymmetry parameter eta
 --------------------------------------------------------------------------------------
       -0.286688       0.148200       0.138489                       0.033873

        0.371899       0.499180       0.782631
       -0.468732       0.828708      -0.305832
        0.801238       0.253105      -0.542177
  

 ------------------------------------------------------------
   Atom      X         Y         Z
 ------------------------------------------------------------
   37 H   -3.92559  -6.49689  -2.86267
 ------------------------------------------------------------

 Electric field gradient in molecular frame (a.u.)
         XX             YY             ZZ             XY             XZ             YZ
 ------------------------------------------------------------------------------------------
       -0.009785      -0.121657       0.131441      -0.202445       0.031286       0.045852

 Principal components (a.u.) and orientation 
 of principal axis w.r.t. absolute frame                      Asymmetry parameter eta
 --------------------------------------------------------------------------------------
       -0.283163       0.145528       0.137635                       0.027875

        0.599619       0.700705       0.386613
        0.789235      -0.597761      -0.140675
       -0.132531      -0.389480       0.911450
  

 ------------------------------------------------------------
   Atom      X         Y         Z
 ------------------------------------------------------------
   38 H   -3.89800  -3.20610  -3.27925
 ------------------------------------------------------------

 Electric field gradient in molecular frame (a.u.)
         XX             YY             ZZ             XY             XZ             YZ
 ------------------------------------------------------------------------------------------
       -0.004286      -0.130682       0.134968       0.204896      -0.021260       0.020164

 Principal components (a.u.) and orientation 
 of principal axis w.r.t. absolute frame                      Asymmetry parameter eta
 --------------------------------------------------------------------------------------
       -0.283892       0.149096       0.134796                       0.050370

       -0.593082       0.756782       0.274835
        0.802204       0.526289       0.281938
       -0.068723      -0.387686       0.919226
  

 ------------------------------------------------------------
   Atom      X         Y         Z
 ------------------------------------------------------------
   39 H   -1.71204  -5.12738  -4.95571
 ------------------------------------------------------------

 Electric field gradient in molecular frame (a.u.)
         XX             YY             ZZ             XY             XZ             YZ
 ------------------------------------------------------------------------------------------
        0.042814       0.144085      -0.186900       0.024589       0.176757      -0.048561

 Principal components (a.u.) and orientation 
 of principal axis w.r.t. absolute frame                      Asymmetry parameter eta
 --------------------------------------------------------------------------------------
       -0.289664       0.151103       0.138561                       0.043299

       -0.472930      -0.050042       0.879678
        0.124465       0.984580       0.122924
        0.872264      -0.167624       0.459409
  

 ------------------------------------------------------------
   Atom      X         Y         Z
 ------------------------------------------------------------
   40 H    4.30595   0.46525   4.02943
 ------------------------------------------------------------

 Electric field gradient in molecular frame (a.u.)
         XX             YY             ZZ             XY             XZ             YZ
 ------------------------------------------------------------------------------------------
       -0.053723       0.042490       0.011233      -0.152129       0.163893       0.121449

 Principal components (a.u.) and orientation 
 of principal axis w.r.t. absolute frame                      Asymmetry parameter eta
 --------------------------------------------------------------------------------------
       -0.299206       0.154037       0.145169                       0.029640

        0.673375      -0.541720       0.503096
        0.494981       0.835822       0.237478
       -0.549145       0.089111       0.830962
  

 ------------------------------------------------------------
   Atom      X         Y         Z
 ------------------------------------------------------------
   41 H    7.55820   0.82242   3.45197
 ------------------------------------------------------------

 Electric field gradient in molecular frame (a.u.)
         XX             YY             ZZ             XY             XZ             YZ
 ------------------------------------------------------------------------------------------
       -0.209655       0.100334       0.109321       0.126399      -0.104417       0.035732

 Principal components (a.u.) and orientation 
 of principal axis w.r.t. absolute frame                      Asymmetry parameter eta
 --------------------------------------------------------------------------------------
       -0.285505       0.145654       0.139851                       0.020325

        0.907577       0.384466      -0.168789
       -0.322247       0.895489       0.307013
        0.269185      -0.224246       0.936618
  

 ------------------------------------------------------------
   Atom      X         Y         Z
 ------------------------------------------------------------
   42 H    5.59872   3.48669   3.38652
 ------------------------------------------------------------

 Electric field gradient in molecular frame (a.u.)
         XX             YY             ZZ             XY             XZ             YZ
 ------------------------------------------------------------------------------------------
        0.146090      -0.263810       0.117721       0.019050       0.003490      -0.102017

 Principal components (a.u.) and orientation 
 of principal axis w.r.t. absolute frame                      Asymmetry parameter eta
 --------------------------------------------------------------------------------------
       -0.290232       0.147329       0.142903                       0.015249

       -0.044252       0.954835       0.293822
        0.969087       0.112484      -0.219587
        0.242720      -0.275022       0.930296
  

 Task  times  cpu:      469.1s     wall:      469.7s


                                NWChem Input Module
                                -------------------


 Summary of allocated global arrays
-----------------------------------
  No active global arrays


                         GA Statistics for process    0
                         ------------------------------

       create   destroy   get      put      acc     scatter   gather  read&inc
calls:  210      210     5.15e+05 7368     3.68e+05    0        0     5951     
number of processes/call 1.00e+00 1.15e+00 1.00e+00 0.00e+00 0.00e+00
bytes total:             5.34e+08 6.03e+07 3.16e+08 0.00e+00 0.00e+00 4.76e+04
bytes remote:            1.14e+08 2.04e+07 5.37e+07 0.00e+00 0.00e+00 0.00e+00
Max memory consumed for GA by this process: 10446976 bytes

MA_summarize_allocated_blocks: starting scan ...
MA_summarize_allocated_blocks: scan completed: 0 heap blocks, 0 stack blocks
MA usage statistics:

	allocation statistics:
					      heap	     stack
					      ----	     -----
	current number of blocks	         0	         0
	maximum number of blocks	        22	        51
	current total bytes		         0	         0
	maximum total bytes		   9712512	  22540216
	maximum total K-bytes		      9713	     22541
	maximum total M-bytes		        10	        23


                                     CITATION
                                     --------
                Please cite the following reference when publishing
                           results obtained with NWChem:

                 M. Valiev, E.J. Bylaska, N. Govind, K. Kowalski,
              T.P. Straatsma, H.J.J. van Dam, D. Wang, J. Nieplocha,
                        E. Apra, T.L. Windus, W.A. de Jong
                 "NWChem: a comprehensive and scalable open-source
                  solution for large scale molecular simulations"
                      Comput. Phys. Commun. 181, 1477 (2010)
                           doi:10.1016/j.cpc.2010.04.018

                                      AUTHORS
                                      -------
          E. Apra, E. J. Bylaska, W. A. de Jong, N. Govind, K. Kowalski,
       T. P. Straatsma, M. Valiev, H. J. J. van Dam, D. Wang, T. L. Windus,
        J. Hammond, J. Autschbach, K. Bhaskaran-Nair, J. Brabec, K. Lopata,
       S. A. Fischer, S. Krishnamoorthy, W. Ma, M. Klemm, O. Villa, Y. Chen,
    V. Anisimov, F. Aquino, S. Hirata, M. T. Hackler, T. Risthaus, M. Malagoli,
       A. Marenich, A. Otero-de-la-Roza, J. Mullin, P. Nichols, R. Peverati,
     J. Pittner, Y. Zhao, P.-D. Fan, A. Fonari, M. Williamson, R. J. Harrison,
       J. R. Rehr, M. Dupuis, D. Silverstein, D. M. A. Smith, J. Nieplocha,
        V. Tipparaju, M. Krishnan, B. E. Van Kuiken, A. Vazquez-Mayagoitia,
        L. Jensen, M. Swart, Q. Wu, T. Van Voorhis, A. A. Auer, M. Nooijen,
      L. D. Crosby, E. Brown, G. Cisneros, G. I. Fann, H. Fruchtl, J. Garza,
        K. Hirao, R. A. Kendall, J. A. Nichols, K. Tsemekhman, K. Wolinski,
     J. Anchell, D. E. Bernholdt, P. Borowski, T. Clark, D. Clerc, H. Dachsel,
   M. J. O. Deegan, K. Dyall, D. Elwood, E. Glendening, M. Gutowski, A. C. Hess,
         J. Jaffe, B. G. Johnson, J. Ju, R. Kobayashi, R. Kutteh, Z. Lin,
   R. Littlefield, X. Long, B. Meng, T. Nakajima, S. Niu, L. Pollack, M. Rosing,
   K. Glaesemann, G. Sandrone, M. Stave, H. Taylor, G. Thomas, J. H. van Lenthe,
                               A. T. Wong, Z. Zhang.

 Total times  cpu:      469.4s     wall:      470.1s
