# Supplementary material for: Reference-free NOE NMR analysis
Source: Chem Sci. 2020 Aug 31;11(36):9930–6. doi: 10.1039/d0sc02970j (PMC8162118; doi:10.1039/d0sc02970j)
Supplement: SC-011-D0SC02970J-s002 [file SC-011-D0SC02970J-s002.piz › artemisinin_structures/artemisin_SRSRSSS/artemisin_SRSRSSS_b36311.nw]

start molecule

title molecule
 

geometry units angstroms print xyz autosym
  C        6.39770        2.58690       -3.29660
  O        6.37710        1.78780       -4.48960
  C        5.30680        1.84280       -5.30540
  C        3.94280        1.88880       -4.65270
  C        3.87710        2.73130       -3.36460
  C        5.10020        2.50980       -2.45910
  C        3.67620        4.21700       -3.69910
  C        3.50060        5.03330       -2.42440
  C        4.71480        4.94000       -1.49130
  C        5.09700        3.45540       -1.21650
  C        6.36490        3.33150       -0.34070
  C        6.93530        1.91280       -0.20110
  C        7.24700        1.24450       -1.55850
  O        7.56240        2.23910       -2.53580
  C        8.45760        0.32320       -1.43250
  O        5.43380        1.72940       -6.52160
  C        3.46360        0.44720       -4.45980
  C        5.83700        5.85900       -1.98920
  O        6.16170        0.42600       -2.01000
  O        4.92150        1.18750       -1.88270
  H        6.57470        3.60550       -3.64440
  H        3.26510        2.34810       -5.38550
  H        2.97870        2.41150       -2.81560
  H        2.77420        4.33750       -4.31190
  H        4.51010        4.60540       -4.29410
  H        2.61270        4.67150       -1.88940
  H        3.29420        6.07880       -2.68300
  H        4.40160        5.36660       -0.52720
  H        4.28400        3.07550       -0.57500
  H        6.14680        3.72580        0.66000
  H        7.16830        3.96020       -0.73870
  H        6.25480        1.28790        0.38990
  H        7.85940        2.00920        0.38350
  H        8.67000       -0.16210       -2.39250
  H        9.35710        0.87950       -1.14810
  H        8.27800       -0.47140       -0.70060
  H        3.35870       -0.05100       -5.43070
  H        4.16840       -0.15190       -3.87650
  H        2.48710        0.41730       -3.96610
  H        6.27010        5.52910       -2.93360
  H        5.45230        6.87320       -2.14900
  H        6.64010        5.95120       -1.25280
end
BASIS "ao basis" PRINT
* library 6-31G*
END
scf
 direct
end
dft
xc b3lyp
end
property
 efieldgrad
end
task dft property
