# Supplementary material for: Reference-free NOE NMR analysis
Source: Chem Sci. 2020 Aug 31;11(36):9930–6. doi: 10.1039/d0sc02970j (PMC8162118; doi:10.1039/d0sc02970j)
Supplement: SC-011-D0SC02970J-s002 [file SC-011-D0SC02970J-s002.piz › artemisinin_structures/artemisin_SSSSRRS/artemisin_SSSSRRS_b36312.nw]

start molecule

title molecule
 

geometry units angstroms print xyz autosym
  C        1.00310        6.12310       -8.95200
  O        0.32030        5.19630       -9.81130
  C       -1.02820        5.08530       -9.70860
  C       -1.72850        6.21000       -8.95600
  C       -1.04340        6.60500       -7.61990
  C        0.40290        6.06930       -7.52610
  C       -1.81180        6.38820       -6.30520
  C       -1.70320        4.97880       -5.74720
  C       -0.23950        4.54600       -5.55430
  C        0.49420        4.62830       -6.92040
  C        1.94700        4.08920       -6.88480
  C        3.07390        5.11880       -6.72520
  C        3.02120        6.26660       -7.75650
  O        2.40410        5.81970       -8.96780
  C        4.43040        6.73920       -8.10340
  O       -1.62300        4.15970      -10.24900
  C       -3.23430        5.96010       -8.87200
  C       -0.23470        3.14150       -4.93620
  O        2.32410        7.41060       -7.24210
  O        1.09530        6.94120       -6.60630
  H        0.90670        7.12630       -9.38800
  H       -1.62010        7.07230       -9.63270
  H       -0.96700        7.70360       -7.68140
  H       -2.86410        6.67250       -6.40130
  H       -1.40220        7.07610       -5.55210
  H       -2.21750        4.27470       -6.41240
  H       -2.22980        4.94260       -4.78540
  H        0.24120        5.22500       -4.83840
  H       -0.05050        3.93630       -7.57710
  H        2.12080        3.56090       -7.83340
  H        2.07730        3.31640       -6.12340
  H        4.01340        4.56340       -6.84500
  H        3.07700        5.51730       -5.70340
  H        4.39030        7.56500       -8.82340
  H        4.95550        7.10830       -7.21600
  H        5.01930        5.93930       -8.56460
  H       -3.65400        5.77810       -9.86820
  H       -3.46600        5.08170       -8.26210
  H       -3.75670        6.82890       -8.45910
  H       -0.55940        2.38680       -5.66020
  H        0.75720        2.86470       -4.56870
  H       -0.90900        3.09310       -4.07390
end
BASIS "ao basis" PRINT
* library 6-31G*
END
scf
 direct
end
dft
xc b3lyp
end
property
 efieldgrad
end
task dft property
