# Supplementary material for: Reference-free NOE NMR analysis
Source: Chem Sci. 2020 Aug 31;11(36):9930–6. doi: 10.1039/d0sc02970j (PMC8162118; doi:10.1039/d0sc02970j)
Supplement: SC-011-D0SC02970J-s002 [file SC-011-D0SC02970J-s002.piz › artemisinin_structures/artemisin_SSSSRRS/artemisin_SSSSRRS_b36313.nw]

start molecule

title molecule
 

geometry units angstroms print xyz autosym
  C        0.96570        6.04910       -8.94870
  O        0.25430        5.19180       -9.83770
  C       -1.04930        5.47700      -10.03970
  C       -1.87960        5.87350       -8.82320
  C       -1.08910        6.51560       -7.65460
  C        0.36060        6.01810       -7.53430
  C       -1.79020        6.52370       -6.28500
  C       -1.62650        5.24150       -5.47240
  C       -0.17940        4.71800       -5.40430
  C        0.44270        4.63140       -6.83110
  C        1.87570        4.04840       -6.83350
  C        3.02070        5.05860       -6.69510
  C        2.98430        6.17220       -7.76230
  O        2.35350        5.69340       -8.95510
  C        4.40100        6.60360       -8.13230
  O       -1.56470        5.30060      -11.14050
  C       -2.78400        4.68760       -8.48390
  C       -0.19240        3.37510       -4.66070
  O        2.31480        7.34900       -7.28580
  O        1.05170        6.94870       -6.66370
  H        0.92020        7.06640       -9.36320
  H       -2.54750        6.66800       -9.18900
  H       -1.01620        7.58200       -7.92660
  H       -2.85410        6.76220       -6.40030
  H       -1.37110        7.34660       -5.68980
  H       -2.27690        4.45860       -5.87520
  H       -1.99190        5.42980       -4.45440
  H        0.40820        5.41760       -4.79580
  H       -0.16120        3.91270       -7.39790
  H        2.01450        3.51410       -7.78430
  H        1.99980        3.27160       -6.07480
  H        3.95020        4.48340       -6.79750
  H        3.02800        5.48820       -5.68630
  H        4.37370        7.40480       -8.88030
  H        4.93840        6.99230       -7.26080
  H        4.97110        5.77650       -8.56860
  H       -3.32860        4.34850       -9.37340
  H       -2.21650        3.82680       -8.12190
  H       -3.54110        4.95630       -7.74200
  H       -0.62260        2.58200       -5.28120
  H        0.81320        3.07110       -4.35750
  H       -0.78610        3.44420       -3.74220
end
BASIS "ao basis" PRINT
* library 6-31G*
END
scf
 direct
end
dft
xc b3lyp
end
property
 efieldgrad
end
task dft property
