# Supplementary material for: Reference-free NOE NMR analysis
Source: Chem Sci. 2020 Aug 31;11(36):9930–6. doi: 10.1039/d0sc02970j (PMC8162118; doi:10.1039/d0sc02970j)
Supplement: SC-011-D0SC02970J-s002 [file SC-011-D0SC02970J-s002.piz › artemisinin_structures/artemisin_SSSSRRS/artemisin_SSSSRRS_b36314.out.xyz]

42
./artemisin_SSSSRRS_b36314.out
C         -1.35862        0.52209       -0.20918
O         -1.63813       -0.44168       -1.23782
C         -1.54125       -1.75418       -0.91500
C         -1.45308       -2.02690        0.57316
C         -0.31562       -1.21277        1.25074
C         -0.05063        0.15164        0.54047
C          0.97345       -1.98292        1.53920
C          1.81494       -2.14882        0.29234
C          2.32662       -0.78418       -0.15666
C          1.17504        0.22479       -0.44714
C          1.80122        1.65130       -0.46565
C          0.86000        2.85170       -0.59924
C         -0.54226        2.70340       -0.00031
O         -1.27943        1.80064       -0.82271
C         -1.27331        4.04506       -0.08330
O         -1.57458       -2.62650       -1.77348
C         -1.46079       -3.52730        0.86674
C          3.24655       -0.97449       -1.37180
O         -0.56555        2.31707        1.38174
O          0.24145        1.10581        1.58603
H         -2.21801        0.56487        0.47328
H         -2.40787       -1.65890        0.97899
H         -0.71461       -0.98172        2.25163
H          0.76904       -2.95965        1.98810
H          1.55305       -1.43691        2.29605
H          1.24730       -2.63684       -0.50765
H          2.66401       -2.80380        0.52366
H          2.94694       -0.38570        0.65827
H          0.81503        0.00369       -1.46046
H          2.53742        1.72420       -1.27461
H          2.37920        1.79281        0.45864
H          0.76001        3.07192       -1.67080
H          1.36698        3.71325       -0.14580
H         -2.29856        3.94479        0.29268
H         -0.77877        4.80691        0.52870
H         -1.34296        4.40260       -1.11632
H         -2.36406       -3.99357        0.45634
H         -0.60608       -4.03873        0.41255
H         -1.45573       -3.71629        1.94507
H          2.68475       -1.33369       -2.24072
H          3.74885       -0.04461       -1.65113
H          4.03048       -1.70799       -1.15284
