# Supplementary material for: Reference-free NOE NMR analysis
Source: Chem Sci. 2020 Aug 31;11(36):9930–6. doi: 10.1039/d0sc02970j (PMC8162118; doi:10.1039/d0sc02970j)
Supplement: SC-011-D0SC02970J-s002 [file SC-011-D0SC02970J-s002.piz › artemisinin_structures/artemisin_SSSSRRS/artemisin_SSSSRRS_b36312.out.xyz]

42
./artemisin_SSSSRRS_b36312.out
C         -1.45848        0.53475        0.03834
O         -1.95527       -0.38159       -0.95013
C         -1.74053       -1.70970       -0.77314
C         -1.31903       -2.12987        0.62956
C         -0.20870       -1.24189        1.25344
C         -0.04804        0.10097        0.50613
C          1.15534       -1.87944        1.56775
C          2.10344       -1.93493        0.38132
C          2.32639       -0.54717       -0.24426
C          0.95602        0.02891       -0.69318
C          1.06191        1.37094       -1.46148
C          0.83435        2.65904       -0.65869
C         -0.48900        2.67321        0.13652
O         -1.46916        1.85788       -0.51332
C         -1.04863        4.09082        0.21859
O         -1.93965       -2.50306       -1.68610
C         -1.07057       -3.63660        0.70004
C          3.33665       -0.69676       -1.38956
O         -0.30019        2.23200        1.48892
O          0.52224        1.02485        1.45843
H         -2.16908        0.55108        0.87534
H         -2.22904       -1.96290        1.22724
H         -0.60229       -0.99798        2.25450
H          1.04366       -2.87657        2.00439
H          1.63984       -1.28139        2.35244
H          1.71396       -2.62816       -0.37398
H          3.06233       -2.34688        0.71970
H          2.77375        0.11490        0.50817
H          0.57288       -0.69121       -1.42901
H          0.30719        1.34805       -2.26087
H          2.01083        1.46203       -1.99551
H          0.82907        3.47741       -1.39061
H          1.68679        2.84294        0.00645
H         -1.97967        4.10140        0.79738
H         -0.34763        4.76640        0.72022
H         -1.28356        4.48719       -0.77492
H         -1.93791       -4.19132        0.32362
H         -0.21164       -3.93469        0.09124
H         -0.90644       -3.96226        1.73213
H          2.89467       -1.21895       -2.24463
H          3.70812        0.27343       -1.73054
H          4.21367       -1.26687       -1.06338
