# Supplementary material for: Reference-free NOE NMR analysis
Source: Chem Sci. 2020 Aug 31;11(36):9930–6. doi: 10.1039/d0sc02970j (PMC8162118; doi:10.1039/d0sc02970j)
Supplement: SC-011-D0SC02970J-s002 [file SC-011-D0SC02970J-s002.piz › artemisinin_structures/artemisin_SSSSRRS/artemisin_SSSSRRS_b36313.out.xyz]

42
./artemisin_SSSSRRS_b36313.out
C         -1.46789        0.39277        0.09597
O         -2.02034       -0.57607       -0.79144
C         -2.10487       -1.84132       -0.32934
C         -0.91696       -2.38337        0.45903
C         -0.05503       -1.31934        1.18548
C         -0.01820        0.04410        0.47605
C          1.35533       -1.76383        1.61057
C          2.42090       -1.64458        0.52361
C          2.41413       -0.29641       -0.22150
C          0.97833        0.05006       -0.72022
C          0.91995        1.36383       -1.53505
C          0.65508        2.64664       -0.73823
C         -0.63228        2.58344        0.10974
O         -1.57833        1.69395       -0.49335
C         -1.28450        3.96098        0.19362
O         -3.05057       -2.55961       -0.64275
C         -0.18367       -3.37363       -0.44711
C          3.45200       -0.36993       -1.35018
O         -0.36437        2.18003        1.46089
O          0.50180        1.00033        1.43354
H         -2.10351        0.42035        0.99263
H         -1.36754       -2.98545        1.26253
H         -0.58157       -1.14470        2.13877
H          1.33262       -2.78701        2.00381
H          1.67347       -1.13571        2.45398
H          2.30972       -2.45908       -0.19918
H          3.40435       -1.79742        0.98704
H          2.75155        0.48080        0.47640
H          0.68779       -0.73851       -1.42466
H          0.11479        1.25856       -2.27628
H          1.81820        1.50660       -2.14103
H          0.56740        3.45345       -1.47761
H          1.52110        2.88957       -0.11111
H         -2.19151        3.91786        0.80815
H         -0.61302        4.69094        0.65803
H         -1.58386        4.32394       -0.79537
H         -0.88334       -4.10673       -0.86644
H          0.29281       -2.87944       -1.29729
H          0.56857       -3.94478        0.10402
H          3.10393       -1.00904       -2.16840
H          3.67898        0.61978       -1.75581
H          4.39947       -0.77940       -0.98202
