# Supplementary material for: Reference-free NOE NMR analysis
Source: Chem Sci. 2020 Aug 31;11(36):9930–6. doi: 10.1039/d0sc02970j (PMC8162118; doi:10.1039/d0sc02970j)
Supplement: SC-011-D0SC02970J-s002 [file SC-011-D0SC02970J-s002.piz › artemisinin_structures/artemisin_SSSSRRS/artemisin_SSSSRRS_b36311.out.xyz]

42
./artemisin_SSSSRRS_b36311.out
C          1.45068       -0.34653       -0.03471
O          1.83848        0.60381       -1.03677
C          1.65973        1.91956       -0.74676
C          1.21638        2.20583        0.68032
C         -0.03829        1.37626        1.05614
C          0.00269       -0.05538        0.43615
C         -1.36897        2.10030        0.77443
C         -2.54784        1.14207        0.88013
C         -2.49748        0.05424       -0.20788
C         -1.04508       -0.21044       -0.71209
C         -0.96115       -1.56934       -1.44781
C         -0.56439       -2.77691       -0.58919
C          0.75951       -2.57454        0.17404
O          1.60615       -1.67384       -0.54789
C          1.50625       -3.89937        0.30790
O          1.87933        2.78842       -1.58185
C          1.07977        3.70763        0.93573
C         -3.42243        0.45383       -1.36908
O          0.54426       -2.09645        1.51201
O         -0.40574       -0.98263        1.46699
H          2.16139       -0.27787        0.79968
H          2.04949        1.87879        1.31885
H          0.00247        1.26050        2.15044
H         -1.35904        2.56259       -0.22015
H         -1.50718        2.91116        1.49961
H         -3.48854        1.70349        0.83375
H         -2.53278        0.66595        1.86903
H         -2.90628       -0.86737        0.22739
H         -0.82437        0.55384       -1.47145
H         -0.22516       -1.47038       -2.25766
H         -1.90209       -1.80359       -1.95624
H         -0.46504       -3.62406       -1.28021
H         -1.37463       -3.03239        0.10418
H          2.44228       -3.75647        0.86074
H          0.91301       -4.63587        0.86029
H          1.77174       -4.31125       -0.67153
H          2.04065        4.21108        0.77900
H          0.36049        4.17682        0.25654
H          0.76719        3.90230        1.96675
H         -3.08877        1.38564       -1.83832
H         -3.46429       -0.31683       -2.14342
H         -4.44669        0.60608       -1.01110
