# Supplementary material for: Reference-free NOE NMR analysis
Source: Chem Sci. 2020 Aug 31;11(36):9930–6. doi: 10.1039/d0sc02970j (PMC8162118; doi:10.1039/d0sc02970j)
Supplement: SC-011-D0SC02970J-s002 [file SC-011-D0SC02970J-s002.piz › artemisinin_structures/artemisin_SSSSRRS/artemisin_SSSSRRS_b36314.nw]

start molecule

title molecule
 

geometry units angstroms print xyz autosym
  C        0.98210        6.02650       -8.91030
  O        0.25210        5.05260       -9.67430
  C       -1.10040        5.07260       -9.59310
  C       -1.66940        6.32050       -8.94830
  C       -1.03490        6.60170       -7.55760
  C        0.43820        6.09540       -7.45790
  C       -1.87680        6.19590       -6.34740
  C       -1.80730        4.70550       -6.09410
  C       -0.39230        4.33170       -5.66550
  C        0.68070        4.72090       -6.72650
  C        2.06690        4.69610       -6.01570
  C        3.29090        5.17270       -6.80270
  C        3.05720        6.25880       -7.85760
  O        2.35590        5.66810       -8.95030
  C        4.40450        6.71900       -8.41830
  O       -1.78080        4.16580      -10.05550
  C       -3.19760        6.32450       -8.99350
  C       -0.35490        2.83320       -5.33060
  O        2.40090        7.43770       -7.36840
  O        1.15510        7.07760       -6.67670
  H        0.90620        6.99770       -9.41740
  H       -1.36890        7.14010       -9.61890
  H       -1.00120        7.70160       -7.49880
  H       -2.91900        6.51110       -6.45590
  H       -1.50800        6.73040       -5.46130
  H       -2.11090        4.13760       -6.98050
  H       -2.51480        4.44940       -5.29580
  H       -0.18060        4.87570       -4.73440
  H        0.67670        3.92340       -7.48100
  H        2.28440        3.68250       -5.65930
  H        2.00590        5.31050       -5.10620
  H        3.72480        4.29330       -7.29780
  H        4.03150        5.52060       -6.07100
  H        4.25410        7.45910       -9.21340
  H        5.01580        7.19650       -7.64510
  H        4.96440        5.88560       -8.85620
  H       -3.55070        6.24690      -10.02840
  H       -3.62650        5.47770       -8.44820
  H       -3.60010        7.25440       -8.57900
  H       -0.51860        2.22370       -6.22580
  H        0.60040        2.53920       -4.88790
  H       -1.13530        2.57910       -4.60470
end
BASIS "ao basis" PRINT
* library 6-31G*
END
scf
 direct
end
dft
xc b3lyp
end
property
 efieldgrad
end
task dft property
