# Supplementary material for: Reference-free NOE NMR analysis
Source: Chem Sci. 2020 Aug 31;11(36):9930–6. doi: 10.1039/d0sc02970j (PMC8162118; doi:10.1039/d0sc02970j)
Supplement: SC-011-D0SC02970J-s002 [file SC-011-D0SC02970J-s002.piz › artemisinin_structures/artemisin_SSSSRRS/artemisin_SSSSRRS_b36314.out]

 argument  1 = artemisin_SSRSRSS/artemisin_SSRSRSS_b36314.nw
  Warning: test file already existed: ./molecule.dir_check_s.5
                                         
                                         


              Northwest Computational Chemistry Package (NWChem) 6.6
              ------------------------------------------------------


                    Environmental Molecular Sciences Laboratory
                       Pacific Northwest National Laboratory
                                Richland, WA 99352

                              Copyright (c) 1994-2015
                       Pacific Northwest National Laboratory
                            Battelle Memorial Institute

             NWChem is an open-source computational chemistry package
                        distributed under the terms of the
                      Educational Community License (ECL) 2.0
             A copy of the license is included with this distribution
                              in the LICENSE.TXT file

                                  ACKNOWLEDGMENT
                                  --------------

            This software and its documentation were developed at the
            EMSL at Pacific Northwest National Laboratory, a multiprogram
            national laboratory, operated for the U.S. Department of Energy
            by Battelle under Contract Number DE-AC05-76RL01830. Support
            for this work was provided by the Department of Energy Office
            of Biological and Environmental Research, Office of Basic
            Energy Sciences, and the Office of Advanced Scientific Computing.


           Job information
           ---------------

    hostname        = nmrserver1
    program         = /home/software/NWChem/bin/nwchem
    date            = Sun Jul 23 19:35:44 2017

    compiled        = Mon_Dec_26_22:57:25_2016
    source          = /home/software/src/nwchem-6.6
    nwchem branch   = 6.6
    nwchem revision = 27746
    ga revision     = 10594
    input           = artemisin_SSRSRSS/artemisin_SSRSRSS_b36314.nw
    prefix          = molecule.
    data base       = ./molecule.db
    status          = startup
    nproc           =        6
    time left       =     -1s


           Memory information
           ------------------

    heap     =   13107198 doubles =    100.0 Mbytes
    stack    =   13107195 doubles =    100.0 Mbytes
    global   =   26214400 doubles =    200.0 Mbytes (distinct from heap & stack)
    total    =   52428793 doubles =    400.0 Mbytes
    verify   = yes
    hardfail = no 


           Directory information
           ---------------------

  0 permanent = .
  0 scratch   = .


                                NWChem Input Module
                                -------------------


                                     molecule
                                     --------

 Scaling coordinates for geometry "geometry" by  1.889725989
 (inverse scale =  0.529177249)

 C1  symmetry detected

          ------
          auto-z
          ------


                             Geometry "geometry" -> ""
                             -------------------------

 Output coordinates in angstroms (scale by  1.889725989 to convert to a.u.)

  No.       Tag          Charge          X              Y              Z
 ---- ---------------- ---------- -------------- -------------- --------------
    1 C                    6.0000    -1.35861796     0.52209167    -0.20917927
    2 O                    8.0000    -1.63813145    -0.44168048    -1.23781558
    3 C                    6.0000    -1.54125138    -1.75417948    -0.91499935
    4 C                    6.0000    -1.45307828    -2.02689777     0.57316485
    5 C                    6.0000    -0.31562218    -1.21277140     1.25073555
    6 C                    6.0000    -0.05063356     0.15163846     0.54047491
    7 C                    6.0000     0.97345384    -1.98291635     1.53920223
    8 C                    6.0000     1.81494483    -2.14881616     0.29234479
    9 C                    6.0000     2.32661611    -0.78417821    -0.15665986
   10 C                    6.0000     1.17503521     0.22478558    -0.44714244
   11 C                    6.0000     1.80121837     1.65130377    -0.46565303
   12 C                    6.0000     0.86000163     2.85170260    -0.59924295
   13 C                    6.0000    -0.54225505     2.70339958    -0.00030612
   14 O                    8.0000    -1.27942976     1.80064166    -0.82270691
   15 C                    6.0000    -1.27330855     4.04506197    -0.08330392
   16 O                    8.0000    -1.57457545    -2.62649910    -1.77348182
   17 C                    6.0000    -1.46079441    -3.52730085     0.86673825
   18 C                    6.0000     3.24654625    -0.97449064    -1.37180131
   19 O                    8.0000    -0.56555313     2.31707080     1.38174265
   20 O                    8.0000     0.24144849     1.10580935     1.58602829
   21 H                    1.0000    -2.21801281     0.56487156     0.47328027
   22 H                    1.0000    -2.40787249    -1.65890198     0.97899225
   23 H                    1.0000    -0.71461493    -0.98171780     2.25163123
   24 H                    1.0000     0.76903968    -2.95964856     1.98810442
   25 H                    1.0000     1.55305137    -1.43690836     2.29605022
   26 H                    1.0000     1.24729519    -2.63684028    -0.50765188
   27 H                    1.0000     2.66401375    -2.80379868     0.52365891
   28 H                    1.0000     2.94693720    -0.38569507     0.65827144
   29 H                    1.0000     0.81503329     0.00369108    -1.46045796
   30 H                    1.0000     2.53742044     1.72420391    -1.27460559
   31 H                    1.0000     2.37920143     1.79281136     0.45863577
   32 H                    1.0000     0.76000678     3.07191997    -1.67080393
   33 H                    1.0000     1.36697681     3.71325376    -0.14579678
   34 H                    1.0000    -2.29855777     3.94478800     0.29267661
   35 H                    1.0000    -0.77877289     4.80691088     0.52870334
   36 H                    1.0000    -1.34296028     4.40260066    -1.11631636
   37 H                    1.0000    -2.36405914    -3.99356707     0.45633843
   38 H                    1.0000    -0.60608027    -4.03872523     0.41255063
   39 H                    1.0000    -1.45572802    -3.71628719     1.94506520
   40 H                    1.0000     2.68474862    -1.33369361    -2.24072457
   41 H                    1.0000     3.74885491    -0.04461016    -1.65113207
   42 H                    1.0000     4.03048039    -1.70799147    -1.15283654

      Atomic Mass 
      ----------- 

      C                 12.000000
      O                 15.994910
      H                  1.007825


 Effective nuclear repulsion energy (a.u.)    1850.5407258595

            Nuclear Dipole moment (a.u.) 
            ----------------------------
        X                 Y               Z
 ---------------- ---------------- ----------------
    -0.0000000000    -0.0000000000     0.0000000000


                                Z-matrix (autoz)
                                -------- 

 Units are Angstrom for bonds and degrees for angles

      Type          Name      I     J     K     L     M      Value
      ----------- --------  ----- ----- ----- ----- ----- ----------
    1 Stretch                  1     2                       1.43704
    2 Stretch                  1     6                       1.55243
    3 Stretch                  1    14                       1.42034
    4 Stretch                  1    21                       1.09824
    5 Stretch                  2     3                       1.35508
    6 Stretch                  3     4                       1.51551
    7 Stretch                  3    16                       1.22435
    8 Stretch                  4     5                       1.55426
    9 Stretch                  4    17                       1.52887
   10 Stretch                  4    22                       1.10079
   11 Stretch                  5     6                       1.56087
   12 Stretch                  5     7                       1.52907
   13 Stretch                  5    23                       1.10199
   14 Stretch                  6    10                       1.57575
   15 Stretch                  6    20                       1.44532
   16 Stretch                  7     8                       1.51337
   17 Stretch                  7    24                       1.09421
   18 Stretch                  7    25                       1.09858
   19 Stretch                  8     9                       1.52501
   20 Stretch                  8    26                       1.09562
   21 Stretch                  8    27                       1.09701
   22 Stretch                  9    10                       1.55837
   23 Stretch                  9    18                       1.53592
   24 Stretch                  9    28                       1.09895
   25 Stretch                 10    11                       1.55801
   26 Stretch                 10    29                       1.09786
   27 Stretch                 11    12                       1.53124
   28 Stretch                 11    30                       1.09623
   29 Stretch                 11    31                       1.09927
   30 Stretch                 12    13                       1.53201
   31 Stretch                 12    32                       1.09852
   32 Stretch                 12    33                       1.09768
   33 Stretch                 13    14                       1.42644
   34 Stretch                 13    15                       1.53016
   35 Stretch                 13    19                       1.43522
   36 Stretch                 15    34                       1.09661
   37 Stretch                 15    35                       1.09523
   38 Stretch                 15    36                       1.09535
   39 Stretch                 17    37                       1.09623
   40 Stretch                 17    38                       1.09470
   41 Stretch                 17    39                       1.09477
   42 Stretch                 18    40                       1.09529
   43 Stretch                 18    41                       1.09317
   44 Stretch                 18    42                       1.09568
   45 Stretch                 19    20                       1.46974
   46 Bend                     1     2     3               117.72064
   47 Bend                     1     6     5               106.57624
   48 Bend                     1     6    10               109.97558
   49 Bend                     1     6    20               111.22660
   50 Bend                     1    14    13               110.45462
   51 Bend                     2     1     6               110.45642
   52 Bend                     2     1    14               107.77987
   53 Bend                     2     1    21               108.58594
   54 Bend                     2     3     4               114.35459
   55 Bend                     2     3    16               121.40607
   56 Bend                     3     4     5               112.11070
   57 Bend                     3     4    17               111.39900
   58 Bend                     3     4    22               104.55996
   59 Bend                     4     3    16               124.18668
   60 Bend                     4     5     6               112.56594
   61 Bend                     4     5     7               115.81001
   62 Bend                     4     5    23               103.93422
   63 Bend                     4    17    37               110.46818
   64 Bend                     4    17    38               112.01641
   65 Bend                     4    17    39               111.00949
   66 Bend                     5     4    17               115.72384
   67 Bend                     5     4    22               107.39407
   68 Bend                     5     6    10               117.24729
   69 Bend                     5     6    20               106.39250
   70 Bend                     5     7     8               111.62608
   71 Bend                     5     7    24               111.68449
   72 Bend                     5     7    25               108.93056
   73 Bend                     6     1    14               112.11208
   74 Bend                     6     1    21               111.62462
   75 Bend                     6     5     7               112.51947
   76 Bend                     6     5    23               106.94702
   77 Bend                     6    10     9               115.33465
   78 Bend                     6    10    11               111.25798
   79 Bend                     6    10    29               108.30557
   80 Bend                     6    20    19               109.42455
   81 Bend                     7     5    23               103.85672
   82 Bend                     7     8     9               109.33222
   83 Bend                     7     8    26               111.24338
   84 Bend                     7     8    27               108.78948
   85 Bend                     8     7    24               110.12238
   86 Bend                     8     7    25               109.19194
   87 Bend                     8     9    10               112.72482
   88 Bend                     8     9    18               108.84541
   89 Bend                     8     9    28               107.18914
   90 Bend                     9     8    26               110.94312
   91 Bend                     9     8    27               109.67413
   92 Bend                     9    10    11               107.33871
   93 Bend                     9    10    29               106.49761
   94 Bend                     9    18    40               111.16545
   95 Bend                     9    18    41               111.83722
   96 Bend                     9    18    42               110.69375
   97 Bend                    10     6    20               105.40057
   98 Bend                    10     9    18               112.04593
   99 Bend                    10     9    28               108.69797
  100 Bend                    10    11    12               118.14906
  101 Bend                    10    11    30               109.85074
  102 Bend                    10    11    31               108.61420
  103 Bend                    11    10    29               107.77118
  104 Bend                    11    12    13               116.91208
  105 Bend                    11    12    32               107.35009
  106 Bend                    11    12    33               107.17949
  107 Bend                    12    11    30               107.23494
  108 Bend                    12    11    31               107.19528
  109 Bend                    12    13    14               107.99235
  110 Bend                    12    13    15               109.34262
  111 Bend                    12    13    19               114.66939
  112 Bend                    13    12    32               108.50844
  113 Bend                    13    12    33               109.70781
  114 Bend                    13    15    34               110.35897
  115 Bend                    13    15    35               111.33861
  116 Bend                    13    15    36               111.57619
  117 Bend                    13    19    20               110.28988
  118 Bend                    14     1    21               106.08037
  119 Bend                    14    13    15               106.06542
  120 Bend                    14    13    19               112.11310
  121 Bend                    15    13    19               106.28973
  122 Bend                    17     4    22               104.64954
  123 Bend                    18     9    28               107.06903
  124 Bend                    24     7    25               105.04488
  125 Bend                    26     8    27               106.79939
  126 Bend                    30    11    31               104.99938
  127 Bend                    32    12    33               106.71766
  128 Bend                    34    15    35               107.10791
  129 Bend                    34    15    36               107.08204
  130 Bend                    35    15    36               109.18664
  131 Bend                    37    17    38               106.81610
  132 Bend                    37    17    39               107.40588
  133 Bend                    38    17    39               108.92932
  134 Bend                    40    18    41               108.17597
  135 Bend                    40    18    42               107.81687
  136 Bend                    41    18    42               106.96308
  137 Torsion                  1     2     3     4          13.13887
  138 Torsion                  1     2     3    16        -169.39472
  139 Torsion                  1     6     5     4          23.50918
  140 Torsion                  1     6     5     7         156.56432
  141 Torsion                  1     6     5    23         -90.02157
  142 Torsion                  1     6    10     9        -148.07171
  143 Torsion                  1     6    10    11          89.38124
  144 Torsion                  1     6    10    29         -28.89098
  145 Torsion                  1     6    20    19         -15.57735
  146 Torsion                  1    14    13    12         102.91004
  147 Torsion                  1    14    13    15        -139.96532
  148 Torsion                  1    14    13    19         -24.36544
  149 Torsion                  2     1     6     5         -64.02809
  150 Torsion                  2     1     6    10          64.02985
  151 Torsion                  2     1     6    20        -179.59077
  152 Torsion                  2     1    14    13        -158.64510
  153 Torsion                  2     3     4     5         -53.13177
  154 Torsion                  2     3     4    17         175.38624
  155 Torsion                  2     3     4    22          62.90208
  156 Torsion                  3     2     1     6          46.68533
  157 Torsion                  3     2     1    14         169.47284
  158 Torsion                  3     2     1    21         -76.02572
  159 Torsion                  3     4     5     6          30.29498
  160 Torsion                  3     4     5     7        -101.13398
  161 Torsion                  3     4     5    23         145.65657
  162 Torsion                  3     4    17    37         -57.66123
  163 Torsion                  3     4    17    38          61.28666
  164 Torsion                  3     4    17    39        -176.69887
  165 Torsion                  4     5     6    10        -100.14692
  166 Torsion                  4     5     6    20         142.28128
  167 Torsion                  4     5     7     8          78.27056
  168 Torsion                  4     5     7    24         -45.50248
  169 Torsion                  4     5     7    25        -161.07764
  170 Torsion                  5     4     3    16         129.48239
  171 Torsion                  5     4    17    37         172.73045
  172 Torsion                  5     4    17    38         -68.32166
  173 Torsion                  5     4    17    39          53.69281
  174 Torsion                  5     6     1    14         175.75028
  175 Torsion                  5     6     1    21          56.88971
  176 Torsion                  5     6    10     9         -26.15902
  177 Torsion                  5     6    10    11        -148.70607
  178 Torsion                  5     6    10    29          93.02171
  179 Torsion                  5     6    20    19        -131.25342
  180 Torsion                  5     7     8     9          66.81193
  181 Torsion                  5     7     8    26         -56.06238
  182 Torsion                  5     7     8    27        -173.43712
  183 Torsion                  6     1    14    13         -36.87882
  184 Torsion                  6     5     4    17         159.55798
  185 Torsion                  6     5     4    22         -84.01194
  186 Torsion                  6     5     7     8         -53.18026
  187 Torsion                  6     5     7    24        -176.95330
  188 Torsion                  6     5     7    25          67.47154
  189 Torsion                  6    10     9     8          38.50841
  190 Torsion                  6    10     9    18         161.69939
  191 Torsion                  6    10     9    28         -80.17681
  192 Torsion                  6    10    11    12         -47.22148
  193 Torsion                  6    10    11    30        -170.61799
  194 Torsion                  6    10    11    31          75.05501
  195 Torsion                  6    20    19    13         -44.49710
  196 Torsion                  7     5     4    17          28.12902
  197 Torsion                  7     5     4    22         144.55910
  198 Torsion                  7     5     6    10          32.90822
  199 Torsion                  7     5     6    20         -84.66358
  200 Torsion                  7     8     9    10         -58.39082
  201 Torsion                  7     8     9    18         176.65380
  202 Torsion                  7     8     9    28          61.17144
  203 Torsion                  8     7     5    23        -168.47533
  204 Torsion                  8     9    10    11         163.12314
  205 Torsion                  8     9    10    29         -81.66669
  206 Torsion                  8     9    18    40          66.73382
  207 Torsion                  8     9    18    41        -172.23448
  208 Torsion                  8     9    18    42         -53.06745
  209 Torsion                  9     8     7    24        -168.53748
  210 Torsion                  9     8     7    25         -53.68701
  211 Torsion                  9    10     6    20          91.94770
  212 Torsion                  9    10    11    12        -174.26802
  213 Torsion                  9    10    11    30          62.33547
  214 Torsion                  9    10    11    31         -51.99154
  215 Torsion                 10     6     1    14         -56.19178
  216 Torsion                 10     6     1    21        -175.05235
  217 Torsion                 10     6     5    23         146.32232
  218 Torsion                 10     6    20    19         103.57428
  219 Torsion                 10     9     8    26          64.66209
  220 Torsion                 10     9     8    27        -177.59580
  221 Torsion                 10     9    18    40         -58.61862
  222 Torsion                 10     9    18    41          62.41309
  223 Torsion                 10     9    18    42        -178.41989
  224 Torsion                 10    11    12    13          30.89392
  225 Torsion                 10    11    12    32         -91.21652
  226 Torsion                 10    11    12    33         154.45103
  227 Torsion                 11    10     6    20         -30.59935
  228 Torsion                 11    10     9    18         -73.68588
  229 Torsion                 11    10     9    28          44.43791
  230 Torsion                 11    12    13    14         -71.57968
  231 Torsion                 11    12    13    15         173.43574
  232 Torsion                 11    12    13    19          54.20289
  233 Torsion                 12    11    10    29          71.37216
  234 Torsion                 12    13    15    34         177.00793
  235 Torsion                 12    13    15    35         -64.18685
  236 Torsion                 12    13    15    36          58.08292
  237 Torsion                 12    13    19    20         -52.97997
  238 Torsion                 13    12    11    30         155.58917
  239 Torsion                 13    12    11    31         -92.09847
  240 Torsion                 13    14     1    21          85.20107
  241 Torsion                 14     1     6    20          60.18760
  242 Torsion                 14    13    12    32          49.92646
  243 Torsion                 14    13    12    33         166.16648
  244 Torsion                 14    13    15    34          60.79149
  245 Torsion                 14    13    15    35         179.59672
  246 Torsion                 14    13    15    36         -58.13351
  247 Torsion                 14    13    19    20          70.62936
  248 Torsion                 15    13    12    32         -65.05812
  249 Torsion                 15    13    12    33          51.18190
  250 Torsion                 15    13    19    20        -173.90700
  251 Torsion                 16     3     4    17          -1.99960
  252 Torsion                 16     3     4    22        -114.48377
  253 Torsion                 17     4     5    23         -85.08043
  254 Torsion                 18     9     8    26         -60.29329
  255 Torsion                 18     9     8    27          57.44883
  256 Torsion                 18     9    10    29          41.52429
  257 Torsion                 19    13    12    32         175.70904
  258 Torsion                 19    13    12    33         -68.05095
  259 Torsion                 19    13    15    34         -58.69867
  260 Torsion                 19    13    15    35          60.10656
  261 Torsion                 19    13    15    36        -177.62367
  262 Torsion                 20     6     1    21         -58.67298
  263 Torsion                 20     6     5    23          28.75052
  264 Torsion                 20     6    10    29        -148.87157
  265 Torsion                 22     4     5    23          31.34965
  266 Torsion                 22     4    17    37          54.76647
  267 Torsion                 22     4    17    38         173.71436
  268 Torsion                 22     4    17    39         -64.27117
  269 Torsion                 23     5     7    24          67.75163
  270 Torsion                 23     5     7    25         -47.82354
  271 Torsion                 24     7     8    26          68.58821
  272 Torsion                 24     7     8    27         -48.78653
  273 Torsion                 25     7     8    26        -176.56132
  274 Torsion                 25     7     8    27          66.06394
  275 Torsion                 26     8     9    28        -175.77566
  276 Torsion                 27     8     9    28         -58.03354
  277 Torsion                 28     9    10    29         159.64809
  278 Torsion                 28     9    18    40        -177.70628
  279 Torsion                 28     9    18    41         -56.67457
  280 Torsion                 28     9    18    42          62.49245
  281 Torsion                 29    10    11    30         -52.02435
  282 Torsion                 29    10    11    31        -166.35136
  283 Torsion                 30    11    12    32          33.47873
  284 Torsion                 30    11    12    33         -80.85372
  285 Torsion                 31    11    12    32         145.79109
  286 Torsion                 31    11    12    33          31.45864


            XYZ format geometry
            -------------------
    42
 geometry
 C                    -1.35861796     0.52209167    -0.20917927
 O                    -1.63813145    -0.44168048    -1.23781558
 C                    -1.54125138    -1.75417948    -0.91499935
 C                    -1.45307828    -2.02689777     0.57316485
 C                    -0.31562218    -1.21277140     1.25073555
 C                    -0.05063356     0.15163846     0.54047491
 C                     0.97345384    -1.98291635     1.53920223
 C                     1.81494483    -2.14881616     0.29234479
 C                     2.32661611    -0.78417821    -0.15665986
 C                     1.17503521     0.22478558    -0.44714244
 C                     1.80121837     1.65130377    -0.46565303
 C                     0.86000163     2.85170260    -0.59924295
 C                    -0.54225505     2.70339958    -0.00030612
 O                    -1.27942976     1.80064166    -0.82270691
 C                    -1.27330855     4.04506197    -0.08330392
 O                    -1.57457545    -2.62649910    -1.77348182
 C                    -1.46079441    -3.52730085     0.86673825
 C                     3.24654625    -0.97449064    -1.37180131
 O                    -0.56555313     2.31707080     1.38174265
 O                     0.24144849     1.10580935     1.58602829
 H                    -2.21801281     0.56487156     0.47328027
 H                    -2.40787249    -1.65890198     0.97899225
 H                    -0.71461493    -0.98171780     2.25163123
 H                     0.76903968    -2.95964856     1.98810442
 H                     1.55305137    -1.43690836     2.29605022
 H                     1.24729519    -2.63684028    -0.50765188
 H                     2.66401375    -2.80379868     0.52365891
 H                     2.94693720    -0.38569507     0.65827144
 H                     0.81503329     0.00369108    -1.46045796
 H                     2.53742044     1.72420391    -1.27460559
 H                     2.37920143     1.79281136     0.45863577
 H                     0.76000678     3.07191997    -1.67080393
 H                     1.36697681     3.71325376    -0.14579678
 H                    -2.29855777     3.94478800     0.29267661
 H                    -0.77877289     4.80691088     0.52870334
 H                    -1.34296028     4.40260066    -1.11631636
 H                    -2.36405914    -3.99356707     0.45633843
 H                    -0.60608027    -4.03872523     0.41255063
 H                    -1.45572802    -3.71628719     1.94506520
 H                     2.68474862    -1.33369361    -2.24072457
 H                     3.74885491    -0.04461016    -1.65113207
 H                     4.03048039    -1.70799147    -1.15283654

 ==============================================================================
                                internuclear distances
 ------------------------------------------------------------------------------
       center one      |      center two      | atomic units |  angstroms
 ------------------------------------------------------------------------------
    2 O                |   1 C                |     2.71561  |     1.43704
    3 C                |   2 O                |     2.56074  |     1.35508
    4 C                |   3 C                |     2.86391  |     1.51551
    5 C                |   4 C                |     2.93712  |     1.55426
    6 C                |   1 C                |     2.93367  |     1.55243
    6 C                |   5 C                |     2.94961  |     1.56087
    7 C                |   5 C                |     2.88952  |     1.52907
    8 C                |   7 C                |     2.85985  |     1.51337
    9 C                |   8 C                |     2.88185  |     1.52501
   10 C                |   6 C                |     2.97774  |     1.57575
   10 C                |   9 C                |     2.94490  |     1.55837
   11 C                |  10 C                |     2.94422  |     1.55801
   12 C                |  11 C                |     2.89362  |     1.53124
   13 C                |  12 C                |     2.89507  |     1.53201
   14 O                |   1 C                |     2.68406  |     1.42034
   14 O                |  13 C                |     2.69559  |     1.42644
   15 C                |  13 C                |     2.89158  |     1.53016
   16 O                |   3 C                |     2.31369  |     1.22435
   17 C                |   4 C                |     2.88915  |     1.52887
   18 C                |   9 C                |     2.90247  |     1.53592
   19 O                |  13 C                |     2.71217  |     1.43522
   20 O                |   6 C                |     2.73125  |     1.44532
   21 H                |   1 C                |     2.07538  |     1.09824
   22 H                |   4 C                |     2.08020  |     1.10079
   23 H                |   5 C                |     2.08245  |     1.10199
   24 H                |   7 C                |     2.06776  |     1.09421
   25 H                |   7 C                |     2.07601  |     1.09858
   26 H                |   8 C                |     2.07043  |     1.09562
   27 H                |   8 C                |     2.07304  |     1.09701
   28 H                |   9 C                |     2.07672  |     1.09895
   29 H                |  10 C                |     2.07465  |     1.09786
   30 H                |  11 C                |     2.07157  |     1.09623
   31 H                |  11 C                |     2.07732  |     1.09927
   32 H                |  12 C                |     2.07589  |     1.09852
   33 H                |  12 C                |     2.07432  |     1.09768
   34 H                |  15 C                |     2.07229  |     1.09661
   35 H                |  15 C                |     2.06969  |     1.09523
   36 H                |  15 C                |     2.06992  |     1.09535
   37 H                |  17 C                |     2.07157  |     1.09623
   38 H                |  17 C                |     2.06869  |     1.09470
   39 H                |  17 C                |     2.06882  |     1.09477
   40 H                |  18 C                |     2.06981  |     1.09529
   41 H                |  18 C                |     2.06579  |     1.09317
   42 H                |  18 C                |     2.07054  |     1.09568
 ------------------------------------------------------------------------------
                         number of included internuclear distances:         44
 ==============================================================================


 ==============================================================================
                                 internuclear angles
 ------------------------------------------------------------------------------
        center 1       |       center 2       |       center 3       |  degrees
 ------------------------------------------------------------------------------
    2 O                |   1 C                |   6 C                |   110.46
    2 O                |   1 C                |  14 O                |   107.78
    2 O                |   1 C                |  21 H                |   108.59
    6 C                |   1 C                |  14 O                |   112.11
    6 C                |   1 C                |  21 H                |   111.62
   14 O                |   1 C                |  21 H                |   106.08
    1 C                |   2 O                |   3 C                |   117.72
    2 O                |   3 C                |   4 C                |   114.35
    2 O                |   3 C                |  16 O                |   121.41
    4 C                |   3 C                |  16 O                |   124.19
    3 C                |   4 C                |   5 C                |   112.11
    3 C                |   4 C                |  17 C                |   111.40
    3 C                |   4 C                |  22 H                |   104.56
    5 C                |   4 C                |  17 C                |   115.72
    5 C                |   4 C                |  22 H                |   107.39
   17 C                |   4 C                |  22 H                |   104.65
    4 C                |   5 C                |   6 C                |   112.57
    4 C                |   5 C                |   7 C                |   115.81
    4 C                |   5 C                |  23 H                |   103.93
    6 C                |   5 C                |   7 C                |   112.52
    6 C                |   5 C                |  23 H                |   106.95
    7 C                |   5 C                |  23 H                |   103.86
    1 C                |   6 C                |   5 C                |   106.58
    1 C                |   6 C                |  10 C                |   109.98
    1 C                |   6 C                |  20 O                |   111.23
    5 C                |   6 C                |  10 C                |   117.25
    5 C                |   6 C                |  20 O                |   106.39
   10 C                |   6 C                |  20 O                |   105.40
    5 C                |   7 C                |   8 C                |   111.63
    5 C                |   7 C                |  24 H                |   111.68
    5 C                |   7 C                |  25 H                |   108.93
    8 C                |   7 C                |  24 H                |   110.12
    8 C                |   7 C                |  25 H                |   109.19
   24 H                |   7 C                |  25 H                |   105.04
    7 C                |   8 C                |   9 C                |   109.33
    7 C                |   8 C                |  26 H                |   111.24
    7 C                |   8 C                |  27 H                |   108.79
    9 C                |   8 C                |  26 H                |   110.94
    9 C                |   8 C                |  27 H                |   109.67
   26 H                |   8 C                |  27 H                |   106.80
    8 C                |   9 C                |  10 C                |   112.72
    8 C                |   9 C                |  18 C                |   108.85
    8 C                |   9 C                |  28 H                |   107.19
   10 C                |   9 C                |  18 C                |   112.05
   10 C                |   9 C                |  28 H                |   108.70
   18 C                |   9 C                |  28 H                |   107.07
    6 C                |  10 C                |   9 C                |   115.33
    6 C                |  10 C                |  11 C                |   111.26
    6 C                |  10 C                |  29 H                |   108.31
    9 C                |  10 C                |  11 C                |   107.34
    9 C                |  10 C                |  29 H                |   106.50
   11 C                |  10 C                |  29 H                |   107.77
   10 C                |  11 C                |  12 C                |   118.15
   10 C                |  11 C                |  30 H                |   109.85
   10 C                |  11 C                |  31 H                |   108.61
   12 C                |  11 C                |  30 H                |   107.23
   12 C                |  11 C                |  31 H                |   107.20
   30 H                |  11 C                |  31 H                |   105.00
   11 C                |  12 C                |  13 C                |   116.91
   11 C                |  12 C                |  32 H                |   107.35
   11 C                |  12 C                |  33 H                |   107.18
   13 C                |  12 C                |  32 H                |   108.51
   13 C                |  12 C                |  33 H                |   109.71
   32 H                |  12 C                |  33 H                |   106.72
   12 C                |  13 C                |  14 O                |   107.99
   12 C                |  13 C                |  15 C                |   109.34
   12 C                |  13 C                |  19 O                |   114.67
   14 O                |  13 C                |  15 C                |   106.07
   14 O                |  13 C                |  19 O                |   112.11
   15 C                |  13 C                |  19 O                |   106.29
    1 C                |  14 O                |  13 C                |   110.45
   13 C                |  15 C                |  34 H                |   110.36
   13 C                |  15 C                |  35 H                |   111.34
   13 C                |  15 C                |  36 H                |   111.58
   34 H                |  15 C                |  35 H                |   107.11
   34 H                |  15 C                |  36 H                |   107.08
   35 H                |  15 C                |  36 H                |   109.19
    4 C                |  17 C                |  37 H                |   110.47
    4 C                |  17 C                |  38 H                |   112.02
    4 C                |  17 C                |  39 H                |   111.01
   37 H                |  17 C                |  38 H                |   106.82
   37 H                |  17 C                |  39 H                |   107.41
   38 H                |  17 C                |  39 H                |   108.93
    9 C                |  18 C                |  40 H                |   111.17
    9 C                |  18 C                |  41 H                |   111.84
    9 C                |  18 C                |  42 H                |   110.69
   40 H                |  18 C                |  41 H                |   108.18
   40 H                |  18 C                |  42 H                |   107.82
   41 H                |  18 C                |  42 H                |   106.96
 ------------------------------------------------------------------------------
                            number of included internuclear angles:         89
 ==============================================================================


 Summary of "ao basis" -> "" (cartesian)
 ------------------------------------------------------------------------------
       Tag                 Description            Shells   Functions and Types
 ---------------- ------------------------------  ------  ---------------------
 *                           6-31G*                   on all atoms 


                              NWChem Property Module
                              ----------------------


                                     molecule

  itol2e modified to match energy
  convergence criterion.

                                 NWChem DFT Module
                                 -----------------


                                     molecule


                      Basis "ao basis" -> "ao basis" (cartesian)
                      -----
  C (Carbon)
  ----------
            Exponent  Coefficients 
       -------------- ---------------------------------------------------------
  1 S  3.04752490E+03  0.001835
  1 S  4.57369510E+02  0.014037
  1 S  1.03948690E+02  0.068843
  1 S  2.92101550E+01  0.232184
  1 S  9.28666300E+00  0.467941
  1 S  3.16392700E+00  0.362312

  2 S  7.86827240E+00 -0.119332
  2 S  1.88128850E+00 -0.160854
  2 S  5.44249300E-01  1.143456

  3 P  7.86827240E+00  0.068999
  3 P  1.88128850E+00  0.316424
  3 P  5.44249300E-01  0.744308

  4 S  1.68714400E-01  1.000000

  5 P  1.68714400E-01  1.000000

  6 D  8.00000000E-01  1.000000

  O (Oxygen)
  ----------
            Exponent  Coefficients 
       -------------- ---------------------------------------------------------
  1 S  5.48467170E+03  0.001831
  1 S  8.25234950E+02  0.013950
  1 S  1.88046960E+02  0.068445
  1 S  5.29645000E+01  0.232714
  1 S  1.68975700E+01  0.470193
  1 S  5.79963530E+00  0.358521

  2 S  1.55396160E+01 -0.110778
  2 S  3.59993360E+00 -0.148026
  2 S  1.01376180E+00  1.130767

  3 P  1.55396160E+01  0.070874
  3 P  3.59993360E+00  0.339753
  3 P  1.01376180E+00  0.727159

  4 S  2.70005800E-01  1.000000

  5 P  2.70005800E-01  1.000000

  6 D  8.00000000E-01  1.000000

  H (Hydrogen)
  ------------
            Exponent  Coefficients 
       -------------- ---------------------------------------------------------
  1 S  1.87311370E+01  0.033495
  1 S  2.82539370E+00  0.234727
  1 S  6.40121700E-01  0.813757

  2 S  1.61277800E-01  1.000000


 Summary of "ao basis" -> "ao basis" (cartesian)
 ------------------------------------------------------------------------------
       Tag                 Description            Shells   Functions and Types
 ---------------- ------------------------------  ------  ---------------------
 C                           6-31G*                  6       15   3s2p1d
 O                           6-31G*                  6       15   3s2p1d
 H                           6-31G*                  2        2   2s


 Summary of "ao basis" -> "ao basis" (cartesian)
 ------------------------------------------------------------------------------
       Tag                 Description            Shells   Functions and Types
 ---------------- ------------------------------  ------  ---------------------
 C                           6-31G*                  6       15   3s2p1d
 O                           6-31G*                  6       15   3s2p1d
 H                           6-31G*                  2        2   2s


  Caching 1-el integrals 
  itol2e modified to match energy
  convergence criterion.

            General Information
            -------------------
          SCF calculation type: DFT
          Wavefunction type:  closed shell.
          No. of atoms     :    42
          No. of electrons :   152
           Alpha electrons :    76
            Beta electrons :    76
          Charge           :     0
          Spin multiplicity:     1
          Use of symmetry is: off; symmetry adaption is: off
          Maximum number of iterations:  30
          AO basis - number of functions:   344
                     number of shells:   164
          Convergence on energy requested: 1.00D-07
          Convergence on density requested: 1.00D-05
          Convergence on gradient requested: 5.00D-04

              XC Information
              --------------
                         B3LYP Method XC Potential
                     Hartree-Fock (Exact) Exchange  0.200          
                        Slater Exchange Functional  0.800 local    
                    Becke 1988 Exchange Functional  0.720 non-local
              Lee-Yang-Parr Correlation Functional  0.810          
                  VWN I RPA Correlation Functional  0.190 local    

             Grid Information
             ----------------
          Grid used for XC integration:  fine      
          Radial quadrature: Mura-Knowles        
          Angular quadrature: Lebedev. 
          Tag              B.-S. Rad. Rad. Pts. Rad. Cut. Ang. Pts.
          ---              ---------- --------- --------- ---------
          C                   0.70       70          15.0       590
          O                   0.60       70          14.0       590
          H                   0.35       60          14.0       590
          Grid pruning is: on 
          Number of quadrature shells:  2720
          Spatial weights used:  Erf1

          Convergence Information
          -----------------------
          Convergence aids based upon iterative change in 
          total energy or number of iterations. 
          Levelshifting, if invoked, occurs when the 
          HOMO/LUMO gap drops below (HL_TOL): 1.00D-02
          DIIS, if invoked, will attempt to extrapolate 
          using up to (NFOCK): 10 stored Fock matrices.

                    Damping( 0%)  Levelshifting(0.5)       DIIS
                  --------------- ------------------- ---------------
          dE  on:    start            ASAP                start   
          dE off:    2 iters         30 iters            30 iters 


      Screening Tolerance Information
      -------------------------------
          Density screening/tol_rho: 1.00D-11
          AO Gaussian exp screening on grid/accAOfunc:  16
          CD Gaussian exp screening on grid/accCDfunc:  20
          XC Gaussian exp screening on grid/accXCfunc:  20
          Schwarz screening/accCoul: 1.00D-08


      Superposition of Atomic Density Guess
      -------------------------------------

 Sum of atomic energies:        -949.63668925

      Non-variational initial energy
      ------------------------------

 Total energy =    -962.363141
 1-e energy   =   -4975.205083
 2-e energy   =    2162.301216
 HOMO         =      -0.265277
 LUMO         =      -0.006820

   Time after variat. SCF:      7.1
   Time prior to 1st pass:      7.1

 Grid_pts file          = ./molecule.gridpts.0
 Record size in doubles =  12289        No. of grid_pts per rec  =   3070
 Max. records in memory =     97        Max. recs in file   =     21248

 Grid integrated density:     151.999971333013
 Requested integration accuracy:   0.10E-06

           Memory utilization after 1st SCF pass: 
           Heap Space remaining (MW):       11.89            11893134
          Stack Space remaining (MW):       13.10            13103364

   convergence    iter        energy       DeltaE   RMS-Dens  Diis-err    time
 ---------------- ----- ----------------- --------- --------- ---------  ------
 d= 0,ls=0.0,diis     1   -960.4511568454 -2.81D+03  9.45D-03  4.01D+00    50.1
 Grid integrated density:     151.999976833144
 Requested integration accuracy:   0.10E-06
 d= 0,ls=0.0,diis     2   -959.8647429092  5.86D-01  7.28D-03  1.00D+01    88.7
 Grid integrated density:     151.999976436007
 Requested integration accuracy:   0.10E-06
 d= 0,ls=0.0,diis     3   -960.7886126066 -9.24D-01  2.14D-03  7.84D-01   127.0
 Grid integrated density:     151.999975511647
 Requested integration accuracy:   0.10E-06
 d= 0,ls=0.0,diis     4   -960.8421244888 -5.35D-02  9.70D-04  2.38D-01   165.3
 Grid integrated density:     151.999975763676
 Requested integration accuracy:   0.10E-06
 d= 0,ls=0.0,diis     5   -960.8633367472 -2.12D-02  2.39D-04  1.15D-02   203.6
 Grid integrated density:     151.999973759894
 Requested integration accuracy:   0.10E-06
  Resetting Diis
 d= 0,ls=0.0,diis     6   -960.8643092566 -9.73D-04  8.73D-05  8.71D-04   247.0
 Grid integrated density:     151.999973723103
 Requested integration accuracy:   0.10E-06
 d= 0,ls=0.0,diis     7   -960.8644002133 -9.10D-05  4.56D-05  6.68D-05   290.4
 Grid integrated density:     151.999973736726
 Requested integration accuracy:   0.10E-06
 d= 0,ls=0.0,diis     8   -960.8643892385  1.10D-05  2.74D-05  1.75D-04   333.7
 Grid integrated density:     151.999973725633
 Requested integration accuracy:   0.10E-06
 d= 0,ls=0.0,diis     9   -960.8644073950 -1.82D-05  4.83D-06  5.01D-06   377.1
 Grid integrated density:     151.999973725139
 Requested integration accuracy:   0.10E-06
 d= 0,ls=0.0,diis    10   -960.8644078377 -4.43D-07  1.26D-06  3.42D-07   420.5
 Grid integrated density:     151.999973726307
 Requested integration accuracy:   0.10E-06
 d= 0,ls=0.0,diis    11   -960.8644078707 -3.30D-08  3.06D-07  1.80D-08   463.8


         Total DFT energy =     -960.864407870725
      One electron energy =    -4987.788695706968
           Coulomb energy =     2309.017921022935
    Exchange-Corr. energy =     -132.634359046161
 Nuclear repulsion energy =     1850.540725859468

 Numeric. integr. density =      151.999973726307

     Total iterative time =    456.7s


                       DFT Final Molecular Orbital Analysis
                       ------------------------------------

 Vector   20  Occ=2.000000D+00  E=-1.017555D+01
              MO Center=  3.2D+00, -9.7D-01, -1.4D+00, r^2= 2.8D-02
   Bfn.  Coefficient  Atom+Function         Bfn.  Coefficient  Atom+Function  
  ----- ------------  ---------------      ----- ------------  ---------------
   256      0.992931  18 C  s         

 Vector   21  Occ=2.000000D+00  E=-1.141176D+00
              MO Center= -4.7D-01,  1.5D+00,  7.8D-01, r^2= 2.2D+00
   Bfn.  Coefficient  Atom+Function         Bfn.  Coefficient  Atom+Function  
  ----- ------------  ---------------      ----- ------------  ---------------
   272      0.282111  19 O  s               276      0.279267  19 O  s         
   287      0.259900  20 O  s               291      0.245587  20 O  s         
   201      0.176921  14 O  s         

 Vector   22  Occ=2.000000D+00  E=-1.112764D+00
              MO Center= -1.4D+00, -4.0D-01, -7.3D-01, r^2= 2.8D+00
   Bfn.  Coefficient  Atom+Function         Bfn.  Coefficient  Atom+Function  
  ----- ------------  ---------------      ----- ------------  ---------------
    21      0.389802   2 O  s                17      0.354581   2 O  s         
    32      0.180971   3 C  s                16     -0.165182   2 O  s         

 Vector   23  Occ=2.000000D+00  E=-1.055432D+00
              MO Center= -1.1D+00,  1.0D+00, -4.8D-01, r^2= 3.7D+00
   Bfn.  Coefficient  Atom+Function         Bfn.  Coefficient  Atom+Function  
  ----- ------------  ---------------      ----- ------------  ---------------
   201      0.403138  14 O  s               197      0.360194  14 O  s         
   196     -0.167651  14 O  s               291     -0.167955  20 O  s         
   231     -0.160142  16 O  s               287     -0.157509  20 O  s         
   227     -0.155399  16 O  s         

 Vector   24  Occ=2.000000D+00  E=-1.015020D+00
              MO Center= -1.5D+00, -1.5D+00, -1.3D+00, r^2= 2.9D+00
   Bfn.  Coefficient  Atom+Function         Bfn.  Coefficient  Atom+Function  
  ----- ------------  ---------------      ----- ------------  ---------------
   231      0.381276  16 O  s               227      0.363523  16 O  s         
    21     -0.248242   2 O  s                17     -0.209088   2 O  s         
    34     -0.187302   3 C  py              226     -0.169695  16 O  s         

 Vector   25  Occ=2.000000D+00  E=-9.456696D-01
              MO Center= -2.7D-01,  1.4D+00,  9.6D-01, r^2= 2.4D+00
   Bfn.  Coefficient  Atom+Function         Bfn.  Coefficient  Atom+Function  
  ----- ------------  ---------------      ----- ------------  ---------------
   276      0.358095  19 O  s               291     -0.324967  20 O  s         
   272      0.304183  19 O  s               287     -0.261842  20 O  s         
    77     -0.165574   6 C  s         

 Vector   26  Occ=2.000000D+00  E=-8.517420D-01
              MO Center=  4.5D-01, -8.9D-01,  5.3D-01, r^2= 5.1D+00
   Bfn.  Coefficient  Atom+Function         Bfn.  Coefficient  Atom+Function  
  ----- ------------  ---------------      ----- ------------  ---------------
    62      0.174763   5 C  s               291     -0.150835  20 O  s         

 Vector   27  Occ=2.000000D+00  E=-8.193423D-01
              MO Center=  3.7D-01, -4.9D-01,  7.3D-02, r^2= 7.0D+00
   Bfn.  Coefficient  Atom+Function         Bfn.  Coefficient  Atom+Function  
  ----- ------------  ---------------      ----- ------------  ---------------
    47      0.190003   4 C  s                51      0.153913   4 C  s         

 Vector   28  Occ=2.000000D+00  E=-7.977523D-01
              MO Center=  5.8D-01,  9.4D-01, -1.2D-01, r^2= 8.1D+00
   Bfn.  Coefficient  Atom+Function         Bfn.  Coefficient  Atom+Function  
  ----- ------------  ---------------      ----- ------------  ---------------
   167      0.194843  12 C  s         

 Vector   29  Occ=2.000000D+00  E=-7.689691D-01
              MO Center= -4.1D-02,  5.1D-01,  8.3D-02, r^2= 6.6D+00
   Bfn.  Coefficient  Atom+Function         Bfn.  Coefficient  Atom+Function  
  ----- ------------  ---------------      ----- ------------  ---------------
   291     -0.192648  20 O  s                 2      0.183632   1 C  s         

 Vector   30  Occ=2.000000D+00  E=-7.575401D-01
              MO Center= -1.4D-01, -1.0D+00,  3.4D-01, r^2= 7.9D+00
   Bfn.  Coefficient  Atom+Function         Bfn.  Coefficient  Atom+Function  
  ----- ------------  ---------------      ----- ------------  ---------------
   242      0.172704  17 C  s                47      0.157556   4 C  s         

 Vector   31  Occ=2.000000D+00  E=-7.330424D-01
              MO Center=  5.3D-01,  1.3D+00,  1.4D-02, r^2= 9.4D+00
   Bfn.  Coefficient  Atom+Function         Bfn.  Coefficient  Atom+Function  
  ----- ------------  ---------------      ----- ------------  ---------------
   212      0.204800  15 C  s               216      0.188141  15 C  s         
    92     -0.155065   7 C  s         

 Vector   32  Occ=2.000000D+00  E=-7.005201D-01
              MO Center= -7.9D-01, -5.7D-02, -2.0D-01, r^2= 8.3D+00
   Bfn.  Coefficient  Atom+Function         Bfn.  Coefficient  Atom+Function  
  ----- ------------  ---------------      ----- ------------  ---------------
    19      0.227810   2 O  py                2      0.201586   1 C  s         
     6      0.177700   1 C  s         

 Vector   33  Occ=2.000000D+00  E=-6.895420D-01
              MO Center=  1.0D+00, -3.8D-01, -3.3D-01, r^2= 9.8D+00
   Bfn.  Coefficient  Atom+Function         Bfn.  Coefficient  Atom+Function  
  ----- ------------  ---------------      ----- ------------  ---------------
   257      0.222329  18 C  s               261      0.210230  18 C  s         
   137     -0.168386  10 C  s               141     -0.158857  10 C  s         

 Vector   34  Occ=2.000000D+00  E=-6.625321D-01
              MO Center=  5.2D-01, -2.4D-01,  1.8D-01, r^2= 8.4D+00
   Bfn.  Coefficient  Atom+Function         Bfn.  Coefficient  Atom+Function  
  ----- ------------  ---------------      ----- ------------  ---------------
   107      0.177129   8 C  s               111      0.169973   8 C  s         

 Vector   35  Occ=2.000000D+00  E=-6.535652D-01
              MO Center= -5.8D-01, -3.7D-01,  2.2D-01, r^2= 1.1D+01
   Bfn.  Coefficient  Atom+Function         Bfn.  Coefficient  Atom+Function  
  ----- ------------  ---------------      ----- ------------  ---------------
   242      0.191819  17 C  s               246      0.191086  17 C  s         

 Vector   36  Occ=2.000000D+00  E=-6.111831D-01
              MO Center=  6.2D-01, -4.9D-02, -9.7D-02, r^2= 7.8D+00
   Bfn.  Coefficient  Atom+Function         Bfn.  Coefficient  Atom+Function  
  ----- ------------  ---------------      ----- ------------  ---------------
    19      0.180004   2 O  py        

 Vector   37  Occ=2.000000D+00  E=-5.945633D-01
              MO Center=  6.3D-01, -1.1D-01,  1.5D-01, r^2= 7.0D+00
   Bfn.  Coefficient  Atom+Function         Bfn.  Coefficient  Atom+Function  
  ----- ------------  ---------------      ----- ------------  ---------------
    80      0.146796   6 C  pz        

 Vector   38  Occ=2.000000D+00  E=-5.811184D-01
              MO Center= -3.2D-01,  4.0D-01,  3.5D-01, r^2= 8.0D+00
   Bfn.  Coefficient  Atom+Function         Bfn.  Coefficient  Atom+Function  
  ----- ------------  ---------------      ----- ------------  ---------------
   275      0.182190  19 O  pz               19     -0.156463   2 O  py        
   182     -0.152524  13 C  s               186     -0.150212  13 C  s         

 Vector   39  Occ=2.000000D+00  E=-5.702671D-01
              MO Center=  4.5D-01, -4.6D-01, -6.2D-02, r^2= 8.0D+00
   Bfn.  Coefficient  Atom+Function         Bfn.  Coefficient  Atom+Function  
  ----- ------------  ---------------      ----- ------------  ---------------
    19      0.198280   2 O  py              126     -0.152304   9 C  s         

 Vector   40  Occ=2.000000D+00  E=-5.563255D-01
              MO Center= -6.2D-01,  1.3D+00, -3.7D-02, r^2= 4.7D+00
   Bfn.  Coefficient  Atom+Function         Bfn.  Coefficient  Atom+Function  
  ----- ------------  ---------------      ----- ------------  ---------------
   199      0.283719  14 O  py                4     -0.192845   1 C  py        
   185     -0.182280  13 C  pz              274     -0.157126  19 O  py        
     5      0.152091   1 C  pz        

 Vector   41  Occ=2.000000D+00  E=-5.338992D-01
              MO Center= -5.1D-01, -6.2D-01,  9.9D-02, r^2= 6.2D+00
   Bfn.  Coefficient  Atom+Function         Bfn.  Coefficient  Atom+Function  
  ----- ------------  ---------------      ----- ------------  ---------------
    50      0.188298   4 C  pz        

 Vector   42  Occ=2.000000D+00  E=-5.249060D-01
              MO Center= -6.7D-02,  2.7D-01,  8.7D-03, r^2= 7.1D+00
   Bfn.  Coefficient  Atom+Function         Bfn.  Coefficient  Atom+Function  
  ----- ------------  ---------------      ----- ------------  ---------------
     3      0.233824   1 C  px        

 Vector   43  Occ=2.000000D+00  E=-5.081169D-01
              MO Center= -5.3D-01, -5.2D-01,  4.1D-01, r^2= 8.0D+00
   Bfn.  Coefficient  Atom+Function         Bfn.  Coefficient  Atom+Function  
  ----- ------------  ---------------      ----- ------------  ---------------
    48      0.217780   4 C  px              276     -0.175956  19 O  s         

 Vector   44  Occ=2.000000D+00  E=-4.871026D-01
              MO Center=  3.0D-01,  5.5D-01, -1.4D-02, r^2= 7.3D+00
   Bfn.  Coefficient  Atom+Function         Bfn.  Coefficient  Atom+Function  
  ----- ------------  ---------------      ----- ------------  ---------------
   289      0.170367  20 O  py              273      0.169164  19 O  px        
   155      0.158240  11 C  pz        

 Vector   45  Occ=2.000000D+00  E=-4.750847D-01
              MO Center= -7.9D-02,  3.3D-01,  3.6D-01, r^2= 8.4D+00
   Bfn.  Coefficient  Atom+Function         Bfn.  Coefficient  Atom+Function  
  ----- ------------  ---------------      ----- ------------  ---------------
   290      0.152101  20 O  pz        

 Vector   46  Occ=2.000000D+00  E=-4.709483D-01
              MO Center= -3.5D-01, -1.6D-01,  1.7D-01, r^2= 9.6D+00
   Bfn.  Coefficient  Atom+Function         Bfn.  Coefficient  Atom+Function  
  ----- ------------  ---------------      ----- ------------  ---------------
   230      0.151646  16 O  pz        

 Vector   47  Occ=2.000000D+00  E=-4.579048D-01
              MO Center=  6.1D-01, -3.7D-01, -7.3D-03, r^2= 8.9D+00
   Bfn.  Coefficient  Atom+Function         Bfn.  Coefficient  Atom+Function  
  ----- ------------  ---------------      ----- ------------  ---------------
   276      0.140317  19 O  s               139      0.133919  10 C  py        
   109     -0.126671   8 C  py        

 Vector   48  Occ=2.000000D+00  E=-4.519835D-01
              MO Center=  1.4D-01,  1.7D-01, -2.6D-01, r^2= 9.8D+00
   Bfn.  Coefficient  Atom+Function         Bfn.  Coefficient  Atom+Function  
  ----- ------------  ---------------      ----- ------------  ---------------
    20      0.187302   2 O  pz              231      0.158374  16 O  s         

 Vector   49  Occ=2.000000D+00  E=-4.452900D-01
              MO Center= -5.3D-01, -6.4D-01, -7.3D-01, r^2= 1.0D+01
   Bfn.  Coefficient  Atom+Function         Bfn.  Coefficient  Atom+Function  
  ----- ------------  ---------------      ----- ------------  ---------------
   231      0.271950  16 O  s               229     -0.230479  16 O  py        
   230     -0.212485  16 O  pz               34      0.164355   3 C  py        
    35      0.153981   3 C  pz        

 Vector   50  Occ=2.000000D+00  E=-4.399052D-01
              MO Center=  9.7D-01,  1.5D-01,  1.3D-01, r^2= 8.3D+00
   Bfn.  Coefficient  Atom+Function         Bfn.  Coefficient  Atom+Function  
  ----- ------------  ---------------      ----- ------------  ---------------
   155      0.164499  11 C  pz        

 Vector   51  Occ=2.000000D+00  E=-4.242720D-01
              MO Center=  8.1D-02, -4.8D-01,  4.9D-02, r^2= 1.1D+01
   Bfn.  Coefficient  Atom+Function         Bfn.  Coefficient  Atom+Function  
  ----- ------------  ---------------      ----- ------------  ---------------
   245      0.179356  17 C  pz              274      0.151291  19 O  py        

 Vector   52  Occ=2.000000D+00  E=-4.215638D-01
              MO Center=  6.2D-02, -2.3D-01, -1.5D-01, r^2= 1.2D+01
   Bfn.  Coefficient  Atom+Function         Bfn.  Coefficient  Atom+Function  
  ----- ------------  ---------------      ----- ------------  ---------------
   259     -0.176890  18 C  py              213      0.170682  15 C  px        
   229     -0.158617  16 O  py              275      0.154367  19 O  pz        

 Vector   53  Occ=2.000000D+00  E=-4.178867D-01
              MO Center= -5.5D-01,  4.4D-01, -2.8D-01, r^2= 1.1D+01
   Bfn.  Coefficient  Atom+Function         Bfn.  Coefficient  Atom+Function  
  ----- ------------  ---------------      ----- ------------  ---------------
   215      0.224822  15 C  pz               33     -0.200570   3 C  px        
    18     -0.182589   2 O  px              228     -0.183317  16 O  px        
   290      0.150212  20 O  pz        

 Vector   54  Occ=2.000000D+00  E=-4.134474D-01
              MO Center=  1.4D-01, -2.7D-01,  2.3D-02, r^2= 8.3D+00
   Bfn.  Coefficient  Atom+Function         Bfn.  Coefficient  Atom+Function  
  ----- ------------  ---------------      ----- ------------  ---------------
    65      0.175063   5 C  pz               18      0.170489   2 O  px        
   273     -0.152231  19 O  px        

 Vector   55  Occ=2.000000D+00  E=-4.109042D-01
              MO Center= -3.2D-02,  1.3D+00,  3.7D-02, r^2= 1.0D+01
   Bfn.  Coefficient  Atom+Function         Bfn.  Coefficient  Atom+Function  
  ----- ------------  ---------------      ----- ------------  ---------------
   215      0.185256  15 C  pz        

 Vector   56  Occ=2.000000D+00  E=-4.019657D-01
              MO Center= -4.2D-01,  1.3D+00,  2.4D-01, r^2= 1.2D+01
   Bfn.  Coefficient  Atom+Function         Bfn.  Coefficient  Atom+Function  
  ----- ------------  ---------------      ----- ------------  ---------------
   215      0.191400  15 C  pz              213      0.182443  15 C  px        
   329      0.167313  35 H  s                20      0.165085   2 O  pz        
   245      0.160794  17 C  pz              288     -0.151620  20 O  px        

 Vector   57  Occ=2.000000D+00  E=-3.972503D-01
              MO Center= -3.4D-01,  3.4D-01, -1.4D-01, r^2= 1.1D+01
   Bfn.  Coefficient  Atom+Function         Bfn.  Coefficient  Atom+Function  
  ----- ------------  ---------------      ----- ------------  ---------------
   200      0.199950  14 O  pz              243      0.171248  17 C  px        
   198      0.152233  14 O  px        

 Vector   58  Occ=2.000000D+00  E=-3.935422D-01
              MO Center= -4.3D-02,  1.2D+00, -1.5D-01, r^2= 1.2D+01
   Bfn.  Coefficient  Atom+Function         Bfn.  Coefficient  Atom+Function  
  ----- ------------  ---------------      ----- ------------  ---------------
   214      0.236397  15 C  py              184     -0.172288  13 C  py        
   260      0.169562  18 C  pz        

 Vector   59  Occ=2.000000D+00  E=-3.908423D-01
              MO Center= -5.0D-02,  3.7D-01,  3.1D-01, r^2= 1.1D+01
   Bfn.  Coefficient  Atom+Function         Bfn.  Coefficient  Atom+Function  
  ----- ------------  ---------------      ----- ------------  ---------------
   245      0.178512  17 C  pz              273     -0.166842  19 O  px        
   288     -0.159788  20 O  px        

 Vector   60  Occ=2.000000D+00  E=-3.861421D-01
              MO Center=  2.3D-01, -5.9D-01, -1.3D-01, r^2= 1.1D+01
   Bfn.  Coefficient  Atom+Function         Bfn.  Coefficient  Atom+Function  
  ----- ------------  ---------------      ----- ------------  ---------------
   259      0.191633  18 C  py               49     -0.173271   4 C  py        
   244      0.163050  17 C  py        

 Vector   61  Occ=2.000000D+00  E=-3.796608D-01
              MO Center=  2.8D-01, -1.9D+00,  2.8D-01, r^2= 8.7D+00
   Bfn.  Coefficient  Atom+Function         Bfn.  Coefficient  Atom+Function  
  ----- ------------  ---------------      ----- ------------  ---------------
   245      0.167888  17 C  pz              108      0.162838   8 C  px        
   244      0.161453  17 C  py              335     -0.161139  38 H  s         
   258     -0.160313  18 C  px        

 Vector   62  Occ=2.000000D+00  E=-3.737284D-01
              MO Center=  2.5D-01, -1.3D+00,  1.7D-01, r^2= 9.8D+00
   Bfn.  Coefficient  Atom+Function         Bfn.  Coefficient  Atom+Function  
  ----- ------------  ---------------      ----- ------------  ---------------
   110     -0.176059   8 C  pz              243      0.176429  17 C  px        
    95      0.174866   7 C  pz        

 Vector   63  Occ=2.000000D+00  E=-3.679793D-01
              MO Center=  7.4D-01,  2.1D-01, -3.6D-01, r^2= 1.1D+01
   Bfn.  Coefficient  Atom+Function         Bfn.  Coefficient  Atom+Function  
  ----- ------------  ---------------      ----- ------------  ---------------
   259      0.227663  18 C  py               49      0.171955   4 C  py        
   213      0.164675  15 C  px              244     -0.159780  17 C  py        

 Vector   64  Occ=2.000000D+00  E=-3.547051D-01
              MO Center=  8.2D-01, -3.8D-01,  4.3D-01, r^2= 7.7D+00
   Bfn.  Coefficient  Atom+Function         Bfn.  Coefficient  Atom+Function  
  ----- ------------  ---------------      ----- ------------  ---------------
    94      0.225765   7 C  py              154     -0.173526  11 C  py        
   169      0.170206  12 C  py              139      0.152134  10 C  py        

 Vector   65  Occ=2.000000D+00  E=-3.511243D-01
              MO Center= -7.9D-02,  2.5D-01,  5.3D-02, r^2= 9.4D+00
   Bfn.  Coefficient  Atom+Function         Bfn.  Coefficient  Atom+Function  
  ----- ------------  ---------------      ----- ------------  ---------------
   153      0.192852  11 C  px              198      0.156388  14 O  px        

 Vector   66  Occ=2.000000D+00  E=-3.472335D-01
              MO Center= -2.6D-01, -7.1D-01,  9.5D-03, r^2= 8.8D+00
   Bfn.  Coefficient  Atom+Function         Bfn.  Coefficient  Atom+Function  
  ----- ------------  ---------------      ----- ------------  ---------------
    20      0.184057   2 O  pz              229      0.172373  16 O  py        
    78      0.168027   6 C  px        

 Vector   67  Occ=2.000000D+00  E=-3.419223D-01
              MO Center=  5.2D-01, -4.4D-01,  6.0D-02, r^2= 9.4D+00
   Bfn.  Coefficient  Atom+Function         Bfn.  Coefficient  Atom+Function  
  ----- ------------  ---------------      ----- ------------  ---------------
    48      0.173123   4 C  px        

 Vector   68  Occ=2.000000D+00  E=-3.358836D-01
              MO Center=  8.3D-01,  8.6D-01, -2.0D-01, r^2= 6.9D+00
   Bfn.  Coefficient  Atom+Function         Bfn.  Coefficient  Atom+Function  
  ----- ------------  ---------------      ----- ------------  ---------------
   155      0.230620  11 C  pz              322      0.194633  31 H  s         
   321      0.188727  31 H  s               200     -0.158478  14 O  pz        
   318      0.156468  29 H  s               170     -0.154805  12 C  pz        

 Vector   69  Occ=2.000000D+00  E=-3.298956D-01
              MO Center=  1.2D+00, -7.3D-01,  1.4D-01, r^2= 7.0D+00
   Bfn.  Coefficient  Atom+Function         Bfn.  Coefficient  Atom+Function  
  ----- ------------  ---------------      ----- ------------  ---------------
   125      0.216475   9 C  pz              110     -0.196304   8 C  pz        
   316      0.187739  28 H  s               260     -0.171900  18 C  pz        
    95      0.168740   7 C  pz              315      0.168978  28 H  s         
   312      0.153711  26 H  s         

 Vector   70  Occ=2.000000D+00  E=-3.162485D-01
              MO Center=  2.2D-01, -6.0D-01, -2.5D-01, r^2= 7.5D+00
   Bfn.  Coefficient  Atom+Function         Bfn.  Coefficient  Atom+Function  
  ----- ------------  ---------------      ----- ------------  ---------------
    18      0.247872   2 O  px              228     -0.193294  16 O  px        
    22      0.181583   2 O  px               20     -0.174496   2 O  pz        
   108      0.173587   8 C  px               93     -0.165776   7 C  px        

 Vector   71  Occ=2.000000D+00  E=-3.100378D-01
              MO Center= -7.0D-02, -1.6D-01, -2.5D-01, r^2= 7.8D+00
   Bfn.  Coefficient  Atom+Function         Bfn.  Coefficient  Atom+Function  
  ----- ------------  ---------------      ----- ------------  ---------------
   228     -0.277869  16 O  px               18      0.252980   2 O  px        
   290     -0.239885  20 O  pz              232     -0.193256  16 O  px        
    22      0.190399   2 O  px              275      0.168797  19 O  pz        
   294     -0.169504  20 O  pz              124      0.155619   9 C  py        
   139     -0.151091  10 C  py              200      0.150307  14 O  pz        

 Vector   72  Occ=2.000000D+00  E=-3.027793D-01
              MO Center=  5.0D-01, -1.6D-01, -2.4D-01, r^2= 7.9D+00
   Bfn.  Coefficient  Atom+Function         Bfn.  Coefficient  Atom+Function  
  ----- ------------  ---------------      ----- ------------  ---------------
   228     -0.184419  16 O  px              124     -0.178291   9 C  py        
    18      0.169551   2 O  px              138     -0.158937  10 C  px        
   198     -0.158741  14 O  px              168     -0.157324  12 C  px        
   139      0.155822  10 C  py              314     -0.151029  27 H  s         

 Vector   73  Occ=2.000000D+00  E=-2.970658D-01
              MO Center=  7.3D-01, -2.3D-01,  5.5D-02, r^2= 7.4D+00
   Bfn.  Coefficient  Atom+Function         Bfn.  Coefficient  Atom+Function  
  ----- ------------  ---------------      ----- ------------  ---------------
   273      0.168837  19 O  px               80      0.157495   6 C  pz        
   200      0.154302  14 O  pz              140     -0.150937  10 C  pz        

 Vector   74  Occ=2.000000D+00  E=-2.755358D-01
              MO Center= -8.6D-01,  4.6D-01, -2.7D-01, r^2= 6.9D+00
   Bfn.  Coefficient  Atom+Function         Bfn.  Coefficient  Atom+Function  
  ----- ------------  ---------------      ----- ------------  ---------------
   198      0.349918  14 O  px              202      0.252363  14 O  px        
   230     -0.213396  16 O  pz               64      0.150713   5 C  py        

 Vector   75  Occ=2.000000D+00  E=-2.669093D-01
              MO Center= -1.2D+00, -1.3D+00, -8.3D-01, r^2= 6.0D+00
   Bfn.  Coefficient  Atom+Function         Bfn.  Coefficient  Atom+Function  
  ----- ------------  ---------------      ----- ------------  ---------------
   230      0.379103  16 O  pz              229     -0.309297  16 O  py        
   234      0.258461  16 O  pz               51     -0.236717   4 C  s         
   233     -0.208389  16 O  py               50      0.187742   4 C  pz        
    19     -0.167355   2 O  py               54      0.161810   4 C  pz        

 Vector   76  Occ=2.000000D+00  E=-2.550449D-01
              MO Center= -2.4D-01,  1.2D+00,  7.1D-01, r^2= 4.3D+00
   Bfn.  Coefficient  Atom+Function         Bfn.  Coefficient  Atom+Function  
  ----- ------------  ---------------      ----- ------------  ---------------
   288      0.367945  20 O  px              273     -0.330474  19 O  px        
   292      0.265639  20 O  px              277     -0.227484  19 O  px        
   198     -0.210851  14 O  px              290     -0.168208  20 O  pz        
   202     -0.166576  14 O  px        

 Vector   77  Occ=0.000000D+00  E=-1.160602D-02
              MO Center= -3.2D-01,  1.3D+00,  1.0D+00, r^2= 4.1D+00
   Bfn.  Coefficient  Atom+Function         Bfn.  Coefficient  Atom+Function  
  ----- ------------  ---------------      ----- ------------  ---------------
   291     -0.506107  20 O  s               276      0.476435  19 O  s         
   274     -0.366566  19 O  py              278     -0.360867  19 O  py        
     6      0.356507   1 C  s               289     -0.325449  20 O  py        
   293     -0.293561  20 O  py               51      0.273231   4 C  s         
   332     -0.267020  36 H  s               292      0.265377  20 O  px        

 Vector   78  Occ=0.000000D+00  E= 8.296928D-04
              MO Center= -1.4D+00, -1.5D+00, -6.4D-01, r^2= 4.0D+00
   Bfn.  Coefficient  Atom+Function         Bfn.  Coefficient  Atom+Function  
  ----- ------------  ---------------      ----- ------------  ---------------
    33      0.507147   3 C  px               37      0.438931   3 C  px        
   304      0.394517  22 H  s               232     -0.369411  16 O  px        
   228     -0.366487  16 O  px               66     -0.359067   5 C  s         
    52      0.261083   4 C  px              306      0.237524  23 H  s         
    18     -0.220654   2 O  px               22     -0.210252   2 O  px        

 Vector   79  Occ=0.000000D+00  E= 6.214761D-02
              MO Center= -8.8D-01, -1.1D+00,  8.9D-01, r^2= 7.4D+00
   Bfn.  Coefficient  Atom+Function         Bfn.  Coefficient  Atom+Function  
  ----- ------------  ---------------      ----- ------------  ---------------
    51      0.790744   4 C  s               304     -0.777805  22 H  s         
   306     -0.727418  23 H  s                96      0.690850   7 C  s         
   246      0.611727  17 C  s               302     -0.568575  21 H  s         
    36     -0.427058   3 C  s               310     -0.396860  25 H  s         
   338     -0.367893  39 H  s                69      0.365972   5 C  pz        

 Vector   80  Occ=0.000000D+00  E= 7.469176D-02
              MO Center=  1.4D+00,  1.2D+00, -5.0D-01, r^2= 9.8D+00
   Bfn.  Coefficient  Atom+Function         Bfn.  Coefficient  Atom+Function  
  ----- ------------  ---------------      ----- ------------  ---------------
   156      0.877273  11 C  s               171      0.704856  12 C  s         
   320     -0.698123  30 H  s               324     -0.651383  32 H  s         
   261      0.570989  18 C  s               111      0.543179   8 C  s         
   326     -0.472391  33 H  s               322     -0.457271  31 H  s         
   342     -0.414107  41 H  s               314     -0.366672  27 H  s         

 Vector   81  Occ=0.000000D+00  E= 9.146462D-02
              MO Center=  4.5D-01,  7.8D-01, -1.7D-01, r^2= 1.3D+01
   Bfn.  Coefficient  Atom+Function         Bfn.  Coefficient  Atom+Function  
  ----- ------------  ---------------      ----- ------------  ---------------
   326      0.738175  33 H  s               111      0.643753   8 C  s         
   330      0.619227  35 H  s               302      0.594200  21 H  s         
   216     -0.574657  15 C  s               312     -0.506865  26 H  s         
   246      0.499708  17 C  s               261      0.494488  18 C  s         
   171     -0.488258  12 C  s                 9     -0.469182   1 C  pz        

 Vector   82  Occ=0.000000D+00  E= 9.709742D-02
              MO Center= -4.3D-01,  3.2D-01,  3.0D-01, r^2= 1.2D+01
   Bfn.  Coefficient  Atom+Function         Bfn.  Coefficient  Atom+Function  
  ----- ------------  ---------------      ----- ------------  ---------------
   302     -0.742850  21 H  s               304     -0.735874  22 H  s         
     6      0.727190   1 C  s                96     -0.601798   7 C  s         
    51      0.570449   4 C  s               326      0.542472  33 H  s         
   330      0.449905  35 H  s               314      0.441452  27 H  s         
   111     -0.433276   8 C  s                 7     -0.424551   1 C  px        

 Vector   83  Occ=0.000000D+00  E= 1.003541D-01
              MO Center=  7.3D-01, -1.0D+00,  2.4D-01, r^2= 1.3D+01
   Bfn.  Coefficient  Atom+Function         Bfn.  Coefficient  Atom+Function  
  ----- ------------  ---------------      ----- ------------  ---------------
   246      1.215478  17 C  s               261     -0.789367  18 C  s         
   126     -0.710810   9 C  s               316      0.677331  28 H  s         
   216      0.650607  15 C  s               336     -0.634076  38 H  s         
   308     -0.541753  24 H  s               342      0.480882  41 H  s         
   334     -0.448516  37 H  s               338     -0.412938  39 H  s         

 Vector   84  Occ=0.000000D+00  E= 1.027085D-01
              MO Center=  9.1D-01, -2.8D-01, -4.2D-02, r^2= 1.0D+01
   Bfn.  Coefficient  Atom+Function         Bfn.  Coefficient  Atom+Function  
  ----- ------------  ---------------      ----- ------------  ---------------
    96      0.774540   7 C  s               261     -0.735673  18 C  s         
   310     -0.670894  25 H  s               316     -0.613401  28 H  s         
    21     -0.532633   2 O  s               340      0.534664  40 H  s         
   141     -0.529110  10 C  s               318      0.523192  29 H  s         
    36      0.485008   3 C  s               312      0.435527  26 H  s         

 Vector   85  Occ=0.000000D+00  E= 1.154660D-01
              MO Center= -4.2D-01,  1.8D+00, -1.7D-01, r^2= 1.0D+01
   Bfn.  Coefficient  Atom+Function         Bfn.  Coefficient  Atom+Function  
  ----- ------------  ---------------      ----- ------------  ---------------
   216      1.193416  15 C  s               332     -0.764247  36 H  s         
   171      0.713157  12 C  s               324     -0.706121  32 H  s         
   328     -0.651534  34 H  s               156     -0.620643  11 C  s         
    66      0.476386   5 C  s                83      0.420952   6 C  py        
   261     -0.385737  18 C  s               174     -0.375787  12 C  pz        

 Vector   86  Occ=0.000000D+00  E= 1.204794D-01
              MO Center=  2.8D-02,  4.7D-01,  8.0D-02, r^2= 1.5D+01
   Bfn.  Coefficient  Atom+Function         Bfn.  Coefficient  Atom+Function  
  ----- ------------  ---------------      ----- ------------  ---------------
   156      0.888959  11 C  s               216     -0.874203  15 C  s         
   328      0.829316  34 H  s               261     -0.710790  18 C  s         
   246      0.688376  17 C  s               111     -0.648005   8 C  s         
   302      0.553839  21 H  s               314      0.540482  27 H  s         
   338     -0.531994  39 H  s                 6     -0.505257   1 C  s         

 Vector   87  Occ=0.000000D+00  E= 1.315369D-01
              MO Center=  7.5D-01, -1.2D+00,  4.5D-01, r^2= 1.2D+01
   Bfn.  Coefficient  Atom+Function         Bfn.  Coefficient  Atom+Function  
  ----- ------------  ---------------      ----- ------------  ---------------
   308      0.806058  24 H  s               344      0.608660  42 H  s         
   314      0.537631  27 H  s                51      0.529355   4 C  s         
   304     -0.517950  22 H  s                98      0.461360   7 C  py        
   249     -0.450482  17 C  pz              338      0.450810  39 H  s         
    96     -0.420210   7 C  s               312     -0.420877  26 H  s         

 Vector   88  Occ=0.000000D+00  E= 1.357075D-01
              MO Center=  1.4D-01,  3.5D-01,  2.4D-01, r^2= 1.3D+01
   Bfn.  Coefficient  Atom+Function         Bfn.  Coefficient  Atom+Function  
  ----- ------------  ---------------      ----- ------------  ---------------
   310      0.615638  25 H  s                66      0.609642   5 C  s         
   324      0.585526  32 H  s                96     -0.571905   7 C  s         
    98     -0.560071   7 C  py              338     -0.546854  39 H  s         
   328     -0.533754  34 H  s               326     -0.529080  33 H  s         
   322     -0.484510  31 H  s               201     -0.466114  14 O  s         

 Vector   89  Occ=0.000000D+00  E= 1.407000D-01
              MO Center=  2.0D-01, -1.0D+00,  2.3D-01, r^2= 1.1D+01
   Bfn.  Coefficient  Atom+Function         Bfn.  Coefficient  Atom+Function  
  ----- ------------  ---------------      ----- ------------  ---------------
   111      1.125407   8 C  s               340      0.631184  40 H  s         
   314     -0.598199  27 H  s               261     -0.584015  18 C  s         
   306      0.580813  23 H  s               126     -0.572370   9 C  s         
   338      0.567202  39 H  s               336     -0.538222  38 H  s         
     8      0.424360   1 C  py               21      0.423187   2 O  s         

 Vector   90  Occ=0.000000D+00  E= 1.419230D-01
              MO Center=  6.6D-01,  1.1D-01, -1.5D-01, r^2= 1.4D+01
   Bfn.  Coefficient  Atom+Function         Bfn.  Coefficient  Atom+Function  
  ----- ------------  ---------------      ----- ------------  ---------------
   342      0.809969  41 H  s               320      0.705514  30 H  s         
   338      0.628323  39 H  s               261     -0.573838  18 C  s         
   141      0.567910  10 C  s               159      0.559616  11 C  pz        
   126      0.517474   9 C  s               263     -0.516742  18 C  py        
   334     -0.515196  37 H  s                81     -0.466782   6 C  s         

 Vector   91  Occ=0.000000D+00  E= 1.465901D-01
              MO Center=  3.2D-01, -3.8D-01,  1.8D-01, r^2= 1.5D+01
   Bfn.  Coefficient  Atom+Function         Bfn.  Coefficient  Atom+Function  
  ----- ------------  ---------------      ----- ------------  ---------------
   246      1.030054  17 C  s               334     -0.753919  37 H  s         
   216      0.694169  15 C  s               306      0.631816  23 H  s         
   171     -0.622692  12 C  s               342     -0.598265  41 H  s         
   326      0.565790  33 H  s               261      0.554601  18 C  s         
   316     -0.517885  28 H  s               318      0.501448  29 H  s         

 Vector   92  Occ=0.000000D+00  E= 1.480424D-01
              MO Center=  2.2D-01, -1.6D-01,  3.6D-01, r^2= 1.4D+01
   Bfn.  Coefficient  Atom+Function         Bfn.  Coefficient  Atom+Function  
  ----- ------------  ---------------      ----- ------------  ---------------
   216      0.716334  15 C  s               310     -0.686361  25 H  s         
   330     -0.666761  35 H  s               336      0.603775  38 H  s         
   312      0.587534  26 H  s               334     -0.578888  37 H  s         
   322      0.558530  31 H  s                96      0.520473   7 C  s         
   247     -0.516547  17 C  px              318     -0.517681  29 H  s         

 Vector   93  Occ=0.000000D+00  E= 1.574456D-01
              MO Center=  3.1D-02,  8.2D-02,  1.2D-01, r^2= 1.3D+01
   Bfn.  Coefficient  Atom+Function         Bfn.  Coefficient  Atom+Function  
  ----- ------------  ---------------      ----- ------------  ---------------
   141      0.889994  10 C  s               261     -0.625967  18 C  s         
    96      0.612309   7 C  s               318     -0.591105  29 H  s         
   344      0.582803  42 H  s               330      0.564856  35 H  s         
   302     -0.548303  21 H  s               332      0.533962  36 H  s         
   308     -0.511755  24 H  s               304      0.500359  22 H  s         

 Vector   94  Occ=0.000000D+00  E= 1.615304D-01
              MO Center=  3.2D-01,  4.8D-01, -1.8D-01, r^2= 1.7D+01
   Bfn.  Coefficient  Atom+Function         Bfn.  Coefficient  Atom+Function  
  ----- ------------  ---------------      ----- ------------  ---------------
   171      1.006854  12 C  s               344     -0.794805  42 H  s         
   334     -0.738911  37 H  s               332      0.655463  36 H  s         
   330      0.604152  35 H  s               328     -0.518396  34 H  s         
   316      0.511812  28 H  s               216     -0.498134  15 C  s         
   126     -0.494908   9 C  s               302      0.461933  21 H  s         

 Vector   95  Occ=0.000000D+00  E= 1.675728D-01
              MO Center= -1.1D-02, -2.2D-02,  2.7D-01, r^2= 1.4D+01
   Bfn.  Coefficient  Atom+Function         Bfn.  Coefficient  Atom+Function  
  ----- ------------  ---------------      ----- ------------  ---------------
   186      0.770459  13 C  s               328      0.759769  34 H  s         
   310      0.738206  25 H  s               334     -0.601050  37 H  s         
   318      0.590779  29 H  s               338      0.591114  39 H  s         
   314     -0.574528  27 H  s               216     -0.546929  15 C  s         
    81      0.500713   6 C  s               156     -0.502839  11 C  s         

 Vector   96  Occ=0.000000D+00  E= 1.719462D-01
              MO Center=  1.3D-01, -1.1D+00,  2.6D-01, r^2= 1.3D+01
   Bfn.  Coefficient  Atom+Function         Bfn.  Coefficient  Atom+Function  
  ----- ------------  ---------------      ----- ------------  ---------------
   261      1.116173  18 C  s                66      1.078377   5 C  s         
   306     -0.738914  23 H  s               304      0.668891  22 H  s         
   340     -0.627058  40 H  s               126     -0.613460   9 C  s         
   338      0.600659  39 H  s               336     -0.587948  38 H  s         
   314      0.504714  27 H  s               249     -0.477867  17 C  pz        

 Vector   97  Occ=0.000000D+00  E= 1.743137D-01
              MO Center=  7.2D-01, -5.5D-02, -8.9D-02, r^2= 1.5D+01
   Bfn.  Coefficient  Atom+Function         Bfn.  Coefficient  Atom+Function  
  ----- ------------  ---------------      ----- ------------  ---------------
   344     -0.899838  42 H  s               216      0.840638  15 C  s         
   156      0.774811  11 C  s                66      0.738544   5 C  s         
    96     -0.704709   7 C  s               188     -0.682940  13 C  py        
   262      0.612750  18 C  px              340      0.603288  40 H  s         
     6     -0.583914   1 C  s               217      0.536748  15 C  px        

 Vector   98  Occ=0.000000D+00  E= 1.797675D-01
              MO Center=  9.3D-02,  5.2D-01, -1.2D-01, r^2= 1.5D+01
   Bfn.  Coefficient  Atom+Function         Bfn.  Coefficient  Atom+Function  
  ----- ------------  ---------------      ----- ------------  ---------------
   332      0.805523  36 H  s                 6      0.764527   1 C  s         
   330     -0.740152  35 H  s               219      0.722413  15 C  pz        
    81     -0.639979   6 C  s               340      0.641959  40 H  s         
   302     -0.613432  21 H  s               344     -0.589285  42 H  s         
   171     -0.566129  12 C  s               246      0.518174  17 C  s         

 Vector   99  Occ=0.000000D+00  E= 1.880226D-01
              MO Center=  3.0D-01,  3.6D-01, -1.8D-01, r^2= 1.3D+01
   Bfn.  Coefficient  Atom+Function         Bfn.  Coefficient  Atom+Function  
  ----- ------------  ---------------      ----- ------------  ---------------
    36      0.944853   3 C  s               340     -0.853855  40 H  s         
    96      0.819650   7 C  s               261      0.762964  18 C  s         
    66     -0.674731   5 C  s                51     -0.669527   4 C  s         
   306      0.636095  23 H  s               324     -0.638051  32 H  s         
   332      0.614210  36 H  s               310     -0.571269  25 H  s         

 Vector  100  Occ=0.000000D+00  E= 1.922768D-01
              MO Center=  4.3D-01,  8.5D-01, -2.0D-02, r^2= 1.3D+01
   Bfn.  Coefficient  Atom+Function         Bfn.  Coefficient  Atom+Function  
  ----- ------------  ---------------      ----- ------------  ---------------
   126      1.181521   9 C  s               186     -0.983472  13 C  s         
   141     -0.696038  10 C  s               332      0.684145  36 H  s         
   172     -0.676642  12 C  px              246     -0.632057  17 C  s         
   312     -0.618784  26 H  s               330     -0.621205  35 H  s         
   219      0.612753  15 C  pz              261     -0.599075  18 C  s         

 Vector  101  Occ=0.000000D+00  E= 1.969390D-01
              MO Center= -6.1D-02,  5.6D-02,  2.0D-01, r^2= 1.2D+01
   Bfn.  Coefficient  Atom+Function         Bfn.  Coefficient  Atom+Function  
  ----- ------------  ---------------      ----- ------------  ---------------
    66      0.883824   5 C  s                96     -0.660432   7 C  s         
    36     -0.605077   3 C  s                51      0.598925   4 C  s         
   340     -0.581545  40 H  s               322     -0.551825  31 H  s         
    97      0.540471   7 C  px              188     -0.542832  13 C  py        
     6      0.525907   1 C  s               141     -0.512646  10 C  s         

 Vector  102  Occ=0.000000D+00  E= 2.070788D-01
              MO Center=  4.7D-01, -1.1D-01,  1.8D-01, r^2= 1.5D+01
   Bfn.  Coefficient  Atom+Function         Bfn.  Coefficient  Atom+Function  
  ----- ------------  ---------------      ----- ------------  ---------------
   186      1.197191  13 C  s               216     -0.957689  15 C  s         
   314      0.865992  27 H  s               156     -0.839192  11 C  s         
   246     -0.828939  17 C  s                53     -0.758352   4 C  py        
   112     -0.753874   8 C  px              312     -0.729545  26 H  s         
   126      0.685892   9 C  s               248     -0.592235  17 C  py        

 Vector  103  Occ=0.000000D+00  E= 2.087375D-01
              MO Center=  5.8D-01, -7.3D-01,  2.6D-01, r^2= 1.1D+01
   Bfn.  Coefficient  Atom+Function         Bfn.  Coefficient  Atom+Function  
  ----- ------------  ---------------      ----- ------------  ---------------
   141      1.114632  10 C  s               336     -0.833056  38 H  s         
    81      0.811587   6 C  s               186      0.734498  13 C  s         
    96     -0.724428   7 C  s               312      0.710641  26 H  s         
   156     -0.694410  11 C  s               316     -0.695302  28 H  s         
   310      0.688823  25 H  s               318     -0.633136  29 H  s         

 Vector  104  Occ=0.000000D+00  E= 2.176797D-01
              MO Center= -8.3D-02, -7.3D-01,  6.1D-01, r^2= 9.7D+00
   Bfn.  Coefficient  Atom+Function         Bfn.  Coefficient  Atom+Function  
  ----- ------------  ---------------      ----- ------------  ---------------
    66      1.755279   5 C  s                51     -1.535661   4 C  s         
    96     -1.058372   7 C  s               111      0.861403   8 C  s         
   308      0.715322  24 H  s               246      0.644211  17 C  s         
   156     -0.640992  11 C  s                52     -0.558217   4 C  px        
   306     -0.558771  23 H  s               128      0.527098   9 C  py        

 Vector  105  Occ=0.000000D+00  E= 2.213098D-01
              MO Center= -1.5D-01, -1.3D+00,  3.0D-01, r^2= 1.1D+01
   Bfn.  Coefficient  Atom+Function         Bfn.  Coefficient  Atom+Function  
  ----- ------------  ---------------      ----- ------------  ---------------
    96      1.092674   7 C  s                51      1.065106   4 C  s         
   334      0.853127  37 H  s               308     -0.816034  24 H  s         
   246     -0.785204  17 C  s               304     -0.786778  22 H  s         
   111     -0.767849   8 C  s                81     -0.693150   6 C  s         
   320     -0.617376  30 H  s                98     -0.589197   7 C  py        

 Vector  106  Occ=0.000000D+00  E= 2.227298D-01
              MO Center=  9.2D-01,  5.4D-02,  7.5D-02, r^2= 1.2D+01
   Bfn.  Coefficient  Atom+Function         Bfn.  Coefficient  Atom+Function  
  ----- ------------  ---------------      ----- ------------  ---------------
   171      1.188522  12 C  s               312      0.846684  26 H  s         
   326     -0.815035  33 H  s                96     -0.792746   7 C  s         
   114      0.782151   8 C  pz               51      0.757741   4 C  s         
   322      0.709220  31 H  s               126      0.667866   9 C  s         
   186     -0.641575  13 C  s                67      0.587994   5 C  px        

 Vector  107  Occ=0.000000D+00  E= 2.278883D-01
              MO Center=  6.9D-01, -2.7D-01, -2.4D-01, r^2= 1.3D+01
   Bfn.  Coefficient  Atom+Function         Bfn.  Coefficient  Atom+Function  
  ----- ------------  ---------------      ----- ------------  ---------------
   126     -1.400689   9 C  s                51      1.279575   4 C  s         
   246     -0.950477  17 C  s               261      0.912569  18 C  s         
   320      0.842530  30 H  s               342     -0.834491  41 H  s         
    36     -0.816479   3 C  s               141      0.637877  10 C  s         
   248     -0.623150  17 C  py               53     -0.619094   4 C  py        

 Vector  108  Occ=0.000000D+00  E= 2.342493D-01
              MO Center=  7.3D-01,  1.0D+00, -8.6D-02, r^2= 1.2D+01
   Bfn.  Coefficient  Atom+Function         Bfn.  Coefficient  Atom+Function  
  ----- ------------  ---------------      ----- ------------  ---------------
   186      1.624141  13 C  s               171     -1.101156  12 C  s         
   174     -0.838065  12 C  pz              129     -0.679146   9 C  pz        
   326      0.664804  33 H  s               216     -0.645441  15 C  s         
    96     -0.640361   7 C  s               126      0.639169   9 C  s         
   264     -0.626491  18 C  pz              188      0.606459  13 C  py        

 Vector  109  Occ=0.000000D+00  E= 2.452856D-01
              MO Center=  4.4D-01, -4.5D-01,  2.4D-01, r^2= 1.1D+01
   Bfn.  Coefficient  Atom+Function         Bfn.  Coefficient  Atom+Function  
  ----- ------------  ---------------      ----- ------------  ---------------
   156      1.146795  11 C  s               112      0.813029   8 C  px        
   314     -0.757089  27 H  s                53     -0.749569   4 C  py        
   248     -0.716867  17 C  py              142     -0.708348  10 C  px        
   308      0.660499  24 H  s                99     -0.628860   7 C  pz        
    96      0.492751   7 C  s               187     -0.480013  13 C  px        

 Vector  110  Occ=0.000000D+00  E= 2.511605D-01
              MO Center= -6.7D-01,  1.6D+00, -2.5D-02, r^2= 1.0D+01
   Bfn.  Coefficient  Atom+Function         Bfn.  Coefficient  Atom+Function  
  ----- ------------  ---------------      ----- ------------  ---------------
   218      1.265287  15 C  py              186      1.208899  13 C  s         
   216     -1.150738  15 C  s                36     -1.140592   3 C  s         
   187     -1.144353  13 C  px               54     -0.726072   4 C  pz        
   158     -0.656820  11 C  py              173     -0.657414  12 C  py        
    66      0.644906   5 C  s               171      0.643750  12 C  s         

 Vector  111  Occ=0.000000D+00  E= 2.573662D-01
              MO Center=  1.1D+00,  1.4D-02,  1.6D-02, r^2= 8.3D+00
   Bfn.  Coefficient  Atom+Function         Bfn.  Coefficient  Atom+Function  
  ----- ------------  ---------------      ----- ------------  ---------------
   129      0.994885   9 C  pz              113     -0.909168   8 C  py        
   111     -0.839226   8 C  s               128     -0.683741   9 C  py        
   186      0.675671  13 C  s                51     -0.565146   4 C  s         
   344      0.529389  42 H  s               173      0.521365  12 C  py        
   322      0.515349  31 H  s               262     -0.493745  18 C  px        

 Vector  112  Occ=0.000000D+00  E= 2.602059D-01
              MO Center=  2.9D-01,  2.8D-01, -3.1D-01, r^2= 9.0D+00
   Bfn.  Coefficient  Atom+Function         Bfn.  Coefficient  Atom+Function  
  ----- ------------  ---------------      ----- ------------  ---------------
    81      1.562996   6 C  s               111     -0.993953   8 C  s         
     6     -0.948785   1 C  s                36     -0.886012   3 C  s         
   142      0.857431  10 C  px              189     -0.740134  13 C  pz        
    68     -0.714629   5 C  py              318      0.687142  29 H  s         
   128     -0.680594   9 C  py              126      0.661499   9 C  s         

 Vector  113  Occ=0.000000D+00  E= 2.658145D-01
              MO Center=  1.6D+00, -3.2D-01, -9.9D-02, r^2= 8.1D+00
   Bfn.  Coefficient  Atom+Function         Bfn.  Coefficient  Atom+Function  
  ----- ------------  ---------------      ----- ------------  ---------------
   127      1.195075   9 C  px              264     -0.904127  18 C  pz        
   141      0.889149  10 C  s               342     -0.777186  41 H  s         
   111     -0.758018   8 C  s               114     -0.688552   8 C  pz        
   143     -0.650307  10 C  py               66      0.646739   5 C  s         
    99     -0.643289   7 C  pz              322      0.611817  31 H  s         

 Vector  114  Occ=0.000000D+00  E= 2.774864D-01
              MO Center=  7.8D-01, -6.0D-01,  6.5D-02, r^2= 9.0D+00
   Bfn.  Coefficient  Atom+Function         Bfn.  Coefficient  Atom+Function  
  ----- ------------  ---------------      ----- ------------  ---------------
   127      0.972197   9 C  px               51      0.943808   4 C  s         
   143     -0.916654  10 C  py              128     -0.671531   9 C  py        
   144      0.670872  10 C  pz               39     -0.652932   3 C  pz        
   261     -0.643241  18 C  s               114      0.628569   8 C  pz        
    98      0.603296   7 C  py              264     -0.581600  18 C  pz        

 Vector  115  Occ=0.000000D+00  E= 2.811948D-01
              MO Center=  5.9D-01,  7.5D-01, -2.8D-01, r^2= 7.6D+00
   Bfn.  Coefficient  Atom+Function         Bfn.  Coefficient  Atom+Function  
  ----- ------------  ---------------      ----- ------------  ---------------
    81      1.970861   6 C  s               142      1.116525  10 C  px        
   126     -0.939794   9 C  s               261      0.894593  18 C  s         
   129      0.844645   9 C  pz              144     -0.843306  10 C  pz        
    83      0.789730   6 C  py               96      0.664134   7 C  s         
   186     -0.659718  13 C  s               189      0.638838  13 C  pz        

 Vector  116  Occ=0.000000D+00  E= 2.985677D-01
              MO Center=  4.7D-01, -4.2D-01,  6.5D-02, r^2= 8.7D+00
   Bfn.  Coefficient  Atom+Function         Bfn.  Coefficient  Atom+Function  
  ----- ------------  ---------------      ----- ------------  ---------------
   141      1.808095  10 C  s                66      1.263476   5 C  s         
    96     -1.123390   7 C  s               111      1.019212   8 C  s         
    99      0.949434   7 C  pz              126     -0.940402   9 C  s         
   172     -0.865641  12 C  px              186     -0.869132  13 C  s         
   158      0.848192  11 C  py               52     -0.817136   4 C  px        

 Vector  117  Occ=0.000000D+00  E= 3.076361D-01
              MO Center= -1.3D-01, -9.4D-01,  3.1D-01, r^2= 7.8D+00
   Bfn.  Coefficient  Atom+Function         Bfn.  Coefficient  Atom+Function  
  ----- ------------  ---------------      ----- ------------  ---------------
    67      1.362055   5 C  px                6     -1.115105   1 C  s         
    38      0.870947   3 C  py               51      0.874493   4 C  s         
    66      0.864031   5 C  s               126     -0.864164   9 C  s         
    98     -0.855755   7 C  py               82     -0.843993   6 C  px        
    97      0.808128   7 C  px               96     -0.736889   7 C  s         

 Vector  118  Occ=0.000000D+00  E= 3.118351D-01
              MO Center=  1.0D+00,  3.0D-01, -5.0D-02, r^2= 9.1D+00
   Bfn.  Coefficient  Atom+Function         Bfn.  Coefficient  Atom+Function  
  ----- ------------  ---------------      ----- ------------  ---------------
   111      1.704576   8 C  s               156      1.584082  11 C  s         
   171     -1.489477  12 C  s               126     -1.413402   9 C  s         
   173      1.168683  12 C  py              113      1.130455   8 C  py        
   128      1.090016   9 C  py              157     -0.990960  11 C  px        
   143     -0.745069  10 C  py              186      0.650333  13 C  s         

 Vector  119  Occ=0.000000D+00  E= 3.306081D-01
              MO Center= -4.7D-01, -6.3D-01, -8.7D-02, r^2= 7.8D+00
   Bfn.  Coefficient  Atom+Function         Bfn.  Coefficient  Atom+Function  
  ----- ------------  ---------------      ----- ------------  ---------------
    36      1.760846   3 C  s                68      1.132198   5 C  py        
   231     -1.100228  16 O  s                83      0.960659   6 C  py        
    66      0.862081   5 C  s                82      0.832803   6 C  px        
    84     -0.808894   6 C  pz                9      0.767624   1 C  pz        
    81     -0.739658   6 C  s                54      0.728735   4 C  pz        

 Vector  120  Occ=0.000000D+00  E= 3.337075D-01
              MO Center=  2.5D-01,  3.3D-01,  1.6D-01, r^2= 8.0D+00
   Bfn.  Coefficient  Atom+Function         Bfn.  Coefficient  Atom+Function  
  ----- ------------  ---------------      ----- ------------  ---------------
   158      1.258925  11 C  py              141      1.193621  10 C  s         
   172     -1.183667  12 C  px               84     -1.055790   6 C  pz        
   142      1.039155  10 C  px               68      0.916121   5 C  py        
   186     -0.820828  13 C  s               189      0.734630  13 C  pz        
   187     -0.724049  13 C  px              126     -0.694481   9 C  s         

 Vector  121  Occ=0.000000D+00  E= 3.698642D-01
              MO Center= -9.0D-01, -1.4D+00, -2.1D-01, r^2= 5.8D+00
   Bfn.  Coefficient  Atom+Function         Bfn.  Coefficient  Atom+Function  
  ----- ------------  ---------------      ----- ------------  ---------------
    38      1.416624   3 C  py               54     -1.260486   4 C  pz        
    67     -0.989022   5 C  px               51      0.901700   4 C  s         
    53     -0.873423   4 C  py               39     -0.827002   3 C  pz        
    23      0.784901   2 O  py               96      0.764755   7 C  s         
     9      0.713027   1 C  pz              126      0.711555   9 C  s         

 Vector  122  Occ=0.000000D+00  E= 3.976287D-01
              MO Center= -9.7D-01, -1.6D+00, -2.7D-01, r^2= 6.4D+00
   Bfn.  Coefficient  Atom+Function         Bfn.  Coefficient  Atom+Function  
  ----- ------------  ---------------      ----- ------------  ---------------
    39      1.926706   3 C  pz              231      1.769035  16 O  s         
    53     -1.614686   4 C  py               51     -1.239624   4 C  s         
    38      1.200561   3 C  py                6      0.989042   1 C  s         
    66      0.968797   5 C  s               246     -0.953881  17 C  s         
    67     -0.918935   5 C  px               69     -0.859133   5 C  pz        

 Vector  123  Occ=0.000000D+00  E= 4.822333D-01
              MO Center=  1.8D-01, -5.9D-01,  8.4D-02, r^2= 7.5D+00
   Bfn.  Coefficient  Atom+Function         Bfn.  Coefficient  Atom+Function  
  ----- ------------  ---------------      ----- ------------  ---------------
     9      0.789915   1 C  pz               21      0.739289   2 O  s         
    38     -0.635899   3 C  py                7      0.588087   1 C  px        
    97      0.495120   7 C  px              141     -0.477810  10 C  s         
    82      0.379006   6 C  px              201      0.376819  14 O  s         
   111     -0.366689   8 C  s               142      0.343372  10 C  px        

 Vector  124  Occ=0.000000D+00  E= 4.866285D-01
              MO Center=  2.5D-01, -1.4D+00,  1.4D-01, r^2= 8.2D+00
   Bfn.  Coefficient  Atom+Function         Bfn.  Coefficient  Atom+Function  
  ----- ------------  ---------------      ----- ------------  ---------------
    81      0.707249   6 C  s               141     -0.486037  10 C  s         
    21     -0.447680   2 O  s               112      0.443472   8 C  px        
    37     -0.430881   3 C  px               39     -0.431396   3 C  pz        
     7     -0.425321   1 C  px                9     -0.382950   1 C  pz        
    99      0.376030   7 C  pz               33      0.367536   3 C  px        

 Vector  125  Occ=0.000000D+00  E= 4.971475D-01
              MO Center=  5.9D-01,  1.2D+00, -2.2D-01, r^2= 1.0D+01
   Bfn.  Coefficient  Atom+Function         Bfn.  Coefficient  Atom+Function  
  ----- ------------  ---------------      ----- ------------  ---------------
   126      0.725341   9 C  s               141     -0.728765  10 C  s         
   173      0.668210  12 C  py              113     -0.623389   8 C  py        
   156      0.587364  11 C  s               188     -0.573948  13 C  py        
     8     -0.566758   1 C  py              158     -0.566343  11 C  py        
   142     -0.551058  10 C  px              217      0.528221  15 C  px        

 Vector  126  Occ=0.000000D+00  E= 5.046196D-01
              MO Center=  7.6D-01, -5.7D-01, -2.3D-01, r^2= 8.4D+00
   Bfn.  Coefficient  Atom+Function         Bfn.  Coefficient  Atom+Function  
  ----- ------------  ---------------      ----- ------------  ---------------
    66      0.776788   5 C  s               126     -0.727378   9 C  s         
     9      0.678586   1 C  pz                8     -0.591347   1 C  py        
    39     -0.562182   3 C  pz               83      0.536780   6 C  py        
     6     -0.522542   1 C  s               262     -0.509504  18 C  px        
    81     -0.496761   6 C  s               111      0.483504   8 C  s         


 center of mass
 --------------
 x =  -0.08832679 y =   0.02433679 z =  -0.01355095

 moments of inertia (a.u.)
 ------------------
        5483.130935927608           0.000000000000           0.000000000002
           0.000000000000        3391.991793985800          -0.000000000002
           0.000000000002          -0.000000000002        6716.052077214008

     Multipole analysis of the density
     ---------------------------------

     L   x y z        total         alpha         beta         nuclear
     -   - - -        -----         -----         ----         -------
     0   0 0 0     -0.000000    -76.000000    -76.000000    152.000000

     1   1 0 0      0.544900      0.272450      0.272450     -0.000000
     1   0 1 0      0.491991      0.245996      0.245996     -0.000000
     1   0 0 1      0.873516      0.436758      0.436758      0.000000

     2   2 0 0    -86.218975   -710.431910   -710.431910   1334.644844
     2   1 1 0     -1.477663      7.344185      7.344185    -16.166034
     2   1 0 1     -5.471688     17.190996     17.190996    -39.853681
     2   0 2 0    -86.069246  -1292.910496  -1292.910496   2499.751745
     2   0 1 1     -8.735259     19.614985     19.614985    -47.965229
     2   0 0 2    -95.523597   -351.426312   -351.426312    607.329027


          -----------------------
          Electric field gradient
          -----------------------

 1 a.u. = 0.324123 10**(16) esu/cm**3  ( or statvolts/cm**2 ) = 0.97174 10**(22) v/m**2 


 ------------------------------------------------------------
   Atom      X         Y         Z
 ------------------------------------------------------------
    1 C   -2.56742   0.98661  -0.39529
 ------------------------------------------------------------

 Electric field gradient in molecular frame (a.u.)
         XX             YY             ZZ             XY             XZ             YZ
 ------------------------------------------------------------------------------------------
        0.322364      -0.260096      -0.062267      -0.093094      -0.096620      -0.078317

 Principal components (a.u.) and orientation 
 of principal axis w.r.t. absolute frame                      Asymmetry parameter eta
 --------------------------------------------------------------------------------------
        0.354146      -0.310467      -0.043679                       0.753330

        0.971698       0.189517       0.141018
       -0.121434       0.912790      -0.389959
       -0.202623       0.361798       0.909970
  

 ------------------------------------------------------------
   Atom      X         Y         Z
 ------------------------------------------------------------
    2 O   -3.09562  -0.83466  -2.33913
 ------------------------------------------------------------

 Electric field gradient in molecular frame (a.u.)
         XX             YY             ZZ             XY             XZ             YZ
 ------------------------------------------------------------------------------------------
        1.066151      -1.348633       0.282483      -0.145422      -0.374304      -0.633584

 Principal components (a.u.) and orientation 
 of principal axis w.r.t. absolute frame                      Asymmetry parameter eta
 --------------------------------------------------------------------------------------
       -1.591485       1.220836       0.370649                       0.534209

        0.098619       0.916790       0.387003
        0.936560       0.045937      -0.347483
        0.336347      -0.396720       0.854098
  

 ------------------------------------------------------------
   Atom      X         Y         Z
 ------------------------------------------------------------
    3 C   -2.91254  -3.31492  -1.72910
 ------------------------------------------------------------

 Electric field gradient in molecular frame (a.u.)
         XX             YY             ZZ             XY             XZ             YZ
 ------------------------------------------------------------------------------------------
       -0.338500      -0.017436       0.355936       0.002976       0.054303       0.087918

 Principal components (a.u.) and orientation 
 of principal axis w.r.t. absolute frame                      Asymmetry parameter eta
 --------------------------------------------------------------------------------------
        0.379610      -0.342768      -0.036842                       0.805894

        0.074512       0.996799      -0.028985
        0.216125       0.012233       0.976289
        0.973518      -0.079010      -0.214521
  

 ------------------------------------------------------------
   Atom      X         Y         Z
 ------------------------------------------------------------
    4 C   -2.74592  -3.83028   1.08312
 ------------------------------------------------------------

 Electric field gradient in molecular frame (a.u.)
         XX             YY             ZZ             XY             XZ             YZ
 ------------------------------------------------------------------------------------------
       -0.005457       0.037823      -0.032365      -0.026768      -0.017607       0.020544

 Principal components (a.u.) and orientation 
 of principal axis w.r.t. absolute frame                      Asymmetry parameter eta
 --------------------------------------------------------------------------------------
        0.058195      -0.041846      -0.016349                       0.438119

       -0.436806       0.361457       0.823741
        0.855218      -0.117080       0.504871
        0.278933       0.925009      -0.257984
  

 ------------------------------------------------------------
   Atom      X         Y         Z
 ------------------------------------------------------------
    5 C   -0.59644  -2.29181   2.36355
 ------------------------------------------------------------

 Electric field gradient in molecular frame (a.u.)
         XX             YY             ZZ             XY             XZ             YZ
 ------------------------------------------------------------------------------------------
        0.004054      -0.020762       0.016708      -0.076638      -0.041198       0.051245

 Principal components (a.u.) and orientation 
 of principal axis w.r.t. absolute frame                      Asymmetry parameter eta
 --------------------------------------------------------------------------------------
        0.112965      -0.087933      -0.025032                       0.556820

        0.607936       0.590268       0.531035
       -0.562961       0.792087      -0.235953
       -0.559901      -0.155507       0.813836
  

 ------------------------------------------------------------
   Atom      X         Y         Z
 ------------------------------------------------------------
    6 C   -0.09568   0.28656   1.02135
 ------------------------------------------------------------

 Electric field gradient in molecular frame (a.u.)
         XX             YY             ZZ             XY             XZ             YZ
 ------------------------------------------------------------------------------------------
        0.131512      -0.054759      -0.076752      -0.056253      -0.086021      -0.246911

 Principal components (a.u.) and orientation 
 of principal axis w.r.t. absolute frame                      Asymmetry parameter eta
 --------------------------------------------------------------------------------------
       -0.334838       0.190530       0.144308                       0.138042

        0.212052       0.435062       0.875074
        0.669875       0.587265      -0.454299
        0.711549      -0.682525       0.166906
  

 ------------------------------------------------------------
   Atom      X         Y         Z
 ------------------------------------------------------------
    7 C    1.83956  -3.74717   2.90867
 ------------------------------------------------------------

 Electric field gradient in molecular frame (a.u.)
         XX             YY             ZZ             XY             XZ             YZ
 ------------------------------------------------------------------------------------------
       -0.020079       0.017408       0.002671       0.041735      -0.021715       0.005960

 Principal components (a.u.) and orientation 
 of principal axis w.r.t. absolute frame                      Asymmetry parameter eta
 --------------------------------------------------------------------------------------
       -0.055126       0.045630       0.009495                       0.655505

        0.799007       0.568549      -0.195806
       -0.488549       0.803626       0.339862
        0.350583      -0.175891       0.919866
  

 ------------------------------------------------------------
   Atom      X         Y         Z
 ------------------------------------------------------------
    8 C    3.42975  -4.06067   0.55245
 ------------------------------------------------------------

 Electric field gradient in molecular frame (a.u.)
         XX             YY             ZZ             XY             XZ             YZ
 ------------------------------------------------------------------------------------------
        0.014925      -0.014612      -0.000313       0.003131       0.006378      -0.008244

 Principal components (a.u.) and orientation 
 of principal axis w.r.t. absolute frame                      Asymmetry parameter eta
 --------------------------------------------------------------------------------------
       -0.019282       0.017242       0.002039                       0.788489

       -0.162703       0.940566      -0.298100
        0.883741       0.004562      -0.467954
        0.438782       0.339581       0.831959
  

 ------------------------------------------------------------
   Atom      X         Y         Z
 ------------------------------------------------------------
    9 C    4.39667  -1.48188  -0.29604
 ------------------------------------------------------------

 Electric field gradient in molecular frame (a.u.)
         XX             YY             ZZ             XY             XZ             YZ
 ------------------------------------------------------------------------------------------
       -0.027536       0.005051       0.022485       0.031299       0.004789       0.004726

 Principal components (a.u.) and orientation 
 of principal axis w.r.t. absolute frame                      Asymmetry parameter eta
 --------------------------------------------------------------------------------------
       -0.046568       0.029851       0.016717                       0.282053

        0.855816       0.399675      -0.328389
       -0.516725       0.631097      -0.578543
       -0.023984       0.664813       0.746625
  

 ------------------------------------------------------------
   Atom      X         Y         Z
 ------------------------------------------------------------
   10 C    2.22049   0.42478  -0.84498
 ------------------------------------------------------------

 Electric field gradient in molecular frame (a.u.)
         XX             YY             ZZ             XY             XZ             YZ
 ------------------------------------------------------------------------------------------
       -0.046391       0.012828       0.033563      -0.027306       0.067875       0.035792

 Principal components (a.u.) and orientation 
 of principal axis w.r.t. absolute frame                      Asymmetry parameter eta
 --------------------------------------------------------------------------------------
       -0.100590       0.077982       0.022608                       0.550492

        0.795855       0.403887      -0.451100
        0.347976       0.304602       0.886640
       -0.495508       0.862608      -0.101876
  

 ------------------------------------------------------------
   Atom      X         Y         Z
 ------------------------------------------------------------
   11 C    3.40381   3.12051  -0.87996
 ------------------------------------------------------------

 Electric field gradient in molecular frame (a.u.)
         XX             YY             ZZ             XY             XZ             YZ
 ------------------------------------------------------------------------------------------
       -0.017239      -0.060964       0.078203      -0.007046       0.001345      -0.001836

 Principal components (a.u.) and orientation 
 of principal axis w.r.t. absolute frame                      Asymmetry parameter eta
 --------------------------------------------------------------------------------------
        0.078249      -0.062090      -0.016159                       0.586982

        0.015117       0.154861       0.987821
       -0.013954       0.987870      -0.154655
        0.999788       0.011446      -0.017095
  

 ------------------------------------------------------------
   Atom      X         Y         Z
 ------------------------------------------------------------
   12 C    1.62517   5.38894  -1.13240
 ------------------------------------------------------------

 Electric field gradient in molecular frame (a.u.)
         XX             YY             ZZ             XY             XZ             YZ
 ------------------------------------------------------------------------------------------
       -0.036132       0.006915       0.029217       0.000618       0.043597       0.013641

 Principal components (a.u.) and orientation 
 of principal axis w.r.t. absolute frame                      Asymmetry parameter eta
 --------------------------------------------------------------------------------------
       -0.058422       0.054327       0.004095                       0.859811

        0.886544       0.421130      -0.191544
        0.086495       0.255846       0.962840
       -0.454487       0.870168      -0.190393
  

 ------------------------------------------------------------
   Atom      X         Y         Z
 ------------------------------------------------------------
   13 C   -1.02471   5.10868  -0.00058
 ------------------------------------------------------------

 Electric field gradient in molecular frame (a.u.)
         XX             YY             ZZ             XY             XZ             YZ
 ------------------------------------------------------------------------------------------
        0.231233       0.046857      -0.278090      -0.196837      -0.158880      -0.020007

 Principal components (a.u.) and orientation 
 of principal axis w.r.t. absolute frame                      Asymmetry parameter eta
 --------------------------------------------------------------------------------------
        0.380330      -0.339828      -0.040502                       0.787017

        0.850388       0.329988       0.409814
       -0.490537       0.215529       0.844346
       -0.190297       0.919051      -0.345154
  

 ------------------------------------------------------------
   Atom      X         Y         Z
 ------------------------------------------------------------
   14 O   -2.41777   3.40272  -1.55469
 ------------------------------------------------------------

 Electric field gradient in molecular frame (a.u.)
         XX             YY             ZZ             XY             XZ             YZ
 ------------------------------------------------------------------------------------------
        1.178790      -1.430789       0.251999      -0.947388      -0.830420       0.155490

 Principal components (a.u.) and orientation 
 of principal axis w.r.t. absolute frame                      Asymmetry parameter eta
 --------------------------------------------------------------------------------------
        1.910536      -1.745085      -0.165452                       0.826801

        0.852667       0.323280       0.410425
       -0.262776       0.944342      -0.197908
       -0.451561       0.060900       0.890159
  

 ------------------------------------------------------------
   Atom      X         Y         Z
 ------------------------------------------------------------
   15 C   -2.40620   7.64406  -0.15742
 ------------------------------------------------------------

 Electric field gradient in molecular frame (a.u.)
         XX             YY             ZZ             XY             XZ             YZ
 ------------------------------------------------------------------------------------------
        0.016275      -0.052139       0.035863       0.060168      -0.008420       0.013093

 Principal components (a.u.) and orientation 
 of principal axis w.r.t. absolute frame                      Asymmetry parameter eta
 --------------------------------------------------------------------------------------
       -0.089079       0.051315       0.037764                       0.152128

       -0.499549       0.866097      -0.018087
        0.857434       0.497315       0.132232
       -0.123521      -0.050548       0.991054
  

 ------------------------------------------------------------
   Atom      X         Y         Z
 ------------------------------------------------------------
   16 O   -2.97552  -4.96336  -3.35139
 ------------------------------------------------------------

 Electric field gradient in molecular frame (a.u.)
         XX             YY             ZZ             XY             XZ             YZ
 ------------------------------------------------------------------------------------------
       -0.857968       0.291027       0.566941      -0.091361       0.152548      -1.183684

 Principal components (a.u.) and orientation 
 of principal axis w.r.t. absolute frame                      Asymmetry parameter eta
 --------------------------------------------------------------------------------------
        1.632933      -0.879599      -0.753334                       0.077324

        0.069972       0.959799       0.271828
       -0.662565      -0.158991       0.731935
        0.745729      -0.231318       0.624804
  

 ------------------------------------------------------------
   Atom      X         Y         Z
 ------------------------------------------------------------
   17 C   -2.76050  -6.66563   1.63790
 ------------------------------------------------------------

 Electric field gradient in molecular frame (a.u.)
         XX             YY             ZZ             XY             XZ             YZ
 ------------------------------------------------------------------------------------------
        0.050776      -0.076556       0.025780      -0.003194       0.005130       0.027124

 Principal components (a.u.) and orientation 
 of principal axis w.r.t. absolute frame                      Asymmetry parameter eta
 --------------------------------------------------------------------------------------
       -0.083441       0.051832       0.031609                       0.242358

        0.032338       0.976587      -0.212677
        0.969656       0.020936       0.243575
       -0.242324       0.214100       0.946277
  

 ------------------------------------------------------------
   Atom      X         Y         Z
 ------------------------------------------------------------
   18 C    6.13508  -1.84152  -2.59233
 ------------------------------------------------------------

 Electric field gradient in molecular frame (a.u.)
         XX             YY             ZZ             XY             XZ             YZ
 ------------------------------------------------------------------------------------------
        0.003585       0.015948      -0.019533       0.010186       0.022573      -0.013683

 Principal components (a.u.) and orientation 
 of principal axis w.r.t. absolute frame                      Asymmetry parameter eta
 --------------------------------------------------------------------------------------
       -0.038626       0.021741       0.016885                       0.125705

       -0.505052       0.420720       0.753603
        0.297408       0.904505      -0.305647
        0.810229      -0.069760       0.581947
  

 ------------------------------------------------------------
   Atom      X         Y         Z
 ------------------------------------------------------------
   19 O   -1.06874   4.37863   2.61111
 ------------------------------------------------------------

 Electric field gradient in molecular frame (a.u.)
         XX             YY             ZZ             XY             XZ             YZ
 ------------------------------------------------------------------------------------------
        1.118993      -0.921575      -0.197418       2.187938      -0.054260       0.896391

 Principal components (a.u.) and orientation 
 of principal axis w.r.t. absolute frame                      Asymmetry parameter eta
 --------------------------------------------------------------------------------------
        2.584373      -2.578462      -0.005911                       0.995426

        0.818044      -0.486351      -0.307029
        0.551903       0.814022       0.181026
        0.161886      -0.317538       0.934325
  

 ------------------------------------------------------------
   Atom      X         Y         Z
 ------------------------------------------------------------
   20 O    0.45627   2.08968   2.99716
 ------------------------------------------------------------

 Electric field gradient in molecular frame (a.u.)
         XX             YY             ZZ             XY             XZ             YZ
 ------------------------------------------------------------------------------------------
        0.987778      -1.755154       0.767376       1.815266      -1.194326      -0.588891

 Principal components (a.u.) and orientation 
 of principal axis w.r.t. absolute frame                      Asymmetry parameter eta
 --------------------------------------------------------------------------------------
        2.774753      -2.658803      -0.115950                       0.916425

        0.746229      -0.446073       0.494127
        0.370899       0.894995       0.247827
       -0.552790      -0.001664       0.833319
  

 ------------------------------------------------------------
   Atom      X         Y         Z
 ------------------------------------------------------------
   21 H   -4.19144   1.06745   0.89437
 ------------------------------------------------------------

 Electric field gradient in molecular frame (a.u.)
         XX             YY             ZZ             XY             XZ             YZ
 ------------------------------------------------------------------------------------------
       -0.104269       0.125943      -0.021674       0.004881       0.194814      -0.005697

 Principal components (a.u.) and orientation 
 of principal axis w.r.t. absolute frame                      Asymmetry parameter eta
 --------------------------------------------------------------------------------------
       -0.262255       0.136350       0.125905                       0.039827

        0.776793       0.622249       0.096952
       -0.019005      -0.130719       0.991237
       -0.629470       0.771828       0.089716
  

 ------------------------------------------------------------
   Atom      X         Y         Z
 ------------------------------------------------------------
   22 H   -4.55022  -3.13487   1.85003
 ------------------------------------------------------------

 Electric field gradient in molecular frame (a.u.)
         XX             YY             ZZ             XY             XZ             YZ
 ------------------------------------------------------------------------------------------
       -0.163885       0.085394       0.078491       0.120659       0.129818      -0.049545

 Principal components (a.u.) and orientation 
 of principal axis w.r.t. absolute frame                      Asymmetry parameter eta
 --------------------------------------------------------------------------------------
       -0.268366       0.136763       0.131603                       0.019226

        0.861454       0.507610      -0.015166
       -0.345896       0.564623      -0.749371
       -0.371825       0.650794       0.661977
  

 ------------------------------------------------------------
   Atom      X         Y         Z
 ------------------------------------------------------------
   23 H   -1.35043  -1.85518   4.25497
 ------------------------------------------------------------

 Electric field gradient in molecular frame (a.u.)
         XX             YY             ZZ             XY             XZ             YZ
 ------------------------------------------------------------------------------------------
        0.075323       0.115325      -0.190648       0.031417       0.131830      -0.077107

 Principal components (a.u.) and orientation 
 of principal axis w.r.t. absolute frame                      Asymmetry parameter eta
 --------------------------------------------------------------------------------------
       -0.263230       0.133659       0.129571                       0.015532

       -0.371629       0.015072       0.928259
        0.214810       0.974131       0.070182
        0.903188      -0.225481       0.365253
  

 ------------------------------------------------------------
   Atom      X         Y         Z
 ------------------------------------------------------------
   24 H    1.45327  -5.59292   3.75697
 ------------------------------------------------------------

 Electric field gradient in molecular frame (a.u.)
         XX             YY             ZZ             XY             XZ             YZ
 ------------------------------------------------------------------------------------------
        0.123381      -0.196110       0.072729      -0.072721       0.034700       0.156635

 Principal components (a.u.) and orientation 
 of principal axis w.r.t. absolute frame                      Asymmetry parameter eta
 --------------------------------------------------------------------------------------
       -0.284028       0.144946       0.139083                       0.020642

        0.193999       0.194858       0.961454
        0.891155       0.374739      -0.255763
       -0.410131       0.906422      -0.100949
  

 ------------------------------------------------------------
   Atom      X         Y         Z
 ------------------------------------------------------------
   25 H    2.93484  -2.71536   4.33891
 ------------------------------------------------------------

 Electric field gradient in molecular frame (a.u.)
         XX             YY             ZZ             XY             XZ             YZ
 ------------------------------------------------------------------------------------------
        0.020590       0.036509      -0.057099      -0.108012      -0.149729      -0.142820

 Principal components (a.u.) and orientation 
 of principal axis w.r.t. absolute frame                      Asymmetry parameter eta
 --------------------------------------------------------------------------------------
       -0.275649       0.140024       0.135625                       0.015958

        0.528913       0.064627       0.846212
        0.497567       0.784138      -0.370884
        0.687516      -0.617213      -0.382584
  

 ------------------------------------------------------------
   Atom      X         Y         Z
 ------------------------------------------------------------
   26 H    2.35705  -4.98291  -0.95932
 ------------------------------------------------------------

 Electric field gradient in molecular frame (a.u.)
         XX             YY             ZZ             XY             XZ             YZ
 ------------------------------------------------------------------------------------------
        0.024895       0.058740      -0.083635      -0.097416      -0.158769      -0.136259

 Principal components (a.u.) and orientation 
 of principal axis w.r.t. absolute frame                      Asymmetry parameter eta
 --------------------------------------------------------------------------------------
       -0.279986       0.141569       0.138417                       0.011259

        0.521359      -0.255862       0.814076
        0.443265       0.896388      -0.002148
        0.729178      -0.361971      -0.580754
  

 ------------------------------------------------------------
   Atom      X         Y         Z
 ------------------------------------------------------------
   27 H    5.03426  -5.29841   0.98957
 ------------------------------------------------------------

 Electric field gradient in molecular frame (a.u.)
         XX             YY             ZZ             XY             XZ             YZ
 ------------------------------------------------------------------------------------------
       -0.114509      -0.007769       0.122279       0.194579      -0.066918       0.054126

 Principal components (a.u.) and orientation 
 of principal axis w.r.t. absolute frame                      Asymmetry parameter eta
 --------------------------------------------------------------------------------------
       -0.281248       0.143028       0.138220                       0.017094

        0.776930       0.312562      -0.546521
       -0.594052       0.651447      -0.471930
        0.208522       0.691319       0.691807
  

 ------------------------------------------------------------
   Atom      X         Y         Z
 ------------------------------------------------------------
   28 H    5.56890  -0.72886   1.24395
 ------------------------------------------------------------

 Electric field gradient in molecular frame (a.u.)
         XX             YY             ZZ             XY             XZ             YZ
 ------------------------------------------------------------------------------------------
        0.008465       0.081647      -0.090112      -0.083224      -0.171211      -0.109591

 Principal components (a.u.) and orientation 
 of principal axis w.r.t. absolute frame                      Asymmetry parameter eta
 --------------------------------------------------------------------------------------
       -0.272462       0.137467       0.134995                       0.009073

        0.560971       0.827233      -0.031580
        0.362215      -0.210968       0.907906
        0.744387      -0.520747      -0.417984
  

 ------------------------------------------------------------
   Atom      X         Y         Z
 ------------------------------------------------------------
   29 H    1.54019   0.00698  -2.75987
 ------------------------------------------------------------

 Electric field gradient in molecular frame (a.u.)
         XX             YY             ZZ             XY             XZ             YZ
 ------------------------------------------------------------------------------------------
        0.088385       0.121368      -0.209754      -0.028304      -0.119529      -0.077481

 Principal components (a.u.) and orientation 
 of principal axis w.r.t. absolute frame                      Asymmetry parameter eta
 --------------------------------------------------------------------------------------
       -0.269178       0.138905       0.130273                       0.032066

        0.324875      -0.177343       0.928981
        0.206642       0.971839       0.113259
        0.922906      -0.155171      -0.352372
  

 ------------------------------------------------------------
   Atom      X         Y         Z
 ------------------------------------------------------------
   30 H    4.79503   3.25827  -2.40866
 ------------------------------------------------------------

 Electric field gradient in molecular frame (a.u.)
         XX             YY             ZZ             XY             XZ             YZ
 ------------------------------------------------------------------------------------------
       -0.045763       0.134135      -0.088372      -0.014627       0.210908       0.020659

 Principal components (a.u.) and orientation 
 of principal axis w.r.t. absolute frame                      Asymmetry parameter eta
 --------------------------------------------------------------------------------------
       -0.280573       0.145801       0.134772                       0.039310

       -0.669088       0.700113      -0.249325
       -0.060499       0.283059       0.957193
        0.740717       0.655530      -0.147035
  

 ------------------------------------------------------------
   Atom      X         Y         Z
 ------------------------------------------------------------
   31 H    4.49604   3.38792   0.86670
 ------------------------------------------------------------

 Electric field gradient in molecular frame (a.u.)
         XX             YY             ZZ             XY             XZ             YZ
 ------------------------------------------------------------------------------------------
        0.027516       0.122521      -0.150037      -0.024706      -0.185673      -0.042595

 Principal components (a.u.) and orientation 
 of principal axis w.r.t. absolute frame                      Asymmetry parameter eta
 --------------------------------------------------------------------------------------
       -0.273185       0.144746       0.128440                       0.059689

        0.528687       0.833741      -0.159269
        0.123408       0.110143       0.986225
        0.839798      -0.541059      -0.044659
  

 ------------------------------------------------------------
   Atom      X         Y         Z
 ------------------------------------------------------------
   32 H    1.43620   5.80509  -3.15736
 ------------------------------------------------------------

 Electric field gradient in molecular frame (a.u.)
         XX             YY             ZZ             XY             XZ             YZ
 ------------------------------------------------------------------------------------------
        0.129223       0.124245      -0.253468       0.012951      -0.038312       0.083497

 Principal components (a.u.) and orientation 
 of principal axis w.r.t. absolute frame                      Asymmetry parameter eta
 --------------------------------------------------------------------------------------
       -0.275093       0.143963       0.131130                       0.046648

        0.098859       0.400989       0.910733
       -0.206730       0.903524      -0.375375
        0.973391       0.151167      -0.172218
  

 ------------------------------------------------------------
   Atom      X         Y         Z
 ------------------------------------------------------------
   33 H    2.58321   7.01703  -0.27552
 ------------------------------------------------------------

 Electric field gradient in molecular frame (a.u.)
         XX             YY             ZZ             XY             XZ             YZ
 ------------------------------------------------------------------------------------------
        0.047013      -0.118918       0.071905      -0.147984      -0.077797      -0.138437

 Principal components (a.u.) and orientation 
 of principal axis w.r.t. absolute frame                      Asymmetry parameter eta
 --------------------------------------------------------------------------------------
       -0.277715       0.144625       0.133090                       0.041535

        0.457748      -0.003810       0.889074
        0.787070      -0.463354      -0.407216
        0.413508       0.886165      -0.209101
  

 ------------------------------------------------------------
   Atom      X         Y         Z
 ------------------------------------------------------------
   34 H   -4.34364   7.45457   0.55308
 ------------------------------------------------------------

 Electric field gradient in molecular frame (a.u.)
         XX             YY             ZZ             XY             XZ             YZ
 ------------------------------------------------------------------------------------------
       -0.229919       0.134466       0.095454      -0.035820       0.137605       0.016075

 Principal components (a.u.) and orientation 
 of principal axis w.r.t. absolute frame                      Asymmetry parameter eta
 --------------------------------------------------------------------------------------
       -0.283976       0.146734       0.137242                       0.033424

        0.934724       0.301124      -0.188718
        0.093190       0.304761       0.947859
       -0.342937       0.903573      -0.256806
  

 ------------------------------------------------------------
   Atom      X         Y         Z
 ------------------------------------------------------------
   35 H   -1.47167   9.08374   0.99910
 ------------------------------------------------------------

 Electric field gradient in molecular frame (a.u.)
         XX             YY             ZZ             XY             XZ             YZ
 ------------------------------------------------------------------------------------------
        0.051974      -0.066072       0.014098      -0.133225      -0.111046      -0.166452

 Principal components (a.u.) and orientation 
 of principal axis w.r.t. absolute frame                      Asymmetry parameter eta
 --------------------------------------------------------------------------------------
       -0.286115       0.147842       0.138273                       0.033445

        0.456349      -0.466458       0.757735
        0.695822      -0.343694      -0.630639
        0.554596       0.815040       0.167728
  

 ------------------------------------------------------------
   Atom      X         Y         Z
 ------------------------------------------------------------
   36 H   -2.53783   8.31971  -2.10953
 ------------------------------------------------------------

 Electric field gradient in molecular frame (a.u.)
         XX             YY             ZZ             XY             XZ             YZ
 ------------------------------------------------------------------------------------------
        0.143174       0.097024      -0.240198       0.012754      -0.021106       0.130350

 Principal components (a.u.) and orientation 
 of principal axis w.r.t. absolute frame                      Asymmetry parameter eta
 --------------------------------------------------------------------------------------
       -0.286061       0.148481       0.137580                       0.038107

        0.056055       0.797015      -0.601352
       -0.323292       0.584340       0.744332
        0.944638       0.152688       0.290424
  

 ------------------------------------------------------------
   Atom      X         Y         Z
 ------------------------------------------------------------
   37 H   -4.46742  -7.54675   0.86235
 ------------------------------------------------------------

 Electric field gradient in molecular frame (a.u.)
         XX             YY             ZZ             XY             XZ             YZ
 ------------------------------------------------------------------------------------------
       -0.149639       0.061076       0.088564      -0.147105      -0.132911      -0.064854

 Principal components (a.u.) and orientation 
 of principal axis w.r.t. absolute frame                      Asymmetry parameter eta
 --------------------------------------------------------------------------------------
       -0.283919       0.147971       0.135949                       0.042343

        0.827924      -0.429140      -0.361084
        0.422383       0.053549       0.904834
        0.368965       0.901649      -0.225596
  

 ------------------------------------------------------------
   Atom      X         Y         Z
 ------------------------------------------------------------
   38 H   -1.14533  -7.63208   0.77961
 ------------------------------------------------------------

 Electric field gradient in molecular frame (a.u.)
         XX             YY             ZZ             XY             XZ             YZ
 ------------------------------------------------------------------------------------------
       -0.121583       0.045368       0.076215       0.156004       0.140499      -0.080360

 Principal components (a.u.) and orientation 
 of principal axis w.r.t. absolute frame                      Asymmetry parameter eta
 --------------------------------------------------------------------------------------
       -0.287120       0.149153       0.137966                       0.038962

        0.785225       0.477374       0.394379
       -0.466768       0.037824       0.883571
       -0.406877       0.877885      -0.252524
  

 ------------------------------------------------------------
   Atom      X         Y         Z
 ------------------------------------------------------------
   39 H   -2.75093  -7.02276   3.67564
 ------------------------------------------------------------

 Electric field gradient in molecular frame (a.u.)
         XX             YY             ZZ             XY             XZ             YZ
 ------------------------------------------------------------------------------------------
        0.147736       0.128089      -0.275826       0.000301      -0.003098       0.071906

 Principal components (a.u.) and orientation 
 of principal axis w.r.t. absolute frame                      Asymmetry parameter eta
 --------------------------------------------------------------------------------------
       -0.288267       0.147765       0.140501                       0.025199

        0.007118       0.999471       0.031726
       -0.170185      -0.030053       0.984954
        0.985386      -0.012410       0.169881
  

 ------------------------------------------------------------
   Atom      X         Y         Z
 ------------------------------------------------------------
   40 H    5.07344  -2.52032  -4.23436
 ------------------------------------------------------------

 Electric field gradient in molecular frame (a.u.)
         XX             YY             ZZ             XY             XZ             YZ
 ------------------------------------------------------------------------------------------
        0.026977       0.100298      -0.127275      -0.072897      -0.174360      -0.112807

 Principal components (a.u.) and orientation 
 of principal axis w.r.t. absolute frame                      Asymmetry parameter eta
 --------------------------------------------------------------------------------------
       -0.287342       0.146864       0.140477                       0.022228

        0.515283      -0.120452       0.848513
        0.327387       0.942652      -0.064999
        0.792024      -0.311285      -0.525167
  

 ------------------------------------------------------------
   Atom      X         Y         Z
 ------------------------------------------------------------
   41 H    7.08431  -0.08430  -3.12019
 ------------------------------------------------------------

 Electric field gradient in molecular frame (a.u.)
         XX             YY             ZZ             XY             XZ             YZ
 ------------------------------------------------------------------------------------------
        0.055188      -0.173349       0.118161      -0.169850       0.053439       0.094089

 Principal components (a.u.) and orientation 
 of principal axis w.r.t. absolute frame                      Asymmetry parameter eta
 --------------------------------------------------------------------------------------
       -0.292297       0.149045       0.143252                       0.019818

        0.455998       0.657159       0.600173
        0.852716      -0.129513      -0.506065
       -0.254835       0.742542      -0.619428
  

 ------------------------------------------------------------
   Atom      X         Y         Z
 ------------------------------------------------------------
   42 H    7.61650  -3.22764  -2.17855
 ------------------------------------------------------------

 Electric field gradient in molecular frame (a.u.)
         XX             YY             ZZ             XY             XZ             YZ
 ------------------------------------------------------------------------------------------
       -0.075569      -0.048162       0.123731       0.207382      -0.061003       0.060560

 Principal components (a.u.) and orientation 
 of principal axis w.r.t. absolute frame                      Asymmetry parameter eta
 --------------------------------------------------------------------------------------
       -0.287646       0.147094       0.140552                       0.022746

        0.713811       0.560727      -0.419594
       -0.669829       0.721528      -0.175292
        0.204458       0.406181       0.890626
  

 Task  times  cpu:      465.4s     wall:      466.0s


                                NWChem Input Module
                                -------------------


 Summary of allocated global arrays
-----------------------------------
  No active global arrays


                         GA Statistics for process    0
                         ------------------------------

       create   destroy   get      put      acc     scatter   gather  read&inc
calls:  210      210     5.28e+05 7378     3.91e+05    0        0     5603     
number of processes/call 1.00e+00 1.15e+00 1.00e+00 0.00e+00 0.00e+00
bytes total:             5.47e+08 6.03e+07 3.33e+08 0.00e+00 0.00e+00 4.48e+04
bytes remote:            1.14e+08 2.04e+07 5.37e+07 0.00e+00 0.00e+00 0.00e+00
Max memory consumed for GA by this process: 10446976 bytes

MA_summarize_allocated_blocks: starting scan ...
MA_summarize_allocated_blocks: scan completed: 0 heap blocks, 0 stack blocks
MA usage statistics:

	allocation statistics:
					      heap	     stack
					      ----	     -----
	current number of blocks	         0	         0
	maximum number of blocks	        22	        51
	current total bytes		         0	         0
	maximum total bytes		   9712512	  22540216
	maximum total K-bytes		      9713	     22541
	maximum total M-bytes		        10	        23


                                     CITATION
                                     --------
                Please cite the following reference when publishing
                           results obtained with NWChem:

                 M. Valiev, E.J. Bylaska, N. Govind, K. Kowalski,
              T.P. Straatsma, H.J.J. van Dam, D. Wang, J. Nieplocha,
                        E. Apra, T.L. Windus, W.A. de Jong
                 "NWChem: a comprehensive and scalable open-source
                  solution for large scale molecular simulations"
                      Comput. Phys. Commun. 181, 1477 (2010)
                           doi:10.1016/j.cpc.2010.04.018

                                      AUTHORS
                                      -------
          E. Apra, E. J. Bylaska, W. A. de Jong, N. Govind, K. Kowalski,
       T. P. Straatsma, M. Valiev, H. J. J. van Dam, D. Wang, T. L. Windus,
        J. Hammond, J. Autschbach, K. Bhaskaran-Nair, J. Brabec, K. Lopata,
       S. A. Fischer, S. Krishnamoorthy, W. Ma, M. Klemm, O. Villa, Y. Chen,
    V. Anisimov, F. Aquino, S. Hirata, M. T. Hackler, T. Risthaus, M. Malagoli,
       A. Marenich, A. Otero-de-la-Roza, J. Mullin, P. Nichols, R. Peverati,
     J. Pittner, Y. Zhao, P.-D. Fan, A. Fonari, M. Williamson, R. J. Harrison,
       J. R. Rehr, M. Dupuis, D. Silverstein, D. M. A. Smith, J. Nieplocha,
        V. Tipparaju, M. Krishnan, B. E. Van Kuiken, A. Vazquez-Mayagoitia,
        L. Jensen, M. Swart, Q. Wu, T. Van Voorhis, A. A. Auer, M. Nooijen,
      L. D. Crosby, E. Brown, G. Cisneros, G. I. Fann, H. Fruchtl, J. Garza,
        K. Hirao, R. A. Kendall, J. A. Nichols, K. Tsemekhman, K. Wolinski,
     J. Anchell, D. E. Bernholdt, P. Borowski, T. Clark, D. Clerc, H. Dachsel,
   M. J. O. Deegan, K. Dyall, D. Elwood, E. Glendening, M. Gutowski, A. C. Hess,
         J. Jaffe, B. G. Johnson, J. Ju, R. Kobayashi, R. Kutteh, Z. Lin,
   R. Littlefield, X. Long, B. Meng, T. Nakajima, S. Niu, L. Pollack, M. Rosing,
   K. Glaesemann, G. Sandrone, M. Stave, H. Taylor, G. Thomas, J. H. van Lenthe,
                               A. T. Wong, Z. Zhang.

 Total times  cpu:      465.8s     wall:      466.4s
