# Supplementary material for: Reference-free NOE NMR analysis
Source: Chem Sci. 2020 Aug 31;11(36):9930–6. doi: 10.1039/d0sc02970j (PMC8162118; doi:10.1039/d0sc02970j)
Supplement: SC-011-D0SC02970J-s002 [file SC-011-D0SC02970J-s002.piz › artemisinin_structures/artemisin_SSSSRRS/artemisin_SSSSRRS_b36311.out]

 argument  1 = artemisin_SSRSRSS/artemisin_SSRSRSS_b36311.nw
  Warning: test file already existed: ./molecule.dir_check_s.5
                                         
                                         


              Northwest Computational Chemistry Package (NWChem) 6.6
              ------------------------------------------------------


                    Environmental Molecular Sciences Laboratory
                       Pacific Northwest National Laboratory
                                Richland, WA 99352

                              Copyright (c) 1994-2015
                       Pacific Northwest National Laboratory
                            Battelle Memorial Institute

             NWChem is an open-source computational chemistry package
                        distributed under the terms of the
                      Educational Community License (ECL) 2.0
             A copy of the license is included with this distribution
                              in the LICENSE.TXT file

                                  ACKNOWLEDGMENT
                                  --------------

            This software and its documentation were developed at the
            EMSL at Pacific Northwest National Laboratory, a multiprogram
            national laboratory, operated for the U.S. Department of Energy
            by Battelle under Contract Number DE-AC05-76RL01830. Support
            for this work was provided by the Department of Energy Office
            of Biological and Environmental Research, Office of Basic
            Energy Sciences, and the Office of Advanced Scientific Computing.


           Job information
           ---------------

    hostname        = nmrserver1
    program         = /home/software/NWChem/bin/nwchem
    date            = Sun Jul 23 19:12:26 2017

    compiled        = Mon_Dec_26_22:57:25_2016
    source          = /home/software/src/nwchem-6.6
    nwchem branch   = 6.6
    nwchem revision = 27746
    ga revision     = 10594
    input           = artemisin_SSRSRSS/artemisin_SSRSRSS_b36311.nw
    prefix          = molecule.
    data base       = ./molecule.db
    status          = startup
    nproc           =        6
    time left       =     -1s


           Memory information
           ------------------

    heap     =   13107198 doubles =    100.0 Mbytes
    stack    =   13107195 doubles =    100.0 Mbytes
    global   =   26214400 doubles =    200.0 Mbytes (distinct from heap & stack)
    total    =   52428793 doubles =    400.0 Mbytes
    verify   = yes
    hardfail = no 


           Directory information
           ---------------------

  0 permanent = .
  0 scratch   = .


                                NWChem Input Module
                                -------------------


                                     molecule
                                     --------

 Scaling coordinates for geometry "geometry" by  1.889725989
 (inverse scale =  0.529177249)

 C1  symmetry detected

          ------
          auto-z
          ------


                             Geometry "geometry" -> ""
                             -------------------------

 Output coordinates in angstroms (scale by  1.889725989 to convert to a.u.)

  No.       Tag          Charge          X              Y              Z
 ---- ---------------- ---------- -------------- -------------- --------------
    1 C                    6.0000     1.45067806    -0.34652768    -0.03471407
    2 O                    8.0000     1.83847588     0.60380874    -1.03676554
    3 C                    6.0000     1.65972983     1.91956347    -0.74675968
    4 C                    6.0000     1.21637601     2.20583427     0.68031947
    5 C                    6.0000    -0.03829024     1.37626051     1.05613828
    6 C                    6.0000     0.00268707    -0.05537758     0.43615451
    7 C                    6.0000    -1.36896711     2.10030153     0.77443239
    8 C                    6.0000    -2.54783503     1.14207389     0.88012942
    9 C                    6.0000    -2.49748224     0.05423924    -0.20788211
   10 C                    6.0000    -1.04508226    -0.21044182    -0.71209481
   11 C                    6.0000    -0.96114789    -1.56933907    -1.44781000
   12 C                    6.0000    -0.56439305    -2.77691240    -0.58919121
   13 C                    6.0000     0.75951086    -2.57453917     0.17404319
   14 O                    8.0000     1.60615188    -1.67383837    -0.54788738
   15 C                    6.0000     1.50625209    -3.89937044     0.30790442
   16 O                    8.0000     1.87932809     2.78842296    -1.58185476
   17 C                    6.0000     1.07977285     3.70762556     0.93572607
   18 C                    6.0000    -3.42242992     0.45382975    -1.36907575
   19 O                    8.0000     0.54426078    -2.09645031     1.51201000
   20 O                    8.0000    -0.40573653    -0.98262853     1.46699102
   21 H                    1.0000     2.16139478    -0.27787076     0.79968263
   22 H                    1.0000     2.04949413     1.87879009     1.31884634
   23 H                    1.0000     0.00247465     1.26050223     2.15043502
   24 H                    1.0000    -1.35903831     2.56258524    -0.22014881
   25 H                    1.0000    -1.50717719     2.91115784     1.49960887
   26 H                    1.0000    -3.48854228     1.70348832     0.83374713
   27 H                    1.0000    -2.53277544     0.66594955     1.86902581
   28 H                    1.0000    -2.90627992    -0.86736532     0.22738506
   29 H                    1.0000    -0.82437139     0.55383968    -1.47144983
   30 H                    1.0000    -0.22515684    -1.47037630    -2.25765827
   31 H                    1.0000    -1.90209424    -1.80359166    -1.95624332
   32 H                    1.0000    -0.46504125    -3.62406011    -1.28020648
   33 H                    1.0000    -1.37462611    -3.03238982     0.10417517
   34 H                    1.0000     2.44228452    -3.75646966     0.86073775
   35 H                    1.0000     0.91300610    -4.63586788     0.86028609
   36 H                    1.0000     1.77174491    -4.31124956    -0.67153295
   37 H                    1.0000     2.04065013     4.21108114     0.77900110
   38 H                    1.0000     0.36049110     4.17681605     0.25653538
   39 H                    1.0000     0.76719240     3.90230252     1.96674665
   40 H                    1.0000    -3.08876890     1.38563872    -1.83832118
   41 H                    1.0000    -3.46428669    -0.31682632    -2.14341981
   42 H                    1.0000    -4.44668905     0.60607963    -1.01109994

      Atomic Mass 
      ----------- 

      C                 12.000000
      O                 15.994910
      H                  1.007825


 Effective nuclear repulsion energy (a.u.)    1851.0382787323

            Nuclear Dipole moment (a.u.) 
            ----------------------------
        X                 Y               Z
 ---------------- ---------------- ----------------
     0.0000000000     0.0000000000    -0.0000000000


                                Z-matrix (autoz)
                                -------- 

 Units are Angstrom for bonds and degrees for angles

      Type          Name      I     J     K     L     M      Value
      ----------- --------  ----- ----- ----- ----- ----- ----------
    1 Stretch                  1     2                       1.43445
    2 Stretch                  1     6                       1.55021
    3 Stretch                  1    14                       1.43153
    4 Stretch                  1    21                       1.09820
    5 Stretch                  2     3                       1.35914
    6 Stretch                  3     4                       1.52153
    7 Stretch                  3    16                       1.22496
    8 Stretch                  4     5                       1.55036
    9 Stretch                  4    17                       1.52947
   10 Stretch                  4    22                       1.09944
   11 Stretch                  5     6                       1.56066
   12 Stretch                  5     7                       1.54087
   13 Stretch                  5    23                       1.10116
   14 Stretch                  6    10                       1.56216
   15 Stretch                  6    20                       1.44542
   16 Stretch                  7     8                       1.52286
   17 Stretch                  7    24                       1.09681
   18 Stretch                  7    25                       1.09657
   19 Stretch                  8     9                       1.53938
   20 Stretch                  8    26                       1.09648
   21 Stretch                  8    27                       1.09765
   22 Stretch                  9    10                       1.56005
   23 Stretch                  9    18                       1.53739
   24 Stretch                  9    28                       1.09815
   25 Stretch                 10    11                       1.54755
   26 Stretch                 10    29                       1.09975
   27 Stretch                 11    12                       1.53391
   28 Stretch                 11    30                       1.09879
   29 Stretch                 11    31                       1.09488
   30 Stretch                 12    13                       1.54149
   31 Stretch                 12    32                       1.09774
   32 Stretch                 12    33                       1.09659
   33 Stretch                 13    14                       1.43152
   34 Stretch                 13    15                       1.52667
   35 Stretch                 13    19                       1.43703
   36 Stretch                 15    34                       1.09645
   37 Stretch                 15    35                       1.09521
   38 Stretch                 15    36                       1.09518
   39 Stretch                 17    37                       1.09605
   40 Stretch                 17    38                       1.09490
   41 Stretch                 17    39                       1.09481
   42 Stretch                 18    40                       1.09535
   43 Stretch                 18    41                       1.09328
   44 Stretch                 18    42                       1.09564
   45 Stretch                 19    20                       1.46462
   46 Bend                     1     2     3               117.17777
   47 Bend                     1     6     5               108.51039
   48 Bend                     1     6    10               112.61789
   49 Bend                     1     6    20               111.10456
   50 Bend                     1    14    13               109.77747
   51 Bend                     2     1     6               109.89371
   52 Bend                     2     1    14               109.54198
   53 Bend                     2     1    21               108.32340
   54 Bend                     2     3     4               114.87182
   55 Bend                     2     3    16               121.17234
   56 Bend                     3     4     5               111.25355
   57 Bend                     3     4    17               111.55476
   58 Bend                     3     4    22               105.54246
   59 Bend                     4     3    16               123.93120
   60 Bend                     4     5     6               111.91943
   61 Bend                     4     5     7               113.77393
   62 Bend                     4     5    23               105.49700
   63 Bend                     4    17    37               110.41691
   64 Bend                     4    17    38               112.07719
   65 Bend                     4    17    39               110.93824
   66 Bend                     5     4    17               114.37093
   67 Bend                     5     4    22               108.25752
   68 Bend                     5     6    10               111.43509
   69 Bend                     5     6    20               107.32214
   70 Bend                     5     7     8               111.10982
   71 Bend                     5     7    24               110.85554
   72 Bend                     5     7    25               109.59689
   73 Bend                     6     1    14               112.61091
   74 Bend                     6     1    21               111.22105
   75 Bend                     6     5     7               112.40131
   76 Bend                     6     5    23               107.30017
   77 Bend                     6    10     9               111.71737
   78 Bend                     6    10    11               113.59231
   79 Bend                     6    10    29               107.69425
   80 Bend                     6    20    19               109.05651
   81 Bend                     7     5    23               105.25110
   82 Bend                     7     8     9               111.73295
   83 Bend                     7     8    26               109.81769
   84 Bend                     7     8    27               108.95637
   85 Bend                     8     7    24               109.58181
   86 Bend                     8     7    25               108.77263
   87 Bend                     8     9    10               112.25834
   88 Bend                     8     9    18               109.29808
   89 Bend                     8     9    28               107.50216
   90 Bend                     9     8    26               111.09967
   91 Bend                     9     8    27               109.25536
   92 Bend                     9    10    11               110.67863
   93 Bend                     9    10    29               106.98368
   94 Bend                     9    18    40               111.18684
   95 Bend                     9    18    41               112.01069
   96 Bend                     9    18    42               110.59605
   97 Bend                    10     6    20               105.72458
   98 Bend                    10     9    18               111.10643
   99 Bend                    10     9    28               109.40806
  100 Bend                    10    11    12               116.05272
  101 Bend                    10    11    30               107.91678
  102 Bend                    10    11    31               111.22462
  103 Bend                    11    10    29               105.72948
  104 Bend                    11    12    13               113.32483
  105 Bend                    11    12    32               106.17586
  106 Bend                    11    12    33               110.25691
  107 Bend                    12    11    30               108.07219
  108 Bend                    12    11    31               108.28799
  109 Bend                    12    13    14               109.92869
  110 Bend                    12    13    15               110.46127
  111 Bend                    12    13    19               112.08778
  112 Bend                    13    12    32               109.58839
  113 Bend                    13    12    33               110.61537
  114 Bend                    13    15    34               110.40647
  115 Bend                    13    15    35               111.27459
  116 Bend                    13    15    36               111.50117
  117 Bend                    13    19    20               108.75640
  118 Bend                    14     1    21               105.07282
  119 Bend                    14    13    15               107.51413
  120 Bend                    14    13    19               110.41436
  121 Bend                    15    13    19               106.28027
  122 Bend                    17     4    22               105.23496
  123 Bend                    18     9    28               107.06998
  124 Bend                    24     7    25               106.80723
  125 Bend                    26     8    27               105.78188
  126 Bend                    30    11    31               104.63483
  127 Bend                    32    12    33               106.56501
  128 Bend                    34    15    35               107.20341
  129 Bend                    34    15    36               107.03640
  130 Bend                    35    15    36               109.23617
  131 Bend                    37    17    38               106.88097
  132 Bend                    37    17    39               107.65484
  133 Bend                    38    17    39               108.68811
  134 Bend                    40    18    41               107.93241
  135 Bend                    40    18    42               107.85004
  136 Bend                    41    18    42               107.07200
  137 Torsion                  1     2     3     4           6.78678
  138 Torsion                  1     2     3    16        -174.95029
  139 Torsion                  1     6     5     4          15.53966
  140 Torsion                  1     6     5     7         145.02455
  141 Torsion                  1     6     5    23         -99.73686
  142 Torsion                  1     6    10     9         178.65799
  143 Torsion                  1     6    10    11          52.59155
  144 Torsion                  1     6    10    29         -64.14194
  145 Torsion                  1     6    20    19         -13.64404
  146 Torsion                  1    14    13    12          95.87869
  147 Torsion                  1    14    13    15        -143.83444
  148 Torsion                  1    14    13    19         -28.29624
  149 Torsion                  2     1     6     5         -61.08306
  150 Torsion                  2     1     6    10          62.76407
  151 Torsion                  2     1     6    20        -178.84382
  152 Torsion                  2     1    14    13        -156.92349
  153 Torsion                  2     3     4     5         -52.70675
  154 Torsion                  2     3     4    17         178.26608
  155 Torsion                  2     3     4    22          64.49251
  156 Torsion                  3     2     1     6          51.13546
  157 Torsion                  3     2     1    14         175.35087
  158 Torsion                  3     2     1    21         -70.55562
  159 Torsion                  3     4     5     6          37.25793
  160 Torsion                  3     4     5     7         -91.50760
  161 Torsion                  3     4     5    23         153.63100
  162 Torsion                  3     4    17    37         -60.34196
  163 Torsion                  3     4    17    38          58.69287
  164 Torsion                  3     4    17    39        -179.61148
  165 Torsion                  4     5     6    10        -109.01163
  166 Torsion                  4     5     6    20         135.68364
  167 Torsion                  4     5     7     8         167.91078
  168 Torsion                  4     5     7    24          45.80180
  169 Torsion                  4     5     7    25         -71.84933
  170 Torsion                  5     4     3    16         129.08458
  171 Torsion                  5     4    17    37         172.29780
  172 Torsion                  5     4    17    38         -68.66738
  173 Torsion                  5     4    17    39          53.02828
  174 Torsion                  5     6     1    14         176.50132
  175 Torsion                  5     6     1    21          58.86167
  176 Torsion                  5     6    10     9         -59.13005
  177 Torsion                  5     6    10    11         174.80351
  178 Torsion                  5     6    10    29          58.07002
  179 Torsion                  5     6    20    19        -132.12368
  180 Torsion                  5     7     8     9         -65.13015
  181 Torsion                  5     7     8    26         171.11896
  182 Torsion                  5     7     8    27          55.68605
  183 Torsion                  6     1    14    13         -34.31010
  184 Torsion                  6     5     4    17         164.77239
  185 Torsion                  6     5     4    22         -78.27699
  186 Torsion                  6     5     7     8          39.39074
  187 Torsion                  6     5     7    24         -82.71825
  188 Torsion                  6     5     7    25         159.63063
  189 Torsion                  6    10     9     8          34.58181
  190 Torsion                  6    10     9    18         157.31661
  191 Torsion                  6    10     9    28         -84.67525
  192 Torsion                  6    10    11    12          33.99778
  193 Torsion                  6    10    11    30         -87.39885
  194 Torsion                  6    10    11    31         158.36976
  195 Torsion                  6    20    19    13         -48.08409
  196 Torsion                  7     5     4    17          36.00687
  197 Torsion                  7     5     4    22         152.95748
  198 Torsion                  7     5     6    10          20.47326
  199 Torsion                  7     5     6    20         -94.83146
  200 Torsion                  7     8     9    10          25.39509
  201 Torsion                  7     8     9    18         -98.35501
  202 Torsion                  7     8     9    28         145.76227
  203 Torsion                  8     7     5    23         -77.08239
  204 Torsion                  8     9    10    11         162.22953
  205 Torsion                  8     9    10    29         -83.04600
  206 Torsion                  8     9    18    40          62.38940
  207 Torsion                  8     9    18    41        -176.75579
  208 Torsion                  8     9    18    42         -57.40290
  209 Torsion                  9     8     7    24          57.71585
  210 Torsion                  9     8     7    25         174.14275
  211 Torsion                  9    10     6    20          57.15531
  212 Torsion                  9    10    11    12         -92.61629
  213 Torsion                  9    10    11    30         145.98708
  214 Torsion                  9    10    11    31          31.75569
  215 Torsion                 10     6     1    14         -59.65155
  216 Torsion                 10     6     1    21        -177.29120
  217 Torsion                 10     6     5    23         135.71185
  218 Torsion                 10     6    20    19         108.83076
  219 Torsion                 10     9     8    26         148.42030
  220 Torsion                 10     9     8    27         -95.24689
  221 Torsion                 10     9    18    40         -62.03744
  222 Torsion                 10     9    18    41          58.81736
  223 Torsion                 10     9    18    42         178.17025
  224 Torsion                 10    11    12    13         -54.59211
  225 Torsion                 10    11    12    32        -174.93813
  226 Torsion                 10    11    12    33          70.00746
  227 Torsion                 11    10     6    20         -68.91113
  228 Torsion                 11    10     9    18         -75.03567
  229 Torsion                 11    10     9    28          42.97247
  230 Torsion                 11    12    13    14         -28.36955
  231 Torsion                 11    12    13    15        -146.85548
  232 Torsion                 11    12    13    19          94.82902
  233 Torsion                 12    11    10    29         151.87402
  234 Torsion                 12    13    15    34        -179.36191
  235 Torsion                 12    13    15    35         -60.44742
  236 Torsion                 12    13    15    36          61.78726
  237 Torsion                 12    13    19    20         -47.44702
  238 Torsion                 13    12    11    30          66.72167
  239 Torsion                 13    12    11    31         179.53616
  240 Torsion                 13    14     1    21          86.90416
  241 Torsion                 14     1     6    20          58.74056
  242 Torsion                 14    13    12    32          90.01945
  243 Torsion                 14    13    12    33        -152.77480
  244 Torsion                 14    13    15    34          60.68892
  245 Torsion                 14    13    15    35         179.60341
  246 Torsion                 14    13    15    36         -58.16191
  247 Torsion                 14    13    19    20          75.47746
  248 Torsion                 15    13    12    32         -28.46648
  249 Torsion                 15    13    12    33          88.73927
  250 Torsion                 15    13    19    20        -168.21325
  251 Torsion                 16     3     4    17           0.05741
  252 Torsion                 16     3     4    22        -113.71616
  253 Torsion                 17     4     5    23         -78.85453
  254 Torsion                 18     9     8    26          24.67021
  255 Torsion                 18     9     8    27         141.00302
  256 Torsion                 18     9    10    29          39.68880
  257 Torsion                 19    13    12    32        -146.78198
  258 Torsion                 19    13    12    33         -29.57623
  259 Torsion                 19    13    15    34         -57.55349
  260 Torsion                 19    13    15    35          61.36100
  261 Torsion                 19    13    15    36        -176.40433
  262 Torsion                 20     6     1    21         -58.89909
  263 Torsion                 20     6     5    23          20.40712
  264 Torsion                 20     6    10    29         174.35538
  265 Torsion                 22     4     5    23          38.09608
  266 Torsion                 22     4    17    37          53.62288
  267 Torsion                 22     4    17    38         172.65770
  268 Torsion                 22     4    17    39         -65.64664
  269 Torsion                 23     5     7    24         160.80863
  270 Torsion                 23     5     7    25          43.15750
  271 Torsion                 24     7     8    26         -66.03503
  272 Torsion                 24     7     8    27         178.53205
  273 Torsion                 25     7     8    26          50.39186
  274 Torsion                 25     7     8    27         -65.04105
  275 Torsion                 26     8     9    28         -91.21252
  276 Torsion                 27     8     9    28          25.12029
  277 Torsion                 28     9    10    29         157.69694
  278 Torsion                 28     9    18    40         178.54764
  279 Torsion                 28     9    18    41         -60.59755
  280 Torsion                 28     9    18    42          58.75533
  281 Torsion                 29    10    11    30          30.47739
  282 Torsion                 29    10    11    31         -83.75400
  283 Torsion                 30    11    12    32         -53.62435
  284 Torsion                 30    11    12    33        -168.67875
  285 Torsion                 31    11    12    32          59.19014
  286 Torsion                 31    11    12    33         -55.86426


            XYZ format geometry
            -------------------
    42
 geometry
 C                     1.45067806    -0.34652768    -0.03471407
 O                     1.83847588     0.60380874    -1.03676554
 C                     1.65972983     1.91956347    -0.74675968
 C                     1.21637601     2.20583427     0.68031947
 C                    -0.03829024     1.37626051     1.05613828
 C                     0.00268707    -0.05537758     0.43615451
 C                    -1.36896711     2.10030153     0.77443239
 C                    -2.54783503     1.14207389     0.88012942
 C                    -2.49748224     0.05423924    -0.20788211
 C                    -1.04508226    -0.21044182    -0.71209481
 C                    -0.96114789    -1.56933907    -1.44781000
 C                    -0.56439305    -2.77691240    -0.58919121
 C                     0.75951086    -2.57453917     0.17404319
 O                     1.60615188    -1.67383837    -0.54788738
 C                     1.50625209    -3.89937044     0.30790442
 O                     1.87932809     2.78842296    -1.58185476
 C                     1.07977285     3.70762556     0.93572607
 C                    -3.42242992     0.45382975    -1.36907575
 O                     0.54426078    -2.09645031     1.51201000
 O                    -0.40573653    -0.98262853     1.46699102
 H                     2.16139478    -0.27787076     0.79968263
 H                     2.04949413     1.87879009     1.31884634
 H                     0.00247465     1.26050223     2.15043502
 H                    -1.35903831     2.56258524    -0.22014881
 H                    -1.50717719     2.91115784     1.49960887
 H                    -3.48854228     1.70348832     0.83374713
 H                    -2.53277544     0.66594955     1.86902581
 H                    -2.90627992    -0.86736532     0.22738506
 H                    -0.82437139     0.55383968    -1.47144983
 H                    -0.22515684    -1.47037630    -2.25765827
 H                    -1.90209424    -1.80359166    -1.95624332
 H                    -0.46504125    -3.62406011    -1.28020648
 H                    -1.37462611    -3.03238982     0.10417517
 H                     2.44228452    -3.75646966     0.86073775
 H                     0.91300610    -4.63586788     0.86028609
 H                     1.77174491    -4.31124956    -0.67153295
 H                     2.04065013     4.21108114     0.77900110
 H                     0.36049110     4.17681605     0.25653538
 H                     0.76719240     3.90230252     1.96674665
 H                    -3.08876890     1.38563872    -1.83832118
 H                    -3.46428669    -0.31682632    -2.14341981
 H                    -4.44668905     0.60607963    -1.01109994

 ==============================================================================
                                internuclear distances
 ------------------------------------------------------------------------------
       center one      |      center two      | atomic units |  angstroms
 ------------------------------------------------------------------------------
    2 O                |   1 C                |     2.71071  |     1.43445
    3 C                |   2 O                |     2.56840  |     1.35914
    4 C                |   3 C                |     2.87528  |     1.52153
    5 C                |   4 C                |     2.92976  |     1.55036
    6 C                |   1 C                |     2.92948  |     1.55021
    6 C                |   5 C                |     2.94921  |     1.56066
    7 C                |   5 C                |     2.91183  |     1.54087
    8 C                |   7 C                |     2.87779  |     1.52286
    9 C                |   8 C                |     2.90901  |     1.53938
   10 C                |   6 C                |     2.95205  |     1.56216
   10 C                |   9 C                |     2.94806  |     1.56005
   11 C                |  10 C                |     2.92445  |     1.54755
   12 C                |  11 C                |     2.89867  |     1.53391
   13 C                |  12 C                |     2.91300  |     1.54149
   14 O                |   1 C                |     2.70520  |     1.43153
   14 O                |  13 C                |     2.70518  |     1.43152
   15 C                |  13 C                |     2.88499  |     1.52667
   16 O                |   3 C                |     2.31484  |     1.22496
   17 C                |   4 C                |     2.89027  |     1.52947
   18 C                |   9 C                |     2.90525  |     1.53739
   19 O                |  13 C                |     2.71559  |     1.43703
   20 O                |   6 C                |     2.73144  |     1.44542
   21 H                |   1 C                |     2.07530  |     1.09820
   22 H                |   4 C                |     2.07763  |     1.09944
   23 H                |   5 C                |     2.08089  |     1.10116
   24 H                |   7 C                |     2.07267  |     1.09681
   25 H                |   7 C                |     2.07222  |     1.09657
   26 H                |   8 C                |     2.07205  |     1.09648
   27 H                |   8 C                |     2.07426  |     1.09765
   28 H                |   9 C                |     2.07520  |     1.09815
   29 H                |  10 C                |     2.07823  |     1.09975
   30 H                |  11 C                |     2.07640  |     1.09879
   31 H                |  11 C                |     2.06902  |     1.09488
   32 H                |  12 C                |     2.07443  |     1.09774
   33 H                |  12 C                |     2.07225  |     1.09659
   34 H                |  15 C                |     2.07199  |     1.09645
   35 H                |  15 C                |     2.06966  |     1.09521
   36 H                |  15 C                |     2.06960  |     1.09518
   37 H                |  17 C                |     2.07123  |     1.09605
   38 H                |  17 C                |     2.06906  |     1.09490
   39 H                |  17 C                |     2.06889  |     1.09481
   40 H                |  18 C                |     2.06991  |     1.09535
   41 H                |  18 C                |     2.06601  |     1.09328
   42 H                |  18 C                |     2.07046  |     1.09564
 ------------------------------------------------------------------------------
                         number of included internuclear distances:         44
 ==============================================================================


 ==============================================================================
                                 internuclear angles
 ------------------------------------------------------------------------------
        center 1       |       center 2       |       center 3       |  degrees
 ------------------------------------------------------------------------------
    2 O                |   1 C                |   6 C                |   109.89
    2 O                |   1 C                |  14 O                |   109.54
    2 O                |   1 C                |  21 H                |   108.32
    6 C                |   1 C                |  14 O                |   112.61
    6 C                |   1 C                |  21 H                |   111.22
   14 O                |   1 C                |  21 H                |   105.07
    1 C                |   2 O                |   3 C                |   117.18
    2 O                |   3 C                |   4 C                |   114.87
    2 O                |   3 C                |  16 O                |   121.17
    4 C                |   3 C                |  16 O                |   123.93
    3 C                |   4 C                |   5 C                |   111.25
    3 C                |   4 C                |  17 C                |   111.55
    3 C                |   4 C                |  22 H                |   105.54
    5 C                |   4 C                |  17 C                |   114.37
    5 C                |   4 C                |  22 H                |   108.26
   17 C                |   4 C                |  22 H                |   105.23
    4 C                |   5 C                |   6 C                |   111.92
    4 C                |   5 C                |   7 C                |   113.77
    4 C                |   5 C                |  23 H                |   105.50
    6 C                |   5 C                |   7 C                |   112.40
    6 C                |   5 C                |  23 H                |   107.30
    7 C                |   5 C                |  23 H                |   105.25
    1 C                |   6 C                |   5 C                |   108.51
    1 C                |   6 C                |  10 C                |   112.62
    1 C                |   6 C                |  20 O                |   111.10
    5 C                |   6 C                |  10 C                |   111.44
    5 C                |   6 C                |  20 O                |   107.32
   10 C                |   6 C                |  20 O                |   105.72
    5 C                |   7 C                |   8 C                |   111.11
    5 C                |   7 C                |  24 H                |   110.86
    5 C                |   7 C                |  25 H                |   109.60
    8 C                |   7 C                |  24 H                |   109.58
    8 C                |   7 C                |  25 H                |   108.77
   24 H                |   7 C                |  25 H                |   106.81
    7 C                |   8 C                |   9 C                |   111.73
    7 C                |   8 C                |  26 H                |   109.82
    7 C                |   8 C                |  27 H                |   108.96
    9 C                |   8 C                |  26 H                |   111.10
    9 C                |   8 C                |  27 H                |   109.26
   26 H                |   8 C                |  27 H                |   105.78
    8 C                |   9 C                |  10 C                |   112.26
    8 C                |   9 C                |  18 C                |   109.30
    8 C                |   9 C                |  28 H                |   107.50
   10 C                |   9 C                |  18 C                |   111.11
   10 C                |   9 C                |  28 H                |   109.41
   18 C                |   9 C                |  28 H                |   107.07
    6 C                |  10 C                |   9 C                |   111.72
    6 C                |  10 C                |  11 C                |   113.59
    6 C                |  10 C                |  29 H                |   107.69
    9 C                |  10 C                |  11 C                |   110.68
    9 C                |  10 C                |  29 H                |   106.98
   11 C                |  10 C                |  29 H                |   105.73
   10 C                |  11 C                |  12 C                |   116.05
   10 C                |  11 C                |  30 H                |   107.92
   10 C                |  11 C                |  31 H                |   111.22
   12 C                |  11 C                |  30 H                |   108.07
   12 C                |  11 C                |  31 H                |   108.29
   30 H                |  11 C                |  31 H                |   104.63
   11 C                |  12 C                |  13 C                |   113.32
   11 C                |  12 C                |  32 H                |   106.18
   11 C                |  12 C                |  33 H                |   110.26
   13 C                |  12 C                |  32 H                |   109.59
   13 C                |  12 C                |  33 H                |   110.62
   32 H                |  12 C                |  33 H                |   106.57
   12 C                |  13 C                |  14 O                |   109.93
   12 C                |  13 C                |  15 C                |   110.46
   12 C                |  13 C                |  19 O                |   112.09
   14 O                |  13 C                |  15 C                |   107.51
   14 O                |  13 C                |  19 O                |   110.41
   15 C                |  13 C                |  19 O                |   106.28
    1 C                |  14 O                |  13 C                |   109.78
   13 C                |  15 C                |  34 H                |   110.41
   13 C                |  15 C                |  35 H                |   111.27
   13 C                |  15 C                |  36 H                |   111.50
   34 H                |  15 C                |  35 H                |   107.20
   34 H                |  15 C                |  36 H                |   107.04
   35 H                |  15 C                |  36 H                |   109.24
    4 C                |  17 C                |  37 H                |   110.42
    4 C                |  17 C                |  38 H                |   112.08
    4 C                |  17 C                |  39 H                |   110.94
   37 H                |  17 C                |  38 H                |   106.88
   37 H                |  17 C                |  39 H                |   107.65
   38 H                |  17 C                |  39 H                |   108.69
    9 C                |  18 C                |  40 H                |   111.19
    9 C                |  18 C                |  41 H                |   112.01
    9 C                |  18 C                |  42 H                |   110.60
   40 H                |  18 C                |  41 H                |   107.93
   40 H                |  18 C                |  42 H                |   107.85
   41 H                |  18 C                |  42 H                |   107.07
 ------------------------------------------------------------------------------
                            number of included internuclear angles:         89
 ==============================================================================


 Summary of "ao basis" -> "" (cartesian)
 ------------------------------------------------------------------------------
       Tag                 Description            Shells   Functions and Types
 ---------------- ------------------------------  ------  ---------------------
 *                           6-31G*                   on all atoms 


                              NWChem Property Module
                              ----------------------


                                     molecule

  itol2e modified to match energy
  convergence criterion.

                                 NWChem DFT Module
                                 -----------------


                                     molecule


                      Basis "ao basis" -> "ao basis" (cartesian)
                      -----
  C (Carbon)
  ----------
            Exponent  Coefficients 
       -------------- ---------------------------------------------------------
  1 S  3.04752490E+03  0.001835
  1 S  4.57369510E+02  0.014037
  1 S  1.03948690E+02  0.068843
  1 S  2.92101550E+01  0.232184
  1 S  9.28666300E+00  0.467941
  1 S  3.16392700E+00  0.362312

  2 S  7.86827240E+00 -0.119332
  2 S  1.88128850E+00 -0.160854
  2 S  5.44249300E-01  1.143456

  3 P  7.86827240E+00  0.068999
  3 P  1.88128850E+00  0.316424
  3 P  5.44249300E-01  0.744308

  4 S  1.68714400E-01  1.000000

  5 P  1.68714400E-01  1.000000

  6 D  8.00000000E-01  1.000000

  O (Oxygen)
  ----------
            Exponent  Coefficients 
       -------------- ---------------------------------------------------------
  1 S  5.48467170E+03  0.001831
  1 S  8.25234950E+02  0.013950
  1 S  1.88046960E+02  0.068445
  1 S  5.29645000E+01  0.232714
  1 S  1.68975700E+01  0.470193
  1 S  5.79963530E+00  0.358521

  2 S  1.55396160E+01 -0.110778
  2 S  3.59993360E+00 -0.148026
  2 S  1.01376180E+00  1.130767

  3 P  1.55396160E+01  0.070874
  3 P  3.59993360E+00  0.339753
  3 P  1.01376180E+00  0.727159

  4 S  2.70005800E-01  1.000000

  5 P  2.70005800E-01  1.000000

  6 D  8.00000000E-01  1.000000

  H (Hydrogen)
  ------------
            Exponent  Coefficients 
       -------------- ---------------------------------------------------------
  1 S  1.87311370E+01  0.033495
  1 S  2.82539370E+00  0.234727
  1 S  6.40121700E-01  0.813757

  2 S  1.61277800E-01  1.000000


 Summary of "ao basis" -> "ao basis" (cartesian)
 ------------------------------------------------------------------------------
       Tag                 Description            Shells   Functions and Types
 ---------------- ------------------------------  ------  ---------------------
 C                           6-31G*                  6       15   3s2p1d
 O                           6-31G*                  6       15   3s2p1d
 H                           6-31G*                  2        2   2s


 Summary of "ao basis" -> "ao basis" (cartesian)
 ------------------------------------------------------------------------------
       Tag                 Description            Shells   Functions and Types
 ---------------- ------------------------------  ------  ---------------------
 C                           6-31G*                  6       15   3s2p1d
 O                           6-31G*                  6       15   3s2p1d
 H                           6-31G*                  2        2   2s


  Caching 1-el integrals 
  itol2e modified to match energy
  convergence criterion.

            General Information
            -------------------
          SCF calculation type: DFT
          Wavefunction type:  closed shell.
          No. of atoms     :    42
          No. of electrons :   152
           Alpha electrons :    76
            Beta electrons :    76
          Charge           :     0
          Spin multiplicity:     1
          Use of symmetry is: off; symmetry adaption is: off
          Maximum number of iterations:  30
          AO basis - number of functions:   344
                     number of shells:   164
          Convergence on energy requested: 1.00D-07
          Convergence on density requested: 1.00D-05
          Convergence on gradient requested: 5.00D-04

              XC Information
              --------------
                         B3LYP Method XC Potential
                     Hartree-Fock (Exact) Exchange  0.200          
                        Slater Exchange Functional  0.800 local    
                    Becke 1988 Exchange Functional  0.720 non-local
              Lee-Yang-Parr Correlation Functional  0.810          
                  VWN I RPA Correlation Functional  0.190 local    

             Grid Information
             ----------------
          Grid used for XC integration:  fine      
          Radial quadrature: Mura-Knowles        
          Angular quadrature: Lebedev. 
          Tag              B.-S. Rad. Rad. Pts. Rad. Cut. Ang. Pts.
          ---              ---------- --------- --------- ---------
          C                   0.70       70          15.0       590
          O                   0.60       70          14.0       590
          H                   0.35       60          14.0       590
          Grid pruning is: on 
          Number of quadrature shells:  2720
          Spatial weights used:  Erf1

          Convergence Information
          -----------------------
          Convergence aids based upon iterative change in 
          total energy or number of iterations. 
          Levelshifting, if invoked, occurs when the 
          HOMO/LUMO gap drops below (HL_TOL): 1.00D-02
          DIIS, if invoked, will attempt to extrapolate 
          using up to (NFOCK): 10 stored Fock matrices.

                    Damping( 0%)  Levelshifting(0.5)       DIIS
                  --------------- ------------------- ---------------
          dE  on:    start            ASAP                start   
          dE off:    2 iters         30 iters            30 iters 


      Screening Tolerance Information
      -------------------------------
          Density screening/tol_rho: 1.00D-11
          AO Gaussian exp screening on grid/accAOfunc:  16
          CD Gaussian exp screening on grid/accCDfunc:  20
          XC Gaussian exp screening on grid/accXCfunc:  20
          Schwarz screening/accCoul: 1.00D-08


      Superposition of Atomic Density Guess
      -------------------------------------

 Sum of atomic energies:        -949.63668925

      Non-variational initial energy
      ------------------------------

 Total energy =    -962.299402
 1-e energy   =   -4976.241548
 2-e energy   =    2162.903867
 HOMO         =      -0.266179
 LUMO         =      -0.001108

   Time after variat. SCF:      7.1
   Time prior to 1st pass:      7.1

 Grid_pts file          = ./molecule.gridpts.0
 Record size in doubles =  12289        No. of grid_pts per rec  =   3070
 Max. records in memory =     97        Max. recs in file   =     21248

 Grid integrated density:     151.999960210008
 Requested integration accuracy:   0.10E-06

           Memory utilization after 1st SCF pass: 
           Heap Space remaining (MW):       11.89            11893134
          Stack Space remaining (MW):       13.10            13103364

   convergence    iter        energy       DeltaE   RMS-Dens  Diis-err    time
 ---------------- ----- ----------------- --------- --------- ---------  ------
 d= 0,ls=0.0,diis     1   -960.4555584516 -2.81D+03  9.39D-03  4.00D+00    50.2
 Grid integrated density:     151.999963920933
 Requested integration accuracy:   0.10E-06
 d= 0,ls=0.0,diis     2   -959.8603900019  5.95D-01  7.25D-03  1.01D+01    88.4
 Grid integrated density:     151.999965375265
 Requested integration accuracy:   0.10E-06
 d= 0,ls=0.0,diis     3   -960.7917478519 -9.31D-01  2.14D-03  7.96D-01   126.3
 Grid integrated density:     151.999966124828
 Requested integration accuracy:   0.10E-06
 d= 0,ls=0.0,diis     4   -960.8461072351 -5.44D-02  9.74D-04  2.42D-01   164.3
 Grid integrated density:     151.999965326987
 Requested integration accuracy:   0.10E-06
 d= 0,ls=0.0,diis     5   -960.8676657620 -2.16D-02  2.44D-04  1.16D-02   202.3
 Grid integrated density:     151.999963236784
 Requested integration accuracy:   0.10E-06
  Resetting Diis
 d= 0,ls=0.0,diis     6   -960.8686458612 -9.80D-04  8.87D-05  8.70D-04   244.9
 Grid integrated density:     151.999963329851
 Requested integration accuracy:   0.10E-06
 d= 0,ls=0.0,diis     7   -960.8687369342 -9.11D-05  4.69D-05  6.81D-05   287.5
 Grid integrated density:     151.999963288993
 Requested integration accuracy:   0.10E-06
 d= 0,ls=0.0,diis     8   -960.8687256496  1.13D-05  2.83D-05  1.79D-04   330.1
 Grid integrated density:     151.999963311540
 Requested integration accuracy:   0.10E-06
 d= 0,ls=0.0,diis     9   -960.8687442966 -1.86D-05  4.85D-06  4.99D-06   372.7
 Grid integrated density:     151.999963313363
 Requested integration accuracy:   0.10E-06
 d= 0,ls=0.0,diis    10   -960.8687447378 -4.41D-07  1.29D-06  3.63D-07   415.3
 Grid integrated density:     151.999963313040
 Requested integration accuracy:   0.10E-06
 d= 0,ls=0.0,diis    11   -960.8687447752 -3.74D-08  3.19D-07  1.91D-08   457.8


         Total DFT energy =     -960.868744775188
      One electron energy =    -4988.776817331956
           Coulomb energy =     2309.487760042620
    Exchange-Corr. energy =     -132.617966218176
 Nuclear repulsion energy =     1851.038278732324

 Numeric. integr. density =      151.999963313040

     Total iterative time =    450.7s


                       DFT Final Molecular Orbital Analysis
                       ------------------------------------

 Vector   20  Occ=2.000000D+00  E=-1.017763D+01
              MO Center= -3.4D+00,  4.5D-01, -1.4D+00, r^2= 2.8D-02
   Bfn.  Coefficient  Atom+Function         Bfn.  Coefficient  Atom+Function  
  ----- ------------  ---------------      ----- ------------  ---------------
   256      0.992931  18 C  s         

 Vector   21  Occ=2.000000D+00  E=-1.142777D+00
              MO Center=  4.3D-01, -1.4D+00,  9.2D-01, r^2= 2.0D+00
   Bfn.  Coefficient  Atom+Function         Bfn.  Coefficient  Atom+Function  
  ----- ------------  ---------------      ----- ------------  ---------------
   272      0.287712  19 O  s               276      0.281543  19 O  s         
   287      0.268714  20 O  s               291      0.251382  20 O  s         
   201      0.166589  14 O  s         

 Vector   22  Occ=2.000000D+00  E=-1.112523D+00
              MO Center=  1.6D+00,  6.4D-01, -6.3D-01, r^2= 2.5D+00
   Bfn.  Coefficient  Atom+Function         Bfn.  Coefficient  Atom+Function  
  ----- ------------  ---------------      ----- ------------  ---------------
    21      0.397175   2 O  s                17      0.361201   2 O  s         
    32      0.182715   3 C  s                16     -0.168223   2 O  s         

 Vector   23  Occ=2.000000D+00  E=-1.053224D+00
              MO Center=  1.3D+00, -8.8D-01, -3.0D-01, r^2= 3.7D+00
   Bfn.  Coefficient  Atom+Function         Bfn.  Coefficient  Atom+Function  
  ----- ------------  ---------------      ----- ------------  ---------------
   201      0.412884  14 O  s               197      0.361949  14 O  s         
   196     -0.169093  14 O  s               291     -0.166822  20 O  s         
   231     -0.159926  16 O  s               287     -0.156817  20 O  s         
   227     -0.155805  16 O  s         

 Vector   24  Occ=2.000000D+00  E=-1.015251D+00
              MO Center=  1.7D+00,  1.7D+00, -1.1D+00, r^2= 3.0D+00
   Bfn.  Coefficient  Atom+Function         Bfn.  Coefficient  Atom+Function  
  ----- ------------  ---------------      ----- ------------  ---------------
   231      0.378114  16 O  s               227      0.363637  16 O  s         
    21     -0.244665   2 O  s                17     -0.207443   2 O  s         
    34      0.185104   3 C  py              226     -0.169432  16 O  s         

 Vector   25  Occ=2.000000D+00  E=-9.443295D-01
              MO Center=  2.3D-01, -1.3D+00,  9.7D-01, r^2= 2.5D+00
   Bfn.  Coefficient  Atom+Function         Bfn.  Coefficient  Atom+Function  
  ----- ------------  ---------------      ----- ------------  ---------------
   276      0.357767  19 O  s               291     -0.315815  20 O  s         
   272      0.303639  19 O  s               287     -0.258060  20 O  s         
    77     -0.166815   6 C  s         

 Vector   26  Occ=2.000000D+00  E=-8.513338D-01
              MO Center= -6.1D-01,  6.6D-01,  3.8D-01, r^2= 5.2D+00
   Bfn.  Coefficient  Atom+Function         Bfn.  Coefficient  Atom+Function  
  ----- ------------  ---------------      ----- ------------  ---------------
    62      0.173736   5 C  s               291     -0.166132  20 O  s         

 Vector   27  Occ=2.000000D+00  E=-8.195608D-01
              MO Center= -2.8D-01,  5.7D-01, -2.1D-02, r^2= 7.0D+00
   Bfn.  Coefficient  Atom+Function         Bfn.  Coefficient  Atom+Function  
  ----- ------------  ---------------      ----- ------------  ---------------
    47      0.197657   4 C  s                51      0.164906   4 C  s         

 Vector   28  Occ=2.000000D+00  E=-7.950824D-01
              MO Center= -6.7D-01, -9.2D-01, -9.3D-02, r^2= 7.9D+00
   Bfn.  Coefficient  Atom+Function         Bfn.  Coefficient  Atom+Function  
  ----- ------------  ---------------      ----- ------------  ---------------
   167      0.189351  12 C  s         

 Vector   29  Occ=2.000000D+00  E=-7.690459D-01
              MO Center=  1.8D-01, -7.3D-01,  5.7D-02, r^2= 6.5D+00
   Bfn.  Coefficient  Atom+Function         Bfn.  Coefficient  Atom+Function  
  ----- ------------  ---------------      ----- ------------  ---------------
   291     -0.190521  20 O  s                 2      0.186143   1 C  s         

 Vector   30  Occ=2.000000D+00  E=-7.559674D-01
              MO Center= -1.1D-01,  9.1D-01,  2.6D-01, r^2= 8.6D+00
   Bfn.  Coefficient  Atom+Function         Bfn.  Coefficient  Atom+Function  
  ----- ------------  ---------------      ----- ------------  ---------------
   242      0.168762  17 C  s                47      0.153282   4 C  s         

 Vector   31  Occ=2.000000D+00  E=-7.323165D-01
              MO Center= -4.9D-01, -1.1D+00, -6.0D-02, r^2= 9.3D+00
   Bfn.  Coefficient  Atom+Function         Bfn.  Coefficient  Atom+Function  
  ----- ------------  ---------------      ----- ------------  ---------------
   212      0.199970  15 C  s               216      0.182846  15 C  s         
    92     -0.162660   7 C  s         

 Vector   32  Occ=2.000000D+00  E=-7.012017D-01
              MO Center=  6.3D-01,  4.5D-03, -1.9D-01, r^2= 7.8D+00
   Bfn.  Coefficient  Atom+Function         Bfn.  Coefficient  Atom+Function  
  ----- ------------  ---------------      ----- ------------  ---------------
    19     -0.224709   2 O  py                2      0.211054   1 C  s         
     6      0.187177   1 C  s         

 Vector   33  Occ=2.000000D+00  E=-6.885087D-01
              MO Center= -8.1D-01,  4.9D-01, -2.0D-01, r^2= 1.1D+01
   Bfn.  Coefficient  Atom+Function         Bfn.  Coefficient  Atom+Function  
  ----- ------------  ---------------      ----- ------------  ---------------
   257      0.204533  18 C  s               261      0.196152  18 C  s         
   242     -0.179262  17 C  s               246     -0.167333  17 C  s         
   137     -0.155578  10 C  s         

 Vector   34  Occ=2.000000D+00  E=-6.616366D-01
              MO Center= -7.6D-01, -9.9D-02,  9.8D-02, r^2= 8.6D+00
   Bfn.  Coefficient  Atom+Function         Bfn.  Coefficient  Atom+Function  
  ----- ------------  ---------------      ----- ------------  ---------------
   107      0.168655   8 C  s               111      0.160571   8 C  s         

 Vector   35  Occ=2.000000D+00  E=-6.524906D-01
              MO Center=  4.4D-01,  5.9D-01,  2.6D-01, r^2= 1.1D+01
   Bfn.  Coefficient  Atom+Function         Bfn.  Coefficient  Atom+Function  
  ----- ------------  ---------------      ----- ------------  ---------------
   242      0.186263  17 C  s               246      0.183165  17 C  s         

 Vector   36  Occ=2.000000D+00  E=-6.161415D-01
              MO Center= -7.3D-01,  4.6D-01, -2.0D-02, r^2= 7.1D+00
   Bfn.  Coefficient  Atom+Function         Bfn.  Coefficient  Atom+Function  
  ----- ------------  ---------------      ----- ------------  ---------------
    19      0.157416   2 O  py              122     -0.155516   9 C  s         
   126     -0.151105   9 C  s         

 Vector   37  Occ=2.000000D+00  E=-6.002427D-01
              MO Center= -4.6D-01,  1.3D-01, -2.1D-03, r^2= 7.4D+00
   Bfn.  Coefficient  Atom+Function         Bfn.  Coefficient  Atom+Function  
  ----- ------------  ---------------      ----- ------------  ---------------
   152      0.165488  11 C  s               156      0.161964  11 C  s         

 Vector   38  Occ=2.000000D+00  E=-5.750223D-01
              MO Center=  6.8D-01, -6.6D-01, -1.5D-01, r^2= 7.9D+00
   Bfn.  Coefficient  Atom+Function         Bfn.  Coefficient  Atom+Function  
  ----- ------------  ---------------      ----- ------------  ---------------
    19      0.257750   2 O  py              182     -0.161453  13 C  s         

 Vector   39  Occ=2.000000D+00  E=-5.699122D-01
              MO Center= -3.3D-02, -4.0D-01,  3.1D-01, r^2= 6.3D+00
   Bfn.  Coefficient  Atom+Function         Bfn.  Coefficient  Atom+Function  
  ----- ------------  ---------------      ----- ------------  ---------------
   289      0.147861  20 O  py                3      0.146003   1 C  px        
   275     -0.145484  19 O  pz              185      0.142168  13 C  pz        

 Vector   40  Occ=2.000000D+00  E=-5.546390D-01
              MO Center=  2.7D-01, -7.3D-01,  1.2D-01, r^2= 6.5D+00
   Bfn.  Coefficient  Atom+Function         Bfn.  Coefficient  Atom+Function  
  ----- ------------  ---------------      ----- ------------  ---------------
   199      0.240460  14 O  py                4     -0.162734   1 C  py        
     5     -0.161291   1 C  pz              185      0.155788  13 C  pz        
    78     -0.153969   6 C  px              274     -0.152209  19 O  py        

 Vector   41  Occ=2.000000D+00  E=-5.306395D-01
              MO Center=  4.7D-01,  8.2D-02,  2.9D-01, r^2= 7.1D+00
   Bfn.  Coefficient  Atom+Function         Bfn.  Coefficient  Atom+Function  
  ----- ------------  ---------------      ----- ------------  ---------------
    50      0.163907   4 C  pz        

 Vector   42  Occ=2.000000D+00  E=-5.293330D-01
              MO Center= -4.1D-02,  4.0D-01, -8.3D-02, r^2= 7.1D+00
   Bfn.  Coefficient  Atom+Function         Bfn.  Coefficient  Atom+Function  
  ----- ------------  ---------------      ----- ------------  ---------------
   141      0.167309  10 C  s         

 Vector   43  Occ=2.000000D+00  E=-5.000757D-01
              MO Center=  4.4D-01,  2.1D-01,  3.3D-01, r^2= 8.5D+00
   Bfn.  Coefficient  Atom+Function         Bfn.  Coefficient  Atom+Function  
  ----- ------------  ---------------      ----- ------------  ---------------
   276      0.148148  19 O  s                50      0.146299   4 C  pz        
   291     -0.138833  20 O  s               303      0.135523  22 H  s         
    48      0.134682   4 C  px               81      0.133549   6 C  s         

 Vector   44  Occ=2.000000D+00  E=-4.856774D-01
              MO Center= -8.2D-01,  3.9D-01, -6.6D-02, r^2= 7.6D+00
   Bfn.  Coefficient  Atom+Function         Bfn.  Coefficient  Atom+Function  
  ----- ------------  ---------------      ----- ------------  ---------------
    95      0.160008   7 C  pz        

 Vector   45  Occ=2.000000D+00  E=-4.745489D-01
              MO Center= -2.3D-02, -4.3D-01, -1.8D-01, r^2= 9.3D+00
   Bfn.  Coefficient  Atom+Function         Bfn.  Coefficient  Atom+Function  
  ----- ------------  ---------------      ----- ------------  ---------------
   168      0.193476  12 C  px        

 Vector   46  Occ=2.000000D+00  E=-4.701122D-01
              MO Center= -1.4D-01, -4.2D-01,  2.9D-01, r^2= 8.7D+00
   Bfn.  Coefficient  Atom+Function         Bfn.  Coefficient  Atom+Function  
  ----- ------------  ---------------      ----- ------------  ---------------
   184      0.172280  13 C  py        

 Vector   47  Occ=2.000000D+00  E=-4.649911D-01
              MO Center=  3.3D-01,  1.6D-01,  7.8D-02, r^2= 8.5D+00
   Bfn.  Coefficient  Atom+Function         Bfn.  Coefficient  Atom+Function  
  ----- ------------  ---------------      ----- ------------  ---------------
   288     -0.177477  20 O  px              231      0.168232  16 O  s         
   274     -0.162082  19 O  py               34     -0.154777   3 C  py        

 Vector   48  Occ=2.000000D+00  E=-4.563619D-01
              MO Center= -1.8D-01, -1.8D-01, -6.2D-02, r^2= 9.6D+00
   Bfn.  Coefficient  Atom+Function         Bfn.  Coefficient  Atom+Function  
  ----- ------------  ---------------      ----- ------------  ---------------
   275      0.142879  19 O  pz              153      0.137184  11 C  px        

 Vector   49  Occ=2.000000D+00  E=-4.450047D-01
              MO Center= -8.2D-01,  4.6D-01,  1.6D-01, r^2= 8.6D+00
   Bfn.  Coefficient  Atom+Function         Bfn.  Coefficient  Atom+Function  
  ----- ------------  ---------------      ----- ------------  ---------------
   108      0.170413   8 C  px        

 Vector   50  Occ=2.000000D+00  E=-4.385326D-01
              MO Center=  8.8D-01,  9.5D-01, -7.9D-01, r^2= 9.3D+00
   Bfn.  Coefficient  Atom+Function         Bfn.  Coefficient  Atom+Function  
  ----- ------------  ---------------      ----- ------------  ---------------
   231      0.290299  16 O  s               229      0.264525  16 O  py        
   230     -0.237338  16 O  pz               34     -0.189605   3 C  py        
    35      0.170937   3 C  pz        

 Vector   51  Occ=2.000000D+00  E=-4.356349D-01
              MO Center= -1.4D-01, -5.9D-01, -4.5D-02, r^2= 9.8D+00
   Bfn.  Coefficient  Atom+Function         Bfn.  Coefficient  Atom+Function  
  ----- ------------  ---------------      ----- ------------  ---------------
   288      0.153456  20 O  px              291     -0.151208  20 O  s         

 Vector   52  Occ=2.000000D+00  E=-4.238494D-01
              MO Center= -4.3D-01,  5.8D-01, -3.0D-01, r^2= 1.1D+01
   Bfn.  Coefficient  Atom+Function         Bfn.  Coefficient  Atom+Function  
  ----- ------------  ---------------      ----- ------------  ---------------
   123      0.149938   9 C  px        

 Vector   53  Occ=2.000000D+00  E=-4.181015D-01
              MO Center=  2.5D-01, -9.8D-01,  2.2D-01, r^2= 9.1D+00
   Bfn.  Coefficient  Atom+Function         Bfn.  Coefficient  Atom+Function  
  ----- ------------  ---------------      ----- ------------  ---------------
   275      0.235391  19 O  pz              290      0.183827  20 O  pz        
   155      0.157854  11 C  pz              279      0.154337  19 O  pz        

 Vector   54  Occ=2.000000D+00  E=-4.102275D-01
              MO Center=  2.0D-01, -3.3D-01, -7.9D-02, r^2= 1.3D+01
   Bfn.  Coefficient  Atom+Function         Bfn.  Coefficient  Atom+Function  
  ----- ------------  ---------------      ----- ------------  ---------------
   215      0.192315  15 C  pz              184      0.162030  13 C  py        

 Vector   55  Occ=2.000000D+00  E=-4.091521D-01
              MO Center=  3.6D-01, -3.5D-01, -2.9D-01, r^2= 1.1D+01
   Bfn.  Coefficient  Atom+Function         Bfn.  Coefficient  Atom+Function  
  ----- ------------  ---------------      ----- ------------  ---------------
   228      0.163447  16 O  px               33      0.161552   3 C  px        

 Vector   56  Occ=2.000000D+00  E=-4.013596D-01
              MO Center=  3.1D-01, -1.1D+00,  1.8D-01, r^2= 1.2D+01
   Bfn.  Coefficient  Atom+Function         Bfn.  Coefficient  Atom+Function  
  ----- ------------  ---------------      ----- ------------  ---------------
   288     -0.182066  20 O  px              213      0.179865  15 C  px        
   329     -0.169562  35 H  s               215     -0.160777  15 C  pz        

 Vector   57  Occ=2.000000D+00  E=-3.974869D-01
              MO Center=  5.8D-01, -2.0D+00, -9.6D-03, r^2= 8.3D+00
   Bfn.  Coefficient  Atom+Function         Bfn.  Coefficient  Atom+Function  
  ----- ------------  ---------------      ----- ------------  ---------------
   200     -0.194374  14 O  pz              198      0.190298  14 O  px        
   214      0.164703  15 C  py              213      0.158898  15 C  px        
   215      0.156773  15 C  pz              327      0.156773  34 H  s         

 Vector   58  Occ=2.000000D+00  E=-3.929126D-01
              MO Center=  2.8D-01,  1.0D-01,  3.5D-01, r^2= 1.1D+01
   Bfn.  Coefficient  Atom+Function         Bfn.  Coefficient  Atom+Function  
  ----- ------------  ---------------      ----- ------------  ---------------
   245      0.169717  17 C  pz        

 Vector   59  Occ=2.000000D+00  E=-3.904878D-01
              MO Center= -1.4D-01, -7.2D-01,  1.1D-01, r^2= 1.1D+01
   Bfn.  Coefficient  Atom+Function         Bfn.  Coefficient  Atom+Function  
  ----- ------------  ---------------      ----- ------------  ---------------
   214      0.158750  15 C  py              274      0.153400  19 O  py        

 Vector   60  Occ=2.000000D+00  E=-3.843939D-01
              MO Center= -8.0D-01,  1.4D+00,  1.8D-01, r^2= 8.8D+00
   Bfn.  Coefficient  Atom+Function         Bfn.  Coefficient  Atom+Function  
  ----- ------------  ---------------      ----- ------------  ---------------
    49      0.229290   4 C  py              244     -0.229605  17 C  py        
   259     -0.173763  18 C  py              125     -0.168368   9 C  pz        

 Vector   61  Occ=2.000000D+00  E=-3.798313D-01
              MO Center= -9.7D-01,  2.0D+00,  2.0D-01, r^2= 8.9D+00
   Bfn.  Coefficient  Atom+Function         Bfn.  Coefficient  Atom+Function  
  ----- ------------  ---------------      ----- ------------  ---------------
   243      0.247420  17 C  px              258      0.184615  18 C  px        
   108     -0.161300   8 C  px              335     -0.158574  38 H  s         
    93      0.157267   7 C  px        

 Vector   62  Occ=2.000000D+00  E=-3.777710D-01
              MO Center= -4.0D-01,  1.3D+00,  1.9D-01, r^2= 8.8D+00
   Bfn.  Coefficient  Atom+Function         Bfn.  Coefficient  Atom+Function  
  ----- ------------  ---------------      ----- ------------  ---------------
    95      0.195662   7 C  pz               20     -0.177262   2 O  pz        
    79      0.153388   6 C  py        

 Vector   63  Occ=2.000000D+00  E=-3.608664D-01
              MO Center= -6.7D-01, -5.2D-01, -3.7D-01, r^2= 1.0D+01
   Bfn.  Coefficient  Atom+Function         Bfn.  Coefficient  Atom+Function  
  ----- ------------  ---------------      ----- ------------  ---------------
   153      0.179029  11 C  px              258      0.162908  18 C  px        

 Vector   64  Occ=2.000000D+00  E=-3.551381D-01
              MO Center= -8.2D-01,  5.7D-01, -2.1D-02, r^2= 8.3D+00
   Bfn.  Coefficient  Atom+Function         Bfn.  Coefficient  Atom+Function  
  ----- ------------  ---------------      ----- ------------  ---------------
    65      0.164556   5 C  pz              260     -0.151890  18 C  pz        

 Vector   65  Occ=2.000000D+00  E=-3.518852D-01
              MO Center=  3.8D-01, -7.5D-01,  7.4D-02, r^2= 8.3D+00
   Bfn.  Coefficient  Atom+Function         Bfn.  Coefficient  Atom+Function  
  ----- ------------  ---------------      ----- ------------  ---------------
   275      0.213127  19 O  pz              155     -0.179054  11 C  pz        
   198     -0.178842  14 O  px              169     -0.158122  12 C  py        
   290     -0.152920  20 O  pz        

 Vector   66  Occ=2.000000D+00  E=-3.512325D-01
              MO Center= -4.6D-01,  5.3D-01,  4.1D-02, r^2= 9.0D+00
   Bfn.  Coefficient  Atom+Function         Bfn.  Coefficient  Atom+Function  
  ----- ------------  ---------------      ----- ------------  ---------------
   244     -0.158887  17 C  py               93     -0.158050   7 C  px        
    49      0.152204   4 C  py        

 Vector   67  Occ=2.000000D+00  E=-3.418730D-01
              MO Center= -6.4D-01,  5.1D-01, -1.2D-01, r^2= 9.3D+00
   Bfn.  Coefficient  Atom+Function         Bfn.  Coefficient  Atom+Function  
  ----- ------------  ---------------      ----- ------------  ---------------
   154      0.181845  11 C  py              169     -0.176824  12 C  py        
    63     -0.161553   5 C  px              139     -0.160692  10 C  py        

 Vector   68  Occ=2.000000D+00  E=-3.383095D-01
              MO Center=  3.2D-03,  2.1D-01, -7.9D-02, r^2= 8.7D+00
   Bfn.  Coefficient  Atom+Function         Bfn.  Coefficient  Atom+Function  
  ----- ------------  ---------------      ----- ------------  ---------------
    20      0.193507   2 O  pz              170      0.171264  12 C  pz        
   229     -0.157177  16 O  py        

 Vector   69  Occ=2.000000D+00  E=-3.197471D-01
              MO Center= -2.9D-01,  7.0D-01,  7.1D-03, r^2= 8.2D+00
   Bfn.  Coefficient  Atom+Function         Bfn.  Coefficient  Atom+Function  
  ----- ------------  ---------------      ----- ------------  ---------------
    20      0.205057   2 O  pz               18      0.201213   2 O  px        
   228     -0.174293  16 O  px               93     -0.161896   7 C  px        
   110      0.155406   8 C  pz        

 Vector   70  Occ=2.000000D+00  E=-3.132007D-01
              MO Center= -1.7D+00,  7.7D-02, -1.4D-01, r^2= 5.3D+00
   Bfn.  Coefficient  Atom+Function         Bfn.  Coefficient  Atom+Function  
  ----- ------------  ---------------      ----- ------------  ---------------
   124      0.231948   9 C  py              316     -0.221977  28 H  s         
   109     -0.209360   8 C  py              315     -0.194767  28 H  s         
   139     -0.184151  10 C  py               94      0.169077   7 C  py        
   318     -0.168938  29 H  s               154      0.163004  11 C  py        

 Vector   71  Occ=2.000000D+00  E=-3.125108D-01
              MO Center= -1.3D-01,  2.5D-02, -4.5D-01, r^2= 8.0D+00
   Bfn.  Coefficient  Atom+Function         Bfn.  Coefficient  Atom+Function  
  ----- ------------  ---------------      ----- ------------  ---------------
    18      0.257553   2 O  px              228     -0.226969  16 O  px        
    22      0.194222   2 O  px              290      0.193288  20 O  pz        
   138      0.177050  10 C  px              232     -0.157977  16 O  px        
   200     -0.155537  14 O  pz        

 Vector   72  Occ=2.000000D+00  E=-3.056452D-01
              MO Center=  7.1D-02, -1.6D-01, -4.8D-01, r^2= 8.3D+00
   Bfn.  Coefficient  Atom+Function         Bfn.  Coefficient  Atom+Function  
  ----- ------------  ---------------      ----- ------------  ---------------
   228     -0.228608  16 O  px               18      0.214241   2 O  px        
   200     -0.195655  14 O  pz               22      0.166267   2 O  px        
   198     -0.165171  14 O  px              123      0.162277   9 C  px        
   232     -0.161305  16 O  px              168     -0.159489  12 C  px        
   138     -0.157736  10 C  px        

 Vector   73  Occ=2.000000D+00  E=-2.993021D-01
              MO Center= -4.9D-01, -4.6D-01,  2.6D-01, r^2= 6.9D+00
   Bfn.  Coefficient  Atom+Function         Bfn.  Coefficient  Atom+Function  
  ----- ------------  ---------------      ----- ------------  ---------------
   273      0.245905  19 O  px               80     -0.197539   6 C  pz        
   274      0.189379  19 O  py              140      0.176909  10 C  pz        
   200     -0.171243  14 O  pz              277      0.166831  19 O  px        
   125     -0.158721   9 C  pz        

 Vector   74  Occ=2.000000D+00  E=-2.760396D-01
              MO Center=  9.9D-01, -4.4D-02, -2.5D-01, r^2= 7.1D+00
   Bfn.  Coefficient  Atom+Function         Bfn.  Coefficient  Atom+Function  
  ----- ------------  ---------------      ----- ------------  ---------------
   198      0.297077  14 O  px              200      0.210180  14 O  pz        
   202      0.210724  14 O  px              230      0.192529  16 O  pz        
   228     -0.167513  16 O  px              229      0.160084  16 O  py        
   204      0.155526  14 O  pz        

 Vector   75  Occ=2.000000D+00  E=-2.674078D-01
              MO Center=  1.3D+00,  1.4D+00, -6.8D-01, r^2= 6.2D+00
   Bfn.  Coefficient  Atom+Function         Bfn.  Coefficient  Atom+Function  
  ----- ------------  ---------------      ----- ------------  ---------------
   230      0.357711  16 O  pz              229      0.307239  16 O  py        
   234      0.243618  16 O  pz               51     -0.230157   4 C  s         
   233      0.207282  16 O  py               50      0.178508   4 C  pz        
    19      0.164665   2 O  py               54      0.158013   4 C  pz        

 Vector   76  Occ=2.000000D+00  E=-2.585292D-01
              MO Center=  2.4D-01, -9.4D-01,  7.4D-01, r^2= 4.3D+00
   Bfn.  Coefficient  Atom+Function         Bfn.  Coefficient  Atom+Function  
  ----- ------------  ---------------      ----- ------------  ---------------
   288     -0.306058  20 O  px              273      0.291831  19 O  px        
   292     -0.220882  20 O  px              290     -0.219677  20 O  pz        
   277      0.199788  19 O  px              289     -0.200304  20 O  py        
   198      0.192463  14 O  px              171      0.178283  12 C  s         
   274      0.175620  19 O  py              294     -0.169476  20 O  pz        

 Vector   77  Occ=0.000000D+00  E=-5.994856D-03
              MO Center=  2.7D-01, -1.1D+00,  1.0D+00, r^2= 4.2D+00
   Bfn.  Coefficient  Atom+Function         Bfn.  Coefficient  Atom+Function  
  ----- ------------  ---------------      ----- ------------  ---------------
   291     -0.511587  20 O  s               276      0.479906  19 O  s         
     6      0.345096   1 C  s               274      0.332671  19 O  py        
   278      0.323852  19 O  py              292     -0.322709  20 O  px        
   289      0.308590  20 O  py              288     -0.305406  20 O  px        
   273     -0.291970  19 O  px              277     -0.280419  19 O  px        

 Vector   78  Occ=0.000000D+00  E=-9.366250D-04
              MO Center=  1.4D+00,  1.7D+00, -5.1D-01, r^2= 4.1D+00
   Bfn.  Coefficient  Atom+Function         Bfn.  Coefficient  Atom+Function  
  ----- ------------  ---------------      ----- ------------  ---------------
    33      0.477075   3 C  px               37      0.419915   3 C  px        
   304     -0.359923  22 H  s               232     -0.354145  16 O  px        
   228     -0.351200  16 O  px               66      0.337253   5 C  s         
    52      0.275923   4 C  px              306     -0.234537  23 H  s         
    18     -0.211146   2 O  px               22     -0.197769   2 O  px        

 Vector   79  Occ=0.000000D+00  E= 6.769549D-02
              MO Center=  8.6D-01,  1.3D+00,  9.9D-01, r^2= 7.1D+00
   Bfn.  Coefficient  Atom+Function         Bfn.  Coefficient  Atom+Function  
  ----- ------------  ---------------      ----- ------------  ---------------
    51      0.812613   4 C  s               304     -0.790463  22 H  s         
   306     -0.707088  23 H  s               246      0.667093  17 C  s         
   302     -0.652302  21 H  s                96      0.633652   7 C  s         
     9      0.449545   1 C  pz              310     -0.451313  25 H  s         
   338     -0.444278  39 H  s                36     -0.429016   3 C  s         

 Vector   80  Occ=0.000000D+00  E= 7.441907D-02
              MO Center= -1.5D+00, -7.4D-01, -7.2D-01, r^2= 1.0D+01
   Bfn.  Coefficient  Atom+Function         Bfn.  Coefficient  Atom+Function  
  ----- ------------  ---------------      ----- ------------  ---------------
   261      0.827280  18 C  s               156      0.697972  11 C  s         
   171      0.629141  12 C  s               322     -0.601453  31 H  s         
   324     -0.566647  32 H  s               342     -0.512025  41 H  s         
   316     -0.505850  28 H  s               126      0.496403   9 C  s         
    96      0.481471   7 C  s               111      0.460468   8 C  s         

 Vector   81  Occ=0.000000D+00  E= 9.036060D-02
              MO Center= -8.1D-01,  1.3D-01, -2.0D-01, r^2= 1.2D+01
   Bfn.  Coefficient  Atom+Function         Bfn.  Coefficient  Atom+Function  
  ----- ------------  ---------------      ----- ------------  ---------------
    96      0.927846   7 C  s               308     -0.749737  24 H  s         
   326      0.668682  33 H  s               171     -0.598957  12 C  s         
   318     -0.588944  29 H  s               246      0.530048  17 C  s         
   340     -0.518425  40 H  s               330      0.462274  35 H  s         
   216     -0.451948  15 C  s               316      0.441645  28 H  s         

 Vector   82  Occ=0.000000D+00  E= 9.471864D-02
              MO Center=  7.1D-01, -7.6D-01,  2.1D-01, r^2= 9.5D+00
   Bfn.  Coefficient  Atom+Function         Bfn.  Coefficient  Atom+Function  
  ----- ------------  ---------------      ----- ------------  ---------------
     6      0.779716   1 C  s               302     -0.699115  21 H  s         
   304     -0.689168  22 H  s               324     -0.640386  32 H  s         
    51      0.577776   4 C  s                96     -0.501237   7 C  s         
     7      0.401279   1 C  px              332     -0.364535  36 H  s         
   174     -0.343037  12 C  pz              291      0.338138  20 O  s         

 Vector   83  Occ=0.000000D+00  E= 9.672277D-02
              MO Center= -4.6D-01,  4.6D-01,  3.6D-01, r^2= 9.7D+00
   Bfn.  Coefficient  Atom+Function         Bfn.  Coefficient  Atom+Function  
  ----- ------------  ---------------      ----- ------------  ---------------
   111      0.806838   8 C  s               314     -0.621781  27 H  s         
   316     -0.604845  28 H  s               310     -0.592045  25 H  s         
   306     -0.565376  23 H  s               156     -0.535226  11 C  s         
    66      0.527850   5 C  s                21     -0.521506   2 O  s         
    36      0.503032   3 C  s               318      0.499137  29 H  s         

 Vector   84  Occ=0.000000D+00  E= 1.084600D-01
              MO Center= -4.0D-01, -8.2D-01, -1.4D-01, r^2= 1.7D+01
   Bfn.  Coefficient  Atom+Function         Bfn.  Coefficient  Atom+Function  
  ----- ------------  ---------------      ----- ------------  ---------------
   216      1.218776  15 C  s               261     -0.986296  18 C  s         
   246      0.962591  17 C  s               330     -0.638640  35 H  s         
   171      0.612032  12 C  s               344      0.582975  42 H  s         
   332     -0.560491  36 H  s               342      0.544942  41 H  s         
   328     -0.532717  34 H  s                96      0.487984   7 C  s         

 Vector   85  Occ=0.000000D+00  E= 1.146923D-01
              MO Center= -6.7D-02, -3.5D-01, -7.7D-02, r^2= 1.0D+01
   Bfn.  Coefficient  Atom+Function         Bfn.  Coefficient  Atom+Function  
  ----- ------------  ---------------      ----- ------------  ---------------
   324      0.663569  32 H  s               156     -0.593745  11 C  s         
   320      0.594382  30 H  s               302     -0.579105  21 H  s         
   312     -0.535655  26 H  s               171     -0.514453  12 C  s         
     8      0.472334   1 C  py               66     -0.472597   5 C  s         
   344     -0.436678  42 H  s               261      0.411488  18 C  s         

 Vector   86  Occ=0.000000D+00  E= 1.204102D-01
              MO Center=  4.8D-01, -3.2D-01,  4.5D-01, r^2= 1.7D+01
   Bfn.  Coefficient  Atom+Function         Bfn.  Coefficient  Atom+Function  
  ----- ------------  ---------------      ----- ------------  ---------------
   246     -1.231787  17 C  s               216      1.215481  15 C  s         
   328     -0.812250  34 H  s               111      0.732151   8 C  s         
   156     -0.669836  11 C  s               334      0.623742  37 H  s         
   332     -0.507338  36 H  s               312     -0.500210  26 H  s         
   330     -0.490498  35 H  s               336      0.454478  38 H  s         

 Vector   87  Occ=0.000000D+00  E= 1.233235D-01
              MO Center= -3.8D-01, -7.1D-01,  1.5D-01, r^2= 1.2D+01
   Bfn.  Coefficient  Atom+Function         Bfn.  Coefficient  Atom+Function  
  ----- ------------  ---------------      ----- ------------  ---------------
   328      0.659573  34 H  s               216     -0.590969  15 C  s         
   310     -0.564700  25 H  s               326      0.566132  33 H  s         
   111      0.531722   8 C  s               324     -0.447213  32 H  s         
    51     -0.430974   4 C  s                99      0.429515   7 C  pz        
   308      0.430090  24 H  s               201      0.426217  14 O  s         

 Vector   88  Occ=0.000000D+00  E= 1.346324D-01
              MO Center= -2.7D-01,  4.9D-02, -3.2D-01, r^2= 1.3D+01
   Bfn.  Coefficient  Atom+Function         Bfn.  Coefficient  Atom+Function  
  ----- ------------  ---------------      ----- ------------  ---------------
   246      0.879789  17 C  s               318      0.728840  29 H  s         
   332     -0.621270  36 H  s               320      0.592641  30 H  s         
   312     -0.571525  26 H  s               334     -0.553317  37 H  s         
   336     -0.492794  38 H  s               157     -0.464828  11 C  px        
   112     -0.439766   8 C  px              324     -0.429213  32 H  s         

 Vector   89  Occ=0.000000D+00  E= 1.407563D-01
              MO Center= -1.3D+00,  2.9D-02, -3.4D-01, r^2= 1.3D+01
   Bfn.  Coefficient  Atom+Function         Bfn.  Coefficient  Atom+Function  
  ----- ------------  ---------------      ----- ------------  ---------------
   126      1.032381   9 C  s               322      0.826000  31 H  s         
   316     -0.752258  28 H  s               344     -0.725315  42 H  s         
   334     -0.652686  37 H  s                81     -0.602128   6 C  s         
   157      0.526480  11 C  px              342      0.471978  41 H  s         
    96     -0.400431   7 C  s               247      0.400193  17 C  px        

 Vector   90  Occ=0.000000D+00  E= 1.453528D-01
              MO Center= -1.3D+00,  6.8D-01,  1.3D-01, r^2= 1.1D+01
   Bfn.  Coefficient  Atom+Function         Bfn.  Coefficient  Atom+Function  
  ----- ------------  ---------------      ----- ------------  ---------------
   312      0.700489  26 H  s               314     -0.641322  27 H  s         
    96      0.585967   7 C  s               261      0.539444  18 C  s         
   338      0.521115  39 H  s               262      0.505714  18 C  px        
   308     -0.469458  24 H  s               344      0.441158  42 H  s         
   318      0.431612  29 H  s               249     -0.416050  17 C  pz        

 Vector   91  Occ=0.000000D+00  E= 1.469185D-01
              MO Center= -1.2D+00,  5.8D-01,  1.5D-01, r^2= 1.5D+01
   Bfn.  Coefficient  Atom+Function         Bfn.  Coefficient  Atom+Function  
  ----- ------------  ---------------      ----- ------------  ---------------
   261      1.371723  18 C  s               340     -0.767861  40 H  s         
   338     -0.744274  39 H  s                96     -0.690902   7 C  s         
   330     -0.670031  35 H  s               111     -0.626124   8 C  s         
   312      0.608324  26 H  s               344     -0.560528  42 H  s         
   249      0.509890  17 C  pz               66      0.498740   5 C  s         

 Vector   92  Occ=0.000000D+00  E= 1.514751D-01
              MO Center= -1.2D-01, -1.1D+00, -9.0D-02, r^2= 1.4D+01
   Bfn.  Coefficient  Atom+Function         Bfn.  Coefficient  Atom+Function  
  ----- ------------  ---------------      ----- ------------  ---------------
   328     -0.857846  34 H  s               156      0.847537  11 C  s         
   246      0.819511  17 C  s               330      0.733475  35 H  s         
   261      0.693385  18 C  s               320     -0.655522  30 H  s         
   217      0.566071  15 C  px              344     -0.556367  42 H  s         
   308      0.458586  24 H  s               111     -0.455361   8 C  s         

 Vector   93  Occ=0.000000D+00  E= 1.537530D-01
              MO Center= -5.6D-01,  1.7D-01, -5.3D-02, r^2= 1.6D+01
   Bfn.  Coefficient  Atom+Function         Bfn.  Coefficient  Atom+Function  
  ----- ------------  ---------------      ----- ------------  ---------------
   171      1.023383  12 C  s               216     -0.708926  15 C  s         
   334      0.702711  37 H  s               342      0.662360  41 H  s         
   247     -0.579966  17 C  px                6      0.566569   1 C  s         
   336     -0.552215  38 H  s               326     -0.498857  33 H  s         
   156     -0.477375  11 C  s               330      0.476762  35 H  s         

 Vector   94  Occ=0.000000D+00  E= 1.645328D-01
              MO Center=  2.6D-02,  1.1D+00,  5.7D-01, r^2= 1.4D+01
   Bfn.  Coefficient  Atom+Function         Bfn.  Coefficient  Atom+Function  
  ----- ------------  ---------------      ----- ------------  ---------------
   306      0.849601  23 H  s               334     -0.727774  37 H  s         
   336      0.697037  38 H  s               310     -0.670316  25 H  s         
   247      0.585596  17 C  px               69     -0.580307   5 C  pz        
   328     -0.527249  34 H  s               340     -0.511696  40 H  s         
   262      0.456896  18 C  px               66     -0.443271   5 C  s         

 Vector   95  Occ=0.000000D+00  E= 1.699789D-01
              MO Center=  3.1D-01, -6.9D-01,  2.7D-01, r^2= 1.7D+01
   Bfn.  Coefficient  Atom+Function         Bfn.  Coefficient  Atom+Function  
  ----- ------------  ---------------      ----- ------------  ---------------
   332      0.922513  36 H  s               219      0.796496  15 C  pz        
   330     -0.719616  35 H  s               338      0.637614  39 H  s         
   344     -0.614528  42 H  s               261      0.566308  18 C  s         
   306     -0.560202  23 H  s                66      0.539897   5 C  s         
   326      0.503303  33 H  s                96     -0.488627   7 C  s         

 Vector   96  Occ=0.000000D+00  E= 1.708753D-01
              MO Center= -6.7D-01,  5.6D-01,  5.1D-01, r^2= 1.4D+01
   Bfn.  Coefficient  Atom+Function         Bfn.  Coefficient  Atom+Function  
  ----- ------------  ---------------      ----- ------------  ---------------
   338     -0.788264  39 H  s               314     -0.777226  27 H  s         
   111      0.764692   8 C  s               216      0.745385  15 C  s         
   171     -0.734135  12 C  s               340      0.676793  40 H  s         
   246      0.632420  17 C  s               330     -0.562131  35 H  s         
   326      0.533515  33 H  s               336     -0.531230  38 H  s         

 Vector   97  Occ=0.000000D+00  E= 1.796262D-01
              MO Center=  1.4D-01, -4.8D-01,  2.3D-01, r^2= 1.4D+01
   Bfn.  Coefficient  Atom+Function         Bfn.  Coefficient  Atom+Function  
  ----- ------------  ---------------      ----- ------------  ---------------
   111      0.806186   8 C  s               324     -0.760559  32 H  s         
   332      0.712543  36 H  s               304     -0.663425  22 H  s         
   310      0.650590  25 H  s               302      0.579656  21 H  s         
   328     -0.555264  34 H  s               171      0.540546  12 C  s         
    36      0.536392   3 C  s               141     -0.531301  10 C  s         

 Vector   98  Occ=0.000000D+00  E= 1.826426D-01
              MO Center= -8.1D-02, -5.2D-01, -3.7D-01, r^2= 1.1D+01
   Bfn.  Coefficient  Atom+Function         Bfn.  Coefficient  Atom+Function  
  ----- ------------  ---------------      ----- ------------  ---------------
   320     -0.879995  30 H  s               126      0.834333   9 C  s         
   302     -0.670653  21 H  s               318      0.619905  29 H  s         
   332      0.583937  36 H  s                66      0.546784   5 C  s         
   141     -0.539079  10 C  s                 7      0.516258   1 C  px        
   171     -0.516569  12 C  s               156      0.500828  11 C  s         

 Vector   99  Occ=0.000000D+00  E= 1.851164D-01
              MO Center=  2.1D-01, -1.0D-01,  3.1D-01, r^2= 1.2D+01
   Bfn.  Coefficient  Atom+Function         Bfn.  Coefficient  Atom+Function  
  ----- ------------  ---------------      ----- ------------  ---------------
    66      1.143289   5 C  s               141     -0.913096  10 C  s         
   156      0.799590  11 C  s               186     -0.736207  13 C  s         
    53      0.728793   4 C  py              216      0.705178  15 C  s         
   306     -0.661434  23 H  s               248      0.634400  17 C  py        
   328     -0.610438  34 H  s               332     -0.451452  36 H  s         

 Vector  100  Occ=0.000000D+00  E= 1.896302D-01
              MO Center= -7.7D-01, -4.9D-01, -5.7D-01, r^2= 1.1D+01
   Bfn.  Coefficient  Atom+Function         Bfn.  Coefficient  Atom+Function  
  ----- ------------  ---------------      ----- ------------  ---------------
   156      0.855401  11 C  s               320     -0.796456  30 H  s         
    36      0.710016   3 C  s               171      0.639318  12 C  s         
   158      0.627798  11 C  py              340     -0.612496  40 H  s         
   141     -0.607052  10 C  s               330     -0.592064  35 H  s         
   217     -0.587072  15 C  px              314     -0.573372  27 H  s         

 Vector  101  Occ=0.000000D+00  E= 1.952477D-01
              MO Center= -4.2D-01,  2.7D-01, -6.6D-02, r^2= 1.1D+01
   Bfn.  Coefficient  Atom+Function         Bfn.  Coefficient  Atom+Function  
  ----- ------------  ---------------      ----- ------------  ---------------
    51      1.247204   4 C  s                36     -0.836785   3 C  s         
   141     -0.748863  10 C  s                96     -0.716854   7 C  s         
   340     -0.665565  40 H  s               326      0.645816  33 H  s         
   186     -0.628826  13 C  s               111      0.625698   8 C  s         
    67     -0.616140   5 C  px              312     -0.613729  26 H  s         

 Vector  102  Occ=0.000000D+00  E= 1.985105D-01
              MO Center= -2.8D-01,  1.4D-01,  2.7D-01, r^2= 9.9D+00
   Bfn.  Coefficient  Atom+Function         Bfn.  Coefficient  Atom+Function  
  ----- ------------  ---------------      ----- ------------  ---------------
    81      1.205670   6 C  s                 6     -0.996961   1 C  s         
    66     -0.714149   5 C  s               304     -0.633162  22 H  s         
   171      0.618688  12 C  s                68      0.603124   5 C  py        
   128     -0.507530   9 C  py              114     -0.503855   8 C  pz        
   141     -0.495718  10 C  s               302      0.476042  21 H  s         

 Vector  103  Occ=0.000000D+00  E= 2.085915D-01
              MO Center= -5.9D-02,  2.8D-01,  5.7D-01, r^2= 1.4D+01
   Bfn.  Coefficient  Atom+Function         Bfn.  Coefficient  Atom+Function  
  ----- ------------  ---------------      ----- ------------  ---------------
   186      1.088164  13 C  s               126     -0.928611   9 C  s         
   111      0.889579   8 C  s                96     -0.770636   7 C  s         
    66      0.708294   5 C  s               310      0.702929  25 H  s         
   216     -0.688071  15 C  s               338     -0.640122  39 H  s         
   304      0.615198  22 H  s               314     -0.561031  27 H  s         

 Vector  104  Occ=0.000000D+00  E= 2.117400D-01
              MO Center= -6.3D-01,  5.3D-01, -5.3D-02, r^2= 1.1D+01
   Bfn.  Coefficient  Atom+Function         Bfn.  Coefficient  Atom+Function  
  ----- ------------  ---------------      ----- ------------  ---------------
    96      1.151710   7 C  s               126     -0.912535   9 C  s         
   246     -0.806549  17 C  s                36      0.802379   3 C  s         
   308     -0.782421  24 H  s               171     -0.733265  12 C  s         
    54      0.543924   4 C  pz              336      0.538779  38 H  s         
   141      0.528265  10 C  s               113     -0.507485   8 C  py        

 Vector  105  Occ=0.000000D+00  E= 2.150501D-01
              MO Center= -9.0D-01,  3.8D-01,  4.5D-01, r^2= 1.1D+01
   Bfn.  Coefficient  Atom+Function         Bfn.  Coefficient  Atom+Function  
  ----- ------------  ---------------      ----- ------------  ---------------
    66      1.108164   5 C  s               111     -0.894245   8 C  s         
   310      0.894155  25 H  s                51     -0.858287   4 C  s         
   306     -0.846226  23 H  s               186     -0.745128  13 C  s         
   316     -0.744256  28 H  s               126      0.614982   9 C  s         
    99     -0.602781   7 C  pz              326      0.601435  33 H  s         

 Vector  106  Occ=0.000000D+00  E= 2.193287D-01
              MO Center= -3.8D-01, -3.2D-01,  6.8D-02, r^2= 1.3D+01
   Bfn.  Coefficient  Atom+Function         Bfn.  Coefficient  Atom+Function  
  ----- ------------  ---------------      ----- ------------  ---------------
   186      1.834570  13 C  s               171     -1.210774  12 C  s         
   126      0.808706   9 C  s                81      0.702332   6 C  s         
   216     -0.693426  15 C  s               308      0.683837  24 H  s         
   336     -0.641756  38 H  s                66     -0.631821   5 C  s         
   218     -0.566132  15 C  py              340     -0.552245  40 H  s         

 Vector  107  Occ=0.000000D+00  E= 2.293000D-01
              MO Center=  9.1D-02,  1.4D+00,  4.1D-01, r^2= 1.1D+01
   Bfn.  Coefficient  Atom+Function         Bfn.  Coefficient  Atom+Function  
  ----- ------------  ---------------      ----- ------------  ---------------
    51      1.170848   4 C  s               246     -1.116343  17 C  s         
    36     -0.877533   3 C  s                96      0.805707   7 C  s         
    53      0.777725   4 C  py              334      0.764734  37 H  s         
    52      0.593193   4 C  px              111     -0.580146   8 C  s         
     6     -0.543766   1 C  s               247     -0.544792  17 C  px        

 Vector  108  Occ=0.000000D+00  E= 2.303883D-01
              MO Center= -1.3D-01, -4.1D-02,  2.0D-01, r^2= 1.3D+01
   Bfn.  Coefficient  Atom+Function         Bfn.  Coefficient  Atom+Function  
  ----- ------------  ---------------      ----- ------------  ---------------
    51      1.295042   4 C  s                66     -0.916640   5 C  s         
   187      0.835628  13 C  px              218     -0.721137  15 C  py        
   216     -0.710832  15 C  s               126      0.704467   9 C  s         
    36     -0.675392   3 C  s               113      0.636434   8 C  py        
   248      0.619243  17 C  py              173      0.581566  12 C  py        

 Vector  109  Occ=0.000000D+00  E= 2.343503D-01
              MO Center= -4.5D-01, -9.6D-01, -4.0D-01, r^2= 1.1D+01
   Bfn.  Coefficient  Atom+Function         Bfn.  Coefficient  Atom+Function  
  ----- ------------  ---------------      ----- ------------  ---------------
   126      1.420905   9 C  s               188      0.929509  13 C  py        
    51      0.878062   4 C  s               159      0.850237  11 C  pz        
   324     -0.831882  32 H  s               172      0.784182  12 C  px        
   173     -0.785602  12 C  py              186     -0.787234  13 C  s         
   320      0.750712  30 H  s               216      0.731698  15 C  s         

 Vector  110  Occ=0.000000D+00  E= 2.390798D-01
              MO Center= -1.5D+00, -3.4D-01, -5.4D-01, r^2= 1.0D+01
   Bfn.  Coefficient  Atom+Function         Bfn.  Coefficient  Atom+Function  
  ----- ------------  ---------------      ----- ------------  ---------------
   111      1.186645   8 C  s               322     -1.103275  31 H  s         
   342      1.057634  41 H  s               261     -1.013980  18 C  s         
   156      0.967044  11 C  s               112      0.790553   8 C  px        
    97      0.664554   7 C  px               98      0.644434   7 C  py        
    96     -0.568759   7 C  s               263      0.547543  18 C  py        

 Vector  111  Occ=0.000000D+00  E= 2.537808D-01
              MO Center= -3.8D-01,  3.8D-01,  2.5D-01, r^2= 1.1D+01
   Bfn.  Coefficient  Atom+Function         Bfn.  Coefficient  Atom+Function  
  ----- ------------  ---------------      ----- ------------  ---------------
   126      1.379492   9 C  s               186      1.330183  13 C  s         
    66      0.867212   5 C  s               111     -0.814769   8 C  s         
   248     -0.688577  17 C  py              114      0.643903   8 C  pz        
   218     -0.643614  15 C  py              308     -0.645387  24 H  s         
    81     -0.620834   6 C  s                51     -0.617034   4 C  s         

 Vector  112  Occ=0.000000D+00  E= 2.586074D-01
              MO Center= -2.6D-02, -1.2D+00, -1.0D-01, r^2= 9.4D+00
   Bfn.  Coefficient  Atom+Function         Bfn.  Coefficient  Atom+Function  
  ----- ------------  ---------------      ----- ------------  ---------------
   187     -1.239975  13 C  px              126      1.130259   9 C  s         
    66     -0.948323   5 C  s               172     -0.935697  12 C  px        
   218      0.826719  15 C  py              174     -0.726470  12 C  pz        
   261     -0.678927  18 C  s               189     -0.633413  13 C  pz        
    81     -0.599532   6 C  s               171     -0.573018  12 C  s         

 Vector  113  Occ=0.000000D+00  E= 2.701637D-01
              MO Center= -9.4D-01, -9.8D-02, -1.8D-01, r^2= 9.4D+00
   Bfn.  Coefficient  Atom+Function         Bfn.  Coefficient  Atom+Function  
  ----- ------------  ---------------      ----- ------------  ---------------
   141      1.808357  10 C  s               186     -1.326160  13 C  s         
   156     -1.240723  11 C  s                96     -1.091967   7 C  s         
   129      0.987879   9 C  pz              113      0.785199   8 C  py        
   128      0.756688   9 C  py              158     -0.712022  11 C  py        
   114      0.659386   8 C  pz              171      0.603961  12 C  s         

 Vector  114  Occ=0.000000D+00  E= 2.762441D-01
              MO Center= -1.6D+00, -2.2D-01, -4.0D-01, r^2= 8.5D+00
   Bfn.  Coefficient  Atom+Function         Bfn.  Coefficient  Atom+Function  
  ----- ------------  ---------------      ----- ------------  ---------------
    81      1.366627   6 C  s               111     -1.043987   8 C  s         
   128      0.947248   9 C  py              156     -0.939171  11 C  s         
   312      0.814494  26 H  s               322      0.770979  31 H  s         
   126      0.739118   9 C  s               141     -0.742479  10 C  s         
   262     -0.732239  18 C  px              342     -0.711366  41 H  s         

 Vector  115  Occ=0.000000D+00  E= 2.879604D-01
              MO Center=  2.8D-01, -5.8D-01, -7.5D-02, r^2= 8.2D+00
   Bfn.  Coefficient  Atom+Function         Bfn.  Coefficient  Atom+Function  
  ----- ------------  ---------------      ----- ------------  ---------------
    81      1.486815   6 C  s               156      1.406831  11 C  s         
   171     -1.227659  12 C  s                 6     -1.051532   1 C  s         
   141     -0.832147  10 C  s               189     -0.798109  13 C  pz        
    67     -0.762036   5 C  px              173     -0.744778  12 C  py        
   159      0.696201  11 C  pz                7      0.690618   1 C  px        

 Vector  116  Occ=0.000000D+00  E= 2.933139D-01
              MO Center= -4.9D-01,  5.2D-02, -1.8D-02, r^2= 8.6D+00
   Bfn.  Coefficient  Atom+Function         Bfn.  Coefficient  Atom+Function  
  ----- ------------  ---------------      ----- ------------  ---------------
   171     -0.999788  12 C  s                81      0.947561   6 C  s         
   142     -0.923144  10 C  px              159      0.766530  11 C  pz        
   187     -0.762625  13 C  px               67      0.747974   5 C  px        
   127     -0.737948   9 C  px               36     -0.729207   3 C  s         
   316     -0.677527  28 H  s               322      0.671608  31 H  s         

 Vector  117  Occ=0.000000D+00  E= 3.077587D-01
              MO Center= -8.1D-01, -1.9D-01, -9.0D-02, r^2= 8.7D+00
   Bfn.  Coefficient  Atom+Function         Bfn.  Coefficient  Atom+Function  
  ----- ------------  ---------------      ----- ------------  ---------------
   141      1.305197  10 C  s                96     -1.046403   7 C  s         
   127     -0.927114   9 C  px              129     -0.821798   9 C  pz        
   112      0.812138   8 C  px              111      0.761510   8 C  s         
    98      0.734320   7 C  py               66      0.704831   5 C  s         
    81     -0.690077   6 C  s               126     -0.677047   9 C  s         

 Vector  118  Occ=0.000000D+00  E= 3.191613D-01
              MO Center=  2.8D-01,  5.0D-01, -2.8D-01, r^2= 8.3D+00
   Bfn.  Coefficient  Atom+Function         Bfn.  Coefficient  Atom+Function  
  ----- ------------  ---------------      ----- ------------  ---------------
    66      1.425185   5 C  s               143      1.082913  10 C  py        
    83     -1.004886   6 C  py               36      0.965145   3 C  s         
    39     -0.939904   3 C  pz              231     -0.939513  16 O  s         
   158      0.899975  11 C  py               69     -0.830926   5 C  pz        
    81     -0.785063   6 C  s               128     -0.747776   9 C  py        

 Vector  119  Occ=0.000000D+00  E= 3.387022D-01
              MO Center=  5.5D-01,  8.3D-01, -2.2D-01, r^2= 7.7D+00
   Bfn.  Coefficient  Atom+Function         Bfn.  Coefficient  Atom+Function  
  ----- ------------  ---------------      ----- ------------  ---------------
    38      1.299237   3 C  py               36      1.075411   3 C  s         
    51     -0.970469   4 C  s                54      0.953355   4 C  pz        
   144     -0.953065  10 C  pz               82     -0.852049   6 C  px        
   231     -0.849303  16 O  s                83     -0.685231   6 C  py        
   158     -0.681700  11 C  py              171     -0.617916  12 C  s         

 Vector  120  Occ=0.000000D+00  E= 3.449472D-01
              MO Center= -5.0D-01,  1.0D+00,  3.4D-01, r^2= 7.3D+00
   Bfn.  Coefficient  Atom+Function         Bfn.  Coefficient  Atom+Function  
  ----- ------------  ---------------      ----- ------------  ---------------
    68      1.567539   5 C  py              142      1.223768  10 C  px        
    84      1.188381   6 C  pz               97     -1.175409   7 C  px        
    51     -1.023163   4 C  s               127      0.995871   9 C  px        
   112     -0.954878   8 C  px              126      0.924723   9 C  s         
   113     -0.896489   8 C  py              111     -0.838032   8 C  s         

 Vector  121  Occ=0.000000D+00  E= 3.820403D-01
              MO Center=  2.8D-01,  9.4D-01,  3.3D-02, r^2= 7.6D+00
   Bfn.  Coefficient  Atom+Function         Bfn.  Coefficient  Atom+Function  
  ----- ------------  ---------------      ----- ------------  ---------------
    67     -1.462083   5 C  px               82      1.466569   6 C  px        
    38      1.349435   3 C  py               53     -1.214588   4 C  py        
   144      1.197638  10 C  pz               96     -1.123683   7 C  s         
    98      0.932373   7 C  py              141      0.849346  10 C  s         
   111      0.818110   8 C  s               246      0.764815  17 C  s         

 Vector  122  Occ=0.000000D+00  E= 3.897368D-01
              MO Center=  7.8D-01,  1.5D+00, -3.5D-01, r^2= 7.0D+00
   Bfn.  Coefficient  Atom+Function         Bfn.  Coefficient  Atom+Function  
  ----- ------------  ---------------      ----- ------------  ---------------
    39      1.890009   3 C  pz              231      1.633264  16 O  s         
    51     -1.384007   4 C  s                66      1.332459   5 C  s         
    53      1.296166   4 C  py               81     -1.113874   6 C  s         
    54      0.935400   4 C  pz               83     -0.873456   6 C  py        
    38     -0.855485   3 C  py                6      0.784995   1 C  s         

 Vector  123  Occ=0.000000D+00  E= 4.770859D-01
              MO Center= -3.0D-01,  5.4D-01, -1.0D-01, r^2= 7.9D+00
   Bfn.  Coefficient  Atom+Function         Bfn.  Coefficient  Atom+Function  
  ----- ------------  ---------------      ----- ------------  ---------------
    21      0.775894   2 O  s                 9      0.698179   1 C  pz        
    38      0.587117   3 C  py                7     -0.499563   1 C  px        
    97     -0.485910   7 C  px                6     -0.445194   1 C  s         
   142     -0.415567  10 C  px              201      0.361337  14 O  s         
    36     -0.316926   3 C  s               262      0.309905  18 C  px        

 Vector  124  Occ=0.000000D+00  E= 4.942352D-01
              MO Center=  7.4D-01,  1.2D+00,  8.1D-02, r^2= 6.6D+00
   Bfn.  Coefficient  Atom+Function         Bfn.  Coefficient  Atom+Function  
  ----- ------------  ---------------      ----- ------------  ---------------
    81      0.872925   6 C  s                 7      0.841357   1 C  px        
    96     -0.754675   7 C  s                37      0.740299   3 C  px        
    21     -0.714571   2 O  s                 8      0.526403   1 C  py        
    33     -0.508926   3 C  px               51      0.478364   4 C  s         
    83     -0.447496   6 C  py               54     -0.443874   4 C  pz        

 Vector  125  Occ=0.000000D+00  E= 5.052585D-01
              MO Center= -6.4D-01, -4.9D-01, -2.3D-01, r^2= 1.0D+01
   Bfn.  Coefficient  Atom+Function         Bfn.  Coefficient  Atom+Function  
  ----- ------------  ---------------      ----- ------------  ---------------
   158      0.644540  11 C  py                7     -0.512939   1 C  px        
     6      0.442832   1 C  s                84      0.434848   6 C  pz        
    82     -0.430047   6 C  px               98      0.419639   7 C  py        
     8      0.400670   1 C  py              171      0.402603  12 C  s         
   247     -0.382781  17 C  px              173     -0.358911  12 C  py        


 center of mass
 --------------
 x =   0.09999852 y =  -0.01139784 z =  -0.00448668

 moments of inertia (a.u.)
 ------------------
        5209.357896864483           0.000000000000          -0.000000000000
           0.000000000000        3641.643079397954           0.000000000000
          -0.000000000000           0.000000000000        6780.324447571664

     Multipole analysis of the density
     ---------------------------------

     L   x y z        total         alpha         beta         nuclear
     -   - - -        -----         -----         ----         -------
     0   0 0 0     -0.000000    -76.000000    -76.000000    152.000000

     1   1 0 0     -0.783329     -0.391664     -0.391664      0.000000
     1   0 1 0     -0.580906     -0.290453     -0.290453      0.000000
     1   0 0 1      0.770074      0.385037      0.385037     -0.000000

     2   2 0 0    -88.912041   -787.673675   -787.673675   1486.435309
     2   1 1 0     -3.419419     11.109846     11.109846    -25.639112
     2   1 0 1      6.444917    -16.699908    -16.699908     39.844732
     2   0 2 0    -86.093538  -1227.801763  -1227.801763   2369.509987
     2   0 1 1      8.404849    -19.510562    -19.510562     47.425972
     2   0 0 2    -93.897544   -342.802204   -342.802204    591.706864


          -----------------------
          Electric field gradient
          -----------------------

 1 a.u. = 0.324123 10**(16) esu/cm**3  ( or statvolts/cm**2 ) = 0.97174 10**(22) v/m**2 


 ------------------------------------------------------------
   Atom      X         Y         Z
 ------------------------------------------------------------
    1 C    2.74138  -0.65484  -0.06560
 ------------------------------------------------------------

 Electric field gradient in molecular frame (a.u.)
         XX             YY             ZZ             XY             XZ             YZ
 ------------------------------------------------------------------------------------------
        0.288014      -0.269277      -0.018737      -0.044903       0.166627       0.079437

 Principal components (a.u.) and orientation 
 of principal axis w.r.t. absolute frame                      Asymmetry parameter eta
 --------------------------------------------------------------------------------------
        0.361247      -0.307601      -0.053646                       0.702996

        0.916866       0.167405      -0.362399
       -0.015038       0.921662       0.387702
        0.398912      -0.350021       0.847558
  

 ------------------------------------------------------------
   Atom      X         Y         Z
 ------------------------------------------------------------
    2 O    3.47422   1.14103  -1.95920
 ------------------------------------------------------------

 Electric field gradient in molecular frame (a.u.)
         XX             YY             ZZ             XY             XZ             YZ
 ------------------------------------------------------------------------------------------
        1.000516      -1.356670       0.356154      -0.163430       0.405652       0.633259

 Principal components (a.u.) and orientation 
 of principal axis w.r.t. absolute frame                      Asymmetry parameter eta
 --------------------------------------------------------------------------------------
       -1.596650       1.203945       0.392705                       0.508088

        0.110166       0.882609      -0.457018
        0.938503       0.059010       0.340191
       -0.327224       0.466390       0.821830
  

 ------------------------------------------------------------
   Atom      X         Y         Z
 ------------------------------------------------------------
    3 C    3.13643   3.62745  -1.41117
 ------------------------------------------------------------

 Electric field gradient in molecular frame (a.u.)
         XX             YY             ZZ             XY             XZ             YZ
 ------------------------------------------------------------------------------------------
       -0.273790      -0.022332       0.296122       0.016582      -0.199040      -0.089636

 Principal components (a.u.) and orientation 
 of principal axis w.r.t. absolute frame                      Asymmetry parameter eta
 --------------------------------------------------------------------------------------
        0.379152      -0.336827      -0.042326                       0.776736

       -0.289555       0.951811      -0.101063
       -0.219938       0.036599       0.974827
        0.931550       0.304493       0.198742
  

 ------------------------------------------------------------
   Atom      X         Y         Z
 ------------------------------------------------------------
    4 C    2.29862   4.16842   1.28562
 ------------------------------------------------------------

 Electric field gradient in molecular frame (a.u.)
         XX             YY             ZZ             XY             XZ             YZ
 ------------------------------------------------------------------------------------------
       -0.007033       0.039006      -0.031973      -0.015525       0.028360      -0.029019

 Principal components (a.u.) and orientation 
 of principal axis w.r.t. absolute frame                      Asymmetry parameter eta
 --------------------------------------------------------------------------------------
        0.058870      -0.053617      -0.005253                       0.821540

       -0.365273      -0.462292       0.807999
        0.847642       0.193625       0.493976
       -0.384809       0.865330       0.321132
  

 ------------------------------------------------------------
   Atom      X         Y         Z
 ------------------------------------------------------------
    5 C   -0.07236   2.60076   1.99581
 ------------------------------------------------------------

 Electric field gradient in molecular frame (a.u.)
         XX             YY             ZZ             XY             XZ             YZ
 ------------------------------------------------------------------------------------------
       -0.011957      -0.039930       0.051887      -0.032851       0.027360      -0.050402

 Principal components (a.u.) and orientation 
 of principal axis w.r.t. absolute frame                      Asymmetry parameter eta
 --------------------------------------------------------------------------------------
        0.089032      -0.069772      -0.019260                       0.567346

        0.361709       0.368661       0.856303
       -0.417854       0.885179      -0.204588
        0.833406       0.283808      -0.474224
  

 ------------------------------------------------------------
   Atom      X         Y         Z
 ------------------------------------------------------------
    6 C    0.00508  -0.10465   0.82421
 ------------------------------------------------------------

 Electric field gradient in molecular frame (a.u.)
         XX             YY             ZZ             XY             XZ             YZ
 ------------------------------------------------------------------------------------------
        0.109307      -0.038984      -0.070323      -0.078239       0.117178       0.243885

 Principal components (a.u.) and orientation 
 of principal axis w.r.t. absolute frame                      Asymmetry parameter eta
 --------------------------------------------------------------------------------------
       -0.341948       0.199992       0.141957                       0.169718

       -0.294941       0.403415       0.866179
       -0.644231       0.585522      -0.492067
        0.705674       0.703150      -0.087198
  

 ------------------------------------------------------------
   Atom      X         Y         Z
 ------------------------------------------------------------
    7 C   -2.58697   3.96899   1.46347
 ------------------------------------------------------------

 Electric field gradient in molecular frame (a.u.)
         XX             YY             ZZ             XY             XZ             YZ
 ------------------------------------------------------------------------------------------
       -0.035359       0.008297       0.027062       0.031541      -0.011816       0.011153

 Principal components (a.u.) and orientation 
 of principal axis w.r.t. absolute frame                      Asymmetry parameter eta
 --------------------------------------------------------------------------------------
       -0.054883       0.032484       0.022400                       0.183732

        0.865079       0.087480       0.493949
       -0.465059       0.508966       0.724344
        0.188038       0.856330      -0.480979
  

 ------------------------------------------------------------
   Atom      X         Y         Z
 ------------------------------------------------------------
    8 C   -4.81471   2.15821   1.66320
 ------------------------------------------------------------

 Electric field gradient in molecular frame (a.u.)
         XX             YY             ZZ             XY             XZ             YZ
 ------------------------------------------------------------------------------------------
       -0.006295      -0.011373       0.017669      -0.018894       0.022690      -0.021249

 Principal components (a.u.) and orientation 
 of principal axis w.r.t. absolute frame                      Asymmetry parameter eta
 --------------------------------------------------------------------------------------
        0.045248      -0.027953      -0.017295                       0.235551

        0.492403       0.625108       0.605624
       -0.445024       0.778814      -0.442043
        0.747993       0.051854      -0.661678
  

 ------------------------------------------------------------
   Atom      X         Y         Z
 ------------------------------------------------------------
    9 C   -4.71956   0.10250  -0.39284
 ------------------------------------------------------------

 Electric field gradient in molecular frame (a.u.)
         XX             YY             ZZ             XY             XZ             YZ
 ------------------------------------------------------------------------------------------
       -0.043608       0.041748       0.001860       0.019963       0.000860      -0.017921

 Principal components (a.u.) and orientation 
 of principal axis w.r.t. absolute frame                      Asymmetry parameter eta
 --------------------------------------------------------------------------------------
        0.052167      -0.048520      -0.003647                       0.860176

        0.190050       0.967196       0.168561
        0.925865      -0.233677       0.296933
       -0.326581      -0.099633       0.939903
  

 ------------------------------------------------------------
   Atom      X         Y         Z
 ------------------------------------------------------------
   10 C   -1.97492  -0.39768  -1.34566
 ------------------------------------------------------------

 Electric field gradient in molecular frame (a.u.)
         XX             YY             ZZ             XY             XZ             YZ
 ------------------------------------------------------------------------------------------
       -0.025813       0.032096      -0.006283      -0.012974      -0.042665      -0.029296

 Principal components (a.u.) and orientation 
 of principal axis w.r.t. absolute frame                      Asymmetry parameter eta
 --------------------------------------------------------------------------------------
       -0.068060       0.049544       0.018517                       0.455868

        0.723459       0.178127      -0.666992
        0.278492       0.808742       0.518052
        0.631703      -0.560542       0.535485
  

 ------------------------------------------------------------
   Atom      X         Y         Z
 ------------------------------------------------------------
   11 C   -1.81631  -2.96562  -2.73596
 ------------------------------------------------------------

 Electric field gradient in molecular frame (a.u.)
         XX             YY             ZZ             XY             XZ             YZ
 ------------------------------------------------------------------------------------------
        0.062538      -0.061609      -0.000929       0.010634      -0.033642      -0.003338

 Principal components (a.u.) and orientation 
 of principal axis w.r.t. absolute frame                      Asymmetry parameter eta
 --------------------------------------------------------------------------------------
        0.077933      -0.062517      -0.015416                       0.604389

        0.915697      -0.082307       0.393350
        0.079209       0.996566       0.024133
       -0.393985       0.009059       0.919072
  

 ------------------------------------------------------------
   Atom      X         Y         Z
 ------------------------------------------------------------
   12 C   -1.06655  -5.24760  -1.11341
 ------------------------------------------------------------

 Electric field gradient in molecular frame (a.u.)
         XX             YY             ZZ             XY             XZ             YZ
 ------------------------------------------------------------------------------------------
       -0.032071       0.012125       0.019945      -0.007404      -0.059667       0.002376

 Principal components (a.u.) and orientation 
 of principal axis w.r.t. absolute frame                      Asymmetry parameter eta
 --------------------------------------------------------------------------------------
       -0.071438       0.059795       0.011643                       0.674032

        0.836580      -0.547469       0.020275
        0.058632       0.126268       0.990262
        0.544698       0.827245      -0.137733
  

 ------------------------------------------------------------
   Atom      X         Y         Z
 ------------------------------------------------------------
   13 C    1.43527  -4.86517   0.32889
 ------------------------------------------------------------

 Electric field gradient in molecular frame (a.u.)
         XX             YY             ZZ             XY             XZ             YZ
 ------------------------------------------------------------------------------------------
        0.177398       0.036347      -0.213745      -0.185617       0.238781      -0.021465

 Principal components (a.u.) and orientation 
 of principal axis w.r.t. absolute frame                      Asymmetry parameter eta
 --------------------------------------------------------------------------------------
        0.382321      -0.337934      -0.044386                       0.767806

        0.818229      -0.466547       0.335910
       -0.460349      -0.181730       0.868938
        0.344355       0.865626       0.363472
  

 ------------------------------------------------------------
   Atom      X         Y         Z
 ------------------------------------------------------------
   14 O    3.03519  -3.16310  -1.03536
 ------------------------------------------------------------

 Electric field gradient in molecular frame (a.u.)
         XX             YY             ZZ             XY             XZ             YZ
 ------------------------------------------------------------------------------------------
        0.887150      -1.613319       0.726168      -0.623765       1.021705      -0.115876

 Principal components (a.u.) and orientation 
 of principal axis w.r.t. absolute frame                      Asymmetry parameter eta
 --------------------------------------------------------------------------------------
        1.914447      -1.767246      -0.147201                       0.846221

        0.741961       0.249193      -0.622412
       -0.152634       0.966764       0.205108
        0.652837      -0.057181       0.755337
  

 ------------------------------------------------------------
   Atom      X         Y         Z
 ------------------------------------------------------------
   15 C    2.84640  -7.36874   0.58185
 ------------------------------------------------------------

 Electric field gradient in molecular frame (a.u.)
         XX             YY             ZZ             XY             XZ             YZ
 ------------------------------------------------------------------------------------------
        0.014672      -0.053220       0.038548       0.061099       0.003992       0.003565

 Principal components (a.u.) and orientation 
 of principal axis w.r.t. absolute frame                      Asymmetry parameter eta
 --------------------------------------------------------------------------------------
       -0.089178       0.052585       0.036593                       0.179334

       -0.506833       0.805922      -0.305959
        0.862005       0.477198      -0.170965
       -0.008219       0.350389       0.936568
  

 ------------------------------------------------------------
   Atom      X         Y         Z
 ------------------------------------------------------------
   16 O    3.55142   5.26936  -2.98927
 ------------------------------------------------------------

 Electric field gradient in molecular frame (a.u.)
         XX             YY             ZZ             XY             XZ             YZ
 ------------------------------------------------------------------------------------------
       -0.700185       0.295432       0.404753      -0.402367      -0.470704       1.116311

 Principal components (a.u.) and orientation 
 of principal axis w.r.t. absolute frame                      Asymmetry parameter eta
 --------------------------------------------------------------------------------------
        1.631740      -0.873849      -0.757891                       0.071064

       -0.256355       0.925556       0.278619
        0.663980      -0.040853       0.746633
        0.702433       0.376401      -0.604078
  

 ------------------------------------------------------------
   Atom      X         Y         Z
 ------------------------------------------------------------
   17 C    2.04047   7.00640   1.76827
 ------------------------------------------------------------

 Electric field gradient in molecular frame (a.u.)
         XX             YY             ZZ             XY             XZ             YZ
 ------------------------------------------------------------------------------------------
        0.050905      -0.077879       0.026974       0.011178       0.006807      -0.026878

 Principal components (a.u.) and orientation 
 of principal axis w.r.t. absolute frame                      Asymmetry parameter eta
 --------------------------------------------------------------------------------------
       -0.085507       0.052859       0.032648                       0.236372

       -0.091075       0.975607      -0.199741
        0.967314       0.039002      -0.250563
        0.236661       0.216033       0.947271
  

 ------------------------------------------------------------
   Atom      X         Y         Z
 ------------------------------------------------------------
   18 C   -6.46745   0.85761  -2.58718
 ------------------------------------------------------------

 Electric field gradient in molecular frame (a.u.)
         XX             YY             ZZ             XY             XZ             YZ
 ------------------------------------------------------------------------------------------
       -0.005455       0.005756      -0.000301       0.011297      -0.020873       0.018021

 Principal components (a.u.) and orientation 
 of principal axis w.r.t. absolute frame                      Asymmetry parameter eta
 --------------------------------------------------------------------------------------
       -0.034442       0.022683       0.011759                       0.317171

        0.630047      -0.320995       0.707109
       -0.458150       0.581563       0.672223
        0.627009       0.747494      -0.219348
  

 ------------------------------------------------------------
   Atom      X         Y         Z
 ------------------------------------------------------------
   19 O    1.02850  -3.96172   2.85728
 ------------------------------------------------------------

 Electric field gradient in molecular frame (a.u.)
         XX             YY             ZZ             XY             XZ             YZ
 ------------------------------------------------------------------------------------------
        0.567761      -0.516242      -0.051519       2.489186       0.065035      -0.459547

 Principal components (a.u.) and orientation 
 of principal axis w.r.t. absolute frame                      Asymmetry parameter eta
 --------------------------------------------------------------------------------------
        2.594869      -2.584759      -0.010110                       0.992208

        0.771064      -0.614083       0.168412
        0.630293       0.773649      -0.064795
       -0.090502       0.156110       0.983585
  

 ------------------------------------------------------------
   Atom      X         Y         Z
 ------------------------------------------------------------
   20 O   -0.76673  -1.85690   2.77221
 ------------------------------------------------------------

 Electric field gradient in molecular frame (a.u.)
         XX             YY             ZZ             XY             XZ             YZ
 ------------------------------------------------------------------------------------------
        0.126507      -1.196371       1.069864       1.879691       0.849709       1.250757

 Principal components (a.u.) and orientation 
 of principal axis w.r.t. absolute frame                      Asymmetry parameter eta
 --------------------------------------------------------------------------------------
        2.716680      -2.615451      -0.101229                       0.925476

        0.569878      -0.522885      -0.633901
        0.485629       0.836600      -0.253505
        0.662875      -0.163374       0.730688
  

 ------------------------------------------------------------
   Atom      X         Y         Z
 ------------------------------------------------------------
   21 H    4.08444  -0.52510   1.51118
 ------------------------------------------------------------

 Electric field gradient in molecular frame (a.u.)
         XX             YY             ZZ             XY             XZ             YZ
 ------------------------------------------------------------------------------------------
       -0.026339       0.123020      -0.096681      -0.021432      -0.194192      -0.023934

 Principal components (a.u.) and orientation 
 of principal axis w.r.t. absolute frame                      Asymmetry parameter eta
 --------------------------------------------------------------------------------------
       -0.261542       0.135960       0.125582                       0.039680

        0.638964       0.768688       0.029049
        0.083204      -0.106605       0.990814
        0.764724      -0.630677      -0.132075
  

 ------------------------------------------------------------
   Atom      X         Y         Z
 ------------------------------------------------------------
   22 H    3.87298   3.55040   2.49226
 ------------------------------------------------------------

 Electric field gradient in molecular frame (a.u.)
         XX             YY             ZZ             XY             XZ             YZ
 ------------------------------------------------------------------------------------------
       -0.093746       0.095978      -0.002232       0.096201      -0.178920       0.070450

 Principal components (a.u.) and orientation 
 of principal axis w.r.t. absolute frame                      Asymmetry parameter eta
 --------------------------------------------------------------------------------------
       -0.271346       0.139021       0.132325                       0.024675

        0.752847      -0.637525      -0.163656
       -0.308663      -0.561570       0.767702
        0.581334       0.527448       0.619556
  

 ------------------------------------------------------------
   Atom      X         Y         Z
 ------------------------------------------------------------
   23 H    0.00468   2.38200   4.06373
 ------------------------------------------------------------

 Electric field gradient in molecular frame (a.u.)
         XX             YY             ZZ             XY             XZ             YZ
 ------------------------------------------------------------------------------------------
        0.130209       0.129987      -0.260196       0.001703      -0.016714       0.041525

 Principal components (a.u.) and orientation 
 of principal axis w.r.t. absolute frame                      Asymmetry parameter eta
 --------------------------------------------------------------------------------------
       -0.265280       0.134358       0.130922                       0.012952

        0.042442      -0.016143       0.998969
       -0.104568       0.994306       0.020511
        0.993612       0.105331      -0.040512
  

 ------------------------------------------------------------
   Atom      X         Y         Z
 ------------------------------------------------------------
   24 H   -2.56821   4.84258  -0.41602
 ------------------------------------------------------------

 Electric field gradient in molecular frame (a.u.)
         XX             YY             ZZ             XY             XZ             YZ
 ------------------------------------------------------------------------------------------
        0.137376       0.067338      -0.204714      -0.001752       0.003942       0.160810

 Principal components (a.u.) and orientation 
 of principal axis w.r.t. absolute frame                      Asymmetry parameter eta
 --------------------------------------------------------------------------------------
       -0.279358       0.141938       0.137420                       0.016175

       -0.010350       0.015410       0.999828
       -0.420796       0.906970      -0.018335
        0.907096       0.420914       0.002903
  

 ------------------------------------------------------------
   Atom      X         Y         Z
 ------------------------------------------------------------
   25 H   -2.84815   5.50129   2.83385
 ------------------------------------------------------------

 Electric field gradient in molecular frame (a.u.)
         XX             YY             ZZ             XY             XZ             YZ
 ------------------------------------------------------------------------------------------
        0.131893      -0.088989      -0.042904       0.038694       0.032451      -0.207278

 Principal components (a.u.) and orientation 
 of principal axis w.r.t. absolute frame                      Asymmetry parameter eta
 --------------------------------------------------------------------------------------
       -0.280677       0.143123       0.137554                       0.019840

       -0.121438      -0.301694       0.945639
        0.739942      -0.662532      -0.116350
        0.661618       0.685589       0.303693
  

 ------------------------------------------------------------
   Atom      X         Y         Z
 ------------------------------------------------------------
   26 H   -6.59239   3.21913   1.57555
 ------------------------------------------------------------

 Electric field gradient in molecular frame (a.u.)
         XX             YY             ZZ             XY             XZ             YZ
 ------------------------------------------------------------------------------------------
       -0.171053       0.030089       0.140964       0.184587      -0.018828       0.007376

 Principal components (a.u.) and orientation 
 of principal axis w.r.t. absolute frame                      Asymmetry parameter eta
 --------------------------------------------------------------------------------------
       -0.281631       0.144262       0.137369                       0.024474

        0.859008      -0.331249       0.390357
       -0.509784      -0.483179       0.711799
        0.047170       0.810440       0.583920
  

 ------------------------------------------------------------
   Atom      X         Y         Z
 ------------------------------------------------------------
   27 H   -4.78625   1.25846   3.53195
 ------------------------------------------------------------

 Electric field gradient in molecular frame (a.u.)
         XX             YY             ZZ             XY             XZ             YZ
 ------------------------------------------------------------------------------------------
        0.138815       0.061394      -0.200209      -0.000327      -0.005620       0.161999

 Principal components (a.u.) and orientation 
 of principal axis w.r.t. absolute frame                      Asymmetry parameter eta
 --------------------------------------------------------------------------------------
       -0.277680       0.141558       0.136122                       0.019578

        0.011836       0.711454       0.702633
       -0.431056      -0.630408       0.645583
        0.902248      -0.310515       0.299215
  

 ------------------------------------------------------------
   Atom      X         Y         Z
 ------------------------------------------------------------
   28 H   -5.49207  -1.63908   0.42970
 ------------------------------------------------------------

 Electric field gradient in molecular frame (a.u.)
         XX             YY             ZZ             XY             XZ             YZ
 ------------------------------------------------------------------------------------------
        0.082105      -0.155584       0.073479      -0.127603       0.062171       0.135732

 Principal components (a.u.) and orientation 
 of principal axis w.r.t. absolute frame                      Asymmetry parameter eta
 --------------------------------------------------------------------------------------
       -0.275046       0.140141       0.134905                       0.019035

        0.369292       0.770400      -0.519718
        0.841793      -0.040381       0.538287
       -0.393710       0.636280       0.663430
  

 ------------------------------------------------------------
   Atom      X         Y         Z
 ------------------------------------------------------------
   29 H   -1.55784   1.04661  -2.78064
 ------------------------------------------------------------

 Electric field gradient in molecular frame (a.u.)
         XX             YY             ZZ             XY             XZ             YZ
 ------------------------------------------------------------------------------------------
        0.118820      -0.063755      -0.055065      -0.058064       0.052355       0.192562

 Principal components (a.u.) and orientation 
 of principal axis w.r.t. absolute frame                      Asymmetry parameter eta
 --------------------------------------------------------------------------------------
       -0.267806       0.137075       0.130731                       0.023687

        0.198062       0.766029       0.611531
        0.701961      -0.546294       0.456961
       -0.684122      -0.338765       0.645923
  

 ------------------------------------------------------------
   Atom      X         Y         Z
 ------------------------------------------------------------
   30 H   -0.42548  -2.77861  -4.26636
 ------------------------------------------------------------

 Electric field gradient in molecular frame (a.u.)
         XX             YY             ZZ             XY             XZ             YZ
 ------------------------------------------------------------------------------------------
       -0.041537       0.127391      -0.085853      -0.023299       0.204537       0.026785

 Principal components (a.u.) and orientation 
 of principal axis w.r.t. absolute frame                      Asymmetry parameter eta
 --------------------------------------------------------------------------------------
       -0.272579       0.142064       0.130515                       0.042373

       -0.665241       0.740632      -0.094434
       -0.088400       0.047460       0.994954
        0.741377       0.670232       0.033900
  

 ------------------------------------------------------------
   Atom      X         Y         Z
 ------------------------------------------------------------
   31 H   -3.59444  -3.40829  -3.69676
 ------------------------------------------------------------

 Electric field gradient in molecular frame (a.u.)
         XX             YY             ZZ             XY             XZ             YZ
 ------------------------------------------------------------------------------------------
       -0.175613       0.119383       0.056230      -0.074551      -0.170972      -0.041984

 Principal components (a.u.) and orientation 
 of principal axis w.r.t. absolute frame                      Asymmetry parameter eta
 --------------------------------------------------------------------------------------
       -0.284376       0.147334       0.137042                       0.036191

        0.863840      -0.420014      -0.278152
        0.207245      -0.206962       0.956146
        0.459162       0.883603       0.091736
  

 ------------------------------------------------------------
   Atom      X         Y         Z
 ------------------------------------------------------------
   32 H   -0.87880  -6.84848  -2.41924
 ------------------------------------------------------------

 Electric field gradient in molecular frame (a.u.)
         XX             YY             ZZ             XY             XZ             YZ
 ------------------------------------------------------------------------------------------
        0.132748      -0.109319      -0.023429       0.034806       0.020623      -0.202603

 Principal components (a.u.) and orientation 
 of principal axis w.r.t. absolute frame                      Asymmetry parameter eta
 --------------------------------------------------------------------------------------
       -0.277386       0.144898       0.132487                       0.044742

       -0.097151      -0.576832       0.811065
        0.774154      -0.555950      -0.302664
        0.625498       0.598485       0.500567
  

 ------------------------------------------------------------
   Atom      X         Y         Z
 ------------------------------------------------------------
   33 H   -2.59767  -5.73039   0.19686
 ------------------------------------------------------------

 Electric field gradient in molecular frame (a.u.)
         XX             YY             ZZ             XY             XZ             YZ
 ------------------------------------------------------------------------------------------
       -0.089888       0.119591      -0.029703      -0.072634       0.194567       0.065916

 Principal components (a.u.) and orientation 
 of principal axis w.r.t. absolute frame                      Asymmetry parameter eta
 --------------------------------------------------------------------------------------
       -0.280693       0.144575       0.136117                       0.030133

        0.736396       0.050687       0.674650
        0.237917       0.914095      -0.328368
       -0.633338       0.402319       0.661077
  

 ------------------------------------------------------------
   Atom      X         Y         Z
 ------------------------------------------------------------
   34 H    4.61525  -7.09870   1.62656
 ------------------------------------------------------------

 Electric field gradient in molecular frame (a.u.)
         XX             YY             ZZ             XY             XZ             YZ
 ------------------------------------------------------------------------------------------
       -0.167537       0.130888       0.036650      -0.045761      -0.185104      -0.029988

 Principal components (a.u.) and orientation 
 of principal axis w.r.t. absolute frame                      Asymmetry parameter eta
 --------------------------------------------------------------------------------------
       -0.284035       0.146694       0.137341                       0.032929

        0.853323      -0.456659      -0.251601
        0.130593      -0.279980       0.951082
        0.504763       0.844437       0.179277
  

 ------------------------------------------------------------
   Atom      X         Y         Z
 ------------------------------------------------------------
   35 H    1.72533  -8.76052   1.62570
 ------------------------------------------------------------

 Electric field gradient in molecular frame (a.u.)
         XX             YY             ZZ             XY             XZ             YZ
 ------------------------------------------------------------------------------------------
        0.012895      -0.052641       0.039747      -0.154825       0.118403       0.145838

 Principal components (a.u.) and orientation 
 of principal axis w.r.t. absolute frame                      Asymmetry parameter eta
 --------------------------------------------------------------------------------------
       -0.286343       0.147964       0.138379                       0.033475

        0.545744       0.325225       0.772264
        0.673048       0.378874      -0.635186
       -0.499169       0.866420      -0.012124
  

 ------------------------------------------------------------
   Atom      X         Y         Z
 ------------------------------------------------------------
   36 H    3.34811  -8.14708  -1.26901
 ------------------------------------------------------------

 Electric field gradient in molecular frame (a.u.)
         XX             YY             ZZ             XY             XZ             YZ
 ------------------------------------------------------------------------------------------
        0.121026       0.082593      -0.203619       0.042290       0.088941      -0.142491

 Principal components (a.u.) and orientation 
 of principal axis w.r.t. absolute frame                      Asymmetry parameter eta
 --------------------------------------------------------------------------------------
       -0.286216       0.148376       0.137840                       0.036813

       -0.234785       0.789144      -0.567563
        0.373627       0.612293       0.696779
        0.897373      -0.048463      -0.438603
  

 ------------------------------------------------------------
   Atom      X         Y         Z
 ------------------------------------------------------------
   37 H    3.85627   7.95779   1.47210
 ------------------------------------------------------------

 Electric field gradient in molecular frame (a.u.)
         XX             YY             ZZ             XY             XZ             YZ
 ------------------------------------------------------------------------------------------
       -0.188315       0.048338       0.139977      -0.169214       0.052586       0.025864

 Principal components (a.u.) and orientation 
 of principal axis w.r.t. absolute frame                      Asymmetry parameter eta
 --------------------------------------------------------------------------------------
       -0.284555       0.148217       0.136339                       0.041742

        0.878743       0.173085      -0.444805
        0.457298      -0.038388       0.888485
       -0.136708       0.984158       0.112885
  

 ------------------------------------------------------------
   Atom      X         Y         Z
 ------------------------------------------------------------
   38 H    0.68123   7.89304   0.48478
 ------------------------------------------------------------

 Electric field gradient in molecular frame (a.u.)
         XX             YY             ZZ             XY             XZ             YZ
 ------------------------------------------------------------------------------------------
       -0.043097       0.059838      -0.016741       0.120751      -0.178665       0.110782

 Principal components (a.u.) and orientation 
 of principal axis w.r.t. absolute frame                      Asymmetry parameter eta
 --------------------------------------------------------------------------------------
       -0.286584       0.149303       0.137281                       0.041949

        0.662972      -0.701997       0.260131
       -0.427604      -0.069862       0.901263
        0.614511       0.708745       0.346493
  

 ------------------------------------------------------------
   Atom      X         Y         Z
 ------------------------------------------------------------
   39 H    1.44978   7.37428   3.71661
 ------------------------------------------------------------

 Electric field gradient in molecular frame (a.u.)
         XX             YY             ZZ             XY             XZ             YZ
 ------------------------------------------------------------------------------------------
        0.112215       0.127237      -0.239451       0.021440       0.118243      -0.070563

 Principal components (a.u.) and orientation 
 of principal axis w.r.t. absolute frame                      Asymmetry parameter eta
 --------------------------------------------------------------------------------------
       -0.288591       0.148275       0.140315                       0.027581

       -0.287190       0.956000       0.059887
        0.174628      -0.009218       0.984591
        0.941821       0.293223      -0.164297
  

 ------------------------------------------------------------
   Atom      X         Y         Z
 ------------------------------------------------------------
   40 H   -5.83693   2.61848  -3.47392
 ------------------------------------------------------------

 Electric field gradient in molecular frame (a.u.)
         XX             YY             ZZ             XY             XZ             YZ
 ------------------------------------------------------------------------------------------
        0.102122      -0.168281       0.066159      -0.114087       0.053706       0.157808

 Principal components (a.u.) and orientation 
 of principal axis w.r.t. absolute frame                      Asymmetry parameter eta
 --------------------------------------------------------------------------------------
       -0.288338       0.147568       0.140770                       0.023576

        0.307236      -0.522723       0.795215
        0.851221       0.524565       0.015941
       -0.425475       0.672006       0.606118
  

 ------------------------------------------------------------
   Atom      X         Y         Z
 ------------------------------------------------------------
   41 H   -6.54655  -0.59871  -4.05048
 ------------------------------------------------------------

 Electric field gradient in molecular frame (a.u.)
         XX             YY             ZZ             XY             XZ             YZ
 ------------------------------------------------------------------------------------------
        0.145403      -0.072782      -0.072622      -0.008499      -0.012952      -0.218926

 Principal components (a.u.) and orientation 
 of principal axis w.r.t. absolute frame                      Asymmetry parameter eta
 --------------------------------------------------------------------------------------
       -0.292154       0.149230       0.142924                       0.021586

        0.034644      -0.689930       0.723047
        0.706635      -0.494702      -0.505902
        0.706729       0.528457       0.470390
  

 ------------------------------------------------------------
   Atom      X         Y         Z
 ------------------------------------------------------------
   42 H   -8.40302   1.14532  -1.91070
 ------------------------------------------------------------

 Electric field gradient in molecular frame (a.u.)
         XX             YY             ZZ             XY             XZ             YZ
 ------------------------------------------------------------------------------------------
       -0.232065       0.138274       0.093791       0.056067       0.132635      -0.019348

 Principal components (a.u.) and orientation 
 of principal axis w.r.t. absolute frame                      Asymmetry parameter eta
 --------------------------------------------------------------------------------------
       -0.287488       0.146589       0.140899                       0.019790

        0.933258       0.161843       0.320680
       -0.137969       0.985775      -0.095985
       -0.331653       0.045335       0.942312
  

 Task  times  cpu:      459.4s     wall:      460.3s


                                NWChem Input Module
                                -------------------


 Summary of allocated global arrays
-----------------------------------
  No active global arrays


                         GA Statistics for process    0
                         ------------------------------

       create   destroy   get      put      acc     scatter   gather  read&inc
calls:  210      210     5.08e+05 7374     3.66e+05    0        0     5924     
number of processes/call 1.00e+00 1.15e+00 1.00e+00 0.00e+00 0.00e+00
bytes total:             5.20e+08 6.03e+07 3.07e+08 0.00e+00 0.00e+00 4.74e+04
bytes remote:            1.14e+08 2.04e+07 5.37e+07 0.00e+00 0.00e+00 0.00e+00
Max memory consumed for GA by this process: 10446976 bytes

MA_summarize_allocated_blocks: starting scan ...
MA_summarize_allocated_blocks: scan completed: 0 heap blocks, 0 stack blocks
MA usage statistics:

	allocation statistics:
					      heap	     stack
					      ----	     -----
	current number of blocks	         0	         0
	maximum number of blocks	        22	        51
	current total bytes		         0	         0
	maximum total bytes		   9712512	  22540216
	maximum total K-bytes		      9713	     22541
	maximum total M-bytes		        10	        23


                                     CITATION
                                     --------
                Please cite the following reference when publishing
                           results obtained with NWChem:

                 M. Valiev, E.J. Bylaska, N. Govind, K. Kowalski,
              T.P. Straatsma, H.J.J. van Dam, D. Wang, J. Nieplocha,
                        E. Apra, T.L. Windus, W.A. de Jong
                 "NWChem: a comprehensive and scalable open-source
                  solution for large scale molecular simulations"
                      Comput. Phys. Commun. 181, 1477 (2010)
                           doi:10.1016/j.cpc.2010.04.018

                                      AUTHORS
                                      -------
          E. Apra, E. J. Bylaska, W. A. de Jong, N. Govind, K. Kowalski,
       T. P. Straatsma, M. Valiev, H. J. J. van Dam, D. Wang, T. L. Windus,
        J. Hammond, J. Autschbach, K. Bhaskaran-Nair, J. Brabec, K. Lopata,
       S. A. Fischer, S. Krishnamoorthy, W. Ma, M. Klemm, O. Villa, Y. Chen,
    V. Anisimov, F. Aquino, S. Hirata, M. T. Hackler, T. Risthaus, M. Malagoli,
       A. Marenich, A. Otero-de-la-Roza, J. Mullin, P. Nichols, R. Peverati,
     J. Pittner, Y. Zhao, P.-D. Fan, A. Fonari, M. Williamson, R. J. Harrison,
       J. R. Rehr, M. Dupuis, D. Silverstein, D. M. A. Smith, J. Nieplocha,
        V. Tipparaju, M. Krishnan, B. E. Van Kuiken, A. Vazquez-Mayagoitia,
        L. Jensen, M. Swart, Q. Wu, T. Van Voorhis, A. A. Auer, M. Nooijen,
      L. D. Crosby, E. Brown, G. Cisneros, G. I. Fann, H. Fruchtl, J. Garza,
        K. Hirao, R. A. Kendall, J. A. Nichols, K. Tsemekhman, K. Wolinski,
     J. Anchell, D. E. Bernholdt, P. Borowski, T. Clark, D. Clerc, H. Dachsel,
   M. J. O. Deegan, K. Dyall, D. Elwood, E. Glendening, M. Gutowski, A. C. Hess,
         J. Jaffe, B. G. Johnson, J. Ju, R. Kobayashi, R. Kutteh, Z. Lin,
   R. Littlefield, X. Long, B. Meng, T. Nakajima, S. Niu, L. Pollack, M. Rosing,
   K. Glaesemann, G. Sandrone, M. Stave, H. Taylor, G. Thomas, J. H. van Lenthe,
                               A. T. Wong, Z. Zhang.

 Total times  cpu:      459.7s     wall:      460.7s
