# Supplementary material for: Reference-free NOE NMR analysis
Source: Chem Sci. 2020 Aug 31;11(36):9930–6. doi: 10.1039/d0sc02970j (PMC8162118; doi:10.1039/d0sc02970j)
Supplement: SC-011-D0SC02970J-s002 [file SC-011-D0SC02970J-s002.piz › artemisinin_structures/artemisin_SSSSRRS/artemisin_SSSSRRS_b36313.out]

 argument  1 = artemisin_SSRSRSS/artemisin_SSRSRSS_b36313.nw
  Warning: test file already existed: ./molecule.dir_check_s.5
                                         
                                         


              Northwest Computational Chemistry Package (NWChem) 6.6
              ------------------------------------------------------


                    Environmental Molecular Sciences Laboratory
                       Pacific Northwest National Laboratory
                                Richland, WA 99352

                              Copyright (c) 1994-2015
                       Pacific Northwest National Laboratory
                            Battelle Memorial Institute

             NWChem is an open-source computational chemistry package
                        distributed under the terms of the
                      Educational Community License (ECL) 2.0
             A copy of the license is included with this distribution
                              in the LICENSE.TXT file

                                  ACKNOWLEDGMENT
                                  --------------

            This software and its documentation were developed at the
            EMSL at Pacific Northwest National Laboratory, a multiprogram
            national laboratory, operated for the U.S. Department of Energy
            by Battelle under Contract Number DE-AC05-76RL01830. Support
            for this work was provided by the Department of Energy Office
            of Biological and Environmental Research, Office of Basic
            Energy Sciences, and the Office of Advanced Scientific Computing.


           Job information
           ---------------

    hostname        = nmrserver1
    program         = /home/software/NWChem/bin/nwchem
    date            = Sun Jul 23 19:27:53 2017

    compiled        = Mon_Dec_26_22:57:25_2016
    source          = /home/software/src/nwchem-6.6
    nwchem branch   = 6.6
    nwchem revision = 27746
    ga revision     = 10594
    input           = artemisin_SSRSRSS/artemisin_SSRSRSS_b36313.nw
    prefix          = molecule.
    data base       = ./molecule.db
    status          = startup
    nproc           =        6
    time left       =     -1s


           Memory information
           ------------------

    heap     =   13107200 doubles =    100.0 Mbytes
    stack    =   13107197 doubles =    100.0 Mbytes
    global   =   26214400 doubles =    200.0 Mbytes (distinct from heap & stack)
    total    =   52428797 doubles =    400.0 Mbytes
    verify   = yes
    hardfail = no 


           Directory information
           ---------------------

  0 permanent = .
  0 scratch   = .


                                NWChem Input Module
                                -------------------


                                     molecule
                                     --------

 Scaling coordinates for geometry "geometry" by  1.889725989
 (inverse scale =  0.529177249)

 C1  symmetry detected

          ------
          auto-z
          ------


                             Geometry "geometry" -> ""
                             -------------------------

 Output coordinates in angstroms (scale by  1.889725989 to convert to a.u.)

  No.       Tag          Charge          X              Y              Z
 ---- ---------------- ---------- -------------- -------------- --------------
    1 C                    6.0000    -1.46788935     0.39277396     0.09597296
    2 O                    8.0000    -2.02034399    -0.57607466    -0.79143928
    3 C                    6.0000    -2.10486883    -1.84131786    -0.32934493
    4 C                    6.0000    -0.91696346    -2.38337179     0.45903376
    5 C                    6.0000    -0.05503464    -1.31934039     1.18548024
    6 C                    6.0000    -0.01819976     0.04409658     0.47605001
    7 C                    6.0000     1.35533403    -1.76382698     1.61057185
    8 C                    6.0000     2.42090366    -1.64457701     0.52360631
    9 C                    6.0000     2.41413188    -0.29640925    -0.22150182
   10 C                    6.0000     0.97833482     0.05005543    -0.72021538
   11 C                    6.0000     0.91994742     1.36383297    -1.53505478
   12 C                    6.0000     0.65508305     2.64664235    -0.73822948
   13 C                    6.0000    -0.63227869     2.58343821     0.10973913
   14 O                    8.0000    -1.57832977     1.69394615    -0.49335388
   15 C                    6.0000    -1.28449505     3.96098026     0.19362330
   16 O                    8.0000    -3.05056686    -2.55961170    -0.64275196
   17 C                    6.0000    -0.18367373    -3.37363365    -0.44710656
   18 C                    6.0000     3.45200346    -0.36993251    -1.35017684
   19 O                    8.0000    -0.36436528     2.18002606     1.46089485
   20 O                    8.0000     0.50180144     1.00033239     1.43354243
   21 H                    1.0000    -2.10351366     0.42035070     0.99263401
   22 H                    1.0000    -1.36753880    -2.98545431     1.26253162
   23 H                    1.0000    -0.58157268    -1.14469628     2.13877164
   24 H                    1.0000     1.33261843    -2.78701121     2.00381170
   25 H                    1.0000     1.67346749    -1.13571002     2.45397712
   26 H                    1.0000     2.30972393    -2.45907943    -0.19918362
   27 H                    1.0000     3.40435156    -1.79741683     0.98703729
   28 H                    1.0000     2.75155376     0.48080420     0.47640355
   29 H                    1.0000     0.68779378    -0.73850876    -1.42465812
   30 H                    1.0000     0.11479439     1.25855826    -2.27627566
   31 H                    1.0000     1.81820127     1.50660121    -2.14102672
   32 H                    1.0000     0.56740491     3.45344672    -1.47761456
   33 H                    1.0000     1.52110297     2.88956926    -0.11110677
   34 H                    1.0000    -2.19150916     3.91786265     0.80814505
   35 H                    1.0000    -0.61301886     4.69094447     0.65802688
   36 H                    1.0000    -1.58385573     4.32394103    -0.79537052
   37 H                    1.0000    -0.88333682    -4.10672503    -0.86643556
   38 H                    1.0000     0.29280980    -2.87943794    -1.29728945
   39 H                    1.0000     0.56856969    -3.94477752     0.10401976
   40 H                    1.0000     3.10393424    -1.00904434    -2.16839673
   41 H                    1.0000     3.67897731     0.61977664    -1.75580754
   42 H                    1.0000     4.39946882    -0.77940124    -0.98201724

      Atomic Mass 
      ----------- 

      C                 12.000000
      O                 15.994910
      H                  1.007825


 Effective nuclear repulsion energy (a.u.)    1855.0146668466

            Nuclear Dipole moment (a.u.) 
            ----------------------------
        X                 Y               Z
 ---------------- ---------------- ----------------
    -0.0000000000    -0.0000000000    -0.0000000000


                                Z-matrix (autoz)
                                -------- 

 Units are Angstrom for bonds and degrees for angles

      Type          Name      I     J     K     L     M      Value
      ----------- --------  ----- ----- ----- ----- ----- ----------
    1 Stretch                  1     2                       1.42526
    2 Stretch                  1     6                       1.53871
    3 Stretch                  1    14                       1.43267
    4 Stretch                  1    21                       1.09945
    5 Stretch                  2     3                       1.34964
    6 Stretch                  3     4                       1.52528
    7 Stretch                  3    16                       1.22822
    8 Stretch                  4     5                       1.55010
    9 Stretch                  4    17                       1.52952
   10 Stretch                  4    22                       1.10051
   11 Stretch                  5     6                       1.53740
   12 Stretch                  5     7                       1.53864
   13 Stretch                  5    23                       1.10295
   14 Stretch                  6    10                       1.55697
   15 Stretch                  6    20                       1.44968
   16 Stretch                  7     8                       1.52681
   17 Stretch                  7    24                       1.09638
   18 Stretch                  7    25                       1.09867
   19 Stretch                  8     9                       1.54039
   20 Stretch                  8    26                       1.09462
   21 Stretch                  8    27                       1.09786
   22 Stretch                  9    10                       1.55893
   23 Stretch                  9    18                       1.53509
   24 Stretch                  9    28                       1.09772
   25 Stretch                 10    11                       1.54706
   26 Stretch                 10    29                       1.09658
   27 Stretch                 11    12                       1.53319
   28 Stretch                 11    30                       1.09944
   29 Stretch                 11    31                       1.09291
   30 Stretch                 12    13                       1.54284
   31 Stretch                 12    32                       1.09787
   32 Stretch                 12    33                       1.09649
   33 Stretch                 13    14                       1.43176
   34 Stretch                 13    15                       1.52645
   35 Stretch                 13    19                       1.43532
   36 Stretch                 15    34                       1.09644
   37 Stretch                 15    35                       1.09517
   38 Stretch                 15    36                       1.09520
   39 Stretch                 17    37                       1.09672
   40 Stretch                 17    38                       1.09274
   41 Stretch                 17    39                       1.09353
   42 Stretch                 18    40                       1.09503
   43 Stretch                 18    41                       1.09342
   44 Stretch                 18    42                       1.09585
   45 Stretch                 19    20                       1.46379
   46 Bend                     1     2     3               116.63846
   47 Bend                     1     6     5               106.99995
   48 Bend                     1     6    10               114.35344
   49 Bend                     1     6    20               110.58655
   50 Bend                     1    14    13               109.87864
   51 Bend                     2     1     6               111.40441
   52 Bend                     2     1    14               109.35235
   53 Bend                     2     1    21               107.50255
   54 Bend                     2     3     4               117.47441
   55 Bend                     2     3    16               120.60475
   56 Bend                     3     4     5               115.55287
   57 Bend                     3     4    17               107.29263
   58 Bend                     3     4    22               104.65147
   59 Bend                     4     3    16               121.58230
   60 Bend                     4     5     6               113.94265
   61 Bend                     4     5     7               116.15945
   62 Bend                     4     5    23               104.37652
   63 Bend                     4    17    37               110.69752
   64 Bend                     4    17    38               112.15904
   65 Bend                     4    17    39               111.67663
   66 Bend                     5     4    17               117.09553
   67 Bend                     5     4    22               105.13146
   68 Bend                     5     6    10               111.91752
   69 Bend                     5     6    20               106.78573
   70 Bend                     5     7     8               114.86447
   71 Bend                     5     7    24               110.46875
   72 Bend                     5     7    25               108.20116
   73 Bend                     6     1    14               112.33605
   74 Bend                     6     1    21               110.42108
   75 Bend                     6     5     7               111.20586
   76 Bend                     6     5    23               105.65506
   77 Bend                     6    10     9               110.05042
   78 Bend                     6    10    11               112.56768
   79 Bend                     6    10    29               108.73791
   80 Bend                     6    20    19               109.37117
   81 Bend                     7     5    23               104.15491
   82 Bend                     7     8     9               114.18320
   83 Bend                     7     8    26               109.94295
   84 Bend                     7     8    27               108.28741
   85 Bend                     8     7    24               110.04100
   86 Bend                     8     7    25               107.44394
   87 Bend                     8     9    10               110.68960
   88 Bend                     8     9    18               108.10514
   89 Bend                     8     9    28               108.10671
   90 Bend                     9     8    26               109.35337
   91 Bend                     9     8    27               109.26687
   92 Bend                     9    10    11               113.07832
   93 Bend                     9    10    29               106.84082
   94 Bend                     9    18    40               111.24980
   95 Bend                     9    18    41               111.70029
   96 Bend                     9    18    42               110.81998
   97 Bend                    10     6    20               105.98341
   98 Bend                    10     9    18               113.46128
   99 Bend                    10     9    28               109.21660
  100 Bend                    10    11    12               116.31533
  101 Bend                    10    11    30               107.54279
  102 Bend                    10    11    31               111.83594
  103 Bend                    11    10    29               105.20805
  104 Bend                    11    12    13               113.29815
  105 Bend                    11    12    32               106.17975
  106 Bend                    11    12    33               110.25330
  107 Bend                    12    11    30               107.69718
  108 Bend                    12    11    31               108.71421
  109 Bend                    12    13    14               110.19925
  110 Bend                    12    13    15               110.47256
  111 Bend                    12    13    19               111.91020
  112 Bend                    13    12    32               109.48864
  113 Bend                    13    12    33               110.71738
  114 Bend                    13    15    34               110.41218
  115 Bend                    13    15    35               111.27461
  116 Bend                    13    15    36               111.48437
  117 Bend                    13    19    20               108.62502
  118 Bend                    14     1    21               105.55309
  119 Bend                    14    13    15               107.54616
  120 Bend                    14    13    19               110.19711
  121 Bend                    15    13    19               106.35968
  122 Bend                    17     4    22               105.93970
  123 Bend                    18     9    28               107.07032
  124 Bend                    24     7    25               105.31941
  125 Bend                    26     8    27               105.43382
  126 Bend                    30    11    31               103.92205
  127 Bend                    32    12    33               106.58563
  128 Bend                    34    15    35               107.20225
  129 Bend                    34    15    36               107.03986
  130 Bend                    35    15    36               109.24574
  131 Bend                    37    17    38               106.43974
  132 Bend                    37    17    39               106.40539
  133 Bend                    38    17    39               109.16982
  134 Bend                    40    18    41               108.48595
  135 Bend                    40    18    42               107.92486
  136 Bend                    41    18    42               106.46135
  137 Torsion                  1     2     3     4         -42.03973
  138 Torsion                  1     2     3    16         144.53641
  139 Torsion                  1     6     5     4          46.39985
  140 Torsion                  1     6     5     7        -179.99425
  141 Torsion                  1     6     5    23         -67.58977
  142 Torsion                  1     6    10     9         179.26216
  143 Torsion                  1     6    10    11          52.13675
  144 Torsion                  1     6    10    29         -64.02812
  145 Torsion                  1     6    20    19         -15.22936
  146 Torsion                  1    14    13    12          95.30234
  147 Torsion                  1    14    13    15        -144.22061
  148 Torsion                  1    14    13    19         -28.68446
  149 Torsion                  2     1     6     5         -61.00910
  150 Torsion                  2     1     6    10          63.52081
  151 Torsion                  2     1     6    20        -176.94868
  152 Torsion                  2     1    14    13        -158.94186
  153 Torsion                  2     3     4     5          26.41379
  154 Torsion                  2     3     4    17        -106.24290
  155 Torsion                  2     3     4    22         141.50476
  156 Torsion                  3     2     1     6          61.14395
  157 Torsion                  3     2     1    14        -174.08421
  158 Torsion                  3     2     1    21         -59.95846
  159 Torsion                  3     4     5     6         -30.55418
  160 Torsion                  3     4     5     7        -161.78090
  161 Torsion                  3     4     5    23          84.19263
  162 Torsion                  3     4    17    37         -51.00887
  163 Torsion                  3     4    17    38          67.71112
  164 Torsion                  3     4    17    39        -169.37259
  165 Torsion                  4     5     6    10         -79.60202
  166 Torsion                  4     5     6    20         164.84220
  167 Torsion                  4     5     7     8          84.55113
  168 Torsion                  4     5     7    24         -40.62835
  169 Torsion                  4     5     7    25        -155.43699
  170 Torsion                  5     4     3    16        -160.23067
  171 Torsion                  5     4    17    37         177.17515
  172 Torsion                  5     4    17    38         -64.10487
  173 Torsion                  5     4    17    39          58.81143
  174 Torsion                  5     6     1    14         175.90817
  175 Torsion                  5     6     1    21          58.37308
  176 Torsion                  5     6    10     9         -58.86394
  177 Torsion                  5     6    10    11         174.01066
  178 Torsion                  5     6    10    29          57.84578
  179 Torsion                  5     6    20    19        -131.30228
  180 Torsion                  5     7     8     9          47.16291
  181 Torsion                  5     7     8    26         -76.16217
  182 Torsion                  5     7     8    27         169.12495
  183 Torsion                  6     1    14    13         -34.71413
  184 Torsion                  6     5     4    17          97.37680
  185 Torsion                  6     5     4    22        -145.37085
  186 Torsion                  6     5     7     8         -47.94555
  187 Torsion                  6     5     7    24        -173.12504
  188 Torsion                  6     5     7    25          72.06633
  189 Torsion                  6    10     9     8          55.85094
  190 Torsion                  6    10     9    18         177.58856
  191 Torsion                  6    10     9    28         -63.06028
  192 Torsion                  6    10    11    12          35.14763
  193 Torsion                  6    10    11    30         -85.65045
  194 Torsion                  6    10    11    31         160.86447
  195 Torsion                  6    20    19    13         -47.03915
  196 Torsion                  7     5     4    17         -33.84992
  197 Torsion                  7     5     4    22          83.40243
  198 Torsion                  7     5     6    10          54.00387
  199 Torsion                  7     5     6    20         -61.55191
  200 Torsion                  7     8     9    10         -50.53714
  201 Torsion                  7     8     9    18        -175.37251
  202 Torsion                  7     8     9    28          69.04355
  203 Torsion                  8     7     5    23        -161.29637
  204 Torsion                  8     9    10    11        -177.30901
  205 Torsion                  8     9    10    29         -62.03822
  206 Torsion                  8     9    18    40          72.89105
  207 Torsion                  8     9    18    41        -165.71591
  208 Torsion                  8     9    18    42         -47.18610
  209 Torsion                  9     8     7    24         172.56541
  210 Torsion                  9     8     7    25         -73.26691
  211 Torsion                  9    10     6    20          57.17983
  212 Torsion                  9    10    11    12         -90.34911
  213 Torsion                  9    10    11    30         148.85280
  214 Torsion                  9    10    11    31          35.36773
  215 Torsion                 10     6     1    14         -59.56191
  216 Torsion                 10     6     1    21        -177.09701
  217 Torsion                 10     6     5    23         166.40835
  218 Torsion                 10     6    20    19         109.22801
  219 Torsion                 10     9     8    26          73.10617
  220 Torsion                 10     9     8    27        -171.95984
  221 Torsion                 10     9    18    40         -50.27772
  222 Torsion                 10     9    18    41          71.11532
  223 Torsion                 10     9    18    42        -170.35487
  224 Torsion                 10    11    12    13         -55.34707
  225 Torsion                 10    11    12    32        -175.55660
  226 Torsion                 10    11    12    33          69.36446
  227 Torsion                 11    10     6    20         -69.94557
  228 Torsion                 11    10     9    18         -55.57140
  229 Torsion                 11    10     9    28          63.77977
  230 Torsion                 11    12    13    14         -27.99141
  231 Torsion                 11    12    13    15        -146.69273
  232 Torsion                 11    12    13    19          94.99860
  233 Torsion                 12    11    10    29         153.40813
  234 Torsion                 12    13    15    34        -179.20067
  235 Torsion                 12    13    15    35         -60.28389
  236 Torsion                 12    13    15    36          61.95122
  237 Torsion                 12    13    19    20         -47.83410
  238 Torsion                 13    12    11    30          65.36862
  239 Torsion                 13    12    11    31         177.37711
  240 Torsion                 13    14     1    21          85.67767
  241 Torsion                 14     1     6    20          59.96860
  242 Torsion                 14    13    12    32          90.31760
  243 Torsion                 14    13    12    33        -152.45148
  244 Torsion                 14    13    15    34          60.49500
  245 Torsion                 14    13    15    35         179.41177
  246 Torsion                 14    13    15    36         -58.35312
  247 Torsion                 14    13    19    20          75.15713
  248 Torsion                 15    13    12    32         -28.38372
  249 Torsion                 15    13    12    33          88.84720
  250 Torsion                 15    13    19    20        -168.56214
  251 Torsion                 16     3     4    17          67.11264
  252 Torsion                 16     3     4    22         -45.13971
  253 Torsion                 17     4     5    23        -147.87639
  254 Torsion                 18     9     8    26         -51.72920
  255 Torsion                 18     9     8    27          63.20480
  256 Torsion                 18     9    10    29          59.69940
  257 Torsion                 19    13    12    32        -146.69239
  258 Torsion                 19    13    12    33         -29.46146
  259 Torsion                 19    13    15    34         -57.55184
  260 Torsion                 19    13    15    35          61.36494
  261 Torsion                 19    13    15    36        -176.39995
  262 Torsion                 20     6     1    21         -57.56650
  263 Torsion                 20     6     5    23          50.85257
  264 Torsion                 20     6    10    29         173.88956
  265 Torsion                 22     4     5    23         -30.62404
  266 Torsion                 22     4    17    37          60.36316
  267 Torsion                 22     4    17    38         179.08314
  268 Torsion                 22     4    17    39         -58.00056
  269 Torsion                 23     5     7    24          73.52415
  270 Torsion                 23     5     7    25         -41.28449
  271 Torsion                 24     7     8    26          49.24032
  272 Torsion                 24     7     8    27         -65.47255
  273 Torsion                 25     7     8    26         163.40801
  274 Torsion                 25     7     8    27          48.69514
  275 Torsion                 26     8     9    28        -167.31315
  276 Torsion                 27     8     9    28         -52.37915
  277 Torsion                 28     9    10    29         179.05056
  278 Torsion                 28     9    18    40        -170.84907
  279 Torsion                 28     9    18    41         -49.45602
  280 Torsion                 28     9    18    42          69.07379
  281 Torsion                 29    10    11    30          32.61004
  282 Torsion                 29    10    11    31         -80.87503
  283 Torsion                 30    11    12    32         -54.84091
  284 Torsion                 30    11    12    33        -169.91985
  285 Torsion                 31    11    12    32          57.16758
  286 Torsion                 31    11    12    33         -57.91136


            XYZ format geometry
            -------------------
    42
 geometry
 C                    -1.46788935     0.39277396     0.09597296
 O                    -2.02034399    -0.57607466    -0.79143928
 C                    -2.10486883    -1.84131786    -0.32934493
 C                    -0.91696346    -2.38337179     0.45903376
 C                    -0.05503464    -1.31934039     1.18548024
 C                    -0.01819976     0.04409658     0.47605001
 C                     1.35533403    -1.76382698     1.61057185
 C                     2.42090366    -1.64457701     0.52360631
 C                     2.41413188    -0.29640925    -0.22150182
 C                     0.97833482     0.05005543    -0.72021538
 C                     0.91994742     1.36383297    -1.53505478
 C                     0.65508305     2.64664235    -0.73822948
 C                    -0.63227869     2.58343821     0.10973913
 O                    -1.57832977     1.69394615    -0.49335388
 C                    -1.28449505     3.96098026     0.19362330
 O                    -3.05056686    -2.55961170    -0.64275196
 C                    -0.18367373    -3.37363365    -0.44710656
 C                     3.45200346    -0.36993251    -1.35017684
 O                    -0.36436528     2.18002606     1.46089485
 O                     0.50180144     1.00033239     1.43354243
 H                    -2.10351366     0.42035070     0.99263401
 H                    -1.36753880    -2.98545431     1.26253162
 H                    -0.58157268    -1.14469628     2.13877164
 H                     1.33261843    -2.78701121     2.00381170
 H                     1.67346749    -1.13571002     2.45397712
 H                     2.30972393    -2.45907943    -0.19918362
 H                     3.40435156    -1.79741683     0.98703729
 H                     2.75155376     0.48080420     0.47640355
 H                     0.68779378    -0.73850876    -1.42465812
 H                     0.11479439     1.25855826    -2.27627566
 H                     1.81820127     1.50660121    -2.14102672
 H                     0.56740491     3.45344672    -1.47761456
 H                     1.52110297     2.88956926    -0.11110677
 H                    -2.19150916     3.91786265     0.80814505
 H                    -0.61301886     4.69094447     0.65802688
 H                    -1.58385573     4.32394103    -0.79537052
 H                    -0.88333682    -4.10672503    -0.86643556
 H                     0.29280980    -2.87943794    -1.29728945
 H                     0.56856969    -3.94477752     0.10401976
 H                     3.10393424    -1.00904434    -2.16839673
 H                     3.67897731     0.61977664    -1.75580754
 H                     4.39946882    -0.77940124    -0.98201724

 ==============================================================================
                                internuclear distances
 ------------------------------------------------------------------------------
       center one      |      center two      | atomic units |  angstroms
 ------------------------------------------------------------------------------
    2 O                |   1 C                |     2.69336  |     1.42526
    3 C                |   2 O                |     2.55044  |     1.34964
    4 C                |   3 C                |     2.88236  |     1.52528
    5 C                |   4 C                |     2.92926  |     1.55010
    6 C                |   1 C                |     2.90774  |     1.53871
    6 C                |   5 C                |     2.90527  |     1.53740
    7 C                |   5 C                |     2.90761  |     1.53864
    8 C                |   7 C                |     2.88526  |     1.52681
    9 C                |   8 C                |     2.91091  |     1.54039
   10 C                |   6 C                |     2.94225  |     1.55697
   10 C                |   9 C                |     2.94595  |     1.55893
   11 C                |  10 C                |     2.92351  |     1.54706
   12 C                |  11 C                |     2.89732  |     1.53319
   13 C                |  12 C                |     2.91554  |     1.54284
   14 O                |   1 C                |     2.70736  |     1.43267
   14 O                |  13 C                |     2.70563  |     1.43176
   15 C                |  13 C                |     2.88457  |     1.52645
   16 O                |   3 C                |     2.32099  |     1.22822
   17 C                |   4 C                |     2.89037  |     1.52952
   18 C                |   9 C                |     2.90089  |     1.53509
   19 O                |  13 C                |     2.71236  |     1.43532
   20 O                |   6 C                |     2.73950  |     1.44968
   21 H                |   1 C                |     2.07765  |     1.09945
   22 H                |   4 C                |     2.07967  |     1.10051
   23 H                |   5 C                |     2.08428  |     1.10295
   24 H                |   7 C                |     2.07187  |     1.09638
   25 H                |   7 C                |     2.07618  |     1.09867
   26 H                |   8 C                |     2.06854  |     1.09462
   27 H                |   8 C                |     2.07466  |     1.09786
   28 H                |   9 C                |     2.07439  |     1.09772
   29 H                |  10 C                |     2.07224  |     1.09658
   30 H                |  11 C                |     2.07764  |     1.09944
   31 H                |  11 C                |     2.06529  |     1.09291
   32 H                |  12 C                |     2.07467  |     1.09787
   33 H                |  12 C                |     2.07206  |     1.09649
   34 H                |  15 C                |     2.07196  |     1.09644
   35 H                |  15 C                |     2.06957  |     1.09517
   36 H                |  15 C                |     2.06963  |     1.09520
   37 H                |  17 C                |     2.07249  |     1.09672
   38 H                |  17 C                |     2.06498  |     1.09274
   39 H                |  17 C                |     2.06648  |     1.09353
   40 H                |  18 C                |     2.06931  |     1.09503
   41 H                |  18 C                |     2.06627  |     1.09342
   42 H                |  18 C                |     2.07086  |     1.09585
 ------------------------------------------------------------------------------
                         number of included internuclear distances:         44
 ==============================================================================


 ==============================================================================
                                 internuclear angles
 ------------------------------------------------------------------------------
        center 1       |       center 2       |       center 3       |  degrees
 ------------------------------------------------------------------------------
    2 O                |   1 C                |   6 C                |   111.40
    2 O                |   1 C                |  14 O                |   109.35
    2 O                |   1 C                |  21 H                |   107.50
    6 C                |   1 C                |  14 O                |   112.34
    6 C                |   1 C                |  21 H                |   110.42
   14 O                |   1 C                |  21 H                |   105.55
    1 C                |   2 O                |   3 C                |   116.64
    2 O                |   3 C                |   4 C                |   117.47
    2 O                |   3 C                |  16 O                |   120.60
    4 C                |   3 C                |  16 O                |   121.58
    3 C                |   4 C                |   5 C                |   115.55
    3 C                |   4 C                |  17 C                |   107.29
    3 C                |   4 C                |  22 H                |   104.65
    5 C                |   4 C                |  17 C                |   117.10
    5 C                |   4 C                |  22 H                |   105.13
   17 C                |   4 C                |  22 H                |   105.94
    4 C                |   5 C                |   6 C                |   113.94
    4 C                |   5 C                |   7 C                |   116.16
    4 C                |   5 C                |  23 H                |   104.38
    6 C                |   5 C                |   7 C                |   111.21
    6 C                |   5 C                |  23 H                |   105.66
    7 C                |   5 C                |  23 H                |   104.15
    1 C                |   6 C                |   5 C                |   107.00
    1 C                |   6 C                |  10 C                |   114.35
    1 C                |   6 C                |  20 O                |   110.59
    5 C                |   6 C                |  10 C                |   111.92
    5 C                |   6 C                |  20 O                |   106.79
   10 C                |   6 C                |  20 O                |   105.98
    5 C                |   7 C                |   8 C                |   114.86
    5 C                |   7 C                |  24 H                |   110.47
    5 C                |   7 C                |  25 H                |   108.20
    8 C                |   7 C                |  24 H                |   110.04
    8 C                |   7 C                |  25 H                |   107.44
   24 H                |   7 C                |  25 H                |   105.32
    7 C                |   8 C                |   9 C                |   114.18
    7 C                |   8 C                |  26 H                |   109.94
    7 C                |   8 C                |  27 H                |   108.29
    9 C                |   8 C                |  26 H                |   109.35
    9 C                |   8 C                |  27 H                |   109.27
   26 H                |   8 C                |  27 H                |   105.43
    8 C                |   9 C                |  10 C                |   110.69
    8 C                |   9 C                |  18 C                |   108.11
    8 C                |   9 C                |  28 H                |   108.11
   10 C                |   9 C                |  18 C                |   113.46
   10 C                |   9 C                |  28 H                |   109.22
   18 C                |   9 C                |  28 H                |   107.07
    6 C                |  10 C                |   9 C                |   110.05
    6 C                |  10 C                |  11 C                |   112.57
    6 C                |  10 C                |  29 H                |   108.74
    9 C                |  10 C                |  11 C                |   113.08
    9 C                |  10 C                |  29 H                |   106.84
   11 C                |  10 C                |  29 H                |   105.21
   10 C                |  11 C                |  12 C                |   116.32
   10 C                |  11 C                |  30 H                |   107.54
   10 C                |  11 C                |  31 H                |   111.84
   12 C                |  11 C                |  30 H                |   107.70
   12 C                |  11 C                |  31 H                |   108.71
   30 H                |  11 C                |  31 H                |   103.92
   11 C                |  12 C                |  13 C                |   113.30
   11 C                |  12 C                |  32 H                |   106.18
   11 C                |  12 C                |  33 H                |   110.25
   13 C                |  12 C                |  32 H                |   109.49
   13 C                |  12 C                |  33 H                |   110.72
   32 H                |  12 C                |  33 H                |   106.59
   12 C                |  13 C                |  14 O                |   110.20
   12 C                |  13 C                |  15 C                |   110.47
   12 C                |  13 C                |  19 O                |   111.91
   14 O                |  13 C                |  15 C                |   107.55
   14 O                |  13 C                |  19 O                |   110.20
   15 C                |  13 C                |  19 O                |   106.36
    1 C                |  14 O                |  13 C                |   109.88
   13 C                |  15 C                |  34 H                |   110.41
   13 C                |  15 C                |  35 H                |   111.27
   13 C                |  15 C                |  36 H                |   111.48
   34 H                |  15 C                |  35 H                |   107.20
   34 H                |  15 C                |  36 H                |   107.04
   35 H                |  15 C                |  36 H                |   109.25
    4 C                |  17 C                |  37 H                |   110.70
    4 C                |  17 C                |  38 H                |   112.16
    4 C                |  17 C                |  39 H                |   111.68
   37 H                |  17 C                |  38 H                |   106.44
   37 H                |  17 C                |  39 H                |   106.41
   38 H                |  17 C                |  39 H                |   109.17
    9 C                |  18 C                |  40 H                |   111.25
    9 C                |  18 C                |  41 H                |   111.70
    9 C                |  18 C                |  42 H                |   110.82
   40 H                |  18 C                |  41 H                |   108.49
   40 H                |  18 C                |  42 H                |   107.92
   41 H                |  18 C                |  42 H                |   106.46
 ------------------------------------------------------------------------------
                            number of included internuclear angles:         89
 ==============================================================================


 Summary of "ao basis" -> "" (cartesian)
 ------------------------------------------------------------------------------
       Tag                 Description            Shells   Functions and Types
 ---------------- ------------------------------  ------  ---------------------
 *                           6-31G*                   on all atoms 


                              NWChem Property Module
                              ----------------------


                                     molecule

  itol2e modified to match energy
  convergence criterion.

                                 NWChem DFT Module
                                 -----------------


                                     molecule


                      Basis "ao basis" -> "ao basis" (cartesian)
                      -----
  C (Carbon)
  ----------
            Exponent  Coefficients 
       -------------- ---------------------------------------------------------
  1 S  3.04752490E+03  0.001835
  1 S  4.57369510E+02  0.014037
  1 S  1.03948690E+02  0.068843
  1 S  2.92101550E+01  0.232184
  1 S  9.28666300E+00  0.467941
  1 S  3.16392700E+00  0.362312

  2 S  7.86827240E+00 -0.119332
  2 S  1.88128850E+00 -0.160854
  2 S  5.44249300E-01  1.143456

  3 P  7.86827240E+00  0.068999
  3 P  1.88128850E+00  0.316424
  3 P  5.44249300E-01  0.744308

  4 S  1.68714400E-01  1.000000

  5 P  1.68714400E-01  1.000000

  6 D  8.00000000E-01  1.000000

  O (Oxygen)
  ----------
            Exponent  Coefficients 
       -------------- ---------------------------------------------------------
  1 S  5.48467170E+03  0.001831
  1 S  8.25234950E+02  0.013950
  1 S  1.88046960E+02  0.068445
  1 S  5.29645000E+01  0.232714
  1 S  1.68975700E+01  0.470193
  1 S  5.79963530E+00  0.358521

  2 S  1.55396160E+01 -0.110778
  2 S  3.59993360E+00 -0.148026
  2 S  1.01376180E+00  1.130767

  3 P  1.55396160E+01  0.070874
  3 P  3.59993360E+00  0.339753
  3 P  1.01376180E+00  0.727159

  4 S  2.70005800E-01  1.000000

  5 P  2.70005800E-01  1.000000

  6 D  8.00000000E-01  1.000000

  H (Hydrogen)
  ------------
            Exponent  Coefficients 
       -------------- ---------------------------------------------------------
  1 S  1.87311370E+01  0.033495
  1 S  2.82539370E+00  0.234727
  1 S  6.40121700E-01  0.813757

  2 S  1.61277800E-01  1.000000


 Summary of "ao basis" -> "ao basis" (cartesian)
 ------------------------------------------------------------------------------
       Tag                 Description            Shells   Functions and Types
 ---------------- ------------------------------  ------  ---------------------
 C                           6-31G*                  6       15   3s2p1d
 O                           6-31G*                  6       15   3s2p1d
 H                           6-31G*                  2        2   2s


 Summary of "ao basis" -> "ao basis" (cartesian)
 ------------------------------------------------------------------------------
       Tag                 Description            Shells   Functions and Types
 ---------------- ------------------------------  ------  ---------------------
 C                           6-31G*                  6       15   3s2p1d
 O                           6-31G*                  6       15   3s2p1d
 H                           6-31G*                  2        2   2s


  Caching 1-el integrals 
  itol2e modified to match energy
  convergence criterion.

            General Information
            -------------------
          SCF calculation type: DFT
          Wavefunction type:  closed shell.
          No. of atoms     :    42
          No. of electrons :   152
           Alpha electrons :    76
            Beta electrons :    76
          Charge           :     0
          Spin multiplicity:     1
          Use of symmetry is: off; symmetry adaption is: off
          Maximum number of iterations:  30
          AO basis - number of functions:   344
                     number of shells:   164
          Convergence on energy requested: 1.00D-07
          Convergence on density requested: 1.00D-05
          Convergence on gradient requested: 5.00D-04

              XC Information
              --------------
                         B3LYP Method XC Potential
                     Hartree-Fock (Exact) Exchange  0.200          
                        Slater Exchange Functional  0.800 local    
                    Becke 1988 Exchange Functional  0.720 non-local
              Lee-Yang-Parr Correlation Functional  0.810          
                  VWN I RPA Correlation Functional  0.190 local    

             Grid Information
             ----------------
          Grid used for XC integration:  fine      
          Radial quadrature: Mura-Knowles        
          Angular quadrature: Lebedev. 
          Tag              B.-S. Rad. Rad. Pts. Rad. Cut. Ang. Pts.
          ---              ---------- --------- --------- ---------
          C                   0.70       70          14.0       590
          O                   0.60       70          13.0       590
          H                   0.35       60          14.0       590
          Grid pruning is: on 
          Number of quadrature shells:  2720
          Spatial weights used:  Erf1

          Convergence Information
          -----------------------
          Convergence aids based upon iterative change in 
          total energy or number of iterations. 
          Levelshifting, if invoked, occurs when the 
          HOMO/LUMO gap drops below (HL_TOL): 1.00D-02
          DIIS, if invoked, will attempt to extrapolate 
          using up to (NFOCK): 10 stored Fock matrices.

                    Damping( 0%)  Levelshifting(0.5)       DIIS
                  --------------- ------------------- ---------------
          dE  on:    start            ASAP                start   
          dE off:    2 iters         30 iters            30 iters 


      Screening Tolerance Information
      -------------------------------
          Density screening/tol_rho: 1.00D-11
          AO Gaussian exp screening on grid/accAOfunc:  16
          CD Gaussian exp screening on grid/accCDfunc:  20
          XC Gaussian exp screening on grid/accXCfunc:  20
          Schwarz screening/accCoul: 1.00D-08


      Superposition of Atomic Density Guess
      -------------------------------------

 Sum of atomic energies:        -949.63668925

      Non-variational initial energy
      ------------------------------

 Total energy =    -962.373690
 1-e energy   =   -4984.150788
 2-e energy   =    2166.762431
 HOMO         =      -0.266323
 LUMO         =      -0.000599

   Time after variat. SCF:      7.1
   Time prior to 1st pass:      7.1

 Grid_pts file          = ./molecule.gridpts.0
 Record size in doubles =  12289        No. of grid_pts per rec  =   3070
 Max. records in memory =     97        Max. recs in file   =     21248

 Grid integrated density:     152.000036916108
 Requested integration accuracy:   0.10E-06

           Memory utilization after 1st SCF pass: 
           Heap Space remaining (MW):       11.89            11893136
          Stack Space remaining (MW):       13.10            13103364

   convergence    iter        energy       DeltaE   RMS-Dens  Diis-err    time
 ---------------- ----- ----------------- --------- --------- ---------  ------
 d= 0,ls=0.0,diis     1   -960.4514287056 -2.82D+03  9.29D-03  3.99D+00    50.2
 Grid integrated density:     152.000028821917
 Requested integration accuracy:   0.10E-06
 d= 0,ls=0.0,diis     2   -959.8620954254  5.89D-01  7.15D-03  1.01D+01    89.2
 Grid integrated density:     152.000030031810
 Requested integration accuracy:   0.10E-06
 d= 0,ls=0.0,diis     3   -960.7853224751 -9.23D-01  2.15D-03  8.07D-01   128.0
 Grid integrated density:     152.000030063987
 Requested integration accuracy:   0.10E-06
 d= 0,ls=0.0,diis     4   -960.8419810732 -5.67D-02  9.81D-04  2.29D-01   166.7
 Grid integrated density:     152.000030120483
 Requested integration accuracy:   0.10E-06
 d= 0,ls=0.0,diis     5   -960.8624509626 -2.05D-02  2.45D-04  1.12D-02   205.5
 Grid integrated density:     152.000027615882
 Requested integration accuracy:   0.10E-06
  Resetting Diis
 d= 0,ls=0.0,diis     6   -960.8634044797 -9.54D-04  8.80D-05  8.09D-04   249.1
 Grid integrated density:     152.000027515219
 Requested integration accuracy:   0.10E-06
 d= 0,ls=0.0,diis     7   -960.8634889747 -8.45D-05  4.83D-05  6.58D-05   292.8
 Grid integrated density:     152.000027537266
 Requested integration accuracy:   0.10E-06
 d= 0,ls=0.0,diis     8   -960.8634779121  1.11D-05  2.91D-05  1.73D-04   336.4
 Grid integrated density:     152.000027524517
 Requested integration accuracy:   0.10E-06
 d= 0,ls=0.0,diis     9   -960.8634961122 -1.82D-05  4.98D-06  5.29D-06   380.0
 Grid integrated density:     152.000027524541
 Requested integration accuracy:   0.10E-06
 d= 0,ls=0.0,diis    10   -960.8634965882 -4.76D-07  1.24D-06  3.25D-07   423.7
 Grid integrated density:     152.000027524715
 Requested integration accuracy:   0.10E-06
 d= 0,ls=0.0,diis    11   -960.8634966203 -3.21D-08  3.38D-07  1.96D-08   467.3


         Total DFT energy =     -960.863496620335
      One electron energy =    -4996.629747097246
           Coulomb energy =     2313.391339713250
    Exchange-Corr. energy =     -132.639756082950
 Nuclear repulsion energy =     1855.014666846610

 Numeric. integr. density =      152.000027524715

     Total iterative time =    460.2s


                       DFT Final Molecular Orbital Analysis
                       ------------------------------------

 Vector   20  Occ=2.000000D+00  E=-1.017962D+01
              MO Center=  3.5D+00, -3.7D-01, -1.4D+00, r^2= 2.8D-02
   Bfn.  Coefficient  Atom+Function         Bfn.  Coefficient  Atom+Function  
  ----- ------------  ---------------      ----- ------------  ---------------
   256      0.992916  18 C  s         

 Vector   21  Occ=2.000000D+00  E=-1.142902D+00
              MO Center= -3.7D-01,  1.4D+00,  8.9D-01, r^2= 2.2D+00
   Bfn.  Coefficient  Atom+Function         Bfn.  Coefficient  Atom+Function  
  ----- ------------  ---------------      ----- ------------  ---------------
   272      0.285073  19 O  s               276      0.278481  19 O  s         
   287      0.265449  20 O  s               291      0.247645  20 O  s         
   201      0.166947  14 O  s         

 Vector   22  Occ=2.000000D+00  E=-1.115794D+00
              MO Center= -1.8D+00, -5.7D-01, -3.3D-01, r^2= 2.7D+00
   Bfn.  Coefficient  Atom+Function         Bfn.  Coefficient  Atom+Function  
  ----- ------------  ---------------      ----- ------------  ---------------
    21      0.384783   2 O  s                17      0.361378   2 O  s         
    32      0.182941   3 C  s                16     -0.167463   2 O  s         

 Vector   23  Occ=2.000000D+00  E=-1.051903D+00
              MO Center= -1.4D+00,  9.2D-01, -1.5D-01, r^2= 3.7D+00
   Bfn.  Coefficient  Atom+Function         Bfn.  Coefficient  Atom+Function  
  ----- ------------  ---------------      ----- ------------  ---------------
   201      0.411990  14 O  s               197      0.361213  14 O  s         
   196     -0.168781  14 O  s               291     -0.165974  20 O  s         
   231     -0.162616  16 O  s               227     -0.160014  16 O  s         
   287     -0.156680  20 O  s         

 Vector   24  Occ=2.000000D+00  E=-1.015415D+00
              MO Center= -2.4D+00, -1.5D+00, -4.8D-01, r^2= 3.1D+00
   Bfn.  Coefficient  Atom+Function         Bfn.  Coefficient  Atom+Function  
  ----- ------------  ---------------      ----- ------------  ---------------
   231      0.376477  16 O  s               227      0.361650  16 O  s         
    21     -0.238562   2 O  s                17     -0.206886   2 O  s         
   226     -0.168405  16 O  s                34     -0.163516   3 C  py        

 Vector   25  Occ=2.000000D+00  E=-9.446951D-01
              MO Center= -1.4D-01,  1.3D+00,  9.5D-01, r^2= 2.5D+00
   Bfn.  Coefficient  Atom+Function         Bfn.  Coefficient  Atom+Function  
  ----- ------------  ---------------      ----- ------------  ---------------
   276      0.355618  19 O  s               291     -0.312046  20 O  s         
   272      0.301921  19 O  s               287     -0.255327  20 O  s         
    77     -0.168669   6 C  s         

 Vector   26  Occ=2.000000D+00  E=-8.508296D-01
              MO Center=  5.8D-01, -6.9D-01,  3.7D-01, r^2= 5.2D+00
   Bfn.  Coefficient  Atom+Function         Bfn.  Coefficient  Atom+Function  
  ----- ------------  ---------------      ----- ------------  ---------------
   291     -0.173173  20 O  s                62      0.170252   5 C  s         

 Vector   27  Occ=2.000000D+00  E=-8.180754D-01
              MO Center=  4.4D-01, -6.0D-01, -2.1D-01, r^2= 6.5D+00
   Bfn.  Coefficient  Atom+Function         Bfn.  Coefficient  Atom+Function  
  ----- ------------  ---------------      ----- ------------  ---------------
    47      0.191948   4 C  s                51      0.158048   4 C  s         

 Vector   28  Occ=2.000000D+00  E=-7.944989D-01
              MO Center=  8.1D-01,  7.2D-01, -1.8D-01, r^2= 7.8D+00
   Bfn.  Coefficient  Atom+Function         Bfn.  Coefficient  Atom+Function  
  ----- ------------  ---------------      ----- ------------  ---------------
   167      0.184561  12 C  s               107     -0.156083   8 C  s         

 Vector   29  Occ=2.000000D+00  E=-7.706290D-01
              MO Center= -2.1D-01,  5.1D-01,  1.3D-01, r^2= 6.2D+00
   Bfn.  Coefficient  Atom+Function         Bfn.  Coefficient  Atom+Function  
  ----- ------------  ---------------      ----- ------------  ---------------
   291     -0.211712  20 O  s                 2      0.197806   1 C  s         

 Vector   30  Occ=2.000000D+00  E=-7.619335D-01
              MO Center=  2.0D-01, -9.0D-01,  1.7D-01, r^2= 8.4D+00
   Bfn.  Coefficient  Atom+Function         Bfn.  Coefficient  Atom+Function  
  ----- ------------  ---------------      ----- ------------  ---------------
   242      0.177188  17 C  s               246      0.156652  17 C  s         

 Vector   31  Occ=2.000000D+00  E=-7.331556D-01
              MO Center=  5.2D-01,  1.2D+00,  9.9D-03, r^2= 9.2D+00
   Bfn.  Coefficient  Atom+Function         Bfn.  Coefficient  Atom+Function  
  ----- ------------  ---------------      ----- ------------  ---------------
   212      0.203658  15 C  s               216      0.185461  15 C  s         
    92     -0.163689   7 C  s         

 Vector   32  Occ=2.000000D+00  E=-7.019457D-01
              MO Center= -6.0D-01, -1.6D-01, -2.3D-01, r^2= 7.7D+00
   Bfn.  Coefficient  Atom+Function         Bfn.  Coefficient  Atom+Function  
  ----- ------------  ---------------      ----- ------------  ---------------
    19      0.223058   2 O  py                2      0.209327   1 C  s         
     6      0.181955   1 C  s         

 Vector   33  Occ=2.000000D+00  E=-6.953400D-01
              MO Center=  1.3D+00, -4.5D-01, -5.1D-01, r^2= 8.3D+00
   Bfn.  Coefficient  Atom+Function         Bfn.  Coefficient  Atom+Function  
  ----- ------------  ---------------      ----- ------------  ---------------
   257      0.224716  18 C  s               261      0.214921  18 C  s         
   137     -0.157397  10 C  s         

 Vector   34  Occ=2.000000D+00  E=-6.620057D-01
              MO Center=  1.3D-01,  1.0D+00, -3.6D-03, r^2= 8.1D+00
   Bfn.  Coefficient  Atom+Function         Bfn.  Coefficient  Atom+Function  
  ----- ------------  ---------------      ----- ------------  ---------------
   212      0.162012  15 C  s               216      0.158126  15 C  s         

 Vector   35  Occ=2.000000D+00  E=-6.504685D-01
              MO Center=  2.0D-01, -1.5D+00, -1.8D-02, r^2= 8.5D+00
   Bfn.  Coefficient  Atom+Function         Bfn.  Coefficient  Atom+Function  
  ----- ------------  ---------------      ----- ------------  ---------------
   242      0.187382  17 C  s               246      0.188219  17 C  s         

 Vector   36  Occ=2.000000D+00  E=-6.186769D-01
              MO Center=  4.4D-01,  4.3D-02, -2.2D-01, r^2= 7.4D+00
   Bfn.  Coefficient  Atom+Function         Bfn.  Coefficient  Atom+Function  
  ----- ------------  ---------------      ----- ------------  ---------------
    19      0.195020   2 O  py        

 Vector   37  Occ=2.000000D+00  E=-5.923864D-01
              MO Center=  4.0D-01, -6.6D-01,  2.7D-01, r^2= 7.6D+00
   Bfn.  Coefficient  Atom+Function         Bfn.  Coefficient  Atom+Function  
  ----- ------------  ---------------      ----- ------------  ---------------
    96      0.155341   7 C  s         

 Vector   38  Occ=2.000000D+00  E=-5.790952D-01
              MO Center=  2.9D-01, -1.1D-01,  1.6D-01, r^2= 7.2D+00
   Bfn.  Coefficient  Atom+Function         Bfn.  Coefficient  Atom+Function  
  ----- ------------  ---------------      ----- ------------  ---------------
     4      0.123795   1 C  py               19     -0.123878   2 O  py        
   122      0.123810   9 C  s               126      0.122850   9 C  s         
     5      0.121472   1 C  pz              199     -0.121379  14 O  py        
   107     -0.117517   8 C  s               111     -0.115528   8 C  s         

 Vector   39  Occ=2.000000D+00  E=-5.750782D-01
              MO Center= -2.5D-01,  1.1D+00, -4.8D-02, r^2= 6.7D+00
   Bfn.  Coefficient  Atom+Function         Bfn.  Coefficient  Atom+Function  
  ----- ------------  ---------------      ----- ------------  ---------------
    19      0.178049   2 O  py              289     -0.164711  20 O  py        

 Vector   40  Occ=2.000000D+00  E=-5.540384D-01
              MO Center= -4.6D-01,  8.3D-01,  2.1D-01, r^2= 5.8D+00
   Bfn.  Coefficient  Atom+Function         Bfn.  Coefficient  Atom+Function  
  ----- ------------  ---------------      ----- ------------  ---------------
   199      0.226805  14 O  py              185     -0.164257  13 C  pz        
     5      0.161962   1 C  pz                4     -0.157797   1 C  py        
   274     -0.153438  19 O  py              289      0.153817  20 O  py        

 Vector   41  Occ=2.000000D+00  E=-5.353163D-01
              MO Center=  1.1D-01, -3.6D-01,  3.8D-02, r^2= 7.1D+00
   Bfn.  Coefficient  Atom+Function         Bfn.  Coefficient  Atom+Function  
  ----- ------------  ---------------      ----- ------------  ---------------
    18      0.156353   2 O  px        

 Vector   42  Occ=2.000000D+00  E=-5.297906D-01
              MO Center= -3.8D-01, -5.1D-02,  2.1D-01, r^2= 7.2D+00
   Bfn.  Coefficient  Atom+Function         Bfn.  Coefficient  Atom+Function  
  ----- ------------  ---------------      ----- ------------  ---------------
     3      0.169338   1 C  px        

 Vector   43  Occ=2.000000D+00  E=-4.963516D-01
              MO Center= -2.5D-01,  4.9D-01,  1.0D-01, r^2= 8.1D+00
   Bfn.  Coefficient  Atom+Function         Bfn.  Coefficient  Atom+Function  
  ----- ------------  ---------------      ----- ------------  ---------------
   199     -0.175287  14 O  py              183      0.173965  13 C  px        

 Vector   44  Occ=2.000000D+00  E=-4.833099D-01
              MO Center= -1.3D-01, -8.2D-01,  3.6D-01, r^2= 7.3D+00
   Bfn.  Coefficient  Atom+Function         Bfn.  Coefficient  Atom+Function  
  ----- ------------  ---------------      ----- ------------  ---------------
    65      0.182346   5 C  pz        

 Vector   45  Occ=2.000000D+00  E=-4.804025D-01
              MO Center=  8.4D-02, -4.8D-01, -2.3D-01, r^2= 8.0D+00
   Bfn.  Coefficient  Atom+Function         Bfn.  Coefficient  Atom+Function  
  ----- ------------  ---------------      ----- ------------  ---------------
    20      0.171776   2 O  pz        

 Vector   46  Occ=2.000000D+00  E=-4.688682D-01
              MO Center=  2.5D-01,  5.0D-01, -2.1D-01, r^2= 8.5D+00
   Bfn.  Coefficient  Atom+Function         Bfn.  Coefficient  Atom+Function  
  ----- ------------  ---------------      ----- ------------  ---------------
   168      0.195824  12 C  px        

 Vector   47  Occ=2.000000D+00  E=-4.658597D-01
              MO Center= -4.0D-02,  4.3D-01,  2.3D-01, r^2= 9.9D+00
   Bfn.  Coefficient  Atom+Function         Bfn.  Coefficient  Atom+Function  
  ----- ------------  ---------------      ----- ------------  ---------------
   184      0.194909  13 C  py        

 Vector   48  Occ=2.000000D+00  E=-4.535927D-01
              MO Center=  6.6D-02, -9.6D-01,  8.4D-02, r^2= 9.4D+00
   Bfn.  Coefficient  Atom+Function         Bfn.  Coefficient  Atom+Function  
  ----- ------------  ---------------      ----- ------------  ---------------
    94      0.156172   7 C  py        

 Vector   49  Occ=2.000000D+00  E=-4.455956D-01
              MO Center=  4.5D-03, -2.9D-01, -5.2D-01, r^2= 1.1D+01
   Bfn.  Coefficient  Atom+Function         Bfn.  Coefficient  Atom+Function  
  ----- ------------  ---------------      ----- ------------  ---------------
   228      0.205505  16 O  px              231     -0.203147  16 O  s         
    20     -0.157133   2 O  pz              153      0.152753  11 C  px        
   259      0.150591  18 C  py        

 Vector   50  Occ=2.000000D+00  E=-4.409723D-01
              MO Center= -1.7D-01, -1.1D+00, -1.6D-01, r^2= 1.1D+01
   Bfn.  Coefficient  Atom+Function         Bfn.  Coefficient  Atom+Function  
  ----- ------------  ---------------      ----- ------------  ---------------
   228      0.210882  16 O  px              231     -0.186792  16 O  s         
    34     -0.150234   3 C  py        

 Vector   51  Occ=2.000000D+00  E=-4.357735D-01
              MO Center= -3.7D-01,  5.2D-01,  1.4D-01, r^2= 1.0D+01
   Bfn.  Coefficient  Atom+Function         Bfn.  Coefficient  Atom+Function  
  ----- ------------  ---------------      ----- ------------  ---------------
   288      0.178556  20 O  px              291      0.178603  20 O  s         

 Vector   52  Occ=2.000000D+00  E=-4.273100D-01
              MO Center=  2.1D-01, -4.2D-02, -1.4D-01, r^2= 9.0D+00
   Bfn.  Coefficient  Atom+Function         Bfn.  Coefficient  Atom+Function  
  ----- ------------  ---------------      ----- ------------  ---------------
   275      0.199513  19 O  pz        

 Vector   53  Occ=2.000000D+00  E=-4.164716D-01
              MO Center=  8.7D-02,  1.3D+00,  1.1D-01, r^2= 8.7D+00
   Bfn.  Coefficient  Atom+Function         Bfn.  Coefficient  Atom+Function  
  ----- ------------  ---------------      ----- ------------  ---------------
   198      0.213334  14 O  px              290      0.195397  20 O  pz        
   215      0.174663  15 C  pz              273     -0.159736  19 O  px        
   275      0.151252  19 O  pz        

 Vector   54  Occ=2.000000D+00  E=-4.155706D-01
              MO Center=  3.0D-01, -3.7D-02, -1.3D-01, r^2= 1.0D+01
   Bfn.  Coefficient  Atom+Function         Bfn.  Coefficient  Atom+Function  
  ----- ------------  ---------------      ----- ------------  ---------------
   201     -0.158649  14 O  s         

 Vector   55  Occ=2.000000D+00  E=-4.079892D-01
              MO Center=  1.1D+00, -1.6D-01, -3.1D-01, r^2= 1.1D+01
   Bfn.  Coefficient  Atom+Function         Bfn.  Coefficient  Atom+Function  
  ----- ------------  ---------------      ----- ------------  ---------------
   260      0.183230  18 C  pz              339     -0.155055  40 H  s         

 Vector   56  Occ=2.000000D+00  E=-4.019050D-01
              MO Center= -1.9D-01,  1.3D+00,  8.2D-02, r^2= 1.1D+01
   Bfn.  Coefficient  Atom+Function         Bfn.  Coefficient  Atom+Function  
  ----- ------------  ---------------      ----- ------------  ---------------
   213      0.237194  15 C  px              215      0.163605  15 C  pz        
   288     -0.154624  20 O  px              331     -0.153649  36 H  s         

 Vector   57  Occ=2.000000D+00  E=-4.011601D-01
              MO Center=  1.4D-02,  3.7D-01,  3.5D-02, r^2= 1.1D+01
   Bfn.  Coefficient  Atom+Function         Bfn.  Coefficient  Atom+Function  
  ----- ------------  ---------------      ----- ------------  ---------------
   215      0.210237  15 C  pz               94     -0.155199   7 C  py        

 Vector   58  Occ=2.000000D+00  E=-3.957176D-01
              MO Center= -4.0D-01,  2.1D+00,  1.5D-01, r^2= 8.7D+00
   Bfn.  Coefficient  Atom+Function         Bfn.  Coefficient  Atom+Function  
  ----- ------------  ---------------      ----- ------------  ---------------
   214      0.219878  15 C  py              213      0.193376  15 C  px        
   288      0.176684  20 O  px              198      0.157581  14 O  px        
   327     -0.151737  34 H  s               184     -0.150604  13 C  py        

 Vector   59  Occ=2.000000D+00  E=-3.893133D-01
              MO Center=  4.0D-02, -1.4D+00, -2.1D-01, r^2= 9.7D+00
   Bfn.  Coefficient  Atom+Function         Bfn.  Coefficient  Atom+Function  
  ----- ------------  ---------------      ----- ------------  ---------------
   243      0.204238  17 C  px              337      0.188830  39 H  s         
   338      0.167444  39 H  s         

 Vector   60  Occ=2.000000D+00  E=-3.857492D-01
              MO Center= -1.7D-01, -4.4D-01, -1.0D-01, r^2= 9.4D+00
   Bfn.  Coefficient  Atom+Function         Bfn.  Coefficient  Atom+Function  
  ----- ------------  ---------------      ----- ------------  ---------------
    20      0.190348   2 O  pz               18      0.157580   2 O  px        
    65      0.150848   5 C  pz              290     -0.151222  20 O  pz        

 Vector   61  Occ=2.000000D+00  E=-3.842227D-01
              MO Center=  1.2D-01, -1.6D-01, -6.7D-03, r^2= 9.8D+00
   Bfn.  Coefficient  Atom+Function         Bfn.  Coefficient  Atom+Function  
  ----- ------------  ---------------      ----- ------------  ---------------
   108      0.166196   8 C  px              199     -0.150028  14 O  py        

 Vector   62  Occ=2.000000D+00  E=-3.772495D-01
              MO Center=  7.1D-01, -1.3D+00,  4.7D-02, r^2= 8.9D+00
   Bfn.  Coefficient  Atom+Function         Bfn.  Coefficient  Atom+Function  
  ----- ------------  ---------------      ----- ------------  ---------------
    95      0.174144   7 C  pz              243      0.162221  17 C  px        
   333     -0.150836  37 H  s         

 Vector   63  Occ=2.000000D+00  E=-3.658849D-01
              MO Center=  1.3D+00,  9.7D-02, -6.2D-01, r^2= 8.9D+00
   Bfn.  Coefficient  Atom+Function         Bfn.  Coefficient  Atom+Function  
  ----- ------------  ---------------      ----- ------------  ---------------
   258      0.250010  18 C  px              123     -0.185807   9 C  px        
   343      0.170637  42 H  s               344      0.165150  42 H  s         
   138      0.158651  10 C  px              153      0.155676  11 C  px        

 Vector   64  Occ=2.000000D+00  E=-3.563315D-01
              MO Center=  8.2D-01,  4.2D-01, -2.3D-01, r^2= 9.3D+00
   Bfn.  Coefficient  Atom+Function         Bfn.  Coefficient  Atom+Function  
  ----- ------------  ---------------      ----- ------------  ---------------
   155      0.196594  11 C  pz              125     -0.162771   9 C  pz        
   260      0.151690  18 C  pz        

 Vector   65  Occ=2.000000D+00  E=-3.527674D-01
              MO Center=  9.8D-01,  1.2D-01, -2.2D-01, r^2= 8.1D+00
   Bfn.  Coefficient  Atom+Function         Bfn.  Coefficient  Atom+Function  
  ----- ------------  ---------------      ----- ------------  ---------------
   275      0.167367  19 O  pz              124     -0.163766   9 C  py        
   139     -0.159063  10 C  py              109      0.154794   8 C  py        

 Vector   66  Occ=2.000000D+00  E=-3.476399D-01
              MO Center=  5.5D-01,  5.6D-01,  7.4D-02, r^2= 8.6D+00
   Bfn.  Coefficient  Atom+Function         Bfn.  Coefficient  Atom+Function  
  ----- ------------  ---------------      ----- ------------  ---------------
   290      0.173444  20 O  pz              260     -0.161826  18 C  pz        

 Vector   67  Occ=2.000000D+00  E=-3.408663D-01
              MO Center=  2.9D-01, -1.1D+00,  1.1D-01, r^2= 7.9D+00
   Bfn.  Coefficient  Atom+Function         Bfn.  Coefficient  Atom+Function  
  ----- ------------  ---------------      ----- ------------  ---------------
    63      0.183974   5 C  px               18      0.176248   2 O  px        
   304      0.166058  22 H  s                49     -0.158375   4 C  py        
   303      0.156986  22 H  s         

 Vector   68  Occ=2.000000D+00  E=-3.334260D-01
              MO Center= -3.6D-01, -6.4D-01, -6.6D-02, r^2= 8.8D+00
   Bfn.  Coefficient  Atom+Function         Bfn.  Coefficient  Atom+Function  
  ----- ------------  ---------------      ----- ------------  ---------------
   230      0.238894  16 O  pz               20     -0.163342   2 O  pz        
   234      0.156108  16 O  pz               50     -0.150314   4 C  pz        

 Vector   69  Occ=2.000000D+00  E=-3.218822D-01
              MO Center=  3.7D-01, -4.6D-01,  3.2D-01, r^2= 8.3D+00
   Bfn.  Coefficient  Atom+Function         Bfn.  Coefficient  Atom+Function  
  ----- ------------  ---------------      ----- ------------  ---------------
   200      0.191421  14 O  pz              110      0.183972   8 C  pz        
    20      0.157960   2 O  pz        

 Vector   70  Occ=2.000000D+00  E=-3.152204D-01
              MO Center=  7.5D-02, -4.7D-01, -6.5D-01, r^2= 7.9D+00
   Bfn.  Coefficient  Atom+Function         Bfn.  Coefficient  Atom+Function  
  ----- ------------  ---------------      ----- ------------  ---------------
    18      0.270896   2 O  px              230      0.220247  16 O  pz        
   138      0.206399  10 C  px               22      0.197639   2 O  px        
   123     -0.187235   9 C  px              153     -0.150671  11 C  px        
   234      0.151033  16 O  pz        

 Vector   71  Occ=2.000000D+00  E=-3.114589D-01
              MO Center=  1.0D+00, -4.8D-02, -4.0D-02, r^2= 7.0D+00
   Bfn.  Coefficient  Atom+Function         Bfn.  Coefficient  Atom+Function  
  ----- ------------  ---------------      ----- ------------  ---------------
   290      0.228651  20 O  pz              124     -0.222558   9 C  py        
   109      0.216741   8 C  py              139      0.207121  10 C  py        
   154     -0.184019  11 C  py              318     -0.161782  29 H  s         
   294      0.160786  20 O  pz        

 Vector   72  Occ=2.000000D+00  E=-3.032691D-01
              MO Center= -2.5D-01,  7.3D-02, -2.3D-01, r^2= 8.3D+00
   Bfn.  Coefficient  Atom+Function         Bfn.  Coefficient  Atom+Function  
  ----- ------------  ---------------      ----- ------------  ---------------
    18      0.244562   2 O  px              200      0.216090  14 O  pz        
    22      0.183470   2 O  px              198     -0.163545  14 O  px        
   168     -0.156702  12 C  px              138     -0.153172  10 C  px        
   204      0.152898  14 O  pz        

 Vector   73  Occ=2.000000D+00  E=-2.983530D-01
              MO Center=  3.5D-01,  4.0D-01,  3.1D-01, r^2= 6.8D+00
   Bfn.  Coefficient  Atom+Function         Bfn.  Coefficient  Atom+Function  
  ----- ------------  ---------------      ----- ------------  ---------------
   273      0.254169  19 O  px              200      0.233846  14 O  pz        
    80      0.206102   6 C  pz              277      0.175410  19 O  px        
   204      0.172329  14 O  pz              140     -0.165997  10 C  pz        
   274      0.152351  19 O  py        

 Vector   74  Occ=2.000000D+00  E=-2.752124D-01
              MO Center= -1.6D+00, -6.2D-01, -1.8D-01, r^2= 7.2D+00
   Bfn.  Coefficient  Atom+Function         Bfn.  Coefficient  Atom+Function  
  ----- ------------  ---------------      ----- ------------  ---------------
   229      0.318445  16 O  py              198      0.228336  14 O  px        
   228     -0.216387  16 O  px              233      0.213492  16 O  py        
   200     -0.166070  14 O  pz              202      0.159147  14 O  px        
   232     -0.154571  16 O  px               21     -0.151756   2 O  s         

 Vector   75  Occ=2.000000D+00  E=-2.673356D-01
              MO Center= -1.5D+00, -7.4D-01, -6.3D-02, r^2= 7.5D+00
   Bfn.  Coefficient  Atom+Function         Bfn.  Coefficient  Atom+Function  
  ----- ------------  ---------------      ----- ------------  ---------------
   229      0.270260  16 O  py              230     -0.237873  16 O  pz        
    51      0.212774   4 C  s               228     -0.186697  16 O  px        
   233      0.184442  16 O  py              198     -0.180124  14 O  px        
   234     -0.165432  16 O  pz              200      0.158618  14 O  pz        
    19      0.155980   2 O  py              290      0.151253  20 O  pz        

 Vector   76  Occ=2.000000D+00  E=-2.592095D-01
              MO Center= -1.9D-01,  1.1D+00,  7.9D-01, r^2= 3.9D+00
   Bfn.  Coefficient  Atom+Function         Bfn.  Coefficient  Atom+Function  
  ----- ------------  ---------------      ----- ------------  ---------------
   273      0.314504  19 O  px              288     -0.309929  20 O  px        
   290      0.226959  20 O  pz              292     -0.219962  20 O  px        
   277      0.215698  19 O  px              198      0.205886  14 O  px        
   171     -0.184316  12 C  s               294      0.173359  20 O  pz        
   202      0.163725  14 O  px              289     -0.162143  20 O  py        

 Vector   77  Occ=0.000000D+00  E=-1.489866D-02
              MO Center= -2.1D+00, -1.9D+00, -2.6D-01, r^2= 2.8D+00
   Bfn.  Coefficient  Atom+Function         Bfn.  Coefficient  Atom+Function  
  ----- ------------  ---------------      ----- ------------  ---------------
    35      0.435555   3 C  pz              246      0.404244  17 C  s         
    39      0.374851   3 C  pz              234     -0.317608  16 O  pz        
   230     -0.313720  16 O  pz              304     -0.278144  22 H  s         
    81     -0.272495   6 C  s                33     -0.245485   3 C  px        
   302      0.230711  21 H  s               338     -0.227697  39 H  s         

 Vector   78  Occ=0.000000D+00  E=-4.416767D-03
              MO Center= -4.9D-02,  1.5D+00,  1.2D+00, r^2= 3.0D+00
   Bfn.  Coefficient  Atom+Function         Bfn.  Coefficient  Atom+Function  
  ----- ------------  ---------------      ----- ------------  ---------------
   291     -0.525001  20 O  s               276      0.500315  19 O  s         
   274     -0.374732  19 O  py              278     -0.366908  19 O  py        
   289     -0.331795  20 O  py              292      0.325856  20 O  px        
     6      0.317734   1 C  s               288      0.309909  20 O  px        
   293     -0.299583  20 O  py              332     -0.293019  36 H  s         

 Vector   79  Occ=0.000000D+00  E= 6.516112D-02
              MO Center=  3.1D-01, -1.5D+00,  5.3D-01, r^2= 9.9D+00
   Bfn.  Coefficient  Atom+Function         Bfn.  Coefficient  Atom+Function  
  ----- ------------  ---------------      ----- ------------  ---------------
   306     -0.703153  23 H  s               304     -0.683190  22 H  s         
   246      0.676272  17 C  s                96      0.642156   7 C  s         
    51      0.564781   4 C  s               261      0.479627  18 C  s         
   308     -0.477820  24 H  s               314     -0.439250  27 H  s         
   302     -0.430734  21 H  s                66      0.428016   5 C  s         

 Vector   80  Occ=0.000000D+00  E= 7.283173D-02
              MO Center=  5.5D-01, -9.8D-02, -3.2D-01, r^2= 1.1D+01
   Bfn.  Coefficient  Atom+Function         Bfn.  Coefficient  Atom+Function  
  ----- ------------  ---------------      ----- ------------  ---------------
   261      0.691867  18 C  s               156      0.677451  11 C  s         
    66     -0.601713   5 C  s               306      0.602635  23 H  s         
   304      0.550131  22 H  s               171      0.497640  12 C  s         
   318     -0.494697  29 H  s               324     -0.486511  32 H  s         
   322     -0.456956  31 H  s                51     -0.452217   4 C  s         

 Vector   81  Occ=0.000000D+00  E= 8.592096D-02
              MO Center=  1.0D+00,  3.7D-01, -4.1D-01, r^2= 1.1D+01
   Bfn.  Coefficient  Atom+Function         Bfn.  Coefficient  Atom+Function  
  ----- ------------  ---------------      ----- ------------  ---------------
   246      0.798242  17 C  s               326      0.735108  33 H  s         
   171     -0.681786  12 C  s               316      0.511452  28 H  s         
   336     -0.505290  38 H  s               318     -0.493108  29 H  s         
   330      0.455643  35 H  s               216     -0.432963  15 C  s         
   201     -0.425533  14 O  s               261     -0.426367  18 C  s         

 Vector   82  Occ=0.000000D+00  E= 9.533316D-02
              MO Center=  3.3D-01, -3.6D-01,  2.2D-01, r^2= 8.8D+00
   Bfn.  Coefficient  Atom+Function         Bfn.  Coefficient  Atom+Function  
  ----- ------------  ---------------      ----- ------------  ---------------
    96      0.787032   7 C  s                21     -0.650978   2 O  s         
   141     -0.632652  10 C  s               310     -0.609668  25 H  s         
   314     -0.598577  27 H  s               111      0.589016   8 C  s         
   156     -0.563331  11 C  s               126      0.530605   9 C  s         
   316     -0.491569  28 H  s               318      0.467841  29 H  s         

 Vector   83  Occ=0.000000D+00  E= 1.030178D-01
              MO Center=  9.6D-01,  9.7D-01, -4.1D-01, r^2= 1.5D+01
   Bfn.  Coefficient  Atom+Function         Bfn.  Coefficient  Atom+Function  
  ----- ------------  ---------------      ----- ------------  ---------------
   261      1.068870  18 C  s               216     -0.893145  15 C  s         
   324      0.745475  32 H  s               332      0.663426  36 H  s         
   344     -0.605233  42 H  s               314     -0.590484  27 H  s         
   111      0.575938   8 C  s               171     -0.569414  12 C  s         
   340     -0.530191  40 H  s               330      0.440308  35 H  s         

 Vector   84  Occ=0.000000D+00  E= 1.079941D-01
              MO Center=  2.2D-01, -1.9D-01,  3.4D-01, r^2= 1.2D+01
   Bfn.  Coefficient  Atom+Function         Bfn.  Coefficient  Atom+Function  
  ----- ------------  ---------------      ----- ------------  ---------------
   308      0.742666  24 H  s               246     -0.624527  17 C  s         
   338      0.602162  39 H  s               324     -0.589852  32 H  s         
    96     -0.582355   7 C  s               111     -0.580019   8 C  s         
   306     -0.499761  23 H  s               201     -0.478092  14 O  s         
   312      0.476692  26 H  s               330      0.473261  35 H  s         

 Vector   85  Occ=0.000000D+00  E= 1.166238D-01
              MO Center=  3.1D-01,  1.2D+00, -1.7D-01, r^2= 1.3D+01
   Bfn.  Coefficient  Atom+Function         Bfn.  Coefficient  Atom+Function  
  ----- ------------  ---------------      ----- ------------  ---------------
   216      1.256948  15 C  s               156     -0.892089  11 C  s         
   328     -0.743256  34 H  s               322      0.670616  31 H  s         
   330     -0.659526  35 H  s               308      0.503108  24 H  s         
   336     -0.473704  38 H  s               126      0.444333   9 C  s         
   338      0.424697  39 H  s               326     -0.407640  33 H  s         

 Vector   86  Occ=0.000000D+00  E= 1.237816D-01
              MO Center= -2.7D-01,  6.7D-01,  1.9D-01, r^2= 1.2D+01
   Bfn.  Coefficient  Atom+Function         Bfn.  Coefficient  Atom+Function  
  ----- ------------  ---------------      ----- ------------  ---------------
   216      0.990952  15 C  s               328     -0.751312  34 H  s         
   111      0.574174   8 C  s               171      0.561364  12 C  s         
   338     -0.502896  39 H  s               332     -0.493765  36 H  s         
   201     -0.465999  14 O  s               156     -0.439986  11 C  s         
     8      0.387683   1 C  py              306      0.381563  23 H  s         

 Vector   87  Occ=0.000000D+00  E= 1.245925D-01
              MO Center=  4.5D-01,  1.8D-01,  1.2D-01, r^2= 1.3D+01
   Bfn.  Coefficient  Atom+Function         Bfn.  Coefficient  Atom+Function  
  ----- ------------  ---------------      ----- ------------  ---------------
   302      0.812739  21 H  s               304     -0.766873  22 H  s         
   326     -0.705210  33 H  s               111     -0.676713   8 C  s         
    51      0.608371   4 C  s               342     -0.558901  41 H  s         
   171      0.531043  12 C  s                 6     -0.503914   1 C  s         
     9     -0.499588   1 C  pz              344      0.497130  42 H  s         

 Vector   88  Occ=0.000000D+00  E= 1.306498D-01
              MO Center=  2.9D-02,  5.0D-01,  1.4D-01, r^2= 1.2D+01
   Bfn.  Coefficient  Atom+Function         Bfn.  Coefficient  Atom+Function  
  ----- ------------  ---------------      ----- ------------  ---------------
   302      0.953332  21 H  s               261     -0.854406  18 C  s         
     6     -0.789686   1 C  s                96      0.728188   7 C  s         
   310     -0.588622  25 H  s               342      0.561593  41 H  s         
   328      0.540360  34 H  s               324     -0.509254  32 H  s         
    21      0.445744   2 O  s               126      0.430041   9 C  s         

 Vector   89  Occ=0.000000D+00  E= 1.430945D-01
              MO Center=  8.9D-01, -3.8D-01, -2.4D-03, r^2= 1.4D+01
   Bfn.  Coefficient  Atom+Function         Bfn.  Coefficient  Atom+Function  
  ----- ------------  ---------------      ----- ------------  ---------------
   261      0.878270  18 C  s               344     -0.835774  42 H  s         
   246     -0.723953  17 C  s               310      0.696385  25 H  s         
     6     -0.691621   1 C  s               302      0.685144  21 H  s         
   340     -0.681271  40 H  s               304     -0.655297  22 H  s         
   332     -0.563135  36 H  s               216      0.548081  15 C  s         

 Vector   90  Occ=0.000000D+00  E= 1.465634D-01
              MO Center=  5.3D-01, -3.0D-01, -4.5D-01, r^2= 1.4D+01
   Bfn.  Coefficient  Atom+Function         Bfn.  Coefficient  Atom+Function  
  ----- ------------  ---------------      ----- ------------  ---------------
   334     -0.785751  37 H  s               320      0.766781  30 H  s         
   246      0.746760  17 C  s               308      0.617900  24 H  s         
   312     -0.562686  26 H  s               330     -0.518680  35 H  s         
   328      0.515343  34 H  s               157      0.503961  11 C  px        
   156     -0.493129  11 C  s               344      0.488606  42 H  s         

 Vector   91  Occ=0.000000D+00  E= 1.521443D-01
              MO Center=  1.2D+00, -5.5D-02, -1.0D-01, r^2= 1.2D+01
   Bfn.  Coefficient  Atom+Function         Bfn.  Coefficient  Atom+Function  
  ----- ------------  ---------------      ----- ------------  ---------------
   126      0.896589   9 C  s               314      0.731520  27 H  s         
   316     -0.705046  28 H  s               326     -0.659939  33 H  s         
   334      0.652351  37 H  s               340     -0.591825  40 H  s         
   322      0.587690  31 H  s                81     -0.534489   6 C  s         
    66      0.502626   5 C  s               330      0.466843  35 H  s         

 Vector   92  Occ=0.000000D+00  E= 1.554511D-01
              MO Center=  5.9D-01,  2.1D-01, -3.4D-01, r^2= 1.0D+01
   Bfn.  Coefficient  Atom+Function         Bfn.  Coefficient  Atom+Function  
  ----- ------------  ---------------      ----- ------------  ---------------
   156      1.108348  11 C  s               320     -0.978857  30 H  s         
    96      0.763809   7 C  s                51     -0.610198   4 C  s         
     6     -0.592004   1 C  s               326      0.566878  33 H  s         
   171     -0.557782  12 C  s               126     -0.543885   9 C  s         
   316      0.532678  28 H  s               342     -0.516825  41 H  s         

 Vector   93  Occ=0.000000D+00  E= 1.591064D-01
              MO Center= -7.2D-02, -2.4D-01,  1.1D-02, r^2= 1.8D+01
   Bfn.  Coefficient  Atom+Function         Bfn.  Coefficient  Atom+Function  
  ----- ------------  ---------------      ----- ------------  ---------------
   334      1.147742  37 H  s               330     -1.014525  35 H  s         
   246     -0.942670  17 C  s               247      0.586208  17 C  px        
   217      0.562966  15 C  px              306     -0.471833  23 H  s         
   310     -0.447356  25 H  s               328      0.434144  34 H  s         
    69      0.415785   5 C  pz              344      0.416606  42 H  s         

 Vector   94  Occ=0.000000D+00  E= 1.639437D-01
              MO Center=  2.9D-02, -1.7D-01, -5.0D-02, r^2= 1.1D+01
   Bfn.  Coefficient  Atom+Function         Bfn.  Coefficient  Atom+Function  
  ----- ------------  ---------------      ----- ------------  ---------------
    36      1.121731   3 C  s               216     -0.953478  15 C  s         
   171      0.733910  12 C  s                51     -0.629297   4 C  s         
    66     -0.588820   5 C  s                54      0.580702   4 C  pz        
   324     -0.570261  32 H  s               261     -0.551643  18 C  s         
   310      0.533252  25 H  s                21     -0.499968   2 O  s         

 Vector   95  Occ=0.000000D+00  E= 1.687686D-01
              MO Center= -1.7D-01,  1.9D+00, -5.8D-01, r^2= 1.3D+01
   Bfn.  Coefficient  Atom+Function         Bfn.  Coefficient  Atom+Function  
  ----- ------------  ---------------      ----- ------------  ---------------
   332      1.198405  36 H  s               219      0.838786  15 C  pz        
   141     -0.719782  10 C  s               328     -0.701959  34 H  s         
   340     -0.645110  40 H  s               171      0.617778  12 C  s         
   324     -0.612670  32 H  s               216     -0.467582  15 C  s         
   336      0.414173  38 H  s               188      0.383201  13 C  py        

 Vector   96  Occ=0.000000D+00  E= 1.726768D-01
              MO Center=  1.9D+00, -7.6D-01,  4.3D-02, r^2= 1.0D+01
   Bfn.  Coefficient  Atom+Function         Bfn.  Coefficient  Atom+Function  
  ----- ------------  ---------------      ----- ------------  ---------------
   111      1.148182   8 C  s               344      0.910292  42 H  s         
   246     -0.780317  17 C  s               310      0.779885  25 H  s         
   314     -0.727503  27 H  s               261     -0.671438  18 C  s         
   126      0.645454   9 C  s               338      0.564224  39 H  s         
    96     -0.528288   7 C  s               264     -0.522546  18 C  pz        

 Vector   97  Occ=0.000000D+00  E= 1.733325D-01
              MO Center=  5.0D-01, -4.2D-01, -2.5D-01, r^2= 1.3D+01
   Bfn.  Coefficient  Atom+Function         Bfn.  Coefficient  Atom+Function  
  ----- ------------  ---------------      ----- ------------  ---------------
    96      1.135641   7 C  s                66     -0.695284   5 C  s         
   340     -0.698349  40 H  s                51      0.683956   4 C  s         
   320      0.661341  30 H  s               261      0.640584  18 C  s         
   156     -0.634477  11 C  s               334      0.619585  37 H  s         
   126     -0.558761   9 C  s               330      0.543631  35 H  s         

 Vector   98  Occ=0.000000D+00  E= 1.785680D-01
              MO Center=  3.4D-01, -1.1D+00,  3.8D-01, r^2= 1.1D+01
   Bfn.  Coefficient  Atom+Function         Bfn.  Coefficient  Atom+Function  
  ----- ------------  ---------------      ----- ------------  ---------------
    66      1.185566   5 C  s               338      0.757577  39 H  s         
   308     -0.700090  24 H  s                51     -0.680087   4 C  s         
   304      0.666717  22 H  s                96      0.642830   7 C  s         
   111     -0.588588   8 C  s               306     -0.558985  23 H  s         
    54     -0.524456   4 C  pz              322     -0.461990  31 H  s         

 Vector   99  Occ=0.000000D+00  E= 1.858027D-01
              MO Center=  7.3D-01,  1.0D+00, -5.3D-02, r^2= 1.2D+01
   Bfn.  Coefficient  Atom+Function         Bfn.  Coefficient  Atom+Function  
  ----- ------------  ---------------      ----- ------------  ---------------
   332     -0.793459  36 H  s               316      0.744804  28 H  s         
   330      0.682369  35 H  s               219     -0.669355  15 C  pz        
    81      0.617446   6 C  s               126     -0.592495   9 C  s         
   326     -0.582437  33 H  s               171      0.563925  12 C  s         
   111      0.543687   8 C  s                36      0.538314   3 C  s         

 Vector  100  Occ=0.000000D+00  E= 1.906086D-01
              MO Center=  7.5D-01, -4.0D-01, -2.2D-01, r^2= 1.4D+01
   Bfn.  Coefficient  Atom+Function         Bfn.  Coefficient  Atom+Function  
  ----- ------------  ---------------      ----- ------------  ---------------
   261     -0.931179  18 C  s               312     -0.917100  26 H  s         
    51      0.896274   4 C  s               111      0.831206   8 C  s         
   340      0.788038  40 H  s               246     -0.779903  17 C  s         
   328     -0.723938  34 H  s                96     -0.613724   7 C  s         
   334      0.611226  37 H  s                81     -0.598870   6 C  s         

 Vector  101  Occ=0.000000D+00  E= 1.984837D-01
              MO Center=  2.6D-01, -9.9D-02,  2.1D-01, r^2= 1.1D+01
   Bfn.  Coefficient  Atom+Function         Bfn.  Coefficient  Atom+Function  
  ----- ------------  ---------------      ----- ------------  ---------------
   186      1.092329  13 C  s                51      0.757781   4 C  s         
   308      0.705492  24 H  s                36     -0.662531   3 C  s         
   338     -0.634904  39 H  s               216     -0.615287  15 C  s         
   302     -0.598831  21 H  s               172      0.569152  12 C  px        
    96     -0.458711   7 C  s                 6      0.417995   1 C  s         

 Vector  102  Occ=0.000000D+00  E= 2.015424D-01
              MO Center=  2.2D-01, -5.7D-01, -5.4D-03, r^2= 1.1D+01
   Bfn.  Coefficient  Atom+Function         Bfn.  Coefficient  Atom+Function  
  ----- ------------  ---------------      ----- ------------  ---------------
   186      1.065477  13 C  s               312      0.769279  26 H  s         
   171     -0.761910  12 C  s                51     -0.694483   4 C  s         
   141      0.673293  10 C  s               304      0.601604  22 H  s         
     6     -0.552746   1 C  s               113      0.539265   8 C  py        
   334     -0.539822  37 H  s                36      0.535646   3 C  s         

 Vector  103  Occ=0.000000D+00  E= 2.097023D-01
              MO Center=  5.4D-01,  2.8D-01, -3.6D-01, r^2= 1.2D+01
   Bfn.  Coefficient  Atom+Function         Bfn.  Coefficient  Atom+Function  
  ----- ------------  ---------------      ----- ------------  ---------------
   171      1.367948  12 C  s                36     -1.024594   3 C  s         
   156     -0.942407  11 C  s               324     -0.811986  32 H  s         
    96     -0.738137   7 C  s               261      0.737991  18 C  s         
   126     -0.669125   9 C  s               158     -0.605995  11 C  py        
    54     -0.600263   4 C  pz              306     -0.593959  23 H  s         

 Vector  104  Occ=0.000000D+00  E= 2.143191D-01
              MO Center=  6.0D-01, -5.9D-01,  3.1D-01, r^2= 1.2D+01
   Bfn.  Coefficient  Atom+Function         Bfn.  Coefficient  Atom+Function  
  ----- ------------  ---------------      ----- ------------  ---------------
   246      1.098815  17 C  s                66      1.035364   5 C  s         
   186     -1.005482  13 C  s                51     -0.857430   4 C  s         
   338     -0.830995  39 H  s                96     -0.746303   7 C  s         
   126     -0.736439   9 C  s               314     -0.733759  27 H  s         
   310      0.667317  25 H  s               306     -0.571410  23 H  s         

 Vector  105  Occ=0.000000D+00  E= 2.199124D-01
              MO Center=  3.9D-01, -3.5D-01, -5.8D-02, r^2= 1.2D+01
   Bfn.  Coefficient  Atom+Function         Bfn.  Coefficient  Atom+Function  
  ----- ------------  ---------------      ----- ------------  ---------------
    51      1.419274   4 C  s               188      0.759721  13 C  py        
   128     -0.749117   9 C  py              186      0.708926  13 C  s         
   216     -0.711390  15 C  s               218      0.675173  15 C  py        
   246     -0.676135  17 C  s               342     -0.628160  41 H  s         
   316      0.592267  28 H  s               308     -0.579431  24 H  s         

 Vector  106  Occ=0.000000D+00  E= 2.249775D-01
              MO Center=  4.5D-01,  4.9D-02,  2.8D-01, r^2= 9.6D+00
   Bfn.  Coefficient  Atom+Function         Bfn.  Coefficient  Atom+Function  
  ----- ------------  ---------------      ----- ------------  ---------------
    66      1.065555   5 C  s               141     -0.888965  10 C  s         
   326      0.856969  33 H  s                97      0.770247   7 C  px        
   126      0.709736   9 C  s               186      0.705510  13 C  s         
   174     -0.681522  12 C  pz               96     -0.667358   7 C  s         
   336     -0.658640  38 H  s               171     -0.630855  12 C  s         

 Vector  107  Occ=0.000000D+00  E= 2.297924D-01
              MO Center=  3.5D-01,  4.8D-01, -9.5D-02, r^2= 1.3D+01
   Bfn.  Coefficient  Atom+Function         Bfn.  Coefficient  Atom+Function  
  ----- ------------  ---------------      ----- ------------  ---------------
   186      1.808140  13 C  s               111      1.076273   8 C  s         
   126     -1.060218   9 C  s               216     -1.034242  15 C  s         
    51     -0.870929   4 C  s               172      0.868410  12 C  px        
   218      0.758028  15 C  py              322      0.742761  31 H  s         
   188      0.721625  13 C  py              157     -0.604638  11 C  px        

 Vector  108  Occ=0.000000D+00  E= 2.381788D-01
              MO Center=  6.3D-01, -8.2D-02, -1.0D-01, r^2= 1.0D+01
   Bfn.  Coefficient  Atom+Function         Bfn.  Coefficient  Atom+Function  
  ----- ------------  ---------------      ----- ------------  ---------------
   156      1.528282  11 C  s               141     -1.117749  10 C  s         
   111      0.855010   8 C  s                66     -0.795458   5 C  s         
   173      0.791387  12 C  py              127     -0.685328   9 C  px        
   159      0.658291  11 C  pz               51      0.613116   4 C  s         
   188     -0.575210  13 C  py              142     -0.561133  10 C  px        

 Vector  109  Occ=0.000000D+00  E= 2.453763D-01
              MO Center=  8.2D-01,  8.3D-01, -5.6D-01, r^2= 1.1D+01
   Bfn.  Coefficient  Atom+Function         Bfn.  Coefficient  Atom+Function  
  ----- ------------  ---------------      ----- ------------  ---------------
   186      1.099173  13 C  s               342      0.995962  41 H  s         
   322     -0.962500  31 H  s               141     -0.941841  10 C  s         
   156      0.833418  11 C  s                36     -0.767244   3 C  s         
   324      0.727540  32 H  s               218      0.657156  15 C  py        
    81      0.601330   6 C  s               306     -0.581848  23 H  s         

 Vector  110  Occ=0.000000D+00  E= 2.499221D-01
              MO Center=  1.8D-01,  1.4D+00, -2.3D-01, r^2= 9.2D+00
   Bfn.  Coefficient  Atom+Function         Bfn.  Coefficient  Atom+Function  
  ----- ------------  ---------------      ----- ------------  ---------------
   187      1.223402  13 C  px              218     -0.967021  15 C  py        
   127     -0.893057   9 C  px              172      0.726136  12 C  px        
   143      0.717701  10 C  py               36      0.683523   3 C  s         
   264      0.628235  18 C  pz              216      0.598757  15 C  s         
   156     -0.555680  11 C  s               174     -0.544593  12 C  pz        

 Vector  111  Occ=0.000000D+00  E= 2.522076D-01
              MO Center=  8.8D-01, -1.1D+00,  1.0D-01, r^2= 8.5D+00
   Bfn.  Coefficient  Atom+Function         Bfn.  Coefficient  Atom+Function  
  ----- ------------  ---------------      ----- ------------  ---------------
    66      1.326609   5 C  s                81     -1.213898   6 C  s         
   114     -0.811185   8 C  pz              126     -0.804918   9 C  s         
   246     -0.723220  17 C  s                54     -0.710313   4 C  pz        
   112      0.645609   8 C  px              312     -0.631491  26 H  s         
    97      0.621152   7 C  px               53     -0.573995   4 C  py        

 Vector  112  Occ=0.000000D+00  E= 2.581008D-01
              MO Center=  1.2D+00, -4.4D-01, -2.2D-01, r^2= 9.0D+00
   Bfn.  Coefficient  Atom+Function         Bfn.  Coefficient  Atom+Function  
  ----- ------------  ---------------      ----- ------------  ---------------
   126      1.697944   9 C  s               142     -0.870569  10 C  px        
   246      0.815351  17 C  s               141     -0.769649  10 C  s         
   128     -0.751540   9 C  py              111     -0.715500   8 C  s         
   314     -0.690311  27 H  s               114      0.685780   8 C  pz        
   261     -0.643902  18 C  s                51     -0.621308   4 C  s         

 Vector  113  Occ=0.000000D+00  E= 2.612246D-01
              MO Center=  5.4D-01, -7.5D-02, -2.6D-01, r^2= 8.6D+00
   Bfn.  Coefficient  Atom+Function         Bfn.  Coefficient  Atom+Function  
  ----- ------------  ---------------      ----- ------------  ---------------
   171      0.922520  12 C  s               336     -0.867201  38 H  s         
   187     -0.767786  13 C  px              318      0.758619  29 H  s         
   186     -0.749760  13 C  s               174      0.721593  12 C  pz        
   129     -0.614445   9 C  pz               81      0.609213   6 C  s         
   141     -0.570246  10 C  s               113      0.561248   8 C  py        

 Vector  114  Occ=0.000000D+00  E= 2.773763D-01
              MO Center=  5.2D-01,  5.3D-02,  1.5D-01, r^2= 9.5D+00
   Bfn.  Coefficient  Atom+Function         Bfn.  Coefficient  Atom+Function  
  ----- ------------  ---------------      ----- ------------  ---------------
    96      0.979628   7 C  s               111     -0.959756   8 C  s         
   171      0.874520  12 C  s                99     -0.773231   7 C  pz        
   156     -0.734722  11 C  s               189      0.733615  13 C  pz        
   112      0.701226   8 C  px              141     -0.649990  10 C  s         
    83     -0.637490   6 C  py              127     -0.632509   9 C  px        

 Vector  115  Occ=0.000000D+00  E= 2.864516D-01
              MO Center=  7.2D-01, -8.5D-02,  2.4D-02, r^2= 7.6D+00
   Bfn.  Coefficient  Atom+Function         Bfn.  Coefficient  Atom+Function  
  ----- ------------  ---------------      ----- ------------  ---------------
   129      1.195289   9 C  pz               81      1.163381   6 C  s         
   113     -1.074801   8 C  py              111     -0.998909   8 C  s         
    82     -0.977516   6 C  px                7     -0.955448   1 C  px        
   128     -0.917897   9 C  py                6     -0.891018   1 C  s         
   142      0.744792  10 C  px               84     -0.724877   6 C  pz        

 Vector  116  Occ=0.000000D+00  E= 2.938039D-01
              MO Center=  6.2D-01,  7.7D-02, -4.4D-01, r^2= 8.7D+00
   Bfn.  Coefficient  Atom+Function         Bfn.  Coefficient  Atom+Function  
  ----- ------------  ---------------      ----- ------------  ---------------
   126      1.161511   9 C  s               142     -1.137006  10 C  px        
   156     -1.060800  11 C  s               171      0.993479  12 C  s         
   186     -0.953957  13 C  s                 6      0.903431   1 C  s         
   172     -0.789958  12 C  px               81     -0.775506   6 C  s         
   157      0.774720  11 C  px              322     -0.749179  31 H  s         

 Vector  117  Occ=0.000000D+00  E= 2.977057D-01
              MO Center=  5.6D-01,  3.8D-01, -2.1D-01, r^2= 6.8D+00
   Bfn.  Coefficient  Atom+Function         Bfn.  Coefficient  Atom+Function  
  ----- ------------  ---------------      ----- ------------  ---------------
   141      1.951483  10 C  s                81     -1.115250   6 C  s         
   143      1.101548  10 C  py               83     -1.092426   6 C  py        
   144      0.888581  10 C  pz               96     -0.879533   7 C  s         
   318      0.833159  29 H  s               159     -0.801675  11 C  pz        
   127      0.745328   9 C  px               82     -0.695677   6 C  px        

 Vector  118  Occ=0.000000D+00  E= 3.194110D-01
              MO Center= -6.3D-02, -3.6D-01,  8.6D-02, r^2= 8.0D+00
   Bfn.  Coefficient  Atom+Function         Bfn.  Coefficient  Atom+Function  
  ----- ------------  ---------------      ----- ------------  ---------------
    81      1.653223   6 C  s                66     -1.345150   5 C  s         
    68     -1.173679   5 C  py               36     -1.111824   3 C  s         
    83     -0.955314   6 C  py              158      0.951834  11 C  py        
   144     -0.866304  10 C  pz              111     -0.765310   8 C  s         
   173      0.680763  12 C  py              171     -0.669423  12 C  s         

 Vector  119  Occ=0.000000D+00  E= 3.236014D-01
              MO Center=  7.6D-01, -9.5D-01,  7.8D-02, r^2= 8.2D+00
   Bfn.  Coefficient  Atom+Function         Bfn.  Coefficient  Atom+Function  
  ----- ------------  ---------------      ----- ------------  ---------------
    67      1.492650   5 C  px              126     -1.272644   9 C  s         
    66      1.070447   5 C  s                96     -1.072625   7 C  s         
    97      0.880074   7 C  px               53      0.854980   4 C  py        
    98     -0.837637   7 C  py              318     -0.797292  29 H  s         
   111      0.765015   8 C  s                54      0.750268   4 C  pz        

 Vector  120  Occ=0.000000D+00  E= 3.418086D-01
              MO Center= -1.9D-01,  2.6D-01,  3.3D-02, r^2= 6.8D+00
   Bfn.  Coefficient  Atom+Function         Bfn.  Coefficient  Atom+Function  
  ----- ------------  ---------------      ----- ------------  ---------------
    82      1.462447   6 C  px              141     -0.965382  10 C  s         
   144     -0.959875  10 C  pz               67     -0.929261   5 C  px        
    36      0.901160   3 C  s               158      0.888285  11 C  py        
   171     -0.854097  12 C  s                 7      0.831838   1 C  px        
   173      0.774047  12 C  py               53     -0.769654   4 C  py        

 Vector  121  Occ=0.000000D+00  E= 3.717373D-01
              MO Center= -1.4D+00, -1.4D+00, -1.7D-01, r^2= 6.0D+00
   Bfn.  Coefficient  Atom+Function         Bfn.  Coefficient  Atom+Function  
  ----- ------------  ---------------      ----- ------------  ---------------
    37      1.755354   3 C  px               51     -1.701445   4 C  s         
   231      1.381077  16 O  s                81     -1.130457   6 C  s         
    39      1.110516   3 C  pz               53     -0.807428   4 C  py        
    52      0.768768   4 C  px               66      0.737341   5 C  s         
     6      0.695349   1 C  s                83      0.697194   6 C  py        

 Vector  122  Occ=0.000000D+00  E= 3.834465D-01
              MO Center= -1.3D+00, -1.8D+00,  1.4D-01, r^2= 5.1D+00
   Bfn.  Coefficient  Atom+Function         Bfn.  Coefficient  Atom+Function  
  ----- ------------  ---------------      ----- ------------  ---------------
    38      1.949512   3 C  py              231      1.761744  16 O  s         
    66      1.431911   5 C  s                68     -1.385459   5 C  py        
    53     -1.273674   4 C  py               52     -1.215914   4 C  px        
    36     -1.115511   3 C  s                37      1.090379   3 C  px        
    21     -0.928732   2 O  s                51     -0.770599   4 C  s         

 Vector  123  Occ=0.000000D+00  E= 4.781367D-01
              MO Center=  2.9D-01, -6.0D-01, -9.3D-02, r^2= 7.6D+00
   Bfn.  Coefficient  Atom+Function         Bfn.  Coefficient  Atom+Function  
  ----- ------------  ---------------      ----- ------------  ---------------
   141      0.617550  10 C  s                38      0.527214   3 C  py        
   158      0.470980  11 C  py              248      0.438627  17 C  py        
     7     -0.430717   1 C  px                8      0.423313   1 C  py        
     9     -0.395278   1 C  pz               83     -0.379588   6 C  py        
   201     -0.377049  14 O  s                97     -0.372298   7 C  px        

 Vector  124  Occ=0.000000D+00  E= 4.914447D-01
              MO Center=  2.8D-01, -7.5D-01, -1.6D-01, r^2= 8.2D+00
   Bfn.  Coefficient  Atom+Function         Bfn.  Coefficient  Atom+Function  
  ----- ------------  ---------------      ----- ------------  ---------------
    21      0.877275   2 O  s                38     -0.610864   3 C  py        
     9      0.532368   1 C  pz                6     -0.516046   1 C  s         
    81     -0.501979   6 C  s                 7      0.467720   1 C  px        
   186     -0.439455  13 C  s               141      0.410682  10 C  s         
    68      0.382381   5 C  py              142      0.360566  10 C  px        

 Vector  125  Occ=0.000000D+00  E= 5.052212D-01
              MO Center=  1.3D+00,  3.7D-01, -2.2D-01, r^2= 9.9D+00
   Bfn.  Coefficient  Atom+Function         Bfn.  Coefficient  Atom+Function  
  ----- ------------  ---------------      ----- ------------  ---------------
   111     -0.603844   8 C  s                81      0.598276   6 C  s         
   264     -0.585045  18 C  pz              128     -0.544448   9 C  py        
   186     -0.533876  13 C  s                 7     -0.444959   1 C  px        
   217      0.412313  15 C  px              171      0.398161  12 C  s         
    99     -0.376240   7 C  pz                9     -0.371609   1 C  pz        


 center of mass
 --------------
 x =  -0.12537630 y =   0.01459624 z =   0.02395526

 moments of inertia (a.u.)
 ------------------
        4909.037800188549          -0.000000000000          -0.000000000000
          -0.000000000000        3774.675169583601           0.000000000001
          -0.000000000000           0.000000000001        6843.817565384204

     Multipole analysis of the density
     ---------------------------------

     L   x y z        total         alpha         beta         nuclear
     -   - - -        -----         -----         ----         -------
     0   0 0 0     -0.000000    -76.000000    -76.000000    152.000000

     1   1 0 0      1.428355      0.714177      0.714177     -0.000000
     1   0 1 0      0.346909      0.173455      0.173455     -0.000000
     1   0 0 1      0.218918      0.109459      0.109459     -0.000000

     2   2 0 0    -96.627579   -846.028735   -846.028735   1595.429890
     2   1 1 0     -6.333435     19.562268     19.562268    -45.457972
     2   1 0 1     -5.265267     13.673117     13.673117    -32.611501
     2   0 2 0    -84.202563  -1174.469695  -1174.469695   2264.736826
     2   0 1 1     -5.041516      9.941303      9.941303    -24.924123
     2   0 0 2    -90.318627   -315.368362   -315.368362    540.418098


          -----------------------
          Electric field gradient
          -----------------------

 1 a.u. = 0.324123 10**(16) esu/cm**3  ( or statvolts/cm**2 ) = 0.97174 10**(22) v/m**2 


 ------------------------------------------------------------
   Atom      X         Y         Z
 ------------------------------------------------------------
    1 C   -2.77391   0.74224   0.18136
 ------------------------------------------------------------

 Electric field gradient in molecular frame (a.u.)
         XX             YY             ZZ             XY             XZ             YZ
 ------------------------------------------------------------------------------------------
        0.254846      -0.275270       0.020424      -0.098463      -0.186438      -0.047622

 Principal components (a.u.) and orientation 
 of principal axis w.r.t. absolute frame                      Asymmetry parameter eta
 --------------------------------------------------------------------------------------
        0.364272      -0.315441      -0.048831                       0.731898

        0.880389       0.248871       0.403705
       -0.101040       0.930132      -0.353051
       -0.463363       0.270032       0.844025
  

 ------------------------------------------------------------
   Atom      X         Y         Z
 ------------------------------------------------------------
    2 O   -3.81790  -1.08862  -1.49560
 ------------------------------------------------------------

 Electric field gradient in molecular frame (a.u.)
         XX             YY             ZZ             XY             XZ             YZ
 ------------------------------------------------------------------------------------------
        1.206822      -1.336841       0.130019      -0.740475      -0.335610      -0.317848

 Principal components (a.u.) and orientation 
 of principal axis w.r.t. absolute frame                      Asymmetry parameter eta
 --------------------------------------------------------------------------------------
       -1.626208       1.452467       0.173741                       0.786324

        0.271065       0.954633       0.123282
        0.936767      -0.232178      -0.261841
        0.221339      -0.186463       0.957205
  

 ------------------------------------------------------------
   Atom      X         Y         Z
 ------------------------------------------------------------
    3 C   -3.97763  -3.47959  -0.62237
 ------------------------------------------------------------

 Electric field gradient in molecular frame (a.u.)
         XX             YY             ZZ             XY             XZ             YZ
 ------------------------------------------------------------------------------------------
        0.197690      -0.034890      -0.162800       0.065449       0.302995      -0.040085

 Principal components (a.u.) and orientation 
 of principal axis w.r.t. absolute frame                      Asymmetry parameter eta
 --------------------------------------------------------------------------------------
        0.373419      -0.349548      -0.023871                       0.872147

        0.869867      -0.492690       0.024239
        0.091854       0.210058       0.973365
        0.484659       0.844471      -0.227978
  

 ------------------------------------------------------------
   Atom      X         Y         Z
 ------------------------------------------------------------
    4 C   -1.73281  -4.50392   0.86745
 ------------------------------------------------------------

 Electric field gradient in molecular frame (a.u.)
         XX             YY             ZZ             XY             XZ             YZ
 ------------------------------------------------------------------------------------------
       -0.023090       0.006930       0.016160       0.034879      -0.051499      -0.018015

 Principal components (a.u.) and orientation 
 of principal axis w.r.t. absolute frame                      Asymmetry parameter eta
 --------------------------------------------------------------------------------------
        0.071123      -0.064206      -0.006917                       0.805490

       -0.550772       0.833987      -0.033407
       -0.489070      -0.290035       0.822612
        0.676358       0.469410       0.567621
  

 ------------------------------------------------------------
   Atom      X         Y         Z
 ------------------------------------------------------------
    5 C   -0.10400  -2.49319   2.24023
 ------------------------------------------------------------

 Electric field gradient in molecular frame (a.u.)
         XX             YY             ZZ             XY             XZ             YZ
 ------------------------------------------------------------------------------------------
        0.022003      -0.033532       0.011529      -0.042575      -0.029245       0.021801

 Principal components (a.u.) and orientation 
 of principal axis w.r.t. absolute frame                      Asymmetry parameter eta
 --------------------------------------------------------------------------------------
        0.068164      -0.057086      -0.011078                       0.674964

        0.729668       0.444952       0.519232
       -0.420996       0.890675      -0.171640
       -0.538839      -0.093354       0.837220
  

 ------------------------------------------------------------
   Atom      X         Y         Z
 ------------------------------------------------------------
    6 C   -0.03439   0.08333   0.89960
 ------------------------------------------------------------

 Electric field gradient in molecular frame (a.u.)
         XX             YY             ZZ             XY             XZ             YZ
 ------------------------------------------------------------------------------------------
        0.083595      -0.048631      -0.034964      -0.120401      -0.126680      -0.250544

 Principal components (a.u.) and orientation 
 of principal axis w.r.t. absolute frame                      Asymmetry parameter eta
 --------------------------------------------------------------------------------------
       -0.361038       0.209554       0.151484                       0.160841

        0.365632      -0.103977       0.924934
        0.663999      -0.667238      -0.337490
        0.652242       0.737552      -0.174923
  

 ------------------------------------------------------------
   Atom      X         Y         Z
 ------------------------------------------------------------
    7 C    2.56121  -3.33315   3.04354
 ------------------------------------------------------------

 Electric field gradient in molecular frame (a.u.)
         XX             YY             ZZ             XY             XZ             YZ
 ------------------------------------------------------------------------------------------
       -0.048703       0.031173       0.017530       0.025018      -0.012357       0.025684

 Principal components (a.u.) and orientation 
 of principal axis w.r.t. absolute frame                      Asymmetry parameter eta
 --------------------------------------------------------------------------------------
       -0.060772       0.052609       0.008164                       0.731338

        0.914729       0.135316      -0.380736
       -0.318391       0.821543      -0.472963
        0.248792       0.553856       0.794573
  

 ------------------------------------------------------------
   Atom      X         Y         Z
 ------------------------------------------------------------
    8 C    4.57484  -3.10780   0.98947
 ------------------------------------------------------------

 Electric field gradient in molecular frame (a.u.)
         XX             YY             ZZ             XY             XZ             YZ
 ------------------------------------------------------------------------------------------
       -0.001317      -0.006148       0.007465       0.013798       0.022289       0.013729

 Principal components (a.u.) and orientation 
 of principal axis w.r.t. absolute frame                      Asymmetry parameter eta
 --------------------------------------------------------------------------------------
        0.034937      -0.020272      -0.014665                       0.160485

        0.585940       0.810350      -0.002763
        0.426946      -0.305810       0.850998
        0.688761      -0.499813      -0.525162
  

 ------------------------------------------------------------
   Atom      X         Y         Z
 ------------------------------------------------------------
    9 C    4.56205  -0.56013  -0.41858
 ------------------------------------------------------------

 Electric field gradient in molecular frame (a.u.)
         XX             YY             ZZ             XY             XZ             YZ
 ------------------------------------------------------------------------------------------
       -0.042639       0.023712       0.018927       0.019830       0.006500       0.030436

 Principal components (a.u.) and orientation 
 of principal axis w.r.t. absolute frame                      Asymmetry parameter eta
 --------------------------------------------------------------------------------------
        0.055560      -0.048175      -0.007384                       0.734188

        0.191840       0.959721      -0.205264
        0.737875      -0.278945      -0.614598
        0.647100       0.033555       0.761667
  

 ------------------------------------------------------------
   Atom      X         Y         Z
 ------------------------------------------------------------
   10 C    1.84878   0.09459  -1.36101
 ------------------------------------------------------------

 Electric field gradient in molecular frame (a.u.)
         XX             YY             ZZ             XY             XZ             YZ
 ------------------------------------------------------------------------------------------
       -0.015157       0.031245      -0.016088      -0.003044       0.039192       0.019583

 Principal components (a.u.) and orientation 
 of principal axis w.r.t. absolute frame                      Asymmetry parameter eta
 --------------------------------------------------------------------------------------
       -0.057772       0.041452       0.016320                       0.435014

       -0.672728       0.285915       0.682414
       -0.180831       0.830814      -0.526354
        0.717452       0.477495       0.507210
  

 ------------------------------------------------------------
   Atom      X         Y         Z
 ------------------------------------------------------------
   11 C    1.73845   2.57727  -2.90083
 ------------------------------------------------------------

 Electric field gradient in molecular frame (a.u.)
         XX             YY             ZZ             XY             XZ             YZ
 ------------------------------------------------------------------------------------------
        0.069091      -0.060824      -0.008268       0.009710       0.020162       0.001857

 Principal components (a.u.) and orientation 
 of principal axis w.r.t. absolute frame                      Asymmetry parameter eta
 --------------------------------------------------------------------------------------
        0.074750      -0.061548      -0.013202                       0.646774

        0.968812      -0.073026      -0.236793
        0.072631       0.997305      -0.010404
        0.236915      -0.007119       0.971504
  

 ------------------------------------------------------------
   Atom      X         Y         Z
 ------------------------------------------------------------
   12 C    1.23793   5.00143  -1.39505
 ------------------------------------------------------------

 Electric field gradient in molecular frame (a.u.)
         XX             YY             ZZ             XY             XZ             YZ
 ------------------------------------------------------------------------------------------
       -0.026715       0.012118       0.014597      -0.001387       0.061372      -0.005394

 Principal components (a.u.) and orientation 
 of principal axis w.r.t. absolute frame                      Asymmetry parameter eta
 --------------------------------------------------------------------------------------
       -0.070863       0.059267       0.011596                       0.672726

        0.811279       0.578640       0.083676
       -0.024405      -0.109479       0.993689
       -0.584149       0.808202       0.074696
  

 ------------------------------------------------------------
   Atom      X         Y         Z
 ------------------------------------------------------------
   13 C   -1.19483   4.88199   0.20738
 ------------------------------------------------------------

 Electric field gradient in molecular frame (a.u.)
         XX             YY             ZZ             XY             XZ             YZ
 ------------------------------------------------------------------------------------------
        0.121438       0.067689      -0.189127      -0.205495      -0.242885       0.031908

 Principal components (a.u.) and orientation 
 of principal axis w.r.t. absolute frame                      Asymmetry parameter eta
 --------------------------------------------------------------------------------------
        0.379828      -0.336837      -0.042990                       0.773632

        0.763360       0.528115       0.371990
       -0.538956       0.203242       0.817447
       -0.356102       0.824492      -0.439778
  

 ------------------------------------------------------------
   Atom      X         Y         Z
 ------------------------------------------------------------
   14 O   -2.98261   3.20109  -0.93230
 ------------------------------------------------------------

 Electric field gradient in molecular frame (a.u.)
         XX             YY             ZZ             XY             XZ             YZ
 ------------------------------------------------------------------------------------------
        0.663732      -1.480918       0.817186      -0.827925      -0.947044       0.377440

 Principal components (a.u.) and orientation 
 of principal axis w.r.t. absolute frame                      Asymmetry parameter eta
 --------------------------------------------------------------------------------------
        1.902236      -1.764545      -0.137691                       0.855233

        0.686817       0.314435       0.655296
       -0.244443       0.948991      -0.199160
       -0.684493      -0.023396       0.728644
  

 ------------------------------------------------------------
   Atom      X         Y         Z
 ------------------------------------------------------------
   15 C   -2.42734   7.48517   0.36589
 ------------------------------------------------------------

 Electric field gradient in molecular frame (a.u.)
         XX             YY             ZZ             XY             XZ             YZ
 ------------------------------------------------------------------------------------------
        0.022314      -0.061742       0.039429       0.055935      -0.007744      -0.000557

 Principal components (a.u.) and orientation 
 of principal axis w.r.t. absolute frame                      Asymmetry parameter eta
 --------------------------------------------------------------------------------------
       -0.089747       0.053840       0.035907                       0.199808

       -0.447756       0.804224       0.390818
        0.893860       0.391353       0.218763
       -0.022987      -0.447289       0.894094
  

 ------------------------------------------------------------
   Atom      X         Y         Z
 ------------------------------------------------------------
   16 O   -5.76474  -4.83696  -1.21463
 ------------------------------------------------------------

 Electric field gradient in molecular frame (a.u.)
         XX             YY             ZZ             XY             XZ             YZ
 ------------------------------------------------------------------------------------------
       -0.355426       0.611601      -0.256174      -0.775518       0.656802      -0.901672

 Principal components (a.u.) and orientation 
 of principal axis w.r.t. absolute frame                      Asymmetry parameter eta
 --------------------------------------------------------------------------------------
        1.678144      -0.968339      -0.709805                       0.154059

       -0.444745      -0.675457       0.588183
        0.744427       0.086386       0.662092
       -0.498025       0.732322       0.464409
  

 ------------------------------------------------------------
   Atom      X         Y         Z
 ------------------------------------------------------------
   17 C   -0.34709  -6.37524  -0.84491
 ------------------------------------------------------------

 Electric field gradient in molecular frame (a.u.)
         XX             YY             ZZ             XY             XZ             YZ
 ------------------------------------------------------------------------------------------
        0.031718      -0.021744      -0.009974       0.059814       0.042551      -0.040221

 Principal components (a.u.) and orientation 
 of principal axis w.r.t. absolute frame                      Asymmetry parameter eta
 --------------------------------------------------------------------------------------
       -0.097850       0.073708       0.024141                       0.506560

       -0.492198       0.865495       0.093052
        0.676404       0.447554      -0.584956
        0.547923       0.224973       0.805710
  

 ------------------------------------------------------------
   Atom      X         Y         Z
 ------------------------------------------------------------
   18 C    6.52334  -0.69907  -2.55146
 ------------------------------------------------------------

 Electric field gradient in molecular frame (a.u.)
         XX             YY             ZZ             XY             XZ             YZ
 ------------------------------------------------------------------------------------------
       -0.006419       0.015457      -0.009038       0.005231       0.022172      -0.015105

 Principal components (a.u.) and orientation 
 of principal axis w.r.t. absolute frame                      Asymmetry parameter eta
 --------------------------------------------------------------------------------------
       -0.034289       0.023943       0.010346                       0.396562

       -0.628884      -0.255589       0.734288
        0.285693       0.802389       0.523976
        0.723108      -0.539302       0.431589
  

 ------------------------------------------------------------
   Atom      X         Y         Z
 ------------------------------------------------------------
   19 O   -0.68855   4.11965   2.76069
 ------------------------------------------------------------

 Electric field gradient in molecular frame (a.u.)
         XX             YY             ZZ             XY             XZ             YZ
 ------------------------------------------------------------------------------------------
        0.907506      -0.829532      -0.077974       2.414251      -0.248145       0.349474

 Principal components (a.u.) and orientation 
 of principal axis w.r.t. absolute frame                      Asymmetry parameter eta
 --------------------------------------------------------------------------------------
        2.604711      -2.599587      -0.005124                       0.996066

        0.818116      -0.567026      -0.095747
        0.575053       0.806475       0.137524
       -0.000762      -0.167570       0.985860
  

 ------------------------------------------------------------
   Atom      X         Y         Z
 ------------------------------------------------------------
   20 O    0.94827   1.89035   2.70900
 ------------------------------------------------------------

 Electric field gradient in molecular frame (a.u.)
         XX             YY             ZZ             XY             XZ             YZ
 ------------------------------------------------------------------------------------------
        0.279582      -1.574772       1.295190       1.652446      -0.960037      -1.121336

 Principal components (a.u.) and orientation 
 of principal axis w.r.t. absolute frame                      Asymmetry parameter eta
 --------------------------------------------------------------------------------------
        2.689285      -2.610836      -0.078449                       0.941658

       -0.565259      -0.455885       0.687496
       -0.407646       0.878916       0.247651
        0.717152       0.140269       0.682655
  

 ------------------------------------------------------------
   Atom      X         Y         Z
 ------------------------------------------------------------
   21 H   -3.97506   0.79435   1.87581
 ------------------------------------------------------------

 Electric field gradient in molecular frame (a.u.)
         XX             YY             ZZ             XY             XZ             YZ
 ------------------------------------------------------------------------------------------
        0.006625       0.123987      -0.130612      -0.000366       0.183504      -0.003775

 Principal components (a.u.) and orientation 
 of principal axis w.r.t. absolute frame                      Asymmetry parameter eta
 --------------------------------------------------------------------------------------
       -0.257929       0.134494       0.123435                       0.042875

       -0.569924       0.799110       0.191336
        0.007575      -0.227735       0.973694
        0.821662       0.556381       0.123738
  

 ------------------------------------------------------------
   Atom      X         Y         Z
 ------------------------------------------------------------
   22 H   -2.58427  -5.64169   2.38584
 ------------------------------------------------------------

 Electric field gradient in molecular frame (a.u.)
         XX             YY             ZZ             XY             XZ             YZ
 ------------------------------------------------------------------------------------------
        0.068725       0.014703      -0.083428      -0.088335       0.119087       0.160297

 Principal components (a.u.) and orientation 
 of principal axis w.r.t. absolute frame                      Asymmetry parameter eta
 --------------------------------------------------------------------------------------
       -0.267405       0.134166       0.133239                       0.003469

       -0.403593       0.896697       0.181787
       -0.544265      -0.395007       0.740098
        0.735451       0.199759       0.647463
  

 ------------------------------------------------------------
   Atom      X         Y         Z
 ------------------------------------------------------------
   23 H   -1.09901  -2.16316   4.04169
 ------------------------------------------------------------

 Electric field gradient in molecular frame (a.u.)
         XX             YY             ZZ             XY             XZ             YZ
 ------------------------------------------------------------------------------------------
        0.037833       0.121338      -0.159172       0.030952       0.163368      -0.053276

 Principal components (a.u.) and orientation 
 of principal axis w.r.t. absolute frame                      Asymmetry parameter eta
 --------------------------------------------------------------------------------------
       -0.261355       0.131619       0.129735                       0.007207

       -0.485771       0.452086       0.748094
        0.158945       0.887276      -0.432986
        0.859513       0.091427       0.502870
  

 ------------------------------------------------------------
   Atom      X         Y         Z
 ------------------------------------------------------------
   24 H    2.51828  -5.26669   3.78666
 ------------------------------------------------------------

 Electric field gradient in molecular frame (a.u.)
         XX             YY             ZZ             XY             XZ             YZ
 ------------------------------------------------------------------------------------------
        0.138031      -0.228891       0.090860      -0.009364       0.003833       0.141817

 Principal components (a.u.) and orientation 
 of principal axis w.r.t. absolute frame                      Asymmetry parameter eta
 --------------------------------------------------------------------------------------
       -0.282969       0.144706       0.138264                       0.022766

        0.024020       0.040444       0.998893
        0.934630       0.353714      -0.036796
       -0.354810       0.934479      -0.029304
  

 ------------------------------------------------------------
   Atom      X         Y         Z
 ------------------------------------------------------------
   25 H    3.16240  -2.14618   4.63734
 ------------------------------------------------------------

 Electric field gradient in molecular frame (a.u.)
         XX             YY             ZZ             XY             XZ             YZ
 ------------------------------------------------------------------------------------------
        0.099584       0.006693      -0.106276      -0.067361      -0.090528      -0.182163

 Principal components (a.u.) and orientation 
 of principal axis w.r.t. absolute frame                      Asymmetry parameter eta
 --------------------------------------------------------------------------------------
       -0.274543       0.140961       0.133582                       0.026878

        0.288757      -0.065397       0.955166
        0.568249       0.814637      -0.116013
        0.770527      -0.576272      -0.272394
  

 ------------------------------------------------------------
   Atom      X         Y         Z
 ------------------------------------------------------------
   26 H    4.36475  -4.64699  -0.37640
 ------------------------------------------------------------

 Electric field gradient in molecular frame (a.u.)
         XX             YY             ZZ             XY             XZ             YZ
 ------------------------------------------------------------------------------------------
        0.138888      -0.092521      -0.046367      -0.034918      -0.028215      -0.208022

 Principal components (a.u.) and orientation 
 of principal axis w.r.t. absolute frame                      Asymmetry parameter eta
 --------------------------------------------------------------------------------------
       -0.283501       0.144697       0.138804                       0.020787

        0.105556       0.901493      -0.419724
        0.741285      -0.352678      -0.571065
        0.662839       0.250856       0.705490
  

 ------------------------------------------------------------
   Atom      X         Y         Z
 ------------------------------------------------------------
   27 H    6.43329  -3.39663   1.86523
 ------------------------------------------------------------

 Electric field gradient in molecular frame (a.u.)
         XX             YY             ZZ             XY             XZ             YZ
 ------------------------------------------------------------------------------------------
       -0.198025       0.134100       0.063925       0.049849      -0.157702       0.026315

 Principal components (a.u.) and orientation 
 of principal axis w.r.t. absolute frame                      Asymmetry parameter eta
 --------------------------------------------------------------------------------------
       -0.279711       0.143092       0.136618                       0.023145

        0.896608      -0.084209      -0.434744
       -0.134833       0.883222      -0.449155
        0.421798       0.461333       0.780549
  

 ------------------------------------------------------------
   Atom      X         Y         Z
 ------------------------------------------------------------
   28 H    5.19968   0.90859   0.90027
 ------------------------------------------------------------

 Electric field gradient in molecular frame (a.u.)
         XX             YY             ZZ             XY             XZ             YZ
 ------------------------------------------------------------------------------------------
        0.098056      -0.069344      -0.028712      -0.091234      -0.081529      -0.183896

 Principal components (a.u.) and orientation 
 of principal axis w.r.t. absolute frame                      Asymmetry parameter eta
 --------------------------------------------------------------------------------------
       -0.274253       0.138273       0.135980                       0.008360

        0.312209       0.948520      -0.053244
        0.707751      -0.269613      -0.652991
        0.633730      -0.166186       0.755492
  

 ------------------------------------------------------------
   Atom      X         Y         Z
 ------------------------------------------------------------
   29 H    1.29974  -1.39558  -2.69221
 ------------------------------------------------------------

 Electric field gradient in molecular frame (a.u.)
         XX             YY             ZZ             XY             XZ             YZ
 ------------------------------------------------------------------------------------------
        0.111152      -0.080874      -0.030278      -0.080996      -0.068092      -0.190340

 Principal components (a.u.) and orientation 
 of principal axis w.r.t. absolute frame                      Asymmetry parameter eta
 --------------------------------------------------------------------------------------
       -0.276465       0.140971       0.135494                       0.019811

        0.263309       0.877776      -0.400221
        0.726602      -0.453349      -0.516260
        0.634600       0.154865       0.757165
  

 ------------------------------------------------------------
   Atom      X         Y         Z
 ------------------------------------------------------------
   30 H    0.21693   2.37833  -4.30154
 ------------------------------------------------------------

 Electric field gradient in molecular frame (a.u.)
         XX             YY             ZZ             XY             XZ             YZ
 ------------------------------------------------------------------------------------------
       -0.077460       0.125930      -0.048470      -0.028685      -0.204343      -0.025990

 Principal components (a.u.) and orientation 
 of principal axis w.r.t. absolute frame                      Asymmetry parameter eta
 --------------------------------------------------------------------------------------
       -0.271590       0.141914       0.129676                       0.045063

        0.728338      -0.683983      -0.041129
        0.096907       0.043400       0.994347
        0.678331       0.728206      -0.097893
  

 ------------------------------------------------------------
   Atom      X         Y         Z
 ------------------------------------------------------------
   31 H    3.43590   2.84706  -4.04595
 ------------------------------------------------------------

 Electric field gradient in molecular frame (a.u.)
         XX             YY             ZZ             XY             XZ             YZ
 ------------------------------------------------------------------------------------------
       -0.150653       0.133018       0.017635      -0.043375       0.196775       0.031358

 Principal components (a.u.) and orientation 
 of principal axis w.r.t. absolute frame                      Asymmetry parameter eta
 --------------------------------------------------------------------------------------
       -0.287323       0.148118       0.139205                       0.031022

        0.827581       0.504282      -0.246597
        0.126203       0.260905       0.957079
       -0.546976       0.823182      -0.152278
  

 ------------------------------------------------------------
   Atom      X         Y         Z
 ------------------------------------------------------------
   32 H    1.07224   6.52607  -2.79229
 ------------------------------------------------------------

 Electric field gradient in molecular frame (a.u.)
         XX             YY             ZZ             XY             XZ             YZ
 ------------------------------------------------------------------------------------------
        0.134539      -0.086805      -0.047734       0.030308      -0.019411       0.205946

 Principal components (a.u.) and orientation 
 of principal axis w.r.t. absolute frame                      Asymmetry parameter eta
 --------------------------------------------------------------------------------------
       -0.277198       0.144695       0.132504                       0.043981

       -0.085876       0.644075       0.760127
        0.737844       0.553789      -0.385881
       -0.669486       0.527717      -0.522784
  

 ------------------------------------------------------------
   Atom      X         Y         Z
 ------------------------------------------------------------
   33 H    2.87447   5.46049  -0.20996
 ------------------------------------------------------------

 Electric field gradient in molecular frame (a.u.)
         XX             YY             ZZ             XY             XZ             YZ
 ------------------------------------------------------------------------------------------
       -0.122398       0.121318       0.001080      -0.073873      -0.188739      -0.057584

 Principal components (a.u.) and orientation 
 of principal axis w.r.t. absolute frame                      Asymmetry parameter eta
 --------------------------------------------------------------------------------------
       -0.281019       0.144604       0.136416                       0.029135

        0.787500       0.086688      -0.610187
        0.226622       0.879968       0.417491
        0.573137      -0.467056       0.673330
  

 ------------------------------------------------------------
   Atom      X         Y         Z
 ------------------------------------------------------------
   34 H   -4.14135   7.40369   1.52717
 ------------------------------------------------------------

 Electric field gradient in molecular frame (a.u.)
         XX             YY             ZZ             XY             XZ             YZ
 ------------------------------------------------------------------------------------------
       -0.148063       0.137510       0.010553      -0.012187       0.199248       0.011576

 Principal components (a.u.) and orientation 
 of principal axis w.r.t. absolute frame                      Asymmetry parameter eta
 --------------------------------------------------------------------------------------
       -0.283859       0.146586       0.137273                       0.032811

        0.826811       0.523981      -0.204518
        0.039328       0.308858       0.950295
       -0.561104       0.793757      -0.234760
  

 ------------------------------------------------------------
   Atom      X         Y         Z
 ------------------------------------------------------------
   35 H   -1.15844   8.86460   1.24349
 ------------------------------------------------------------

 Electric field gradient in molecular frame (a.u.)
         XX             YY             ZZ             XY             XZ             YZ
 ------------------------------------------------------------------------------------------
       -0.022456      -0.049483       0.071939      -0.173865      -0.112303      -0.121101

 Principal components (a.u.) and orientation 
 of principal axis w.r.t. absolute frame                      Asymmetry parameter eta
 --------------------------------------------------------------------------------------
       -0.286467       0.148049       0.138417                       0.033624

        0.616949      -0.296894       0.728854
        0.666497      -0.295388      -0.684491
        0.418516       0.908075       0.015639
  

 ------------------------------------------------------------
   Atom      X         Y         Z
 ------------------------------------------------------------
   36 H   -2.99305   8.17106  -1.50303
 ------------------------------------------------------------

 Electric field gradient in molecular frame (a.u.)
         XX             YY             ZZ             XY             XZ             YZ
 ------------------------------------------------------------------------------------------
        0.115129       0.095410      -0.210539       0.041943      -0.102572       0.125969

 Principal components (a.u.) and orientation 
 of principal axis w.r.t. absolute frame                      Asymmetry parameter eta
 --------------------------------------------------------------------------------------
       -0.286269       0.148445       0.137824                       0.037103

        0.265916       0.828640      -0.492589
       -0.328353       0.558288       0.761905
        0.906351      -0.040860       0.420544
  

 ------------------------------------------------------------
   Atom      X         Y         Z
 ------------------------------------------------------------
   37 H   -1.66926  -7.76059  -1.63733
 ------------------------------------------------------------

 Electric field gradient in molecular frame (a.u.)
         XX             YY             ZZ             XY             XZ             YZ
 ------------------------------------------------------------------------------------------
       -0.031086      -0.049278       0.080364      -0.178496      -0.100204      -0.109094

 Principal components (a.u.) and orientation 
 of principal axis w.r.t. absolute frame                      Asymmetry parameter eta
 --------------------------------------------------------------------------------------
       -0.279816       0.142603       0.137212                       0.019266

        0.635451       0.134298       0.760372
        0.671980      -0.581233      -0.458923
        0.380322       0.802578      -0.459591
  

 ------------------------------------------------------------
   Atom      X         Y         Z
 ------------------------------------------------------------
   38 H    0.55333  -5.44135  -2.45152
 ------------------------------------------------------------

 Electric field gradient in molecular frame (a.u.)
         XX             YY             ZZ             XY             XZ             YZ
 ------------------------------------------------------------------------------------------
        0.063086       0.051045      -0.114131      -0.084343       0.151546       0.152939

 Principal components (a.u.) and orientation 
 of principal axis w.r.t. absolute frame                      Asymmetry parameter eta
 --------------------------------------------------------------------------------------
       -0.290392       0.150697       0.139695                       0.037888

       -0.440387       0.786309      -0.433333
       -0.455371       0.220341       0.862605
        0.773755       0.577207       0.261027
  

 ------------------------------------------------------------
   Atom      X         Y         Z
 ------------------------------------------------------------
   39 H    1.07444  -7.45455   0.19657
 ------------------------------------------------------------

 Electric field gradient in molecular frame (a.u.)
         XX             YY             ZZ             XY             XZ             YZ
 ------------------------------------------------------------------------------------------
       -0.060707       0.030498       0.030209       0.157188      -0.151366       0.111401

 Principal components (a.u.) and orientation 
 of principal axis w.r.t. absolute frame                      Asymmetry parameter eta
 --------------------------------------------------------------------------------------
       -0.289313       0.148874       0.140438                       0.029160

        0.690466       0.665458      -0.283589
       -0.515967       0.727845       0.451684
        0.506985      -0.165550       0.845907
  

 ------------------------------------------------------------
   Atom      X         Y         Z
 ------------------------------------------------------------
   40 H    5.86559  -1.90682  -4.09768
 ------------------------------------------------------------

 Electric field gradient in molecular frame (a.u.)
         XX             YY             ZZ             XY             XZ             YZ
 ------------------------------------------------------------------------------------------
        0.098484      -0.001382      -0.097102      -0.082511      -0.101849      -0.189955

 Principal components (a.u.) and orientation 
 of principal axis w.r.t. absolute frame                      Asymmetry parameter eta
 --------------------------------------------------------------------------------------
       -0.289413       0.147754       0.141659                       0.021059

        0.320093      -0.403580       0.857125
        0.583779       0.796577       0.157059
        0.746152      -0.450098      -0.490580
  

 ------------------------------------------------------------
   Atom      X         Y         Z
 ------------------------------------------------------------
   41 H    6.95226   1.17121  -3.31800
 ------------------------------------------------------------

 Electric field gradient in molecular frame (a.u.)
         XX             YY             ZZ             XY             XZ             YZ
 ------------------------------------------------------------------------------------------
        0.127091      -0.213076       0.085985      -0.079171       0.034709       0.147387

 Principal components (a.u.) and orientation 
 of principal axis w.r.t. absolute frame                      Asymmetry parameter eta
 --------------------------------------------------------------------------------------
       -0.291352       0.147843       0.143508                       0.014878

        0.202263       0.562780       0.801479
        0.905766       0.203697      -0.371612
       -0.372395       0.801115      -0.468547
  

 ------------------------------------------------------------
   Atom      X         Y         Z
 ------------------------------------------------------------
   42 H    8.31379  -1.47285  -1.85574
 ------------------------------------------------------------

 Electric field gradient in molecular frame (a.u.)
         XX             YY             ZZ             XY             XZ             YZ
 ------------------------------------------------------------------------------------------
       -0.176997       0.085464       0.091533       0.139785      -0.125000       0.056144

 Principal components (a.u.) and orientation 
 of principal axis w.r.t. absolute frame                      Asymmetry parameter eta
 --------------------------------------------------------------------------------------
       -0.287085       0.146539       0.140546                       0.020877

        0.862370       0.282468      -0.420155
       -0.374856       0.914054      -0.154881
        0.340296       0.291062       0.894137
  

 Task  times  cpu:      468.9s     wall:      469.5s


                                NWChem Input Module
                                -------------------


 Summary of allocated global arrays
-----------------------------------
  No active global arrays


                         GA Statistics for process    0
                         ------------------------------

       create   destroy   get      put      acc     scatter   gather  read&inc
calls:  210      210     5.41e+05 7382     3.96e+05    0        0     5631     
number of processes/call 1.00e+00 1.15e+00 1.00e+00 0.00e+00 0.00e+00
bytes total:             5.45e+08 6.03e+07 3.32e+08 0.00e+00 0.00e+00 4.50e+04
bytes remote:            1.14e+08 2.04e+07 5.37e+07 0.00e+00 0.00e+00 0.00e+00
Max memory consumed for GA by this process: 10446976 bytes

MA_summarize_allocated_blocks: starting scan ...
MA_summarize_allocated_blocks: scan completed: 0 heap blocks, 0 stack blocks
MA usage statistics:

	allocation statistics:
					      heap	     stack
					      ----	     -----
	current number of blocks	         0	         0
	maximum number of blocks	        22	        51
	current total bytes		         0	         0
	maximum total bytes		   9712496	  22540232
	maximum total K-bytes		      9713	     22541
	maximum total M-bytes		        10	        23


                                     CITATION
                                     --------
                Please cite the following reference when publishing
                           results obtained with NWChem:

                 M. Valiev, E.J. Bylaska, N. Govind, K. Kowalski,
              T.P. Straatsma, H.J.J. van Dam, D. Wang, J. Nieplocha,
                        E. Apra, T.L. Windus, W.A. de Jong
                 "NWChem: a comprehensive and scalable open-source
                  solution for large scale molecular simulations"
                      Comput. Phys. Commun. 181, 1477 (2010)
                           doi:10.1016/j.cpc.2010.04.018

                                      AUTHORS
                                      -------
          E. Apra, E. J. Bylaska, W. A. de Jong, N. Govind, K. Kowalski,
       T. P. Straatsma, M. Valiev, H. J. J. van Dam, D. Wang, T. L. Windus,
        J. Hammond, J. Autschbach, K. Bhaskaran-Nair, J. Brabec, K. Lopata,
       S. A. Fischer, S. Krishnamoorthy, W. Ma, M. Klemm, O. Villa, Y. Chen,
    V. Anisimov, F. Aquino, S. Hirata, M. T. Hackler, T. Risthaus, M. Malagoli,
       A. Marenich, A. Otero-de-la-Roza, J. Mullin, P. Nichols, R. Peverati,
     J. Pittner, Y. Zhao, P.-D. Fan, A. Fonari, M. Williamson, R. J. Harrison,
       J. R. Rehr, M. Dupuis, D. Silverstein, D. M. A. Smith, J. Nieplocha,
        V. Tipparaju, M. Krishnan, B. E. Van Kuiken, A. Vazquez-Mayagoitia,
        L. Jensen, M. Swart, Q. Wu, T. Van Voorhis, A. A. Auer, M. Nooijen,
      L. D. Crosby, E. Brown, G. Cisneros, G. I. Fann, H. Fruchtl, J. Garza,
        K. Hirao, R. A. Kendall, J. A. Nichols, K. Tsemekhman, K. Wolinski,
     J. Anchell, D. E. Bernholdt, P. Borowski, T. Clark, D. Clerc, H. Dachsel,
   M. J. O. Deegan, K. Dyall, D. Elwood, E. Glendening, M. Gutowski, A. C. Hess,
         J. Jaffe, B. G. Johnson, J. Ju, R. Kobayashi, R. Kutteh, Z. Lin,
   R. Littlefield, X. Long, B. Meng, T. Nakajima, S. Niu, L. Pollack, M. Rosing,
   K. Glaesemann, G. Sandrone, M. Stave, H. Taylor, G. Thomas, J. H. van Lenthe,
                               A. T. Wong, Z. Zhang.

 Total times  cpu:      469.2s     wall:      469.9s
