# Supplementary material for: Reference-free NOE NMR analysis
Source: Chem Sci. 2020 Aug 31;11(36):9930–6. doi: 10.1039/d0sc02970j (PMC8162118; doi:10.1039/d0sc02970j)
Supplement: SC-011-D0SC02970J-s002 [file SC-011-D0SC02970J-s002.piz › artemisinin_structures/artemisin_SSSSRRS/artemisin_SSSSRRS_b36311.nw]

start molecule

title molecule
 

geometry units angstroms print xyz autosym
  C        0.97320        6.03280       -8.93140
  O        0.29330        5.09680       -9.77950
  C       -1.06440        5.15420       -9.80440
  C       -1.66960        6.32310       -9.04120
  C       -1.13530        6.38180       -7.58700
  C        0.37160        5.98440       -7.50350
  C       -2.00320        5.60960       -6.57470
  C       -1.28340        5.45350       -5.24180
  C       -0.02480        4.57690       -5.37290
  C        0.55780        4.59210       -6.82000
  C        2.02180        4.09050       -6.82500
  C        3.10420        5.16990       -6.69780
  C        2.98580        6.28110       -7.75960
  O        2.37830        5.75940       -8.94620
  C        4.36850        6.80280       -8.14260
  O       -1.72240        4.33220      -10.43040
  C       -3.19480        6.33870       -9.15430
  C       -0.35460        3.14400       -4.92390
  O        2.24740        7.41480       -7.27530
  O        1.02060        6.93820       -6.63270
  H        0.87240        7.03390       -9.37150
  H       -1.33150        7.22630       -9.56910
  H       -1.21230        7.43870       -7.28770
  H       -2.27210        4.62060       -6.96530
  H       -2.94230        6.15050       -6.40740
  H       -1.97240        5.04540       -4.49280
  H       -0.99600        6.44670       -4.87330
  H        0.72530        4.96930       -4.67340
  H       -0.01210        3.85440       -7.40350
  H        2.19010        3.54820       -7.76570
  H        2.18760        3.34370       -6.04170
  H        4.06610        4.65330       -6.81140
  H        3.09660        5.59810       -5.68830
  H        4.28260        7.60090       -8.88950
  H        4.88810        7.22490       -7.27580
  H        4.98660        6.01440       -8.58510
  H       -3.49950        6.43310      -10.20290
  H       -3.64510        5.41590       -8.77420
  H       -3.61900        7.18710       -8.60760
  H       -1.12070        2.69470       -5.56500
  H        0.52510        2.49520       -4.94530
  H       -0.73250        3.13970       -3.89550
end
BASIS "ao basis" PRINT
* library 6-31G*
END
scf
 direct
end
dft
xc b3lyp
end
property
 efieldgrad
end
task dft property
