# Supplementary material for: Reference-free NOE NMR analysis
Source: Chem Sci. 2020 Aug 31;11(36):9930–6. doi: 10.1039/d0sc02970j (PMC8162118; doi:10.1039/d0sc02970j)
Supplement: SC-011-D0SC02970J-s002 [file SC-011-D0SC02970J-s002.piz › artemisinin_structures/artemisin_SSSSRRS/artemisin_SSSSRRS_b36312.out]

 argument  1 = artemisin_SSRSRSS/artemisin_SSRSRSS_b36312.nw
  Warning: test file already existed: ./molecule.dir_check_s.5
                                         
                                         


              Northwest Computational Chemistry Package (NWChem) 6.6
              ------------------------------------------------------


                    Environmental Molecular Sciences Laboratory
                       Pacific Northwest National Laboratory
                                Richland, WA 99352

                              Copyright (c) 1994-2015
                       Pacific Northwest National Laboratory
                            Battelle Memorial Institute

             NWChem is an open-source computational chemistry package
                        distributed under the terms of the
                      Educational Community License (ECL) 2.0
             A copy of the license is included with this distribution
                              in the LICENSE.TXT file

                                  ACKNOWLEDGMENT
                                  --------------

            This software and its documentation were developed at the
            EMSL at Pacific Northwest National Laboratory, a multiprogram
            national laboratory, operated for the U.S. Department of Energy
            by Battelle under Contract Number DE-AC05-76RL01830. Support
            for this work was provided by the Department of Energy Office
            of Biological and Environmental Research, Office of Basic
            Energy Sciences, and the Office of Advanced Scientific Computing.


           Job information
           ---------------

    hostname        = nmrserver1
    program         = /home/software/NWChem/bin/nwchem
    date            = Sun Jul 23 19:20:07 2017

    compiled        = Mon_Dec_26_22:57:25_2016
    source          = /home/software/src/nwchem-6.6
    nwchem branch   = 6.6
    nwchem revision = 27746
    ga revision     = 10594
    input           = artemisin_SSRSRSS/artemisin_SSRSRSS_b36312.nw
    prefix          = molecule.
    data base       = ./molecule.db
    status          = startup
    nproc           =        6
    time left       =     -1s


           Memory information
           ------------------

    heap     =   13107200 doubles =    100.0 Mbytes
    stack    =   13107197 doubles =    100.0 Mbytes
    global   =   26214400 doubles =    200.0 Mbytes (distinct from heap & stack)
    total    =   52428797 doubles =    400.0 Mbytes
    verify   = yes
    hardfail = no 


           Directory information
           ---------------------

  0 permanent = .
  0 scratch   = .


                                NWChem Input Module
                                -------------------


                                     molecule
                                     --------

 Scaling coordinates for geometry "geometry" by  1.889725989
 (inverse scale =  0.529177249)

 C1  symmetry detected

          ------
          auto-z
          ------


                             Geometry "geometry" -> ""
                             -------------------------

 Output coordinates in angstroms (scale by  1.889725989 to convert to a.u.)

  No.       Tag          Charge          X              Y              Z
 ---- ---------------- ---------- -------------- -------------- --------------
    1 C                    6.0000    -1.45847677     0.53475387     0.03833941
    2 O                    8.0000    -1.95527045    -0.38159095    -0.95013354
    3 C                    6.0000    -1.74053466    -1.70970380    -0.77314391
    4 C                    6.0000    -1.31902672    -2.12987037     0.62955636
    5 C                    6.0000    -0.20870084    -1.24189475     1.25343613
    6 C                    6.0000    -0.04804209     0.10096822     0.50613136
    7 C                    6.0000     1.15534452    -1.87944022     1.56774956
    8 C                    6.0000     2.10343886    -1.93493101     0.38132459
    9 C                    6.0000     2.32639309    -0.54717103    -0.24426120
   10 C                    6.0000     0.95602290     0.02891442    -0.69318134
   11 C                    6.0000     1.06191150     1.37094076    -1.46147614
   12 C                    6.0000     0.83434709     2.65903808    -0.65868621
   13 C                    6.0000    -0.48899943     2.67321457     0.13652120
   14 O                    8.0000    -1.46916367     1.85788061    -0.51331595
   15 C                    6.0000    -1.04863142     4.09082248     0.21858742
   16 O                    8.0000    -1.93964643    -2.50306306    -1.68610072
   17 C                    6.0000    -1.07056954    -3.63660234     0.70003652
   18 C                    6.0000     3.33664834    -0.69676129    -1.38955504
   19 O                    8.0000    -0.30018977     2.23200205     1.48891693
   20 O                    8.0000     0.52224183     1.02485495     1.45842804
   21 H                    1.0000    -2.16908384     0.55108131     0.87534013
   22 H                    1.0000    -2.22904387    -1.96289662     1.22723795
   23 H                    1.0000    -0.60229337    -0.99798036     2.25450149
   24 H                    1.0000     1.04365549    -2.87657187     2.00438559
   25 H                    1.0000     1.63983990    -1.28138902     2.35243878
   26 H                    1.0000     1.71396199    -2.62816201    -0.37398389
   27 H                    1.0000     3.06233016    -2.34688174     0.71970499
   28 H                    1.0000     2.77375209     0.11490143     0.50817237
   29 H                    1.0000     0.57288243    -0.69120870    -1.42900947
   30 H                    1.0000     0.30719256     1.34805135    -2.26086634
   31 H                    1.0000     2.01082588     1.46203278    -1.99550950
   32 H                    1.0000     0.82907098     3.47741231    -1.39061328
   33 H                    1.0000     1.68678952     2.84294362     0.00645118
   34 H                    1.0000    -1.97967432     4.10139765     0.79738007
   35 H                    1.0000    -0.34762765     4.76640135     0.72021524
   36 H                    1.0000    -1.28356412     4.48718921    -0.77491583
   37 H                    1.0000    -1.93791181    -4.19132124     0.32361805
   38 H                    1.0000    -0.21163974    -3.93469013     0.09124039
   39 H                    1.0000    -0.90644470    -3.96226113     1.73212711
   40 H                    1.0000     2.89466832    -1.21894819    -2.24462971
   41 H                    1.0000     3.70812114     0.27343324    -1.73053983
   42 H                    1.0000     4.21367185    -1.26686757    -1.06337573

      Atomic Mass 
      ----------- 

      C                 12.000000
      O                 15.994910
      H                  1.007825


 Effective nuclear repulsion energy (a.u.)    1855.8337999307

            Nuclear Dipole moment (a.u.) 
            ----------------------------
        X                 Y               Z
 ---------------- ---------------- ----------------
    -0.0000000000     0.0000000000     0.0000000000


                                Z-matrix (autoz)
                                -------- 

 Units are Angstrom for bonds and degrees for angles

      Type          Name      I     J     K     L     M      Value
      ----------- --------  ----- ----- ----- ----- ----- ----------
    1 Stretch                  1     2                       1.43651
    2 Stretch                  1     6                       1.54801
    3 Stretch                  1    14                       1.43356
    4 Stretch                  1    21                       1.09809
    5 Stretch                  2     3                       1.35695
    6 Stretch                  3     4                       1.52374
    7 Stretch                  3    16                       1.22579
    8 Stretch                  4     5                       1.55259
    9 Stretch                  4    17                       1.52871
   10 Stretch                  4    22                       1.10147
   11 Stretch                  5     6                       1.54517
   12 Stretch                  5     7                       1.53814
   13 Stretch                  5    23                       1.10297
   14 Stretch                  6    10                       1.56579
   15 Stretch                  6    20                       1.44418
   16 Stretch                  7     8                       1.51973
   17 Stretch                  7    24                       1.09426
   18 Stretch                  7    25                       1.09915
   19 Stretch                  8     9                       1.53849
   20 Stretch                  8    26                       1.09670
   21 Stretch                  8    27                       1.09712
   22 Stretch                  9    10                       1.55284
   23 Stretch                  9    18                       1.53450
   24 Stretch                  9    28                       1.09755
   25 Stretch                 10    11                       1.55001
   26 Stretch                 10    29                       1.09855
   27 Stretch                 11    12                       1.53475
   28 Stretch                 11    30                       1.09961
   29 Stretch                 11    31                       1.09267
   30 Stretch                 12    13                       1.54396
   31 Stretch                 12    32                       1.09794
   32 Stretch                 12    33                       1.09676
   33 Stretch                 13    14                       1.43101
   34 Stretch                 13    15                       1.52628
   35 Stretch                 13    19                       1.43502
   36 Stretch                 15    34                       1.09634
   37 Stretch                 15    35                       1.09519
   38 Stretch                 15    36                       1.09515
   39 Stretch                 17    37                       1.09621
   40 Stretch                 17    38                       1.09419
   41 Stretch                 17    39                       1.09462
   42 Stretch                 18    40                       1.09507
   43 Stretch                 18    41                       1.09341
   44 Stretch                 18    42                       1.09571
   45 Stretch                 19    20                       1.46100
   46 Bend                     1     2     3               118.67622
   47 Bend                     1     6     5               107.15447
   48 Bend                     1     6    10               111.45050
   49 Bend                     1     6    20               112.32058
   50 Bend                     1    14    13               110.24379
   51 Bend                     2     1     6               110.13815
   52 Bend                     2     1    14               108.74660
   53 Bend                     2     1    21               108.07027
   54 Bend                     2     3     4               115.70473
   55 Bend                     2     3    16               120.70506
   56 Bend                     3     4     5               114.20679
   57 Bend                     3     4    17               111.05019
   58 Bend                     3     4    22               103.24836
   59 Bend                     4     3    16               123.51077
   60 Bend                     4     5     6               112.15190
   61 Bend                     4     5     7               118.63650
   62 Bend                     4     5    23               103.64978
   63 Bend                     4    17    37               110.75249
   64 Bend                     4    17    38               111.74296
   65 Bend                     4    17    39               111.16597
   66 Bend                     5     4    17               115.40111
   67 Bend                     5     4    22               106.62446
   68 Bend                     5     6    10               113.39850
   69 Bend                     5     6    20               106.14780
   70 Bend                     5     7     8               114.13272
   71 Bend                     5     7    24               111.63700
   72 Bend                     5     7    25               108.13499
   73 Bend                     6     1    14               112.43990
   74 Bend                     6     1    21               111.31205
   75 Bend                     6     5     7               111.52119
   76 Bend                     6     5    23               106.49125
   77 Bend                     6    10     9               111.19477
   78 Bend                     6    10    11               112.55829
   79 Bend                     6    10    29               108.63642
   80 Bend                     6    20    19               108.66572
   81 Bend                     7     5    23               102.86492
   82 Bend                     7     8     9               112.01915
   83 Bend                     7     8    26               109.82758
   84 Bend                     7     8    27               108.55313
   85 Bend                     8     7    24               109.99365
   86 Bend                     8     7    25               107.59035
   87 Bend                     8     9    10               108.92355
   88 Bend                     8     9    18               108.11729
   89 Bend                     8     9    28               108.93113
   90 Bend                     9     8    26               109.97422
   91 Bend                     9     8    27               109.72163
   92 Bend                     9    10    11               113.84211
   93 Bend                     9    10    29               104.96545
   94 Bend                     9    18    40               111.31871
   95 Bend                     9    18    41               111.71120
   96 Bend                     9    18    42               110.82416
   97 Bend                    10     6    20               106.33704
   98 Bend                    10     9    18               113.66532
   99 Bend                    10     9    28               109.51794
  100 Bend                    10    11    12               117.21103
  101 Bend                    10    11    30               107.18330
  102 Bend                    10    11    31               111.94786
  103 Bend                    11    10    29               105.03322
  104 Bend                    11    12    13               113.84116
  105 Bend                    11    12    32               106.11659
  106 Bend                    11    12    33               110.04208
  107 Bend                    12    11    30               107.21540
  108 Bend                    12    11    31               108.32747
  109 Bend                    12    13    14               110.36248
  110 Bend                    12    13    15               110.51753
  111 Bend                    12    13    19               111.70289
  112 Bend                    13    12    32               109.41354
  113 Bend                    13    12    33               110.62730
  114 Bend                    13    15    34               110.40951
  115 Bend                    13    15    35               111.27678
  116 Bend                    13    15    36               111.47153
  117 Bend                    13    19    20               107.96500
  118 Bend                    14     1    21               105.94835
  119 Bend                    14    13    15               107.60579
  120 Bend                    14    13    19               110.05399
  121 Bend                    15    13    19               106.44762
  122 Bend                    17     4    22               104.99137
  123 Bend                    18     9    28               107.58571
  124 Bend                    24     7    25               104.82889
  125 Bend                    26     8    27               106.58639
  126 Bend                    30    11    31               104.03318
  127 Bend                    32    12    33               106.44143
  128 Bend                    34    15    35               107.20628
  129 Bend                    34    15    36               107.05351
  130 Bend                    35    15    36               109.24246
  131 Bend                    37    17    38               106.98897
  132 Bend                    37    17    39               106.96865
  133 Bend                    38    17    39               109.01745
  134 Bend                    40    18    41               108.46528
  135 Bend                    40    18    42               107.90206
  136 Bend                    41    18    42               106.41415
  137 Torsion                  1     2     3     4          15.61537
  138 Torsion                  1     2     3    16        -167.51421
  139 Torsion                  1     6     5     4          35.10973
  140 Torsion                  1     6     5     7         170.89768
  141 Torsion                  1     6     5    23         -77.61160
  142 Torsion                  1     6    10     9        -174.09469
  143 Torsion                  1     6    10    11          56.81501
  144 Torsion                  1     6    10    29         -59.06603
  145 Torsion                  1     6    20    19         -11.21798
  146 Torsion                  1    14    13    12          94.10291
  147 Torsion                  1    14    13    15        -145.23288
  148 Torsion                  1    14    13    19         -29.63434
  149 Torsion                  2     1     6     5         -66.40466
  150 Torsion                  2     1     6    10          58.19428
  151 Torsion                  2     1     6    20         177.40411
  152 Torsion                  2     1    14    13        -154.45407
  153 Torsion                  2     3     4     5         -45.88773
  154 Torsion                  2     3     4    17        -178.49407
  155 Torsion                  2     3     4    22          69.45926
  156 Torsion                  3     2     1     6          40.84990
  157 Torsion                  3     2     1    14         164.47810
  158 Torsion                  3     2     1    21         -80.94256
  159 Torsion                  3     4     5     6          16.32046
  160 Torsion                  3     4     5     7        -116.02391
  161 Torsion                  3     4     5    23         130.79353
  162 Torsion                  3     4    17    37         -53.20550
  163 Torsion                  3     4    17    38          65.97161
  164 Torsion                  3     4    17    39        -171.98158
  165 Torsion                  4     5     6    10         -88.29747
  166 Torsion                  4     5     6    20         155.31977
  167 Torsion                  4     5     7     8          83.95278
  168 Torsion                  4     5     7    24         -41.55228
  169 Torsion                  4     5     7    25        -156.36458
  170 Torsion                  5     4     3    16         137.33963
  171 Torsion                  5     4    17    37         174.79470
  172 Torsion                  5     4    17    38         -66.02819
  173 Torsion                  5     4    17    39          56.01862
  174 Torsion                  5     6     1    14         172.14253
  175 Torsion                  5     6     1    21          53.44284
  176 Torsion                  5     6    10     9         -53.07645
  177 Torsion                  5     6    10    11         177.83325
  178 Torsion                  5     6    10    29          61.95221
  179 Torsion                  5     6    20    19        -128.01327
  180 Torsion                  5     7     8     9          55.29054
  181 Torsion                  5     7     8    26         -67.22398
  182 Torsion                  5     7     8    27         176.60189
  183 Torsion                  6     1    14    13         -32.21049
  184 Torsion                  6     5     4    17         146.81954
  185 Torsion                  6     5     4    22         -97.03634
  186 Torsion                  6     5     7     8         -48.66756
  187 Torsion                  6     5     7    24        -174.17262
  188 Torsion                  6     5     7    25          71.01507
  189 Torsion                  6    10     9     8          57.01784
  190 Torsion                  6    10     9    18         177.62572
  191 Torsion                  6    10     9    28         -62.02104
  192 Torsion                  6    10    11    12          30.20614
  193 Torsion                  6    10    11    30         -90.28092
  194 Torsion                  6    10    11    31         156.24987
  195 Torsion                  6    20    19    13         -50.32084
  196 Torsion                  7     5     4    17          14.47518
  197 Torsion                  7     5     4    22         130.61930
  198 Torsion                  7     5     6    10          47.49049
  199 Torsion                  7     5     6    20         -68.89228
  200 Torsion                  7     8     9    10         -58.36312
  201 Torsion                  7     8     9    18         177.67559
  202 Torsion                  7     8     9    28          61.04157
  203 Torsion                  8     7     5    23        -162.43726
  204 Torsion                  8     9    10    11        -174.57754
  205 Torsion                  8     9    10    29         -60.26811
  206 Torsion                  8     9    18    40          71.27934
  207 Torsion                  8     9    18    41        -167.29798
  208 Torsion                  8     9    18    42         -48.81766
  209 Torsion                  9     8     7    24        -178.34244
  210 Torsion                  9     8     7    25         -64.69814
  211 Torsion                  9    10     6    20          63.19490
  212 Torsion                  9    10    11    12         -97.49909
  213 Torsion                  9    10    11    30         142.01385
  214 Torsion                  9    10    11    31          28.54464
  215 Torsion                 10     6     1    14         -63.25854
  216 Torsion                 10     6     1    21         178.04177
  217 Torsion                 10     6     5    23         158.98120
  218 Torsion                 10     6    20    19         110.94243
  219 Torsion                 10     9     8    26          64.06798
  220 Torsion                 10     9     8    27        -178.99892
  221 Torsion                 10     9    18    40         -49.78101
  222 Torsion                 10     9    18    41          71.64166
  223 Torsion                 10     9    18    42        -169.87802
  224 Torsion                 10    11    12    13         -52.89542
  225 Torsion                 10    11    12    32        -173.28972
  226 Torsion                 10    11    12    33          71.93790
  227 Torsion                 11    10     6    20         -65.89540
  228 Torsion                 11    10     9    18         -53.96966
  229 Torsion                 11    10     9    28          66.38358
  230 Torsion                 11    12    13    14         -28.32876
  231 Torsion                 11    12    13    15        -147.23492
  232 Torsion                 11    12    13    19          94.44944
  233 Torsion                 12    11    10    29         148.23171
  234 Torsion                 12    13    15    34        -179.08286
  235 Torsion                 12    13    15    35         -60.16141
  236 Torsion                 12    13    15    36          62.06192
  237 Torsion                 12    13    19    20         -45.91596
  238 Torsion                 13    12    11    30          67.57476
  239 Torsion                 13    12    11    31         179.29398
  240 Torsion                 13    14     1    21          89.59125
  241 Torsion                 14     1     6    20          55.95130
  242 Torsion                 14    13    12    32          90.19504
  243 Torsion                 14    13    12    33        -152.84858
  244 Torsion                 14    13    15    34          60.35059
  245 Torsion                 14    13    15    35         179.27204
  246 Torsion                 14    13    15    36         -58.50464
  247 Torsion                 14    13    19    20          77.03799
  248 Torsion                 15    13    12    32         -28.71112
  249 Torsion                 15    13    12    33          88.24525
  250 Torsion                 15    13    19    20        -166.63505
  251 Torsion                 16     3     4    17           4.73329
  252 Torsion                 16     3     4    22        -107.31338
  253 Torsion                 17     4     5    23         -98.70738
  254 Torsion                 18     9     8    26         -59.89331
  255 Torsion                 18     9     8    27          57.03979
  256 Torsion                 18     9    10    29          60.33977
  257 Torsion                 19    13    12    32        -147.02676
  258 Torsion                 19    13    12    33         -30.07039
  259 Torsion                 19    13    15    34         -57.60508
  260 Torsion                 19    13    15    35          61.31638
  261 Torsion                 19    13    15    36        -176.46030
  262 Torsion                 20     6     1    21         -62.74840
  263 Torsion                 20     6     5    23          42.59844
  264 Torsion                 20     6    10    29         178.22356
  265 Torsion                 22     4     5    23          17.43674
  266 Torsion                 22     4    17    37          57.72745
  267 Torsion                 22     4    17    38         176.90456
  268 Torsion                 22     4    17    39         -61.04863
  269 Torsion                 23     5     7    24          72.05768
  270 Torsion                 23     5     7    25         -42.75462
  271 Torsion                 24     7     8    26          59.14304
  272 Torsion                 24     7     8    27         -57.03109
  273 Torsion                 25     7     8    26         172.78735
  274 Torsion                 25     7     8    27          56.61321
  275 Torsion                 26     8     9    28        -176.52733
  276 Torsion                 27     8     9    28         -59.59422
  277 Torsion                 28     9    10    29        -179.30698
  278 Torsion                 28     9    18    40        -171.21803
  279 Torsion                 28     9    18    41         -49.79536
  280 Torsion                 28     9    18    42          68.68497
  281 Torsion                 29    10    11    30          27.74466
  282 Torsion                 29    10    11    31         -85.72455
  283 Torsion                 30    11    12    32         -52.81955
  284 Torsion                 30    11    12    33        -167.59192
  285 Torsion                 31    11    12    32          58.89968
  286 Torsion                 31    11    12    33         -55.87270


            XYZ format geometry
            -------------------
    42
 geometry
 C                    -1.45847677     0.53475387     0.03833941
 O                    -1.95527045    -0.38159095    -0.95013354
 C                    -1.74053466    -1.70970380    -0.77314391
 C                    -1.31902672    -2.12987037     0.62955636
 C                    -0.20870084    -1.24189475     1.25343613
 C                    -0.04804209     0.10096822     0.50613136
 C                     1.15534452    -1.87944022     1.56774956
 C                     2.10343886    -1.93493101     0.38132459
 C                     2.32639309    -0.54717103    -0.24426120
 C                     0.95602290     0.02891442    -0.69318134
 C                     1.06191150     1.37094076    -1.46147614
 C                     0.83434709     2.65903808    -0.65868621
 C                    -0.48899943     2.67321457     0.13652120
 O                    -1.46916367     1.85788061    -0.51331595
 C                    -1.04863142     4.09082248     0.21858742
 O                    -1.93964643    -2.50306306    -1.68610072
 C                    -1.07056954    -3.63660234     0.70003652
 C                     3.33664834    -0.69676129    -1.38955504
 O                    -0.30018977     2.23200205     1.48891693
 O                     0.52224183     1.02485495     1.45842804
 H                    -2.16908384     0.55108131     0.87534013
 H                    -2.22904387    -1.96289662     1.22723795
 H                    -0.60229337    -0.99798036     2.25450149
 H                     1.04365549    -2.87657187     2.00438559
 H                     1.63983990    -1.28138902     2.35243878
 H                     1.71396199    -2.62816201    -0.37398389
 H                     3.06233016    -2.34688174     0.71970499
 H                     2.77375209     0.11490143     0.50817237
 H                     0.57288243    -0.69120870    -1.42900947
 H                     0.30719256     1.34805135    -2.26086634
 H                     2.01082588     1.46203278    -1.99550950
 H                     0.82907098     3.47741231    -1.39061328
 H                     1.68678952     2.84294362     0.00645118
 H                    -1.97967432     4.10139765     0.79738007
 H                    -0.34762765     4.76640135     0.72021524
 H                    -1.28356412     4.48718921    -0.77491583
 H                    -1.93791181    -4.19132124     0.32361805
 H                    -0.21163974    -3.93469013     0.09124039
 H                    -0.90644470    -3.96226113     1.73212711
 H                     2.89466832    -1.21894819    -2.24462971
 H                     3.70812114     0.27343324    -1.73053983
 H                     4.21367185    -1.26686757    -1.06337573

 ==============================================================================
                                internuclear distances
 ------------------------------------------------------------------------------
       center one      |      center two      | atomic units |  angstroms
 ------------------------------------------------------------------------------
    2 O                |   1 C                |     2.71462  |     1.43651
    3 C                |   2 O                |     2.56427  |     1.35695
    4 C                |   3 C                |     2.87945  |     1.52374
    5 C                |   4 C                |     2.93398  |     1.55259
    6 C                |   1 C                |     2.92531  |     1.54801
    6 C                |   5 C                |     2.91995  |     1.54517
    7 C                |   5 C                |     2.90666  |     1.53814
    8 C                |   7 C                |     2.87187  |     1.51973
    9 C                |   8 C                |     2.90732  |     1.53849
   10 C                |   6 C                |     2.95891  |     1.56579
   10 C                |   9 C                |     2.93445  |     1.55284
   11 C                |  10 C                |     2.92909  |     1.55001
   12 C                |  11 C                |     2.90025  |     1.53475
   13 C                |  12 C                |     2.91765  |     1.54396
   14 O                |   1 C                |     2.70904  |     1.43356
   14 O                |  13 C                |     2.70421  |     1.43101
   15 C                |  13 C                |     2.88425  |     1.52628
   16 O                |   3 C                |     2.31640  |     1.22579
   17 C                |   4 C                |     2.88883  |     1.52871
   18 C                |   9 C                |     2.89978  |     1.53450
   19 O                |  13 C                |     2.71180  |     1.43502
   20 O                |   6 C                |     2.72911  |     1.44418
   21 H                |   1 C                |     2.07509  |     1.09809
   22 H                |   4 C                |     2.08148  |     1.10147
   23 H                |   5 C                |     2.08431  |     1.10297
   24 H                |   7 C                |     2.06784  |     1.09426
   25 H                |   7 C                |     2.07710  |     1.09915
   26 H                |   8 C                |     2.07246  |     1.09670
   27 H                |   8 C                |     2.07326  |     1.09712
   28 H                |   9 C                |     2.07408  |     1.09755
   29 H                |  10 C                |     2.07596  |     1.09855
   30 H                |  11 C                |     2.07797  |     1.09961
   31 H                |  11 C                |     2.06485  |     1.09267
   32 H                |  12 C                |     2.07481  |     1.09794
   33 H                |  12 C                |     2.07258  |     1.09676
   34 H                |  15 C                |     2.07178  |     1.09634
   35 H                |  15 C                |     2.06961  |     1.09519
   36 H                |  15 C                |     2.06953  |     1.09515
   37 H                |  17 C                |     2.07155  |     1.09621
   38 H                |  17 C                |     2.06772  |     1.09419
   39 H                |  17 C                |     2.06854  |     1.09462
   40 H                |  18 C                |     2.06938  |     1.09507
   41 H                |  18 C                |     2.06624  |     1.09341
   42 H                |  18 C                |     2.07060  |     1.09571
 ------------------------------------------------------------------------------
                         number of included internuclear distances:         44
 ==============================================================================


 ==============================================================================
                                 internuclear angles
 ------------------------------------------------------------------------------
        center 1       |       center 2       |       center 3       |  degrees
 ------------------------------------------------------------------------------
    2 O                |   1 C                |   6 C                |   110.14
    2 O                |   1 C                |  14 O                |   108.75
    2 O                |   1 C                |  21 H                |   108.07
    6 C                |   1 C                |  14 O                |   112.44
    6 C                |   1 C                |  21 H                |   111.31
   14 O                |   1 C                |  21 H                |   105.95
    1 C                |   2 O                |   3 C                |   118.68
    2 O                |   3 C                |   4 C                |   115.70
    2 O                |   3 C                |  16 O                |   120.71
    4 C                |   3 C                |  16 O                |   123.51
    3 C                |   4 C                |   5 C                |   114.21
    3 C                |   4 C                |  17 C                |   111.05
    3 C                |   4 C                |  22 H                |   103.25
    5 C                |   4 C                |  17 C                |   115.40
    5 C                |   4 C                |  22 H                |   106.62
   17 C                |   4 C                |  22 H                |   104.99
    4 C                |   5 C                |   6 C                |   112.15
    4 C                |   5 C                |   7 C                |   118.64
    4 C                |   5 C                |  23 H                |   103.65
    6 C                |   5 C                |   7 C                |   111.52
    6 C                |   5 C                |  23 H                |   106.49
    7 C                |   5 C                |  23 H                |   102.86
    1 C                |   6 C                |   5 C                |   107.15
    1 C                |   6 C                |  10 C                |   111.45
    1 C                |   6 C                |  20 O                |   112.32
    5 C                |   6 C                |  10 C                |   113.40
    5 C                |   6 C                |  20 O                |   106.15
   10 C                |   6 C                |  20 O                |   106.34
    5 C                |   7 C                |   8 C                |   114.13
    5 C                |   7 C                |  24 H                |   111.64
    5 C                |   7 C                |  25 H                |   108.13
    8 C                |   7 C                |  24 H                |   109.99
    8 C                |   7 C                |  25 H                |   107.59
   24 H                |   7 C                |  25 H                |   104.83
    7 C                |   8 C                |   9 C                |   112.02
    7 C                |   8 C                |  26 H                |   109.83
    7 C                |   8 C                |  27 H                |   108.55
    9 C                |   8 C                |  26 H                |   109.97
    9 C                |   8 C                |  27 H                |   109.72
   26 H                |   8 C                |  27 H                |   106.59
    8 C                |   9 C                |  10 C                |   108.92
    8 C                |   9 C                |  18 C                |   108.12
    8 C                |   9 C                |  28 H                |   108.93
   10 C                |   9 C                |  18 C                |   113.67
   10 C                |   9 C                |  28 H                |   109.52
   18 C                |   9 C                |  28 H                |   107.59
    6 C                |  10 C                |   9 C                |   111.19
    6 C                |  10 C                |  11 C                |   112.56
    6 C                |  10 C                |  29 H                |   108.64
    9 C                |  10 C                |  11 C                |   113.84
    9 C                |  10 C                |  29 H                |   104.97
   11 C                |  10 C                |  29 H                |   105.03
   10 C                |  11 C                |  12 C                |   117.21
   10 C                |  11 C                |  30 H                |   107.18
   10 C                |  11 C                |  31 H                |   111.95
   12 C                |  11 C                |  30 H                |   107.22
   12 C                |  11 C                |  31 H                |   108.33
   30 H                |  11 C                |  31 H                |   104.03
   11 C                |  12 C                |  13 C                |   113.84
   11 C                |  12 C                |  32 H                |   106.12
   11 C                |  12 C                |  33 H                |   110.04
   13 C                |  12 C                |  32 H                |   109.41
   13 C                |  12 C                |  33 H                |   110.63
   32 H                |  12 C                |  33 H                |   106.44
   12 C                |  13 C                |  14 O                |   110.36
   12 C                |  13 C                |  15 C                |   110.52
   12 C                |  13 C                |  19 O                |   111.70
   14 O                |  13 C                |  15 C                |   107.61
   14 O                |  13 C                |  19 O                |   110.05
   15 C                |  13 C                |  19 O                |   106.45
    1 C                |  14 O                |  13 C                |   110.24
   13 C                |  15 C                |  34 H                |   110.41
   13 C                |  15 C                |  35 H                |   111.28
   13 C                |  15 C                |  36 H                |   111.47
   34 H                |  15 C                |  35 H                |   107.21
   34 H                |  15 C                |  36 H                |   107.05
   35 H                |  15 C                |  36 H                |   109.24
    4 C                |  17 C                |  37 H                |   110.75
    4 C                |  17 C                |  38 H                |   111.74
    4 C                |  17 C                |  39 H                |   111.17
   37 H                |  17 C                |  38 H                |   106.99
   37 H                |  17 C                |  39 H                |   106.97
   38 H                |  17 C                |  39 H                |   109.02
    9 C                |  18 C                |  40 H                |   111.32
    9 C                |  18 C                |  41 H                |   111.71
    9 C                |  18 C                |  42 H                |   110.82
   40 H                |  18 C                |  41 H                |   108.47
   40 H                |  18 C                |  42 H                |   107.90
   41 H                |  18 C                |  42 H                |   106.41
 ------------------------------------------------------------------------------
                            number of included internuclear angles:         89
 ==============================================================================


 Summary of "ao basis" -> "" (cartesian)
 ------------------------------------------------------------------------------
       Tag                 Description            Shells   Functions and Types
 ---------------- ------------------------------  ------  ---------------------
 *                           6-31G*                   on all atoms 


                              NWChem Property Module
                              ----------------------


                                     molecule

  itol2e modified to match energy
  convergence criterion.

                                 NWChem DFT Module
                                 -----------------


                                     molecule


                      Basis "ao basis" -> "ao basis" (cartesian)
                      -----
  C (Carbon)
  ----------
            Exponent  Coefficients 
       -------------- ---------------------------------------------------------
  1 S  3.04752490E+03  0.001835
  1 S  4.57369510E+02  0.014037
  1 S  1.03948690E+02  0.068843
  1 S  2.92101550E+01  0.232184
  1 S  9.28666300E+00  0.467941
  1 S  3.16392700E+00  0.362312

  2 S  7.86827240E+00 -0.119332
  2 S  1.88128850E+00 -0.160854
  2 S  5.44249300E-01  1.143456

  3 P  7.86827240E+00  0.068999
  3 P  1.88128850E+00  0.316424
  3 P  5.44249300E-01  0.744308

  4 S  1.68714400E-01  1.000000

  5 P  1.68714400E-01  1.000000

  6 D  8.00000000E-01  1.000000

  O (Oxygen)
  ----------
            Exponent  Coefficients 
       -------------- ---------------------------------------------------------
  1 S  5.48467170E+03  0.001831
  1 S  8.25234950E+02  0.013950
  1 S  1.88046960E+02  0.068445
  1 S  5.29645000E+01  0.232714
  1 S  1.68975700E+01  0.470193
  1 S  5.79963530E+00  0.358521

  2 S  1.55396160E+01 -0.110778
  2 S  3.59993360E+00 -0.148026
  2 S  1.01376180E+00  1.130767

  3 P  1.55396160E+01  0.070874
  3 P  3.59993360E+00  0.339753
  3 P  1.01376180E+00  0.727159

  4 S  2.70005800E-01  1.000000

  5 P  2.70005800E-01  1.000000

  6 D  8.00000000E-01  1.000000

  H (Hydrogen)
  ------------
            Exponent  Coefficients 
       -------------- ---------------------------------------------------------
  1 S  1.87311370E+01  0.033495
  1 S  2.82539370E+00  0.234727
  1 S  6.40121700E-01  0.813757

  2 S  1.61277800E-01  1.000000


 Summary of "ao basis" -> "ao basis" (cartesian)
 ------------------------------------------------------------------------------
       Tag                 Description            Shells   Functions and Types
 ---------------- ------------------------------  ------  ---------------------
 C                           6-31G*                  6       15   3s2p1d
 O                           6-31G*                  6       15   3s2p1d
 H                           6-31G*                  2        2   2s


 Summary of "ao basis" -> "ao basis" (cartesian)
 ------------------------------------------------------------------------------
       Tag                 Description            Shells   Functions and Types
 ---------------- ------------------------------  ------  ---------------------
 C                           6-31G*                  6       15   3s2p1d
 O                           6-31G*                  6       15   3s2p1d
 H                           6-31G*                  2        2   2s


  Caching 1-el integrals 
  itol2e modified to match energy
  convergence criterion.

            General Information
            -------------------
          SCF calculation type: DFT
          Wavefunction type:  closed shell.
          No. of atoms     :    42
          No. of electrons :   152
           Alpha electrons :    76
            Beta electrons :    76
          Charge           :     0
          Spin multiplicity:     1
          Use of symmetry is: off; symmetry adaption is: off
          Maximum number of iterations:  30
          AO basis - number of functions:   344
                     number of shells:   164
          Convergence on energy requested: 1.00D-07
          Convergence on density requested: 1.00D-05
          Convergence on gradient requested: 5.00D-04

              XC Information
              --------------
                         B3LYP Method XC Potential
                     Hartree-Fock (Exact) Exchange  0.200          
                        Slater Exchange Functional  0.800 local    
                    Becke 1988 Exchange Functional  0.720 non-local
              Lee-Yang-Parr Correlation Functional  0.810          
                  VWN I RPA Correlation Functional  0.190 local    

             Grid Information
             ----------------
          Grid used for XC integration:  fine      
          Radial quadrature: Mura-Knowles        
          Angular quadrature: Lebedev. 
          Tag              B.-S. Rad. Rad. Pts. Rad. Cut. Ang. Pts.
          ---              ---------- --------- --------- ---------
          C                   0.70       70          15.0       590
          O                   0.60       70          13.0       590
          H                   0.35       60          14.0       590
          Grid pruning is: on 
          Number of quadrature shells:  2720
          Spatial weights used:  Erf1

          Convergence Information
          -----------------------
          Convergence aids based upon iterative change in 
          total energy or number of iterations. 
          Levelshifting, if invoked, occurs when the 
          HOMO/LUMO gap drops below (HL_TOL): 1.00D-02
          DIIS, if invoked, will attempt to extrapolate 
          using up to (NFOCK): 10 stored Fock matrices.

                    Damping( 0%)  Levelshifting(0.5)       DIIS
                  --------------- ------------------- ---------------
          dE  on:    start            ASAP                start   
          dE off:    2 iters         30 iters            30 iters 


      Screening Tolerance Information
      -------------------------------
          Density screening/tol_rho: 1.00D-11
          AO Gaussian exp screening on grid/accAOfunc:  16
          CD Gaussian exp screening on grid/accCDfunc:  20
          XC Gaussian exp screening on grid/accXCfunc:  20
          Schwarz screening/accCoul: 1.00D-08


      Superposition of Atomic Density Guess
      -------------------------------------

 Sum of atomic energies:        -949.63668925

      Non-variational initial energy
      ------------------------------

 Total energy =    -962.333951
 1-e energy   =   -4985.812292
 2-e energy   =    2167.644540
 HOMO         =      -0.271852
 LUMO         =       0.001326

   Time after variat. SCF:      7.1
   Time prior to 1st pass:      7.1

 Grid_pts file          = ./molecule.gridpts.0
 Record size in doubles =  12289        No. of grid_pts per rec  =   3070
 Max. records in memory =     97        Max. recs in file   =     21248

 Grid integrated density:     151.999981637601
 Requested integration accuracy:   0.10E-06

           Memory utilization after 1st SCF pass: 
           Heap Space remaining (MW):       11.89            11893136
          Stack Space remaining (MW):       13.10            13103364

   convergence    iter        energy       DeltaE   RMS-Dens  Diis-err    time
 ---------------- ----- ----------------- --------- --------- ---------  ------
 d= 0,ls=0.0,diis     1   -960.4531964536 -2.82D+03  9.48D-03  4.01D+00    50.0
 Grid integrated density:     151.999984631404
 Requested integration accuracy:   0.10E-06
 d= 0,ls=0.0,diis     2   -959.8526658847  6.01D-01  7.33D-03  1.02D+01    88.6
 d= 0,ls=0.0,diis     3   -960.7902872612 -9.38D-01  2.17D-03  7.92D-01   127.0
 d= 0,ls=0.0,diis     4   -960.8445337509 -5.42D-02  9.78D-04  2.39D-01   165.4
 d= 0,ls=0.0,diis     5   -960.8658103772 -2.13D-02  2.47D-04  1.17D-02   203.6
 Grid integrated density:     151.999983074294
 Requested integration accuracy:   0.10E-06
  Resetting Diis
 d= 0,ls=0.0,diis     6   -960.8668024534 -9.92D-04  8.92D-05  8.72D-04   246.8
 Grid integrated density:     151.999983114288
 Requested integration accuracy:   0.10E-06
 d= 0,ls=0.0,diis     7   -960.8668939303 -9.15D-05  4.74D-05  6.71D-05   290.0
 Grid integrated density:     151.999983094823
 Requested integration accuracy:   0.10E-06
 d= 0,ls=0.0,diis     8   -960.8668828659  1.11D-05  2.87D-05  1.74D-04   333.2
 Grid integrated density:     151.999983096661
 Requested integration accuracy:   0.10E-06
 d= 0,ls=0.0,diis     9   -960.8669012696 -1.84D-05  4.98D-06  5.24D-06   376.4
 Grid integrated density:     151.999983101377
 Requested integration accuracy:   0.10E-06
 d= 0,ls=0.0,diis    10   -960.8669017279 -4.58D-07  1.29D-06  3.50D-07   419.6
 Grid integrated density:     151.999983101318
 Requested integration accuracy:   0.10E-06
 d= 0,ls=0.0,diis    11   -960.8669017631 -3.52D-08  3.18D-07  1.83D-08   462.7


         Total DFT energy =     -960.866901763092
      One electron energy =    -4998.397767487617
           Coulomb energy =     2314.323309567094
    Exchange-Corr. energy =     -132.626243773304
 Nuclear repulsion energy =     1855.833799930735

 Numeric. integr. density =      151.999983101318

     Total iterative time =    455.6s


                       DFT Final Molecular Orbital Analysis
                       ------------------------------------

 Vector   20  Occ=2.000000D+00  E=-1.017750D+01
              MO Center=  3.3D+00, -7.0D-01, -1.4D+00, r^2= 2.8D-02
   Bfn.  Coefficient  Atom+Function         Bfn.  Coefficient  Atom+Function  
  ----- ------------  ---------------      ----- ------------  ---------------
   256      0.992921  18 C  s         

 Vector   21  Occ=2.000000D+00  E=-1.144651D+00
              MO Center= -2.3D-01,  1.5D+00,  9.7D-01, r^2= 1.9D+00
   Bfn.  Coefficient  Atom+Function         Bfn.  Coefficient  Atom+Function  
  ----- ------------  ---------------      ----- ------------  ---------------
   272      0.292247  19 O  s               276      0.284225  19 O  s         
   287      0.273867  20 O  s               291      0.260404  20 O  s         
   201      0.157813  14 O  s         

 Vector   22  Occ=2.000000D+00  E=-1.111691D+00
              MO Center= -1.6D+00, -4.7D-01, -6.4D-01, r^2= 2.4D+00
   Bfn.  Coefficient  Atom+Function         Bfn.  Coefficient  Atom+Function  
  ----- ------------  ---------------      ----- ------------  ---------------
    21      0.400038   2 O  s                17      0.362860   2 O  s         
    32      0.185250   3 C  s                16     -0.169075   2 O  s         

 Vector   23  Occ=2.000000D+00  E=-1.052203D+00
              MO Center= -1.2D+00,  1.0D+00, -3.1D-01, r^2= 3.7D+00
   Bfn.  Coefficient  Atom+Function         Bfn.  Coefficient  Atom+Function  
  ----- ------------  ---------------      ----- ------------  ---------------
   201      0.411876  14 O  s               197      0.362209  14 O  s         
   196     -0.169092  14 O  s               231     -0.166366  16 O  s         
   291     -0.163563  20 O  s               227     -0.158705  16 O  s         
   287     -0.153549  20 O  s         

 Vector   24  Occ=2.000000D+00  E=-1.013872D+00
              MO Center= -1.8D+00, -1.4D+00, -1.1D+00, r^2= 3.0D+00
   Bfn.  Coefficient  Atom+Function         Bfn.  Coefficient  Atom+Function  
  ----- ------------  ---------------      ----- ------------  ---------------
   231      0.378659  16 O  s               227      0.360446  16 O  s         
    21     -0.251502   2 O  s                17     -0.210135   2 O  s         
    34     -0.175440   3 C  py              226     -0.168230  16 O  s         

 Vector   25  Occ=2.000000D+00  E=-9.445318D-01
              MO Center= -1.0D-01,  1.3D+00,  9.7D-01, r^2= 2.5D+00
   Bfn.  Coefficient  Atom+Function         Bfn.  Coefficient  Atom+Function  
  ----- ------------  ---------------      ----- ------------  ---------------
   276      0.356966  19 O  s               291     -0.313622  20 O  s         
   272      0.303427  19 O  s               287     -0.255719  20 O  s         
    77     -0.167790   6 C  s         

 Vector   26  Occ=2.000000D+00  E=-8.504729D-01
              MO Center=  5.0D-01, -7.2D-01,  4.4D-01, r^2= 5.2D+00
   Bfn.  Coefficient  Atom+Function         Bfn.  Coefficient  Atom+Function  
  ----- ------------  ---------------      ----- ------------  ---------------
    62      0.170399   5 C  s               291     -0.169158  20 O  s         

 Vector   27  Occ=2.000000D+00  E=-8.181046D-01
              MO Center=  2.5D-01, -6.7D-01, -3.0D-02, r^2= 6.6D+00
   Bfn.  Coefficient  Atom+Function         Bfn.  Coefficient  Atom+Function  
  ----- ------------  ---------------      ----- ------------  ---------------
    47      0.196676   4 C  s                51      0.159452   4 C  s         

 Vector   28  Occ=2.000000D+00  E=-7.947920D-01
              MO Center=  7.2D-01,  8.4D-01, -1.7D-01, r^2= 7.8D+00
   Bfn.  Coefficient  Atom+Function         Bfn.  Coefficient  Atom+Function  
  ----- ------------  ---------------      ----- ------------  ---------------
   167      0.190121  12 C  s               107     -0.150265   8 C  s         

 Vector   29  Occ=2.000000D+00  E=-7.698817D-01
              MO Center= -1.6D-01,  6.3D-01,  1.1D-01, r^2= 6.4D+00
   Bfn.  Coefficient  Atom+Function         Bfn.  Coefficient  Atom+Function  
  ----- ------------  ---------------      ----- ------------  ---------------
   291     -0.195845  20 O  s                 2      0.191406   1 C  s         

 Vector   30  Occ=2.000000D+00  E=-7.579557D-01
              MO Center= -2.4D-02, -9.8D-01,  3.5D-01, r^2= 8.3D+00
   Bfn.  Coefficient  Atom+Function         Bfn.  Coefficient  Atom+Function  
  ----- ------------  ---------------      ----- ------------  ---------------
   242      0.171253  17 C  s                47      0.160835   4 C  s         

 Vector   31  Occ=2.000000D+00  E=-7.330183D-01
              MO Center=  5.8D-01,  1.2D+00,  6.7D-03, r^2= 9.2D+00
   Bfn.  Coefficient  Atom+Function         Bfn.  Coefficient  Atom+Function  
  ----- ------------  ---------------      ----- ------------  ---------------
   212      0.200496  15 C  s               216      0.182684  15 C  s         
    92     -0.164335   7 C  s         

 Vector   32  Occ=2.000000D+00  E=-7.029685D-01
              MO Center= -6.9D-01,  2.3D-02, -2.0D-01, r^2= 7.9D+00
   Bfn.  Coefficient  Atom+Function         Bfn.  Coefficient  Atom+Function  
  ----- ------------  ---------------      ----- ------------  ---------------
    19      0.223455   2 O  py                2      0.209794   1 C  s         
     6      0.186147   1 C  s         

 Vector   33  Occ=2.000000D+00  E=-6.914528D-01
              MO Center=  1.0D+00, -5.6D-01, -2.9D-01, r^2= 9.8D+00
   Bfn.  Coefficient  Atom+Function         Bfn.  Coefficient  Atom+Function  
  ----- ------------  ---------------      ----- ------------  ---------------
   257      0.219680  18 C  s               261      0.210256  18 C  s         
   242     -0.161395  17 C  s               137     -0.155337  10 C  s         
   246     -0.151752  17 C  s         

 Vector   34  Occ=2.000000D+00  E=-6.614962D-01
              MO Center=  5.2D-01,  1.8D-01,  5.9D-02, r^2= 8.6D+00
   Bfn.  Coefficient  Atom+Function         Bfn.  Coefficient  Atom+Function  
  ----- ------------  ---------------      ----- ------------  ---------------
   107      0.160262   8 C  s               111      0.153873   8 C  s         

 Vector   35  Occ=2.000000D+00  E=-6.515377D-01
              MO Center= -4.9D-01, -6.9D-01,  2.6D-01, r^2= 1.1D+01
   Bfn.  Coefficient  Atom+Function         Bfn.  Coefficient  Atom+Function  
  ----- ------------  ---------------      ----- ------------  ---------------
   242      0.195760  17 C  s               246      0.195046  17 C  s         

 Vector   36  Occ=2.000000D+00  E=-6.162308D-01
              MO Center=  6.8D-01, -1.2D-01, -1.8D-01, r^2= 7.4D+00
   Bfn.  Coefficient  Atom+Function         Bfn.  Coefficient  Atom+Function  
  ----- ------------  ---------------      ----- ------------  ---------------
    19      0.170917   2 O  py              122      0.156170   9 C  s         
   126      0.152945   9 C  s         

 Vector   37  Occ=2.000000D+00  E=-5.891683D-01
              MO Center=  4.5D-01, -6.6D-01,  2.3D-01, r^2= 7.5D+00
   Bfn.  Coefficient  Atom+Function         Bfn.  Coefficient  Atom+Function  
  ----- ------------  ---------------      ----- ------------  ---------------
    96      0.163041   7 C  s                92      0.159920   7 C  s         

 Vector   38  Occ=2.000000D+00  E=-5.779839D-01
              MO Center=  2.5D-01,  3.2D-01,  3.1D-01, r^2= 6.5D+00
   Bfn.  Coefficient  Atom+Function         Bfn.  Coefficient  Atom+Function  
  ----- ------------  ---------------      ----- ------------  ---------------
   289      0.176141  20 O  py        

 Vector   39  Occ=2.000000D+00  E=-5.747460D-01
              MO Center= -4.7D-01,  6.8D-01, -2.4D-01, r^2= 8.0D+00
   Bfn.  Coefficient  Atom+Function         Bfn.  Coefficient  Atom+Function  
  ----- ------------  ---------------      ----- ------------  ---------------
    19      0.246803   2 O  py              199      0.169471  14 O  py        
     4     -0.155798   1 C  py        

 Vector   40  Occ=2.000000D+00  E=-5.526632D-01
              MO Center= -2.7D-01,  8.4D-01,  2.6D-01, r^2= 6.1D+00
   Bfn.  Coefficient  Atom+Function         Bfn.  Coefficient  Atom+Function  
  ----- ------------  ---------------      ----- ------------  ---------------
   199      0.219903  14 O  py              185     -0.168305  13 C  pz        
   274     -0.167861  19 O  py                5      0.160391   1 C  pz        
     4     -0.159517   1 C  py               78     -0.155720   6 C  px        
   289      0.155364  20 O  py        

 Vector   41  Occ=2.000000D+00  E=-5.340217D-01
              MO Center= -4.7D-01, -4.7D-01,  2.1D-01, r^2= 6.6D+00
   Bfn.  Coefficient  Atom+Function         Bfn.  Coefficient  Atom+Function  
  ----- ------------  ---------------      ----- ------------  ---------------
    50      0.195298   4 C  pz        

 Vector   42  Occ=2.000000D+00  E=-5.292897D-01
              MO Center=  1.8D-02,  2.5D-01, -2.4D-02, r^2= 6.9D+00
   Bfn.  Coefficient  Atom+Function         Bfn.  Coefficient  Atom+Function  
  ----- ------------  ---------------      ----- ------------  ---------------
     3      0.213928   1 C  px        

 Vector   43  Occ=2.000000D+00  E=-5.018294D-01
              MO Center= -6.4D-01, -6.1D-01,  3.0D-01, r^2= 8.0D+00
   Bfn.  Coefficient  Atom+Function         Bfn.  Coefficient  Atom+Function  
  ----- ------------  ---------------      ----- ------------  ---------------
    48      0.195205   4 C  px              276     -0.172890  19 O  s         
   275     -0.150907  19 O  pz        

 Vector   44  Occ=2.000000D+00  E=-4.855375D-01
              MO Center=  3.6D-02,  2.2D-01,  1.8D-01, r^2= 8.7D+00
   Bfn.  Coefficient  Atom+Function         Bfn.  Coefficient  Atom+Function  
  ----- ------------  ---------------      ----- ------------  ---------------
   168      0.150890  12 C  px        

 Vector   45  Occ=2.000000D+00  E=-4.748757D-01
              MO Center=  4.1D-01,  2.4D-01,  4.1D-02, r^2= 7.4D+00
   Bfn.  Coefficient  Atom+Function         Bfn.  Coefficient  Atom+Function  
  ----- ------------  ---------------      ----- ------------  ---------------
   288      0.198240  20 O  px              273      0.159701  19 O  px        

 Vector   46  Occ=2.000000D+00  E=-4.725432D-01
              MO Center= -2.4D-01,  3.9D-01,  1.5D-01, r^2= 8.9D+00
   Bfn.  Coefficient  Atom+Function         Bfn.  Coefficient  Atom+Function  
  ----- ------------  ---------------      ----- ------------  ---------------
    18      0.189189   2 O  px              291      0.171602  20 O  s         
   184      0.155142  13 C  py        

 Vector   47  Occ=2.000000D+00  E=-4.597999D-01
              MO Center=  1.1D-01,  3.8D-01,  4.3D-02, r^2= 9.1D+00
   Bfn.  Coefficient  Atom+Function         Bfn.  Coefficient  Atom+Function  
  ----- ------------  ---------------      ----- ------------  ---------------
   168      0.157152  12 C  px        

 Vector   48  Occ=2.000000D+00  E=-4.517615D-01
              MO Center=  3.1D-02, -8.6D-01, -2.6D-01, r^2= 9.3D+00
   Bfn.  Coefficient  Atom+Function         Bfn.  Coefficient  Atom+Function  
  ----- ------------  ---------------      ----- ------------  ---------------
   231     -0.211162  16 O  s               230      0.192575  16 O  pz        

 Vector   49  Occ=2.000000D+00  E=-4.465022D-01
              MO Center=  8.7D-01,  4.5D-01, -2.6D-01, r^2= 8.9D+00
   Bfn.  Coefficient  Atom+Function         Bfn.  Coefficient  Atom+Function  
  ----- ------------  ---------------      ----- ------------  ---------------
   259      0.167967  18 C  py        

 Vector   50  Occ=2.000000D+00  E=-4.412341D-01
              MO Center= -4.0D-01, -7.3D-01, -4.0D-01, r^2= 9.4D+00
   Bfn.  Coefficient  Atom+Function         Bfn.  Coefficient  Atom+Function  
  ----- ------------  ---------------      ----- ------------  ---------------
   231      0.227672  16 O  s               229     -0.185940  16 O  py        
    20      0.181447   2 O  pz               35      0.179964   3 C  pz        
   230     -0.168528  16 O  pz        

 Vector   51  Occ=2.000000D+00  E=-4.328862D-01
              MO Center= -4.1D-02, -1.0D+00, -9.7D-02, r^2= 9.4D+00
   Bfn.  Coefficient  Atom+Function         Bfn.  Coefficient  Atom+Function  
  ----- ------------  ---------------      ----- ------------  ---------------
   230      0.180803  16 O  pz              229      0.164586  16 O  py        

 Vector   52  Occ=2.000000D+00  E=-4.190113D-01
              MO Center= -1.1D-01,  9.2D-01,  3.2D-01, r^2= 8.8D+00
   Bfn.  Coefficient  Atom+Function         Bfn.  Coefficient  Atom+Function  
  ----- ------------  ---------------      ----- ------------  ---------------
   275      0.234317  19 O  pz              290      0.209499  20 O  pz        
   198      0.170200  14 O  px              279      0.156638  19 O  pz        

 Vector   53  Occ=2.000000D+00  E=-4.149472D-01
              MO Center= -3.0D-01,  1.4D-01, -2.7D-01, r^2= 1.1D+01
   Bfn.  Coefficient  Atom+Function         Bfn.  Coefficient  Atom+Function  
  ----- ------------  ---------------      ----- ------------  ---------------
    18      0.208535   2 O  px              215     -0.159541  15 C  pz        
    33      0.151995   3 C  px              228      0.152744  16 O  px        

 Vector   54  Occ=2.000000D+00  E=-4.121521D-01
              MO Center=  7.8D-01,  2.0D-01, -4.1D-01, r^2= 1.0D+01
   Bfn.  Coefficient  Atom+Function         Bfn.  Coefficient  Atom+Function  
  ----- ------------  ---------------      ----- ------------  ---------------
   259      0.179986  18 C  py        

 Vector   55  Occ=2.000000D+00  E=-4.115787D-01
              MO Center= -1.5D-01,  5.5D-01,  2.1D-01, r^2= 1.2D+01
   Bfn.  Coefficient  Atom+Function         Bfn.  Coefficient  Atom+Function  
  ----- ------------  ---------------      ----- ------------  ---------------
   215      0.194697  15 C  pz               65     -0.157247   5 C  pz        

 Vector   56  Occ=2.000000D+00  E=-4.019938D-01
              MO Center=  1.5D-01,  5.5D-01,  1.1D-01, r^2= 1.2D+01
   Bfn.  Coefficient  Atom+Function         Bfn.  Coefficient  Atom+Function  
  ----- ------------  ---------------      ----- ------------  ---------------
   288     -0.189131  20 O  px              213      0.176946  15 C  px        

 Vector   57  Occ=2.000000D+00  E=-3.994102D-01
              MO Center= -8.2D-02,  1.3D+00, -7.8D-02, r^2= 1.1D+01
   Bfn.  Coefficient  Atom+Function         Bfn.  Coefficient  Atom+Function  
  ----- ------------  ---------------      ----- ------------  ---------------
   213      0.230945  15 C  px        

 Vector   58  Occ=2.000000D+00  E=-3.952417D-01
              MO Center= -7.0D-02,  1.4D+00,  2.2D-01, r^2= 1.0D+01
   Bfn.  Coefficient  Atom+Function         Bfn.  Coefficient  Atom+Function  
  ----- ------------  ---------------      ----- ------------  ---------------
   215      0.214760  15 C  pz              214     -0.170136  15 C  py        
   331     -0.163506  36 H  s               288     -0.152800  20 O  px        

 Vector   59  Occ=2.000000D+00  E=-3.914890D-01
              MO Center= -5.7D-01, -4.7D-01,  2.9D-01, r^2= 1.1D+01
   Bfn.  Coefficient  Atom+Function         Bfn.  Coefficient  Atom+Function  
  ----- ------------  ---------------      ----- ------------  ---------------
   245      0.173107  17 C  pz              243      0.155871  17 C  px        

 Vector   60  Occ=2.000000D+00  E=-3.856921D-01
              MO Center= -1.6D-01, -7.0D-01,  6.4D-02, r^2= 1.0D+01
   Bfn.  Coefficient  Atom+Function         Bfn.  Coefficient  Atom+Function  
  ----- ------------  ---------------      ----- ------------  ---------------
   200      0.163449  14 O  pz              243     -0.160218  17 C  px        
   244     -0.152969  17 C  py        

 Vector   61  Occ=2.000000D+00  E=-3.813881D-01
              MO Center=  8.7D-01, -1.5D+00,  9.7D-02, r^2= 9.9D+00
   Bfn.  Coefficient  Atom+Function         Bfn.  Coefficient  Atom+Function  
  ----- ------------  ---------------      ----- ------------  ---------------
   108      0.187615   8 C  px              258     -0.166765  18 C  px        
    49     -0.152494   4 C  py        

 Vector   62  Occ=2.000000D+00  E=-3.726433D-01
              MO Center=  7.4D-01, -7.4D-01, -1.4D-01, r^2= 1.0D+01
   Bfn.  Coefficient  Atom+Function         Bfn.  Coefficient  Atom+Function  
  ----- ------------  ---------------      ----- ------------  ---------------
    95      0.171986   7 C  pz              243      0.156181  17 C  px        

 Vector   63  Occ=2.000000D+00  E=-3.606799D-01
              MO Center=  9.4D-01, -2.2D-01, -2.2D-01, r^2= 1.0D+01
   Bfn.  Coefficient  Atom+Function         Bfn.  Coefficient  Atom+Function  
  ----- ------------  ---------------      ----- ------------  ---------------
   259      0.172132  18 C  py              258     -0.160255  18 C  px        
   123      0.152718   9 C  px        

 Vector   64  Occ=2.000000D+00  E=-3.550062D-01
              MO Center=  6.6D-01, -5.3D-01, -3.5D-01, r^2= 9.0D+00
   Bfn.  Coefficient  Atom+Function         Bfn.  Coefficient  Atom+Function  
  ----- ------------  ---------------      ----- ------------  ---------------
   125      0.196704   9 C  pz              260     -0.194150  18 C  pz        
   229     -0.162616  16 O  py              155     -0.154992  11 C  pz        

 Vector   65  Occ=2.000000D+00  E=-3.521035D-01
              MO Center=  2.9D-01, -1.2D-01,  1.8D-01, r^2= 8.8D+00
   Bfn.  Coefficient  Atom+Function         Bfn.  Coefficient  Atom+Function  
  ----- ------------  ---------------      ----- ------------  ---------------
   275      0.218589  19 O  pz              124     -0.160470   9 C  py        
    64     -0.159381   5 C  py        

 Vector   66  Occ=2.000000D+00  E=-3.471682D-01
              MO Center=  3.3D-01,  5.3D-01, -1.9D-01, r^2= 9.4D+00
   Bfn.  Coefficient  Atom+Function         Bfn.  Coefficient  Atom+Function  
  ----- ------------  ---------------      ----- ------------  ---------------
   169      0.230139  12 C  py              154     -0.198298  11 C  py        

 Vector   67  Occ=2.000000D+00  E=-3.457771D-01
              MO Center=  1.3D-02, -7.4D-01,  1.2D-01, r^2= 8.7D+00
   Bfn.  Coefficient  Atom+Function         Bfn.  Coefficient  Atom+Function  
  ----- ------------  ---------------      ----- ------------  ---------------
    78      0.149660   6 C  px              245     -0.143745  17 C  pz        
    20      0.140309   2 O  pz               18      0.137823   2 O  px        

 Vector   68  Occ=2.000000D+00  E=-3.317264D-01
              MO Center=  5.2D-01, -8.7D-01,  3.6D-01, r^2= 7.8D+00
   Bfn.  Coefficient  Atom+Function         Bfn.  Coefficient  Atom+Function  
  ----- ------------  ---------------      ----- ------------  ---------------
    95      0.217895   7 C  pz              110     -0.193223   8 C  pz        
   310      0.160028  25 H  s         

 Vector   69  Occ=2.000000D+00  E=-3.222634D-01
              MO Center=  6.8D-01,  7.0D-03, -2.5D-01, r^2= 7.1D+00
   Bfn.  Coefficient  Atom+Function         Bfn.  Coefficient  Atom+Function  
  ----- ------------  ---------------      ----- ------------  ---------------
   200      0.219134  14 O  pz              125     -0.167990   9 C  pz        
   316     -0.158469  28 H  s               204      0.155658  14 O  pz        
   153     -0.153949  11 C  px        

 Vector   70  Occ=2.000000D+00  E=-3.135909D-01
              MO Center=  1.9D-01, -4.9D-01, -3.8D-01, r^2= 7.5D+00
   Bfn.  Coefficient  Atom+Function         Bfn.  Coefficient  Atom+Function  
  ----- ------------  ---------------      ----- ------------  ---------------
    18      0.227840   2 O  px               20     -0.212780   2 O  pz        
   228     -0.187262  16 O  px               22      0.170100   2 O  px        
   123     -0.162414   9 C  px        

 Vector   71  Occ=2.000000D+00  E=-3.100488D-01
              MO Center=  1.1D-01, -1.5D-01, -2.8D-01, r^2= 7.8D+00
   Bfn.  Coefficient  Atom+Function         Bfn.  Coefficient  Atom+Function  
  ----- ------------  ---------------      ----- ------------  ---------------
   228      0.248314  16 O  px              290      0.244618  20 O  pz        
    18     -0.218021   2 O  px              294      0.175232  20 O  pz        
   124     -0.171963   9 C  py              139      0.172086  10 C  py        
   232      0.172046  16 O  px               22     -0.166253   2 O  px        
   109      0.161143   8 C  py        

 Vector   72  Occ=2.000000D+00  E=-3.032774D-01
              MO Center= -2.2D-02,  2.7D-02, -3.7D-01, r^2= 8.3D+00
   Bfn.  Coefficient  Atom+Function         Bfn.  Coefficient  Atom+Function  
  ----- ------------  ---------------      ----- ------------  ---------------
   228     -0.205052  16 O  px               18      0.200072   2 O  px        
   200      0.176509  14 O  pz              138     -0.162159  10 C  px        
   198     -0.161777  14 O  px               22      0.157494   2 O  px        
   168     -0.156775  12 C  px        

 Vector   73  Occ=2.000000D+00  E=-2.972295D-01
              MO Center=  5.2D-01,  3.5D-01,  2.2D-01, r^2= 7.0D+00
   Bfn.  Coefficient  Atom+Function         Bfn.  Coefficient  Atom+Function  
  ----- ------------  ---------------      ----- ------------  ---------------
   273      0.258544  19 O  px              200      0.221554  14 O  pz        
    80      0.191088   6 C  pz              277      0.178259  19 O  px        
   140     -0.170304  10 C  pz              204      0.165449  14 O  pz        
   125      0.161875   9 C  pz        

 Vector   74  Occ=2.000000D+00  E=-2.778365D-01
              MO Center= -9.2D-01,  1.3D-01, -2.6D-01, r^2= 7.2D+00
   Bfn.  Coefficient  Atom+Function         Bfn.  Coefficient  Atom+Function  
  ----- ------------  ---------------      ----- ------------  ---------------
   198      0.289150  14 O  px              200     -0.205164  14 O  pz        
   202      0.202855  14 O  px              230     -0.188219  16 O  pz        
   229      0.178686  16 O  py              228     -0.158194  16 O  px        

 Vector   75  Occ=2.000000D+00  E=-2.653955D-01
              MO Center= -1.3D+00, -1.1D+00, -6.4D-01, r^2= 6.4D+00
   Bfn.  Coefficient  Atom+Function         Bfn.  Coefficient  Atom+Function  
  ----- ------------  ---------------      ----- ------------  ---------------
   229      0.327290  16 O  py              230     -0.315963  16 O  pz        
    51      0.239291   4 C  s               233      0.221198  16 O  py        
   234     -0.216378  16 O  pz               50     -0.175467   4 C  pz        
    19      0.161919   2 O  py               54     -0.151355   4 C  pz        

 Vector   76  Occ=2.000000D+00  E=-2.610133D-01
              MO Center= -1.9D-01,  1.0D+00,  7.5D-01, r^2= 4.5D+00
   Bfn.  Coefficient  Atom+Function         Bfn.  Coefficient  Atom+Function  
  ----- ------------  ---------------      ----- ------------  ---------------
   288     -0.316740  20 O  px              273      0.312803  19 O  px        
   290      0.239180  20 O  pz              292     -0.224950  20 O  px        
   277      0.215518  19 O  px              198      0.186369  14 O  px        
   294      0.181740  20 O  pz              171     -0.168723  12 C  s         
   289     -0.156377  20 O  py        

 Vector   77  Occ=0.000000D+00  E=-5.075616D-03
              MO Center= -4.1D-01,  7.1D-01,  7.5D-01, r^2= 6.0D+00
   Bfn.  Coefficient  Atom+Function         Bfn.  Coefficient  Atom+Function  
  ----- ------------  ---------------      ----- ------------  ---------------
   291     -0.473233  20 O  s               276      0.432554  19 O  s         
     6      0.350999   1 C  s               274     -0.333441  19 O  py        
   278     -0.324687  19 O  py              289     -0.304139  20 O  py        
   304     -0.287236  22 H  s               293     -0.267417  20 O  py        
   292      0.265523  20 O  px              332     -0.251590  36 H  s         

 Vector   78  Occ=0.000000D+00  E= 5.531562D-04
              MO Center= -1.3D+00, -9.8D-01, -2.6D-01, r^2= 5.9D+00
   Bfn.  Coefficient  Atom+Function         Bfn.  Coefficient  Atom+Function  
  ----- ------------  ---------------      ----- ------------  ---------------
    33      0.442740   3 C  px               66     -0.390752   5 C  s         
    37      0.388733   3 C  px              304      0.346727  22 H  s         
   232     -0.324715  16 O  px              228     -0.321171  16 O  px        
    52      0.275925   4 C  px              276      0.259497  19 O  s         
   291     -0.238831  20 O  s               246     -0.210001  17 C  s         

 Vector   79  Occ=0.000000D+00  E= 6.191982D-02
              MO Center= -7.4D-01, -1.5D+00,  1.2D+00, r^2= 7.3D+00
   Bfn.  Coefficient  Atom+Function         Bfn.  Coefficient  Atom+Function  
  ----- ------------  ---------------      ----- ------------  ---------------
   304      0.855446  22 H  s               306      0.797070  23 H  s         
    51     -0.769708   4 C  s                96     -0.689860   7 C  s         
   302      0.599052  21 H  s               246     -0.585816  17 C  s         
   310      0.436235  25 H  s                69     -0.392594   5 C  pz        
   314      0.377492  27 H  s               338      0.355472  39 H  s         

 Vector   80  Occ=0.000000D+00  E= 7.624521D-02
              MO Center=  1.2D+00,  9.8D-01, -7.5D-01, r^2= 9.7D+00
   Bfn.  Coefficient  Atom+Function         Bfn.  Coefficient  Atom+Function  
  ----- ------------  ---------------      ----- ------------  ---------------
   261      0.809369  18 C  s               156      0.783240  11 C  s         
   171      0.727681  12 C  s               324     -0.620982  32 H  s         
   322     -0.575506  31 H  s               342     -0.517771  41 H  s         
   326     -0.486205  33 H  s               111      0.461234   8 C  s         
   318     -0.437992  29 H  s               216      0.430657  15 C  s         

 Vector   81  Occ=0.000000D+00  E= 8.895579D-02
              MO Center=  4.7D-01, -9.3D-01,  3.0D-02, r^2= 1.1D+01
   Bfn.  Coefficient  Atom+Function         Bfn.  Coefficient  Atom+Function  
  ----- ------------  ---------------      ----- ------------  ---------------
   246      0.966162  17 C  s               111      0.735748   8 C  s         
   312     -0.721268  26 H  s               336     -0.628212  38 H  s         
   302      0.503179  21 H  s               326      0.483826  33 H  s         
    96      0.462061   7 C  s               171     -0.462924  12 C  s         
     9     -0.433475   1 C  pz              308     -0.428784  24 H  s         

 Vector   82  Occ=0.000000D+00  E= 9.537483D-02
              MO Center= -6.3D-01,  6.0D-01,  6.5D-02, r^2= 8.9D+00
   Bfn.  Coefficient  Atom+Function         Bfn.  Coefficient  Atom+Function  
  ----- ------------  ---------------      ----- ------------  ---------------
   246     -0.598169  17 C  s               201     -0.592276  14 O  s         
     6      0.574670   1 C  s                21     -0.566196   2 O  s         
   141     -0.495240  10 C  s                36      0.480982   3 C  s         
   336      0.441387  38 H  s                 7     -0.438422   1 C  px        
    81      0.394214   6 C  s               324     -0.391283  32 H  s         

 Vector   83  Occ=0.000000D+00  E= 1.019719D-01
              MO Center=  5.1D-01, -6.5D-02, -1.3D-01, r^2= 9.8D+00
   Bfn.  Coefficient  Atom+Function         Bfn.  Coefficient  Atom+Function  
  ----- ------------  ---------------      ----- ------------  ---------------
    96      0.837505   7 C  s               318      0.758848  29 H  s         
   156     -0.620529  11 C  s               320      0.571966  30 H  s         
   316     -0.527894  28 H  s               310     -0.507744  25 H  s         
   141     -0.483154  10 C  s               326     -0.459650  33 H  s         
    51     -0.445954   4 C  s               314     -0.439798  27 H  s         

 Vector   84  Occ=0.000000D+00  E= 1.060139D-01
              MO Center=  1.1D+00,  9.5D-01, -2.9D-01, r^2= 1.6D+01
   Bfn.  Coefficient  Atom+Function         Bfn.  Coefficient  Atom+Function  
  ----- ------------  ---------------      ----- ------------  ---------------
   216      1.144943  15 C  s               261     -1.128116  18 C  s         
   344      0.690730  42 H  s               330     -0.659055  35 H  s         
   314      0.626053  27 H  s               332     -0.583468  36 H  s         
   111     -0.517425   8 C  s               342      0.517008  41 H  s         
   328     -0.501824  34 H  s               171      0.466920  12 C  s         

 Vector   85  Occ=0.000000D+00  E= 1.176221D-01
              MO Center= -3.5D-01,  1.3D+00,  2.3D-01, r^2= 9.2D+00
   Bfn.  Coefficient  Atom+Function         Bfn.  Coefficient  Atom+Function  
  ----- ------------  ---------------      ----- ------------  ---------------
   216      1.066421  15 C  s               302      0.655238  21 H  s         
   328     -0.644026  34 H  s               171      0.618540  12 C  s         
     6     -0.569594   1 C  s               126      0.557865   9 C  s         
   332     -0.498009  36 H  s                83      0.460083   6 C  py        
   156     -0.428789  11 C  s               324     -0.384131  32 H  s         

 Vector   86  Occ=0.000000D+00  E= 1.222111D-01
              MO Center=  2.6D-01,  6.0D-02,  2.0D-01, r^2= 1.4D+01
   Bfn.  Coefficient  Atom+Function         Bfn.  Coefficient  Atom+Function  
  ----- ------------  ---------------      ----- ------------  ---------------
   308      0.793097  24 H  s               324      0.739397  32 H  s         
    96     -0.627285   7 C  s               338      0.589338  39 H  s         
   340     -0.489577  40 H  s               261      0.474857  18 C  s         
    98      0.467959   7 C  py              246     -0.436704  17 C  s         
   156     -0.409440  11 C  s                51      0.394489   4 C  s         

 Vector   87  Occ=0.000000D+00  E= 1.263059D-01
              MO Center=  2.3D-02,  7.0D-01,  4.7D-01, r^2= 1.3D+01
   Bfn.  Coefficient  Atom+Function         Bfn.  Coefficient  Atom+Function  
  ----- ------------  ---------------      ----- ------------  ---------------
   216      0.953013  15 C  s               328     -0.836804  34 H  s         
   302     -0.694116  21 H  s               310      0.687430  25 H  s         
   111      0.623056   8 C  s                96     -0.568640   7 C  s         
   156     -0.520350  11 C  s               261      0.491769  18 C  s         
    98     -0.484922   7 C  py              320      0.460374  30 H  s         

 Vector   88  Occ=0.000000D+00  E= 1.271613D-01
              MO Center=  1.1D+00, -5.4D-01, -6.5D-02, r^2= 1.5D+01
   Bfn.  Coefficient  Atom+Function         Bfn.  Coefficient  Atom+Function  
  ----- ------------  ---------------      ----- ------------  ---------------
   246      0.986287  17 C  s               338     -0.736542  39 H  s         
   314      0.680051  27 H  s               342     -0.669235  41 H  s         
   263      0.640235  18 C  py              111     -0.627154   8 C  s         
   344      0.609288  42 H  s               171      0.581533  12 C  s         
   322     -0.563217  31 H  s               326     -0.555749  33 H  s         

 Vector   89  Occ=0.000000D+00  E= 1.345435D-01
              MO Center=  5.5D-01, -1.8D+00,  1.1D-01, r^2= 1.1D+01
   Bfn.  Coefficient  Atom+Function         Bfn.  Coefficient  Atom+Function  
  ----- ------------  ---------------      ----- ------------  ---------------
   111      0.877131   8 C  s               336     -0.846679  38 H  s         
   338      0.777266  39 H  s               249     -0.742958  17 C  pz        
   308      0.584818  24 H  s               312     -0.542883  26 H  s         
   340      0.517680  40 H  s               320      0.468262  30 H  s         
   126     -0.442824   9 C  s                98      0.427525   7 C  py        

 Vector   90  Occ=0.000000D+00  E= 1.462478D-01
              MO Center=  5.2D-01,  1.9D-01, -2.8D-01, r^2= 1.4D+01
   Bfn.  Coefficient  Atom+Function         Bfn.  Coefficient  Atom+Function  
  ----- ------------  ---------------      ----- ------------  ---------------
   261      1.054011  18 C  s               340     -0.736447  40 H  s         
   332     -0.647177  36 H  s               320      0.576436  30 H  s         
   328      0.509559  34 H  s               314      0.497291  27 H  s         
    96     -0.494451   7 C  s               318      0.435862  29 H  s         
   308      0.427284  24 H  s               310      0.423129  25 H  s         

 Vector   91  Occ=0.000000D+00  E= 1.510432D-01
              MO Center= -5.9D-01, -4.9D-01,  2.3D-01, r^2= 1.4D+01
   Bfn.  Coefficient  Atom+Function         Bfn.  Coefficient  Atom+Function  
  ----- ------------  ---------------      ----- ------------  ---------------
   334      0.975699  37 H  s               330      0.658319  35 H  s         
   247      0.541930  17 C  px              126     -0.538348   9 C  s         
    51     -0.498746   4 C  s               304      0.474540  22 H  s         
   156      0.470632  11 C  s               216     -0.470042  15 C  s         
     8     -0.459164   1 C  py              248      0.458922  17 C  py        

 Vector   92  Occ=0.000000D+00  E= 1.539555D-01
              MO Center= -2.5D-01, -3.3D-01,  3.0D-01, r^2= 1.7D+01
   Bfn.  Coefficient  Atom+Function         Bfn.  Coefficient  Atom+Function  
  ----- ------------  ---------------      ----- ------------  ---------------
   334     -0.961958  37 H  s               246      0.914213  17 C  s         
   330      0.820983  35 H  s                81     -0.740140   6 C  s         
   261      0.656092  18 C  s               344     -0.636305  42 H  s         
   217     -0.532556  15 C  px               36     -0.500375   3 C  s         
   306      0.498334  23 H  s               247     -0.493933  17 C  px        

 Vector   93  Occ=0.000000D+00  E= 1.566177D-01
              MO Center=  1.1D+00,  6.5D-01,  3.8D-02, r^2= 1.2D+01
   Bfn.  Coefficient  Atom+Function         Bfn.  Coefficient  Atom+Function  
  ----- ------------  ---------------      ----- ------------  ---------------
   126      0.989812   9 C  s               316     -0.953181  28 H  s         
   326     -0.886370  33 H  s               171      0.829047  12 C  s         
     6      0.726667   1 C  s               322      0.679579  31 H  s         
   216     -0.572705  15 C  s               302     -0.559579  21 H  s         
   330      0.542959  35 H  s               342      0.528583  41 H  s         

 Vector   94  Occ=0.000000D+00  E= 1.647402D-01
              MO Center=  1.5D+00, -3.4D-01, -3.9D-02, r^2= 1.2D+01
   Bfn.  Coefficient  Atom+Function         Bfn.  Coefficient  Atom+Function  
  ----- ------------  ---------------      ----- ------------  ---------------
   344      0.857083  42 H  s                96      0.697445   7 C  s         
   342     -0.685312  41 H  s               171     -0.656294  12 C  s         
   316     -0.658710  28 H  s                51     -0.633350   4 C  s         
   304      0.568344  22 H  s               314      0.558655  27 H  s         
   308     -0.545618  24 H  s               264     -0.503204  18 C  pz        

 Vector   95  Occ=0.000000D+00  E= 1.684272D-01
              MO Center=  8.1D-02,  9.5D-01,  9.9D-02, r^2= 1.5D+01
   Bfn.  Coefficient  Atom+Function         Bfn.  Coefficient  Atom+Function  
  ----- ------------  ---------------      ----- ------------  ---------------
   328      0.884762  34 H  s               261     -0.787607  18 C  s         
   332     -0.718372  36 H  s               340      0.716827  40 H  s         
   219     -0.684509  15 C  pz              310      0.668757  25 H  s         
    66      0.625916   5 C  s               338      0.538437  39 H  s         
   326     -0.522484  33 H  s               246     -0.476956  17 C  s         

 Vector   96  Occ=0.000000D+00  E= 1.704358D-01
              MO Center=  8.8D-02, -8.5D-01,  5.8D-01, r^2= 1.2D+01
   Bfn.  Coefficient  Atom+Function         Bfn.  Coefficient  Atom+Function  
  ----- ------------  ---------------      ----- ------------  ---------------
    66      1.428166   5 C  s               306     -0.826188  23 H  s         
   304      0.784369  22 H  s               156      0.662137  11 C  s         
   334     -0.591301  37 H  s                97      0.578983   7 C  px        
   316      0.558298  28 H  s                51     -0.512957   4 C  s         
   326     -0.511876  33 H  s               111     -0.500825   8 C  s         

 Vector   97  Occ=0.000000D+00  E= 1.750167D-01
              MO Center=  9.4D-01,  1.7D-01, -2.4D-01, r^2= 1.4D+01
   Bfn.  Coefficient  Atom+Function         Bfn.  Coefficient  Atom+Function  
  ----- ------------  ---------------      ----- ------------  ---------------
   156      1.009284  11 C  s               216      0.968730  15 C  s         
   171     -0.802292  12 C  s               324      0.713721  32 H  s         
   310     -0.682968  25 H  s               344     -0.680701  42 H  s         
   320     -0.595756  30 H  s               340      0.589718  40 H  s         
   332     -0.530601  36 H  s                97      0.498841   7 C  px        

 Vector   98  Occ=0.000000D+00  E= 1.792241D-01
              MO Center= -4.1D-01,  1.8D+00,  1.2D-01, r^2= 1.2D+01
   Bfn.  Coefficient  Atom+Function         Bfn.  Coefficient  Atom+Function  
  ----- ------------  ---------------      ----- ------------  ---------------
   332     -0.957282  36 H  s               330      0.937755  35 H  s         
   219     -0.712658  15 C  pz              126     -0.622117   9 C  s         
     6     -0.596574   1 C  s               302      0.571632  21 H  s         
   246     -0.558051  17 C  s               216      0.549853  15 C  s         
   316      0.521459  28 H  s               189      0.479804  13 C  pz        

 Vector   99  Occ=0.000000D+00  E= 1.870747D-01
              MO Center=  4.3D-01,  1.1D-01, -1.1D-01, r^2= 1.1D+01
   Bfn.  Coefficient  Atom+Function         Bfn.  Coefficient  Atom+Function  
  ----- ------------  ---------------      ----- ------------  ---------------
    96      0.923875   7 C  s               111     -0.839016   8 C  s         
   318     -0.729250  29 H  s               141      0.706281  10 C  s         
   320      0.661179  30 H  s                36     -0.616944   3 C  s         
   310     -0.603107  25 H  s               156     -0.583595  11 C  s         
     6      0.579117   1 C  s               326     -0.571568  33 H  s         

 Vector  100  Occ=0.000000D+00  E= 1.921153D-01
              MO Center=  4.5D-01,  2.0D-01, -4.0D-01, r^2= 1.3D+01
   Bfn.  Coefficient  Atom+Function         Bfn.  Coefficient  Atom+Function  
  ----- ------------  ---------------      ----- ------------  ---------------
   141      0.910914  10 C  s               328     -0.781128  34 H  s         
   340      0.758252  40 H  s               320      0.718569  30 H  s         
    81     -0.688218   6 C  s               261     -0.686652  18 C  s         
    66      0.679661   5 C  s               318     -0.644675  29 H  s         
   262      0.607281  18 C  px              314      0.592537  27 H  s         

 Vector  101  Occ=0.000000D+00  E= 1.978458D-01
              MO Center=  4.8D-01,  1.7D-01,  1.2D-01, r^2= 1.1D+01
   Bfn.  Coefficient  Atom+Function         Bfn.  Coefficient  Atom+Function  
  ----- ------------  ---------------      ----- ------------  ---------------
   171      1.095661  12 C  s               156     -0.836936  11 C  s         
   306     -0.654660  23 H  s                51     -0.641732   4 C  s         
   129      0.628896   9 C  pz              261      0.602983  18 C  s         
    81      0.587559   6 C  s               158     -0.581875  11 C  py        
   187     -0.581411  13 C  px               69      0.496993   5 C  pz        

 Vector  102  Occ=0.000000D+00  E= 2.007008D-01
              MO Center=  2.2D-01, -3.0D-01,  4.4D-01, r^2= 1.1D+01
   Bfn.  Coefficient  Atom+Function         Bfn.  Coefficient  Atom+Function  
  ----- ------------  ---------------      ----- ------------  ---------------
    66      1.251096   5 C  s               186     -1.227779  13 C  s         
    96     -1.037469   7 C  s                36     -0.897868   3 C  s         
   306     -0.686325  23 H  s                54     -0.639109   4 C  pz        
    51      0.624575   4 C  s               310      0.600732  25 H  s         
   314     -0.574391  27 H  s               216      0.537368  15 C  s         

 Vector  103  Occ=0.000000D+00  E= 2.132652D-01
              MO Center= -2.2D-01, -8.2D-01,  5.2D-01, r^2= 1.3D+01
   Bfn.  Coefficient  Atom+Function         Bfn.  Coefficient  Atom+Function  
  ----- ------------  ---------------      ----- ------------  ---------------
    51      1.393652   4 C  s               186     -1.315276  13 C  s         
    96      1.278477   7 C  s               246     -1.139222  17 C  s         
   308     -0.960843  24 H  s               156      0.717461  11 C  s         
    68      0.685112   5 C  py               81     -0.646714   6 C  s         
   171      0.643543  12 C  s               304     -0.641324  22 H  s         

 Vector  104  Occ=0.000000D+00  E= 2.144961D-01
              MO Center= -3.8D-01, -8.0D-01,  3.4D-01, r^2= 1.2D+01
   Bfn.  Coefficient  Atom+Function         Bfn.  Coefficient  Atom+Function  
  ----- ------------  ---------------      ----- ------------  ---------------
    51      1.789324   4 C  s               186      1.314698  13 C  s         
   246     -1.099218  17 C  s               248     -0.906322  17 C  py        
    36     -0.696769   3 C  s               156     -0.693731  11 C  s         
   216     -0.678414  15 C  s               314      0.650720  27 H  s         
    53     -0.636205   4 C  py              174     -0.532444  12 C  pz        

 Vector  105  Occ=0.000000D+00  E= 2.188453D-01
              MO Center=  6.0D-02,  1.1D+00, -1.4D-01, r^2= 1.2D+01
   Bfn.  Coefficient  Atom+Function         Bfn.  Coefficient  Atom+Function  
  ----- ------------  ---------------      ----- ------------  ---------------
    66      0.996749   5 C  s               188     -0.970826  13 C  py        
   218     -0.931517  15 C  py              186     -0.883025  13 C  s         
   324     -0.808881  32 H  s               141     -0.763532  10 C  s         
   171      0.663189  12 C  s               216      0.642294  15 C  s         
   174     -0.519132  12 C  pz              217      0.511685  15 C  px        

 Vector  106  Occ=0.000000D+00  E= 2.249301D-01
              MO Center=  7.5D-01, -1.1D+00, -1.5D-01, r^2= 1.1D+01
   Bfn.  Coefficient  Atom+Function         Bfn.  Coefficient  Atom+Function  
  ----- ------------  ---------------      ----- ------------  ---------------
   336      1.073324  38 H  s               312     -0.921495  26 H  s         
   111      0.835633   8 C  s               324     -0.716341  32 H  s         
   171      0.658696  12 C  s               247     -0.634657  17 C  px        
   112     -0.624349   8 C  px               99      0.611825   7 C  pz        
   113     -0.549881   8 C  py              316      0.504950  28 H  s         

 Vector  107  Occ=0.000000D+00  E= 2.292852D-01
              MO Center=  1.8D+00, -8.9D-02, -4.0D-01, r^2= 9.9D+00
   Bfn.  Coefficient  Atom+Function         Bfn.  Coefficient  Atom+Function  
  ----- ------------  ---------------      ----- ------------  ---------------
   126      1.482454   9 C  s               261     -1.203905  18 C  s         
   322     -0.924242  31 H  s               316     -0.816666  28 H  s         
   342      0.793754  41 H  s               127      0.786495   9 C  px        
   111     -0.753016   8 C  s               172     -0.694237  12 C  px        
   264     -0.657191  18 C  pz              326      0.620452  33 H  s         

 Vector  108  Occ=0.000000D+00  E= 2.400669D-01
              MO Center=  6.6D-01, -1.4D+00,  7.2D-02, r^2= 9.3D+00
   Bfn.  Coefficient  Atom+Function         Bfn.  Coefficient  Atom+Function  
  ----- ------------  ---------------      ----- ------------  ---------------
   312      1.067284  26 H  s                53      0.830366   4 C  py        
   114      0.799997   8 C  pz              336     -0.776080  38 H  s         
    96     -0.760235   7 C  s                67      0.665022   5 C  px        
   159      0.658095  11 C  pz              246      0.658922  17 C  s         
   308     -0.639125  24 H  s               113      0.626179   8 C  py        

 Vector  109  Occ=0.000000D+00  E= 2.447655D-01
              MO Center=  5.5D-01,  8.4D-04, -2.7D-01, r^2= 1.1D+01
   Bfn.  Coefficient  Atom+Function         Bfn.  Coefficient  Atom+Function  
  ----- ------------  ---------------      ----- ------------  ---------------
   156      0.906701  11 C  s               248     -0.719692  17 C  py        
   318     -0.716620  29 H  s               173      0.704018  12 C  py        
   142     -0.690074  10 C  px              186     -0.669831  13 C  s         
   112      0.664245   8 C  px              188     -0.660766  13 C  py        
   143     -0.648335  10 C  py               53     -0.627869   4 C  py        

 Vector  110  Occ=0.000000D+00  E= 2.525202D-01
              MO Center=  3.7D-02,  1.3D+00, -2.5D-01, r^2= 1.1D+01
   Bfn.  Coefficient  Atom+Function         Bfn.  Coefficient  Atom+Function  
  ----- ------------  ---------------      ----- ------------  ---------------
   186      1.476082  13 C  s               141     -1.215729  10 C  s         
   156      1.159022  11 C  s               218      1.156875  15 C  py        
   216     -1.061600  15 C  s               126      1.009520   9 C  s         
   187     -0.886863  13 C  px               36     -0.704547   3 C  s         
   261     -0.673595  18 C  s                66      0.647155   5 C  s         

 Vector  111  Occ=0.000000D+00  E= 2.558238D-01
              MO Center=  1.0D+00,  4.7D-01, -5.6D-02, r^2= 8.9D+00
   Bfn.  Coefficient  Atom+Function         Bfn.  Coefficient  Atom+Function  
  ----- ------------  ---------------      ----- ------------  ---------------
   171      1.126842  12 C  s               186     -1.052619  13 C  s         
   141      0.791768  10 C  s               187     -0.783523  13 C  px        
   174      0.766745  12 C  pz              156     -0.704506  11 C  s         
   129     -0.694363   9 C  pz                6     -0.622536   1 C  s         
    81      0.590501   6 C  s               127      0.580749   9 C  px        

 Vector  112  Occ=0.000000D+00  E= 2.593328D-01
              MO Center=  3.5D-01,  4.8D-01,  7.0D-02, r^2= 1.0D+01
   Bfn.  Coefficient  Atom+Function         Bfn.  Coefficient  Atom+Function  
  ----- ------------  ---------------      ----- ------------  ---------------
    66      1.173017   5 C  s               126     -1.121530   9 C  s         
   189      0.829139  13 C  pz               51     -0.822965   4 C  s         
   141      0.732839  10 C  s               114     -0.720258   8 C  pz        
   127      0.668857   9 C  px              187     -0.667474  13 C  px        
   218      0.638600  15 C  py              172     -0.631138  12 C  px        

 Vector  113  Occ=0.000000D+00  E= 2.685491D-01
              MO Center=  1.3D+00, -9.0D-01,  4.6D-02, r^2= 8.9D+00
   Bfn.  Coefficient  Atom+Function         Bfn.  Coefficient  Atom+Function  
  ----- ------------  ---------------      ----- ------------  ---------------
   111      1.865081   8 C  s               126     -1.188183   9 C  s         
   342      0.987516  41 H  s               128      0.963304   9 C  py        
    96     -0.840393   7 C  s                97     -0.756799   7 C  px        
    36     -0.701562   3 C  s               113      0.677385   8 C  py        
   263     -0.673368  18 C  py               81      0.603322   6 C  s         

 Vector  114  Occ=0.000000D+00  E= 2.748524D-01
              MO Center=  8.4D-01, -3.9D-01,  1.1D-01, r^2= 7.9D+00
   Bfn.  Coefficient  Atom+Function         Bfn.  Coefficient  Atom+Function  
  ----- ------------  ---------------      ----- ------------  ---------------
    81      1.210581   6 C  s               128     -1.093560   9 C  py        
   113     -1.084270   8 C  py              129      1.006674   9 C  pz        
     6     -0.780195   1 C  s               142      0.762392  10 C  px        
     7     -0.755632   1 C  px               98      0.657750   7 C  py        
   111     -0.644314   8 C  s               141      0.627755  10 C  s         

 Vector  115  Occ=0.000000D+00  E= 2.817074D-01
              MO Center=  9.8D-01, -8.9D-02, -1.7D-01, r^2= 8.0D+00
   Bfn.  Coefficient  Atom+Function         Bfn.  Coefficient  Atom+Function  
  ----- ------------  ---------------      ----- ------------  ---------------
   141      1.526343  10 C  s               127      1.452900   9 C  px        
   126     -1.212706   9 C  s               111      1.066435   8 C  s         
    81     -1.037718   6 C  s                96     -0.969262   7 C  s         
   144      0.971499  10 C  pz              142      0.779213  10 C  px        
   172      0.775817  12 C  px               66      0.685445   5 C  s         

 Vector  116  Occ=0.000000D+00  E= 2.951040D-01
              MO Center=  5.1D-01,  7.6D-01, -1.5D-01, r^2= 6.4D+00
   Bfn.  Coefficient  Atom+Function         Bfn.  Coefficient  Atom+Function  
  ----- ------------  ---------------      ----- ------------  ---------------
   141      1.614006  10 C  s                81     -1.457172   6 C  s         
   143      1.262019  10 C  py              171      1.157023  12 C  s         
   159     -1.136550  11 C  pz              156     -1.089360  11 C  s         
    96     -0.823809   7 C  s                83     -0.664095   6 C  py        
   172     -0.612324  12 C  px              187     -0.595113  13 C  px        

 Vector  117  Occ=0.000000D+00  E= 3.072072D-01
              MO Center=  4.5D-01, -1.0D+00,  4.1D-01, r^2= 8.4D+00
   Bfn.  Coefficient  Atom+Function         Bfn.  Coefficient  Atom+Function  
  ----- ------------  ---------------      ----- ------------  ---------------
    66      1.515283   5 C  s                67      1.372245   5 C  px        
   126     -1.286769   9 C  s                97      1.152858   7 C  px        
    96     -0.970612   7 C  s                98     -0.877865   7 C  py        
     6     -0.772632   1 C  s                83      0.731229   6 C  py        
   128      0.648739   9 C  py              114     -0.608982   8 C  pz        

 Vector  118  Occ=0.000000D+00  E= 3.111103D-01
              MO Center= -2.1D-01, -8.4D-01,  1.7D-01, r^2= 7.1D+00
   Bfn.  Coefficient  Atom+Function         Bfn.  Coefficient  Atom+Function  
  ----- ------------  ---------------      ----- ------------  ---------------
    84      1.242286   6 C  pz               68     -1.085095   5 C  py        
   142     -1.086938  10 C  px               52     -1.062508   4 C  px        
    51     -1.020360   4 C  s                 6      0.770446   1 C  s         
    82      0.735137   6 C  px              126      0.698157   9 C  s         
   318     -0.647763  29 H  s                69     -0.636312   5 C  pz        

 Vector  119  Occ=0.000000D+00  E= 3.178383D-01
              MO Center= -4.1D-02,  7.0D-01, -5.2D-01, r^2= 8.0D+00
   Bfn.  Coefficient  Atom+Function         Bfn.  Coefficient  Atom+Function  
  ----- ------------  ---------------      ----- ------------  ---------------
   158      1.431321  11 C  py              173      1.024295  12 C  py        
   171     -0.944605  12 C  s               174      0.811021  12 C  pz        
    81      0.803761   6 C  s                51     -0.787902   4 C  s         
   201     -0.769871  14 O  s               144     -0.755056  10 C  pz        
   188     -0.755909  13 C  py               83     -0.708517   6 C  py        

 Vector  120  Occ=0.000000D+00  E= 3.514591D-01
              MO Center= -4.8D-01, -7.9D-01,  6.9D-02, r^2= 7.2D+00
   Bfn.  Coefficient  Atom+Function         Bfn.  Coefficient  Atom+Function  
  ----- ------------  ---------------      ----- ------------  ---------------
    36      1.809793   3 C  s                68      1.243106   5 C  py        
    81     -1.089550   6 C  s               231     -0.998175  16 O  s         
    82      0.868400   6 C  px               84     -0.849345   6 C  pz        
    83      0.803056   6 C  py              144     -0.768960  10 C  pz        
    54      0.746152   4 C  pz               97     -0.720323   7 C  px        

 Vector  121  Occ=0.000000D+00  E= 3.706181D-01
              MO Center= -1.0D+00, -1.5D+00, -1.0D-01, r^2= 6.1D+00
   Bfn.  Coefficient  Atom+Function         Bfn.  Coefficient  Atom+Function  
  ----- ------------  ---------------      ----- ------------  ---------------
    38      1.816520   3 C  py               53     -1.263974   4 C  py        
    67     -1.204897   5 C  px               54     -1.187619   4 C  pz        
    82      0.925203   6 C  px              231      0.881745  16 O  s         
   246     -0.878729  17 C  s                21     -0.828690   2 O  s         
   248     -0.787079  17 C  py               23      0.678220   2 O  py        

 Vector  122  Occ=0.000000D+00  E= 3.890610D-01
              MO Center= -1.0D+00, -1.3D+00, -3.4D-01, r^2= 6.6D+00
   Bfn.  Coefficient  Atom+Function         Bfn.  Coefficient  Atom+Function  
  ----- ------------  ---------------      ----- ------------  ---------------
    39      2.030233   3 C  pz              231      1.666291  16 O  s         
    53     -1.498792   4 C  py               51     -1.403436   4 C  s         
    81     -1.077133   6 C  s                66      1.034923   5 C  s         
     6      0.978322   1 C  s                83      0.912598   6 C  py        
    69     -0.848384   5 C  pz               54      0.813200   4 C  pz        

 Vector  123  Occ=0.000000D+00  E= 4.843835D-01
              MO Center=  3.6D-01, -6.0D-01,  1.3D-01, r^2= 8.7D+00
   Bfn.  Coefficient  Atom+Function         Bfn.  Coefficient  Atom+Function  
  ----- ------------  ---------------      ----- ------------  ---------------
   141     -0.539063  10 C  s                97      0.530951   7 C  px        
     9      0.456338   1 C  pz              158     -0.435941  11 C  py        
     8     -0.390044   1 C  py              201      0.366701  14 O  s         
   171      0.363140  12 C  s               111     -0.352805   8 C  s         
   186     -0.330705  13 C  s                37     -0.298596   3 C  px        

 Vector  124  Occ=0.000000D+00  E= 4.906789D-01
              MO Center= -3.0D-02, -8.2D-01,  4.6D-02, r^2= 8.9D+00
   Bfn.  Coefficient  Atom+Function         Bfn.  Coefficient  Atom+Function  
  ----- ------------  ---------------      ----- ------------  ---------------
    81      0.822872   6 C  s                21     -0.730502   2 O  s         
     7     -0.709279   1 C  px                9     -0.574707   1 C  pz        
    38      0.441089   3 C  py               39     -0.405882   3 C  pz        
    37     -0.394303   3 C  px              186      0.384414  13 C  s         
    54     -0.364482   4 C  pz              141     -0.312426  10 C  s         

 Vector  125  Occ=0.000000D+00  E= 5.047256D-01
              MO Center=  3.3D-01, -3.4D-01, -3.4D-01, r^2= 9.5D+00
   Bfn.  Coefficient  Atom+Function         Bfn.  Coefficient  Atom+Function  
  ----- ------------  ---------------      ----- ------------  ---------------
     8      0.762292   1 C  py               39      0.708474   3 C  pz        
    51     -0.670664   4 C  s                21      0.629197   2 O  s         
     6     -0.460200   1 C  s               156     -0.446124  11 C  s         
   173     -0.447612  12 C  py               54      0.413770   4 C  pz        
   264     -0.415650  18 C  pz              188      0.397943  13 C  py        


 center of mass
 --------------
 x =  -0.09810467 y =   0.02606866 z =  -0.00231476

 moments of inertia (a.u.)
 ------------------
        5325.552319909043           0.000000000000           0.000000000001
           0.000000000000        3494.025845121238          -0.000000000001
           0.000000000001          -0.000000000001        6597.216094310663

     Multipole analysis of the density
     ---------------------------------

     L   x y z        total         alpha         beta         nuclear
     -   - - -        -----         -----         ----         -------
     0   0 0 0     -0.000000    -76.000000    -76.000000    152.000000

     1   1 0 0      0.770531      0.385265      0.385265     -0.000000
     1   0 1 0      0.416595      0.208298      0.208298      0.000000
     1   0 0 1      0.818909      0.409455      0.409455      0.000000

     2   2 0 0    -89.138025   -722.511121   -722.511121   1355.884218
     2   1 1 0     -2.249707     10.470141     10.470141    -23.189989
     2   1 0 1     -7.062279     17.846341     17.846341    -42.754961
     2   0 2 0    -85.252439  -1241.335884  -1241.335884   2397.419328
     2   0 1 1     -8.098479     18.186750     18.186750    -44.471979
     2   0 0 2    -93.824347   -364.538951   -364.538951    635.253554


          -----------------------
          Electric field gradient
          -----------------------

 1 a.u. = 0.324123 10**(16) esu/cm**3  ( or statvolts/cm**2 ) = 0.97174 10**(22) v/m**2 


 ------------------------------------------------------------
   Atom      X         Y         Z
 ------------------------------------------------------------
    1 C   -2.75612   1.01054   0.07245
 ------------------------------------------------------------

 Electric field gradient in molecular frame (a.u.)
         XX             YY             ZZ             XY             XZ             YZ
 ------------------------------------------------------------------------------------------
        0.272166      -0.256580      -0.015586      -0.109670      -0.171530      -0.057150

 Principal components (a.u.) and orientation 
 of principal axis w.r.t. absolute frame                      Asymmetry parameter eta
 --------------------------------------------------------------------------------------
        0.361650      -0.310048      -0.051602                       0.714632

        0.910175       0.268103       0.315757
       -0.124951       0.904479      -0.407804
       -0.394929       0.331719       0.856734
  

 ------------------------------------------------------------
   Atom      X         Y         Z
 ------------------------------------------------------------
    2 O   -3.69493  -0.72110  -1.79549
 ------------------------------------------------------------

 Electric field gradient in molecular frame (a.u.)
         XX             YY             ZZ             XY             XZ             YZ
 ------------------------------------------------------------------------------------------
        0.869776      -1.304641       0.434866      -0.200848      -0.526331      -0.716858

 Principal components (a.u.) and orientation 
 of principal axis w.r.t. absolute frame                      Asymmetry parameter eta
 --------------------------------------------------------------------------------------
       -1.617872       1.247081       0.370791                       0.541631

        0.150527       0.787941       0.597069
        0.920683       0.108269      -0.374994
        0.360117      -0.606158       0.709146
  

 ------------------------------------------------------------
   Atom      X         Y         Z
 ------------------------------------------------------------
    3 C   -3.28913  -3.23087  -1.46103
 ------------------------------------------------------------

 Electric field gradient in molecular frame (a.u.)
         XX             YY             ZZ             XY             XZ             YZ
 ------------------------------------------------------------------------------------------
       -0.275079      -0.030596       0.305676      -0.001165       0.201251       0.062402

 Principal components (a.u.) and orientation 
 of principal axis w.r.t. absolute frame                      Asymmetry parameter eta
 --------------------------------------------------------------------------------------
        0.377207      -0.339284      -0.037923                       0.798929

        0.291516       0.950797      -0.104900
        0.143876       0.064833       0.987470
        0.945684      -0.302956      -0.117897
  

 ------------------------------------------------------------
   Atom      X         Y         Z
 ------------------------------------------------------------
    4 C   -2.49260  -4.02487   1.18969
 ------------------------------------------------------------

 Electric field gradient in molecular frame (a.u.)
         XX             YY             ZZ             XY             XZ             YZ
 ------------------------------------------------------------------------------------------
       -0.005346       0.031285      -0.025939      -0.017050      -0.036363       0.031612

 Principal components (a.u.) and orientation 
 of principal axis w.r.t. absolute frame                      Asymmetry parameter eta
 --------------------------------------------------------------------------------------
        0.060826      -0.056442      -0.004385                       0.855834

       -0.452216       0.524062       0.721706
        0.760187      -0.196750       0.619197
        0.466493       0.828643      -0.309412
  

 ------------------------------------------------------------
   Atom      X         Y         Z
 ------------------------------------------------------------
    5 C   -0.39439  -2.34684   2.36865
 ------------------------------------------------------------

 Electric field gradient in molecular frame (a.u.)
         XX             YY             ZZ             XY             XZ             YZ
 ------------------------------------------------------------------------------------------
       -0.004742      -0.013552       0.018294      -0.061858      -0.041649       0.038296

 Principal components (a.u.) and orientation 
 of principal axis w.r.t. absolute frame                      Asymmetry parameter eta
 --------------------------------------------------------------------------------------
        0.094741      -0.071163      -0.023578                       0.502274

        0.589093       0.683410       0.431184
       -0.546871       0.730013      -0.409894
       -0.594896       0.005663       0.803783
  

 ------------------------------------------------------------
   Atom      X         Y         Z
 ------------------------------------------------------------
    6 C   -0.09079   0.19080   0.95645
 ------------------------------------------------------------

 Electric field gradient in molecular frame (a.u.)
         XX             YY             ZZ             XY             XZ             YZ
 ------------------------------------------------------------------------------------------
        0.065802      -0.037655      -0.028147      -0.117184      -0.140994      -0.227576

 Principal components (a.u.) and orientation 
 of principal axis w.r.t. absolute frame                      Asymmetry parameter eta
 --------------------------------------------------------------------------------------
       -0.342181       0.200355       0.141826                       0.171046

        0.408601      -0.285865       0.866791
        0.642031      -0.584980      -0.495575
        0.648722       0.758999      -0.055490
  

 ------------------------------------------------------------
   Atom      X         Y         Z
 ------------------------------------------------------------
    7 C    2.18328  -3.55163   2.96262
 ------------------------------------------------------------

 Electric field gradient in molecular frame (a.u.)
         XX             YY             ZZ             XY             XZ             YZ
 ------------------------------------------------------------------------------------------
       -0.041958       0.031319       0.010639       0.042115      -0.016974       0.014365

 Principal components (a.u.) and orientation 
 of principal axis w.r.t. absolute frame                      Asymmetry parameter eta
 --------------------------------------------------------------------------------------
       -0.067059       0.051493       0.015567                       0.535737

        0.871363       0.380863      -0.309305
       -0.411941       0.910352      -0.039542
        0.266517       0.161870       0.950140
  

 ------------------------------------------------------------
   Atom      X         Y         Z
 ------------------------------------------------------------
    8 C    3.97492  -3.65649   0.72060
 ------------------------------------------------------------

 Electric field gradient in molecular frame (a.u.)
         XX             YY             ZZ             XY             XZ             YZ
 ------------------------------------------------------------------------------------------
        0.011656      -0.018467       0.006810       0.004258       0.011717      -0.003763

 Principal components (a.u.) and orientation 
 of principal axis w.r.t. absolute frame                      Asymmetry parameter eta
 --------------------------------------------------------------------------------------
        0.021221      -0.020279      -0.000942                       0.911225

        0.778727      -0.208614      -0.591662
        0.024096       0.952344      -0.304073
        0.626900       0.222533       0.746643
  

 ------------------------------------------------------------
   Atom      X         Y         Z
 ------------------------------------------------------------
    9 C    4.39625  -1.03400  -0.46159
 ------------------------------------------------------------

 Electric field gradient in molecular frame (a.u.)
         XX             YY             ZZ             XY             XZ             YZ
 ------------------------------------------------------------------------------------------
       -0.032632       0.007614       0.025018       0.022272       0.011729       0.016600

 Principal components (a.u.) and orientation 
 of principal axis w.r.t. absolute frame                      Asymmetry parameter eta
 --------------------------------------------------------------------------------------
       -0.042784       0.041657       0.001127                       0.947323

        0.920462       0.291535       0.260302
       -0.385413       0.566554       0.728336
       -0.064860       0.770729      -0.633853
  

 ------------------------------------------------------------
   Atom      X         Y         Z
 ------------------------------------------------------------
   10 C    1.80662   0.05464  -1.30992
 ------------------------------------------------------------

 Electric field gradient in molecular frame (a.u.)
         XX             YY             ZZ             XY             XZ             YZ
 ------------------------------------------------------------------------------------------
       -0.015809       0.032511      -0.016703      -0.003685       0.053052       0.024525

 Principal components (a.u.) and orientation 
 of principal axis w.r.t. absolute frame                      Asymmetry parameter eta
 --------------------------------------------------------------------------------------
       -0.073169       0.050978       0.022191                       0.393439

       -0.673242       0.425942      -0.604416
       -0.189348       0.690851       0.697763
        0.714768       0.584208      -0.384458
  

 ------------------------------------------------------------
   Atom      X         Y         Z
 ------------------------------------------------------------
   11 C    2.00672   2.59070  -2.76179
 ------------------------------------------------------------

 Electric field gradient in molecular frame (a.u.)
         XX             YY             ZZ             XY             XZ             YZ
 ------------------------------------------------------------------------------------------
        0.070579      -0.067924      -0.002655      -0.001573       0.027881       0.002666

 Principal components (a.u.) and orientation 
 of principal axis w.r.t. absolute frame                      Asymmetry parameter eta
 --------------------------------------------------------------------------------------
        0.079988      -0.068090      -0.011898                       0.702511

        0.947563       0.021333      -0.318856
       -0.004319       0.998533       0.053973
        0.319540      -0.049766       0.946265
  

 ------------------------------------------------------------
   Atom      X         Y         Z
 ------------------------------------------------------------
   12 C    1.57669   5.02485  -1.24474
 ------------------------------------------------------------

 Electric field gradient in molecular frame (a.u.)
         XX             YY             ZZ             XY             XZ             YZ
 ------------------------------------------------------------------------------------------
       -0.031783       0.011196       0.020587       0.001292       0.062120      -0.009994

 Principal components (a.u.) and orientation 
 of principal axis w.r.t. absolute frame                      Asymmetry parameter eta
 --------------------------------------------------------------------------------------
       -0.073528       0.062942       0.010586                       0.712058

        0.828213       0.541079       0.145933
       -0.078090      -0.146436       0.986133
       -0.554946       0.828124       0.079027
  

 ------------------------------------------------------------
   Atom      X         Y         Z
 ------------------------------------------------------------
   13 C   -0.92407   5.05164   0.25799
 ------------------------------------------------------------

 Electric field gradient in molecular frame (a.u.)
         XX             YY             ZZ             XY             XZ             YZ
 ------------------------------------------------------------------------------------------
        0.112548       0.093135      -0.205684      -0.207469      -0.230363       0.043978

 Principal components (a.u.) and orientation 
 of principal axis w.r.t. absolute frame                      Asymmetry parameter eta
 --------------------------------------------------------------------------------------
        0.380719      -0.335816      -0.044903                       0.764116

        0.739341       0.508439       0.441436
       -0.584494       0.159150       0.795637
       -0.334278       0.846263      -0.414846
  

 ------------------------------------------------------------
   Atom      X         Y         Z
 ------------------------------------------------------------
   14 O   -2.77632   3.51089  -0.97003
 ------------------------------------------------------------

 Electric field gradient in molecular frame (a.u.)
         XX             YY             ZZ             XY             XZ             YZ
 ------------------------------------------------------------------------------------------
        0.604754      -1.393499       0.788744      -0.940819      -0.940301       0.360244

 Principal components (a.u.) and orientation 
 of principal axis w.r.t. absolute frame                      Asymmetry parameter eta
 --------------------------------------------------------------------------------------
        1.894701      -1.766805      -0.127896                       0.864996

        0.688134       0.370609       0.623796
       -0.270644       0.928773      -0.253244
       -0.673219       0.005439       0.739423
  

 ------------------------------------------------------------
   Atom      X         Y         Z
 ------------------------------------------------------------
   15 C   -1.98163   7.73053   0.41307
 ------------------------------------------------------------

 Electric field gradient in molecular frame (a.u.)
         XX             YY             ZZ             XY             XZ             YZ
 ------------------------------------------------------------------------------------------
        0.029485      -0.068168       0.038683       0.048915      -0.006239      -0.000000

 Principal components (a.u.) and orientation 
 of principal axis w.r.t. absolute frame                      Asymmetry parameter eta
 --------------------------------------------------------------------------------------
       -0.088500       0.052230       0.036270                       0.180349

       -0.383758       0.852138       0.355795
        0.923242       0.346202       0.166639
       -0.018823      -0.392434       0.919588
  

 ------------------------------------------------------------
   Atom      X         Y         Z
 ------------------------------------------------------------
   16 O   -3.66540  -4.73010  -3.18627
 ------------------------------------------------------------

 Electric field gradient in molecular frame (a.u.)
         XX             YY             ZZ             XY             XZ             YZ
 ------------------------------------------------------------------------------------------
       -0.686944       0.503971       0.182973      -0.437235       0.462258      -1.112143

 Principal components (a.u.) and orientation 
 of principal axis w.r.t. absolute frame                      Asymmetry parameter eta
 --------------------------------------------------------------------------------------
        1.639562      -0.892415      -0.747147                       0.088601

       -0.262758       0.848477       0.459395
        0.724849      -0.140667       0.674393
       -0.636829      -0.510195       0.578057
  

 ------------------------------------------------------------
   Atom      X         Y         Z
 ------------------------------------------------------------
   17 C   -2.02308  -6.87218   1.32288
 ------------------------------------------------------------

 Electric field gradient in molecular frame (a.u.)
         XX             YY             ZZ             XY             XZ             YZ
 ------------------------------------------------------------------------------------------
        0.049274      -0.079052       0.029778       0.024372       0.008371       0.012147

 Principal components (a.u.) and orientation 
 of principal axis w.r.t. absolute frame                      Asymmetry parameter eta
 --------------------------------------------------------------------------------------
       -0.084485       0.057744       0.026741                       0.366976

       -0.172956       0.913296      -0.368749
        0.980663       0.194494       0.021747
       -0.091581       0.357858       0.929274
  

 ------------------------------------------------------------
   Atom      X         Y         Z
 ------------------------------------------------------------
   18 C    6.30535  -1.31669  -2.62588
 ------------------------------------------------------------

 Electric field gradient in molecular frame (a.u.)
         XX             YY             ZZ             XY             XZ             YZ
 ------------------------------------------------------------------------------------------
       -0.006542       0.015338      -0.008797       0.007891       0.023018      -0.014866

 Principal components (a.u.) and orientation 
 of principal axis w.r.t. absolute frame                      Asymmetry parameter eta
 --------------------------------------------------------------------------------------
       -0.035883       0.022950       0.012933                       0.279169

       -0.637282      -0.187255       0.747534
        0.303735       0.830473       0.466969
        0.708249      -0.524643       0.472370
  

 ------------------------------------------------------------
   Atom      X         Y         Z
 ------------------------------------------------------------
   19 O   -0.56728   4.21787   2.81365
 ------------------------------------------------------------

 Electric field gradient in molecular frame (a.u.)
         XX             YY             ZZ             XY             XZ             YZ
 ------------------------------------------------------------------------------------------
        1.088405      -1.018141      -0.070265       2.331152      -0.114927       0.435938

 Principal components (a.u.) and orientation 
 of principal axis w.r.t. absolute frame                      Asymmetry parameter eta
 --------------------------------------------------------------------------------------
        2.600613      -2.595766      -0.004847                       0.996272

        0.836569      -0.530867      -0.135398
        0.545292       0.830726       0.112031
        0.053005      -0.167553       0.984437
  

 ------------------------------------------------------------
   Atom      X         Y         Z
 ------------------------------------------------------------
   20 O    0.98689   1.93670   2.75603
 ------------------------------------------------------------

 Electric field gradient in molecular frame (a.u.)
         XX             YY             ZZ             XY             XZ             YZ
 ------------------------------------------------------------------------------------------
        0.389099      -1.675795       1.286696       1.570264      -1.010398      -1.123400

 Principal components (a.u.) and orientation 
 of principal axis w.r.t. absolute frame                      Asymmetry parameter eta
 --------------------------------------------------------------------------------------
        2.709529      -2.599809      -0.109720                       0.919012

       -0.576662      -0.419732       0.700918
       -0.390342       0.895227       0.214946
        0.717701       0.149647       0.680082
  

 ------------------------------------------------------------
   Atom      X         Y         Z
 ------------------------------------------------------------
   21 H   -4.09897   1.04139   1.65415
 ------------------------------------------------------------

 Electric field gradient in molecular frame (a.u.)
         XX             YY             ZZ             XY             XZ             YZ
 ------------------------------------------------------------------------------------------
       -0.028043       0.127644      -0.099601      -0.001252       0.195890      -0.000060

 Principal components (a.u.) and orientation 
 of principal axis w.r.t. absolute frame                      Asymmetry parameter eta
 --------------------------------------------------------------------------------------
       -0.262954       0.135437       0.127517                       0.030120

       -0.640441       0.761918       0.096519
       -0.001935      -0.127275       0.991866
        0.768005       0.635045       0.082987
  

 ------------------------------------------------------------
   Atom      X         Y         Z
 ------------------------------------------------------------
   22 H   -4.21228  -3.70934   2.31914
 ------------------------------------------------------------

 Electric field gradient in molecular frame (a.u.)
         XX             YY             ZZ             XY             XZ             YZ
 ------------------------------------------------------------------------------------------
       -0.136564       0.123911       0.012653       0.053898       0.180311      -0.034414

 Principal components (a.u.) and orientation 
 of principal axis w.r.t. absolute frame                      Asymmetry parameter eta
 --------------------------------------------------------------------------------------
       -0.267535       0.135215       0.132320                       0.010822

        0.820794       0.415317       0.392185
       -0.161194       0.827069      -0.538492
       -0.548009       0.378773       0.745800
  

 ------------------------------------------------------------
   Atom      X         Y         Z
 ------------------------------------------------------------
   23 H   -1.13817  -1.88591   4.26039
 ------------------------------------------------------------

 Electric field gradient in molecular frame (a.u.)
         XX             YY             ZZ             XY             XZ             YZ
 ------------------------------------------------------------------------------------------
        0.075616       0.112751      -0.188367       0.032700       0.128854      -0.080366

 Principal components (a.u.) and orientation 
 of principal axis w.r.t. absolute frame                      Asymmetry parameter eta
 --------------------------------------------------------------------------------------
       -0.260978       0.132894       0.128084                       0.018433

       -0.367340       0.081104       0.926544
        0.226143       0.974084       0.004391
        0.902176      -0.211144       0.376161
  

 ------------------------------------------------------------
   Atom      X         Y         Z
 ------------------------------------------------------------
   24 H    1.97222  -5.43593   3.78774
 ------------------------------------------------------------

 Electric field gradient in molecular frame (a.u.)
         XX             YY             ZZ             XY             XZ             YZ
 ------------------------------------------------------------------------------------------
        0.133748      -0.211587       0.077840      -0.041439       0.019547       0.156005

 Principal components (a.u.) and orientation 
 of principal axis w.r.t. absolute frame                      Asymmetry parameter eta
 --------------------------------------------------------------------------------------
       -0.284677       0.146157       0.138520                       0.026829

        0.108804       0.176468       0.978274
        0.910959       0.376207      -0.169180
       -0.397889       0.909575      -0.119822
  

 ------------------------------------------------------------
   Atom      X         Y         Z
 ------------------------------------------------------------
   25 H    3.09885  -2.42147   4.44546
 ------------------------------------------------------------

 Electric field gradient in molecular frame (a.u.)
         XX             YY             ZZ             XY             XZ             YZ
 ------------------------------------------------------------------------------------------
        0.054737       0.017753      -0.072490      -0.097237      -0.128303      -0.161621

 Principal components (a.u.) and orientation 
 of principal axis w.r.t. absolute frame                      Asymmetry parameter eta
 --------------------------------------------------------------------------------------
       -0.274006       0.140434       0.133571                       0.025048

        0.439800       0.014277       0.897982
        0.542893       0.792283      -0.278486
        0.715432      -0.609987      -0.340695
  

 ------------------------------------------------------------
   Atom      X         Y         Z
 ------------------------------------------------------------
   26 H    3.23892  -4.96651  -0.70673
 ------------------------------------------------------------

 Electric field gradient in molecular frame (a.u.)
         XX             YY             ZZ             XY             XZ             YZ
 ------------------------------------------------------------------------------------------
        0.087874      -0.026223      -0.061652      -0.095741      -0.102943      -0.182805

 Principal components (a.u.) and orientation 
 of principal axis w.r.t. absolute frame                      Asymmetry parameter eta
 --------------------------------------------------------------------------------------
       -0.281148       0.142373       0.138775                       0.012796

        0.355986       0.801998       0.479660
        0.629172      -0.585213       0.511535
        0.690953       0.119690      -0.712922
  

 ------------------------------------------------------------
   Atom      X         Y         Z
 ------------------------------------------------------------
   27 H    5.78696  -4.43496   1.36005
 ------------------------------------------------------------

 Electric field gradient in molecular frame (a.u.)
         XX             YY             ZZ             XY             XZ             YZ
 ------------------------------------------------------------------------------------------
       -0.183283       0.083229       0.100053       0.137244      -0.112131       0.050534

 Principal components (a.u.) and orientation 
 of principal axis w.r.t. absolute frame                      Asymmetry parameter eta
 --------------------------------------------------------------------------------------
       -0.280999       0.143338       0.137661                       0.020201

        0.875710       0.141170      -0.461739
       -0.372584       0.805820      -0.460256
        0.307104       0.575087       0.758262
  

 ------------------------------------------------------------
   Atom      X         Y         Z
 ------------------------------------------------------------
   28 H    5.24163   0.21713   0.96031
 ------------------------------------------------------------

 Electric field gradient in molecular frame (a.u.)
         XX             YY             ZZ             XY             XZ             YZ
 ------------------------------------------------------------------------------------------
        0.068089      -0.010522      -0.057566      -0.103145      -0.116078      -0.169673

 Principal components (a.u.) and orientation 
 of principal axis w.r.t. absolute frame                      Asymmetry parameter eta
 --------------------------------------------------------------------------------------
       -0.275512       0.139251       0.136260                       0.010856

        0.411816       0.745309       0.524331
        0.599650      -0.654895       0.459926
        0.686169       0.125010      -0.716621
  

 ------------------------------------------------------------
   Atom      X         Y         Z
 ------------------------------------------------------------
   29 H    1.08259  -1.30620  -2.70044
 ------------------------------------------------------------

 Electric field gradient in molecular frame (a.u.)
         XX             YY             ZZ             XY             XZ             YZ
 ------------------------------------------------------------------------------------------
        0.084471      -0.040966      -0.043505      -0.095926      -0.091365      -0.176452

 Principal components (a.u.) and orientation 
 of principal axis w.r.t. absolute frame                      Asymmetry parameter eta
 --------------------------------------------------------------------------------------
       -0.268393       0.137662       0.130731                       0.025826

        0.351382      -0.660041       0.663986
        0.661919       0.676702       0.322394
        0.662114      -0.326221      -0.674674
  

 ------------------------------------------------------------
   Atom      X         Y         Z
 ------------------------------------------------------------
   30 H    0.58051   2.54745  -4.27242
 ------------------------------------------------------------

 Electric field gradient in molecular frame (a.u.)
         XX             YY             ZZ             XY             XZ             YZ
 ------------------------------------------------------------------------------------------
       -0.050197       0.128945      -0.078747      -0.006353      -0.205721      -0.005524

 Principal components (a.u.) and orientation 
 of principal axis w.r.t. absolute frame                      Asymmetry parameter eta
 --------------------------------------------------------------------------------------
       -0.270863       0.141803       0.129059                       0.047050

        0.682077       0.730386       0.036162
        0.020938      -0.068935       0.997401
        0.730981      -0.679547      -0.062311
  

 ------------------------------------------------------------
   Atom      X         Y         Z
 ------------------------------------------------------------
   31 H    3.79991   2.76284  -3.77097
 ------------------------------------------------------------

 Electric field gradient in molecular frame (a.u.)
         XX             YY             ZZ             XY             XZ             YZ
 ------------------------------------------------------------------------------------------
       -0.184261       0.136449       0.047812      -0.027918       0.183124       0.017670

 Principal components (a.u.) and orientation 
 of principal axis w.r.t. absolute frame                      Asymmetry parameter eta
 --------------------------------------------------------------------------------------
       -0.287582       0.148977       0.138605                       0.036064

        0.873329       0.459296      -0.162308
        0.077541       0.197871       0.977156
       -0.480920       0.865964      -0.137192
  

 ------------------------------------------------------------
   Atom      X         Y         Z
 ------------------------------------------------------------
   32 H    1.56672   6.57136  -2.62788
 ------------------------------------------------------------

 Electric field gradient in molecular frame (a.u.)
         XX             YY             ZZ             XY             XZ             YZ
 ------------------------------------------------------------------------------------------
        0.137685      -0.093765      -0.043921       0.007513       0.001618       0.206554

 Principal components (a.u.) and orientation 
 of principal axis w.r.t. absolute frame                      Asymmetry parameter eta
 --------------------------------------------------------------------------------------
       -0.276945       0.144711       0.132234                       0.045051

       -0.010970       0.663986       0.747665
        0.748324       0.501395      -0.434298
       -0.663243       0.554731      -0.502376
  

 ------------------------------------------------------------
   Atom      X         Y         Z
 ------------------------------------------------------------
   33 H    3.18757   5.37238   0.01219
 ------------------------------------------------------------

 Electric field gradient in molecular frame (a.u.)
         XX             YY             ZZ             XY             XZ             YZ
 ------------------------------------------------------------------------------------------
       -0.113928       0.130216      -0.016288      -0.054756      -0.196569      -0.047359

 Principal components (a.u.) and orientation 
 of principal axis w.r.t. absolute frame                      Asymmetry parameter eta
 --------------------------------------------------------------------------------------
       -0.280383       0.144664       0.135719                       0.031902

        0.774877       0.147374      -0.614693
        0.173445       0.885548       0.430955
        0.607851      -0.440552       0.660629
  

 ------------------------------------------------------------
   Atom      X         Y         Z
 ------------------------------------------------------------
   34 H   -3.74104   7.75052   1.50683
 ------------------------------------------------------------

 Electric field gradient in molecular frame (a.u.)
         XX             YY             ZZ             XY             XZ             YZ
 ------------------------------------------------------------------------------------------
       -0.163943       0.138063       0.025880       0.004645       0.193098      -0.000140

 Principal components (a.u.) and orientation 
 of principal axis w.r.t. absolute frame                      Asymmetry parameter eta
 --------------------------------------------------------------------------------------
       -0.284233       0.146762       0.137471                       0.032689

        0.848845       0.512435      -0.129896
       -0.009512       0.260482       0.965432
       -0.528557       0.818266      -0.225983
  

 ------------------------------------------------------------
   Atom      X         Y         Z
 ------------------------------------------------------------
   35 H   -0.65692   9.00719   1.36101
 ------------------------------------------------------------

 Electric field gradient in molecular frame (a.u.)
         XX             YY             ZZ             XY             XZ             YZ
 ------------------------------------------------------------------------------------------
       -0.036661      -0.022259       0.058921      -0.167740      -0.126855      -0.121067

 Principal components (a.u.) and orientation 
 of principal axis w.r.t. absolute frame                      Asymmetry parameter eta
 --------------------------------------------------------------------------------------
       -0.286400       0.147976       0.138425                       0.033348

        0.644099      -0.348217      -0.681089
        0.616552      -0.290689       0.731686
        0.452770       0.891204      -0.027461
  

 ------------------------------------------------------------
   Atom      X         Y         Z
 ------------------------------------------------------------
   36 H   -2.42558   8.47956  -1.46438
 ------------------------------------------------------------

 Electric field gradient in molecular frame (a.u.)
         XX             YY             ZZ             XY             XZ             YZ
 ------------------------------------------------------------------------------------------
        0.127488       0.085992      -0.213481       0.036107      -0.080141       0.138475

 Principal components (a.u.) and orientation 
 of principal axis w.r.t. absolute frame                      Asymmetry parameter eta
 --------------------------------------------------------------------------------------
       -0.286322       0.148384       0.137938                       0.036482

        0.207550       0.865559      -0.455774
       -0.358628       0.500807       0.787768
        0.910115      -0.000048       0.414356
  

 ------------------------------------------------------------
   Atom      X         Y         Z
 ------------------------------------------------------------
   37 H   -3.66212  -7.92045   0.61155
 ------------------------------------------------------------

 Electric field gradient in molecular frame (a.u.)
         XX             YY             ZZ             XY             XZ             YZ
 ------------------------------------------------------------------------------------------
       -0.127791       0.028700       0.099090      -0.167756      -0.114944      -0.073402

 Principal components (a.u.) and orientation 
 of principal axis w.r.t. absolute frame                      Asymmetry parameter eta
 --------------------------------------------------------------------------------------
       -0.283293       0.147734       0.135560                       0.042974

        0.794336      -0.276912      -0.540694
        0.506140      -0.190516       0.841145
        0.335934       0.941819       0.011177
  

 ------------------------------------------------------------
   Atom      X         Y         Z
 ------------------------------------------------------------
   38 H   -0.39994  -7.43549   0.17242
 ------------------------------------------------------------

 Electric field gradient in molecular frame (a.u.)
         XX             YY             ZZ             XY             XZ             YZ
 ------------------------------------------------------------------------------------------
       -0.123827       0.107214       0.016612       0.092088       0.191397      -0.063168

 Principal components (a.u.) and orientation 
 of principal axis w.r.t. absolute frame                      Asymmetry parameter eta
 --------------------------------------------------------------------------------------
       -0.288954       0.150334       0.138621                       0.040535

        0.789467       0.587464       0.177843
       -0.271298       0.074073       0.959641
       -0.550581       0.805853      -0.217856
  

 ------------------------------------------------------------
   Atom      X         Y         Z
 ------------------------------------------------------------
   39 H   -1.71293  -7.48759   3.27325
 ------------------------------------------------------------

 Electric field gradient in molecular frame (a.u.)
         XX             YY             ZZ             XY             XZ             YZ
 ------------------------------------------------------------------------------------------
        0.137384       0.103709      -0.241094       0.020420      -0.062800       0.118637

 Principal components (a.u.) and orientation 
 of principal axis w.r.t. absolute frame                      Asymmetry parameter eta
 --------------------------------------------------------------------------------------
       -0.288214       0.147730       0.140484                       0.025138

        0.153314       0.981274      -0.116600
       -0.293605       0.157900       0.942796
        0.943552      -0.110310       0.312316
  

 ------------------------------------------------------------
   Atom      X         Y         Z
 ------------------------------------------------------------
   40 H    5.47013  -2.30348  -4.24174
 ------------------------------------------------------------

 Electric field gradient in molecular frame (a.u.)
         XX             YY             ZZ             XY             XZ             YZ
 ------------------------------------------------------------------------------------------
        0.071012       0.048381      -0.119394      -0.084361      -0.135134      -0.161902

 Principal components (a.u.) and orientation 
 of principal axis w.r.t. absolute frame                      Asymmetry parameter eta
 --------------------------------------------------------------------------------------
       -0.288443       0.147345       0.141098                       0.021659

        0.405159      -0.260903       0.876228
        0.476516       0.878202       0.041154
        0.780243      -0.400863      -0.480135
  

 ------------------------------------------------------------
   Atom      X         Y         Z
 ------------------------------------------------------------
   41 H    7.00733   0.51671  -3.27025
 ------------------------------------------------------------

 Electric field gradient in molecular frame (a.u.)
         XX             YY             ZZ             XY             XZ             YZ
 ------------------------------------------------------------------------------------------
        0.096263      -0.200249       0.103986      -0.129086       0.047760       0.121391

 Principal components (a.u.) and orientation 
 of principal axis w.r.t. absolute frame                      Asymmetry parameter eta
 --------------------------------------------------------------------------------------
       -0.291580       0.148177       0.143403                       0.016373

        0.334409       0.561318       0.757029
        0.888878       0.079057      -0.451271
       -0.313155       0.823815      -0.472506
  

 ------------------------------------------------------------
   Atom      X         Y         Z
 ------------------------------------------------------------
   42 H    7.96269  -2.39403  -2.00949
 ------------------------------------------------------------

 Electric field gradient in molecular frame (a.u.)
         XX             YY             ZZ             XY             XZ             YZ
 ------------------------------------------------------------------------------------------
       -0.130794       0.028654       0.102140       0.180080      -0.102341       0.069481

 Principal components (a.u.) and orientation 
 of principal axis w.r.t. absolute frame                      Asymmetry parameter eta
 --------------------------------------------------------------------------------------
       -0.287287       0.146837       0.140450                       0.022234

        0.797864       0.405017      -0.446514
       -0.521334       0.835483      -0.173722
        0.302694       0.371389       0.877751
  

 Task  times  cpu:      464.3s     wall:      466.3s


                                NWChem Input Module
                                -------------------


 Summary of allocated global arrays
-----------------------------------
  No active global arrays


                         GA Statistics for process    0
                         ------------------------------

       create   destroy   get      put      acc     scatter   gather  read&inc
calls:  210      210     5.50e+05 7368     4.02e+05    0        0     5682     
number of processes/call 1.00e+00 1.15e+00 1.00e+00 0.00e+00 0.00e+00
bytes total:             5.61e+08 6.03e+07 3.41e+08 0.00e+00 0.00e+00 4.55e+04
bytes remote:            1.14e+08 2.04e+07 5.37e+07 0.00e+00 0.00e+00 0.00e+00
Max memory consumed for GA by this process: 10446976 bytes

MA_summarize_allocated_blocks: starting scan ...
MA_summarize_allocated_blocks: scan completed: 0 heap blocks, 0 stack blocks
MA usage statistics:

	allocation statistics:
					      heap	     stack
					      ----	     -----
	current number of blocks	         0	         0
	maximum number of blocks	        22	        51
	current total bytes		         0	         0
	maximum total bytes		   9712496	  22540232
	maximum total K-bytes		      9713	     22541
	maximum total M-bytes		        10	        23


                                     CITATION
                                     --------
                Please cite the following reference when publishing
                           results obtained with NWChem:

                 M. Valiev, E.J. Bylaska, N. Govind, K. Kowalski,
              T.P. Straatsma, H.J.J. van Dam, D. Wang, J. Nieplocha,
                        E. Apra, T.L. Windus, W.A. de Jong
                 "NWChem: a comprehensive and scalable open-source
                  solution for large scale molecular simulations"
                      Comput. Phys. Commun. 181, 1477 (2010)
                           doi:10.1016/j.cpc.2010.04.018

                                      AUTHORS
                                      -------
          E. Apra, E. J. Bylaska, W. A. de Jong, N. Govind, K. Kowalski,
       T. P. Straatsma, M. Valiev, H. J. J. van Dam, D. Wang, T. L. Windus,
        J. Hammond, J. Autschbach, K. Bhaskaran-Nair, J. Brabec, K. Lopata,
       S. A. Fischer, S. Krishnamoorthy, W. Ma, M. Klemm, O. Villa, Y. Chen,
    V. Anisimov, F. Aquino, S. Hirata, M. T. Hackler, T. Risthaus, M. Malagoli,
       A. Marenich, A. Otero-de-la-Roza, J. Mullin, P. Nichols, R. Peverati,
     J. Pittner, Y. Zhao, P.-D. Fan, A. Fonari, M. Williamson, R. J. Harrison,
       J. R. Rehr, M. Dupuis, D. Silverstein, D. M. A. Smith, J. Nieplocha,
        V. Tipparaju, M. Krishnan, B. E. Van Kuiken, A. Vazquez-Mayagoitia,
        L. Jensen, M. Swart, Q. Wu, T. Van Voorhis, A. A. Auer, M. Nooijen,
      L. D. Crosby, E. Brown, G. Cisneros, G. I. Fann, H. Fruchtl, J. Garza,
        K. Hirao, R. A. Kendall, J. A. Nichols, K. Tsemekhman, K. Wolinski,
     J. Anchell, D. E. Bernholdt, P. Borowski, T. Clark, D. Clerc, H. Dachsel,
   M. J. O. Deegan, K. Dyall, D. Elwood, E. Glendening, M. Gutowski, A. C. Hess,
         J. Jaffe, B. G. Johnson, J. Ju, R. Kobayashi, R. Kutteh, Z. Lin,
   R. Littlefield, X. Long, B. Meng, T. Nakajima, S. Niu, L. Pollack, M. Rosing,
   K. Glaesemann, G. Sandrone, M. Stave, H. Taylor, G. Thomas, J. H. van Lenthe,
                               A. T. Wong, Z. Zhang.

 Total times  cpu:      464.7s     wall:      466.6s
