# Supplementary material for: Reference-free NOE NMR analysis
Source: Chem Sci. 2020 Aug 31;11(36):9930–6. doi: 10.1039/d0sc02970j (PMC8162118; doi:10.1039/d0sc02970j)
Supplement: SC-011-D0SC02970J-s002 [file SC-011-D0SC02970J-s002.piz › artemisinin_structures/artemisin_SRSRRRS/artemisin_SRSRRRS_b36312.nw]

start molecule

title molecule
 

geometry units angstroms print xyz autosym
  C        5.41200       -1.94000       -4.42110
  O        6.32150       -2.54850       -5.37330
  C        6.26400       -3.79950       -5.85840
  C        5.14710       -4.71040       -5.40780
  C        3.98390       -3.92270       -4.79330
  C        4.44330       -2.90930       -3.72730
  C        2.86540       -4.80910       -4.24760
  C        1.61430       -3.98730       -3.93740
  C        1.88350       -2.48000       -3.74880
  C        3.21460       -2.25540       -2.97600
  C        3.43680       -0.76390       -2.64840
  C        4.68300       -0.47320       -1.80920
  C        5.88350       -1.36580       -2.13520
  O        6.24220       -1.23270       -3.50430
  C        7.09620       -0.90410       -1.32540
  O        7.11630       -4.19270       -6.65360
  C        5.73290       -5.85820       -4.58400
  C        0.65600       -1.84490       -3.08460
  O        5.57430       -2.69000       -1.66310
  O        5.26910       -3.59500       -2.77020
  H        4.85580       -1.20080       -5.00720
  H        4.74690       -5.15810       -6.32960
  H        3.55430       -3.34840       -5.62960
  H        3.19370       -5.31180       -3.32950
  H        2.60790       -5.59970       -4.96250
  H        1.13500       -4.40940       -3.04470
  H        0.89190       -4.11110       -4.75460
  H        1.97870       -2.01730       -4.74060
  H        3.09280       -2.77180       -2.01160
  H        2.58370       -0.36270       -2.09000
  H        3.47760       -0.18260       -3.57750
  H        4.41550       -0.60300       -0.75210
  H        4.94160        0.58360       -1.95140
  H        7.95620       -1.55300       -1.52960
  H        7.39240        0.11620       -1.59170
  H        6.90420       -0.95400       -0.24820
  H        6.41910       -6.45020       -5.20170
  H        6.31920       -5.50920       -3.73000
  H        4.95880       -6.54150       -4.22470
  H        0.57430       -2.14290       -2.03410
  H        0.69560       -0.75260       -3.13300
  H       -0.26360       -2.15050       -3.59590
end
BASIS "ao basis" PRINT
* library 6-31G*
END
scf
 direct
end
dft
xc b3lyp
end
property
 efieldgrad
end
task dft property
