# Supplementary material for: Reference-free NOE NMR analysis
Source: Chem Sci. 2020 Aug 31;11(36):9930–6. doi: 10.1039/d0sc02970j (PMC8162118; doi:10.1039/d0sc02970j)
Supplement: SC-011-D0SC02970J-s002 [file SC-011-D0SC02970J-s002.piz › artemisinin_structures/artemisin_SRSRRRS/artemisin_SRSRRRS_b36311.out]

 argument  1 = artemisin_SSRRRSR/artemisin_SSRRRSR_b36311.nw
  Warning: test file already existed: ./molecule.dir_check_s.5
                                         
                                         


              Northwest Computational Chemistry Package (NWChem) 6.6
              ------------------------------------------------------


                    Environmental Molecular Sciences Laboratory
                       Pacific Northwest National Laboratory
                                Richland, WA 99352

                              Copyright (c) 1994-2015
                       Pacific Northwest National Laboratory
                            Battelle Memorial Institute

             NWChem is an open-source computational chemistry package
                        distributed under the terms of the
                      Educational Community License (ECL) 2.0
             A copy of the license is included with this distribution
                              in the LICENSE.TXT file

                                  ACKNOWLEDGMENT
                                  --------------

            This software and its documentation were developed at the
            EMSL at Pacific Northwest National Laboratory, a multiprogram
            national laboratory, operated for the U.S. Department of Energy
            by Battelle under Contract Number DE-AC05-76RL01830. Support
            for this work was provided by the Department of Energy Office
            of Biological and Environmental Research, Office of Basic
            Energy Sciences, and the Office of Advanced Scientific Computing.


           Job information
           ---------------

    hostname        = nmrserver1
    program         = /home/software/NWChem/bin/nwchem
    date            = Sun Jul 23 18:17:57 2017

    compiled        = Mon_Dec_26_22:57:25_2016
    source          = /home/software/src/nwchem-6.6
    nwchem branch   = 6.6
    nwchem revision = 27746
    ga revision     = 10594
    input           = artemisin_SSRRRSR/artemisin_SSRRRSR_b36311.nw
    prefix          = molecule.
    data base       = ./molecule.db
    status          = startup
    nproc           =        6
    time left       =     -1s


           Memory information
           ------------------

    heap     =   13107196 doubles =    100.0 Mbytes
    stack    =   13107201 doubles =    100.0 Mbytes
    global   =   26214400 doubles =    200.0 Mbytes (distinct from heap & stack)
    total    =   52428797 doubles =    400.0 Mbytes
    verify   = yes
    hardfail = no 


           Directory information
           ---------------------

  0 permanent = .
  0 scratch   = .


                                NWChem Input Module
                                -------------------


                                     molecule
                                     --------

 Scaling coordinates for geometry "geometry" by  1.889725989
 (inverse scale =  0.529177249)

 C1  symmetry detected

          ------
          auto-z
          ------


                             Geometry "geometry" -> ""
                             -------------------------

 Output coordinates in angstroms (scale by  1.889725989 to convert to a.u.)

  No.       Tag          Charge          X              Y              Z
 ---- ---------------- ---------- -------------- -------------- --------------
    1 C                    6.0000     0.51274196     0.55367097     1.12528415
    2 O                    8.0000     0.19169487     1.96559394     1.18616260
    3 C                    6.0000    -0.91605292     2.53368557     0.66599636
    4 C                    6.0000    -1.94659349     1.66338609    -0.03730307
    5 C                    6.0000    -1.68260442     0.16964088     0.16647039
    6 C                    6.0000    -0.19521934    -0.17567500    -0.03588065
    7 C                    6.0000    -2.58534595    -0.78789457    -0.60579708
    8 C                    6.0000    -2.43774128    -2.21539232    -0.05172998
    9 C                    6.0000    -1.05523314    -2.50684283     0.58855819
   10 C                    6.0000     0.03447917    -1.71242255    -0.16311300
   11 C                    6.0000     1.47833588    -2.12062895     0.15127119
   12 C                    6.0000     2.51925040    -1.24177723    -0.56269657
   13 C                    6.0000     2.39710338     0.26011034    -0.23491448
   14 O                    8.0000     1.93295736     0.41830553     1.10316849
   15 C                    6.0000     3.77286051     0.92139596    -0.31596271
   16 O                    8.0000    -1.08756482     3.74777621     0.77153638
   17 C                    6.0000    -2.11137879     2.12696951    -1.48535047
   18 C                    6.0000    -0.81808133    -4.01804318     0.61880269
   19 O                    8.0000     1.56487911     0.97968315    -1.15786682
   20 O                    8.0000     0.26768701     0.31327634    -1.31163784
   21 H                    1.0000     0.19322317     0.13539355     2.08677959
   22 H                    1.0000    -2.89863842     1.87368222     0.47162286
   23 H                    1.0000    -1.92208055    -0.01186442     1.22767174
   24 H                    1.0000    -2.32267269    -0.78406375    -1.67073600
   25 H                    1.0000    -3.63559891    -0.48180189    -0.53630425
   26 H                    1.0000    -2.64564983    -2.92148722    -0.86559891
   27 H                    1.0000    -3.21141035    -2.39001734     0.70693272
   28 H                    1.0000    -1.07584296    -2.16557957     1.63240963
   29 H                    1.0000    -0.09356766    -1.97587294    -1.22659469
   30 H                    1.0000     1.64817955    -3.15725831    -0.16409583
   31 H                    1.0000     1.64951947    -2.10015963     1.23461260
   32 H                    1.0000     2.46099216    -1.39770519    -1.64668847
   33 H                    1.0000     3.50096832    -1.61155998    -0.23957878
   34 H                    1.0000     3.69690975     1.99075997    -0.08542797
   35 H                    1.0000     4.47171448     0.48701893     0.40695410
   36 H                    1.0000     4.19582088     0.83644449    -1.32272252
   37 H                    1.0000    -2.45043546     3.16936346    -1.51222217
   38 H                    1.0000    -1.17489442     2.09415105    -2.04744600
   39 H                    1.0000    -2.86002590     1.53361274    -2.01807961
   40 H                    1.0000    -0.69189343    -4.42086854    -0.39172148
   41 H                    1.0000     0.07389823    -4.26745525     1.20193763
   42 H                    1.0000    -1.66486754    -4.53290986     1.08558367

      Atomic Mass 
      ----------- 

      C                 12.000000
      O                 15.994910
      H                  1.007825


 Effective nuclear repulsion energy (a.u.)    1855.6645810744

            Nuclear Dipole moment (a.u.) 
            ----------------------------
        X                 Y               Z
 ---------------- ---------------- ----------------
    -0.0000000000     0.0000000000    -0.0000000000


                                Z-matrix (autoz)
                                -------- 

 Units are Angstrom for bonds and degrees for angles

      Type          Name      I     J     K     L     M      Value
      ----------- --------  ----- ----- ----- ----- ----- ----------
    1 Stretch                  1     2                       1.44924
    2 Stretch                  1     6                       1.54320
    3 Stretch                  1    14                       1.42682
    4 Stretch                  1    21                       1.09614
    5 Stretch                  2     3                       1.34922
    6 Stretch                  3     4                       1.52121
    7 Stretch                  3    16                       1.23068
    8 Stretch                  4     5                       1.53052
    9 Stretch                  4    17                       1.52935
   10 Stretch                  4    22                       1.09983
   11 Stretch                  5     6                       1.54029
   12 Stretch                  5     7                       1.52585
   13 Stretch                  5    23                       1.10292
   14 Stretch                  6    10                       1.55902
   15 Stretch                  6    20                       1.44254
   16 Stretch                  7     8                       1.53835
   17 Stretch                  7    24                       1.09686
   18 Stretch                  7    25                       1.09615
   19 Stretch                  8     9                       1.55121
   20 Stretch                  8    26                       1.09735
   21 Stretch                  8    27                       1.09755
   22 Stretch                  9    10                       1.54389
   23 Stretch                  9    18                       1.52999
   24 Stretch                  9    28                       1.09841
   25 Stretch                 10    11                       1.53303
   26 Stretch                 10    29                       1.10308
   27 Stretch                 11    12                       1.53806
   28 Stretch                 11    30                       1.09677
   29 Stretch                 11    31                       1.09697
   30 Stretch                 12    13                       1.54209
   31 Stretch                 12    32                       1.09670
   32 Stretch                 12    33                       1.09769
   33 Stretch                 13    14                       1.42510
   34 Stretch                 13    15                       1.52859
   35 Stretch                 13    19                       1.43604
   36 Stretch                 15    34                       1.09656
   37 Stretch                 15    35                       1.09530
   38 Stretch                 15    36                       1.09530
   39 Stretch                 17    37                       1.09648
   40 Stretch                 17    38                       1.09272
   41 Stretch                 17    39                       1.09378
   42 Stretch                 18    40                       1.09515
   43 Stretch                 18    41                       1.09448
   44 Stretch                 18    42                       1.09545
   45 Stretch                 19    20                       1.46644
   46 Bend                     1     2     3               125.16218
   47 Bend                     1     6     5               103.78027
   48 Bend                     1     6    10               117.36667
   49 Bend                     1     6    20               110.97961
   50 Bend                     1    14    13               110.44261
   51 Bend                     2     1     6               112.98118
   52 Bend                     2     1    14               108.27520
   53 Bend                     2     1    21               105.68473
   54 Bend                     2     3     4               119.57471
   55 Bend                     2     3    16               119.78417
   56 Bend                     3     4     5               112.33133
   57 Bend                     3     4    17               109.71404
   58 Bend                     3     4    22               105.25374
   59 Bend                     4     3    16               120.63963
   60 Bend                     4     5     6               111.58429
   61 Bend                     4     5     7               116.29755
   62 Bend                     4     5    23               104.55243
   63 Bend                     4    17    37               110.16322
   64 Bend                     4    17    38               112.68153
   65 Bend                     4    17    39               111.74476
   66 Bend                     5     4    17               116.13508
   67 Bend                     5     4    22               105.92107
   68 Bend                     5     6    10               111.96136
   69 Bend                     5     6    20               110.49152
   70 Bend                     5     7     8               110.07591
   71 Bend                     5     7    24               110.33564
   72 Bend                     5     7    25               111.07163
   73 Bend                     6     1    14               113.58673
   74 Bend                     6     1    21               110.23921
   75 Bend                     6     5     7               111.35418
   76 Bend                     6     5    23               107.40825
   77 Bend                     6    10     9               111.31415
   78 Bend                     6    10    11               112.61259
   79 Bend                     6    10    29               107.27729
   80 Bend                     6    20    19               110.19140
   81 Bend                     7     5    23               104.78803
   82 Bend                     7     8     9               114.11243
   83 Bend                     7     8    26               108.16665
   84 Bend                     7     8    27               109.20585
   85 Bend                     8     7    24               109.26573
   86 Bend                     8     7    25               109.16068
   87 Bend                     8     9    10               109.35505
   88 Bend                     8     9    18               109.38309
   89 Bend                     8     9    28               108.49173
   90 Bend                     9     8    26               110.73826
   91 Bend                     9     8    27               108.24201
   92 Bend                     9    10    11               115.33492
   93 Bend                     9    10    29               105.34110
   94 Bend                     9    18    40               111.28016
   95 Bend                     9    18    41               111.21933
   96 Bend                     9    18    42               110.66091
   97 Bend                    10     6    20               102.39532
   98 Bend                    10     9    18               114.10803
   99 Bend                    10     9    28               108.42492
  100 Bend                    10    11    12               112.95812
  101 Bend                    10    11    30               109.78890
  102 Bend                    10    11    31               110.15307
  103 Bend                    11    10    29               104.08994
  104 Bend                    11    12    13               113.84300
  105 Bend                    11    12    32               109.97615
  106 Bend                    11    12    33               106.02979
  107 Bend                    12    11    30               107.56513
  108 Bend                    12    11    31               110.00842
  109 Bend                    12    13    14               109.48064
  110 Bend                    12    13    15               109.80231
  111 Bend                    12    13    19               113.41011
  112 Bend                    13    12    32               110.14277
  113 Bend                    13    12    33               109.65557
  114 Bend                    13    15    34               110.38930
  115 Bend                    13    15    35               111.57339
  116 Bend                    13    15    36               111.26818
  117 Bend                    13    19    20               110.62951
  118 Bend                    14     1    21               105.51784
  119 Bend                    14    13    15               107.15101
  120 Bend                    14    13    19               111.04425
  121 Bend                    15    13    19               105.70792
  122 Bend                    17     4    22               106.67263
  123 Bend                    18     9    28               106.91746
  124 Bend                    24     7    25               106.85949
  125 Bend                    26     8    27               106.06531
  126 Bend                    30    11    31               106.10743
  127 Bend                    32    12    33               106.89178
  128 Bend                    34    15    35               106.98848
  129 Bend                    34    15    36               107.19484
  130 Bend                    35    15    36               109.23941
  131 Bend                    37    17    38               106.31734
  132 Bend                    37    17    39               106.98603
  133 Bend                    38    17    39               108.64868
  134 Bend                    40    18    41               108.29442
  135 Bend                    40    18    42               108.02126
  136 Bend                    41    18    42               107.20834
  137 Torsion                  1     2     3     4           0.67207
  138 Torsion                  1     2     3    16        -179.76816
  139 Torsion                  1     6     5     4          65.84346
  140 Torsion                  1     6     5     7        -162.37934
  141 Torsion                  1     6     5    23         -48.18711
  142 Torsion                  1     6    10     9          92.32544
  143 Torsion                  1     6    10    11         -38.98121
  144 Torsion                  1     6    10    29        -152.91803
  145 Torsion                  1     6    20    19          20.07770
  146 Torsion                  1    14    13    12         -93.76837
  147 Torsion                  1    14    13    15         147.20348
  148 Torsion                  1    14    13    19          32.22229
  149 Torsion                  2     1     6     5         -53.57963
  150 Torsion                  2     1     6    10        -177.67279
  151 Torsion                  2     1     6    20          65.11102
  152 Torsion                  2     1    14    13         -97.11553
  153 Torsion                  2     3     4     5          10.34445
  154 Torsion                  2     3     4    17        -120.42692
  155 Torsion                  2     3     4    22         125.14117
  156 Torsion                  3     2     1     6          23.04223
  157 Torsion                  3     2     1    14         149.75250
  158 Torsion                  3     2     1    21         -97.58033
  159 Torsion                  3     4     5     6         -45.30546
  160 Torsion                  3     4     5     7        -174.52546
  161 Torsion                  3     4     5    23          70.48631
  162 Torsion                  3     4    17    37         -60.18658
  163 Torsion                  3     4    17    38          58.35858
  164 Torsion                  3     4    17    39        -178.97073
  165 Torsion                  4     5     6    10        -166.62216
  166 Torsion                  4     5     6    20         -53.18250
  167 Torsion                  4     5     7     8        -166.29801
  168 Torsion                  4     5     7    24          73.03177
  169 Torsion                  4     5     7    25         -45.27988
  170 Torsion                  5     4     3    16        -169.21148
  171 Torsion                  5     4    17    37         171.10181
  172 Torsion                  5     4    17    38         -70.35304
  173 Torsion                  5     4    17    39          52.31766
  174 Torsion                  5     6     1    14        -177.41635
  175 Torsion                  5     6     1    21          64.41166
  176 Torsion                  5     6    10     9         -27.53744
  177 Torsion                  5     6    10    11        -158.84409
  178 Torsion                  5     6    10    29          87.21908
  179 Torsion                  5     6    20    19         134.63778
  180 Torsion                  5     7     8     9         -27.77275
  181 Torsion                  5     7     8    26        -151.49524
  182 Torsion                  5     7     8    27          93.49811
  183 Torsion                  6     1    14    13          29.24301
  184 Torsion                  6     5     4    17          82.12173
  185 Torsion                  6     5     4    22        -159.69544
  186 Torsion                  6     5     7     8          64.37132
  187 Torsion                  6     5     7    24         -56.29890
  188 Torsion                  6     5     7    25        -174.61055
  189 Torsion                  6    10     9     8          62.68802
  190 Torsion                  6    10     9    18        -174.45331
  191 Torsion                  6    10     9    28         -55.43417
  192 Torsion                  6    10    11    12         -47.37508
  193 Torsion                  6    10    11    30        -167.42389
  194 Torsion                  6    10    11    31          76.08058
  195 Torsion                  6    20    19    13          39.89703
  196 Torsion                  7     5     4    17         -47.09827
  197 Torsion                  7     5     4    22          71.08456
  198 Torsion                  7     5     6    10         -34.84496
  199 Torsion                  7     5     6    20          78.59470
  200 Torsion                  7     8     9    10         -33.20996
  201 Torsion                  7     8     9    18        -158.83829
  202 Torsion                  7     8     9    28          84.87046
  203 Torsion                  8     7     5    23         -51.44252
  204 Torsion                  8     9    10    11        -167.41790
  205 Torsion                  8     9    10    29         -53.26412
  206 Torsion                  8     9    18    40          67.98320
  207 Torsion                  8     9    18    41        -171.18021
  208 Torsion                  8     9    18    42         -52.12923
  209 Torsion                  9     8     7    24          93.53880
  210 Torsion                  9     8     7    25        -149.92921
  211 Torsion                  9    10     6    20        -145.90273
  212 Torsion                  9    10    11    12        -176.63566
  213 Torsion                  9    10    11    30          63.31553
  214 Torsion                  9    10    11    31         -53.18000
  215 Torsion                 10     6     1    14          58.49049
  216 Torsion                 10     6     1    21         -59.68150
  217 Torsion                 10     6     5    23          79.34727
  218 Torsion                 10     6    20    19        -105.96199
  219 Torsion                 10     9     8    26          89.11504
  220 Torsion                 10     9     8    27        -155.01316
  221 Torsion                 10     9    18    40         -54.86021
  222 Torsion                 10     9    18    41          65.97639
  223 Torsion                 10     9    18    42        -174.97263
  224 Torsion                 10    11    12    13          57.86220
  225 Torsion                 10    11    12    32         -66.27951
  226 Torsion                 10    11    12    33         178.49959
  227 Torsion                 11    10     6    20          82.79062
  228 Torsion                 11    10     9    18         -44.55923
  229 Torsion                 11    10     9    28          74.45991
  230 Torsion                 11    12    13    14          32.45082
  231 Torsion                 11    12    13    15         149.82672
  232 Torsion                 11    12    13    19         -92.17466
  233 Torsion                 12    11    10    29          68.48997
  234 Torsion                 12    13    15    34         179.93993
  235 Torsion                 12    13    15    35         -61.23413
  236 Torsion                 12    13    15    36          61.05140
  237 Torsion                 12    13    19    20          51.48683
  238 Torsion                 13    12    11    30         179.17803
  239 Torsion                 13    12    11    31         -65.67336
  240 Torsion                 13    14     1    21         150.10603
  241 Torsion                 14     1     6    20         -58.72570
  242 Torsion                 14    13    12    32         156.50265
  243 Torsion                 14    13    12    33         -86.13252
  244 Torsion                 14    13    15    34         -61.23967
  245 Torsion                 14    13    15    35          57.58627
  246 Torsion                 14    13    15    36         179.87180
  247 Torsion                 14    13    19    20         -72.28927
  248 Torsion                 15    13    12    32         -86.12145
  249 Torsion                 15    13    12    33          31.24338
  250 Torsion                 15    13    19    20         171.83452
  251 Torsion                 16     3     4    17          60.01715
  252 Torsion                 16     3     4    22         -54.41476
  253 Torsion                 17     4     5    23        -162.08650
  254 Torsion                 18     9     8    26         -36.51329
  255 Torsion                 18     9     8    27          79.35851
  256 Torsion                 18     9    10    29          69.59455
  257 Torsion                 19    13    12    32          31.87718
  258 Torsion                 19    13    12    33         149.24201
  259 Torsion                 19    13    15    34          57.26127
  260 Torsion                 19    13    15    35         176.08721
  261 Torsion                 19    13    15    36         -61.62726
  262 Torsion                 20     6     1    21        -176.89769
  263 Torsion                 20     6     5    23        -167.21307
  264 Torsion                 20     6    10    29         -31.14620
  265 Torsion                 22     4     5    23         -43.90367
  266 Torsion                 22     4    17    37          53.33264
  267 Torsion                 22     4    17    38         171.87780
  268 Torsion                 22     4    17    39         -65.45151
  269 Torsion                 23     5     7    24        -172.11274
  270 Torsion                 23     5     7    25          69.57560
  271 Torsion                 24     7     8    26         -30.18368
  272 Torsion                 24     7     8    27        -145.19034
  273 Torsion                 25     7     8    26          86.34830
  274 Torsion                 25     7     8    27         -28.65835
  275 Torsion                 26     8     9    28        -152.80454
  276 Torsion                 27     8     9    28         -36.93274
  277 Torsion                 28     9    10    29        -171.38630
  278 Torsion                 28     9    18    40        -174.73016
  279 Torsion                 28     9    18    41         -53.89356
  280 Torsion                 28     9    18    42          65.15742
  281 Torsion                 29    10    11    30         -51.55884
  282 Torsion                 29    10    11    31        -168.05438
  283 Torsion                 30    11    12    32          55.03633
  284 Torsion                 30    11    12    33         -60.18458
  285 Torsion                 31    11    12    32         170.18493
  286 Torsion                 31    11    12    33          54.96403


            XYZ format geometry
            -------------------
    42
 geometry
 C                     0.51274196     0.55367097     1.12528415
 O                     0.19169487     1.96559394     1.18616260
 C                    -0.91605292     2.53368557     0.66599636
 C                    -1.94659349     1.66338609    -0.03730307
 C                    -1.68260442     0.16964088     0.16647039
 C                    -0.19521934    -0.17567500    -0.03588065
 C                    -2.58534595    -0.78789457    -0.60579708
 C                    -2.43774128    -2.21539232    -0.05172998
 C                    -1.05523314    -2.50684283     0.58855819
 C                     0.03447917    -1.71242255    -0.16311300
 C                     1.47833588    -2.12062895     0.15127119
 C                     2.51925040    -1.24177723    -0.56269657
 C                     2.39710338     0.26011034    -0.23491448
 O                     1.93295736     0.41830553     1.10316849
 C                     3.77286051     0.92139596    -0.31596271
 O                    -1.08756482     3.74777621     0.77153638
 C                    -2.11137879     2.12696951    -1.48535047
 C                    -0.81808133    -4.01804318     0.61880269
 O                     1.56487911     0.97968315    -1.15786682
 O                     0.26768701     0.31327634    -1.31163784
 H                     0.19322317     0.13539355     2.08677959
 H                    -2.89863842     1.87368222     0.47162286
 H                    -1.92208055    -0.01186442     1.22767174
 H                    -2.32267269    -0.78406375    -1.67073600
 H                    -3.63559891    -0.48180189    -0.53630425
 H                    -2.64564983    -2.92148722    -0.86559891
 H                    -3.21141035    -2.39001734     0.70693272
 H                    -1.07584296    -2.16557957     1.63240963
 H                    -0.09356766    -1.97587294    -1.22659469
 H                     1.64817955    -3.15725831    -0.16409583
 H                     1.64951947    -2.10015963     1.23461260
 H                     2.46099216    -1.39770519    -1.64668847
 H                     3.50096832    -1.61155998    -0.23957878
 H                     3.69690975     1.99075997    -0.08542797
 H                     4.47171448     0.48701893     0.40695410
 H                     4.19582088     0.83644449    -1.32272252
 H                    -2.45043546     3.16936346    -1.51222217
 H                    -1.17489442     2.09415105    -2.04744600
 H                    -2.86002590     1.53361274    -2.01807961
 H                    -0.69189343    -4.42086854    -0.39172148
 H                     0.07389823    -4.26745525     1.20193763
 H                    -1.66486754    -4.53290986     1.08558367

 ==============================================================================
                                internuclear distances
 ------------------------------------------------------------------------------
       center one      |      center two      | atomic units |  angstroms
 ------------------------------------------------------------------------------
    2 O                |   1 C                |     2.73867  |     1.44924
    3 C                |   2 O                |     2.54966  |     1.34922
    4 C                |   3 C                |     2.87466  |     1.52121
    5 C                |   4 C                |     2.89226  |     1.53052
    6 C                |   1 C                |     2.91622  |     1.54320
    6 C                |   5 C                |     2.91073  |     1.54029
    7 C                |   5 C                |     2.88344  |     1.52585
    8 C                |   7 C                |     2.90706  |     1.53835
    9 C                |   8 C                |     2.93135  |     1.55121
   10 C                |   6 C                |     2.94612  |     1.55902
   10 C                |   9 C                |     2.91752  |     1.54389
   11 C                |  10 C                |     2.89701  |     1.53303
   12 C                |  11 C                |     2.90651  |     1.53806
   13 C                |  12 C                |     2.91412  |     1.54209
   14 O                |   1 C                |     2.69631  |     1.42682
   14 O                |  13 C                |     2.69306  |     1.42510
   15 C                |  13 C                |     2.88861  |     1.52859
   16 O                |   3 C                |     2.32565  |     1.23068
   17 C                |   4 C                |     2.89005  |     1.52935
   18 C                |   9 C                |     2.89127  |     1.52999
   19 O                |  13 C                |     2.71373  |     1.43604
   20 O                |   6 C                |     2.72600  |     1.44254
   21 H                |   1 C                |     2.07140  |     1.09614
   22 H                |   4 C                |     2.07837  |     1.09983
   23 H                |   5 C                |     2.08422  |     1.10292
   24 H                |   7 C                |     2.07277  |     1.09686
   25 H                |   7 C                |     2.07143  |     1.09615
   26 H                |   8 C                |     2.07369  |     1.09735
   27 H                |   8 C                |     2.07408  |     1.09755
   28 H                |   9 C                |     2.07570  |     1.09841
   29 H                |  10 C                |     2.08453  |     1.10308
   30 H                |  11 C                |     2.07259  |     1.09677
   31 H                |  11 C                |     2.07298  |     1.09697
   32 H                |  12 C                |     2.07246  |     1.09670
   33 H                |  12 C                |     2.07433  |     1.09769
   34 H                |  15 C                |     2.07221  |     1.09656
   35 H                |  15 C                |     2.06982  |     1.09530
   36 H                |  15 C                |     2.06981  |     1.09530
   37 H                |  17 C                |     2.07205  |     1.09648
   38 H                |  17 C                |     2.06494  |     1.09272
   39 H                |  17 C                |     2.06694  |     1.09378
   40 H                |  18 C                |     2.06953  |     1.09515
   41 H                |  18 C                |     2.06826  |     1.09448
   42 H                |  18 C                |     2.07011  |     1.09545
 ------------------------------------------------------------------------------
                         number of included internuclear distances:         44
 ==============================================================================


 ==============================================================================
                                 internuclear angles
 ------------------------------------------------------------------------------
        center 1       |       center 2       |       center 3       |  degrees
 ------------------------------------------------------------------------------
    2 O                |   1 C                |   6 C                |   112.98
    2 O                |   1 C                |  14 O                |   108.28
    2 O                |   1 C                |  21 H                |   105.68
    6 C                |   1 C                |  14 O                |   113.59
    6 C                |   1 C                |  21 H                |   110.24
   14 O                |   1 C                |  21 H                |   105.52
    1 C                |   2 O                |   3 C                |   125.16
    2 O                |   3 C                |   4 C                |   119.57
    2 O                |   3 C                |  16 O                |   119.78
    4 C                |   3 C                |  16 O                |   120.64
    3 C                |   4 C                |   5 C                |   112.33
    3 C                |   4 C                |  17 C                |   109.71
    3 C                |   4 C                |  22 H                |   105.25
    5 C                |   4 C                |  17 C                |   116.14
    5 C                |   4 C                |  22 H                |   105.92
   17 C                |   4 C                |  22 H                |   106.67
    4 C                |   5 C                |   6 C                |   111.58
    4 C                |   5 C                |   7 C                |   116.30
    4 C                |   5 C                |  23 H                |   104.55
    6 C                |   5 C                |   7 C                |   111.35
    6 C                |   5 C                |  23 H                |   107.41
    7 C                |   5 C                |  23 H                |   104.79
    1 C                |   6 C                |   5 C                |   103.78
    1 C                |   6 C                |  10 C                |   117.37
    1 C                |   6 C                |  20 O                |   110.98
    5 C                |   6 C                |  10 C                |   111.96
    5 C                |   6 C                |  20 O                |   110.49
   10 C                |   6 C                |  20 O                |   102.40
    5 C                |   7 C                |   8 C                |   110.08
    5 C                |   7 C                |  24 H                |   110.34
    5 C                |   7 C                |  25 H                |   111.07
    8 C                |   7 C                |  24 H                |   109.27
    8 C                |   7 C                |  25 H                |   109.16
   24 H                |   7 C                |  25 H                |   106.86
    7 C                |   8 C                |   9 C                |   114.11
    7 C                |   8 C                |  26 H                |   108.17
    7 C                |   8 C                |  27 H                |   109.21
    9 C                |   8 C                |  26 H                |   110.74
    9 C                |   8 C                |  27 H                |   108.24
   26 H                |   8 C                |  27 H                |   106.07
    8 C                |   9 C                |  10 C                |   109.36
    8 C                |   9 C                |  18 C                |   109.38
    8 C                |   9 C                |  28 H                |   108.49
   10 C                |   9 C                |  18 C                |   114.11
   10 C                |   9 C                |  28 H                |   108.42
   18 C                |   9 C                |  28 H                |   106.92
    6 C                |  10 C                |   9 C                |   111.31
    6 C                |  10 C                |  11 C                |   112.61
    6 C                |  10 C                |  29 H                |   107.28
    9 C                |  10 C                |  11 C                |   115.33
    9 C                |  10 C                |  29 H                |   105.34
   11 C                |  10 C                |  29 H                |   104.09
   10 C                |  11 C                |  12 C                |   112.96
   10 C                |  11 C                |  30 H                |   109.79
   10 C                |  11 C                |  31 H                |   110.15
   12 C                |  11 C                |  30 H                |   107.57
   12 C                |  11 C                |  31 H                |   110.01
   30 H                |  11 C                |  31 H                |   106.11
   11 C                |  12 C                |  13 C                |   113.84
   11 C                |  12 C                |  32 H                |   109.98
   11 C                |  12 C                |  33 H                |   106.03
   13 C                |  12 C                |  32 H                |   110.14
   13 C                |  12 C                |  33 H                |   109.66
   32 H                |  12 C                |  33 H                |   106.89
   12 C                |  13 C                |  14 O                |   109.48
   12 C                |  13 C                |  15 C                |   109.80
   12 C                |  13 C                |  19 O                |   113.41
   14 O                |  13 C                |  15 C                |   107.15
   14 O                |  13 C                |  19 O                |   111.04
   15 C                |  13 C                |  19 O                |   105.71
    1 C                |  14 O                |  13 C                |   110.44
   13 C                |  15 C                |  34 H                |   110.39
   13 C                |  15 C                |  35 H                |   111.57
   13 C                |  15 C                |  36 H                |   111.27
   34 H                |  15 C                |  35 H                |   106.99
   34 H                |  15 C                |  36 H                |   107.19
   35 H                |  15 C                |  36 H                |   109.24
    4 C                |  17 C                |  37 H                |   110.16
    4 C                |  17 C                |  38 H                |   112.68
    4 C                |  17 C                |  39 H                |   111.74
   37 H                |  17 C                |  38 H                |   106.32
   37 H                |  17 C                |  39 H                |   106.99
   38 H                |  17 C                |  39 H                |   108.65
    9 C                |  18 C                |  40 H                |   111.28
    9 C                |  18 C                |  41 H                |   111.22
    9 C                |  18 C                |  42 H                |   110.66
   40 H                |  18 C                |  41 H                |   108.29
   40 H                |  18 C                |  42 H                |   108.02
   41 H                |  18 C                |  42 H                |   107.21
 ------------------------------------------------------------------------------
                            number of included internuclear angles:         89
 ==============================================================================


 Summary of "ao basis" -> "" (cartesian)
 ------------------------------------------------------------------------------
       Tag                 Description            Shells   Functions and Types
 ---------------- ------------------------------  ------  ---------------------
 *                           6-31G*                   on all atoms 


                              NWChem Property Module
                              ----------------------


                                     molecule

  itol2e modified to match energy
  convergence criterion.

                                 NWChem DFT Module
                                 -----------------


                                     molecule


                      Basis "ao basis" -> "ao basis" (cartesian)
                      -----
  C (Carbon)
  ----------
            Exponent  Coefficients 
       -------------- ---------------------------------------------------------
  1 S  3.04752490E+03  0.001835
  1 S  4.57369510E+02  0.014037
  1 S  1.03948690E+02  0.068843
  1 S  2.92101550E+01  0.232184
  1 S  9.28666300E+00  0.467941
  1 S  3.16392700E+00  0.362312

  2 S  7.86827240E+00 -0.119332
  2 S  1.88128850E+00 -0.160854
  2 S  5.44249300E-01  1.143456

  3 P  7.86827240E+00  0.068999
  3 P  1.88128850E+00  0.316424
  3 P  5.44249300E-01  0.744308

  4 S  1.68714400E-01  1.000000

  5 P  1.68714400E-01  1.000000

  6 D  8.00000000E-01  1.000000

  O (Oxygen)
  ----------
            Exponent  Coefficients 
       -------------- ---------------------------------------------------------
  1 S  5.48467170E+03  0.001831
  1 S  8.25234950E+02  0.013950
  1 S  1.88046960E+02  0.068445
  1 S  5.29645000E+01  0.232714
  1 S  1.68975700E+01  0.470193
  1 S  5.79963530E+00  0.358521

  2 S  1.55396160E+01 -0.110778
  2 S  3.59993360E+00 -0.148026
  2 S  1.01376180E+00  1.130767

  3 P  1.55396160E+01  0.070874
  3 P  3.59993360E+00  0.339753
  3 P  1.01376180E+00  0.727159

  4 S  2.70005800E-01  1.000000

  5 P  2.70005800E-01  1.000000

  6 D  8.00000000E-01  1.000000

  H (Hydrogen)
  ------------
            Exponent  Coefficients 
       -------------- ---------------------------------------------------------
  1 S  1.87311370E+01  0.033495
  1 S  2.82539370E+00  0.234727
  1 S  6.40121700E-01  0.813757

  2 S  1.61277800E-01  1.000000


 Summary of "ao basis" -> "ao basis" (cartesian)
 ------------------------------------------------------------------------------
       Tag                 Description            Shells   Functions and Types
 ---------------- ------------------------------  ------  ---------------------
 C                           6-31G*                  6       15   3s2p1d
 O                           6-31G*                  6       15   3s2p1d
 H                           6-31G*                  2        2   2s


 Summary of "ao basis" -> "ao basis" (cartesian)
 ------------------------------------------------------------------------------
       Tag                 Description            Shells   Functions and Types
 ---------------- ------------------------------  ------  ---------------------
 C                           6-31G*                  6       15   3s2p1d
 O                           6-31G*                  6       15   3s2p1d
 H                           6-31G*                  2        2   2s


  Caching 1-el integrals 
  itol2e modified to match energy
  convergence criterion.

            General Information
            -------------------
          SCF calculation type: DFT
          Wavefunction type:  closed shell.
          No. of atoms     :    42
          No. of electrons :   152
           Alpha electrons :    76
            Beta electrons :    76
          Charge           :     0
          Spin multiplicity:     1
          Use of symmetry is: off; symmetry adaption is: off
          Maximum number of iterations:  30
          AO basis - number of functions:   344
                     number of shells:   164
          Convergence on energy requested: 1.00D-07
          Convergence on density requested: 1.00D-05
          Convergence on gradient requested: 5.00D-04

              XC Information
              --------------
                         B3LYP Method XC Potential
                     Hartree-Fock (Exact) Exchange  0.200          
                        Slater Exchange Functional  0.800 local    
                    Becke 1988 Exchange Functional  0.720 non-local
              Lee-Yang-Parr Correlation Functional  0.810          
                  VWN I RPA Correlation Functional  0.190 local    

             Grid Information
             ----------------
          Grid used for XC integration:  fine      
          Radial quadrature: Mura-Knowles        
          Angular quadrature: Lebedev. 
          Tag              B.-S. Rad. Rad. Pts. Rad. Cut. Ang. Pts.
          ---              ---------- --------- --------- ---------
          C                   0.70       70          15.0       590
          O                   0.60       70          14.0       590
          H                   0.35       60          14.0       590
          Grid pruning is: on 
          Number of quadrature shells:  2720
          Spatial weights used:  Erf1

          Convergence Information
          -----------------------
          Convergence aids based upon iterative change in 
          total energy or number of iterations. 
          Levelshifting, if invoked, occurs when the 
          HOMO/LUMO gap drops below (HL_TOL): 1.00D-02
          DIIS, if invoked, will attempt to extrapolate 
          using up to (NFOCK): 10 stored Fock matrices.

                    Damping( 0%)  Levelshifting(0.5)       DIIS
                  --------------- ------------------- ---------------
          dE  on:    start            ASAP                start   
          dE off:    2 iters         30 iters            30 iters 


      Screening Tolerance Information
      -------------------------------
          Density screening/tol_rho: 1.00D-11
          AO Gaussian exp screening on grid/accAOfunc:  16
          CD Gaussian exp screening on grid/accCDfunc:  20
          XC Gaussian exp screening on grid/accXCfunc:  20
          Schwarz screening/accCoul: 1.00D-08


      Superposition of Atomic Density Guess
      -------------------------------------

 Sum of atomic energies:        -949.63668925

      Non-variational initial energy
      ------------------------------

 Total energy =    -962.381239
 1-e energy   =   -4985.446399
 2-e energy   =    2167.400579
 HOMO         =      -0.272015
 LUMO         =      -0.003532

   Time after variat. SCF:      7.1
   Time prior to 1st pass:      7.1

 Grid_pts file          = ./molecule.gridpts.0
 Record size in doubles =  12289        No. of grid_pts per rec  =   3070
 Max. records in memory =     97        Max. recs in file   =     21248


           Memory utilization after 1st SCF pass: 
           Heap Space remaining (MW):       11.89            11893132
          Stack Space remaining (MW):       13.10            13103372

   convergence    iter        energy       DeltaE   RMS-Dens  Diis-err    time
 ---------------- ----- ----------------- --------- --------- ---------  ------
 d= 0,ls=0.0,diis     1   -960.4576230555 -2.82D+03  9.60D-03  3.98D+00    49.8
 d= 0,ls=0.0,diis     2   -959.8504160191  6.07D-01  7.52D-03  1.02D+01    87.7
 d= 0,ls=0.0,diis     3   -960.7864828313 -9.36D-01  2.23D-03  8.32D-01   125.4
 d= 0,ls=0.0,diis     4   -960.8438761782 -5.74D-02  9.88D-04  2.53D-01   163.1
 d= 0,ls=0.0,diis     5   -960.8663432468 -2.25D-02  2.43D-04  1.12D-02   200.8
  Resetting Diis
 d= 0,ls=0.0,diis     6   -960.8672794787 -9.36D-04  9.04D-05  9.80D-04   243.2
 d= 0,ls=0.0,diis     7   -960.8673817265 -1.02D-04  4.57D-05  6.84D-05   285.7
 d= 0,ls=0.0,diis     8   -960.8673706299  1.11D-05  2.73D-05  1.81D-04   328.3
 d= 0,ls=0.0,diis     9   -960.8673889318 -1.83D-05  5.59D-06  6.07D-06   370.7
 d= 0,ls=0.0,diis    10   -960.8673894806 -5.49D-07  1.35D-06  4.22D-07   413.1
 d= 0,ls=0.0,diis    11   -960.8673895212 -4.06D-08  3.33D-07  2.13D-08   455.4


         Total DFT energy =     -960.867389521245
      One electron energy =    -4998.107522720818
           Coulomb energy =     2314.214079947510
    Exchange-Corr. energy =     -132.638527822386
 Nuclear repulsion energy =     1855.664581074450

 Numeric. integr. density =      152.000001742058

     Total iterative time =    448.4s


                       DFT Final Molecular Orbital Analysis
                       ------------------------------------

 Vector   20  Occ=2.000000D+00  E=-1.017278D+01
              MO Center= -2.1D+00,  2.1D+00, -1.5D+00, r^2= 2.8D-02
   Bfn.  Coefficient  Atom+Function         Bfn.  Coefficient  Atom+Function  
  ----- ------------  ---------------      ----- ------------  ---------------
   241      0.992933  17 C  s         

 Vector   21  Occ=2.000000D+00  E=-1.142040D+00
              MO Center=  1.0D+00,  6.2D-01, -6.0D-01, r^2= 1.8D+00
   Bfn.  Coefficient  Atom+Function         Bfn.  Coefficient  Atom+Function  
  ----- ------------  ---------------      ----- ------------  ---------------
   272      0.280483  19 O  s               276      0.276869  19 O  s         
   287      0.268481  20 O  s               291      0.239578  20 O  s         
   201      0.172515  14 O  s         

 Vector   22  Occ=2.000000D+00  E=-1.097031D+00
              MO Center=  1.2D-01,  1.8D+00,  7.1D-01, r^2= 2.3D+00
   Bfn.  Coefficient  Atom+Function         Bfn.  Coefficient  Atom+Function  
  ----- ------------  ---------------      ----- ------------  ---------------
    21      0.380117   2 O  s                17      0.351427   2 O  s         
    32      0.177413   3 C  s                16     -0.162727   2 O  s         

 Vector   23  Occ=2.000000D+00  E=-1.054181D+00
              MO Center=  1.2D+00,  8.3D-01,  6.4D-01, r^2= 3.1D+00
   Bfn.  Coefficient  Atom+Function         Bfn.  Coefficient  Atom+Function  
  ----- ------------  ---------------      ----- ------------  ---------------
   201      0.407470  14 O  s               197      0.365235  14 O  s         
   291     -0.173724  20 O  s               196     -0.169604  14 O  s         
   287     -0.151892  20 O  s         

 Vector   24  Occ=2.000000D+00  E=-9.980723D-01
              MO Center= -6.4D-01,  2.9D+00,  7.6D-01, r^2= 2.3D+00
   Bfn.  Coefficient  Atom+Function         Bfn.  Coefficient  Atom+Function  
  ----- ------------  ---------------      ----- ------------  ---------------
   231      0.388647  16 O  s               227      0.372443  16 O  s         
    21     -0.242435   2 O  s                17     -0.205079   2 O  s         
    34      0.202839   3 C  py              226     -0.173609  16 O  s         

 Vector   25  Occ=2.000000D+00  E=-9.467013D-01
              MO Center=  8.1D-01,  4.6D-01, -6.7D-01, r^2= 2.5D+00
   Bfn.  Coefficient  Atom+Function         Bfn.  Coefficient  Atom+Function  
  ----- ------------  ---------------      ----- ------------  ---------------
   276      0.357735  19 O  s               291     -0.308781  20 O  s         
   272      0.300029  19 O  s               287     -0.248080  20 O  s         
    77     -0.170790   6 C  s         

 Vector   26  Occ=2.000000D+00  E=-8.576227D-01
              MO Center= -7.9D-01, -9.4D-01, -4.8D-02, r^2= 5.0D+00
   Bfn.  Coefficient  Atom+Function         Bfn.  Coefficient  Atom+Function  
  ----- ------------  ---------------      ----- ------------  ---------------
   291      0.178844  20 O  s                62     -0.161299   5 C  s         
   122     -0.151496   9 C  s         

 Vector   27  Occ=2.000000D+00  E=-8.203538D-01
              MO Center= -6.4D-01, -3.4D-01, -5.6D-02, r^2= 6.5D+00
   Bfn.  Coefficient  Atom+Function         Bfn.  Coefficient  Atom+Function  
  ----- ------------  ---------------      ----- ------------  ---------------
    47      0.191345   4 C  s                62      0.172465   5 C  s         
    51      0.155465   4 C  s         

 Vector   28  Occ=2.000000D+00  E=-8.004039D-01
              MO Center=  5.6D-01, -9.4D-01, -5.4D-02, r^2= 8.1D+00
   Bfn.  Coefficient  Atom+Function         Bfn.  Coefficient  Atom+Function  
  ----- ------------  ---------------      ----- ------------  ---------------
   167      0.189627  12 C  s         

 Vector   29  Occ=2.000000D+00  E=-7.718383D-01
              MO Center=  3.2D-01, -1.7D-01,  2.7D-01, r^2= 6.3D+00
   Bfn.  Coefficient  Atom+Function         Bfn.  Coefficient  Atom+Function  
  ----- ------------  ---------------      ----- ------------  ---------------
     2      0.212253   1 C  s               291     -0.203810  20 O  s         
     6      0.161497   1 C  s         

 Vector   30  Occ=2.000000D+00  E=-7.578817D-01
              MO Center= -9.0D-01,  3.9D-02, -2.0D-01, r^2= 9.1D+00
   Bfn.  Coefficient  Atom+Function         Bfn.  Coefficient  Atom+Function  
  ----- ------------  ---------------      ----- ------------  ---------------
    47      0.181874   4 C  s               242      0.166373  17 C  s         
    51      0.163670   4 C  s         

 Vector   31  Occ=2.000000D+00  E=-7.359942D-01
              MO Center=  8.7D-01, -7.6D-01, -1.4D-01, r^2= 9.4D+00
   Bfn.  Coefficient  Atom+Function         Bfn.  Coefficient  Atom+Function  
  ----- ------------  ---------------      ----- ------------  ---------------
   212      0.204806  15 C  s               216      0.186740  15 C  s         
    92     -0.158916   7 C  s         

 Vector   32  Occ=2.000000D+00  E=-7.033748D-01
              MO Center=  4.6D-01, -4.5D-01,  2.6D-01, r^2= 7.4D+00
   Bfn.  Coefficient  Atom+Function         Bfn.  Coefficient  Atom+Function  
  ----- ------------  ---------------      ----- ------------  ---------------
     2      0.196078   1 C  s               137     -0.175710  10 C  s         
     6      0.173948   1 C  s               167      0.165622  12 C  s         
    19     -0.160310   2 O  py              141     -0.160271  10 C  s         
   171      0.157600  12 C  s         

 Vector   33  Occ=2.000000D+00  E=-6.901777D-01
              MO Center= -6.0D-01, -3.5D-01, -2.4D-01, r^2= 1.1D+01
   Bfn.  Coefficient  Atom+Function         Bfn.  Coefficient  Atom+Function  
  ----- ------------  ---------------      ----- ------------  ---------------
   242      0.202208  17 C  s               246      0.188049  17 C  s         
   257     -0.180470  18 C  s               261     -0.177909  18 C  s         

 Vector   34  Occ=2.000000D+00  E=-6.619395D-01
              MO Center=  6.1D-01, -6.3D-01, -7.8D-02, r^2= 9.1D+00
   Bfn.  Coefficient  Atom+Function         Bfn.  Coefficient  Atom+Function  
  ----- ------------  ---------------      ----- ------------  ---------------
   212      0.159674  15 C  s               216      0.155602  15 C  s         

 Vector   35  Occ=2.000000D+00  E=-6.485014D-01
              MO Center= -1.1D+00,  1.9D-01, -2.9D-01, r^2= 9.7D+00
   Bfn.  Coefficient  Atom+Function         Bfn.  Coefficient  Atom+Function  
  ----- ------------  ---------------      ----- ------------  ---------------
   242      0.182452  17 C  s               246      0.177489  17 C  s         

 Vector   36  Occ=2.000000D+00  E=-6.187492D-01
              MO Center= -3.8D-01, -9.9D-01,  1.5D-01, r^2= 7.6D+00
   Bfn.  Coefficient  Atom+Function         Bfn.  Coefficient  Atom+Function  
  ----- ------------  ---------------      ----- ------------  ---------------
   126      0.166195   9 C  s               122      0.156566   9 C  s         

 Vector   37  Occ=2.000000D+00  E=-6.007461D-01
              MO Center= -3.8D-01,  4.0D-01, -1.0D-01, r^2= 7.3D+00
   Bfn.  Coefficient  Atom+Function         Bfn.  Coefficient  Atom+Function  
  ----- ------------  ---------------      ----- ------------  ---------------
    33      0.150876   3 C  px        

 Vector   38  Occ=2.000000D+00  E=-5.933085D-01
              MO Center=  6.5D-01,  6.3D-02,  3.6D-01, r^2= 6.9D+00
   Bfn.  Coefficient  Atom+Function         Bfn.  Coefficient  Atom+Function  
  ----- ------------  ---------------      ----- ------------  ---------------
     4      0.184765   1 C  py               19     -0.172534   2 O  py        
    18      0.152146   2 O  px        

 Vector   39  Occ=2.000000D+00  E=-5.621811D-01
              MO Center=  1.6D-01, -4.3D-01,  2.4D-02, r^2= 6.9D+00
   Bfn.  Coefficient  Atom+Function         Bfn.  Coefficient  Atom+Function  
  ----- ------------  ---------------      ----- ------------  ---------------
     3      0.160507   1 C  px              200      0.155310  14 O  pz        

 Vector   40  Occ=2.000000D+00  E=-5.507406D-01
              MO Center= -1.2D-01, -1.0D+00,  7.2D-02, r^2= 7.0D+00
   Bfn.  Coefficient  Atom+Function         Bfn.  Coefficient  Atom+Function  
  ----- ------------  ---------------      ----- ------------  ---------------
   126      0.163584   9 C  s               122      0.159598   9 C  s         
   198     -0.160167  14 O  px              273      0.150903  19 O  px        

 Vector   41  Occ=2.000000D+00  E=-5.367037D-01
              MO Center=  3.0D-02,  1.8D-01,  7.7D-02, r^2= 6.9D+00
   Bfn.  Coefficient  Atom+Function         Bfn.  Coefficient  Atom+Function  
  ----- ------------  ---------------      ----- ------------  ---------------
     5      0.144119   1 C  pz        

 Vector   42  Occ=2.000000D+00  E=-5.271133D-01
              MO Center=  4.9D-01,  4.9D-01,  2.6D-01, r^2= 6.2D+00
   Bfn.  Coefficient  Atom+Function         Bfn.  Coefficient  Atom+Function  
  ----- ------------  ---------------      ----- ------------  ---------------
     5      0.230473   1 C  pz        

 Vector   43  Occ=2.000000D+00  E=-5.004726D-01
              MO Center= -4.7D-01, -6.7D-01,  9.1D-02, r^2= 7.2D+00
   Bfn.  Coefficient  Atom+Function         Bfn.  Coefficient  Atom+Function  
  ----- ------------  ---------------      ----- ------------  ---------------
   139      0.205537  10 C  py               79     -0.178487   6 C  py        
    49      0.157843   4 C  py        

 Vector   44  Occ=2.000000D+00  E=-4.913335D-01
              MO Center= -8.9D-01,  4.7D-01, -8.0D-02, r^2= 7.4D+00
   Bfn.  Coefficient  Atom+Function         Bfn.  Coefficient  Atom+Function  
  ----- ------------  ---------------      ----- ------------  ---------------
    48      0.149916   4 C  px               65      0.147673   5 C  pz        
   276     -0.142462  19 O  s         

 Vector   45  Occ=2.000000D+00  E=-4.805866D-01
              MO Center=  7.9D-01, -1.1D-01, -3.5D-02, r^2= 7.8D+00
   Bfn.  Coefficient  Atom+Function         Bfn.  Coefficient  Atom+Function  
  ----- ------------  ---------------      ----- ------------  ---------------
   169      0.178335  12 C  py              184     -0.179000  13 C  py        

 Vector   46  Occ=2.000000D+00  E=-4.681661D-01
              MO Center= -8.7D-01, -6.7D-01,  1.4D-02, r^2= 8.8D+00
   Bfn.  Coefficient  Atom+Function         Bfn.  Coefficient  Atom+Function  
  ----- ------------  ---------------      ----- ------------  ---------------
   108      0.177262   8 C  px              125     -0.151801   9 C  pz        
    93      0.150375   7 C  px        

 Vector   47  Occ=2.000000D+00  E=-4.623175D-01
              MO Center=  6.4D-01, -7.7D-01,  7.6D-03, r^2= 9.2D+00
   Bfn.  Coefficient  Atom+Function         Bfn.  Coefficient  Atom+Function  
  ----- ------------  ---------------      ----- ------------  ---------------
   168      0.200868  12 C  px              183      0.158189  13 C  px        

 Vector   48  Occ=2.000000D+00  E=-4.416687D-01
              MO Center= -2.1D-01, -3.9D-01, -5.9D-02, r^2= 1.0D+01
   Bfn.  Coefficient  Atom+Function         Bfn.  Coefficient  Atom+Function  
  ----- ------------  ---------------      ----- ------------  ---------------
   201      0.169784  14 O  s         

 Vector   49  Occ=2.000000D+00  E=-4.393855D-01
              MO Center=  1.1D-01,  5.6D-01, -1.3D-01, r^2= 8.8D+00
   Bfn.  Coefficient  Atom+Function         Bfn.  Coefficient  Atom+Function  
  ----- ------------  ---------------      ----- ------------  ---------------
   290      0.182391  20 O  pz              245     -0.155698  17 C  pz        

 Vector   50  Occ=2.000000D+00  E=-4.310550D-01
              MO Center=  6.1D-01, -6.9D-02, -1.2D-01, r^2= 9.3D+00
   Bfn.  Coefficient  Atom+Function         Bfn.  Coefficient  Atom+Function  
  ----- ------------  ---------------      ----- ------------  ---------------
   290      0.247042  20 O  pz              291     -0.176911  20 O  s         

 Vector   51  Occ=2.000000D+00  E=-4.285464D-01
              MO Center= -7.3D-01,  1.2D+00,  3.6D-01, r^2= 1.1D+01
   Bfn.  Coefficient  Atom+Function         Bfn.  Coefficient  Atom+Function  
  ----- ------------  ---------------      ----- ------------  ---------------
   229      0.335870  16 O  py              231      0.278736  16 O  s         
    34     -0.199692   3 C  py              233      0.176895  16 O  py        

 Vector   52  Occ=2.000000D+00  E=-4.257459D-01
              MO Center=  3.2D-01, -1.6D-01,  5.6D-03, r^2= 1.1D+01
   Bfn.  Coefficient  Atom+Function         Bfn.  Coefficient  Atom+Function  
  ----- ------------  ---------------      ----- ------------  ---------------
   214      0.160381  15 C  py        

 Vector   53  Occ=2.000000D+00  E=-4.179783D-01
              MO Center= -1.5D-01, -8.4D-01,  9.0D-02, r^2= 1.1D+01
   Bfn.  Coefficient  Atom+Function         Bfn.  Coefficient  Atom+Function  
  ----- ------------  ---------------      ----- ------------  ---------------
   260      0.219136  18 C  pz              198     -0.162138  14 O  px        

 Vector   54  Occ=2.000000D+00  E=-4.151288D-01
              MO Center=  1.1D+00,  3.5D-02, -2.8D-01, r^2= 9.4D+00
   Bfn.  Coefficient  Atom+Function         Bfn.  Coefficient  Atom+Function  
  ----- ------------  ---------------      ----- ------------  ---------------
   215      0.208866  15 C  pz              274     -0.178726  19 O  py        
   288      0.173885  20 O  px        

 Vector   55  Occ=2.000000D+00  E=-4.088720D-01
              MO Center= -7.7D-01, -2.4D-01, -2.4D-01, r^2= 9.8D+00
   Bfn.  Coefficient  Atom+Function         Bfn.  Coefficient  Atom+Function  
  ----- ------------  ---------------      ----- ------------  ---------------
   244      0.173322  17 C  py              274      0.164726  19 O  py        
   260      0.152360  18 C  pz        

 Vector   56  Occ=2.000000D+00  E=-4.036012D-01
              MO Center=  4.8D-01, -5.1D-01, -2.7D-01, r^2= 8.5D+00
   Bfn.  Coefficient  Atom+Function         Bfn.  Coefficient  Atom+Function  
  ----- ------------  ---------------      ----- ------------  ---------------
   290      0.191232  20 O  pz              289      0.165725  20 O  py        
   213     -0.153901  15 C  px        

 Vector   57  Occ=2.000000D+00  E=-3.980234D-01
              MO Center=  1.6D+00,  3.1D-01, -4.0D-01, r^2= 1.1D+01
   Bfn.  Coefficient  Atom+Function         Bfn.  Coefficient  Atom+Function  
  ----- ------------  ---------------      ----- ------------  ---------------
   215      0.302123  15 C  pz              331     -0.177295  36 H  s         

 Vector   58  Occ=2.000000D+00  E=-3.957098D-01
              MO Center=  3.7D-01,  6.6D-01, -7.6D-04, r^2= 1.1D+01
   Bfn.  Coefficient  Atom+Function         Bfn.  Coefficient  Atom+Function  
  ----- ------------  ---------------      ----- ------------  ---------------
    20      0.169481   2 O  pz        

 Vector   59  Occ=2.000000D+00  E=-3.857852D-01
              MO Center=  2.6D-01,  9.8D-03, -1.5D-01, r^2= 1.2D+01
   Bfn.  Coefficient  Atom+Function         Bfn.  Coefficient  Atom+Function  
  ----- ------------  ---------------      ----- ------------  ---------------
   214     -0.164880  15 C  py              213      0.161410  15 C  px        

 Vector   60  Occ=2.000000D+00  E=-3.836277D-01
              MO Center= -4.4D-01, -8.2D-01, -2.1D-01, r^2= 1.0D+01
   Bfn.  Coefficient  Atom+Function         Bfn.  Coefficient  Atom+Function  
  ----- ------------  ---------------      ----- ------------  ---------------
   258      0.191894  18 C  px               78      0.183697   6 C  px        
   243      0.183988  17 C  px              275     -0.172137  19 O  pz        

 Vector   61  Occ=2.000000D+00  E=-3.811892D-01
              MO Center=  4.5D-01, -2.5D-01, -1.5D-01, r^2= 9.3D+00
   Bfn.  Coefficient  Atom+Function         Bfn.  Coefficient  Atom+Function  
  ----- ------------  ---------------      ----- ------------  ---------------
    93      0.160410   7 C  px        

 Vector   62  Occ=2.000000D+00  E=-3.740768D-01
              MO Center= -4.1D-01, -1.2D+00, -6.2D-02, r^2= 1.0D+01
   Bfn.  Coefficient  Atom+Function         Bfn.  Coefficient  Atom+Function  
  ----- ------------  ---------------      ----- ------------  ---------------
   260      0.192123  18 C  pz               95      0.158199   7 C  pz        

 Vector   63  Occ=2.000000D+00  E=-3.610375D-01
              MO Center= -2.2D-01, -3.3D-01, -2.9D-01, r^2= 1.0D+01
   Bfn.  Coefficient  Atom+Function         Bfn.  Coefficient  Atom+Function  
  ----- ------------  ---------------      ----- ------------  ---------------
   199      0.154406  14 O  py        

 Vector   64  Occ=2.000000D+00  E=-3.592165D-01
              MO Center= -2.0D-01, -3.7D-01, -2.9D-01, r^2= 9.3D+00
   Bfn.  Coefficient  Atom+Function         Bfn.  Coefficient  Atom+Function  
  ----- ------------  ---------------      ----- ------------  ---------------
   154      0.141214  11 C  py              274     -0.139746  19 O  py        
    79      0.132694   6 C  py              138      0.128611  10 C  px        

 Vector   65  Occ=2.000000D+00  E=-3.524297D-01
              MO Center= -3.8D-01, -2.4D-02, -2.0D-01, r^2= 1.1D+01
   Bfn.  Coefficient  Atom+Function         Bfn.  Coefficient  Atom+Function  
  ----- ------------  ---------------      ----- ------------  ---------------
   244      0.215761  17 C  py              168     -0.163344  12 C  px        

 Vector   66  Occ=2.000000D+00  E=-3.504728D-01
              MO Center= -6.3D-01, -4.4D-01, -4.9D-02, r^2= 1.0D+01
   Bfn.  Coefficient  Atom+Function         Bfn.  Coefficient  Atom+Function  
  ----- ------------  ---------------      ----- ------------  ---------------
   124     -0.164758   9 C  py              110      0.156410   8 C  pz        
   259      0.152923  18 C  py              275      0.153216  19 O  pz        

 Vector   67  Occ=2.000000D+00  E=-3.449771D-01
              MO Center= -3.4D-01,  2.6D-01, -1.7D-01, r^2= 8.7D+00
   Bfn.  Coefficient  Atom+Function         Bfn.  Coefficient  Atom+Function  
  ----- ------------  ---------------      ----- ------------  ---------------
    48      0.178036   4 C  px              200     -0.165307  14 O  pz        
    20      0.159824   2 O  pz              243     -0.157944  17 C  px        

 Vector   68  Occ=2.000000D+00  E=-3.372691D-01
              MO Center= -5.8D-01, -1.0D-01, -6.1D-02, r^2= 8.1D+00
   Bfn.  Coefficient  Atom+Function         Bfn.  Coefficient  Atom+Function  
  ----- ------------  ---------------      ----- ------------  ---------------
    50      0.179593   4 C  pz              245     -0.174630  17 C  pz        
   140      0.166325  10 C  pz              155     -0.153712  11 C  pz        

 Vector   69  Occ=2.000000D+00  E=-3.302635D-01
              MO Center= -8.0D-01, -6.1D-01,  2.1D-01, r^2= 8.6D+00
   Bfn.  Coefficient  Atom+Function         Bfn.  Coefficient  Atom+Function  
  ----- ------------  ---------------      ----- ------------  ---------------
    94      0.180122   7 C  py              109     -0.175400   8 C  py        

 Vector   70  Occ=2.000000D+00  E=-3.175518D-01
              MO Center= -6.0D-01, -6.5D-01,  1.5D-01, r^2= 8.1D+00
   Bfn.  Coefficient  Atom+Function         Bfn.  Coefficient  Atom+Function  
  ----- ------------  ---------------      ----- ------------  ---------------
   125      0.178076   9 C  pz              316      0.175516  28 H  s         
   228     -0.166402  16 O  px              318      0.160979  29 H  s         
    95      0.159309   7 C  pz              140     -0.159436  10 C  pz        

 Vector   71  Occ=2.000000D+00  E=-3.090499D-01
              MO Center= -3.0D-01, -1.5D+00,  7.7D-02, r^2= 7.2D+00
   Bfn.  Coefficient  Atom+Function         Bfn.  Coefficient  Atom+Function  
  ----- ------------  ---------------      ----- ------------  ---------------
   123      0.263793   9 C  px              138     -0.228936  10 C  px        
   108     -0.215598   8 C  px              153      0.199312  11 C  px        
   168     -0.161515  12 C  px              314      0.160540  27 H  s         

 Vector   72  Occ=2.000000D+00  E=-3.003396D-01
              MO Center=  4.8D-01,  2.5D-01, -1.1D-01, r^2= 6.4D+00
   Bfn.  Coefficient  Atom+Function         Bfn.  Coefficient  Atom+Function  
  ----- ------------  ---------------      ----- ------------  ---------------
   275      0.317796  19 O  pz              199     -0.277802  14 O  py        
   279      0.217229  19 O  pz              203     -0.196164  14 O  py        
    79     -0.177864   6 C  py              200      0.174616  14 O  pz        
   290     -0.168056  20 O  pz              139      0.166792  10 C  py        

 Vector   73  Occ=2.000000D+00  E=-2.942459D-01
              MO Center= -1.3D-02,  1.9D+00,  6.9D-01, r^2= 5.8D+00
   Bfn.  Coefficient  Atom+Function         Bfn.  Coefficient  Atom+Function  
  ----- ------------  ---------------      ----- ------------  ---------------
   230      0.356077  16 O  pz               20     -0.264821   2 O  pz        
   234      0.246662  16 O  pz               24     -0.196600   2 O  pz        
   199      0.197191  14 O  py               18      0.189042   2 O  px        
    22      0.152873   2 O  px        

 Vector   74  Occ=2.000000D+00  E=-2.818899D-01
              MO Center=  5.5D-01,  4.9D-01,  3.4D-01, r^2= 6.4D+00
   Bfn.  Coefficient  Atom+Function         Bfn.  Coefficient  Atom+Function  
  ----- ------------  ---------------      ----- ------------  ---------------
   199      0.311651  14 O  py               20      0.233889   2 O  pz        
   203      0.222601  14 O  py               24      0.179492   2 O  pz        
    78      0.171720   6 C  px              230     -0.165853  16 O  pz        
    63     -0.155957   5 C  px        

 Vector   75  Occ=2.000000D+00  E=-2.559335D-01
              MO Center=  5.5D-01,  4.3D-01, -8.2D-01, r^2= 3.4D+00
   Bfn.  Coefficient  Atom+Function         Bfn.  Coefficient  Atom+Function  
  ----- ------------  ---------------      ----- ------------  ---------------
   289      0.419300  20 O  py              293      0.303644  20 O  py        
   274     -0.296027  19 O  py              275     -0.238271  19 O  pz        
   278     -0.196922  19 O  py              288     -0.179495  20 O  px        
   279     -0.171475  19 O  pz              139      0.150662  10 C  py        

 Vector   76  Occ=2.000000D+00  E=-2.533119D-01
              MO Center= -9.6D-01,  3.0D+00,  6.2D-01, r^2= 3.2D+00
   Bfn.  Coefficient  Atom+Function         Bfn.  Coefficient  Atom+Function  
  ----- ------------  ---------------      ----- ------------  ---------------
   228      0.486214  16 O  px              232      0.334513  16 O  px        
   230      0.268663  16 O  pz               51      0.239654   4 C  s         
   234      0.185753  16 O  pz               18      0.154603   2 O  px        

 Vector   77  Occ=0.000000D+00  E=-7.256491D-03
              MO Center=  8.3D-01,  5.9D-01, -8.6D-01, r^2= 3.3D+00
   Bfn.  Coefficient  Atom+Function         Bfn.  Coefficient  Atom+Function  
  ----- ------------  ---------------      ----- ------------  ---------------
   291     -0.520162  20 O  s               276      0.493885  19 O  s         
   288     -0.385037  20 O  px              273     -0.378590  19 O  px        
   292     -0.370592  20 O  px              277     -0.349423  19 O  px        
   278     -0.287589  19 O  py              330     -0.281770  35 H  s         
   274     -0.264812  19 O  py              306      0.261074  23 H  s         

 Vector   78  Occ=0.000000D+00  E= 1.005731D-02
              MO Center= -9.8D-01,  2.4D+00,  5.2D-01, r^2= 3.2D+00
   Bfn.  Coefficient  Atom+Function         Bfn.  Coefficient  Atom+Function  
  ----- ------------  ---------------      ----- ------------  ---------------
   246      0.467552  17 C  s                35      0.451143   3 C  pz        
   304     -0.401166  22 H  s                39      0.381285   3 C  pz        
    81     -0.324567   6 C  s               234     -0.320880  16 O  pz        
   230     -0.315941  16 O  pz               54      0.272470   4 C  pz        
    33     -0.248611   3 C  px               96      0.219587   7 C  s         

 Vector   79  Occ=0.000000D+00  E= 5.704191D-02
              MO Center= -1.1D+00, -7.7D-01,  1.1D+00, r^2= 7.7D+00
   Bfn.  Coefficient  Atom+Function         Bfn.  Coefficient  Atom+Function  
  ----- ------------  ---------------      ----- ------------  ---------------
   302      0.780453  21 H  s               306      0.779687  23 H  s         
   316      0.737063  28 H  s                 6     -0.618471   1 C  s         
   126     -0.572686   9 C  s                66     -0.542082   5 C  s         
   314      0.476636  27 H  s               304      0.464773  22 H  s         
   129     -0.432959   9 C  pz               69     -0.418939   5 C  pz        

 Vector   80  Occ=0.000000D+00  E= 7.178898D-02
              MO Center= -1.7D-01, -1.8D+00, -3.2D-01, r^2= 8.2D+00
   Bfn.  Coefficient  Atom+Function         Bfn.  Coefficient  Atom+Function  
  ----- ------------  ---------------      ----- ------------  ---------------
   318      0.887694  29 H  s               261     -0.790809  18 C  s         
   141     -0.664814  10 C  s               156     -0.637520  11 C  s         
   340      0.566463  40 H  s               320      0.532571  30 H  s         
   144      0.523926  10 C  pz              111     -0.446632   8 C  s         
   312      0.421716  26 H  s               306     -0.404143  23 H  s         

 Vector   81  Occ=0.000000D+00  E= 8.570937D-02
              MO Center=  1.3D+00, -8.4D-01,  6.0D-02, r^2= 9.7D+00
   Bfn.  Coefficient  Atom+Function         Bfn.  Coefficient  Atom+Function  
  ----- ------------  ---------------      ----- ------------  ---------------
   171      1.007383  12 C  s               326     -0.803294  33 H  s         
   126     -0.673703   9 C  s               156      0.661955  11 C  s         
   324     -0.582991  32 H  s               316      0.517199  28 H  s         
   216      0.505430  15 C  s               201      0.461269  14 O  s         
   320     -0.449889  30 H  s               314      0.429299  27 H  s         

 Vector   82  Occ=0.000000D+00  E= 9.028108D-02
              MO Center= -1.3D+00, -7.9D-01,  1.1D-01, r^2= 1.1D+01
   Bfn.  Coefficient  Atom+Function         Bfn.  Coefficient  Atom+Function  
  ----- ------------  ---------------      ----- ------------  ---------------
    96      1.027924   7 C  s               156     -0.783226  11 C  s         
   310     -0.688430  25 H  s               111      0.605358   8 C  s         
   322      0.599680  31 H  s               312     -0.583623  26 H  s         
   308     -0.580216  24 H  s               316      0.536085  28 H  s         
   304     -0.523720  22 H  s                 6     -0.466011   1 C  s         

 Vector   83  Occ=0.000000D+00  E= 1.075680D-01
              MO Center= -4.8D-01, -1.7D+00,  2.5D-01, r^2= 1.2D+01
   Bfn.  Coefficient  Atom+Function         Bfn.  Coefficient  Atom+Function  
  ----- ------------  ---------------      ----- ------------  ---------------
   261      1.442468  18 C  s               111      0.776867   8 C  s         
   344     -0.699058  42 H  s               314     -0.596938  27 H  s         
   340     -0.598676  40 H  s               342     -0.523243  41 H  s         
   216     -0.495298  15 C  s               318      0.459407  29 H  s         
   324      0.456311  32 H  s               141     -0.425388  10 C  s         

 Vector   84  Occ=0.000000D+00  E= 1.107998D-01
              MO Center=  1.3D+00, -4.6D-01, -3.8D-01, r^2= 1.0D+01
   Bfn.  Coefficient  Atom+Function         Bfn.  Coefficient  Atom+Function  
  ----- ------------  ---------------      ----- ------------  ---------------
   326      0.778469  33 H  s               324     -0.605774  32 H  s         
   332     -0.558251  36 H  s               308      0.555166  24 H  s         
   201      0.516456  14 O  s               174     -0.437475  12 C  pz        
    96     -0.418067   7 C  s               246     -0.408908  17 C  s         
    81     -0.395828   6 C  s                 7     -0.379007   1 C  px        

 Vector   85  Occ=0.000000D+00  E= 1.125610D-01
              MO Center=  7.5D-01, -5.5D-01,  9.4D-02, r^2= 1.5D+01
   Bfn.  Coefficient  Atom+Function         Bfn.  Coefficient  Atom+Function  
  ----- ------------  ---------------      ----- ------------  ---------------
   216      1.104547  15 C  s               314     -0.716234  27 H  s         
   330     -0.671159  35 H  s               156     -0.636381  11 C  s         
   326     -0.609131  33 H  s               332     -0.597310  36 H  s         
   111      0.590567   8 C  s               171      0.540218  12 C  s         
   310     -0.524591  25 H  s               302      0.500232  21 H  s         

 Vector   86  Occ=0.000000D+00  E= 1.210873D-01
              MO Center=  2.7D-01, -3.9D-01, -1.3D-01, r^2= 1.0D+01
   Bfn.  Coefficient  Atom+Function         Bfn.  Coefficient  Atom+Function  
  ----- ------------  ---------------      ----- ------------  ---------------
    96      1.012936   7 C  s                66     -0.815118   5 C  s         
   171     -0.666552  12 C  s               246      0.636529  17 C  s         
   201      0.590633  14 O  s               324      0.568220  32 H  s         
   320      0.537936  30 H  s               216     -0.535216  15 C  s         
     7     -0.532295   1 C  px              328      0.505838  34 H  s         

 Vector   87  Occ=0.000000D+00  E= 1.238257D-01
              MO Center= -5.8D-01, -3.5D-01,  6.7D-03, r^2= 1.3D+01
   Bfn.  Coefficient  Atom+Function         Bfn.  Coefficient  Atom+Function  
  ----- ------------  ---------------      ----- ------------  ---------------
   216      0.929741  15 C  s                51     -0.828888   4 C  s         
   312     -0.819622  26 H  s               304      0.742464  22 H  s         
   111      0.668560   8 C  s               302     -0.648610  21 H  s         
   328     -0.523456  34 H  s               310      0.501843  25 H  s         
   308     -0.480604  24 H  s               156     -0.461683  11 C  s         

 Vector   88  Occ=0.000000D+00  E= 1.350117D-01
              MO Center=  9.2D-02, -7.1D-01,  3.2D-01, r^2= 1.3D+01
   Bfn.  Coefficient  Atom+Function         Bfn.  Coefficient  Atom+Function  
  ----- ------------  ---------------      ----- ------------  ---------------
   342     -0.858814  41 H  s               216      0.853471  15 C  s         
   322     -0.829764  31 H  s               261      0.735246  18 C  s         
   304     -0.695448  22 H  s               111     -0.550437   8 C  s         
   156      0.537180  11 C  s                51      0.528327   4 C  s         
     6     -0.522794   1 C  s               171     -0.507366  12 C  s         

 Vector   89  Occ=0.000000D+00  E= 1.383303D-01
              MO Center= -1.2D+00, -5.6D-01, -7.5D-02, r^2= 1.1D+01
   Bfn.  Coefficient  Atom+Function         Bfn.  Coefficient  Atom+Function  
  ----- ------------  ---------------      ----- ------------  ---------------
   310      0.811074  25 H  s               306     -0.694904  23 H  s         
   312     -0.676411  26 H  s                97      0.551872   7 C  px        
    69      0.542938   5 C  pz              322      0.502288  31 H  s         
   302      0.495404  21 H  s               111      0.485365   8 C  s         
   261      0.473606  18 C  s               338      0.465305  39 H  s         

 Vector   90  Occ=0.000000D+00  E= 1.444363D-01
              MO Center= -1.0D+00, -6.1D-01, -5.4D-01, r^2= 1.5D+01
   Bfn.  Coefficient  Atom+Function         Bfn.  Coefficient  Atom+Function  
  ----- ------------  ---------------      ----- ------------  ---------------
   246      1.342776  17 C  s               111     -0.994757   8 C  s         
   338     -0.908952  39 H  s               261      0.804797  18 C  s         
   344     -0.731390  42 H  s               216      0.688033  15 C  s         
   336     -0.602988  38 H  s               156     -0.474524  11 C  s         
   340     -0.448961  40 H  s               262     -0.444707  18 C  px        

 Vector   91  Occ=0.000000D+00  E= 1.508073D-01
              MO Center=  1.6D-01, -1.1D+00,  1.3D-01, r^2= 1.2D+01
   Bfn.  Coefficient  Atom+Function         Bfn.  Coefficient  Atom+Function  
  ----- ------------  ---------------      ----- ------------  ---------------
   340      0.779729  40 H  s               126      0.737873   9 C  s         
    66      0.691980   5 C  s               324     -0.607337  32 H  s         
   261     -0.576919  18 C  s               328      0.572158  34 H  s         
   316     -0.504176  28 H  s               344     -0.482620  42 H  s         
   310      0.477028  25 H  s               158      0.452175  11 C  py        

 Vector   92  Occ=0.000000D+00  E= 1.531502D-01
              MO Center=  5.8D-01, -1.3D+00, -1.6D-01, r^2= 1.3D+01
   Bfn.  Coefficient  Atom+Function         Bfn.  Coefficient  Atom+Function  
  ----- ------------  ---------------      ----- ------------  ---------------
   330      0.828763  35 H  s               246      0.769898  17 C  s         
   320     -0.772878  30 H  s               111      0.690665   8 C  s         
   126     -0.616954   9 C  s               340      0.584976  40 H  s         
   318      0.579273  29 H  s                81      0.572123   6 C  s         
    66     -0.567830   5 C  s                51     -0.547097   4 C  s         

 Vector   93  Occ=0.000000D+00  E= 1.567767D-01
              MO Center=  4.5D-01, -1.1D+00,  1.0D-01, r^2= 1.5D+01
   Bfn.  Coefficient  Atom+Function         Bfn.  Coefficient  Atom+Function  
  ----- ------------  ---------------      ----- ------------  ---------------
   342     -0.784168  41 H  s               328      0.728364  34 H  s         
   344      0.730997  42 H  s               262      0.619018  18 C  px        
   332     -0.552483  36 H  s               218     -0.507008  15 C  py        
   171     -0.481007  12 C  s               308     -0.459353  24 H  s         
   330     -0.456367  35 H  s               322      0.444385  31 H  s         

 Vector   94  Occ=0.000000D+00  E= 1.635537D-01
              MO Center= -8.7D-01, -1.6D+00, -1.2D-01, r^2= 1.3D+01
   Bfn.  Coefficient  Atom+Function         Bfn.  Coefficient  Atom+Function  
  ----- ------------  ---------------      ----- ------------  ---------------
   340      1.080850  40 H  s               264      0.789893  18 C  pz        
   344     -0.767612  42 H  s               246     -0.749581  17 C  s         
    36      0.557669   3 C  s                99     -0.528085   7 C  pz        
   308     -0.520026  24 H  s               328     -0.454660  34 H  s         
   304     -0.429766  22 H  s               216      0.420462  15 C  s         

 Vector   95  Occ=0.000000D+00  E= 1.670807D-01
              MO Center=  3.6D-01, -4.1D-01, -2.5D-01, r^2= 1.5D+01
   Bfn.  Coefficient  Atom+Function         Bfn.  Coefficient  Atom+Function  
  ----- ------------  ---------------      ----- ------------  ---------------
   336      0.847395  38 H  s               344     -0.799460  42 H  s         
   332      0.683677  36 H  s               330     -0.628947  35 H  s         
    96      0.587489   7 C  s               246     -0.565231  17 C  s         
   262     -0.553062  18 C  px              219      0.541169  15 C  pz        
   156      0.478419  11 C  s               247     -0.467018  17 C  px        

 Vector   96  Occ=0.000000D+00  E= 1.691808D-01
              MO Center=  6.0D-01, -2.2D-01, -3.5D-01, r^2= 1.5D+01
   Bfn.  Coefficient  Atom+Function         Bfn.  Coefficient  Atom+Function  
  ----- ------------  ---------------      ----- ------------  ---------------
   332      0.945831  36 H  s               219      0.745152  15 C  pz        
   330     -0.630672  35 H  s               312      0.584621  26 H  s         
   334     -0.485301  37 H  s               328     -0.463044  34 H  s         
   338      0.461031  39 H  s               318     -0.442276  29 H  s         
   342     -0.421902  41 H  s               322      0.394960  31 H  s         

 Vector   97  Occ=0.000000D+00  E= 1.726980D-01
              MO Center= -6.4D-01, -7.4D-01,  8.5D-02, r^2= 1.2D+01
   Bfn.  Coefficient  Atom+Function         Bfn.  Coefficient  Atom+Function  
  ----- ------------  ---------------      ----- ------------  ---------------
   302     -0.671358  21 H  s               246      0.639103  17 C  s         
    81      0.578007   6 C  s               310     -0.563396  25 H  s         
   336     -0.546321  38 H  s               128     -0.516201   9 C  py        
   314      0.518423  27 H  s                51     -0.503613   4 C  s         
   308      0.496573  24 H  s               316      0.490130  28 H  s         

 Vector   98  Occ=0.000000D+00  E= 1.812594D-01
              MO Center=  4.5D-01, -7.7D-01, -6.6D-01, r^2= 1.3D+01
   Bfn.  Coefficient  Atom+Function         Bfn.  Coefficient  Atom+Function  
  ----- ------------  ---------------      ----- ------------  ---------------
   324      1.035523  32 H  s               320     -0.768101  30 H  s         
   174      0.647703  12 C  pz              342      0.631370  41 H  s         
   334     -0.617626  37 H  s               336      0.603748  38 H  s         
   171     -0.574602  12 C  s               158     -0.550167  11 C  py        
   261     -0.540690  18 C  s               332     -0.517762  36 H  s         

 Vector   99  Occ=0.000000D+00  E= 1.834783D-01
              MO Center= -8.5D-01,  5.2D-01, -1.3D-01, r^2= 1.2D+01
   Bfn.  Coefficient  Atom+Function         Bfn.  Coefficient  Atom+Function  
  ----- ------------  ---------------      ----- ------------  ---------------
    36      0.974104   3 C  s               334     -0.923658  37 H  s         
    66     -0.896939   5 C  s               306      0.827749  23 H  s         
   246      0.689676  17 C  s               171      0.642947  12 C  s         
    96     -0.592650   7 C  s                81      0.560282   6 C  s         
   141     -0.547019  10 C  s               324     -0.531514  32 H  s         

 Vector  100  Occ=0.000000D+00  E= 1.859943D-01
              MO Center=  9.9D-01, -2.7D-01, -1.0D-01, r^2= 1.3D+01
   Bfn.  Coefficient  Atom+Function         Bfn.  Coefficient  Atom+Function  
  ----- ------------  ---------------      ----- ------------  ---------------
   322     -0.851294  31 H  s               216      0.827099  15 C  s         
   156      0.816992  11 C  s               218     -0.720841  15 C  py        
   336     -0.708464  38 H  s               314     -0.607382  27 H  s         
   326      0.596165  33 H  s               186     -0.591847  13 C  s         
   328      0.589932  34 H  s               187     -0.561410  13 C  px        

 Vector  101  Occ=0.000000D+00  E= 1.919760D-01
              MO Center= -6.5D-01,  7.4D-02, -1.7D-01, r^2= 1.3D+01
   Bfn.  Coefficient  Atom+Function         Bfn.  Coefficient  Atom+Function  
  ----- ------------  ---------------      ----- ------------  ---------------
    51      0.963163   4 C  s               334      0.818109  37 H  s         
   320     -0.693941  30 H  s               141     -0.684572  10 C  s         
   304     -0.687198  22 H  s                36     -0.631688   3 C  s         
   306      0.611124  23 H  s               158     -0.578322  11 C  py        
   246     -0.570304  17 C  s               316     -0.569696  28 H  s         

 Vector  102  Occ=0.000000D+00  E= 1.971792D-01
              MO Center= -5.1D-02, -3.9D-01, -3.5D-01, r^2= 1.2D+01
   Bfn.  Coefficient  Atom+Function         Bfn.  Coefficient  Atom+Function  
  ----- ------------  ---------------      ----- ------------  ---------------
    51      0.831824   4 C  s               261      0.815768  18 C  s         
   308     -0.804603  24 H  s               126     -0.799322   9 C  s         
   324     -0.688454  32 H  s               216     -0.661972  15 C  s         
    96      0.631490   7 C  s               246     -0.607471  17 C  s         
   186      0.573751  13 C  s               338      0.565330  39 H  s         

 Vector  103  Occ=0.000000D+00  E= 2.046956D-01
              MO Center= -7.1D-04, -8.3D-01, -1.7D-01, r^2= 1.1D+01
   Bfn.  Coefficient  Atom+Function         Bfn.  Coefficient  Atom+Function  
  ----- ------------  ---------------      ----- ------------  ---------------
   126      1.240852   9 C  s               261     -0.807307  18 C  s         
   157      0.645808  11 C  px              142      0.640186  10 C  px        
   318      0.626803  29 H  s               320     -0.573176  30 H  s         
   111     -0.561318   8 C  s               332      0.549858  36 H  s         
   171     -0.543609  12 C  s               336     -0.511536  38 H  s         

 Vector  104  Occ=0.000000D+00  E= 2.062532D-01
              MO Center= -3.2D-01, -3.8D-01, -3.7D-01, r^2= 1.2D+01
   Bfn.  Coefficient  Atom+Function         Bfn.  Coefficient  Atom+Function  
  ----- ------------  ---------------      ----- ------------  ---------------
   186      1.170545  13 C  s               156     -0.911403  11 C  s         
    96     -0.861425   7 C  s               310      0.811965  25 H  s         
   173     -0.688602  12 C  py              216     -0.610126  15 C  s         
   304     -0.602279  22 H  s               336     -0.592590  38 H  s         
   320      0.565361  30 H  s                51      0.538742   4 C  s         

 Vector  105  Occ=0.000000D+00  E= 2.124744D-01
              MO Center=  4.2D-01, -4.3D-01,  5.7D-02, r^2= 1.2D+01
   Bfn.  Coefficient  Atom+Function         Bfn.  Coefficient  Atom+Function  
  ----- ------------  ---------------      ----- ------------  ---------------
   171     -0.983774  12 C  s                 6      0.919023   1 C  s         
   126     -0.892187   9 C  s               141      0.822208  10 C  s         
   326      0.820433  33 H  s                51      0.777678   4 C  s         
    81     -0.681707   6 C  s               187      0.658100  13 C  px        
   186      0.614686  13 C  s               314     -0.605560  27 H  s         

 Vector  106  Occ=0.000000D+00  E= 2.159381D-01
              MO Center= -3.0D-01, -8.9D-01,  5.3D-02, r^2= 9.7D+00
   Bfn.  Coefficient  Atom+Function         Bfn.  Coefficient  Atom+Function  
  ----- ------------  ---------------      ----- ------------  ---------------
   186      1.173544  13 C  s               111     -1.024430   8 C  s         
   141      1.006287  10 C  s               156     -0.815897  11 C  s         
   246     -0.776679  17 C  s               127     -0.689692   9 C  px        
    67     -0.669617   5 C  px              129      0.664864   9 C  pz        
    98     -0.618851   7 C  py              173     -0.599035  12 C  py        

 Vector  107  Occ=0.000000D+00  E= 2.275582D-01
              MO Center=  1.0D-01,  2.2D-02,  4.8D-02, r^2= 1.2D+01
   Bfn.  Coefficient  Atom+Function         Bfn.  Coefficient  Atom+Function  
  ----- ------------  ---------------      ----- ------------  ---------------
    66      1.184534   5 C  s               186     -0.877596  13 C  s         
   217     -0.747598  15 C  px              141     -0.708300  10 C  s         
   326     -0.698379  33 H  s               187     -0.675058  13 C  px        
   322      0.645577  31 H  s               171      0.628035  12 C  s         
     7     -0.536873   1 C  px               96     -0.532847   7 C  s         

 Vector  108  Occ=0.000000D+00  E= 2.287379D-01
              MO Center=  7.2D-01, -5.7D-01, -2.0D-01, r^2= 9.0D+00
   Bfn.  Coefficient  Atom+Function         Bfn.  Coefficient  Atom+Function  
  ----- ------------  ---------------      ----- ------------  ---------------
   186     -0.997957  13 C  s               126      0.975441   9 C  s         
   141      0.879670  10 C  s                 6     -0.865272   1 C  s         
   276      0.776390  19 O  s               189      0.767774  13 C  pz        
   171      0.699510  12 C  s               156     -0.665141  11 C  s         
   302      0.596332  21 H  s               324     -0.593118  32 H  s         

 Vector  109  Occ=0.000000D+00  E= 2.375580D-01
              MO Center= -3.8D-01, -1.0D-01, -2.4D-02, r^2= 1.2D+01
   Bfn.  Coefficient  Atom+Function         Bfn.  Coefficient  Atom+Function  
  ----- ------------  ---------------      ----- ------------  ---------------
   186      1.111474  13 C  s                54     -0.903000   4 C  pz        
    96     -0.828554   7 C  s               249     -0.765588  17 C  pz        
   216     -0.759338  15 C  s                 6     -0.692546   1 C  s         
    83      0.681494   6 C  py              111      0.642757   8 C  s         
   217      0.630732  15 C  px              263      0.602020  18 C  py        

 Vector  110  Occ=0.000000D+00  E= 2.436675D-01
              MO Center= -4.0D-01,  2.7D-02, -2.4D-01, r^2= 1.2D+01
   Bfn.  Coefficient  Atom+Function         Bfn.  Coefficient  Atom+Function  
  ----- ------------  ---------------      ----- ------------  ---------------
   186     -1.332835  13 C  s                51      1.303252   4 C  s         
    66     -1.129326   5 C  s               216      0.796802  15 C  s         
    54     -0.791123   4 C  pz              112      0.767426   8 C  px        
   249     -0.744010  17 C  pz              246     -0.718329  17 C  s         
   187     -0.706942  13 C  px              127      0.653642   9 C  px        

 Vector  111  Occ=0.000000D+00  E= 2.521123D-01
              MO Center= -4.4D-01, -6.0D-02,  5.6D-02, r^2= 1.0D+01
   Bfn.  Coefficient  Atom+Function         Bfn.  Coefficient  Atom+Function  
  ----- ------------  ---------------      ----- ------------  ---------------
    66      1.214675   5 C  s               141      1.066776  10 C  s         
   126     -1.050551   9 C  s                51     -1.029797   4 C  s         
    96     -0.909923   7 C  s               156     -0.752495  11 C  s         
    67     -0.696405   5 C  px              306     -0.693003  23 H  s         
   186     -0.642123  13 C  s               111      0.623032   8 C  s         

 Vector  112  Occ=0.000000D+00  E= 2.577086D-01
              MO Center=  4.1D-02, -1.1D+00, -2.1D-01, r^2= 1.1D+01
   Bfn.  Coefficient  Atom+Function         Bfn.  Coefficient  Atom+Function  
  ----- ------------  ---------------      ----- ------------  ---------------
   188      1.087349  13 C  py              171      1.023298  12 C  s         
    81      0.790095   6 C  s               312      0.776870  26 H  s         
   308     -0.743468  24 H  s               173      0.735634  12 C  py        
   263     -0.719963  18 C  py              217      0.682135  15 C  px        
   141     -0.669068  10 C  s                99     -0.638642   7 C  pz        

 Vector  113  Occ=0.000000D+00  E= 2.644369D-01
              MO Center= -2.1D-02, -1.3D+00,  5.7D-02, r^2= 9.2D+00
   Bfn.  Coefficient  Atom+Function         Bfn.  Coefficient  Atom+Function  
  ----- ------------  ---------------      ----- ------------  ---------------
   141     -1.469206  10 C  s               126      1.405176   9 C  s         
   186      1.160140  13 C  s               173     -1.110342  12 C  py        
   157     -0.889522  11 C  px              263     -0.885256  18 C  py        
   188     -0.830524  13 C  py              127      0.805245   9 C  px        
   261     -0.788034  18 C  s                81     -0.778360   6 C  s         

 Vector  114  Occ=0.000000D+00  E= 2.714375D-01
              MO Center= -3.1D-02, -1.1D+00, -7.8D-02, r^2= 1.1D+01
   Bfn.  Coefficient  Atom+Function         Bfn.  Coefficient  Atom+Function  
  ----- ------------  ---------------      ----- ------------  ---------------
   156      1.232101  11 C  s               171     -0.964153  12 C  s         
    66     -0.820962   5 C  s               128     -0.806103   9 C  py        
   172      0.761483  12 C  px              261     -0.755443  18 C  s         
   216      0.722582  15 C  s                83      0.708018   6 C  py        
    97      0.688309   7 C  px              314     -0.671663  27 H  s         

 Vector  115  Occ=0.000000D+00  E= 2.835360D-01
              MO Center=  3.4D-01, -5.0D-01,  2.9D-02, r^2= 7.4D+00
   Bfn.  Coefficient  Atom+Function         Bfn.  Coefficient  Atom+Function  
  ----- ------------  ---------------      ----- ------------  ---------------
    81      2.441145   6 C  s               141     -1.315973  10 C  s         
   143     -1.302209  10 C  py               36     -0.958408   3 C  s         
   171     -0.808491  12 C  s                 8      0.673829   1 C  py        
    83     -0.643601   6 C  py              158      0.607238  11 C  py        
   126     -0.582189   9 C  s               188     -0.558524  13 C  py        

 Vector  116  Occ=0.000000D+00  E= 2.902758D-01
              MO Center= -1.9D-01,  6.9D-02, -1.1D-01, r^2= 7.8D+00
   Bfn.  Coefficient  Atom+Function         Bfn.  Coefficient  Atom+Function  
  ----- ------------  ---------------      ----- ------------  ---------------
    68      0.998303   5 C  py               53      0.807930   4 C  py        
    83     -0.731979   6 C  py              156      0.726092  11 C  s         
   129      0.628661   9 C  pz               98      0.555727   7 C  py        
   143     -0.544208  10 C  py              142     -0.517078  10 C  px        
   201     -0.502613  14 O  s               111      0.495900   8 C  s         

 Vector  117  Occ=0.000000D+00  E= 3.022298D-01
              MO Center= -7.3D-01, -2.3D-01,  1.9D-01, r^2= 1.0D+01
   Bfn.  Coefficient  Atom+Function         Bfn.  Coefficient  Atom+Function  
  ----- ------------  ---------------      ----- ------------  ---------------
    36      1.411400   3 C  s               141     -1.232884  10 C  s         
    66      1.169887   5 C  s               156      1.086579  11 C  s         
   113     -0.972665   8 C  py              231     -0.876421  16 O  s         
    98     -0.801493   7 C  py              127      0.804682   9 C  px        
   126     -0.780966   9 C  s                82      0.765405   6 C  px        

 Vector  118  Occ=0.000000D+00  E= 3.163355D-01
              MO Center= -7.3D-01,  6.2D-03,  9.8D-02, r^2= 7.7D+00
   Bfn.  Coefficient  Atom+Function         Bfn.  Coefficient  Atom+Function  
  ----- ------------  ---------------      ----- ------------  ---------------
    67      1.297021   5 C  px               36      1.218833   3 C  s         
    81     -1.097733   6 C  s                82      0.973838   6 C  px        
   127     -0.933578   9 C  px               52     -0.922127   4 C  px        
   142     -0.897889  10 C  px               54     -0.880281   4 C  pz        
    66      0.732861   5 C  s               249     -0.706367  17 C  pz        

 Vector  119  Occ=0.000000D+00  E= 3.358836D-01
              MO Center= -3.7D-02, -5.8D-01,  9.8D-02, r^2= 8.3D+00
   Bfn.  Coefficient  Atom+Function         Bfn.  Coefficient  Atom+Function  
  ----- ------------  ---------------      ----- ------------  ---------------
   126      1.452650   9 C  s                84      1.045254   6 C  pz        
   143      0.997870  10 C  py               66     -0.981048   5 C  s         
   157     -0.948653  11 C  px              144     -0.921672  10 C  pz        
   189     -0.854341  13 C  pz                7      0.770951   1 C  px        
   111     -0.765262   8 C  s               171      0.715083  12 C  s         

 Vector  120  Occ=0.000000D+00  E= 3.447720D-01
              MO Center= -7.9D-01, -9.4D-01, -8.7D-02, r^2= 7.1D+00
   Bfn.  Coefficient  Atom+Function         Bfn.  Coefficient  Atom+Function  
  ----- ------------  ---------------      ----- ------------  ---------------
    96      1.689140   7 C  s               142      1.548631  10 C  px        
    66     -1.401668   5 C  s                68      1.291280   5 C  py        
   111     -1.235089   8 C  s                83     -1.138601   6 C  py        
   128      1.111747   9 C  py               97      1.060101   7 C  px        
    69      0.995917   5 C  pz               82     -0.933049   6 C  px        

 Vector  121  Occ=0.000000D+00  E= 3.858763D-01
              MO Center= -8.7D-01,  1.4D+00,  4.1D-01, r^2= 7.7D+00
   Bfn.  Coefficient  Atom+Function         Bfn.  Coefficient  Atom+Function  
  ----- ------------  ---------------      ----- ------------  ---------------
    51      2.021109   4 C  s                38      1.656071   3 C  py        
   231     -1.485830  16 O  s                52      0.977140   4 C  px        
    37      0.924334   3 C  px               39      0.807896   3 C  pz        
    66     -0.766513   5 C  s                23     -0.746319   2 O  py        
    36      0.731586   3 C  s                 8     -0.718670   1 C  py        

 Vector  122  Occ=0.000000D+00  E= 4.001907D-01
              MO Center= -1.2D+00,  1.4D+00,  2.8D-01, r^2= 6.5D+00
   Bfn.  Coefficient  Atom+Function         Bfn.  Coefficient  Atom+Function  
  ----- ------------  ---------------      ----- ------------  ---------------
    53      1.869353   4 C  py               66      1.660327   5 C  s         
    38     -1.568491   3 C  py              231      1.434373  16 O  s         
    37      1.299735   3 C  px               68      1.072556   5 C  py        
    21     -1.022770   2 O  s                36     -0.902358   3 C  s         
    67     -0.796150   5 C  px               98     -0.675540   7 C  py        

 Vector  123  Occ=0.000000D+00  E= 4.754358D-01
              MO Center= -2.0D-01, -1.1D-01,  5.3D-01, r^2= 7.6D+00
   Bfn.  Coefficient  Atom+Function         Bfn.  Coefficient  Atom+Function  
  ----- ------------  ---------------      ----- ------------  ---------------
     8      1.190325   1 C  py               21     -0.896725   2 O  s         
    81      0.613329   6 C  s                36      0.516659   3 C  s         
     4     -0.495094   1 C  py               82      0.482838   6 C  px        
   128     -0.479315   9 C  py              126     -0.420038   9 C  s         
    96     -0.409567   7 C  s               113      0.407659   8 C  py        

 Vector  124  Occ=0.000000D+00  E= 4.923655D-01
              MO Center= -5.6D-01, -3.5D-02, -1.6D-01, r^2= 9.2D+00
   Bfn.  Coefficient  Atom+Function         Bfn.  Coefficient  Atom+Function  
  ----- ------------  ---------------      ----- ------------  ---------------
     7      0.721389   1 C  px               81      0.624591   6 C  s         
   141      0.499493  10 C  s               248     -0.489148  17 C  py        
    37      0.452063   3 C  px              156     -0.434616  11 C  s         
    83      0.408993   6 C  py              126     -0.398439   9 C  s         
    53      0.381002   4 C  py              157      0.379229  11 C  px        

 Vector  125  Occ=0.000000D+00  E= 4.961069D-01
              MO Center=  4.0D-01, -4.0D-01, -1.0D-01, r^2= 1.1D+01
   Bfn.  Coefficient  Atom+Function         Bfn.  Coefficient  Atom+Function  
  ----- ------------  ---------------      ----- ------------  ---------------
   157      0.593185  11 C  px               83     -0.538618   6 C  py        
    37     -0.506218   3 C  px              171     -0.499573  12 C  s         
   112      0.481902   8 C  px              188     -0.399012  13 C  py        
   153     -0.359297  11 C  px              173     -0.358307  12 C  py        
   218      0.349529  15 C  py              263     -0.337982  18 C  py        

 Vector  126  Occ=0.000000D+00  E= 5.149569D-01
              MO Center= -8.3D-01, -8.8D-01, -1.1D-01, r^2= 8.9D+00
   Bfn.  Coefficient  Atom+Function         Bfn.  Coefficient  Atom+Function  
  ----- ------------  ---------------      ----- ------------  ---------------
   142      0.570090  10 C  px               97     -0.552906   7 C  px        
    96     -0.543128   7 C  s                37      0.510624   3 C  px        
    66      0.480949   5 C  s               156     -0.461775  11 C  s         
    53      0.438398   4 C  py               68     -0.434710   5 C  py        
   143     -0.419554  10 C  py              112      0.387951   8 C  px        


 center of mass
 --------------
 x =   0.03150938 y =   0.13330455 z =   0.02438598

 moments of inertia (a.u.)
 ------------------
        4487.350761863211          -0.000000000000          -0.000000000001
          -0.000000000000        4024.640709130827          -0.000000000000
          -0.000000000001          -0.000000000000        7071.965712487435

     Multipole analysis of the density
     ---------------------------------

     L   x y z        total         alpha         beta         nuclear
     -   - - -        -----         -----         ----         -------
     0   0 0 0     -0.000000    -76.000000    -76.000000    152.000000

     1   1 0 0     -0.105946     -0.052973     -0.052973     -0.000000
     1   0 1 0     -2.379011     -1.189505     -1.189505      0.000000
     1   0 0 1     -0.080764     -0.040382     -0.040382     -0.000000

     2   2 0 0    -80.347747   -993.158723   -993.158723   1905.969698
     2   1 1 0      0.951348     -6.090006     -6.090006     13.131360
     2   1 0 1     -1.250176     -4.351880     -4.351880      7.453584
     2   0 2 0   -101.094038  -1105.446755  -1105.446755   2109.799473
     2   0 1 1     -3.173174     14.562288     14.562288    -32.297751
     2   0 0 2    -89.728161   -255.189230   -255.189230    420.650300


          -----------------------
          Electric field gradient
          -----------------------

 1 a.u. = 0.324123 10**(16) esu/cm**3  ( or statvolts/cm**2 ) = 0.97174 10**(22) v/m**2 


 ------------------------------------------------------------
   Atom      X         Y         Z
 ------------------------------------------------------------
    1 C    0.96894   1.04629   2.12648
 ------------------------------------------------------------

 Electric field gradient in molecular frame (a.u.)
         XX             YY             ZZ             XY             XZ             YZ
 ------------------------------------------------------------------------------------------
       -0.155667      -0.211870       0.367537       0.128322       0.006704      -0.026341

 Principal components (a.u.) and orientation 
 of principal axis w.r.t. absolute frame                      Asymmetry parameter eta
 --------------------------------------------------------------------------------------
        0.368734      -0.316026      -0.052708                       0.714116

        0.001778      -0.625309       0.780375
       -0.044929       0.779539       0.624741
        0.998989       0.036172       0.026708
  

 ------------------------------------------------------------
   Atom      X         Y         Z
 ------------------------------------------------------------
    2 O    0.36225   3.71443   2.24152
 ------------------------------------------------------------

 Electric field gradient in molecular frame (a.u.)
         XX             YY             ZZ             XY             XZ             YZ
 ------------------------------------------------------------------------------------------
       -0.017460      -0.898901       0.916361       1.013963      -0.432242       0.209517

 Principal components (a.u.) and orientation 
 of principal axis w.r.t. absolute frame                      Asymmetry parameter eta
 --------------------------------------------------------------------------------------
       -1.631193       1.111032       0.520160                       0.362233

       -0.555681      -0.463024       0.690527
        0.815587      -0.142391       0.560841
       -0.161358       0.874834       0.456760
  

 ------------------------------------------------------------
   Atom      X         Y         Z
 ------------------------------------------------------------
    3 C   -1.73109   4.78797   1.25855
 ------------------------------------------------------------

 Electric field gradient in molecular frame (a.u.)
         XX             YY             ZZ             XY             XZ             YZ
 ------------------------------------------------------------------------------------------
       -0.059571       0.276736      -0.217165       0.101331       0.171417       0.161061

 Principal components (a.u.) and orientation 
 of principal axis w.r.t. absolute frame                      Asymmetry parameter eta
 --------------------------------------------------------------------------------------
        0.376863      -0.339161      -0.037701                       0.799919

        0.336127      -0.477407       0.811850
        0.879997      -0.147955      -0.451347
        0.335593       0.866136       0.370385
  

 ------------------------------------------------------------
   Atom      X         Y         Z
 ------------------------------------------------------------
    4 C   -3.67853   3.14334  -0.07049
 ------------------------------------------------------------

 Electric field gradient in molecular frame (a.u.)
         XX             YY             ZZ             XY             XZ             YZ
 ------------------------------------------------------------------------------------------
        0.004814      -0.025760       0.020946      -0.033943      -0.037584      -0.011987

 Principal components (a.u.) and orientation 
 of principal axis w.r.t. absolute frame                      Asymmetry parameter eta
 --------------------------------------------------------------------------------------
       -0.060249       0.053549       0.006701                       0.777572

        0.590510       0.676800       0.439590
        0.712733      -0.181847      -0.677454
        0.378563      -0.713353       0.589760
  

 ------------------------------------------------------------
   Atom      X         Y         Z
 ------------------------------------------------------------
    5 C   -3.17966   0.32057   0.31458
 ------------------------------------------------------------

 Electric field gradient in molecular frame (a.u.)
         XX             YY             ZZ             XY             XZ             YZ
 ------------------------------------------------------------------------------------------
       -0.042845       0.020811       0.022034       0.024449       0.025289      -0.001415

 Principal components (a.u.) and orientation 
 of principal axis w.r.t. absolute frame                      Asymmetry parameter eta
 --------------------------------------------------------------------------------------
       -0.058585       0.035796       0.022789                       0.222009

        0.912776       0.407873       0.021907
       -0.286275       0.600552       0.746581
       -0.291354       0.687733      -0.664933
  

 ------------------------------------------------------------
   Atom      X         Y         Z
 ------------------------------------------------------------
    6 C   -0.36891  -0.33198  -0.06780
 ------------------------------------------------------------

 Electric field gradient in molecular frame (a.u.)
         XX             YY             ZZ             XY             XZ             YZ
 ------------------------------------------------------------------------------------------
        0.149260       0.110093      -0.259353      -0.081994       0.134438       0.139140

 Principal components (a.u.) and orientation 
 of principal axis w.r.t. absolute frame                      Asymmetry parameter eta
 --------------------------------------------------------------------------------------
       -0.353031       0.215430       0.137601                       0.220461

       -0.293497       0.832361       0.470144
       -0.322348      -0.549171       0.771041
        0.899973       0.074748       0.429489
  

 ------------------------------------------------------------
   Atom      X         Y         Z
 ------------------------------------------------------------
    7 C   -4.88560  -1.48890  -1.14479
 ------------------------------------------------------------

 Electric field gradient in molecular frame (a.u.)
         XX             YY             ZZ             XY             XZ             YZ
 ------------------------------------------------------------------------------------------
        0.005262      -0.023505       0.018244      -0.019204      -0.028367      -0.005114

 Principal components (a.u.) and orientation 
 of principal axis w.r.t. absolute frame                      Asymmetry parameter eta
 --------------------------------------------------------------------------------------
        0.041915      -0.039356      -0.002559                       0.877912

       -0.649008       0.544563       0.531263
        0.131949       0.768300      -0.626342
        0.749252       0.336401       0.570487
  

 ------------------------------------------------------------
   Atom      X         Y         Z
 ------------------------------------------------------------
    8 C   -4.60666  -4.18648  -0.09776
 ------------------------------------------------------------

 Electric field gradient in molecular frame (a.u.)
         XX             YY             ZZ             XY             XZ             YZ
 ------------------------------------------------------------------------------------------
       -0.008513      -0.008363       0.016876      -0.001204      -0.026634       0.023514

 Principal components (a.u.) and orientation 
 of principal axis w.r.t. absolute frame                      Asymmetry parameter eta
 --------------------------------------------------------------------------------------
        0.042333      -0.032711      -0.009622                       0.545417

       -0.434972       0.614565       0.658110
        0.387361      -0.532076       0.752892
        0.812866       0.582413      -0.006621
  

 ------------------------------------------------------------
   Atom      X         Y         Z
 ------------------------------------------------------------
    9 C   -1.99410  -4.73725   1.11221
 ------------------------------------------------------------

 Electric field gradient in molecular frame (a.u.)
         XX             YY             ZZ             XY             XZ             YZ
 ------------------------------------------------------------------------------------------
       -0.011093      -0.001889       0.012982      -0.006455      -0.002748       0.010701

 Principal components (a.u.) and orientation 
 of principal axis w.r.t. absolute frame                      Asymmetry parameter eta
 --------------------------------------------------------------------------------------
        0.019562      -0.014713      -0.004849                       0.504257

       -0.178346       0.843646      -0.506412
        0.481699       0.523633       0.702691
        0.857997      -0.118616      -0.499772
  

 ------------------------------------------------------------
   Atom      X         Y         Z
 ------------------------------------------------------------
   10 C    0.06516  -3.23601  -0.30824
 ------------------------------------------------------------

 Electric field gradient in molecular frame (a.u.)
         XX             YY             ZZ             XY             XZ             YZ
 ------------------------------------------------------------------------------------------
        0.019727      -0.066821       0.047095       0.014194       0.011736      -0.037842

 Principal components (a.u.) and orientation 
 of principal axis w.r.t. absolute frame                      Asymmetry parameter eta
 --------------------------------------------------------------------------------------
       -0.081116       0.059857       0.021259                       0.475838

       -0.166628       0.184241       0.968654
        0.941441      -0.262319       0.211841
        0.293126       0.947230      -0.129742
  

 ------------------------------------------------------------
   Atom      X         Y         Z
 ------------------------------------------------------------
   11 C    2.79365  -4.00741   0.28586
 ------------------------------------------------------------

 Electric field gradient in molecular frame (a.u.)
         XX             YY             ZZ             XY             XZ             YZ
 ------------------------------------------------------------------------------------------
       -0.031408       0.007084       0.024323      -0.002957       0.011875       0.031115

 Principal components (a.u.) and orientation 
 of principal axis w.r.t. absolute frame                      Asymmetry parameter eta
 --------------------------------------------------------------------------------------
        0.048736      -0.036641      -0.012095                       0.503662

        0.096816       0.900005      -0.424991
        0.591245       0.291487       0.751973
        0.800659      -0.324077      -0.503903
  

 ------------------------------------------------------------
   Atom      X         Y         Z
 ------------------------------------------------------------
   12 C    4.76069  -2.34662  -1.06334
 ------------------------------------------------------------

 Electric field gradient in molecular frame (a.u.)
         XX             YY             ZZ             XY             XZ             YZ
 ------------------------------------------------------------------------------------------
        0.020762      -0.060788       0.040025      -0.002981       0.025590      -0.008694

 Principal components (a.u.) and orientation 
 of principal axis w.r.t. absolute frame                      Asymmetry parameter eta
 --------------------------------------------------------------------------------------
       -0.061540       0.058393       0.003147                       0.897722

        0.010384       0.564783       0.825174
        0.996522      -0.074080       0.038163
        0.082682       0.821908      -0.563587
  

 ------------------------------------------------------------
   Atom      X         Y         Z
 ------------------------------------------------------------
   13 C    4.52987   0.49154  -0.44392
 ------------------------------------------------------------

 Electric field gradient in molecular frame (a.u.)
         XX             YY             ZZ             XY             XZ             YZ
 ------------------------------------------------------------------------------------------
        0.067017       0.232902      -0.299918       0.197517      -0.032412       0.094746

 Principal components (a.u.) and orientation 
 of principal axis w.r.t. absolute frame                      Asymmetry parameter eta
 --------------------------------------------------------------------------------------
        0.369857      -0.329107      -0.040750                       0.779646

        0.536970       0.191969       0.821469
        0.838501      -0.228375      -0.494734
        0.092629       0.954459      -0.283597
  

 ------------------------------------------------------------
   Atom      X         Y         Z
 ------------------------------------------------------------
   14 O    3.65276   0.79048   2.08469
 ------------------------------------------------------------

 Electric field gradient in molecular frame (a.u.)
         XX             YY             ZZ             XY             XZ             YZ
 ------------------------------------------------------------------------------------------
       -1.191683       1.694762      -0.503080       0.391898       0.698421      -0.258297

 Principal components (a.u.) and orientation 
 of principal axis w.r.t. absolute frame                      Asymmetry parameter eta
 --------------------------------------------------------------------------------------
        1.759865      -1.691079      -0.068786                       0.921828

        0.113018       0.840574       0.529776
        0.990513      -0.137269       0.006491
       -0.078178      -0.524016       0.848113
  

 ------------------------------------------------------------
   Atom      X         Y         Z
 ------------------------------------------------------------
   15 C    7.12967   1.74119  -0.59708
 ------------------------------------------------------------

 Electric field gradient in molecular frame (a.u.)
         XX             YY             ZZ             XY             XZ             YZ
 ------------------------------------------------------------------------------------------
       -0.074936       0.038568       0.036367      -0.053950      -0.008491       0.007404

 Principal components (a.u.) and orientation 
 of principal axis w.r.t. absolute frame                      Asymmetry parameter eta
 --------------------------------------------------------------------------------------
       -0.096687       0.063805       0.032881                       0.319836

        0.928865      -0.358434       0.093458
        0.368382       0.867465      -0.334364
        0.038776       0.345007       0.937799
  

 ------------------------------------------------------------
   Atom      X         Y         Z
 ------------------------------------------------------------
   16 O   -2.05520   7.08227   1.45799
 ------------------------------------------------------------

 Electric field gradient in molecular frame (a.u.)
         XX             YY             ZZ             XY             XZ             YZ
 ------------------------------------------------------------------------------------------
        1.003984      -0.755228      -0.248756       0.273646       1.010969       0.149571

 Principal components (a.u.) and orientation 
 of principal axis w.r.t. absolute frame                      Asymmetry parameter eta
 --------------------------------------------------------------------------------------
        1.608048      -0.812045      -0.796003                       0.009977

        0.866249      -0.498119      -0.038616
        0.130821       0.151549       0.979754
        0.482182       0.853763      -0.196444
  

 ------------------------------------------------------------
   Atom      X         Y         Z
 ------------------------------------------------------------
   17 C   -3.98993   4.01939  -2.80691
 ------------------------------------------------------------

 Electric field gradient in molecular frame (a.u.)
         XX             YY             ZZ             XY             XZ             YZ
 ------------------------------------------------------------------------------------------
        0.055172       0.035975      -0.091147      -0.012779      -0.039576       0.046587

 Principal components (a.u.) and orientation 
 of principal axis w.r.t. absolute frame                      Asymmetry parameter eta
 --------------------------------------------------------------------------------------
       -0.113258       0.081171       0.032087                       0.433377

        0.199915       0.767239       0.609408
       -0.276337      -0.552566       0.786326
        0.940038      -0.325601       0.101550
  

 ------------------------------------------------------------
   Atom      X         Y         Z
 ------------------------------------------------------------
   18 C   -1.54595  -7.59300   1.16937
 ------------------------------------------------------------

 Electric field gradient in molecular frame (a.u.)
         XX             YY             ZZ             XY             XZ             YZ
 ------------------------------------------------------------------------------------------
        0.023971      -0.034916       0.010944       0.003755       0.003515      -0.009837

 Principal components (a.u.) and orientation 
 of principal axis w.r.t. absolute frame                      Asymmetry parameter eta
 --------------------------------------------------------------------------------------
       -0.037251       0.024888       0.012363                       0.336225

       -0.071615       0.973205      -0.218502
        0.976248       0.023482      -0.215379
        0.204477       0.228737       0.951771
  

 ------------------------------------------------------------
   Atom      X         Y         Z
 ------------------------------------------------------------
   19 O    2.95719   1.85133  -2.18805
 ------------------------------------------------------------

 Electric field gradient in molecular frame (a.u.)
         XX             YY             ZZ             XY             XZ             YZ
 ------------------------------------------------------------------------------------------
       -1.931773       0.572801       1.358973      -1.288726      -1.191500       0.951745

 Principal components (a.u.) and orientation 
 of principal axis w.r.t. absolute frame                      Asymmetry parameter eta
 --------------------------------------------------------------------------------------
        2.641405      -2.627174      -0.014231                       0.989225

       -0.353361       0.927775      -0.119869
        0.563652       0.313418       0.764242
        0.746614       0.202489      -0.633692
  

 ------------------------------------------------------------
   Atom      X         Y         Z
 ------------------------------------------------------------
   20 O    0.50586   0.59201  -2.47864
 ------------------------------------------------------------

 Electric field gradient in molecular frame (a.u.)
         XX             YY             ZZ             XY             XZ             YZ
 ------------------------------------------------------------------------------------------
       -1.518132       1.582543      -0.064412      -2.117691       0.016205       0.443938

 Principal components (a.u.) and orientation 
 of principal axis w.r.t. absolute frame                      Asymmetry parameter eta
 --------------------------------------------------------------------------------------
        2.711308      -2.610733      -0.100575                       0.925811

       -0.442939       0.885724       0.138919
        0.885700       0.456328      -0.085441
        0.139070      -0.085195       0.986611
  

 ------------------------------------------------------------
   Atom      X         Y         Z
 ------------------------------------------------------------
   21 H    0.36514   0.25586   3.94344
 ------------------------------------------------------------

 Electric field gradient in molecular frame (a.u.)
         XX             YY             ZZ             XY             XZ             YZ
 ------------------------------------------------------------------------------------------
        0.095193       0.073135      -0.168328      -0.046535       0.104950       0.136725

 Principal components (a.u.) and orientation 
 of principal axis w.r.t. absolute frame                      Asymmetry parameter eta
 --------------------------------------------------------------------------------------
       -0.266441       0.134950       0.131491                       0.012981

       -0.302575       0.196296       0.932693
       -0.391378       0.866669      -0.309367
        0.869064       0.458642       0.185406
  

 ------------------------------------------------------------
   Atom      X         Y         Z
 ------------------------------------------------------------
   22 H   -5.47763   3.54075   0.89124
 ------------------------------------------------------------

 Electric field gradient in molecular frame (a.u.)
         XX             YY             ZZ             XY             XZ             YZ
 ------------------------------------------------------------------------------------------
       -0.169372       0.121472       0.047900       0.065247       0.163492      -0.034771

 Principal components (a.u.) and orientation 
 of principal axis w.r.t. absolute frame                      Asymmetry parameter eta
 --------------------------------------------------------------------------------------
       -0.270960       0.135680       0.135280                       0.001475

        0.866120       0.484226      -0.123941
       -0.185142       0.541121       0.820311
       -0.464283       0.687541      -0.558327
  

 ------------------------------------------------------------
   Atom      X         Y         Z
 ------------------------------------------------------------
   23 H   -3.63221  -0.02242   2.31996
 ------------------------------------------------------------

 Electric field gradient in molecular frame (a.u.)
         XX             YY             ZZ             XY             XZ             YZ
 ------------------------------------------------------------------------------------------
        0.112996       0.121223      -0.234219      -0.014193       0.077567       0.063102

 Principal components (a.u.) and orientation 
 of principal axis w.r.t. absolute frame                      Asymmetry parameter eta
 --------------------------------------------------------------------------------------
       -0.261683       0.132328       0.129355                       0.011361

       -0.205939      -0.275111       0.939097
       -0.166545       0.955521       0.243399
        0.964288       0.106277       0.242597
  

 ------------------------------------------------------------
   Atom      X         Y         Z
 ------------------------------------------------------------
   24 H   -4.38921  -1.48167  -3.15723
 ------------------------------------------------------------

 Electric field gradient in molecular frame (a.u.)
         XX             YY             ZZ             XY             XZ             YZ
 ------------------------------------------------------------------------------------------
        0.116266       0.138146      -0.254412      -0.001127       0.096395       0.000457

 Principal components (a.u.) and orientation 
 of principal axis w.r.t. absolute frame                      Asymmetry parameter eta
 --------------------------------------------------------------------------------------
       -0.277982       0.140289       0.137693                       0.009339

       -0.237513       0.882489       0.405956
       -0.001710      -0.418294       0.908310
        0.971383       0.215041       0.100860
  

 ------------------------------------------------------------
   Atom      X         Y         Z
 ------------------------------------------------------------
   25 H   -6.87029  -0.91047  -1.01347
 ------------------------------------------------------------

 Electric field gradient in molecular frame (a.u.)
         XX             YY             ZZ             XY             XZ             YZ
 ------------------------------------------------------------------------------------------
       -0.247326       0.105719       0.141607       0.113615       0.026573      -0.008305

 Principal components (a.u.) and orientation 
 of principal axis w.r.t. absolute frame                      Asymmetry parameter eta
 --------------------------------------------------------------------------------------
       -0.282556       0.143485       0.139071                       0.015623

        0.957316       0.032153       0.287249
       -0.281527      -0.121437       0.951838
       -0.065487       0.992078       0.107201
  

 ------------------------------------------------------------
   Atom      X         Y         Z
 ------------------------------------------------------------
   26 H   -4.99955  -5.52081  -1.63574
 ------------------------------------------------------------

 Electric field gradient in molecular frame (a.u.)
         XX             YY             ZZ             XY             XZ             YZ
 ------------------------------------------------------------------------------------------
        0.127253      -0.036491      -0.090763      -0.047253      -0.058876      -0.200726

 Principal components (a.u.) and orientation 
 of principal axis w.r.t. absolute frame                      Asymmetry parameter eta
 --------------------------------------------------------------------------------------
       -0.280144       0.143386       0.136758                       0.023658

        0.182059       0.806752      -0.562144
        0.646006       0.332869       0.686931
        0.741303      -0.488211      -0.460565
  

 ------------------------------------------------------------
   Atom      X         Y         Z
 ------------------------------------------------------------
   27 H   -6.06869  -4.51648   1.33591
 ------------------------------------------------------------

 Electric field gradient in molecular frame (a.u.)
         XX             YY             ZZ             XY             XZ             YZ
 ------------------------------------------------------------------------------------------
       -0.068217       0.129827      -0.061609      -0.044521       0.204940       0.047865

 Principal components (a.u.) and orientation 
 of principal axis w.r.t. absolute frame                      Asymmetry parameter eta
 --------------------------------------------------------------------------------------
       -0.280280       0.142996       0.137284                       0.020379

        0.703154       0.408504       0.581979
        0.157267       0.708870      -0.687583
       -0.693427       0.575003       0.434200
  

 ------------------------------------------------------------
   Atom      X         Y         Z
 ------------------------------------------------------------
   28 H   -2.03305  -4.09235   3.08481
 ------------------------------------------------------------

 Electric field gradient in molecular frame (a.u.)
         XX             YY             ZZ             XY             XZ             YZ
 ------------------------------------------------------------------------------------------
        0.139841       0.094124      -0.233965       0.001690       0.008028      -0.123959

 Principal components (a.u.) and orientation 
 of principal axis w.r.t. absolute frame                      Asymmetry parameter eta
 --------------------------------------------------------------------------------------
       -0.275693       0.140201       0.135492                       0.017080

       -0.019608       0.978336       0.206090
        0.317832      -0.189338       0.929050
        0.947944       0.083719      -0.307234
  

 ------------------------------------------------------------
   Atom      X         Y         Z
 ------------------------------------------------------------
   29 H   -0.17682  -3.73386  -2.31793
 ------------------------------------------------------------

 Electric field gradient in molecular frame (a.u.)
         XX             YY             ZZ             XY             XZ             YZ
 ------------------------------------------------------------------------------------------
        0.123836       0.110688      -0.234524      -0.009678      -0.048525      -0.088831

 Principal components (a.u.) and orientation 
 of principal axis w.r.t. absolute frame                      Asymmetry parameter eta
 --------------------------------------------------------------------------------------
       -0.262370       0.133432       0.128939                       0.017125

        0.126981       0.518295       0.845722
        0.232881       0.813214      -0.533338
        0.964180      -0.264676       0.017439
  

 ------------------------------------------------------------
   Atom      X         Y         Z
 ------------------------------------------------------------
   30 H    3.11461  -5.96635  -0.31010
 ------------------------------------------------------------

 Electric field gradient in molecular frame (a.u.)
         XX             YY             ZZ             XY             XZ             YZ
 ------------------------------------------------------------------------------------------
        0.128054      -0.235400       0.107346       0.059460       0.019065      -0.115184

 Principal components (a.u.) and orientation 
 of principal axis w.r.t. absolute frame                      Asymmetry parameter eta
 --------------------------------------------------------------------------------------
       -0.280063       0.142616       0.137448                       0.018454

       -0.151224       0.172632       0.973308
        0.945449      -0.262154       0.193393
        0.288542       0.949460      -0.123571
  

 ------------------------------------------------------------
   Atom      X         Y         Z
 ------------------------------------------------------------
   31 H    3.11714  -3.96873   2.33308
 ------------------------------------------------------------

 Electric field gradient in molecular frame (a.u.)
         XX             YY             ZZ             XY             XZ             YZ
 ------------------------------------------------------------------------------------------
        0.125546       0.143825      -0.269371      -0.000015      -0.063574      -0.006654

 Principal components (a.u.) and orientation 
 of principal axis w.r.t. absolute frame                      Asymmetry parameter eta
 --------------------------------------------------------------------------------------
       -0.279455       0.144048       0.135407                       0.030924

        0.155055       0.114692       0.981226
        0.015534       0.992832      -0.118503
        0.987784      -0.033617      -0.152162
  

 ------------------------------------------------------------
   Atom      X         Y         Z
 ------------------------------------------------------------
   32 H    4.65060  -2.64128  -3.11179
 ------------------------------------------------------------

 Electric field gradient in molecular frame (a.u.)
         XX             YY             ZZ             XY             XZ             YZ
 ------------------------------------------------------------------------------------------
        0.141726       0.128747      -0.270473      -0.005896      -0.020622      -0.058683

 Principal components (a.u.) and orientation 
 of principal axis w.r.t. absolute frame                      Asymmetry parameter eta
 --------------------------------------------------------------------------------------
       -0.279991       0.144023       0.135968                       0.028769

        0.050331       0.919596       0.389627
        0.142646      -0.392741       0.908519
        0.988493       0.009852      -0.150944
  

 ------------------------------------------------------------
   Atom      X         Y         Z
 ------------------------------------------------------------
   33 H    6.61587  -3.04541  -0.45274
 ------------------------------------------------------------

 Electric field gradient in molecular frame (a.u.)
         XX             YY             ZZ             XY             XZ             YZ
 ------------------------------------------------------------------------------------------
       -0.196674       0.088721       0.107953       0.120575      -0.111657       0.040294

 Principal components (a.u.) and orientation 
 of principal axis w.r.t. absolute frame                      Asymmetry parameter eta
 --------------------------------------------------------------------------------------
       -0.277363       0.144543       0.132820                       0.042269

        0.897611      -0.291048       0.331038
       -0.328047       0.060530       0.942720
        0.294415       0.954792       0.041145
  

 ------------------------------------------------------------
   Atom      X         Y         Z
 ------------------------------------------------------------
   34 H    6.98615   3.76199  -0.16144
 ------------------------------------------------------------

 Electric field gradient in molecular frame (a.u.)
         XX             YY             ZZ             XY             XZ             YZ
 ------------------------------------------------------------------------------------------
        0.134958      -0.261511       0.126552       0.027402       0.006121      -0.087252

 Principal components (a.u.) and orientation 
 of principal axis w.r.t. absolute frame                      Asymmetry parameter eta
 --------------------------------------------------------------------------------------
       -0.282116       0.145274       0.136842                       0.029889

       -0.067164       0.028098       0.997346
        0.975545      -0.207829       0.071551
        0.209288       0.977762      -0.013453
  

 ------------------------------------------------------------
   Atom      X         Y         Z
 ------------------------------------------------------------
   35 H    8.45032   0.92033   0.76903
 ------------------------------------------------------------

 Electric field gradient in molecular frame (a.u.)
         XX             YY             ZZ             XY             XZ             YZ
 ------------------------------------------------------------------------------------------
       -0.031177       0.071574      -0.040398       0.106589      -0.180054       0.118014

 Principal components (a.u.) and orientation 
 of principal axis w.r.t. absolute frame                      Asymmetry parameter eta
 --------------------------------------------------------------------------------------
       -0.286448       0.148861       0.137588                       0.039355

        0.633866       0.377651       0.674976
       -0.405759      -0.580589       0.705887
        0.658463      -0.721316      -0.214780
  

 ------------------------------------------------------------
   Atom      X         Y         Z
 ------------------------------------------------------------
   36 H    7.92895   1.58065  -2.49958
 ------------------------------------------------------------

 Electric field gradient in molecular frame (a.u.)
         XX             YY             ZZ             XY             XZ             YZ
 ------------------------------------------------------------------------------------------
        0.076700       0.142028      -0.218729       0.009848       0.152459      -0.035307

 Principal components (a.u.) and orientation 
 of principal axis w.r.t. absolute frame                      Asymmetry parameter eta
 --------------------------------------------------------------------------------------
       -0.286380       0.148253       0.138127                       0.035358

       -0.387720      -0.485602       0.783495
        0.084559       0.827661       0.554821
        0.917891      -0.281367       0.279838
  

 ------------------------------------------------------------
   Atom      X         Y         Z
 ------------------------------------------------------------
   37 H   -4.63065   5.98923  -2.85769
 ------------------------------------------------------------

 Electric field gradient in molecular frame (a.u.)
         XX             YY             ZZ             XY             XZ             YZ
 ------------------------------------------------------------------------------------------
        0.101988      -0.239157       0.137169       0.128581      -0.002789       0.011109

 Principal components (a.u.) and orientation 
 of principal axis w.r.t. absolute frame                      Asymmetry parameter eta
 --------------------------------------------------------------------------------------
       -0.282502       0.145124       0.137378                       0.027417

       -0.317215       0.941094      -0.117116
        0.947964       0.318199      -0.010694
       -0.027202       0.114414       0.993061
  

 ------------------------------------------------------------
   Atom      X         Y         Z
 ------------------------------------------------------------
   38 H   -2.22023   3.95737  -3.86911
 ------------------------------------------------------------

 Electric field gradient in molecular frame (a.u.)
         XX             YY             ZZ             XY             XZ             YZ
 ------------------------------------------------------------------------------------------
       -0.171279       0.148665       0.022614       0.010164       0.187647      -0.006160

 Principal components (a.u.) and orientation 
 of principal axis w.r.t. absolute frame                      Asymmetry parameter eta
 --------------------------------------------------------------------------------------
       -0.285869       0.148990       0.136879                       0.042367

        0.853790       0.024408       0.520045
       -0.027341       0.999624      -0.002030
       -0.519899      -0.012485       0.854136
  

 ------------------------------------------------------------
   Atom      X         Y         Z
 ------------------------------------------------------------
   39 H   -5.40467   2.89811  -3.81362
 ------------------------------------------------------------

 Electric field gradient in molecular frame (a.u.)
         XX             YY             ZZ             XY             XZ             YZ
 ------------------------------------------------------------------------------------------
       -0.055908       0.015484       0.040425      -0.165780      -0.145144      -0.111762

 Principal components (a.u.) and orientation 
 of principal axis w.r.t. absolute frame                      Asymmetry parameter eta
 --------------------------------------------------------------------------------------
       -0.291002       0.150870       0.140132                       0.036898

        0.683836      -0.720345      -0.116064
        0.546272       0.610914      -0.573037
        0.483689       0.328461       0.811269
  

 ------------------------------------------------------------
   Atom      X         Y         Z
 ------------------------------------------------------------
   40 H   -1.30749  -8.35423  -0.74025
 ------------------------------------------------------------

 Electric field gradient in molecular frame (a.u.)
         XX             YY             ZZ             XY             XZ             YZ
 ------------------------------------------------------------------------------------------
        0.141340       0.084286      -0.225626       0.019035       0.046333      -0.145186

 Principal components (a.u.) and orientation 
 of principal axis w.r.t. absolute frame                      Asymmetry parameter eta
 --------------------------------------------------------------------------------------
       -0.288847       0.147251       0.141595                       0.019580

       -0.115649       0.986284      -0.117764
        0.365303       0.152483       0.918315
        0.923677       0.063183      -0.377927
  

 ------------------------------------------------------------
   Atom      X         Y         Z
 ------------------------------------------------------------
   41 H    0.13965  -8.06432   2.27133
 ------------------------------------------------------------

 Electric field gradient in molecular frame (a.u.)
         XX             YY             ZZ             XY             XZ             YZ
 ------------------------------------------------------------------------------------------
       -0.143493       0.120184       0.023309       0.080153      -0.188941       0.051844

 Principal components (a.u.) and orientation 
 of principal axis w.r.t. absolute frame                      Asymmetry parameter eta
 --------------------------------------------------------------------------------------
       -0.288897       0.146463       0.142433                       0.013951

        0.815975      -0.559194       0.146583
       -0.227243      -0.077120       0.970780
        0.531549       0.825442       0.190001
  

 ------------------------------------------------------------
   Atom      X         Y         Z
 ------------------------------------------------------------
   42 H   -3.14614  -8.56596   2.05146
 ------------------------------------------------------------

 Electric field gradient in molecular frame (a.u.)
         XX             YY             ZZ             XY             XZ             YZ
 ------------------------------------------------------------------------------------------
       -0.115193       0.047519       0.067673      -0.155120       0.143702       0.085846

 Principal components (a.u.) and orientation 
 of principal axis w.r.t. absolute frame                      Asymmetry parameter eta
 --------------------------------------------------------------------------------------
       -0.287815       0.146617       0.141198                       0.018828

        0.774638       0.438983      -0.455226
        0.467392       0.087492       0.879710
       -0.426006       0.894226       0.137403
  

 Task  times  cpu:      457.0s     wall:      458.9s


                                NWChem Input Module
                                -------------------


 Summary of allocated global arrays
-----------------------------------
  No active global arrays


                         GA Statistics for process    0
                         ------------------------------

       create   destroy   get      put      acc     scatter   gather  read&inc
calls:  210      210     5.09e+05 7375     3.72e+05    0        0     5879     
number of processes/call 1.00e+00 1.15e+00 1.00e+00 0.00e+00 0.00e+00
bytes total:             5.24e+08 6.03e+07 3.14e+08 0.00e+00 0.00e+00 4.70e+04
bytes remote:            1.14e+08 2.04e+07 5.37e+07 0.00e+00 0.00e+00 0.00e+00
Max memory consumed for GA by this process: 10446976 bytes

MA_summarize_allocated_blocks: starting scan ...
MA_summarize_allocated_blocks: scan completed: 0 heap blocks, 0 stack blocks
MA usage statistics:

	allocation statistics:
					      heap	     stack
					      ----	     -----
	current number of blocks	         0	         0
	maximum number of blocks	        22	        51
	current total bytes		         0	         0
	maximum total bytes		   9712528	  22540200
	maximum total K-bytes		      9713	     22541
	maximum total M-bytes		        10	        23


                                     CITATION
                                     --------
                Please cite the following reference when publishing
                           results obtained with NWChem:

                 M. Valiev, E.J. Bylaska, N. Govind, K. Kowalski,
              T.P. Straatsma, H.J.J. van Dam, D. Wang, J. Nieplocha,
                        E. Apra, T.L. Windus, W.A. de Jong
                 "NWChem: a comprehensive and scalable open-source
                  solution for large scale molecular simulations"
                      Comput. Phys. Commun. 181, 1477 (2010)
                           doi:10.1016/j.cpc.2010.04.018

                                      AUTHORS
                                      -------
          E. Apra, E. J. Bylaska, W. A. de Jong, N. Govind, K. Kowalski,
       T. P. Straatsma, M. Valiev, H. J. J. van Dam, D. Wang, T. L. Windus,
        J. Hammond, J. Autschbach, K. Bhaskaran-Nair, J. Brabec, K. Lopata,
       S. A. Fischer, S. Krishnamoorthy, W. Ma, M. Klemm, O. Villa, Y. Chen,
    V. Anisimov, F. Aquino, S. Hirata, M. T. Hackler, T. Risthaus, M. Malagoli,
       A. Marenich, A. Otero-de-la-Roza, J. Mullin, P. Nichols, R. Peverati,
     J. Pittner, Y. Zhao, P.-D. Fan, A. Fonari, M. Williamson, R. J. Harrison,
       J. R. Rehr, M. Dupuis, D. Silverstein, D. M. A. Smith, J. Nieplocha,
        V. Tipparaju, M. Krishnan, B. E. Van Kuiken, A. Vazquez-Mayagoitia,
        L. Jensen, M. Swart, Q. Wu, T. Van Voorhis, A. A. Auer, M. Nooijen,
      L. D. Crosby, E. Brown, G. Cisneros, G. I. Fann, H. Fruchtl, J. Garza,
        K. Hirao, R. A. Kendall, J. A. Nichols, K. Tsemekhman, K. Wolinski,
     J. Anchell, D. E. Bernholdt, P. Borowski, T. Clark, D. Clerc, H. Dachsel,
   M. J. O. Deegan, K. Dyall, D. Elwood, E. Glendening, M. Gutowski, A. C. Hess,
         J. Jaffe, B. G. Johnson, J. Ju, R. Kobayashi, R. Kutteh, Z. Lin,
   R. Littlefield, X. Long, B. Meng, T. Nakajima, S. Niu, L. Pollack, M. Rosing,
   K. Glaesemann, G. Sandrone, M. Stave, H. Taylor, G. Thomas, J. H. van Lenthe,
                               A. T. Wong, Z. Zhang.

 Total times  cpu:      457.4s     wall:      459.3s
