# Supplementary material for: Reference-free NOE NMR analysis
Source: Chem Sci. 2020 Aug 31;11(36):9930–6. doi: 10.1039/d0sc02970j (PMC8162118; doi:10.1039/d0sc02970j)
Supplement: SC-011-D0SC02970J-s002 [file SC-011-D0SC02970J-s002.piz › artemisinin_structures/artemisin_SRSRRRS/artemisin_SRSRRRS_b36312.out]

 argument  1 = artemisin_SSRRRSR/artemisin_SSRRRSR_b36312.nw
  Warning: test file already existed: ./molecule.dir_check_s.5
                                         
                                         


              Northwest Computational Chemistry Package (NWChem) 6.6
              ------------------------------------------------------


                    Environmental Molecular Sciences Laboratory
                       Pacific Northwest National Laboratory
                                Richland, WA 99352

                              Copyright (c) 1994-2015
                       Pacific Northwest National Laboratory
                            Battelle Memorial Institute

             NWChem is an open-source computational chemistry package
                        distributed under the terms of the
                      Educational Community License (ECL) 2.0
             A copy of the license is included with this distribution
                              in the LICENSE.TXT file

                                  ACKNOWLEDGMENT
                                  --------------

            This software and its documentation were developed at the
            EMSL at Pacific Northwest National Laboratory, a multiprogram
            national laboratory, operated for the U.S. Department of Energy
            by Battelle under Contract Number DE-AC05-76RL01830. Support
            for this work was provided by the Department of Energy Office
            of Biological and Environmental Research, Office of Basic
            Energy Sciences, and the Office of Advanced Scientific Computing.


           Job information
           ---------------

    hostname        = nmrserver1
    program         = /home/software/NWChem/bin/nwchem
    date            = Sun Jul 23 18:25:36 2017

    compiled        = Mon_Dec_26_22:57:25_2016
    source          = /home/software/src/nwchem-6.6
    nwchem branch   = 6.6
    nwchem revision = 27746
    ga revision     = 10594
    input           = artemisin_SSRRRSR/artemisin_SSRRRSR_b36312.nw
    prefix          = molecule.
    data base       = ./molecule.db
    status          = startup
    nproc           =        6
    time left       =     -1s


           Memory information
           ------------------

    heap     =   13107198 doubles =    100.0 Mbytes
    stack    =   13107195 doubles =    100.0 Mbytes
    global   =   26214400 doubles =    200.0 Mbytes (distinct from heap & stack)
    total    =   52428793 doubles =    400.0 Mbytes
    verify   = yes
    hardfail = no 


           Directory information
           ---------------------

  0 permanent = .
  0 scratch   = .


                                NWChem Input Module
                                -------------------


                                     molecule
                                     --------

 Scaling coordinates for geometry "geometry" by  1.889725989
 (inverse scale =  0.529177249)

 C1  symmetry detected

          ------
          auto-z
          ------


                             Geometry "geometry" -> ""
                             -------------------------

 Output coordinates in angstroms (scale by  1.889725989 to convert to a.u.)

  No.       Tag          Charge          X              Y              Z
 ---- ---------------- ---------- -------------- -------------- --------------
    1 C                    6.0000     0.83381032     0.41336055     1.02961012
    2 O                    8.0000     0.98101992     1.84567455     1.20554561
    3 C                    6.0000     0.18278944     2.80589638     0.71114558
    4 C                    6.0000    -1.01815414     2.40885147    -0.11367842
    5 C                    6.0000    -1.39710456     0.93920584     0.10461972
    6 C                    6.0000    -0.19491809    -0.01564607    -0.02724928
    7 C                    6.0000    -2.55695460     0.46967846    -0.77220844
    8 C                    6.0000    -3.09008216    -0.88322116    -0.30075522
    9 C                    6.0000    -2.09277755    -1.68622591     0.55980203
   10 C                    6.0000    -0.64677284    -1.53100886     0.00801381
   11 C                    6.0000     0.34953055    -2.43639410     0.76228430
   12 C                    6.0000     1.77893587    -2.40636615     0.21668708
   13 C                    6.0000     2.23191218    -1.03293749    -0.28602276
   14 O                    8.0000     2.14577460    -0.07078939     0.75689020
   15 C                    6.0000     3.70561923    -1.09920470    -0.69022619
   16 O                    8.0000     0.43624967     3.99031664     0.92625285
   17 C                    6.0000    -0.81748279     2.87730175    -1.55573884
   18 C                    6.0000    -2.58075758    -3.13738141     0.64520171
   19 O                    8.0000     1.50258637    -0.75698032    -1.49594846
   20 O                    8.0000     0.46478616     0.24950423    -1.27731175
   21 H                    1.0000     0.54016746     0.04454518     2.01806213
   22 H                    1.0000    -1.85652876     2.99400672     0.29256275
   23 H                    1.0000    -1.74641375     0.88612465     1.14814252
   24 H                    1.0000    -2.23007135     0.37587111    -1.81515777
   25 H                    1.0000    -3.37450001     1.20043299    -0.76486362
   26 H                    1.0000    -3.39403410    -1.46218233    -1.18236022
   27 H                    1.0000    -4.00443538    -0.72409839     0.28545479
   28 H                    1.0000    -2.11592965    -1.28626628     1.58269882
   29 H                    1.0000    -0.67976128    -1.89936130    -1.02871171
   30 H                    1.0000     0.02261050    -3.48148890     0.72418255
   31 H                    1.0000     0.35848027    -2.17141826     1.82647830
   32 H                    1.0000     1.84034248    -3.12885197    -0.60799963
   33 H                    1.0000     2.44655704    -2.76279408     1.01114421
   34 H                    1.0000     4.03510902    -0.12791517    -1.07804311
   35 H                    1.0000     4.34652594    -1.33848472     0.16513682
   36 H                    1.0000     3.87326786    -1.83585984    -1.48328797
   37 H                    1.0000    -0.73696299     3.97067365    -1.58643374
   38 H                    1.0000     0.10437047     2.49346090    -2.00039314
   39 H                    1.0000    -1.65931609     2.60245699    -2.19683419
   40 H                    1.0000    -2.44933307    -3.65726626    -0.30951107
   41 H                    1.0000    -2.04514889    -3.69430308     1.41979296
   42 H                    1.0000    -3.64388919    -3.17453878     0.90760161

      Atomic Mass 
      ----------- 

      C                 12.000000
      O                 15.994910
      H                  1.007825


 Effective nuclear repulsion energy (a.u.)    1844.7285679180

            Nuclear Dipole moment (a.u.) 
            ----------------------------
        X                 Y               Z
 ---------------- ---------------- ----------------
    -0.0000000000     0.0000000000     0.0000000000


                                Z-matrix (autoz)
                                -------- 

 Units are Angstrom for bonds and degrees for angles

      Type          Name      I     J     K     L     M      Value
      ----------- --------  ----- ----- ----- ----- ----- ----------
    1 Stretch                  1     2                       1.45057
    2 Stretch                  1     6                       1.53599
    3 Stretch                  1    14                       1.42479
    4 Stretch                  1    21                       1.09512
    5 Stretch                  2     3                       1.34299
    6 Stretch                  3     4                       1.51005
    7 Stretch                  3    16                       1.23019
    8 Stretch                  4     5                       1.53333
    9 Stretch                  4    17                       1.52946
   10 Stretch                  4    22                       1.10014
   11 Stretch                  5     6                       1.54090
   12 Stretch                  5     7                       1.52792
   13 Stretch                  5    23                       1.10171
   14 Stretch                  6    10                       1.58169
   15 Stretch                  6    20                       1.43811
   16 Stretch                  7     8                       1.52867
   17 Stretch                  7    24                       1.09699
   18 Stretch                  7    25                       1.09656
   19 Stretch                  8     9                       1.54272
   20 Stretch                  8    26                       1.09764
   21 Stretch                  8    27                       1.09773
   22 Stretch                  9    10                       1.55547
   23 Stretch                  9    18                       1.53339
   24 Stretch                  9    28                       1.09855
   25 Stretch                 10    11                       1.54314
   26 Stretch                 10    29                       1.10071
   27 Stretch                 11    12                       1.53029
   28 Stretch                 11    30                       1.09570
   29 Stretch                 11    31                       1.09672
   30 Stretch                 12    13                       1.53108
   31 Stretch                 12    32                       1.09812
   32 Stretch                 12    33                       1.09723
   33 Stretch                 13    14                       1.42155
   34 Stretch                 13    15                       1.52957
   35 Stretch                 13    19                       1.43944
   36 Stretch                 15    34                       1.09653
   37 Stretch                 15    35                       1.09529
   38 Stretch                 15    36                       1.09531
   39 Stretch                 17    37                       1.09676
   40 Stretch                 17    38                       1.09310
   41 Stretch                 17    39                       1.09326
   42 Stretch                 18    40                       1.09500
   43 Stretch                 18    41                       1.09409
   44 Stretch                 18    42                       1.09567
   45 Stretch                 19    20                       1.46214
   46 Bend                     1     2     3               126.94303
   47 Bend                     1     6     5               106.89187
   48 Bend                     1     6    10               116.33267
   49 Bend                     1     6    20               103.84882
   50 Bend                     1    14    13               115.22739
   51 Bend                     2     1     6               115.29058
   52 Bend                     2     1    14               105.38455
   53 Bend                     2     1    21               104.49413
   54 Bend                     2     3     4               119.06417
   55 Bend                     2     3    16               120.10298
   56 Bend                     3     4     5               111.76502
   57 Bend                     3     4    17               109.27667
   58 Bend                     3     4    22               105.33815
   59 Bend                     4     3    16               120.83202
   60 Bend                     4     5     6               112.88807
   61 Bend                     4     5     7               113.60567
   62 Bend                     4     5    23               105.03365
   63 Bend                     4    17    37               109.95961
   64 Bend                     4    17    38               112.74531
   65 Bend                     4    17    39               112.01603
   66 Bend                     5     4    17               117.40137
   67 Bend                     5     4    22               105.59824
   68 Bend                     5     6    10               111.64751
   69 Bend                     5     6    20               108.54383
   70 Bend                     5     7     8               111.08290
   71 Bend                     5     7    24               110.22319
   72 Bend                     5     7    25               110.93603
   73 Bend                     6     1    14               112.96079
   74 Bend                     6     1    21               110.32803
   75 Bend                     6     5     7               110.65287
   76 Bend                     6     5    23               107.37157
   77 Bend                     6    10     9               111.65925
   78 Bend                     6    10    11               112.86540
   79 Bend                     6    10    29               107.94951
   80 Bend                     6    20    19               109.18751
   81 Bend                     7     5    23               106.74259
   82 Bend                     7     8     9               114.03178
   83 Bend                     7     8    26               108.40180
   84 Bend                     7     8    27               109.08080
   85 Bend                     8     7    24               108.75091
   86 Bend                     8     7    25               109.12939
   87 Bend                     8     9    10               110.55718
   88 Bend                     8     9    18               108.53830
   89 Bend                     8     9    28               108.43746
   90 Bend                     9     8    26               110.63992
   91 Bend                     9     8    27               108.42318
   92 Bend                     9    10    11               111.60821
   93 Bend                     9    10    29               105.83471
   94 Bend                     9    18    40               111.25783
   95 Bend                     9    18    41               111.43025
   96 Bend                     9    18    42               110.74565
   97 Bend                    10     6    20               109.09106
   98 Bend                    10     9    18               114.20699
   99 Bend                    10     9    28               108.27454
  100 Bend                    10    11    12               114.66365
  101 Bend                    10    11    30               110.48658
  102 Bend                    10    11    31               109.74331
  103 Bend                    11    10    29               106.46210
  104 Bend                    11    12    13               114.26860
  105 Bend                    11    12    32               107.88329
  106 Bend                    11    12    33               107.68741
  107 Bend                    12    11    30               106.55981
  108 Bend                    12    11    31               109.48709
  109 Bend                    12    13    14               110.38507
  110 Bend                    12    13    15               109.44802
  111 Bend                    12    13    19               107.34077
  112 Bend                    13    12    32               109.09042
  113 Bend                    13    12    33               110.43305
  114 Bend                    13    15    34               110.15724
  115 Bend                    13    15    35               111.52265
  116 Bend                    13    15    36               111.58890
  117 Bend                    13    19    20               111.46335
  118 Bend                    14     1    21               107.77208
  119 Bend                    14    13    15               106.35429
  120 Bend                    14    13    19               117.14272
  121 Bend                    15    13    19               105.92329
  122 Bend                    17     4    22               106.57299
  123 Bend                    18     9    28               106.61799
  124 Bend                    24     7    25               106.58972
  125 Bend                    26     8    27               105.94533
  126 Bend                    30    11    31               105.46361
  127 Bend                    32    12    33               107.21849
  128 Bend                    34    15    35               107.09079
  129 Bend                    34    15    36               107.07753
  130 Bend                    35    15    36               109.20528
  131 Bend                    37    17    38               106.06721
  132 Bend                    37    17    39               106.90233
  133 Bend                    38    17    39               108.81834
  134 Bend                    40    18    41               108.47200
  135 Bend                    40    18    42               108.00882
  136 Bend                    41    18    42               106.74996
  137 Torsion                  1     2     3     4           0.57298
  138 Torsion                  1     2     3    16        -179.09767
  139 Torsion                  1     6     5     4          59.43425
  140 Torsion                  1     6     5     7        -171.98310
  141 Torsion                  1     6     5    23         -55.84816
  142 Torsion                  1     6    10     9         106.93878
  143 Torsion                  1     6    10    11         -19.75190
  144 Torsion                  1     6    10    29        -137.13206
  145 Torsion                  1     6    20    19          73.60070
  146 Torsion                  1    14    13    12         -77.81921
  147 Torsion                  1    14    13    15         163.54632
  148 Torsion                  1    14    13    19          45.39872
  149 Torsion                  2     1     6     5         -39.53718
  150 Torsion                  2     1     6    10        -165.02034
  151 Torsion                  2     1     6    20          75.11973
  152 Torsion                  2     1    14    13        -137.01719
  153 Torsion                  2     3     4     5          18.24898
  154 Torsion                  2     3     4    17        -113.40403
  155 Torsion                  2     3     4    22         132.43720
  156 Torsion                  3     2     1     6          11.37366
  157 Torsion                  3     2     1    14         136.64855
  158 Torsion                  3     2     1    21        -109.89125
  159 Torsion                  3     4     5     6         -49.55666
  160 Torsion                  3     4     5     7        -176.59153
  161 Torsion                  3     4     5    23          67.12000
  162 Torsion                  3     4    17    37         -61.89878
  163 Torsion                  3     4    17    38          56.23531
  164 Torsion                  3     4    17    39         179.38313
  165 Torsion                  4     5     6    10        -172.30195
  166 Torsion                  4     5     6    20         -52.01748
  167 Torsion                  4     5     7     8        -167.37419
  168 Torsion                  4     5     7    24          72.01709
  169 Torsion                  4     5     7    25         -45.80459
  170 Torsion                  5     4     3    16        -162.08284
  171 Torsion                  5     4    17    37         169.50963
  172 Torsion                  5     4    17    38         -72.35628
  173 Torsion                  5     4    17    39          50.79154
  174 Torsion                  5     6     1    14        -160.79221
  175 Torsion                  5     6     1    21          78.51285
  176 Torsion                  5     6    10     9         -16.10265
  177 Torsion                  5     6    10    11        -142.79333
  178 Torsion                  5     6    10    29          99.82651
  179 Torsion                  5     6    20    19        -172.92416
  180 Torsion                  5     7     8     9         -20.65907
  181 Torsion                  5     7     8    26        -144.37604
  182 Torsion                  5     7     8    27         100.69868
  183 Torsion                  6     1    14    13         -10.30568
  184 Torsion                  6     5     4    17          77.84246
  185 Torsion                  6     5     4    22        -163.58405
  186 Torsion                  6     5     7     8          64.43226
  187 Torsion                  6     5     7    24         -56.17647
  188 Torsion                  6     5     7    25        -173.99814
  189 Torsion                  6    10     9     8          58.39508
  190 Torsion                  6    10     9    18        -178.86041
  191 Torsion                  6    10     9    28         -60.26167
  192 Torsion                  6    10    11    12         -57.02612
  193 Torsion                  6    10    11    30        -177.44780
  194 Torsion                  6    10    11    31          66.67156
  195 Torsion                  6    20    19    13         -41.93847
  196 Torsion                  7     5     4    17         -49.19241
  197 Torsion                  7     5     4    22          69.38108
  198 Torsion                  7     5     6    10         -43.71930
  199 Torsion                  7     5     6    20          76.56517
  200 Torsion                  7     8     9    10         -38.96354
  201 Torsion                  7     8     9    18        -164.95370
  202 Torsion                  7     8     9    28          79.59409
  203 Torsion                  8     7     5    23         -52.09265
  204 Torsion                  8     9    10    11        -174.23291
  205 Torsion                  8     9    10    29         -58.81824
  206 Torsion                  8     9    18    40          71.73666
  207 Torsion                  8     9    18    41        -167.07034
  208 Torsion                  8     9    18    42         -48.40199
  209 Torsion                  9     8     7    24         100.81533
  210 Torsion                  9     8     7    25        -143.27905
  211 Torsion                  9    10     6    20        -136.06574
  212 Torsion                  9    10    11    12         176.25604
  213 Torsion                  9    10    11    30          55.83436
  214 Torsion                  9    10    11    31         -60.04627
  215 Torsion                 10     6     1    14          73.72463
  216 Torsion                 10     6     1    21         -46.97031
  217 Torsion                 10     6     5    23          72.41564
  218 Torsion                 10     6    20    19         -51.06433
  219 Torsion                 10     9     8    26          83.53654
  220 Torsion                 10     9     8    27        -160.68505
  221 Torsion                 10     9    18    40         -52.09958
  222 Torsion                 10     9    18    41          69.09342
  223 Torsion                 10     9    18    42        -172.23823
  224 Torsion                 10    11    12    13          36.34566
  225 Torsion                 10    11    12    32         -85.15150
  226 Torsion                 10    11    12    33         159.42049
  227 Torsion                 11    10     6    20          97.24358
  228 Torsion                 11    10     9    18         -51.48840
  229 Torsion                 11    10     9    28          67.11035
  230 Torsion                 11    12    13    14          58.37724
  231 Torsion                 11    12    13    15         175.10654
  232 Torsion                 11    12    13    19         -70.37051
  233 Torsion                 12    11    10    29          61.22705
  234 Torsion                 12    13    15    34         178.46315
  235 Torsion                 12    13    15    35         -62.76707
  236 Torsion                 12    13    15    36          59.66780
  237 Torsion                 12    13    19    20         106.30040
  238 Torsion                 13    12    11    30         158.91524
  239 Torsion                 13    12    11    31         -87.48860
  240 Torsion                 13    14     1    21         111.83433
  241 Torsion                 14     1     6    20         -46.13530
  242 Torsion                 14    13    12    32         179.20701
  243 Torsion                 14    13    12    33         -63.19827
  244 Torsion                 14    13    15    34         -62.28840
  245 Torsion                 14    13    15    35          56.48138
  246 Torsion                 14    13    15    36         178.91626
  247 Torsion                 14    13    19    20         -18.46042
  248 Torsion                 15    13    12    32         -64.06369
  249 Torsion                 15    13    12    33          53.53103
  250 Torsion                 15    13    19    20        -136.84000
  251 Torsion                 16     3     4    17          66.26415
  252 Torsion                 16     3     4    22         -47.89462
  253 Torsion                 17     4     5    23        -165.48088
  254 Torsion                 18     9     8    26         -42.45363
  255 Torsion                 18     9     8    27          73.32478
  256 Torsion                 18     9    10    29          63.92627
  257 Torsion                 19    13    12    32          50.45926
  258 Torsion                 19    13    12    33         168.05398
  259 Torsion                 19    13    15    34          63.03118
  260 Torsion                 19    13    15    35        -178.19903
  261 Torsion                 19    13    15    36         -55.76416
  262 Torsion                 20     6     1    21        -166.83024
  263 Torsion                 20     6     5    23        -167.29989
  264 Torsion                 20     6    10    29         -20.13658
  265 Torsion                 22     4     5    23         -46.90739
  266 Torsion                 22     4    17    37          51.45790
  267 Torsion                 22     4    17    38         169.59200
  268 Torsion                 22     4    17    39         -67.26018
  269 Torsion                 23     5     7    24        -172.70137
  270 Torsion                 23     5     7    25          69.47695
  271 Torsion                 24     7     8    26         -22.90165
  272 Torsion                 24     7     8    27        -137.82692
  273 Torsion                 25     7     8    26          93.00398
  274 Torsion                 25     7     8    27         -21.92130
  275 Torsion                 26     8     9    28        -157.90584
  276 Torsion                 27     8     9    28         -42.12743
  277 Torsion                 28     9    10    29        -177.47499
  278 Torsion                 28     9    18    40        -171.63497
  279 Torsion                 28     9    18    41         -50.44197
  280 Torsion                 28     9    18    42          68.22638
  281 Torsion                 29    10    11    30         -59.19463
  282 Torsion                 29    10    11    31        -175.07527
  283 Torsion                 30    11    12    32          37.41808
  284 Torsion                 30    11    12    33         -78.00993
  285 Torsion                 31    11    12    32         151.01424
  286 Torsion                 31    11    12    33          35.58623


            XYZ format geometry
            -------------------
    42
 geometry
 C                     0.83381032     0.41336055     1.02961012
 O                     0.98101992     1.84567455     1.20554561
 C                     0.18278944     2.80589638     0.71114558
 C                    -1.01815414     2.40885147    -0.11367842
 C                    -1.39710456     0.93920584     0.10461972
 C                    -0.19491809    -0.01564607    -0.02724928
 C                    -2.55695460     0.46967846    -0.77220844
 C                    -3.09008216    -0.88322116    -0.30075522
 C                    -2.09277755    -1.68622591     0.55980203
 C                    -0.64677284    -1.53100886     0.00801381
 C                     0.34953055    -2.43639410     0.76228430
 C                     1.77893587    -2.40636615     0.21668708
 C                     2.23191218    -1.03293749    -0.28602276
 O                     2.14577460    -0.07078939     0.75689020
 C                     3.70561923    -1.09920470    -0.69022619
 O                     0.43624967     3.99031664     0.92625285
 C                    -0.81748279     2.87730175    -1.55573884
 C                    -2.58075758    -3.13738141     0.64520171
 O                     1.50258637    -0.75698032    -1.49594846
 O                     0.46478616     0.24950423    -1.27731175
 H                     0.54016746     0.04454518     2.01806213
 H                    -1.85652876     2.99400672     0.29256275
 H                    -1.74641375     0.88612465     1.14814252
 H                    -2.23007135     0.37587111    -1.81515777
 H                    -3.37450001     1.20043299    -0.76486362
 H                    -3.39403410    -1.46218233    -1.18236022
 H                    -4.00443538    -0.72409839     0.28545479
 H                    -2.11592965    -1.28626628     1.58269882
 H                    -0.67976128    -1.89936130    -1.02871171
 H                     0.02261050    -3.48148890     0.72418255
 H                     0.35848027    -2.17141826     1.82647830
 H                     1.84034248    -3.12885197    -0.60799963
 H                     2.44655704    -2.76279408     1.01114421
 H                     4.03510902    -0.12791517    -1.07804311
 H                     4.34652594    -1.33848472     0.16513682
 H                     3.87326786    -1.83585984    -1.48328797
 H                    -0.73696299     3.97067365    -1.58643374
 H                     0.10437047     2.49346090    -2.00039314
 H                    -1.65931609     2.60245699    -2.19683419
 H                    -2.44933307    -3.65726626    -0.30951107
 H                    -2.04514889    -3.69430308     1.41979296
 H                    -3.64388919    -3.17453878     0.90760161

 ==============================================================================
                                internuclear distances
 ------------------------------------------------------------------------------
       center one      |      center two      | atomic units |  angstroms
 ------------------------------------------------------------------------------
    2 O                |   1 C                |     2.74118  |     1.45057
    3 C                |   2 O                |     2.53789  |     1.34299
    4 C                |   3 C                |     2.85358  |     1.51005
    5 C                |   4 C                |     2.89758  |     1.53333
    6 C                |   1 C                |     2.90261  |     1.53599
    6 C                |   5 C                |     2.91189  |     1.54090
    7 C                |   5 C                |     2.88735  |     1.52792
    8 C                |   7 C                |     2.88877  |     1.52867
    9 C                |   8 C                |     2.91532  |     1.54272
   10 C                |   6 C                |     2.98896  |     1.58169
   10 C                |   9 C                |     2.93942  |     1.55547
   11 C                |  10 C                |     2.91610  |     1.54314
   12 C                |  11 C                |     2.89182  |     1.53029
   13 C                |  12 C                |     2.89332  |     1.53108
   14 O                |   1 C                |     2.69246  |     1.42479
   14 O                |  13 C                |     2.68635  |     1.42155
   15 C                |  13 C                |     2.89047  |     1.52957
   16 O                |   3 C                |     2.32472  |     1.23019
   17 C                |   4 C                |     2.89026  |     1.52946
   18 C                |   9 C                |     2.89768  |     1.53339
   19 O                |  13 C                |     2.72015  |     1.43944
   20 O                |   6 C                |     2.71764  |     1.43811
   21 H                |   1 C                |     2.06948  |     1.09512
   22 H                |   4 C                |     2.07897  |     1.10014
   23 H                |   5 C                |     2.08194  |     1.10171
   24 H                |   7 C                |     2.07302  |     1.09699
   25 H                |   7 C                |     2.07219  |     1.09656
   26 H                |   8 C                |     2.07424  |     1.09764
   27 H                |   8 C                |     2.07440  |     1.09773
   28 H                |   9 C                |     2.07597  |     1.09855
   29 H                |  10 C                |     2.08005  |     1.10071
   30 H                |  11 C                |     2.07057  |     1.09570
   31 H                |  11 C                |     2.07251  |     1.09672
   32 H                |  12 C                |     2.07514  |     1.09812
   33 H                |  12 C                |     2.07347  |     1.09723
   34 H                |  15 C                |     2.07213  |     1.09653
   35 H                |  15 C                |     2.06980  |     1.09529
   36 H                |  15 C                |     2.06984  |     1.09531
   37 H                |  17 C                |     2.07258  |     1.09676
   38 H                |  17 C                |     2.06566  |     1.09310
   39 H                |  17 C                |     2.06597  |     1.09326
   40 H                |  18 C                |     2.06925  |     1.09500
   41 H                |  18 C                |     2.06753  |     1.09409
   42 H                |  18 C                |     2.07051  |     1.09567
 ------------------------------------------------------------------------------
                         number of included internuclear distances:         44
 ==============================================================================


 ==============================================================================
                                 internuclear angles
 ------------------------------------------------------------------------------
        center 1       |       center 2       |       center 3       |  degrees
 ------------------------------------------------------------------------------
    2 O                |   1 C                |   6 C                |   115.29
    2 O                |   1 C                |  14 O                |   105.38
    2 O                |   1 C                |  21 H                |   104.49
    6 C                |   1 C                |  14 O                |   112.96
    6 C                |   1 C                |  21 H                |   110.33
   14 O                |   1 C                |  21 H                |   107.77
    1 C                |   2 O                |   3 C                |   126.94
    2 O                |   3 C                |   4 C                |   119.06
    2 O                |   3 C                |  16 O                |   120.10
    4 C                |   3 C                |  16 O                |   120.83
    3 C                |   4 C                |   5 C                |   111.77
    3 C                |   4 C                |  17 C                |   109.28
    3 C                |   4 C                |  22 H                |   105.34
    5 C                |   4 C                |  17 C                |   117.40
    5 C                |   4 C                |  22 H                |   105.60
   17 C                |   4 C                |  22 H                |   106.57
    4 C                |   5 C                |   6 C                |   112.89
    4 C                |   5 C                |   7 C                |   113.61
    4 C                |   5 C                |  23 H                |   105.03
    6 C                |   5 C                |   7 C                |   110.65
    6 C                |   5 C                |  23 H                |   107.37
    7 C                |   5 C                |  23 H                |   106.74
    1 C                |   6 C                |   5 C                |   106.89
    1 C                |   6 C                |  10 C                |   116.33
    1 C                |   6 C                |  20 O                |   103.85
    5 C                |   6 C                |  10 C                |   111.65
    5 C                |   6 C                |  20 O                |   108.54
   10 C                |   6 C                |  20 O                |   109.09
    5 C                |   7 C                |   8 C                |   111.08
    5 C                |   7 C                |  24 H                |   110.22
    5 C                |   7 C                |  25 H                |   110.94
    8 C                |   7 C                |  24 H                |   108.75
    8 C                |   7 C                |  25 H                |   109.13
   24 H                |   7 C                |  25 H                |   106.59
    7 C                |   8 C                |   9 C                |   114.03
    7 C                |   8 C                |  26 H                |   108.40
    7 C                |   8 C                |  27 H                |   109.08
    9 C                |   8 C                |  26 H                |   110.64
    9 C                |   8 C                |  27 H                |   108.42
   26 H                |   8 C                |  27 H                |   105.95
    8 C                |   9 C                |  10 C                |   110.56
    8 C                |   9 C                |  18 C                |   108.54
    8 C                |   9 C                |  28 H                |   108.44
   10 C                |   9 C                |  18 C                |   114.21
   10 C                |   9 C                |  28 H                |   108.27
   18 C                |   9 C                |  28 H                |   106.62
    6 C                |  10 C                |   9 C                |   111.66
    6 C                |  10 C                |  11 C                |   112.87
    6 C                |  10 C                |  29 H                |   107.95
    9 C                |  10 C                |  11 C                |   111.61
    9 C                |  10 C                |  29 H                |   105.83
   11 C                |  10 C                |  29 H                |   106.46
   10 C                |  11 C                |  12 C                |   114.66
   10 C                |  11 C                |  30 H                |   110.49
   10 C                |  11 C                |  31 H                |   109.74
   12 C                |  11 C                |  30 H                |   106.56
   12 C                |  11 C                |  31 H                |   109.49
   30 H                |  11 C                |  31 H                |   105.46
   11 C                |  12 C                |  13 C                |   114.27
   11 C                |  12 C                |  32 H                |   107.88
   11 C                |  12 C                |  33 H                |   107.69
   13 C                |  12 C                |  32 H                |   109.09
   13 C                |  12 C                |  33 H                |   110.43
   32 H                |  12 C                |  33 H                |   107.22
   12 C                |  13 C                |  14 O                |   110.39
   12 C                |  13 C                |  15 C                |   109.45
   12 C                |  13 C                |  19 O                |   107.34
   14 O                |  13 C                |  15 C                |   106.35
   14 O                |  13 C                |  19 O                |   117.14
   15 C                |  13 C                |  19 O                |   105.92
    1 C                |  14 O                |  13 C                |   115.23
   13 C                |  15 C                |  34 H                |   110.16
   13 C                |  15 C                |  35 H                |   111.52
   13 C                |  15 C                |  36 H                |   111.59
   34 H                |  15 C                |  35 H                |   107.09
   34 H                |  15 C                |  36 H                |   107.08
   35 H                |  15 C                |  36 H                |   109.21
    4 C                |  17 C                |  37 H                |   109.96
    4 C                |  17 C                |  38 H                |   112.75
    4 C                |  17 C                |  39 H                |   112.02
   37 H                |  17 C                |  38 H                |   106.07
   37 H                |  17 C                |  39 H                |   106.90
   38 H                |  17 C                |  39 H                |   108.82
    9 C                |  18 C                |  40 H                |   111.26
    9 C                |  18 C                |  41 H                |   111.43
    9 C                |  18 C                |  42 H                |   110.75
   40 H                |  18 C                |  41 H                |   108.47
   40 H                |  18 C                |  42 H                |   108.01
   41 H                |  18 C                |  42 H                |   106.75
 ------------------------------------------------------------------------------
                            number of included internuclear angles:         89
 ==============================================================================


 Summary of "ao basis" -> "" (cartesian)
 ------------------------------------------------------------------------------
       Tag                 Description            Shells   Functions and Types
 ---------------- ------------------------------  ------  ---------------------
 *                           6-31G*                   on all atoms 


                              NWChem Property Module
                              ----------------------


                                     molecule

  itol2e modified to match energy
  convergence criterion.

                                 NWChem DFT Module
                                 -----------------


                                     molecule


                      Basis "ao basis" -> "ao basis" (cartesian)
                      -----
  C (Carbon)
  ----------
            Exponent  Coefficients 
       -------------- ---------------------------------------------------------
  1 S  3.04752490E+03  0.001835
  1 S  4.57369510E+02  0.014037
  1 S  1.03948690E+02  0.068843
  1 S  2.92101550E+01  0.232184
  1 S  9.28666300E+00  0.467941
  1 S  3.16392700E+00  0.362312

  2 S  7.86827240E+00 -0.119332
  2 S  1.88128850E+00 -0.160854
  2 S  5.44249300E-01  1.143456

  3 P  7.86827240E+00  0.068999
  3 P  1.88128850E+00  0.316424
  3 P  5.44249300E-01  0.744308

  4 S  1.68714400E-01  1.000000

  5 P  1.68714400E-01  1.000000

  6 D  8.00000000E-01  1.000000

  O (Oxygen)
  ----------
            Exponent  Coefficients 
       -------------- ---------------------------------------------------------
  1 S  5.48467170E+03  0.001831
  1 S  8.25234950E+02  0.013950
  1 S  1.88046960E+02  0.068445
  1 S  5.29645000E+01  0.232714
  1 S  1.68975700E+01  0.470193
  1 S  5.79963530E+00  0.358521

  2 S  1.55396160E+01 -0.110778
  2 S  3.59993360E+00 -0.148026
  2 S  1.01376180E+00  1.130767

  3 P  1.55396160E+01  0.070874
  3 P  3.59993360E+00  0.339753
  3 P  1.01376180E+00  0.727159

  4 S  2.70005800E-01  1.000000

  5 P  2.70005800E-01  1.000000

  6 D  8.00000000E-01  1.000000

  H (Hydrogen)
  ------------
            Exponent  Coefficients 
       -------------- ---------------------------------------------------------
  1 S  1.87311370E+01  0.033495
  1 S  2.82539370E+00  0.234727
  1 S  6.40121700E-01  0.813757

  2 S  1.61277800E-01  1.000000


 Summary of "ao basis" -> "ao basis" (cartesian)
 ------------------------------------------------------------------------------
       Tag                 Description            Shells   Functions and Types
 ---------------- ------------------------------  ------  ---------------------
 C                           6-31G*                  6       15   3s2p1d
 O                           6-31G*                  6       15   3s2p1d
 H                           6-31G*                  2        2   2s


 Summary of "ao basis" -> "ao basis" (cartesian)
 ------------------------------------------------------------------------------
       Tag                 Description            Shells   Functions and Types
 ---------------- ------------------------------  ------  ---------------------
 C                           6-31G*                  6       15   3s2p1d
 O                           6-31G*                  6       15   3s2p1d
 H                           6-31G*                  2        2   2s


  Caching 1-el integrals 
  itol2e modified to match energy
  convergence criterion.

            General Information
            -------------------
          SCF calculation type: DFT
          Wavefunction type:  closed shell.
          No. of atoms     :    42
          No. of electrons :   152
           Alpha electrons :    76
            Beta electrons :    76
          Charge           :     0
          Spin multiplicity:     1
          Use of symmetry is: off; symmetry adaption is: off
          Maximum number of iterations:  30
          AO basis - number of functions:   344
                     number of shells:   164
          Convergence on energy requested: 1.00D-07
          Convergence on density requested: 1.00D-05
          Convergence on gradient requested: 5.00D-04

              XC Information
              --------------
                         B3LYP Method XC Potential
                     Hartree-Fock (Exact) Exchange  0.200          
                        Slater Exchange Functional  0.800 local    
                    Becke 1988 Exchange Functional  0.720 non-local
              Lee-Yang-Parr Correlation Functional  0.810          
                  VWN I RPA Correlation Functional  0.190 local    

             Grid Information
             ----------------
          Grid used for XC integration:  fine      
          Radial quadrature: Mura-Knowles        
          Angular quadrature: Lebedev. 
          Tag              B.-S. Rad. Rad. Pts. Rad. Cut. Ang. Pts.
          ---              ---------- --------- --------- ---------
          C                   0.70       70          15.0       590
          O                   0.60       70          14.0       590
          H                   0.35       60          14.0       590
          Grid pruning is: on 
          Number of quadrature shells:  2720
          Spatial weights used:  Erf1

          Convergence Information
          -----------------------
          Convergence aids based upon iterative change in 
          total energy or number of iterations. 
          Levelshifting, if invoked, occurs when the 
          HOMO/LUMO gap drops below (HL_TOL): 1.00D-02
          DIIS, if invoked, will attempt to extrapolate 
          using up to (NFOCK): 10 stored Fock matrices.

                    Damping( 0%)  Levelshifting(0.5)       DIIS
                  --------------- ------------------- ---------------
          dE  on:    start            ASAP                start   
          dE off:    2 iters         30 iters            30 iters 


      Screening Tolerance Information
      -------------------------------
          Density screening/tol_rho: 1.00D-11
          AO Gaussian exp screening on grid/accAOfunc:  16
          CD Gaussian exp screening on grid/accCDfunc:  20
          XC Gaussian exp screening on grid/accXCfunc:  20
          Schwarz screening/accCoul: 1.00D-08


      Superposition of Atomic Density Guess
      -------------------------------------

 Sum of atomic energies:        -949.63668925

      Non-variational initial energy
      ------------------------------

 Total energy =    -962.404095
 1-e energy   =   -4963.548307
 2-e energy   =    2156.415644
 HOMO         =      -0.256153
 LUMO         =      -0.004490

   Time after variat. SCF:      6.9
   Time prior to 1st pass:      6.9

 Grid_pts file          = ./molecule.gridpts.0
 Record size in doubles =  12289        No. of grid_pts per rec  =   3070
 Max. records in memory =     97        Max. recs in file   =     21248

 Grid integrated density:     152.000048487857
 Requested integration accuracy:   0.10E-06

           Memory utilization after 1st SCF pass: 
           Heap Space remaining (MW):       11.89            11893134
          Stack Space remaining (MW):       13.10            13103364

   convergence    iter        energy       DeltaE   RMS-Dens  Diis-err    time
 ---------------- ----- ----------------- --------- --------- ---------  ------
 d= 0,ls=0.0,diis     1   -960.4553115756 -2.81D+03  9.59D-03  3.94D+00    49.2
 Grid integrated density:     152.000044985689
 Requested integration accuracy:   0.10E-06
 d= 0,ls=0.0,diis     2   -959.8693576173  5.86D-01  7.54D-03  9.91D+00    86.7
 Grid integrated density:     152.000042711517
 Requested integration accuracy:   0.10E-06
 d= 0,ls=0.0,diis     3   -960.7800613819 -9.11D-01  2.24D-03  8.34D-01   124.0
 Grid integrated density:     152.000042559420
 Requested integration accuracy:   0.10E-06
 d= 0,ls=0.0,diis     4   -960.8375487174 -5.75D-02  1.02D-03  2.52D-01   161.2
 Grid integrated density:     152.000043204287
 Requested integration accuracy:   0.10E-06
 d= 0,ls=0.0,diis     5   -960.8599469157 -2.24D-02  2.46D-04  1.23D-02   198.6
 Grid integrated density:     152.000040765485
 Requested integration accuracy:   0.10E-06
  Resetting Diis
 d= 0,ls=0.0,diis     6   -960.8609756402 -1.03D-03  8.86D-05  1.07D-03   240.5
 Grid integrated density:     152.000040697591
 Requested integration accuracy:   0.10E-06
 d= 0,ls=0.0,diis     7   -960.8610775771 -1.02D-04  5.78D-05  1.42D-04   282.5
 Grid integrated density:     152.000040724237
 Requested integration accuracy:   0.10E-06
 d= 0,ls=0.0,diis     8   -960.8610379878  3.96D-05  3.73D-05  5.81D-04   325.8
 Grid integrated density:     152.000040715129
 Requested integration accuracy:   0.10E-06
 d= 0,ls=0.0,diis     9   -960.8610909157 -5.29D-05  5.71D-06  4.93D-06   370.6
 Grid integrated density:     152.000040709761
 Requested integration accuracy:   0.10E-06
 d= 0,ls=0.0,diis    10   -960.8610914373 -5.22D-07  1.12D-06  2.31D-07   415.5
 Grid integrated density:     152.000040710369
 Requested integration accuracy:   0.10E-06
 d= 0,ls=0.0,diis    11   -960.8610914602 -2.28D-08  3.69D-07  2.04D-08   460.4


         Total DFT energy =     -960.861091460169
      One electron energy =    -4976.034405163051
           Coulomb energy =     2303.091898513279
    Exchange-Corr. energy =     -132.647152728419
 Nuclear repulsion energy =     1844.728567918022

 Numeric. integr. density =      152.000040710369

     Total iterative time =    453.5s


                       DFT Final Molecular Orbital Analysis
                       ------------------------------------

 Vector   20  Occ=2.000000D+00  E=-1.017659D+01
              MO Center= -8.2D-01,  2.9D+00, -1.6D+00, r^2= 2.8D-02
   Bfn.  Coefficient  Atom+Function         Bfn.  Coefficient  Atom+Function  
  ----- ------------  ---------------      ----- ------------  ---------------
   241      0.992936  17 C  s         

 Vector   21  Occ=2.000000D+00  E=-1.142089D+00
              MO Center=  1.1D+00, -1.6D-01, -7.7D-01, r^2= 1.9D+00
   Bfn.  Coefficient  Atom+Function         Bfn.  Coefficient  Atom+Function  
  ----- ------------  ---------------      ----- ------------  ---------------
   272      0.278306  19 O  s               287      0.279482  20 O  s         
   276      0.262308  19 O  s               291      0.257668  20 O  s         
   201      0.166801  14 O  s         

 Vector   22  Occ=2.000000D+00  E=-1.100792D+00
              MO Center=  8.4D-01,  1.6D+00,  7.4D-01, r^2= 2.5D+00
   Bfn.  Coefficient  Atom+Function         Bfn.  Coefficient  Atom+Function  
  ----- ------------  ---------------      ----- ------------  ---------------
    21      0.386380   2 O  s                17      0.354890   2 O  s         
    32      0.178407   3 C  s                16     -0.164692   2 O  s         

 Vector   23  Occ=2.000000D+00  E=-1.054338D+00
              MO Center=  1.6D+00,  4.3D-01,  4.9D-01, r^2= 3.1D+00
   Bfn.  Coefficient  Atom+Function         Bfn.  Coefficient  Atom+Function  
  ----- ------------  ---------------      ----- ------------  ---------------
   201      0.411715  14 O  s               197      0.370252  14 O  s         
   196     -0.171658  14 O  s               291     -0.159587  20 O  s         

 Vector   24  Occ=2.000000D+00  E=-9.993150D-01
              MO Center=  5.4D-01,  2.9D+00,  8.2D-01, r^2= 2.5D+00
   Bfn.  Coefficient  Atom+Function         Bfn.  Coefficient  Atom+Function  
  ----- ------------  ---------------      ----- ------------  ---------------
   231      0.386269  16 O  s               227      0.370508  16 O  s         
    21     -0.242214   2 O  s                34      0.215677   3 C  py        
    17     -0.202240   2 O  s               226     -0.172753  16 O  s         

 Vector   25  Occ=2.000000D+00  E=-9.490995D-01
              MO Center=  9.2D-01, -1.9D-01, -7.9D-01, r^2= 2.7D+00
   Bfn.  Coefficient  Atom+Function         Bfn.  Coefficient  Atom+Function  
  ----- ------------  ---------------      ----- ------------  ---------------
   276      0.349574  19 O  s               272      0.301727  19 O  s         
   291     -0.301019  20 O  s               287     -0.252240  20 O  s         
    77     -0.162790   6 C  s         

 Vector   26  Occ=2.000000D+00  E=-8.612952D-01
              MO Center= -1.1D+00, -5.2D-01, -1.4D-02, r^2= 4.9D+00
   Bfn.  Coefficient  Atom+Function         Bfn.  Coefficient  Atom+Function  
  ----- ------------  ---------------      ----- ------------  ---------------
    62      0.162424   5 C  s               291     -0.157839  20 O  s         
   137      0.150356  10 C  s         

 Vector   27  Occ=2.000000D+00  E=-8.208232D-01
              MO Center= -8.8D-01,  2.6D-01,  4.1D-02, r^2= 6.5D+00
   Bfn.  Coefficient  Atom+Function         Bfn.  Coefficient  Atom+Function  
  ----- ------------  ---------------      ----- ------------  ---------------
    47      0.206425   4 C  s                62      0.170979   5 C  s         
    51      0.167040   4 C  s         

 Vector   28  Occ=2.000000D+00  E=-8.007406D-01
              MO Center= -2.1D-01, -1.4D+00,  8.7D-02, r^2= 7.4D+00
   Bfn.  Coefficient  Atom+Function         Bfn.  Coefficient  Atom+Function  
  ----- ------------  ---------------      ----- ------------  ---------------
   167      0.194199  12 C  s               107     -0.160187   8 C  s         

 Vector   29  Occ=2.000000D+00  E=-7.737239D-01
              MO Center=  7.6D-01, -2.3D-01,  2.2D-01, r^2= 6.1D+00
   Bfn.  Coefficient  Atom+Function         Bfn.  Coefficient  Atom+Function  
  ----- ------------  ---------------      ----- ------------  ---------------
     2      0.223889   1 C  s               291     -0.208313  20 O  s         
   276      0.176459  19 O  s                 6      0.163459   1 C  s         
   287     -0.150913  20 O  s         

 Vector   30  Occ=2.000000D+00  E=-7.597889D-01
              MO Center= -8.0D-01,  4.7D-01, -2.8D-01, r^2= 9.0D+00
   Bfn.  Coefficient  Atom+Function         Bfn.  Coefficient  Atom+Function  
  ----- ------------  ---------------      ----- ------------  ---------------
    47      0.179044   4 C  s               242      0.167702  17 C  s         
    51      0.162832   4 C  s         

 Vector   31  Occ=2.000000D+00  E=-7.353008D-01
              MO Center=  3.0D-01, -1.1D+00, -1.1D-01, r^2= 9.0D+00
   Bfn.  Coefficient  Atom+Function         Bfn.  Coefficient  Atom+Function  
  ----- ------------  ---------------      ----- ------------  ---------------
   212      0.189840  15 C  s               216      0.170991  15 C  s         
    92     -0.157945   7 C  s         

 Vector   32  Occ=2.000000D+00  E=-7.078028D-01
              MO Center=  2.1D-01, -2.5D-01,  3.2D-01, r^2= 7.8D+00
   Bfn.  Coefficient  Atom+Function         Bfn.  Coefficient  Atom+Function  
  ----- ------------  ---------------      ----- ------------  ---------------
    19     -0.199558   2 O  py                2      0.192432   1 C  s         
   137     -0.166796  10 C  s                 6      0.164694   1 C  s         

 Vector   33  Occ=2.000000D+00  E=-6.916765D-01
              MO Center= -6.6D-01, -4.3D-01, -2.3D-01, r^2= 1.1D+01
   Bfn.  Coefficient  Atom+Function         Bfn.  Coefficient  Atom+Function  
  ----- ------------  ---------------      ----- ------------  ---------------
   257     -0.195244  18 C  s               261     -0.192962  18 C  s         
   242      0.187595  17 C  s               246      0.175422  17 C  s         

 Vector   34  Occ=2.000000D+00  E=-6.651895D-01
              MO Center=  4.8D-01, -7.0D-01, -1.3D-01, r^2= 9.0D+00
   Bfn.  Coefficient  Atom+Function         Bfn.  Coefficient  Atom+Function  
  ----- ------------  ---------------      ----- ------------  ---------------
   212      0.171868  15 C  s               216      0.168454  15 C  s         

 Vector   35  Occ=2.000000D+00  E=-6.487133D-01
              MO Center= -1.1D+00,  8.3D-01, -3.8D-01, r^2= 9.1D+00
   Bfn.  Coefficient  Atom+Function         Bfn.  Coefficient  Atom+Function  
  ----- ------------  ---------------      ----- ------------  ---------------
   242      0.186264  17 C  s               246      0.182460  17 C  s         

 Vector   36  Occ=2.000000D+00  E=-6.222978D-01
              MO Center= -6.4D-01, -6.8D-01,  2.6D-01, r^2= 7.9D+00
   Bfn.  Coefficient  Atom+Function         Bfn.  Coefficient  Atom+Function  
  ----- ------------  ---------------      ----- ------------  ---------------
   126      0.163055   9 C  s               122      0.153973   9 C  s         

 Vector   37  Occ=2.000000D+00  E=-5.999764D-01
              MO Center= -4.8D-01, -2.7D-01,  6.2D-03, r^2= 7.6D+00
   Bfn.  Coefficient  Atom+Function         Bfn.  Coefficient  Atom+Function  
  ----- ------------  ---------------      ----- ------------  ---------------
   141      0.145337  10 C  s               137      0.142869  10 C  s         
   152     -0.142422  11 C  s               156     -0.142940  11 C  s         

 Vector   38  Occ=2.000000D+00  E=-5.864149D-01
              MO Center=  1.1D+00,  8.3D-03,  2.0D-01, r^2= 6.4D+00
   Bfn.  Coefficient  Atom+Function         Bfn.  Coefficient  Atom+Function  
  ----- ------------  ---------------      ----- ------------  ---------------
    19      0.244101   2 O  py                4     -0.202121   1 C  py        

 Vector   39  Occ=2.000000D+00  E=-5.690529D-01
              MO Center=  1.0D+00, -2.1D-01,  1.5D-01, r^2= 4.7D+00
   Bfn.  Coefficient  Atom+Function         Bfn.  Coefficient  Atom+Function  
  ----- ------------  ---------------      ----- ------------  ---------------
   199      0.217834  14 O  py                3      0.211073   1 C  px        
   185     -0.184669  13 C  pz              288     -0.150001  20 O  px        

 Vector   40  Occ=2.000000D+00  E=-5.614170D-01
              MO Center= -1.4D+00, -8.1D-01,  5.7D-02, r^2= 6.4D+00
   Bfn.  Coefficient  Atom+Function         Bfn.  Coefficient  Atom+Function  
  ----- ------------  ---------------      ----- ------------  ---------------
   126      0.179716   9 C  s               122      0.176607   9 C  s         

 Vector   41  Occ=2.000000D+00  E=-5.305467D-01
              MO Center= -3.3D-01,  7.0D-01,  6.3D-02, r^2= 7.0D+00
   Bfn.  Coefficient  Atom+Function         Bfn.  Coefficient  Atom+Function  
  ----- ------------  ---------------      ----- ------------  ---------------
    48      0.202332   4 C  px        

 Vector   42  Occ=2.000000D+00  E=-5.200384D-01
              MO Center=  8.5D-01,  7.8D-03,  3.6D-01, r^2= 5.0D+00
   Bfn.  Coefficient  Atom+Function         Bfn.  Coefficient  Atom+Function  
  ----- ------------  ---------------      ----- ------------  ---------------
     5      0.284433   1 C  pz              288     -0.163317  20 O  px        
   301      0.162150  21 H  s               291      0.160693  20 O  s         
   200      0.157749  14 O  pz        

 Vector   43  Occ=2.000000D+00  E=-5.068730D-01
              MO Center= -4.4D-01, -4.1D-01,  6.5D-02, r^2= 6.5D+00
   Bfn.  Coefficient  Atom+Function         Bfn.  Coefficient  Atom+Function  
  ----- ------------  ---------------      ----- ------------  ---------------
   139      0.192232  10 C  py        

 Vector   44  Occ=2.000000D+00  E=-4.943251D-01
              MO Center= -1.0D+00,  6.5D-01, -1.1D-01, r^2= 7.5D+00
   Bfn.  Coefficient  Atom+Function         Bfn.  Coefficient  Atom+Function  
  ----- ------------  ---------------      ----- ------------  ---------------
    65      0.166731   5 C  pz        

 Vector   45  Occ=2.000000D+00  E=-4.781596D-01
              MO Center=  6.1D-01, -8.8D-02,  1.1D-01, r^2= 8.8D+00
   Bfn.  Coefficient  Atom+Function         Bfn.  Coefficient  Atom+Function  
  ----- ------------  ---------------      ----- ------------  ---------------
   169      0.209348  12 C  py              154      0.154192  11 C  py        
   184     -0.151430  13 C  py        

 Vector   46  Occ=2.000000D+00  E=-4.714664D-01
              MO Center= -8.2D-01, -6.7D-01, -5.2D-02, r^2= 8.4D+00
   Bfn.  Coefficient  Atom+Function         Bfn.  Coefficient  Atom+Function  
  ----- ------------  ---------------      ----- ------------  ---------------
   108      0.174677   8 C  px              125     -0.161473   9 C  pz        
   201     -0.161498  14 O  s               198     -0.152060  14 O  px        
   275      0.152070  19 O  pz        

 Vector   47  Occ=2.000000D+00  E=-4.663928D-01
              MO Center=  5.5D-01, -6.0D-01,  1.0D-02, r^2= 8.3D+00
   Bfn.  Coefficient  Atom+Function         Bfn.  Coefficient  Atom+Function  
  ----- ------------  ---------------      ----- ------------  ---------------
   168      0.160193  12 C  px        

 Vector   48  Occ=2.000000D+00  E=-4.507763D-01
              MO Center=  1.3D-01, -2.4D-01, -2.3D-01, r^2= 9.9D+00
   Bfn.  Coefficient  Atom+Function         Bfn.  Coefficient  Atom+Function  
  ----- ------------  ---------------      ----- ------------  ---------------
   258     -0.134752  18 C  px              274      0.133313  19 O  py        
   184      0.127445  13 C  py              214      0.125944  15 C  py        

 Vector   49  Occ=2.000000D+00  E=-4.401067D-01
              MO Center= -1.3D-01, -1.1D+00,  6.2D-02, r^2= 9.2D+00
   Bfn.  Coefficient  Atom+Function         Bfn.  Coefficient  Atom+Function  
  ----- ------------  ---------------      ----- ------------  ---------------
   170      0.226250  12 C  pz        

 Vector   50  Occ=2.000000D+00  E=-4.384831D-01
              MO Center= -3.1D-01,  2.4D-01, -8.0D-02, r^2= 9.9D+00
   Bfn.  Coefficient  Atom+Function         Bfn.  Coefficient  Atom+Function  
  ----- ------------  ---------------      ----- ------------  ---------------
    95      0.155051   7 C  pz        

 Vector   51  Occ=2.000000D+00  E=-4.321176D-01
              MO Center= -4.6D-01,  2.3D-01,  3.0D-01, r^2= 1.3D+01
   Bfn.  Coefficient  Atom+Function         Bfn.  Coefficient  Atom+Function  
  ----- ------------  ---------------      ----- ------------  ---------------
   229      0.240982  16 O  py              231      0.220878  16 O  s         
    34     -0.160403   3 C  py        

 Vector   52  Occ=2.000000D+00  E=-4.265740D-01
              MO Center= -1.6D-01,  1.1D+00,  2.3D-01, r^2= 1.2D+01
   Bfn.  Coefficient  Atom+Function         Bfn.  Coefficient  Atom+Function  
  ----- ------------  ---------------      ----- ------------  ---------------
   229      0.283200  16 O  py              231      0.238926  16 O  s         
    34     -0.203215   3 C  py        

 Vector   53  Occ=2.000000D+00  E=-4.187387D-01
              MO Center=  4.2D-01, -7.1D-01, -2.9D-01, r^2= 9.6D+00
   Bfn.  Coefficient  Atom+Function         Bfn.  Coefficient  Atom+Function  
  ----- ------------  ---------------      ----- ------------  ---------------
   289      0.186877  20 O  py              213      0.172465  15 C  px        
   183     -0.159946  13 C  px        

 Vector   54  Occ=2.000000D+00  E=-4.143435D-01
              MO Center= -3.7D-01,  6.0D-01,  3.9D-03, r^2= 1.1D+01
   Bfn.  Coefficient  Atom+Function         Bfn.  Coefficient  Atom+Function  
  ----- ------------  ---------------      ----- ------------  ---------------
   229      0.161527  16 O  py        

 Vector   55  Occ=2.000000D+00  E=-4.080838D-01
              MO Center= -4.4D-01, -1.1D+00, -8.3D-02, r^2= 1.1D+01
   Bfn.  Coefficient  Atom+Function         Bfn.  Coefficient  Atom+Function  
  ----- ------------  ---------------      ----- ------------  ---------------
   260      0.233922  18 C  pz        

 Vector   56  Occ=2.000000D+00  E=-4.037666D-01
              MO Center=  2.2D+00, -1.1D+00, -4.2D-01, r^2= 8.7D+00
   Bfn.  Coefficient  Atom+Function         Bfn.  Coefficient  Atom+Function  
  ----- ------------  ---------------      ----- ------------  ---------------
   215      0.320374  15 C  pz              331     -0.193783  36 H  s         
   329      0.183289  35 H  s               332     -0.158020  36 H  s         
   330      0.155565  35 H  s         

 Vector   57  Occ=2.000000D+00  E=-3.975030D-01
              MO Center=  4.2D-01,  1.1D-01, -3.6D-01, r^2= 1.3D+01
   Bfn.  Coefficient  Atom+Function         Bfn.  Coefficient  Atom+Function  
  ----- ------------  ---------------      ----- ------------  ---------------
    20      0.173940   2 O  pz              214     -0.174748  15 C  py        

 Vector   58  Occ=2.000000D+00  E=-3.914903D-01
              MO Center= -5.2D-01,  7.1D-01, -6.2D-01, r^2= 9.1D+00
   Bfn.  Coefficient  Atom+Function         Bfn.  Coefficient  Atom+Function  
  ----- ------------  ---------------      ----- ------------  ---------------
   243      0.198546  17 C  px              244     -0.165963  17 C  py        
   108      0.159007   8 C  px               78      0.156077   6 C  px        
   335      0.154147  38 H  s         

 Vector   59  Occ=2.000000D+00  E=-3.872363D-01
              MO Center=  3.8D-01,  3.1D-01, -2.4D-01, r^2= 1.1D+01
   Bfn.  Coefficient  Atom+Function         Bfn.  Coefficient  Atom+Function  
  ----- ------------  ---------------      ----- ------------  ---------------
   243      0.201965  17 C  px              198     -0.158659  14 O  px        
   275     -0.155346  19 O  pz              214      0.153776  15 C  py        
   258      0.150687  18 C  px        

 Vector   60  Occ=2.000000D+00  E=-3.864894D-01
              MO Center=  8.1D-02, -4.5D-01, -1.3D-01, r^2= 8.2D+00
   Bfn.  Coefficient  Atom+Function         Bfn.  Coefficient  Atom+Function  
  ----- ------------  ---------------      ----- ------------  ---------------
   290      0.212375  20 O  pz              154      0.204725  11 C  py        
   198      0.194668  14 O  px        

 Vector   61  Occ=2.000000D+00  E=-3.770319D-01
              MO Center=  4.6D-01, -7.9D-01,  3.0D-03, r^2= 7.8D+00
   Bfn.  Coefficient  Atom+Function         Bfn.  Coefficient  Atom+Function  
  ----- ------------  ---------------      ----- ------------  ---------------
   200      0.201233  14 O  pz              288      0.159693  20 O  px        
    63      0.150618   5 C  px        

 Vector   62  Occ=2.000000D+00  E=-3.699828D-01
              MO Center=  4.6D-01, -1.1D+00, -1.2D-01, r^2= 1.2D+01
   Bfn.  Coefficient  Atom+Function         Bfn.  Coefficient  Atom+Function  
  ----- ------------  ---------------      ----- ------------  ---------------
   214      0.227963  15 C  py              258     -0.212599  18 C  px        
   327      0.158127  34 H  s         

 Vector   63  Occ=2.000000D+00  E=-3.673900D-01
              MO Center= -1.5D+00, -1.2D+00,  9.3D-02, r^2= 7.9D+00
   Bfn.  Coefficient  Atom+Function         Bfn.  Coefficient  Atom+Function  
  ----- ------------  ---------------      ----- ------------  ---------------
   260      0.201239  18 C  pz              125     -0.166211   9 C  pz        
   339     -0.154093  40 H  s         

 Vector   64  Occ=2.000000D+00  E=-3.576693D-01
              MO Center= -7.8D-01,  7.9D-01, -3.0D-01, r^2= 9.6D+00
   Bfn.  Coefficient  Atom+Function         Bfn.  Coefficient  Atom+Function  
  ----- ------------  ---------------      ----- ------------  ---------------
   244      0.209319  17 C  py              243      0.159362  17 C  px        

 Vector   65  Occ=2.000000D+00  E=-3.560506D-01
              MO Center=  1.7D-02,  5.4D-01, -6.9D-02, r^2= 8.1D+00
   Bfn.  Coefficient  Atom+Function         Bfn.  Coefficient  Atom+Function  
  ----- ------------  ---------------      ----- ------------  ---------------
   245     -0.221201  17 C  pz               50      0.214360   4 C  pz        
   199     -0.187396  14 O  py              200      0.163954  14 O  pz        
    18      0.158205   2 O  px        

 Vector   66  Occ=2.000000D+00  E=-3.507071D-01
              MO Center= -9.6D-01, -3.1D-01,  6.8D-03, r^2= 9.4D+00
   Bfn.  Coefficient  Atom+Function         Bfn.  Coefficient  Atom+Function  
  ----- ------------  ---------------      ----- ------------  ---------------
    18      0.186682   2 O  px        

 Vector   67  Occ=2.000000D+00  E=-3.494588D-01
              MO Center=  3.5D-01,  4.0D-01, -1.6D-01, r^2= 9.3D+00
   Bfn.  Coefficient  Atom+Function         Bfn.  Coefficient  Atom+Function  
  ----- ------------  ---------------      ----- ------------  ---------------
   200     -0.152042  14 O  pz              275     -0.151557  19 O  pz        
    18      0.150348   2 O  px        

 Vector   68  Occ=2.000000D+00  E=-3.371408D-01
              MO Center= -9.5D-01, -1.3D-01, -3.7D-02, r^2= 8.4D+00
   Bfn.  Coefficient  Atom+Function         Bfn.  Coefficient  Atom+Function  
  ----- ------------  ---------------      ----- ------------  ---------------
   109      0.194669   8 C  py               94     -0.158050   7 C  py        

 Vector   69  Occ=2.000000D+00  E=-3.280172D-01
              MO Center= -3.9D-01, -7.4D-01, -6.5D-02, r^2= 7.8D+00
   Bfn.  Coefficient  Atom+Function         Bfn.  Coefficient  Atom+Function  
  ----- ------------  ---------------      ----- ------------  ---------------
   290      0.172631  20 O  pz              125      0.169013   9 C  pz        

 Vector   70  Occ=2.000000D+00  E=-3.170396D-01
              MO Center= -2.2D-01,  3.0D-01,  8.9D-02, r^2= 8.2D+00
   Bfn.  Coefficient  Atom+Function         Bfn.  Coefficient  Atom+Function  
  ----- ------------  ---------------      ----- ------------  ---------------
    18      0.193263   2 O  px              199      0.164358  14 O  py        
   273     -0.150304  19 O  px        

 Vector   71  Occ=2.000000D+00  E=-3.140541D-01
              MO Center= -9.4D-01, -8.8D-01, -9.3D-03, r^2= 7.0D+00
   Bfn.  Coefficient  Atom+Function         Bfn.  Coefficient  Atom+Function  
  ----- ------------  ---------------      ----- ------------  ---------------
   138     -0.206583  10 C  px              123      0.194212   9 C  px        
   125     -0.161474   9 C  pz        

 Vector   72  Occ=2.000000D+00  E=-3.036422D-01
              MO Center= -1.0D+00, -2.6D-01,  2.2D-02, r^2= 7.2D+00
   Bfn.  Coefficient  Atom+Function         Bfn.  Coefficient  Atom+Function  
  ----- ------------  ---------------      ----- ------------  ---------------
   123      0.164119   9 C  px              138     -0.155256  10 C  px        
    79     -0.152958   6 C  py        

 Vector   73  Occ=2.000000D+00  E=-2.933369D-01
              MO Center=  6.8D-01,  2.4D+00,  8.0D-01, r^2= 4.7D+00
   Bfn.  Coefficient  Atom+Function         Bfn.  Coefficient  Atom+Function  
  ----- ------------  ---------------      ----- ------------  ---------------
   230     -0.356885  16 O  pz               20      0.334187   2 O  pz        
    24      0.253252   2 O  pz              234     -0.249606  16 O  pz        
   228      0.228041  16 O  px               18     -0.205436   2 O  px        
   199      0.181319  14 O  py              232      0.158679  16 O  px        

 Vector   74  Occ=2.000000D+00  E=-2.851735D-01
              MO Center=  1.3D+00,  1.1D-01,  2.9D-01, r^2= 5.8D+00
   Bfn.  Coefficient  Atom+Function         Bfn.  Coefficient  Atom+Function  
  ----- ------------  ---------------      ----- ------------  ---------------
   200      0.266411  14 O  pz              199     -0.239319  14 O  py        
   230     -0.202621  16 O  pz              275      0.199225  19 O  pz        
   204      0.184779  14 O  pz               21      0.182820   2 O  s         
   203     -0.178026  14 O  py              169     -0.175311  12 C  py        
   302     -0.174668  21 H  s                 5     -0.167778   1 C  pz        

 Vector   75  Occ=2.000000D+00  E=-2.545145D-01
              MO Center=  8.3D-01,  1.3D+00, -8.8D-02, r^2= 7.6D+00
   Bfn.  Coefficient  Atom+Function         Bfn.  Coefficient  Atom+Function  
  ----- ------------  ---------------      ----- ------------  ---------------
   228      0.341512  16 O  px              274     -0.261151  19 O  py        
   232      0.233242  16 O  px              273     -0.204095  19 O  px        
   230      0.198882  16 O  pz              289      0.198166  20 O  py        
   278     -0.186751  19 O  py               51      0.182098   4 C  s         
   288      0.173566  20 O  px        

 Vector   76  Occ=2.000000D+00  E=-2.507599D-01
              MO Center=  5.5D-01,  1.3D+00, -1.3D-01, r^2= 6.9D+00
   Bfn.  Coefficient  Atom+Function         Bfn.  Coefficient  Atom+Function  
  ----- ------------  ---------------      ----- ------------  ---------------
   228      0.323908  16 O  px              274      0.230757  19 O  py        
   232      0.228996  16 O  px              289     -0.214530  20 O  py        
   288     -0.207771  20 O  px              273      0.205391  19 O  px        
   230      0.179735  16 O  pz              278      0.164910  19 O  py        
   293     -0.153879  20 O  py              277      0.150047  19 O  px        

 Vector   77  Occ=0.000000D+00  E=-7.678173D-03
              MO Center=  8.9D-01, -2.1D-01, -1.0D+00, r^2= 3.2D+00
   Bfn.  Coefficient  Atom+Function         Bfn.  Coefficient  Atom+Function  
  ----- ------------  ---------------      ----- ------------  ---------------
   291      0.549560  20 O  s               276     -0.491536  19 O  s         
   289     -0.340089  20 O  py              293     -0.339368  20 O  py        
   273      0.315219  19 O  px              288      0.302164  20 O  px        
   274     -0.297394  19 O  py              201      0.294120  14 O  s         
   306     -0.290836  23 H  s               277      0.283851  19 O  px        

 Vector   78  Occ=0.000000D+00  E= 1.007590D-02
              MO Center=  7.8D-02,  2.9D+00,  6.2D-01, r^2= 2.8D+00
   Bfn.  Coefficient  Atom+Function         Bfn.  Coefficient  Atom+Function  
  ----- ------------  ---------------      ----- ------------  ---------------
   246      0.485989  17 C  s                35      0.443900   3 C  pz        
    39      0.378179   3 C  pz              304     -0.373319  22 H  s         
   234     -0.315707  16 O  pz              230     -0.311668  16 O  pz        
    33     -0.294938   3 C  px               54      0.258468   4 C  pz        
   338     -0.239484  39 H  s                37     -0.236412   3 C  px        

 Vector   79  Occ=0.000000D+00  E= 6.025034D-02
              MO Center= -1.3D+00, -7.4D-01,  9.9D-01, r^2= 8.9D+00
   Bfn.  Coefficient  Atom+Function         Bfn.  Coefficient  Atom+Function  
  ----- ------------  ---------------      ----- ------------  ---------------
   316      0.739255  28 H  s               306      0.658889  23 H  s         
   126     -0.617899   9 C  s               302      0.619293  21 H  s         
   156     -0.602781  11 C  s                 6     -0.517679   1 C  s         
   314      0.517618  27 H  s               261     -0.506042  18 C  s         
   322      0.498475  31 H  s                66     -0.483558   5 C  s         

 Vector   80  Occ=0.000000D+00  E= 7.342378D-02
              MO Center= -3.7D-01, -1.5D+00,  1.0D-01, r^2= 9.6D+00
   Bfn.  Coefficient  Atom+Function         Bfn.  Coefficient  Atom+Function  
  ----- ------------  ---------------      ----- ------------  ---------------
   261      0.729062  18 C  s               318     -0.675238  29 H  s         
   320     -0.637935  30 H  s               306      0.633468  23 H  s         
   324     -0.619066  32 H  s                66     -0.552541   5 C  s         
   156      0.511555  11 C  s               340     -0.490481  40 H  s         
   171      0.481471  12 C  s               141      0.478764  10 C  s         

 Vector   81  Occ=0.000000D+00  E= 8.184614D-02
              MO Center= -9.5D-01, -1.1D+00,  1.9D-01, r^2= 1.1D+01
   Bfn.  Coefficient  Atom+Function         Bfn.  Coefficient  Atom+Function  
  ----- ------------  ---------------      ----- ------------  ---------------
   156     -0.849734  11 C  s               111      0.817183   8 C  s         
    96      0.659360   7 C  s               322      0.655131  31 H  s         
   312     -0.609250  26 H  s               314     -0.598686  27 H  s         
   326      0.579333  33 H  s               171     -0.542456  12 C  s         
   310     -0.539555  25 H  s               302      0.480433  21 H  s         

 Vector   82  Occ=0.000000D+00  E= 8.867751D-02
              MO Center= -3.0D-02, -4.3D-01,  9.6D-02, r^2= 1.2D+01
   Bfn.  Coefficient  Atom+Function         Bfn.  Coefficient  Atom+Function  
  ----- ------------  ---------------      ----- ------------  ---------------
    96      0.764954   7 C  s               126     -0.689654   9 C  s         
   216      0.654348  15 C  s               310     -0.607466  25 H  s         
   171      0.578059  12 C  s               332     -0.544686  36 H  s         
     6     -0.536240   1 C  s               316      0.514178  28 H  s         
   156     -0.508402  11 C  s               201      0.458505  14 O  s         

 Vector   83  Occ=0.000000D+00  E= 1.031946D-01
              MO Center= -1.4D+00, -5.1D-01, -1.9D-03, r^2= 1.0D+01
   Bfn.  Coefficient  Atom+Function         Bfn.  Coefficient  Atom+Function  
  ----- ------------  ---------------      ----- ------------  ---------------
   308      0.704558  24 H  s               261      0.621617  18 C  s         
   314     -0.586889  27 H  s               302      0.577140  21 H  s         
   344     -0.538287  42 H  s               312      0.525557  26 H  s         
   318      0.514729  29 H  s               246     -0.462182  17 C  s         
   114      0.377869   8 C  pz                8      0.374623   1 C  py        

 Vector   84  Occ=0.000000D+00  E= 1.109089D-01
              MO Center= -1.6D-01, -6.2D-01,  1.8D-01, r^2= 1.1D+01
   Bfn.  Coefficient  Atom+Function         Bfn.  Coefficient  Atom+Function  
  ----- ------------  ---------------      ----- ------------  ---------------
    96      0.951086   7 C  s               324      0.662215  32 H  s         
    66     -0.657676   5 C  s                51     -0.591611   4 C  s         
    21     -0.586142   2 O  s               320      0.516690  30 H  s         
   304      0.498219  22 H  s               308     -0.489225  24 H  s         
   261     -0.471122  18 C  s               111      0.465498   8 C  s         

 Vector   85  Occ=0.000000D+00  E= 1.121534D-01
              MO Center= -5.2D-01, -7.6D-01,  2.9D-01, r^2= 1.1D+01
   Bfn.  Coefficient  Atom+Function         Bfn.  Coefficient  Atom+Function  
  ----- ------------  ---------------      ----- ------------  ---------------
   261      1.167855  18 C  s               306      0.564057  23 H  s         
   342     -0.562715  41 H  s               111      0.508154   8 C  s         
   344     -0.482460  42 H  s               324      0.470461  32 H  s         
    21      0.456385   2 O  s               340     -0.448447  40 H  s         
   141     -0.411173  10 C  s               171     -0.389436  12 C  s         

 Vector   86  Occ=0.000000D+00  E= 1.171246D-01
              MO Center=  1.0D+00, -3.1D-01, -2.4D-01, r^2= 1.3D+01
   Bfn.  Coefficient  Atom+Function         Bfn.  Coefficient  Atom+Function  
  ----- ------------  ---------------      ----- ------------  ---------------
   216      1.300022  15 C  s               328     -0.733231  34 H  s         
   156     -0.674969  11 C  s               304      0.611762  22 H  s         
   332     -0.578454  36 H  s               171      0.554936  12 C  s         
   330     -0.534874  35 H  s               111      0.504259   8 C  s         
   246     -0.491955  17 C  s               314     -0.490759  27 H  s         

 Vector   87  Occ=0.000000D+00  E= 1.260813D-01
              MO Center=  1.5D+00, -8.9D-01,  3.6D-01, r^2= 9.3D+00
   Bfn.  Coefficient  Atom+Function         Bfn.  Coefficient  Atom+Function  
  ----- ------------  ---------------      ----- ------------  ---------------
   326      0.884253  33 H  s               330      0.688095  35 H  s         
   302     -0.644098  21 H  s               174     -0.563636  12 C  pz        
   332     -0.548173  36 H  s                51     -0.495750   4 C  s         
     7     -0.468240   1 C  px              171     -0.463359  12 C  s         
   304      0.411427  22 H  s               219     -0.404392  15 C  pz        

 Vector   88  Occ=0.000000D+00  E= 1.315445D-01
              MO Center= -1.6D+00, -5.3D-01, -2.0D-01, r^2= 1.0D+01
   Bfn.  Coefficient  Atom+Function         Bfn.  Coefficient  Atom+Function  
  ----- ------------  ---------------      ----- ------------  ---------------
   310      0.850409  25 H  s               312     -0.814016  26 H  s         
    97      0.647240   7 C  px              342     -0.599934  41 H  s         
   111      0.593029   8 C  s               306     -0.580428  23 H  s         
    69      0.537842   5 C  pz              216      0.514330  15 C  s         
   261      0.495825  18 C  s               318      0.493334  29 H  s         

 Vector   89  Occ=0.000000D+00  E= 1.364619D-01
              MO Center=  4.1D-01, -1.1D+00,  3.0D-01, r^2= 1.0D+01
   Bfn.  Coefficient  Atom+Function         Bfn.  Coefficient  Atom+Function  
  ----- ------------  ---------------      ----- ------------  ---------------
   320      0.876743  30 H  s               126      0.801698   9 C  s         
   316     -0.640640  28 H  s                81     -0.561606   6 C  s         
   330     -0.498245  35 H  s               332     -0.480571  36 H  s         
   158      0.471031  11 C  py              310      0.466139  25 H  s         
   302      0.453382  21 H  s                66      0.429001   5 C  s         

 Vector   90  Occ=0.000000D+00  E= 1.405709D-01
              MO Center= -2.1D-01, -1.8D-01, -5.6D-01, r^2= 1.7D+01
   Bfn.  Coefficient  Atom+Function         Bfn.  Coefficient  Atom+Function  
  ----- ------------  ---------------      ----- ------------  ---------------
   261      1.208218  18 C  s               246      1.049291  17 C  s         
   216      1.024404  15 C  s               328     -0.861653  34 H  s         
   111     -0.841903   8 C  s               338     -0.684082  39 H  s         
   344     -0.604919  42 H  s               334     -0.553953  37 H  s         
   340     -0.511423  40 H  s               336     -0.446626  38 H  s         

 Vector   91  Occ=0.000000D+00  E= 1.449101D-01
              MO Center= -1.1D+00,  9.6D-02, -5.5D-01, r^2= 1.3D+01
   Bfn.  Coefficient  Atom+Function         Bfn.  Coefficient  Atom+Function  
  ----- ------------  ---------------      ----- ------------  ---------------
   246      1.137409  17 C  s               338     -0.910342  39 H  s         
   304      0.821801  22 H  s               340      0.815666  40 H  s         
    51     -0.628274   4 C  s                96      0.608652   7 C  s         
   308     -0.495330  24 H  s               264      0.461168  18 C  pz        
   320     -0.460052  30 H  s               216     -0.454235  15 C  s         

 Vector   92  Occ=0.000000D+00  E= 1.478661D-01
              MO Center= -1.4D+00, -1.7D+00,  5.6D-01, r^2= 1.1D+01
   Bfn.  Coefficient  Atom+Function         Bfn.  Coefficient  Atom+Function  
  ----- ------------  ---------------      ----- ------------  ---------------
   342      1.169117  41 H  s               344     -0.741723  42 H  s         
   262     -0.663783  18 C  px              264     -0.608124  18 C  pz        
   302     -0.544865  21 H  s               340     -0.542277  40 H  s         
     6      0.522981   1 C  s               171      0.438945  12 C  s         
   310      0.426750  25 H  s               156     -0.422602  11 C  s         

 Vector   93  Occ=0.000000D+00  E= 1.530271D-01
              MO Center= -1.2D+00, -1.3D+00,  5.6D-03, r^2= 1.2D+01
   Bfn.  Coefficient  Atom+Function         Bfn.  Coefficient  Atom+Function  
  ----- ------------  ---------------      ----- ------------  ---------------
   111      0.894974   8 C  s               344     -0.850145  42 H  s         
   340      0.740966  40 H  s               262     -0.626786  18 C  px        
   312     -0.582928  26 H  s               171      0.554576  12 C  s         
   318      0.499074  29 H  s               330      0.492297  35 H  s         
   156      0.433103  11 C  s               141     -0.410283  10 C  s         

 Vector   94  Occ=0.000000D+00  E= 1.619461D-01
              MO Center=  1.5D-01, -1.1D+00, -3.4D-02, r^2= 1.3D+01
   Bfn.  Coefficient  Atom+Function         Bfn.  Coefficient  Atom+Function  
  ----- ------------  ---------------      ----- ------------  ---------------
   216     -0.896785  15 C  s               171      0.875861  12 C  s         
   340     -0.869783  40 H  s                 6     -0.705991   1 C  s         
   326     -0.689312  33 H  s               328      0.633518  34 H  s         
   318      0.565251  29 H  s               264     -0.556447  18 C  pz        
   302      0.556366  21 H  s               261      0.472508  18 C  s         

 Vector   95  Occ=0.000000D+00  E= 1.634104D-01
              MO Center= -4.1D-01,  6.1D-01, -7.0D-01, r^2= 1.3D+01
   Bfn.  Coefficient  Atom+Function         Bfn.  Coefficient  Atom+Function  
  ----- ------------  ---------------      ----- ------------  ---------------
   246      1.043965  17 C  s               336     -1.039013  38 H  s         
   111      0.691616   8 C  s                36     -0.651828   3 C  s         
   344      0.562604  42 H  s               247      0.549253  17 C  px        
   308      0.498873  24 H  s               328     -0.487864  34 H  s         
   332      0.484756  36 H  s               334     -0.449014  37 H  s         

 Vector   96  Occ=0.000000D+00  E= 1.690636D-01
              MO Center= -7.6D-02, -6.4D-01, -2.0D-02, r^2= 1.5D+01
   Bfn.  Coefficient  Atom+Function         Bfn.  Coefficient  Atom+Function  
  ----- ------------  ---------------      ----- ------------  ---------------
   171      0.848847  12 C  s               344      0.789129  42 H  s         
   334      0.716825  37 H  s               330      0.651357  35 H  s         
   246     -0.621829  17 C  s               262      0.600631  18 C  px        
   186     -0.560601  13 C  s                51      0.534483   4 C  s         
   328     -0.502510  34 H  s               219     -0.496151  15 C  pz        

 Vector   97  Occ=0.000000D+00  E= 1.769167D-01
              MO Center=  3.8D-01, -3.1D-01, -4.8D-01, r^2= 1.3D+01
   Bfn.  Coefficient  Atom+Function         Bfn.  Coefficient  Atom+Function  
  ----- ------------  ---------------      ----- ------------  ---------------
   246      0.828232  17 C  s               332     -0.785489  36 H  s         
    81      0.745400   6 C  s                96     -0.697616   7 C  s         
   318      0.691490  29 H  s               328      0.683602  34 H  s         
   218     -0.649842  15 C  py              312     -0.559290  26 H  s         
     6      0.497535   1 C  s               111      0.484133   8 C  s         

 Vector   98  Occ=0.000000D+00  E= 1.792142D-01
              MO Center= -1.1D+00,  5.4D-01, -2.7D-01, r^2= 1.3D+01
   Bfn.  Coefficient  Atom+Function         Bfn.  Coefficient  Atom+Function  
  ----- ------------  ---------------      ----- ------------  ---------------
    66      0.844946   5 C  s               334      0.833279  37 H  s         
   314      0.781071  27 H  s               336     -0.751265  38 H  s         
    36     -0.650228   3 C  s               186      0.609620  13 C  s         
   248     -0.594771  17 C  py              141      0.587748  10 C  s         
   114     -0.543210   8 C  pz              306     -0.529039  23 H  s         

 Vector   99  Occ=0.000000D+00  E= 1.835295D-01
              MO Center=  1.6D-01, -1.2D-01, -5.1D-01, r^2= 1.5D+01
   Bfn.  Coefficient  Atom+Function         Bfn.  Coefficient  Atom+Function  
  ----- ------------  ---------------      ----- ------------  ---------------
   216      0.847723  15 C  s               334      0.828214  37 H  s         
   330     -0.786057  35 H  s               141     -0.715579  10 C  s         
   156      0.693643  11 C  s               338     -0.676261  39 H  s         
   186     -0.616426  13 C  s               324      0.546312  32 H  s         
   320     -0.539227  30 H  s               248     -0.536239  17 C  py        

 Vector  100  Occ=0.000000D+00  E= 1.871040D-01
              MO Center=  6.0D-01, -9.5D-01, -2.2D-01, r^2= 1.1D+01
   Bfn.  Coefficient  Atom+Function         Bfn.  Coefficient  Atom+Function  
  ----- ------------  ---------------      ----- ------------  ---------------
    81      0.770902   6 C  s               318     -0.745504  29 H  s         
   324      0.742748  32 H  s               332     -0.727085  36 H  s         
   330      0.681684  35 H  s               174      0.564280  12 C  pz        
   326     -0.533542  33 H  s                 6     -0.519524   1 C  s         
    51     -0.520454   4 C  s               141      0.521612  10 C  s         

 Vector  101  Occ=0.000000D+00  E= 1.946010D-01
              MO Center= -6.3D-01,  8.1D-01, -4.2D-01, r^2= 1.1D+01
   Bfn.  Coefficient  Atom+Function         Bfn.  Coefficient  Atom+Function  
  ----- ------------  ---------------      ----- ------------  ---------------
    51      1.225233   4 C  s               336     -0.896421  38 H  s         
   310      0.856360  25 H  s                96     -0.736240   7 C  s         
   304     -0.666332  22 H  s               247      0.570078  17 C  px        
   328      0.528591  34 H  s               314     -0.516104  27 H  s         
   187     -0.511898  13 C  px               68     -0.473681   5 C  py        

 Vector  102  Occ=0.000000D+00  E= 1.982940D-01
              MO Center= -1.7D-01, -5.9D-01, -2.5D-01, r^2= 1.3D+01
   Bfn.  Coefficient  Atom+Function         Bfn.  Coefficient  Atom+Function  
  ----- ------------  ---------------      ----- ------------  ---------------
   126      1.012887   9 C  s               156     -1.007415  11 C  s         
   186      0.889540  13 C  s               216     -0.815253  15 C  s         
    96     -0.728720   7 C  s               338     -0.694495  39 H  s         
   261     -0.661061  18 C  s               263     -0.619225  18 C  py        
   188     -0.597037  13 C  py              308      0.570013  24 H  s         

 Vector  103  Occ=0.000000D+00  E= 2.014401D-01
              MO Center=  4.8D-01, -5.4D-01, -1.5D-01, r^2= 1.2D+01
   Bfn.  Coefficient  Atom+Function         Bfn.  Coefficient  Atom+Function  
  ----- ------------  ---------------      ----- ------------  ---------------
   126     -1.003067   9 C  s                51      0.953471   4 C  s         
    36     -0.844751   3 C  s               219     -0.726815  15 C  pz        
   332     -0.707978  36 H  s                 6      0.639041   1 C  s         
   246     -0.623447  17 C  s               330      0.612062  35 H  s         
   171     -0.604198  12 C  s                81     -0.601106   6 C  s         

 Vector  104  Occ=0.000000D+00  E= 2.084195D-01
              MO Center= -5.6D-01, -1.6D+00,  1.2D-01, r^2= 1.1D+01
   Bfn.  Coefficient  Atom+Function         Bfn.  Coefficient  Atom+Function  
  ----- ------------  ---------------      ----- ------------  ---------------
   126      1.636924   9 C  s               320     -1.090293  30 H  s         
   141     -1.055760  10 C  s               186     -0.927744  13 C  s         
   261     -0.825556  18 C  s               111     -0.791491   8 C  s         
    66      0.770285   5 C  s               156      0.750567  11 C  s         
   342      0.753481  41 H  s               158     -0.686880  11 C  py        

 Vector  105  Occ=0.000000D+00  E= 2.098915D-01
              MO Center= -6.1D-01, -3.7D-01, -1.3D-02, r^2= 1.2D+01
   Bfn.  Coefficient  Atom+Function         Bfn.  Coefficient  Atom+Function  
  ----- ------------  ---------------      ----- ------------  ---------------
   171      0.880202  12 C  s               111      0.824329   8 C  s         
   141     -0.755367  10 C  s               127      0.708838   9 C  px        
   246      0.705756  17 C  s               326     -0.667575  33 H  s         
   322      0.630348  31 H  s               248     -0.586897  17 C  py        
   338     -0.569111  39 H  s               304     -0.537567  22 H  s         

 Vector  106  Occ=0.000000D+00  E= 2.177544D-01
              MO Center= -4.6D-01, -5.4D-01, -8.8D-02, r^2= 1.2D+01
   Bfn.  Coefficient  Atom+Function         Bfn.  Coefficient  Atom+Function  
  ----- ------------  ---------------      ----- ------------  ---------------
   186     -0.947316  13 C  s               156      0.920831  11 C  s         
    96     -0.828071   7 C  s               314     -0.684752  27 H  s         
   111      0.676151   8 C  s               216      0.679525  15 C  s         
   316      0.668029  28 H  s                81     -0.646283   6 C  s         
   308      0.646388  24 H  s               328     -0.596553  34 H  s         

 Vector  107  Occ=0.000000D+00  E= 2.256571D-01
              MO Center= -7.4D-02,  3.1D-01,  1.6D-01, r^2= 1.1D+01
   Bfn.  Coefficient  Atom+Function         Bfn.  Coefficient  Atom+Function  
  ----- ------------  ---------------      ----- ------------  ---------------
   322     -0.882474  31 H  s                36      0.857451   3 C  s         
    52     -0.808865   4 C  px              171     -0.808541  12 C  s         
   302      0.680726  21 H  s                66     -0.620682   5 C  s         
   326      0.596580  33 H  s               249      0.578164  17 C  pz        
     6     -0.573143   1 C  s               304     -0.555558  22 H  s         

 Vector  108  Occ=0.000000D+00  E= 2.361407D-01
              MO Center=  1.2D+00, -9.4D-01, -2.2D-01, r^2= 1.0D+01
   Bfn.  Coefficient  Atom+Function         Bfn.  Coefficient  Atom+Function  
  ----- ------------  ---------------      ----- ------------  ---------------
   217      1.107440  15 C  px              189     -0.944746  13 C  pz        
    66     -0.903801   5 C  s               186      0.890814  13 C  s         
   156      0.849178  11 C  s               324      0.717203  32 H  s         
   187      0.656433  13 C  px              216     -0.631317  15 C  s         
   171     -0.627879  12 C  s                81      0.619536   6 C  s         

 Vector  109  Occ=0.000000D+00  E= 2.405698D-01
              MO Center= -7.9D-01,  2.8D-01, -3.0D-01, r^2= 1.1D+01
   Bfn.  Coefficient  Atom+Function         Bfn.  Coefficient  Atom+Function  
  ----- ------------  ---------------      ----- ------------  ---------------
    66      1.212129   5 C  s               186      1.002783  13 C  s         
    51     -0.876341   4 C  s                54      0.868517   4 C  pz        
   316      0.868083  28 H  s               249      0.793618  17 C  pz        
   129     -0.781033   9 C  pz              246      0.749416  17 C  s         
   314     -0.670872  27 H  s               306     -0.664263  23 H  s         

 Vector  110  Occ=0.000000D+00  E= 2.467474D-01
              MO Center= -3.6D-01, -8.8D-01,  1.3D-01, r^2= 1.1D+01
   Bfn.  Coefficient  Atom+Function         Bfn.  Coefficient  Atom+Function  
  ----- ------------  ---------------      ----- ------------  ---------------
   126      1.118919   9 C  s               263     -0.931889  18 C  py        
    96      0.883882   7 C  s               111     -0.823002   8 C  s         
   188      0.698678  13 C  py               66     -0.633782   5 C  s         
    67      0.633743   5 C  px              187      0.610662  13 C  px        
   306      0.577705  23 H  s               217      0.561769  15 C  px        

 Vector  111  Occ=0.000000D+00  E= 2.531084D-01
              MO Center= -4.7D-01, -1.3D-01, -9.2D-03, r^2= 1.1D+01
   Bfn.  Coefficient  Atom+Function         Bfn.  Coefficient  Atom+Function  
  ----- ------------  ---------------      ----- ------------  ---------------
    51      1.050895   4 C  s                66     -0.888788   5 C  s         
    96      0.868844   7 C  s               186     -0.713796  13 C  s         
    53     -0.691815   4 C  py               68     -0.674383   5 C  py        
   338      0.619224  39 H  s               113     -0.576319   8 C  py        
   189     -0.566062  13 C  pz                6      0.560898   1 C  s         

 Vector  112  Occ=0.000000D+00  E= 2.587384D-01
              MO Center= -1.5D+00, -4.8D-01, -7.5D-02, r^2= 1.0D+01
   Bfn.  Coefficient  Atom+Function         Bfn.  Coefficient  Atom+Function  
  ----- ------------  ---------------      ----- ------------  ---------------
   128      0.989107   9 C  py              312     -0.908182  26 H  s         
    54      0.857025   4 C  pz               99      0.840581   7 C  pz        
   308      0.790121  24 H  s               263      0.745307  18 C  py        
   113     -0.717632   8 C  py              306      0.717890  23 H  s         
   249      0.627607  17 C  pz              246      0.613399  17 C  s         

 Vector  113  Occ=0.000000D+00  E= 2.673398D-01
              MO Center=  3.6D-01, -8.2D-01,  1.6D-01, r^2= 9.4D+00
   Bfn.  Coefficient  Atom+Function         Bfn.  Coefficient  Atom+Function  
  ----- ------------  ---------------      ----- ------------  ---------------
   186      2.133969  13 C  s               141     -1.254642  10 C  s         
   173     -1.164540  12 C  py              126      1.032596   9 C  s         
    81     -0.987820   6 C  s               171     -0.973254  12 C  s         
   188     -0.673364  13 C  py              216     -0.652309  15 C  s         
   189      0.643805  13 C  pz              310     -0.638714  25 H  s         

 Vector  114  Occ=0.000000D+00  E= 2.750984D-01
              MO Center= -2.8D-01, -1.3D+00,  1.7D-01, r^2= 9.5D+00
   Bfn.  Coefficient  Atom+Function         Bfn.  Coefficient  Atom+Function  
  ----- ------------  ---------------      ----- ------------  ---------------
    83      1.080926   6 C  py              143      1.073019  10 C  py        
   171     -1.018076  12 C  s               128     -0.933949   9 C  py        
   187     -0.917426  13 C  px              156      0.869874  11 C  s         
   261     -0.871206  18 C  s               172      0.863112  12 C  px        
   159     -0.765313  11 C  pz               66     -0.747403   5 C  s         

 Vector  115  Occ=0.000000D+00  E= 2.838910D-01
              MO Center=  7.2D-02, -7.1D-01,  1.5D-02, r^2= 7.8D+00
   Bfn.  Coefficient  Atom+Function         Bfn.  Coefficient  Atom+Function  
  ----- ------------  ---------------      ----- ------------  ---------------
    81      2.462647   6 C  s               141     -1.212348  10 C  s         
   171     -1.087709  12 C  s               156      0.917595  11 C  s         
   142     -0.838778  10 C  px               36     -0.786044   3 C  s         
     6     -0.711685   1 C  s               128      0.685083   9 C  py        
    68      0.678129   5 C  py              143     -0.664393  10 C  py        

 Vector  116  Occ=0.000000D+00  E= 2.989718D-01
              MO Center= -8.1D-01,  6.7D-01,  1.8D-01, r^2= 1.0D+01
   Bfn.  Coefficient  Atom+Function         Bfn.  Coefficient  Atom+Function  
  ----- ------------  ---------------      ----- ------------  ---------------
    36      1.751436   3 C  s                66      1.260810   5 C  s         
   113     -1.081378   8 C  py              231     -0.963899  16 O  s         
   127      0.827600   9 C  px              126     -0.801441   9 C  s         
   156      0.799417  11 C  s               141     -0.795092  10 C  s         
    98     -0.790979   7 C  py               96      0.687055   7 C  s         

 Vector  117  Occ=0.000000D+00  E= 3.027284D-01
              MO Center= -3.4D-01,  8.6D-02, -9.9D-02, r^2= 8.1D+00
   Bfn.  Coefficient  Atom+Function         Bfn.  Coefficient  Atom+Function  
  ----- ------------  ---------------      ----- ------------  ---------------
    83      1.238552   6 C  py               67     -1.071858   5 C  px        
   142      0.923033  10 C  px                6     -0.849360   1 C  s         
    81      0.760502   6 C  s                98     -0.743622   7 C  py        
   171      0.681301  12 C  s                66     -0.636376   5 C  s         
   111     -0.617238   8 C  s               143      0.584011  10 C  py        

 Vector  118  Occ=0.000000D+00  E= 3.098530D-01
              MO Center= -3.7D-01, -6.0D-02,  1.9D-01, r^2= 8.1D+00
   Bfn.  Coefficient  Atom+Function         Bfn.  Coefficient  Atom+Function  
  ----- ------------  ---------------      ----- ------------  ---------------
    82      1.078831   6 C  px               67      0.981267   5 C  px        
   127     -0.982184   9 C  px               36      0.818952   3 C  s         
   157     -0.742039  11 C  px              111     -0.687180   8 C  s         
   142     -0.678454  10 C  px               52     -0.633188   4 C  px        
    38     -0.625287   3 C  py               54     -0.599052   4 C  pz        

 Vector  119  Occ=0.000000D+00  E= 3.338820D-01
              MO Center=  7.5D-02, -3.9D-01,  2.8D-01, r^2= 7.7D+00
   Bfn.  Coefficient  Atom+Function         Bfn.  Coefficient  Atom+Function  
  ----- ------------  ---------------      ----- ------------  ---------------
   141     -1.217394  10 C  s                84      1.168758   6 C  pz        
   144     -1.131787  10 C  pz              157     -1.019801  11 C  px        
   126      0.950952   9 C  s               188     -0.900471  13 C  py        
   127      0.829162   9 C  px                7      0.823382   1 C  px        
    81      0.743392   6 C  s                 6     -0.704055   1 C  s         

 Vector  120  Occ=0.000000D+00  E= 3.489940D-01
              MO Center= -1.2D+00, -2.7D-01, -9.0D-02, r^2= 7.3D+00
   Bfn.  Coefficient  Atom+Function         Bfn.  Coefficient  Atom+Function  
  ----- ------------  ---------------      ----- ------------  ---------------
    96     -1.612694   7 C  s                66      1.480800   5 C  s         
    82      1.476176   6 C  px              111      1.405095   8 C  s         
    68     -1.384634   5 C  py              126     -1.341883   9 C  s         
   142     -1.207179  10 C  px              112      1.160636   8 C  px        
   129      1.096219   9 C  pz               99     -1.008502   7 C  pz        

 Vector  121  Occ=0.000000D+00  E= 3.924698D-01
              MO Center= -2.5D-01,  1.5D+00,  3.9D-01, r^2= 8.3D+00
   Bfn.  Coefficient  Atom+Function         Bfn.  Coefficient  Atom+Function  
  ----- ------------  ---------------      ----- ------------  ---------------
    51      2.037154   4 C  s               231     -1.430866  16 O  s         
    37      1.353096   3 C  px               38      1.148145   3 C  py        
    39      0.962740   3 C  pz              141      0.889439  10 C  s         
    66     -0.857906   5 C  s                52      0.826173   4 C  px        
    23     -0.785857   2 O  py                6     -0.744246   1 C  s         

 Vector  122  Occ=0.000000D+00  E= 4.031595D-01
              MO Center= -5.1D-01,  1.8D+00,  3.1D-01, r^2= 6.6D+00
   Bfn.  Coefficient  Atom+Function         Bfn.  Coefficient  Atom+Function  
  ----- ------------  ---------------      ----- ------------  ---------------
    38      2.050971   3 C  py               53     -1.756222   4 C  py        
    66     -1.642135   5 C  s               231     -1.426242  16 O  s         
    68     -1.262173   5 C  py               21      1.115848   2 O  s         
    36      0.737971   3 C  s                37     -0.674554   3 C  px        
    82      0.645893   6 C  px               96      0.636847   7 C  s         

 Vector  123  Occ=0.000000D+00  E= 4.795866D-01
              MO Center=  2.7D-01, -4.7D-02,  4.4D-01, r^2= 8.8D+00
   Bfn.  Coefficient  Atom+Function         Bfn.  Coefficient  Atom+Function  
  ----- ------------  ---------------      ----- ------------  ---------------
     8      1.090237   1 C  py               21     -0.841023   2 O  s         
    36      0.656873   3 C  s                 6      0.513736   1 C  s         
     4     -0.492534   1 C  py              187     -0.482625  13 C  px        
   216      0.427488  15 C  s               188      0.382931  13 C  py        
    32     -0.372517   3 C  s               217     -0.365234  15 C  px        

 Vector  124  Occ=0.000000D+00  E= 4.814409D-01
              MO Center=  7.1D-02, -2.4D-02,  2.4D-01, r^2= 7.7D+00
   Bfn.  Coefficient  Atom+Function         Bfn.  Coefficient  Atom+Function  
  ----- ------------  ---------------      ----- ------------  ---------------
     7      1.154364   1 C  px               81      0.922122   6 C  s         
   201     -0.491298  14 O  s               126     -0.483789   9 C  s         
   141      0.443659  10 C  s                 3     -0.421127   1 C  px        
    21     -0.350104   2 O  s                68      0.345571   5 C  py        
     6      0.342192   1 C  s               157      0.339743  11 C  px        

 Vector  125  Occ=0.000000D+00  E= 5.011196D-01
              MO Center= -1.7D-01,  5.8D-02, -3.0D-02, r^2= 1.1D+01
   Bfn.  Coefficient  Atom+Function         Bfn.  Coefficient  Atom+Function  
  ----- ------------  ---------------      ----- ------------  ---------------
   112      0.587409   8 C  px               83     -0.521899   6 C  py        
   157      0.513116  11 C  px               37     -0.496823   3 C  px        
    66      0.490495   5 C  s                 8      0.440637   1 C  py        
   126     -0.411811   9 C  s               141      0.392742  10 C  s         
     9      0.370599   1 C  pz              172     -0.358927  12 C  px        


 center of mass
 --------------
 x =   0.08200601 y =   0.10732288 z =   0.01775446

 moments of inertia (a.u.)
 ------------------
        4661.978083543190           0.000000000001           0.000000000000
           0.000000000001        4095.696948902183          -0.000000000001
           0.000000000000          -0.000000000001        7150.893468784750

     Multipole analysis of the density
     ---------------------------------

     L   x y z        total         alpha         beta         nuclear
     -   - - -        -----         -----         ----         -------
     0   0 0 0     -0.000000    -76.000000    -76.000000    152.000000

     1   1 0 0     -1.146983     -0.573491     -0.573491     -0.000000
     1   0 1 0     -2.120765     -1.060382     -1.060382      0.000000
     1   0 0 1      0.017514      0.008757      0.008757      0.000000

     2   2 0 0    -84.039306   -991.467012   -991.467012   1898.894718
     2   1 1 0     -6.826587      1.109124      1.109124     -9.044834
     2   1 0 1     -1.701336      1.531807      1.531807     -4.764950
     2   0 2 0    -98.350020  -1125.051036  -1125.051036   2151.752051
     2   0 1 1     -5.327569     21.011498     21.011498    -47.350566
     2   0 0 2    -90.270915   -279.094068   -279.094068    467.917221


          -----------------------
          Electric field gradient
          -----------------------

 1 a.u. = 0.324123 10**(16) esu/cm**3  ( or statvolts/cm**2 ) = 0.97174 10**(22) v/m**2 


 ------------------------------------------------------------
   Atom      X         Y         Z
 ------------------------------------------------------------
    1 C    1.57567   0.78114   1.94568
 ------------------------------------------------------------

 Electric field gradient in molecular frame (a.u.)
         XX             YY             ZZ             XY             XZ             YZ
 ------------------------------------------------------------------------------------------
       -0.076827      -0.297598       0.374425       0.086335       0.104113      -0.070890

 Principal components (a.u.) and orientation 
 of principal axis w.r.t. absolute frame                      Asymmetry parameter eta
 --------------------------------------------------------------------------------------
        0.401077      -0.341966      -0.059111                       0.705239

        0.199403      -0.356823       0.912642
       -0.074498       0.923130       0.377201
        0.977082       0.143205      -0.157492
  

 ------------------------------------------------------------
   Atom      X         Y         Z
 ------------------------------------------------------------
    2 O    1.85386   3.48782   2.27815
 ------------------------------------------------------------

 Electric field gradient in molecular frame (a.u.)
         XX             YY             ZZ             XY             XZ             YZ
 ------------------------------------------------------------------------------------------
        0.608923      -1.512422       0.903499       0.505818      -0.278234       0.194553

 Principal components (a.u.) and orientation 
 of principal axis w.r.t. absolute frame                      Asymmetry parameter eta
 --------------------------------------------------------------------------------------
       -1.651757       1.075178       0.576579                       0.301860

       -0.228830      -0.546709       0.805448
        0.968455      -0.044001       0.245274
       -0.098653       0.836166       0.539531
  

 ------------------------------------------------------------
   Atom      X         Y         Z
 ------------------------------------------------------------
    3 C    0.34542   5.30238   1.34387
 ------------------------------------------------------------

 Electric field gradient in molecular frame (a.u.)
         XX             YY             ZZ             XY             XZ             YZ
 ------------------------------------------------------------------------------------------
        0.022402       0.148581      -0.170983       0.162345       0.249688       0.132853

 Principal components (a.u.) and orientation 
 of principal axis w.r.t. absolute frame                      Asymmetry parameter eta
 --------------------------------------------------------------------------------------
        0.381437      -0.342824      -0.038613                       0.797537

        0.603994      -0.550596      -0.576226
        0.668593      -0.043478       0.742356
        0.433791       0.833639      -0.341864
  

 ------------------------------------------------------------
   Atom      X         Y         Z
 ------------------------------------------------------------
    4 C   -1.92403   4.55207  -0.21482
 ------------------------------------------------------------

 Electric field gradient in molecular frame (a.u.)
         XX             YY             ZZ             XY             XZ             YZ
 ------------------------------------------------------------------------------------------
       -0.008247      -0.003449       0.011697      -0.034523      -0.034089       0.011139

 Principal components (a.u.) and orientation 
 of principal axis w.r.t. absolute frame                      Asymmetry parameter eta
 --------------------------------------------------------------------------------------
        0.053974      -0.047023      -0.006951                       0.742421

       -0.611860       0.775596       0.155172
        0.488524       0.524849      -0.697050
        0.622071       0.350692       0.700031
  

 ------------------------------------------------------------
   Atom      X         Y         Z
 ------------------------------------------------------------
    5 C   -2.64014   1.77484   0.19770
 ------------------------------------------------------------

 Electric field gradient in molecular frame (a.u.)
         XX             YY             ZZ             XY             XZ             YZ
 ------------------------------------------------------------------------------------------
       -0.026508      -0.008426       0.034934       0.058966       0.020498      -0.004364

 Principal components (a.u.) and orientation 
 of principal axis w.r.t. absolute frame                      Asymmetry parameter eta
 --------------------------------------------------------------------------------------
       -0.080085       0.050189       0.029896                       0.253388

        0.757582       0.575350      -0.308290
       -0.633071       0.532567      -0.561777
       -0.159033       0.620762       0.767700
  

 ------------------------------------------------------------
   Atom      X         Y         Z
 ------------------------------------------------------------
    6 C   -0.36834  -0.02957  -0.05149
 ------------------------------------------------------------

 Electric field gradient in molecular frame (a.u.)
         XX             YY             ZZ             XY             XZ             YZ
 ------------------------------------------------------------------------------------------
        0.071733       0.172419      -0.244152      -0.068240       0.180882       0.050561

 Principal components (a.u.) and orientation 
 of principal axis w.r.t. absolute frame                      Asymmetry parameter eta
 --------------------------------------------------------------------------------------
       -0.337238       0.211939       0.125299                       0.256909

       -0.420362      -0.570170       0.705834
       -0.145139       0.810139       0.567988
        0.895673      -0.136316       0.423306
  

 ------------------------------------------------------------
   Atom      X         Y         Z
 ------------------------------------------------------------
    7 C   -4.83194   0.88756  -1.45926
 ------------------------------------------------------------

 Electric field gradient in molecular frame (a.u.)
         XX             YY             ZZ             XY             XZ             YZ
 ------------------------------------------------------------------------------------------
       -0.016751      -0.000208       0.016959      -0.021924      -0.041570       0.002653

 Principal components (a.u.) and orientation 
 of principal axis w.r.t. absolute frame                      Asymmetry parameter eta
 --------------------------------------------------------------------------------------
       -0.050546       0.049434       0.001112                       0.955995

        0.810289      -0.576393      -0.105841
        0.327293       0.295283       0.897601
        0.486118       0.761957      -0.427915
  

 ------------------------------------------------------------
   Atom      X         Y         Z
 ------------------------------------------------------------
    8 C   -5.83941  -1.66905  -0.56834
 ------------------------------------------------------------

 Electric field gradient in molecular frame (a.u.)
         XX             YY             ZZ             XY             XZ             YZ
 ------------------------------------------------------------------------------------------
       -0.005844      -0.004824       0.010669      -0.004634      -0.018756       0.025498

 Principal components (a.u.) and orientation 
 of principal axis w.r.t. absolute frame                      Asymmetry parameter eta
 --------------------------------------------------------------------------------------
        0.037127      -0.027237      -0.009890                       0.467228

       -0.389795      -0.422600       0.818211
        0.509371       0.641260       0.573869
        0.767203      -0.640465       0.034700
  

 ------------------------------------------------------------
   Atom      X         Y         Z
 ------------------------------------------------------------
    9 C   -3.95478  -3.18650   1.05787
 ------------------------------------------------------------

 Electric field gradient in molecular frame (a.u.)
         XX             YY             ZZ             XY             XZ             YZ
 ------------------------------------------------------------------------------------------
       -0.026657       0.007881       0.018776      -0.010436       0.010848       0.009872

 Principal components (a.u.) and orientation 
 of principal axis w.r.t. absolute frame                      Asymmetry parameter eta
 --------------------------------------------------------------------------------------
       -0.032949       0.024988       0.007961                       0.516765

        0.921912       0.094439      -0.375711
        0.296056       0.453750       0.840513
       -0.249856       0.886111      -0.390359
  

 ------------------------------------------------------------
   Atom      X         Y         Z
 ------------------------------------------------------------
   10 C   -1.22222  -2.89319   0.01514
 ------------------------------------------------------------

 Electric field gradient in molecular frame (a.u.)
         XX             YY             ZZ             XY             XZ             YZ
 ------------------------------------------------------------------------------------------
        0.014695      -0.095491       0.080796      -0.028526      -0.008478      -0.003066

 Principal components (a.u.) and orientation 
 of principal axis w.r.t. absolute frame                      Asymmetry parameter eta
 --------------------------------------------------------------------------------------
       -0.102574       0.081868       0.020706                       0.596267

        0.238129      -0.126551       0.962954
        0.970851       0.003205      -0.239661
        0.027243       0.991955       0.123626
  

 ------------------------------------------------------------
   Atom      X         Y         Z
 ------------------------------------------------------------
   11 C    0.66052  -4.60412   1.44051
 ------------------------------------------------------------

 Electric field gradient in molecular frame (a.u.)
         XX             YY             ZZ             XY             XZ             YZ
 ------------------------------------------------------------------------------------------
       -0.018727       0.020598      -0.001871       0.025521       0.000272       0.024394

 Principal components (a.u.) and orientation 
 of principal axis w.r.t. absolute frame                      Asymmetry parameter eta
 --------------------------------------------------------------------------------------
        0.044050      -0.035457      -0.008593                       0.609860

        0.339310       0.776425      -0.531069
        0.829902      -0.512878      -0.219589
        0.442868       0.366226       0.818381
  

 ------------------------------------------------------------
   Atom      X         Y         Z
 ------------------------------------------------------------
   12 C    3.36170  -4.54737   0.40948
 ------------------------------------------------------------

 Electric field gradient in molecular frame (a.u.)
         XX             YY             ZZ             XY             XZ             YZ
 ------------------------------------------------------------------------------------------
       -0.012734      -0.016101       0.028835      -0.001976       0.022967       0.014033

 Principal components (a.u.) and orientation 
 of principal axis w.r.t. absolute frame                      Asymmetry parameter eta
 --------------------------------------------------------------------------------------
        0.041573      -0.028440      -0.013133                       0.368194

        0.374673       0.689695      -0.619629
        0.207065       0.589185       0.781015
        0.903739      -0.420929       0.077940
  

 ------------------------------------------------------------
   Atom      X         Y         Z
 ------------------------------------------------------------
   13 C    4.21770  -1.95197  -0.54050
 ------------------------------------------------------------

 Electric field gradient in molecular frame (a.u.)
         XX             YY             ZZ             XY             XZ             YZ
 ------------------------------------------------------------------------------------------
        0.198941       0.049934      -0.248874       0.135723      -0.198994      -0.153049

 Principal components (a.u.) and orientation 
 of principal axis w.r.t. absolute frame                      Asymmetry parameter eta
 --------------------------------------------------------------------------------------
        0.378592      -0.350383      -0.028209                       0.850978

        0.785124       0.270713      -0.557041
        0.496581       0.262332       0.827399
       -0.370117       0.926227      -0.071532
  

 ------------------------------------------------------------
   Atom      X         Y         Z
 ------------------------------------------------------------
   14 O    4.05493  -0.13377   1.43032
 ------------------------------------------------------------

 Electric field gradient in molecular frame (a.u.)
         XX             YY             ZZ             XY             XZ             YZ
 ------------------------------------------------------------------------------------------
       -0.594471       0.396785       0.197686       0.795154       0.376998      -1.457484

 Principal components (a.u.) and orientation 
 of principal axis w.r.t. absolute frame                      Asymmetry parameter eta
 --------------------------------------------------------------------------------------
        1.806304      -1.755540      -0.050763                       0.943793

        0.147093      -0.585236       0.797410
        0.749909       0.591671       0.295909
       -0.644981       0.554459       0.525904
  

 ------------------------------------------------------------
   Atom      X         Y         Z
 ------------------------------------------------------------
   15 C    7.00260  -2.07720  -1.30434
 ------------------------------------------------------------

 Electric field gradient in molecular frame (a.u.)
         XX             YY             ZZ             XY             XZ             YZ
 ------------------------------------------------------------------------------------------
       -0.075624       0.050502       0.025122      -0.002487       0.023312      -0.008818

 Principal components (a.u.) and orientation 
 of principal axis w.r.t. absolute frame                      Asymmetry parameter eta
 --------------------------------------------------------------------------------------
       -0.080759       0.054024       0.026735                       0.337903

        0.976673      -0.080825       0.198940
        0.004083       0.933280       0.359127
       -0.214693      -0.349937       0.911839
  

 ------------------------------------------------------------
   Atom      X         Y         Z
 ------------------------------------------------------------
   16 O    0.82439   7.54061   1.75036
 ------------------------------------------------------------

 Electric field gradient in molecular frame (a.u.)
         XX             YY             ZZ             XY             XZ             YZ
 ------------------------------------------------------------------------------------------
        0.850594      -0.691718      -0.158876      -0.428336       1.040303      -0.267719

 Principal components (a.u.) and orientation 
 of principal axis w.r.t. absolute frame                      Asymmetry parameter eta
 --------------------------------------------------------------------------------------
        1.612853      -0.810448      -0.802405                       0.004987

        0.827871      -0.540192       0.151072
       -0.214099      -0.055377       0.975241
        0.518451       0.839718       0.161499
  

 ------------------------------------------------------------
   Atom      X         Y         Z
 ------------------------------------------------------------
   17 C   -1.54482   5.43731  -2.93992
 ------------------------------------------------------------

 Electric field gradient in molecular frame (a.u.)
         XX             YY             ZZ             XY             XZ             YZ
 ------------------------------------------------------------------------------------------
        0.046012       0.047498      -0.093510      -0.019408       0.002341       0.056504

 Principal components (a.u.) and orientation 
 of principal axis w.r.t. absolute frame                      Asymmetry parameter eta
 --------------------------------------------------------------------------------------
       -0.113831       0.077299       0.036532                       0.358138

       -0.054558      -0.493493       0.868037
       -0.335904       0.827736       0.449468
        0.940315       0.267055       0.210926
  

 ------------------------------------------------------------
   Atom      X         Y         Z
 ------------------------------------------------------------
   18 C   -4.87692  -5.92879   1.21925
 ------------------------------------------------------------

 Electric field gradient in molecular frame (a.u.)
         XX             YY             ZZ             XY             XZ             YZ
 ------------------------------------------------------------------------------------------
        0.015656      -0.030705       0.015049      -0.023553       0.001634      -0.009204

 Principal components (a.u.) and orientation 
 of principal axis w.r.t. absolute frame                      Asymmetry parameter eta
 --------------------------------------------------------------------------------------
       -0.041667       0.027704       0.013964                       0.329756

        0.373033       0.828595      -0.417464
        0.917476      -0.396418       0.033007
        0.138141       0.395326       0.908094
  

 ------------------------------------------------------------
   Atom      X         Y         Z
 ------------------------------------------------------------
   19 O    2.83948  -1.43049  -2.82693
 ------------------------------------------------------------

 Electric field gradient in molecular frame (a.u.)
         XX             YY             ZZ             XY             XZ             YZ
 ------------------------------------------------------------------------------------------
       -0.438822       0.374061       0.064762       2.571176      -0.458229      -0.403529

 Principal components (a.u.) and orientation 
 of principal axis w.r.t. absolute frame                      Asymmetry parameter eta
 --------------------------------------------------------------------------------------
        2.708970      -2.638311      -0.070660                       0.947833

        0.635944       0.762364       0.119905
        0.738827      -0.646320       0.190803
       -0.222958       0.032751       0.974278
  

 ------------------------------------------------------------
   Atom      X         Y         Z
 ------------------------------------------------------------
   20 O    0.87832   0.47149  -2.41377
 ------------------------------------------------------------

 Electric field gradient in molecular frame (a.u.)
         XX             YY             ZZ             XY             XZ             YZ
 ------------------------------------------------------------------------------------------
       -0.388246       0.035274       0.352972       2.234153       1.373610       0.345008

 Principal components (a.u.) and orientation 
 of principal axis w.r.t. absolute frame                      Asymmetry parameter eta
 --------------------------------------------------------------------------------------
        2.694114      -2.647776      -0.046338                       0.965601

        0.645816       0.755511      -0.110115
        0.603368      -0.593410      -0.532740
        0.467834      -0.277613       0.839084
  

 ------------------------------------------------------------
   Atom      X         Y         Z
 ------------------------------------------------------------
   21 H    1.02077   0.08418   3.81358
 ------------------------------------------------------------

 Electric field gradient in molecular frame (a.u.)
         XX             YY             ZZ             XY             XZ             YZ
 ------------------------------------------------------------------------------------------
        0.105238       0.084783      -0.190022      -0.037256       0.101075       0.123288

 Principal components (a.u.) and orientation 
 of principal axis w.r.t. absolute frame                      Asymmetry parameter eta
 --------------------------------------------------------------------------------------
       -0.268287       0.136659       0.131629                       0.018750

       -0.277084       0.925988      -0.256459
       -0.342689       0.154119       0.926721
        0.897657       0.344665       0.274622
  

 ------------------------------------------------------------
   Atom      X         Y         Z
 ------------------------------------------------------------
   22 H   -3.50833   5.65785   0.55286
 ------------------------------------------------------------

 Electric field gradient in molecular frame (a.u.)
         XX             YY             ZZ             XY             XZ             YZ
 ------------------------------------------------------------------------------------------
       -0.102309       0.022739       0.079569       0.162769       0.115082      -0.078112

 Principal components (a.u.) and orientation 
 of principal axis w.r.t. absolute frame                      Asymmetry parameter eta
 --------------------------------------------------------------------------------------
       -0.269558       0.135542       0.134016                       0.005664

        0.766080       0.586111       0.263807
       -0.525501       0.334819       0.782142
       -0.370094       0.737814      -0.564500
  

 ------------------------------------------------------------
   Atom      X         Y         Z
 ------------------------------------------------------------
   23 H   -3.30024   1.67453   2.16967
 ------------------------------------------------------------

 Electric field gradient in molecular frame (a.u.)
         XX             YY             ZZ             XY             XZ             YZ
 ------------------------------------------------------------------------------------------
        0.093698       0.131072      -0.224770      -0.005764       0.117191       0.020279

 Principal components (a.u.) and orientation 
 of principal axis w.r.t. absolute frame                      Asymmetry parameter eta
 --------------------------------------------------------------------------------------
       -0.264368       0.133032       0.131335                       0.006419

       -0.311386       0.656017       0.687518
       -0.053196       0.710319      -0.701867
        0.948793       0.255125       0.186286
  

 ------------------------------------------------------------
   Atom      X         Y         Z
 ------------------------------------------------------------
   24 H   -4.21422   0.71029  -3.43015
 ------------------------------------------------------------

 Electric field gradient in molecular frame (a.u.)
         XX             YY             ZZ             XY             XZ             YZ
 ------------------------------------------------------------------------------------------
        0.102915       0.134396      -0.237311       0.007807       0.116514      -0.033689

 Principal components (a.u.) and orientation 
 of principal axis w.r.t. absolute frame                      Asymmetry parameter eta
 --------------------------------------------------------------------------------------
       -0.276284       0.140780       0.135504                       0.019096

       -0.294254       0.762298       0.576469
        0.083692      -0.580304       0.810089
        0.952056       0.286618       0.106959
  

 ------------------------------------------------------------
   Atom      X         Y         Z
 ------------------------------------------------------------
   25 H   -6.37688   2.26849  -1.44538
 ------------------------------------------------------------

 Electric field gradient in molecular frame (a.u.)
         XX             YY             ZZ             XY             XZ             YZ
 ------------------------------------------------------------------------------------------
       -0.093942      -0.049701       0.143643       0.208364       0.002507      -0.003560

 Principal components (a.u.) and orientation 
 of principal axis w.r.t. absolute frame                      Asymmetry parameter eta
 --------------------------------------------------------------------------------------
       -0.281399       0.143839       0.137560                       0.022315

        0.743443      -0.097294       0.661685
       -0.668725      -0.122914       0.733280
       -0.009987       0.987637       0.156443
  

 ------------------------------------------------------------
   Atom      X         Y         Z
 ------------------------------------------------------------
   26 H   -6.41379  -2.76312  -2.23434
 ------------------------------------------------------------

 Electric field gradient in molecular frame (a.u.)
         XX             YY             ZZ             XY             XZ             YZ
 ------------------------------------------------------------------------------------------
        0.111923       0.018377      -0.130300      -0.060443      -0.092522      -0.177068

 Principal components (a.u.) and orientation 
 of principal axis w.r.t. absolute frame                      Asymmetry parameter eta
 --------------------------------------------------------------------------------------
       -0.279225       0.143247       0.135977                       0.026035

        0.271891       0.955669      -0.113015
        0.532245      -0.051495       0.845023
        0.801743      -0.289905      -0.522651
  

 ------------------------------------------------------------
   Atom      X         Y         Z
 ------------------------------------------------------------
   27 H   -7.56729  -1.36835   0.53943
 ------------------------------------------------------------

 Electric field gradient in molecular frame (a.u.)
         XX             YY             ZZ             XY             XZ             YZ
 ------------------------------------------------------------------------------------------
       -0.148690       0.129148       0.019542       0.051594       0.188291      -0.030095

 Principal components (a.u.) and orientation 
 of principal axis w.r.t. absolute frame                      Asymmetry parameter eta
 --------------------------------------------------------------------------------------
       -0.279511       0.143132       0.136379                       0.024157

        0.830737       0.536862      -0.147159
       -0.144472       0.463232       0.874382
       -0.537591       0.705121      -0.462386
  

 ------------------------------------------------------------
   Atom      X         Y         Z
 ------------------------------------------------------------
   28 H   -3.99853  -2.43069   2.99087
 ------------------------------------------------------------

 Electric field gradient in molecular frame (a.u.)
         XX             YY             ZZ             XY             XZ             YZ
 ------------------------------------------------------------------------------------------
        0.137606       0.080310      -0.217917       0.000936       0.007592      -0.141769

 Principal components (a.u.) and orientation 
 of principal axis w.r.t. absolute frame                      Asymmetry parameter eta
 --------------------------------------------------------------------------------------
       -0.274687       0.139330       0.135357                       0.014464

       -0.017939       0.774232       0.632648
        0.370854      -0.582461       0.723330
        0.928518       0.247596      -0.276678
  

 ------------------------------------------------------------
   Atom      X         Y         Z
 ------------------------------------------------------------
   29 H   -1.28456  -3.58927  -1.94398
 ------------------------------------------------------------

 Electric field gradient in molecular frame (a.u.)
         XX             YY             ZZ             XY             XZ             YZ
 ------------------------------------------------------------------------------------------
        0.134332       0.088772      -0.223104      -0.004181      -0.014189      -0.124087

 Principal components (a.u.) and orientation 
 of principal axis w.r.t. absolute frame                      Asymmetry parameter eta
 --------------------------------------------------------------------------------------
       -0.266994       0.135058       0.131936                       0.011693

        0.036788       0.969746      -0.241329
        0.329493       0.216217       0.919067
        0.943441      -0.113327      -0.311570
  

 ------------------------------------------------------------
   Atom      X         Y         Z
 ------------------------------------------------------------
   30 H    0.04273  -6.57906   1.36851
 ------------------------------------------------------------

 Electric field gradient in molecular frame (a.u.)
         XX             YY             ZZ             XY             XZ             YZ
 ------------------------------------------------------------------------------------------
        0.098470      -0.241276       0.142806      -0.121159      -0.003909      -0.014920

 Principal components (a.u.) and orientation 
 of principal axis w.r.t. absolute frame                      Asymmetry parameter eta
 --------------------------------------------------------------------------------------
       -0.280617       0.143476       0.137141                       0.022572

        0.304576       0.114043       0.945636
        0.951794      -0.074329      -0.297596
        0.036350       0.990691      -0.131184
  

 ------------------------------------------------------------
   Atom      X         Y         Z
 ------------------------------------------------------------
   31 H    0.67743  -4.10339   3.45154
 ------------------------------------------------------------

 Electric field gradient in molecular frame (a.u.)
         XX             YY             ZZ             XY             XZ             YZ
 ------------------------------------------------------------------------------------------
        0.140053       0.114422      -0.254475       0.002033      -0.003350      -0.101258

 Principal components (a.u.) and orientation 
 of principal axis w.r.t. absolute frame                      Asymmetry parameter eta
 --------------------------------------------------------------------------------------
       -0.280460       0.143036       0.137424                       0.020008

        0.006515       0.686754       0.726861
        0.248353       0.702991      -0.666427
        0.968648      -0.184860       0.165978
  

 ------------------------------------------------------------
   Atom      X         Y         Z
 ------------------------------------------------------------
   32 H    3.47774  -5.91267  -1.14895
 ------------------------------------------------------------

 Electric field gradient in molecular frame (a.u.)
         XX             YY             ZZ             XY             XZ             YZ
 ------------------------------------------------------------------------------------------
        0.136301      -0.040124      -0.096177       0.012279       0.022851      -0.204786

 Principal components (a.u.) and orientation 
 of principal axis w.r.t. absolute frame                      Asymmetry parameter eta
 --------------------------------------------------------------------------------------
       -0.276396       0.143968       0.132428                       0.041751

       -0.061179      -0.684274       0.726654
        0.655549       0.521439       0.546220
        0.752670      -0.509775      -0.416674
  

 ------------------------------------------------------------
   Atom      X         Y         Z
 ------------------------------------------------------------
   33 H    4.62332  -5.22092   1.91079
 ------------------------------------------------------------

 Electric field gradient in molecular frame (a.u.)
         XX             YY             ZZ             XY             XZ             YZ
 ------------------------------------------------------------------------------------------
       -0.020387       0.097832      -0.077445       0.080009      -0.184195       0.099911

 Principal components (a.u.) and orientation 
 of principal axis w.r.t. absolute frame                      Asymmetry parameter eta
 --------------------------------------------------------------------------------------
       -0.278768       0.143850       0.134918                       0.032040

        0.613653      -0.230896       0.755061
       -0.321673       0.800221       0.506136
        0.721080       0.553474      -0.416785
  

 ------------------------------------------------------------
   Atom      X         Y         Z
 ------------------------------------------------------------
   34 H    7.62525  -0.24172  -2.03721
 ------------------------------------------------------------

 Electric field gradient in molecular frame (a.u.)
         XX             YY             ZZ             XY             XZ             YZ
 ------------------------------------------------------------------------------------------
        0.100376      -0.192189       0.091814      -0.111018       0.046435       0.134309

 Principal components (a.u.) and orientation 
 of principal axis w.r.t. absolute frame                      Asymmetry parameter eta
 --------------------------------------------------------------------------------------
       -0.283371       0.145788       0.137583                       0.028954

        0.299185       0.240114       0.923490
        0.886017       0.289358      -0.362280
       -0.354207       0.926616      -0.126173
  

 ------------------------------------------------------------
   Atom      X         Y         Z
 ------------------------------------------------------------
   35 H    8.21374  -2.52937   0.31206
 ------------------------------------------------------------

 Electric field gradient in molecular frame (a.u.)
         XX             YY             ZZ             XY             XZ             YZ
 ------------------------------------------------------------------------------------------
       -0.004754       0.125884      -0.121130       0.055356      -0.192917       0.078018

 Principal components (a.u.) and orientation 
 of principal axis w.r.t. absolute frame                      Asymmetry parameter eta
 --------------------------------------------------------------------------------------
       -0.286617       0.148475       0.138142                       0.036050

        0.580032      -0.029540       0.814058
       -0.225864       0.954327       0.195562
        0.782654       0.297299      -0.546869
  

 ------------------------------------------------------------
   Atom      X         Y         Z
 ------------------------------------------------------------
   36 H    7.31941  -3.46927  -2.80301
 ------------------------------------------------------------

 Electric field gradient in molecular frame (a.u.)
         XX             YY             ZZ             XY             XZ             YZ
 ------------------------------------------------------------------------------------------
        0.128568      -0.051677      -0.076891       0.041288       0.047640      -0.212278

 Principal components (a.u.) and orientation 
 of principal axis w.r.t. absolute frame                      Asymmetry parameter eta
 --------------------------------------------------------------------------------------
       -0.286496       0.148989       0.137507                       0.040077

       -0.150041      -0.229888       0.961582
        0.677403       0.684526       0.269350
        0.720148      -0.691792      -0.053019
  

 ------------------------------------------------------------
   Atom      X         Y         Z
 ------------------------------------------------------------
   37 H   -1.39266   7.50349  -2.99793
 ------------------------------------------------------------

 Electric field gradient in molecular frame (a.u.)
         XX             YY             ZZ             XY             XZ             YZ
 ------------------------------------------------------------------------------------------
        0.142572      -0.279579       0.137006      -0.028094       0.002469       0.012521

 Principal components (a.u.) and orientation 
 of principal axis w.r.t. absolute frame                      Asymmetry parameter eta
 --------------------------------------------------------------------------------------
       -0.281822       0.144795       0.137028                       0.027561

        0.066197       0.974768      -0.213177
        0.997349      -0.058171       0.043711
       -0.030207       0.215506       0.976035
  

 ------------------------------------------------------------
   Atom      X         Y         Z
 ------------------------------------------------------------
   38 H    0.19723   4.71196  -3.78019
 ------------------------------------------------------------

 Electric field gradient in molecular frame (a.u.)
         XX             YY             ZZ             XY             XZ             YZ
 ------------------------------------------------------------------------------------------
       -0.160608       0.095722       0.064886       0.128436       0.146363      -0.058893

 Principal components (a.u.) and orientation 
 of principal axis w.r.t. absolute frame                      Asymmetry parameter eta
 --------------------------------------------------------------------------------------
       -0.285016       0.149182       0.135835                       0.046829

        0.842656       0.423224       0.332886
       -0.347834       0.899777      -0.263461
       -0.411026       0.106218       0.905414
  

 ------------------------------------------------------------
   Atom      X         Y         Z
 ------------------------------------------------------------
   39 H   -3.13565   4.91793  -4.15141
 ------------------------------------------------------------

 Electric field gradient in molecular frame (a.u.)
         XX             YY             ZZ             XY             XZ             YZ
 ------------------------------------------------------------------------------------------
       -0.113934       0.119833      -0.005899      -0.089401      -0.195608      -0.061848

 Principal components (a.u.) and orientation 
 of principal axis w.r.t. absolute frame                      Asymmetry parameter eta
 --------------------------------------------------------------------------------------
       -0.291519       0.151269       0.140250                       0.037799

        0.771064      -0.478167      -0.420497
        0.255287       0.837115      -0.483805
        0.583344       0.265697       0.767538
  

 ------------------------------------------------------------
   Atom      X         Y         Z
 ------------------------------------------------------------
   40 H   -4.62857  -6.91123  -0.58489
 ------------------------------------------------------------

 Electric field gradient in molecular frame (a.u.)
         XX             YY             ZZ             XY             XZ             YZ
 ------------------------------------------------------------------------------------------
        0.140035       0.045715      -0.185750       0.023224       0.047230      -0.178291

 Principal components (a.u.) and orientation 
 of principal axis w.r.t. absolute frame                      Asymmetry parameter eta
 --------------------------------------------------------------------------------------
       -0.289023       0.147402       0.141621                       0.020002

       -0.121657       0.910077       0.396181
        0.473174      -0.297697       0.829146
        0.872528       0.288334      -0.394408
  

 ------------------------------------------------------------
   Atom      X         Y         Z
 ------------------------------------------------------------
   41 H   -3.86477  -6.98122   2.68302
 ------------------------------------------------------------

 Electric field gradient in molecular frame (a.u.)
         XX             YY             ZZ             XY             XZ             YZ
 ------------------------------------------------------------------------------------------
        0.039321       0.031326      -0.070647       0.107514      -0.151914       0.156184

 Principal components (a.u.) and orientation 
 of principal axis w.r.t. absolute frame                      Asymmetry parameter eta
 --------------------------------------------------------------------------------------
       -0.289336       0.146568       0.142768                       0.013131

        0.492741       0.620911       0.609652
       -0.508981      -0.362604       0.780677
        0.705794      -0.694973       0.137362
  

 ------------------------------------------------------------
   Atom      X         Y         Z
 ------------------------------------------------------------
   42 H   -6.88595  -5.99901   1.71512
 ------------------------------------------------------------

 Electric field gradient in molecular frame (a.u.)
         XX             YY             ZZ             XY             XZ             YZ
 ------------------------------------------------------------------------------------------
       -0.261992       0.140168       0.121823      -0.012264       0.100522       0.003048

 Principal components (a.u.) and orientation 
 of principal axis w.r.t. absolute frame                      Asymmetry parameter eta
 --------------------------------------------------------------------------------------
       -0.287099       0.146557       0.140542                       0.020949

        0.970614       0.238778      -0.029886
        0.029564       0.004930       0.999551
       -0.238818       0.971062       0.002274
  

 Task  times  cpu:      462.1s     wall:      464.5s


                                NWChem Input Module
                                -------------------


 Summary of allocated global arrays
-----------------------------------
  No active global arrays


                         GA Statistics for process    0
                         ------------------------------

       create   destroy   get      put      acc     scatter   gather  read&inc
calls:  210      210     5.22e+05 7372     3.80e+05    0        0     5893     
number of processes/call 1.00e+00 1.15e+00 1.00e+00 0.00e+00 0.00e+00
bytes total:             5.30e+08 6.03e+07 3.17e+08 0.00e+00 0.00e+00 4.71e+04
bytes remote:            1.14e+08 2.04e+07 5.37e+07 0.00e+00 0.00e+00 0.00e+00
Max memory consumed for GA by this process: 10446976 bytes

MA_summarize_allocated_blocks: starting scan ...
MA_summarize_allocated_blocks: scan completed: 0 heap blocks, 0 stack blocks
MA usage statistics:

	allocation statistics:
					      heap	     stack
					      ----	     -----
	current number of blocks	         0	         0
	maximum number of blocks	        22	        51
	current total bytes		         0	         0
	maximum total bytes		   9712512	  22540216
	maximum total K-bytes		      9713	     22541
	maximum total M-bytes		        10	        23


                                     CITATION
                                     --------
                Please cite the following reference when publishing
                           results obtained with NWChem:

                 M. Valiev, E.J. Bylaska, N. Govind, K. Kowalski,
              T.P. Straatsma, H.J.J. van Dam, D. Wang, J. Nieplocha,
                        E. Apra, T.L. Windus, W.A. de Jong
                 "NWChem: a comprehensive and scalable open-source
                  solution for large scale molecular simulations"
                      Comput. Phys. Commun. 181, 1477 (2010)
                           doi:10.1016/j.cpc.2010.04.018

                                      AUTHORS
                                      -------
          E. Apra, E. J. Bylaska, W. A. de Jong, N. Govind, K. Kowalski,
       T. P. Straatsma, M. Valiev, H. J. J. van Dam, D. Wang, T. L. Windus,
        J. Hammond, J. Autschbach, K. Bhaskaran-Nair, J. Brabec, K. Lopata,
       S. A. Fischer, S. Krishnamoorthy, W. Ma, M. Klemm, O. Villa, Y. Chen,
    V. Anisimov, F. Aquino, S. Hirata, M. T. Hackler, T. Risthaus, M. Malagoli,
       A. Marenich, A. Otero-de-la-Roza, J. Mullin, P. Nichols, R. Peverati,
     J. Pittner, Y. Zhao, P.-D. Fan, A. Fonari, M. Williamson, R. J. Harrison,
       J. R. Rehr, M. Dupuis, D. Silverstein, D. M. A. Smith, J. Nieplocha,
        V. Tipparaju, M. Krishnan, B. E. Van Kuiken, A. Vazquez-Mayagoitia,
        L. Jensen, M. Swart, Q. Wu, T. Van Voorhis, A. A. Auer, M. Nooijen,
      L. D. Crosby, E. Brown, G. Cisneros, G. I. Fann, H. Fruchtl, J. Garza,
        K. Hirao, R. A. Kendall, J. A. Nichols, K. Tsemekhman, K. Wolinski,
     J. Anchell, D. E. Bernholdt, P. Borowski, T. Clark, D. Clerc, H. Dachsel,
   M. J. O. Deegan, K. Dyall, D. Elwood, E. Glendening, M. Gutowski, A. C. Hess,
         J. Jaffe, B. G. Johnson, J. Ju, R. Kobayashi, R. Kutteh, Z. Lin,
   R. Littlefield, X. Long, B. Meng, T. Nakajima, S. Niu, L. Pollack, M. Rosing,
   K. Glaesemann, G. Sandrone, M. Stave, H. Taylor, G. Thomas, J. H. van Lenthe,
                               A. T. Wong, Z. Zhang.

 Total times  cpu:      462.4s     wall:      464.9s
