# Supplementary material for: Reference-free NOE NMR analysis
Source: Chem Sci. 2020 Aug 31;11(36):9930–6. doi: 10.1039/d0sc02970j (PMC8162118; doi:10.1039/d0sc02970j)
Supplement: SC-011-D0SC02970J-s002 [file SC-011-D0SC02970J-s002.piz › artemisinin_structures/artemisin_SRSRRRS/artemisin_SRSRRRS_b36312.out.xyz]

42
./artemisin_SRSRRRS_b36312.out
C          0.83381        0.41336        1.02961
O          0.98102        1.84567        1.20555
C          0.18279        2.80590        0.71115
C         -1.01815        2.40885       -0.11368
C         -1.39710        0.93921        0.10462
C         -0.19492       -0.01565       -0.02725
C         -2.55695        0.46968       -0.77221
C         -3.09008       -0.88322       -0.30076
C         -2.09278       -1.68623        0.55980
C         -0.64677       -1.53101        0.00801
C          0.34953       -2.43639        0.76228
C          1.77894       -2.40637        0.21669
C          2.23191       -1.03294       -0.28602
O          2.14577       -0.07079        0.75689
C          3.70562       -1.09920       -0.69023
O          0.43625        3.99032        0.92625
C         -0.81748        2.87730       -1.55574
C         -2.58076       -3.13738        0.64520
O          1.50259       -0.75698       -1.49595
O          0.46479        0.24950       -1.27731
H          0.54017        0.04455        2.01806
H         -1.85653        2.99401        0.29256
H         -1.74641        0.88612        1.14814
H         -2.23007        0.37587       -1.81516
H         -3.37450        1.20043       -0.76486
H         -3.39403       -1.46218       -1.18236
H         -4.00444       -0.72410        0.28545
H         -2.11593       -1.28627        1.58270
H         -0.67976       -1.89936       -1.02871
H          0.02261       -3.48149        0.72418
H          0.35848       -2.17142        1.82648
H          1.84034       -3.12885       -0.60800
H          2.44656       -2.76279        1.01114
H          4.03511       -0.12792       -1.07804
H          4.34653       -1.33848        0.16514
H          3.87327       -1.83586       -1.48329
H         -0.73696        3.97067       -1.58643
H          0.10437        2.49346       -2.00039
H         -1.65932        2.60246       -2.19683
H         -2.44933       -3.65727       -0.30951
H         -2.04515       -3.69430        1.41979
H         -3.64389       -3.17454        0.90760
