# Supplementary material for: Reference-free NOE NMR analysis
Source: Chem Sci. 2020 Aug 31;11(36):9930–6. doi: 10.1039/d0sc02970j (PMC8162118; doi:10.1039/d0sc02970j)
Supplement: SC-011-D0SC02970J-s002 [file SC-011-D0SC02970J-s002.piz › artemisinin_structures/artemisin_SRSRRRS/artemisin_SRSRRRS_b36311.nw]

start molecule

title molecule
 

geometry units angstroms print xyz autosym
  C        5.24920       -1.89890       -4.47170
  O        6.33750       -2.52640       -5.19430
  C        6.35980       -3.81220       -5.60250
  C        5.16590       -4.71100       -5.31820
  C        3.95840       -3.92700       -4.79880
  C        4.36570       -2.91220       -3.71400
  C        2.75280       -4.75380       -4.36160
  C        1.52210       -3.84590       -4.19540
  C        1.86260       -2.37790       -3.82760
  C        3.12990       -2.35200       -2.94620
  C        3.42150       -1.01470       -2.25570
  C        4.73740       -1.02500       -1.45950
  C        5.97730       -1.37000       -2.30900
  O        5.79600       -0.88060       -3.63510
  C        7.20930       -0.67060       -1.73490
  O        7.34040       -4.24460       -6.20750
  C        5.60900       -5.90480       -4.47120
  C        0.64060       -1.71900       -3.18460
  O        6.29300       -2.77090       -2.31500
  O        5.11140       -3.56530       -2.66600
  H        4.65710       -1.37060       -5.22790
  H        4.86640       -5.11260       -6.29730
  H        3.60450       -3.35290       -5.67150
  H        2.96140       -5.25840       -3.41030
  H        2.52570       -5.53720       -5.09390
  H        0.86610       -4.29400       -3.43840
  H        0.94780       -3.84140       -5.13070
  H        2.07270       -1.82640       -4.75400
  H        2.92030       -3.04420       -2.11330
  H        2.61260       -0.77440       -1.55510
  H        3.43580       -0.20340       -2.99390
  H        4.65670       -1.71550       -0.61130
  H        4.84600       -0.01630       -1.04040
  H        8.09750       -0.91040       -2.33160
  H        7.09780        0.41890       -1.75060
  H        7.41020       -0.99810       -0.70920
  H        6.37030       -6.48550       -5.00550
  H        6.06160       -5.60400       -3.52320
  H        4.77760       -6.58400       -4.26190
  H        0.42310       -2.15610       -2.20430
  H        0.79310       -0.64300       -3.05480
  H       -0.24490       -1.84690       -3.81670
end
BASIS "ao basis" PRINT
* library 6-31G*
END
scf
 direct
end
dft
xc b3lyp
end
property
 efieldgrad
end
task dft property
