# Supplementary material for: Reference-free NOE NMR analysis
Source: Chem Sci. 2020 Aug 31;11(36):9930–6. doi: 10.1039/d0sc02970j (PMC8162118; doi:10.1039/d0sc02970j)
Supplement: SC-011-D0SC02970J-s002 [file SC-011-D0SC02970J-s002.piz › artemisinin_structures/artemisin_SRSRRRS/artemisin_SRSRRRS_b36311.out.xyz]

42
./artemisin_SRSRRRS_b36311.out
C          0.51274        0.55367        1.12528
O          0.19169        1.96559        1.18616
C         -0.91605        2.53369        0.66600
C         -1.94659        1.66339       -0.03730
C         -1.68260        0.16964        0.16647
C         -0.19522       -0.17567       -0.03588
C         -2.58535       -0.78789       -0.60580
C         -2.43774       -2.21539       -0.05173
C         -1.05523       -2.50684        0.58856
C          0.03448       -1.71242       -0.16311
C          1.47834       -2.12063        0.15127
C          2.51925       -1.24178       -0.56270
C          2.39710        0.26011       -0.23491
O          1.93296        0.41831        1.10317
C          3.77286        0.92140       -0.31596
O         -1.08756        3.74778        0.77154
C         -2.11138        2.12697       -1.48535
C         -0.81808       -4.01804        0.61880
O          1.56488        0.97968       -1.15787
O          0.26769        0.31328       -1.31164
H          0.19322        0.13539        2.08678
H         -2.89864        1.87368        0.47162
H         -1.92208       -0.01186        1.22767
H         -2.32267       -0.78406       -1.67074
H         -3.63560       -0.48180       -0.53630
H         -2.64565       -2.92149       -0.86560
H         -3.21141       -2.39002        0.70693
H         -1.07584       -2.16558        1.63241
H         -0.09357       -1.97587       -1.22659
H          1.64818       -3.15726       -0.16410
H          1.64952       -2.10016        1.23461
H          2.46099       -1.39771       -1.64669
H          3.50097       -1.61156       -0.23958
H          3.69691        1.99076       -0.08543
H          4.47171        0.48702        0.40695
H          4.19582        0.83644       -1.32272
H         -2.45044        3.16936       -1.51222
H         -1.17489        2.09415       -2.04745
H         -2.86003        1.53361       -2.01808
H         -0.69189       -4.42087       -0.39172
H          0.07390       -4.26746        1.20194
H         -1.66487       -4.53291        1.08558
