# Supplementary material for: Reference-free NOE NMR analysis
Source: Chem Sci. 2020 Aug 31;11(36):9930–6. doi: 10.1039/d0sc02970j (PMC8162118; doi:10.1039/d0sc02970j)
Supplement: SC-011-D0SC02970J-s002 [file SC-011-D0SC02970J-s002.piz › artemisinin_structures/artemisin_SSSSRRR/artemisin_SSSSRRR_b36311.out]

 argument  1 = artemisin_SRRSRSS/artemisin_SRRSRSS_b36311.nw
  Warning: test file already existed: ./molecule.dir_check_s.5
                                         
                                         


              Northwest Computational Chemistry Package (NWChem) 6.6
              ------------------------------------------------------


                    Environmental Molecular Sciences Laboratory
                       Pacific Northwest National Laboratory
                                Richland, WA 99352

                              Copyright (c) 1994-2015
                       Pacific Northwest National Laboratory
                            Battelle Memorial Institute

             NWChem is an open-source computational chemistry package
                        distributed under the terms of the
                      Educational Community License (ECL) 2.0
             A copy of the license is included with this distribution
                              in the LICENSE.TXT file

                                  ACKNOWLEDGMENT
                                  --------------

            This software and its documentation were developed at the
            EMSL at Pacific Northwest National Laboratory, a multiprogram
            national laboratory, operated for the U.S. Department of Energy
            by Battelle under Contract Number DE-AC05-76RL01830. Support
            for this work was provided by the Department of Energy Office
            of Biological and Environmental Research, Office of Basic
            Energy Sciences, and the Office of Advanced Scientific Computing.


           Job information
           ---------------

    hostname        = nmrserver1
    program         = /home/software/NWChem/bin/nwchem
    date            = Sun Jul 23 16:21:42 2017

    compiled        = Mon_Dec_26_22:57:25_2016
    source          = /home/software/src/nwchem-6.6
    nwchem branch   = 6.6
    nwchem revision = 27746
    ga revision     = 10594
    input           = artemisin_SRRSRSS/artemisin_SRRSRSS_b36311.nw
    prefix          = molecule.
    data base       = ./molecule.db
    status          = startup
    nproc           =        6
    time left       =     -1s


           Memory information
           ------------------

    heap     =   13107194 doubles =    100.0 Mbytes
    stack    =   13107199 doubles =    100.0 Mbytes
    global   =   26214400 doubles =    200.0 Mbytes (distinct from heap & stack)
    total    =   52428793 doubles =    400.0 Mbytes
    verify   = yes
    hardfail = no 


           Directory information
           ---------------------

  0 permanent = .
  0 scratch   = .


                                NWChem Input Module
                                -------------------


                                     molecule
                                     --------

 Scaling coordinates for geometry "geometry" by  1.889725989
 (inverse scale =  0.529177249)

 C1  symmetry detected

          ------
          auto-z
          ------


                             Geometry "geometry" -> ""
                             -------------------------

 Output coordinates in angstroms (scale by  1.889725989 to convert to a.u.)

  No.       Tag          Charge          X              Y              Z
 ---- ---------------- ---------- -------------- -------------- --------------
    1 C                    6.0000     1.46034158     0.26333076    -0.02503674
    2 O                    8.0000     1.89632184    -0.68237135     0.95187341
    3 C                    6.0000     1.76420711    -1.99660083     0.66284386
    4 C                    6.0000     0.47603142    -2.42416192    -0.04331037
    5 C                    6.0000    -0.10443392    -1.37069901    -1.01317208
    6 C                    6.0000    -0.01209002     0.04452072    -0.41687243
    7 C                    6.0000    -1.55179168    -1.66235661    -1.45460643
    8 C                    6.0000    -2.57563649    -1.43415226    -0.34779483
    9 C                    6.0000    -2.47113724    -0.03763254     0.29645070
   10 C                    6.0000    -1.01083558     0.23847318     0.76719876
   11 C                    6.0000    -0.84365429     1.60830095     1.46713560
   12 C                    6.0000    -0.42739266     2.78643940     0.57791491
   13 C                    6.0000     0.86183253     2.52278922    -0.22839740
   14 O                    8.0000     1.69817294     1.58946921     0.46408686
   15 C                    6.0000     1.65739331     3.81400076    -0.40085921
   16 O                    8.0000     2.58531145    -2.80512089     1.08604700
   17 C                    6.0000     0.71896478    -3.75934984    -0.76076840
   18 C                    6.0000    -3.50211753     0.04253785     1.43048379
   19 O                    8.0000     0.57472754     2.04435250    -1.55074537
   20 O                    8.0000    -0.41541856     0.97146382    -1.45154117
   21 H                    1.0000     2.11218104     0.14947850    -0.90257260
   22 H                    1.0000    -0.23799394    -2.61308698     0.76718415
   23 H                    1.0000     0.50182331    -1.38690544    -1.93144419
   24 H                    1.0000    -1.64969746    -2.68399655    -1.83490066
   25 H                    1.0000    -1.80557875    -1.01124459    -2.30144484
   26 H                    1.0000    -2.46052674    -2.20768980     0.42146722
   27 H                    1.0000    -3.58031678    -1.56898659    -0.76812977
   28 H                    1.0000    -2.75372888     0.71015599    -0.45608388
   29 H                    1.0000    -0.78949241    -0.51068469     1.53992965
   30 H                    1.0000    -0.07391060     1.49027411     2.24318076
   31 H                    1.0000    -1.74005091     1.89245640     2.02407825
   32 H                    1.0000    -0.26935798     3.63785516     1.25271494
   33 H                    1.0000    -1.25125465     3.06599511    -0.08964176
   34 H                    1.0000     2.56526213     3.62837966    -0.98700116
   35 H                    1.0000     1.07509001     4.57121167    -0.93665888
   36 H                    1.0000     1.97633375     4.22049523     0.56481639
   37 H                    1.0000     1.11293682    -4.51332065    -0.07006677
   38 H                    1.0000    -0.20244782    -4.16885489    -1.18301363
   39 H                    1.0000     1.44812937    -3.64368940    -1.57022907
   40 H                    1.0000    -3.19816513    -0.56790778     2.28737531
   41 H                    1.0000    -3.64907072     1.07035060     1.77301996
   42 H                    1.0000    -4.48117312    -0.31527040     1.09239637

      Atomic Mass 
      ----------- 

      C                 12.000000
      O                 15.994910
      H                  1.007825


 Effective nuclear repulsion energy (a.u.)    1847.2060393693

            Nuclear Dipole moment (a.u.) 
            ----------------------------
        X                 Y               Z
 ---------------- ---------------- ----------------
     0.0000000000     0.0000000000     0.0000000000


                                Z-matrix (autoz)
                                -------- 

 Units are Angstrom for bonds and degrees for angles

      Type          Name      I     J     K     L     M      Value
      ----------- --------  ----- ----- ----- ----- ----- ----------
    1 Stretch                  1     2                       1.42786
    2 Stretch                  1     6                       1.53931
    3 Stretch                  1    14                       1.43333
    4 Stretch                  1    21                       1.09906
    5 Stretch                  2     3                       1.35211
    6 Stretch                  3     4                       1.52999
    7 Stretch                  3    16                       1.22761
    8 Stretch                  4     5                       1.54511
    9 Stretch                  4    17                       1.53509
   10 Stretch                  4    22                       1.09655
   11 Stretch                  5     6                       1.53849
   12 Stretch                  5     7                       1.54103
   13 Stretch                  5    23                       1.10047
   14 Stretch                  6    10                       1.56113
   15 Stretch                  6    20                       1.44653
   16 Stretch                  7     8                       1.52492
   17 Stretch                  7    24                       1.09451
   18 Stretch                  7    25                       1.09795
   19 Stretch                  8     9                       1.54151
   20 Stretch                  8    26                       1.09698
   21 Stretch                  8    27                       1.09738
   22 Stretch                  9    10                       1.55895
   23 Stretch                  9    18                       1.53472
   24 Stretch                  9    28                       1.09789
   25 Stretch                 10    11                       1.54735
   26 Stretch                 10    29                       1.09879
   27 Stretch                 11    12                       1.53362
   28 Stretch                 11    30                       1.09940
   29 Stretch                 11    31                       1.09291
   30 Stretch                 12    13                       1.54329
   31 Stretch                 12    32                       1.09783
   32 Stretch                 12    33                       1.09660
   33 Stretch                 13    14                       1.43181
   34 Stretch                 13    15                       1.52640
   35 Stretch                 13    19                       1.43525
   36 Stretch                 15    34                       1.09647
   37 Stretch                 15    35                       1.09523
   38 Stretch                 15    36                       1.09521
   39 Stretch                 17    37                       1.09579
   40 Stretch                 17    38                       1.09315
   41 Stretch                 17    39                       1.09558
   42 Stretch                 18    40                       1.09512
   43 Stretch                 18    41                       1.09331
   44 Stretch                 18    42                       1.09585
   45 Stretch                 19    20                       1.46333
   46 Bend                     1     2     3               117.88389
   47 Bend                     1     6     5               106.66859
   48 Bend                     1     6    10               113.65518
   49 Bend                     1     6    20               110.95894
   50 Bend                     1    14    13               109.94584
   51 Bend                     2     1     6               111.84422
   52 Bend                     2     1    14               109.18676
   53 Bend                     2     1    21               107.25197
   54 Bend                     2     3     4               116.90764
   55 Bend                     2     3    16               120.07398
   56 Bend                     3     4     5               114.54959
   57 Bend                     3     4    17               108.99794
   58 Bend                     3     4    22               104.78831
   59 Bend                     4     3    16               122.56201
   60 Bend                     4     5     6               111.18248
   61 Bend                     4     5     7               113.80412
   62 Bend                     4     5    23               107.86462
   63 Bend                     4    17    37               111.14712
   64 Bend                     4    17    38               111.89860
   65 Bend                     4    17    39               111.02774
   66 Bend                     5     4    17               111.04522
   67 Bend                     5     4    22               109.68165
   68 Bend                     5     6    10               111.70684
   69 Bend                     5     6    20               107.18715
   70 Bend                     5     7     8               113.22620
   71 Bend                     5     7    24               111.11277
   72 Bend                     5     7    25               109.01399
   73 Bend                     6     1    14               112.15436
   74 Bend                     6     1    21               110.44762
   75 Bend                     6     5     7               109.96813
   76 Bend                     6     5    23               107.69185
   77 Bend                     6    10     9               110.37968
   78 Bend                     6    10    11               112.57880
   79 Bend                     6    10    29               108.65188
   80 Bend                     6    20    19               109.24792
   81 Bend                     7     5    23               105.99810
   82 Bend                     7     8     9               113.16642
   83 Bend                     7     8    26               109.45110
   84 Bend                     7     8    27               108.55972
   85 Bend                     8     7    24               109.37913
   86 Bend                     8     7    25               108.41375
   87 Bend                     8     9    10               110.49674
   88 Bend                     8     9    18               108.09553
   89 Bend                     8     9    28               108.24843
   90 Bend                     9     8    26               109.79386
   91 Bend                     9     8    27               109.47888
   92 Bend                     9    10    11               113.24045
   93 Bend                     9    10    29               106.27811
   94 Bend                     9    18    40               111.26028
   95 Bend                     9    18    41               111.77149
   96 Bend                     9    18    42               110.80263
   97 Bend                    10     6    20               106.53036
   98 Bend                    10     9    18               113.38342
   99 Bend                    10     9    28               109.11437
  100 Bend                    10    11    12               116.55911
  101 Bend                    10    11    30               107.45216
  102 Bend                    10    11    31               111.84313
  103 Bend                    11    10    29               105.28984
  104 Bend                    11    12    13               113.48040
  105 Bend                    11    12    32               106.16798
  106 Bend                    11    12    33               110.17481
  107 Bend                    12    11    30               107.56069
  108 Bend                    12    11    31               108.56371
  109 Bend                    12    13    14               110.28112
  110 Bend                    12    13    15               110.48212
  111 Bend                    12    13    19               111.78997
  112 Bend                    13    12    32               109.47386
  113 Bend                    13    12    33               110.67747
  114 Bend                    13    15    34               110.41058
  115 Bend                    13    15    35               111.28529
  116 Bend                    13    15    36               111.47694
  117 Bend                    13    19    20               108.49968
  118 Bend                    14     1    21               105.65837
  119 Bend                    14    13    15               107.55456
  120 Bend                    14    13    19               110.19105
  121 Bend                    15    13    19               106.38845
  122 Bend                    17     4    22               107.37610
  123 Bend                    18     9    28               107.33703
  124 Bend                    24     7    25               105.35963
  125 Bend                    26     8    27               106.14275
  126 Bend                    30    11    31               104.03146
  127 Bend                    32    12    33               106.53605
  128 Bend                    34    15    35               107.20217
  129 Bend                    34    15    36               107.04100
  130 Bend                    35    15    36               109.24291
  131 Bend                    37    17    38               106.78400
  132 Bend                    37    17    39               107.40128
  133 Bend                    38    17    39               108.36987
  134 Bend                    40    18    41               108.43254
  135 Bend                    40    18    42               107.90068
  136 Bend                    41    18    42               106.47073
  137 Torsion                  1     2     3     4         -40.49273
  138 Torsion                  1     2     3    16         147.06052
  139 Torsion                  1     6     5     4          53.93440
  140 Torsion                  1     6     5     7        -179.09919
  141 Torsion                  1     6     5    23         -64.03137
  142 Torsion                  1     6    10     9        -178.49016
  143 Torsion                  1     6    10    11          53.89446
  144 Torsion                  1     6    10    29         -62.32324
  145 Torsion                  1     6    20    19         -14.86624
  146 Torsion                  1    14    13    12          95.17242
  147 Torsion                  1    14    13    15        -144.28590
  148 Torsion                  1    14    13    19         -28.71405
  149 Torsion                  2     1     6     5         -60.89799
  150 Torsion                  2     1     6    10          62.65115
  151 Torsion                  2     1     6    20        -177.32125
  152 Torsion                  2     1    14    13        -159.00632
  153 Torsion                  2     3     4     5          33.05444
  154 Torsion                  2     3     4    17         158.13987
  155 Torsion                  2     3     4    22         -87.17968
  156 Torsion                  3     2     1     6          55.89190
  157 Torsion                  3     2     1    14        -179.38146
  158 Torsion                  3     2     1    21         -65.34606
  159 Torsion                  3     4     5     6         -41.35758
  160 Torsion                  3     4     5     7        -166.19480
  161 Torsion                  3     4     5    23          76.50361
  162 Torsion                  3     4    17    37          53.96401
  163 Torsion                  3     4    17    38         173.25065
  164 Torsion                  3     4    17    39         -65.52334
  165 Torsion                  4     5     6    10         -70.81523
  166 Torsion                  4     5     6    20         172.84558
  167 Torsion                  4     5     7     8          71.95121
  168 Torsion                  4     5     7    24         -51.60575
  169 Torsion                  4     5     7    25        -167.28806
  170 Torsion                  5     4     3    16        -154.70230
  171 Torsion                  5     4    17    37        -178.92995
  172 Torsion                  5     4    17    38         -59.64332
  173 Torsion                  5     4    17    39          61.58270
  174 Torsion                  5     6     1    14         176.04222
  175 Torsion                  5     6     1    21          58.47298
  176 Torsion                  5     6    10     9         -57.73142
  177 Torsion                  5     6    10    11         174.65321
  178 Torsion                  5     6    10    29          58.43550
  179 Torsion                  5     6    20    19        -130.96964
  180 Torsion                  5     7     8     9          52.86869
  181 Torsion                  5     7     8    26         -69.93426
  182 Torsion                  5     7     8    27         174.62286
  183 Torsion                  6     1    14    13         -34.46107
  184 Torsion                  6     5     4    17        -165.35922
  185 Torsion                  6     5     4    22          76.12054
  186 Torsion                  6     5     7     8         -53.53318
  187 Torsion                  6     5     7    24        -177.09013
  188 Torsion                  6     5     7    25          67.22756
  189 Torsion                  6    10     9     8          54.64270
  190 Torsion                  6    10     9    18         176.16992
  191 Torsion                  6    10     9    28         -64.26239
  192 Torsion                  6    10    11    12          33.38246
  193 Torsion                  6    10    11    30         -87.33049
  194 Torsion                  6    10    11    31         159.10195
  195 Torsion                  6    20    19    13         -47.42085
  196 Torsion                  7     5     4    17          69.80356
  197 Torsion                  7     5     4    22         -48.71669
  198 Torsion                  7     5     6    10          56.15118
  199 Torsion                  7     5     6    20         -60.18801
  200 Torsion                  7     8     9    10         -52.77139
  201 Torsion                  7     8     9    18        -177.37559
  202 Torsion                  7     8     9    28          66.65829
  203 Torsion                  8     7     5    23        -169.67124
  204 Torsion                  8     9    10    11        -178.10723
  205 Torsion                  8     9    10    29         -62.99629
  206 Torsion                  8     9    18    40          72.13284
  207 Torsion                  8     9    18    41        -166.48553
  208 Torsion                  8     9    18    42         -47.90914
  209 Torsion                  9     8     7    24         177.37261
  210 Torsion                  9     8     7    25         -68.23138
  211 Torsion                  9    10     6    20          59.00630
  212 Torsion                  9    10    11    12         -92.70525
  213 Torsion                  9    10    11    30         146.58180
  214 Torsion                  9    10    11    31          33.01424
  215 Torsion                 10     6     1    14         -60.40864
  216 Torsion                 10     6     1    21        -177.97788
  217 Torsion                 10     6     5    23         171.21900
  218 Torsion                 10     6    20    19         109.31869
  219 Torsion                 10     9     8    26          69.84127
  220 Torsion                 10     9     8    27        -174.00843
  221 Torsion                 10     9    18    40         -50.72981
  222 Torsion                 10     9    18    41          70.65182
  223 Torsion                 10     9    18    42        -170.77178
  224 Torsion                 10    11    12    13         -54.58154
  225 Torsion                 10    11    12    32        -174.87205
  226 Torsion                 10    11    12    33          70.15219
  227 Torsion                 11    10     6    20         -68.60908
  228 Torsion                 11    10     9    18         -56.58001
  229 Torsion                 11    10     9    28          62.98768
  230 Torsion                 11    12    13    14         -27.84177
  231 Torsion                 11    12    13    15        -146.61087
  232 Torsion                 11    12    13    19          95.11507
  233 Torsion                 12    11    10    29         151.59562
  234 Torsion                 12    13    15    34        -179.13103
  235 Torsion                 12    13    15    35         -60.20856
  236 Torsion                 12    13    15    36          62.02524
  237 Torsion                 12    13    19    20         -47.65049
  238 Torsion                 13    12    11    30          66.07373
  239 Torsion                 13    12    11    31         178.06976
  240 Torsion                 13    14     1    21          85.92782
  241 Torsion                 14     1     6    20          59.61897
  242 Torsion                 14    13    12    32          90.55812
  243 Torsion                 14    13    12    33        -152.30411
  244 Torsion                 14    13    15    34          60.45418
  245 Torsion                 14    13    15    35         179.37665
  246 Torsion                 14    13    15    36         -58.38955
  247 Torsion                 14    13    19    20          75.35750
  248 Torsion                 15    13    12    32         -28.21099
  249 Torsion                 15    13    12    33          88.92678
  250 Torsion                 15    13    19    20        -168.33896
  251 Torsion                 16     3     4    17         -29.61688
  252 Torsion                 16     3     4    22          85.06357
  253 Torsion                 17     4     5    23         -47.49802
  254 Torsion                 18     9     8    26         -54.76293
  255 Torsion                 18     9     8    27          61.38737
  256 Torsion                 18     9    10    29          58.53093
  257 Torsion                 19    13    12    32        -146.48505
  258 Torsion                 19    13    12    33         -29.34728
  259 Torsion                 19    13    15    34         -57.60464
  260 Torsion                 19    13    15    35          61.31782
  261 Torsion                 19    13    15    36        -176.44838
  262 Torsion                 20     6     1    21         -57.95027
  263 Torsion                 20     6     5    23          54.87981
  264 Torsion                 20     6    10    29         175.17322
  265 Torsion                 22     4     5    23        -166.01827
  266 Torsion                 22     4    17    37         -59.02762
  267 Torsion                 22     4    17    38          60.25902
  268 Torsion                 22     4    17    39        -178.51497
  269 Torsion                 23     5     7    24          66.77180
  270 Torsion                 23     5     7    25         -48.91051
  271 Torsion                 24     7     8    26          54.56966
  272 Torsion                 24     7     8    27         -60.87322
  273 Torsion                 25     7     8    26         168.96567
  274 Torsion                 25     7     8    27          53.52279
  275 Torsion                 26     8     9    28        -170.72906
  276 Torsion                 27     8     9    28         -54.57875
  277 Torsion                 28     9    10    29         178.09862
  278 Torsion                 28     9    18    40        -171.30824
  279 Torsion                 28     9    18    41         -49.92662
  280 Torsion                 28     9    18    42          68.64978
  281 Torsion                 29    10    11    30          30.88266
  282 Torsion                 29    10    11    31         -82.68490
  283 Torsion                 30    11    12    32         -54.21678
  284 Torsion                 30    11    12    33        -169.19254
  285 Torsion                 31    11    12    32          57.77925
  286 Torsion                 31    11    12    33         -57.19652


            XYZ format geometry
            -------------------
    42
 geometry
 C                     1.46034158     0.26333076    -0.02503674
 O                     1.89632184    -0.68237135     0.95187341
 C                     1.76420711    -1.99660083     0.66284386
 C                     0.47603142    -2.42416192    -0.04331037
 C                    -0.10443392    -1.37069901    -1.01317208
 C                    -0.01209002     0.04452072    -0.41687243
 C                    -1.55179168    -1.66235661    -1.45460643
 C                    -2.57563649    -1.43415226    -0.34779483
 C                    -2.47113724    -0.03763254     0.29645070
 C                    -1.01083558     0.23847318     0.76719876
 C                    -0.84365429     1.60830095     1.46713560
 C                    -0.42739266     2.78643940     0.57791491
 C                     0.86183253     2.52278922    -0.22839740
 O                     1.69817294     1.58946921     0.46408686
 C                     1.65739331     3.81400076    -0.40085921
 O                     2.58531145    -2.80512089     1.08604700
 C                     0.71896478    -3.75934984    -0.76076840
 C                    -3.50211753     0.04253785     1.43048379
 O                     0.57472754     2.04435250    -1.55074537
 O                    -0.41541856     0.97146382    -1.45154117
 H                     2.11218104     0.14947850    -0.90257260
 H                    -0.23799394    -2.61308698     0.76718415
 H                     0.50182331    -1.38690544    -1.93144419
 H                    -1.64969746    -2.68399655    -1.83490066
 H                    -1.80557875    -1.01124459    -2.30144484
 H                    -2.46052674    -2.20768980     0.42146722
 H                    -3.58031678    -1.56898659    -0.76812977
 H                    -2.75372888     0.71015599    -0.45608388
 H                    -0.78949241    -0.51068469     1.53992965
 H                    -0.07391060     1.49027411     2.24318076
 H                    -1.74005091     1.89245640     2.02407825
 H                    -0.26935798     3.63785516     1.25271494
 H                    -1.25125465     3.06599511    -0.08964176
 H                     2.56526213     3.62837966    -0.98700116
 H                     1.07509001     4.57121167    -0.93665888
 H                     1.97633375     4.22049523     0.56481639
 H                     1.11293682    -4.51332065    -0.07006677
 H                    -0.20244782    -4.16885489    -1.18301363
 H                     1.44812937    -3.64368940    -1.57022907
 H                    -3.19816513    -0.56790778     2.28737531
 H                    -3.64907072     1.07035060     1.77301996
 H                    -4.48117312    -0.31527040     1.09239637

 ==============================================================================
                                internuclear distances
 ------------------------------------------------------------------------------
       center one      |      center two      | atomic units |  angstroms
 ------------------------------------------------------------------------------
    2 O                |   1 C                |     2.69826  |     1.42786
    3 C                |   2 O                |     2.55511  |     1.35211
    4 C                |   3 C                |     2.89126  |     1.52999
    5 C                |   4 C                |     2.91983  |     1.54511
    6 C                |   1 C                |     2.90887  |     1.53931
    6 C                |   5 C                |     2.90732  |     1.53849
    7 C                |   5 C                |     2.91212  |     1.54103
    8 C                |   7 C                |     2.88167  |     1.52492
    9 C                |   8 C                |     2.91302  |     1.54151
   10 C                |   6 C                |     2.95011  |     1.56113
   10 C                |   9 C                |     2.94598  |     1.55895
   11 C                |  10 C                |     2.92407  |     1.54735
   12 C                |  11 C                |     2.89813  |     1.53362
   13 C                |  12 C                |     2.91640  |     1.54329
   14 O                |   1 C                |     2.70861  |     1.43333
   14 O                |  13 C                |     2.70573  |     1.43181
   15 C                |  13 C                |     2.88447  |     1.52640
   16 O                |   3 C                |     2.31984  |     1.22761
   17 C                |   4 C                |     2.90089  |     1.53509
   18 C                |   9 C                |     2.90021  |     1.53472
   19 O                |  13 C                |     2.71222  |     1.43525
   20 O                |   6 C                |     2.73354  |     1.44653
   21 H                |   1 C                |     2.07692  |     1.09906
   22 H                |   4 C                |     2.07218  |     1.09655
   23 H                |   5 C                |     2.07959  |     1.10047
   24 H                |   7 C                |     2.06833  |     1.09451
   25 H                |   7 C                |     2.07482  |     1.09795
   26 H                |   8 C                |     2.07300  |     1.09698
   27 H                |   8 C                |     2.07375  |     1.09738
   28 H                |   9 C                |     2.07470  |     1.09789
   29 H                |  10 C                |     2.07642  |     1.09879
   30 H                |  11 C                |     2.07757  |     1.09940
   31 H                |  11 C                |     2.06530  |     1.09291
   32 H                |  12 C                |     2.07460  |     1.09783
   33 H                |  12 C                |     2.07227  |     1.09660
   34 H                |  15 C                |     2.07203  |     1.09647
   35 H                |  15 C                |     2.06968  |     1.09523
   36 H                |  15 C                |     2.06965  |     1.09521
   37 H                |  17 C                |     2.07074  |     1.09579
   38 H                |  17 C                |     2.06576  |     1.09315
   39 H                |  17 C                |     2.07034  |     1.09558
   40 H                |  18 C                |     2.06948  |     1.09512
   41 H                |  18 C                |     2.06606  |     1.09331
   42 H                |  18 C                |     2.07085  |     1.09585
 ------------------------------------------------------------------------------
                         number of included internuclear distances:         44
 ==============================================================================


 ==============================================================================
                                 internuclear angles
 ------------------------------------------------------------------------------
        center 1       |       center 2       |       center 3       |  degrees
 ------------------------------------------------------------------------------
    2 O                |   1 C                |   6 C                |   111.84
    2 O                |   1 C                |  14 O                |   109.19
    2 O                |   1 C                |  21 H                |   107.25
    6 C                |   1 C                |  14 O                |   112.15
    6 C                |   1 C                |  21 H                |   110.45
   14 O                |   1 C                |  21 H                |   105.66
    1 C                |   2 O                |   3 C                |   117.88
    2 O                |   3 C                |   4 C                |   116.91
    2 O                |   3 C                |  16 O                |   120.07
    4 C                |   3 C                |  16 O                |   122.56
    3 C                |   4 C                |   5 C                |   114.55
    3 C                |   4 C                |  17 C                |   109.00
    3 C                |   4 C                |  22 H                |   104.79
    5 C                |   4 C                |  17 C                |   111.05
    5 C                |   4 C                |  22 H                |   109.68
   17 C                |   4 C                |  22 H                |   107.38
    4 C                |   5 C                |   6 C                |   111.18
    4 C                |   5 C                |   7 C                |   113.80
    4 C                |   5 C                |  23 H                |   107.86
    6 C                |   5 C                |   7 C                |   109.97
    6 C                |   5 C                |  23 H                |   107.69
    7 C                |   5 C                |  23 H                |   106.00
    1 C                |   6 C                |   5 C                |   106.67
    1 C                |   6 C                |  10 C                |   113.66
    1 C                |   6 C                |  20 O                |   110.96
    5 C                |   6 C                |  10 C                |   111.71
    5 C                |   6 C                |  20 O                |   107.19
   10 C                |   6 C                |  20 O                |   106.53
    5 C                |   7 C                |   8 C                |   113.23
    5 C                |   7 C                |  24 H                |   111.11
    5 C                |   7 C                |  25 H                |   109.01
    8 C                |   7 C                |  24 H                |   109.38
    8 C                |   7 C                |  25 H                |   108.41
   24 H                |   7 C                |  25 H                |   105.36
    7 C                |   8 C                |   9 C                |   113.17
    7 C                |   8 C                |  26 H                |   109.45
    7 C                |   8 C                |  27 H                |   108.56
    9 C                |   8 C                |  26 H                |   109.79
    9 C                |   8 C                |  27 H                |   109.48
   26 H                |   8 C                |  27 H                |   106.14
    8 C                |   9 C                |  10 C                |   110.50
    8 C                |   9 C                |  18 C                |   108.10
    8 C                |   9 C                |  28 H                |   108.25
   10 C                |   9 C                |  18 C                |   113.38
   10 C                |   9 C                |  28 H                |   109.11
   18 C                |   9 C                |  28 H                |   107.34
    6 C                |  10 C                |   9 C                |   110.38
    6 C                |  10 C                |  11 C                |   112.58
    6 C                |  10 C                |  29 H                |   108.65
    9 C                |  10 C                |  11 C                |   113.24
    9 C                |  10 C                |  29 H                |   106.28
   11 C                |  10 C                |  29 H                |   105.29
   10 C                |  11 C                |  12 C                |   116.56
   10 C                |  11 C                |  30 H                |   107.45
   10 C                |  11 C                |  31 H                |   111.84
   12 C                |  11 C                |  30 H                |   107.56
   12 C                |  11 C                |  31 H                |   108.56
   30 H                |  11 C                |  31 H                |   104.03
   11 C                |  12 C                |  13 C                |   113.48
   11 C                |  12 C                |  32 H                |   106.17
   11 C                |  12 C                |  33 H                |   110.17
   13 C                |  12 C                |  32 H                |   109.47
   13 C                |  12 C                |  33 H                |   110.68
   32 H                |  12 C                |  33 H                |   106.54
   12 C                |  13 C                |  14 O                |   110.28
   12 C                |  13 C                |  15 C                |   110.48
   12 C                |  13 C                |  19 O                |   111.79
   14 O                |  13 C                |  15 C                |   107.55
   14 O                |  13 C                |  19 O                |   110.19
   15 C                |  13 C                |  19 O                |   106.39
    1 C                |  14 O                |  13 C                |   109.95
   13 C                |  15 C                |  34 H                |   110.41
   13 C                |  15 C                |  35 H                |   111.29
   13 C                |  15 C                |  36 H                |   111.48
   34 H                |  15 C                |  35 H                |   107.20
   34 H                |  15 C                |  36 H                |   107.04
   35 H                |  15 C                |  36 H                |   109.24
    4 C                |  17 C                |  37 H                |   111.15
    4 C                |  17 C                |  38 H                |   111.90
    4 C                |  17 C                |  39 H                |   111.03
   37 H                |  17 C                |  38 H                |   106.78
   37 H                |  17 C                |  39 H                |   107.40
   38 H                |  17 C                |  39 H                |   108.37
    9 C                |  18 C                |  40 H                |   111.26
    9 C                |  18 C                |  41 H                |   111.77
    9 C                |  18 C                |  42 H                |   110.80
   40 H                |  18 C                |  41 H                |   108.43
   40 H                |  18 C                |  42 H                |   107.90
   41 H                |  18 C                |  42 H                |   106.47
 ------------------------------------------------------------------------------
                            number of included internuclear angles:         89
 ==============================================================================


 Summary of "ao basis" -> "" (cartesian)
 ------------------------------------------------------------------------------
       Tag                 Description            Shells   Functions and Types
 ---------------- ------------------------------  ------  ---------------------
 *                           6-31G*                   on all atoms 


                              NWChem Property Module
                              ----------------------


                                     molecule

  itol2e modified to match energy
  convergence criterion.

                                 NWChem DFT Module
                                 -----------------


                                     molecule


                      Basis "ao basis" -> "ao basis" (cartesian)
                      -----
  C (Carbon)
  ----------
            Exponent  Coefficients 
       -------------- ---------------------------------------------------------
  1 S  3.04752490E+03  0.001835
  1 S  4.57369510E+02  0.014037
  1 S  1.03948690E+02  0.068843
  1 S  2.92101550E+01  0.232184
  1 S  9.28666300E+00  0.467941
  1 S  3.16392700E+00  0.362312

  2 S  7.86827240E+00 -0.119332
  2 S  1.88128850E+00 -0.160854
  2 S  5.44249300E-01  1.143456

  3 P  7.86827240E+00  0.068999
  3 P  1.88128850E+00  0.316424
  3 P  5.44249300E-01  0.744308

  4 S  1.68714400E-01  1.000000

  5 P  1.68714400E-01  1.000000

  6 D  8.00000000E-01  1.000000

  O (Oxygen)
  ----------
            Exponent  Coefficients 
       -------------- ---------------------------------------------------------
  1 S  5.48467170E+03  0.001831
  1 S  8.25234950E+02  0.013950
  1 S  1.88046960E+02  0.068445
  1 S  5.29645000E+01  0.232714
  1 S  1.68975700E+01  0.470193
  1 S  5.79963530E+00  0.358521

  2 S  1.55396160E+01 -0.110778
  2 S  3.59993360E+00 -0.148026
  2 S  1.01376180E+00  1.130767

  3 P  1.55396160E+01  0.070874
  3 P  3.59993360E+00  0.339753
  3 P  1.01376180E+00  0.727159

  4 S  2.70005800E-01  1.000000

  5 P  2.70005800E-01  1.000000

  6 D  8.00000000E-01  1.000000

  H (Hydrogen)
  ------------
            Exponent  Coefficients 
       -------------- ---------------------------------------------------------
  1 S  1.87311370E+01  0.033495
  1 S  2.82539370E+00  0.234727
  1 S  6.40121700E-01  0.813757

  2 S  1.61277800E-01  1.000000


 Summary of "ao basis" -> "ao basis" (cartesian)
 ------------------------------------------------------------------------------
       Tag                 Description            Shells   Functions and Types
 ---------------- ------------------------------  ------  ---------------------
 C                           6-31G*                  6       15   3s2p1d
 O                           6-31G*                  6       15   3s2p1d
 H                           6-31G*                  2        2   2s


 Summary of "ao basis" -> "ao basis" (cartesian)
 ------------------------------------------------------------------------------
       Tag                 Description            Shells   Functions and Types
 ---------------- ------------------------------  ------  ---------------------
 C                           6-31G*                  6       15   3s2p1d
 O                           6-31G*                  6       15   3s2p1d
 H                           6-31G*                  2        2   2s


  Caching 1-el integrals 
  itol2e modified to match energy
  convergence criterion.

            General Information
            -------------------
          SCF calculation type: DFT
          Wavefunction type:  closed shell.
          No. of atoms     :    42
          No. of electrons :   152
           Alpha electrons :    76
            Beta electrons :    76
          Charge           :     0
          Spin multiplicity:     1
          Use of symmetry is: off; symmetry adaption is: off
          Maximum number of iterations:  30
          AO basis - number of functions:   344
                     number of shells:   164
          Convergence on energy requested: 1.00D-07
          Convergence on density requested: 1.00D-05
          Convergence on gradient requested: 5.00D-04

              XC Information
              --------------
                         B3LYP Method XC Potential
                     Hartree-Fock (Exact) Exchange  0.200          
                        Slater Exchange Functional  0.800 local    
                    Becke 1988 Exchange Functional  0.720 non-local
              Lee-Yang-Parr Correlation Functional  0.810          
                  VWN I RPA Correlation Functional  0.190 local    

             Grid Information
             ----------------
          Grid used for XC integration:  fine      
          Radial quadrature: Mura-Knowles        
          Angular quadrature: Lebedev. 
          Tag              B.-S. Rad. Rad. Pts. Rad. Cut. Ang. Pts.
          ---              ---------- --------- --------- ---------
          C                   0.70       70          14.0       590
          O                   0.60       70          13.0       590
          H                   0.35       60          14.0       590
          Grid pruning is: on 
          Number of quadrature shells:  2720
          Spatial weights used:  Erf1

          Convergence Information
          -----------------------
          Convergence aids based upon iterative change in 
          total energy or number of iterations. 
          Levelshifting, if invoked, occurs when the 
          HOMO/LUMO gap drops below (HL_TOL): 1.00D-02
          DIIS, if invoked, will attempt to extrapolate 
          using up to (NFOCK): 10 stored Fock matrices.

                    Damping( 0%)  Levelshifting(0.5)       DIIS
                  --------------- ------------------- ---------------
          dE  on:    start            ASAP                start   
          dE off:    2 iters         30 iters            30 iters 


      Screening Tolerance Information
      -------------------------------
          Density screening/tol_rho: 1.00D-11
          AO Gaussian exp screening on grid/accAOfunc:  16
          CD Gaussian exp screening on grid/accCDfunc:  20
          XC Gaussian exp screening on grid/accXCfunc:  20
          Schwarz screening/accCoul: 1.00D-08


      Superposition of Atomic Density Guess
      -------------------------------------

 Sum of atomic energies:        -949.63668925

      Non-variational initial energy
      ------------------------------

 Total energy =    -962.344876
 1-e energy   =   -4968.544370
 2-e energy   =    2158.993455
 HOMO         =      -0.266178
 LUMO         =      -0.000456

   Time after variat. SCF:      7.1
   Time prior to 1st pass:      7.1

 Grid_pts file          = ./molecule.gridpts.0
 Record size in doubles =  12289        No. of grid_pts per rec  =   3070
 Max. records in memory =     97        Max. recs in file   =     21258


           Memory utilization after 1st SCF pass: 
           Heap Space remaining (MW):       11.89            11893130
          Stack Space remaining (MW):       13.10            13103364

   convergence    iter        energy       DeltaE   RMS-Dens  Diis-err    time
 ---------------- ----- ----------------- --------- --------- ---------  ------
 d= 0,ls=0.0,diis     1   -960.4591780807 -2.81D+03  9.28D-03  4.00D+00    49.6
 d= 0,ls=0.0,diis     2   -959.8676515756  5.92D-01  7.14D-03  1.01D+01    87.9
 d= 0,ls=0.0,diis     3   -960.7947754240 -9.27D-01  2.14D-03  8.02D-01   125.9
 d= 0,ls=0.0,diis     4   -960.8508277991 -5.61D-02  9.76D-04  2.30D-01   163.9
 d= 0,ls=0.0,diis     5   -960.8713380211 -2.05D-02  2.48D-04  1.14D-02   201.9
  Resetting Diis
 d= 0,ls=0.0,diis     6   -960.8723087163 -9.71D-04  8.84D-05  8.18D-04   244.6
 d= 0,ls=0.0,diis     7   -960.8723943557 -8.56D-05  4.82D-05  6.57D-05   287.3
 d= 0,ls=0.0,diis     8   -960.8723832986  1.11D-05  2.91D-05  1.73D-04   330.0
 d= 0,ls=0.0,diis     9   -960.8724014843 -1.82D-05  4.92D-06  5.30D-06   372.7
 d= 0,ls=0.0,diis    10   -960.8724019606 -4.76D-07  1.24D-06  3.13D-07   415.4
 d= 0,ls=0.0,diis    11   -960.8724019925 -3.18D-08  3.47D-07  2.03D-08   458.0


         Total DFT energy =     -960.872401992477
      One electron energy =    -4981.018332042811
           Coulomb energy =     2305.569455502691
    Exchange-Corr. energy =     -132.629564821621
 Nuclear repulsion energy =     1847.206039369264

 Numeric. integr. density =      151.999996950093

     Total iterative time =    450.9s


                       DFT Final Molecular Orbital Analysis
                       ------------------------------------

 Vector   20  Occ=2.000000D+00  E=-1.018032D+01
              MO Center= -3.5D+00,  4.3D-02,  1.4D+00, r^2= 2.8D-02
   Bfn.  Coefficient  Atom+Function         Bfn.  Coefficient  Atom+Function  
  ----- ------------  ---------------      ----- ------------  ---------------
   256      0.992919  18 C  s         

 Vector   21  Occ=2.000000D+00  E=-1.143566D+00
              MO Center=  4.5D-01,  1.4D+00, -9.6D-01, r^2= 2.0D+00
   Bfn.  Coefficient  Atom+Function         Bfn.  Coefficient  Atom+Function  
  ----- ------------  ---------------      ----- ------------  ---------------
   272      0.288551  19 O  s               276      0.281379  19 O  s         
   287      0.270084  20 O  s               291      0.254447  20 O  s         
   201      0.162412  14 O  s         

 Vector   22  Occ=2.000000D+00  E=-1.114323D+00
              MO Center=  1.7D+00, -7.4D-01,  5.4D-01, r^2= 2.5D+00
   Bfn.  Coefficient  Atom+Function         Bfn.  Coefficient  Atom+Function  
  ----- ------------  ---------------      ----- ------------  ---------------
    21      0.388998   2 O  s                17      0.361834   2 O  s         
    32      0.185565   3 C  s                16     -0.167952   2 O  s         

 Vector   23  Occ=2.000000D+00  E=-1.052016D+00
              MO Center=  1.5D+00,  7.7D-01,  2.0D-01, r^2= 3.8D+00
   Bfn.  Coefficient  Atom+Function         Bfn.  Coefficient  Atom+Function  
  ----- ------------  ---------------      ----- ------------  ---------------
   201      0.409637  14 O  s               197      0.359814  14 O  s         
   196     -0.168074  14 O  s               231     -0.167848  16 O  s         
   227     -0.165117  16 O  s               291     -0.164950  20 O  s         
   287     -0.155149  20 O  s         

 Vector   24  Occ=2.000000D+00  E=-1.015572D+00
              MO Center=  2.1D+00, -1.7D+00,  7.8D-01, r^2= 3.2D+00
   Bfn.  Coefficient  Atom+Function         Bfn.  Coefficient  Atom+Function  
  ----- ------------  ---------------      ----- ------------  ---------------
   231      0.374245  16 O  s               227      0.357586  16 O  s         
    21     -0.248187   2 O  s                17     -0.211961   2 O  s         
    34     -0.177603   3 C  py              226     -0.166622  16 O  s         

 Vector   25  Occ=2.000000D+00  E=-9.453042D-01
              MO Center=  2.5D-01,  1.2D+00, -9.8D-01, r^2= 2.5D+00
   Bfn.  Coefficient  Atom+Function         Bfn.  Coefficient  Atom+Function  
  ----- ------------  ---------------      ----- ------------  ---------------
   276      0.356075  19 O  s               291     -0.312889  20 O  s         
   272      0.302664  19 O  s               287     -0.254197  20 O  s         
    77     -0.168671   6 C  s         

 Vector   26  Occ=2.000000D+00  E=-8.528748D-01
              MO Center= -6.9D-01, -6.4D-01, -3.0D-01, r^2= 5.1D+00
   Bfn.  Coefficient  Atom+Function         Bfn.  Coefficient  Atom+Function  
  ----- ------------  ---------------      ----- ------------  ---------------
   291     -0.175187  20 O  s                62      0.172293   5 C  s         

 Vector   27  Occ=2.000000D+00  E=-8.180695D-01
              MO Center= -5.4D-01, -4.8D-01,  2.3D-01, r^2= 6.7D+00
   Bfn.  Coefficient  Atom+Function         Bfn.  Coefficient  Atom+Function  
  ----- ------------  ---------------      ----- ------------  ---------------
    47      0.186416   4 C  s                51      0.155806   4 C  s         

 Vector   28  Occ=2.000000D+00  E=-7.951401D-01
              MO Center= -7.8D-01,  8.4D-01,  1.7D-01, r^2= 7.8D+00
   Bfn.  Coefficient  Atom+Function         Bfn.  Coefficient  Atom+Function  
  ----- ------------  ---------------      ----- ------------  ---------------
   167      0.184842  12 C  s               107     -0.157174   8 C  s         

 Vector   29  Occ=2.000000D+00  E=-7.710075D-01
              MO Center=  2.4D-01,  6.1D-01, -1.1D-01, r^2= 6.3D+00
   Bfn.  Coefficient  Atom+Function         Bfn.  Coefficient  Atom+Function  
  ----- ------------  ---------------      ----- ------------  ---------------
   291     -0.202168  20 O  s                 2      0.193731   1 C  s         
   276      0.150675  19 O  s         

 Vector   30  Occ=2.000000D+00  E=-7.587913D-01
              MO Center= -1.9D-01, -9.5D-01, -2.3D-01, r^2= 8.6D+00
   Bfn.  Coefficient  Atom+Function         Bfn.  Coefficient  Atom+Function  
  ----- ------------  ---------------      ----- ------------  ---------------
   242      0.169367  17 C  s                47      0.160989   4 C  s         
    51      0.154331   4 C  s         

 Vector   31  Occ=2.000000D+00  E=-7.334891D-01
              MO Center= -4.5D-01,  1.3D+00, -2.9D-02, r^2= 9.2D+00
   Bfn.  Coefficient  Atom+Function         Bfn.  Coefficient  Atom+Function  
  ----- ------------  ---------------      ----- ------------  ---------------
   212      0.202993  15 C  s               216      0.184909  15 C  s         
    92     -0.162388   7 C  s         

 Vector   32  Occ=2.000000D+00  E=-7.039715D-01
              MO Center=  5.2D-01, -8.6D-02,  2.5D-01, r^2= 8.0D+00
   Bfn.  Coefficient  Atom+Function         Bfn.  Coefficient  Atom+Function  
  ----- ------------  ---------------      ----- ------------  ---------------
    19      0.218534   2 O  py                2      0.204167   1 C  s         
     6      0.177868   1 C  s         

 Vector   33  Occ=2.000000D+00  E=-6.892844D-01
              MO Center= -1.1D+00, -2.1D-01,  3.2D-01, r^2= 1.0D+01
   Bfn.  Coefficient  Atom+Function         Bfn.  Coefficient  Atom+Function  
  ----- ------------  ---------------      ----- ------------  ---------------
   257      0.219540  18 C  s               261      0.211614  18 C  s         
   242     -0.151351  17 C  s         

 Vector   34  Occ=2.000000D+00  E=-6.618294D-01
              MO Center= -6.3D-01,  2.3D-01, -2.6D-02, r^2= 8.6D+00
   Bfn.  Coefficient  Atom+Function         Bfn.  Coefficient  Atom+Function  
  ----- ------------  ---------------      ----- ------------  ---------------
   107      0.159502   8 C  s               111      0.154382   8 C  s         

 Vector   35  Occ=2.000000D+00  E=-6.498451D-01
              MO Center=  5.3D-01, -9.5D-01, -2.9D-01, r^2= 1.0D+01
   Bfn.  Coefficient  Atom+Function         Bfn.  Coefficient  Atom+Function  
  ----- ------------  ---------------      ----- ------------  ---------------
   246      0.208583  17 C  s               242      0.206226  17 C  s         

 Vector   36  Occ=2.000000D+00  E=-6.172004D-01
              MO Center= -5.4D-01,  8.3D-02,  2.0D-01, r^2= 7.5D+00
   Bfn.  Coefficient  Atom+Function         Bfn.  Coefficient  Atom+Function  
  ----- ------------  ---------------      ----- ------------  ---------------
    19      0.182690   2 O  py        

 Vector   37  Occ=2.000000D+00  E=-5.966399D-01
              MO Center= -5.9D-01, -5.1D-01, -4.0D-02, r^2= 7.5D+00
   Bfn.  Coefficient  Atom+Function         Bfn.  Coefficient  Atom+Function  
  ----- ------------  ---------------      ----- ------------  ---------------
    96      0.139381   7 C  s                19      0.133251   2 O  py        
    92      0.132558   7 C  s         

 Vector   38  Occ=2.000000D+00  E=-5.791050D-01
              MO Center= -4.2D-01, -2.9D-01, -1.0D-01, r^2= 7.6D+00
   Bfn.  Coefficient  Atom+Function         Bfn.  Coefficient  Atom+Function  
  ----- ------------  ---------------      ----- ------------  ---------------
   199      0.150361  14 O  py        

 Vector   39  Occ=2.000000D+00  E=-5.710939D-01
              MO Center=  4.2D-01,  1.0D+00, -4.6D-02, r^2= 6.9D+00
   Bfn.  Coefficient  Atom+Function         Bfn.  Coefficient  Atom+Function  
  ----- ------------  ---------------      ----- ------------  ---------------
    19      0.190304   2 O  py              289     -0.158352  20 O  py        

 Vector   40  Occ=2.000000D+00  E=-5.562353D-01
              MO Center=  5.0D-01,  7.4D-01, -1.9D-01, r^2= 5.9D+00
   Bfn.  Coefficient  Atom+Function         Bfn.  Coefficient  Atom+Function  
  ----- ------------  ---------------      ----- ------------  ---------------
   199      0.230783  14 O  py                4     -0.176366   1 C  py        
   185      0.170242  13 C  pz        

 Vector   41  Occ=2.000000D+00  E=-5.344610D-01
              MO Center= -8.5D-02, -1.0D-01,  5.6D-02, r^2= 6.8D+00
   Bfn.  Coefficient  Atom+Function         Bfn.  Coefficient  Atom+Function  
  ----- ------------  ---------------      ----- ------------  ---------------
     3      0.177127   1 C  px                5     -0.153470   1 C  pz        

 Vector   42  Occ=2.000000D+00  E=-5.257331D-01
              MO Center=  2.7D-01, -2.2D-01, -1.6D-01, r^2= 7.6D+00
   Bfn.  Coefficient  Atom+Function         Bfn.  Coefficient  Atom+Function  
  ----- ------------  ---------------      ----- ------------  ---------------
    48      0.164549   4 C  px               64      0.155200   5 C  py        

 Vector   43  Occ=2.000000D+00  E=-5.135881D-01
              MO Center=  3.2D-01, -6.2D-01, -1.9D-01, r^2= 7.7D+00
   Bfn.  Coefficient  Atom+Function         Bfn.  Coefficient  Atom+Function  
  ----- ------------  ---------------      ----- ------------  ---------------
    48      0.183003   4 C  px        

 Vector   44  Occ=2.000000D+00  E=-4.855547D-01
              MO Center= -4.1D-02,  2.7D-01,  3.0D-01, r^2= 7.4D+00
   Bfn.  Coefficient  Atom+Function         Bfn.  Coefficient  Atom+Function  
  ----- ------------  ---------------      ----- ------------  ---------------
    20      0.159554   2 O  pz              140      0.158620  10 C  pz        

 Vector   45  Occ=2.000000D+00  E=-4.748994D-01
              MO Center= -1.7D-01,  6.0D-01, -1.4D-01, r^2= 7.9D+00
   Bfn.  Coefficient  Atom+Function         Bfn.  Coefficient  Atom+Function  
  ----- ------------  ---------------      ----- ------------  ---------------
   288      0.145829  20 O  px               21      0.131951   2 O  s         

 Vector   46  Occ=2.000000D+00  E=-4.680350D-01
              MO Center=  2.0D-01,  1.0D-01,  1.1D-01, r^2= 9.7D+00
   Bfn.  Coefficient  Atom+Function         Bfn.  Coefficient  Atom+Function  
  ----- ------------  ---------------      ----- ------------  ---------------
   231      0.183321  16 O  s               291      0.173036  20 O  s         
    18     -0.164560   2 O  px        

 Vector   47  Occ=2.000000D+00  E=-4.627383D-01
              MO Center= -4.9D-01,  2.2D-02, -1.8D-01, r^2= 9.3D+00
   Bfn.  Coefficient  Atom+Function         Bfn.  Coefficient  Atom+Function  
  ----- ------------  ---------------      ----- ------------  ---------------
   275      0.167619  19 O  pz              108      0.159190   8 C  px        
   276     -0.150617  19 O  s         

 Vector   48  Occ=2.000000D+00  E=-4.519294D-01
              MO Center= -3.0D-01, -2.7D-01, -1.5D-01, r^2= 9.5D+00
   Bfn.  Coefficient  Atom+Function         Bfn.  Coefficient  Atom+Function  
  ----- ------------  ---------------      ----- ------------  ---------------
    94      0.152899   7 C  py        

 Vector   49  Occ=2.000000D+00  E=-4.474166D-01
              MO Center=  1.0D-01, -5.1D-01,  6.2D-01, r^2= 1.1D+01
   Bfn.  Coefficient  Atom+Function         Bfn.  Coefficient  Atom+Function  
  ----- ------------  ---------------      ----- ------------  ---------------
   231      0.235304  16 O  s               228      0.207986  16 O  px        
   229     -0.173891  16 O  py               34      0.152982   3 C  py        

 Vector   50  Occ=2.000000D+00  E=-4.384891D-01
              MO Center=  2.7D-01, -2.0D-01,  1.0D-01, r^2= 1.3D+01
   Bfn.  Coefficient  Atom+Function         Bfn.  Coefficient  Atom+Function  
  ----- ------------  ---------------      ----- ------------  ---------------
   228      0.192603  16 O  px              231      0.187125  16 O  s         
   229     -0.172494  16 O  py        

 Vector   51  Occ=2.000000D+00  E=-4.352195D-01
              MO Center=  2.6D-02, -1.9D-01,  5.3D-02, r^2= 9.6D+00
   Bfn.  Coefficient  Atom+Function         Bfn.  Coefficient  Atom+Function  
  ----- ------------  ---------------      ----- ------------  ---------------
   200     -0.167448  14 O  pz              201     -0.165196  14 O  s         
    20      0.156103   2 O  pz              276     -0.155974  19 O  s         

 Vector   52  Occ=2.000000D+00  E=-4.231733D-01
              MO Center=  2.0D-01, -4.1D-01,  5.4D-02, r^2= 9.4D+00
   Bfn.  Coefficient  Atom+Function         Bfn.  Coefficient  Atom+Function  
  ----- ------------  ---------------      ----- ------------  ---------------
    33      0.179850   3 C  px        

 Vector   53  Occ=2.000000D+00  E=-4.199316D-01
              MO Center= -2.0D-01,  5.4D-01, -2.1D-01, r^2= 1.1D+01
   Bfn.  Coefficient  Atom+Function         Bfn.  Coefficient  Atom+Function  
  ----- ------------  ---------------      ----- ------------  ---------------
   275      0.212540  19 O  pz              290      0.167017  20 O  pz        
   215      0.156209  15 C  pz              198      0.151460  14 O  px        

 Vector   54  Occ=2.000000D+00  E=-4.140501D-01
              MO Center= -5.0D-01,  1.2D+00,  2.3D-01, r^2= 9.9D+00
   Bfn.  Coefficient  Atom+Function         Bfn.  Coefficient  Atom+Function  
  ----- ------------  ---------------      ----- ------------  ---------------
   259     -0.192805  18 C  py              215      0.183235  15 C  pz        
   184      0.159477  13 C  py              198      0.158112  14 O  px        

 Vector   55  Occ=2.000000D+00  E=-4.072480D-01
              MO Center= -2.4D-01,  3.3D-02, -4.6D-02, r^2= 1.4D+01
   Bfn.  Coefficient  Atom+Function         Bfn.  Coefficient  Atom+Function  
  ----- ------------  ---------------      ----- ------------  ---------------
   213      0.148424  15 C  px              260      0.148597  18 C  pz        
   288     -0.143266  20 O  px              245     -0.140048  17 C  pz        
   243     -0.138512  17 C  px              215      0.137071  15 C  pz        

 Vector   56  Occ=2.000000D+00  E=-4.028129D-01
              MO Center=  4.7D-01, -4.1D-02, -1.3D-01, r^2= 1.1D+01
   Bfn.  Coefficient  Atom+Function         Bfn.  Coefficient  Atom+Function  
  ----- ------------  ---------------      ----- ------------  ---------------
    20      0.173843   2 O  pz              215     -0.172036  15 C  pz        
    65      0.165354   5 C  pz        

 Vector   57  Occ=2.000000D+00  E=-3.986845D-01
              MO Center=  3.9D-02, -2.9D-01, -2.4D-01, r^2= 1.3D+01
   Bfn.  Coefficient  Atom+Function         Bfn.  Coefficient  Atom+Function  
  ----- ------------  ---------------      ----- ------------  ---------------
   245      0.190698  17 C  pz              213      0.169773  15 C  px        

 Vector   58  Occ=2.000000D+00  E=-3.971338D-01
              MO Center=  2.9D-01,  1.7D+00, -2.1D-01, r^2= 9.3D+00
   Bfn.  Coefficient  Atom+Function         Bfn.  Coefficient  Atom+Function  
  ----- ------------  ---------------      ----- ------------  ---------------
   213      0.178469  15 C  px              329     -0.172103  35 H  s         
   140      0.155022  10 C  pz              170     -0.154448  12 C  pz        
   289     -0.150293  20 O  py        

 Vector   59  Occ=2.000000D+00  E=-3.937804D-01
              MO Center=  1.6D-01,  9.2D-01, -2.1D-01, r^2= 1.1D+01
   Bfn.  Coefficient  Atom+Function         Bfn.  Coefficient  Atom+Function  
  ----- ------------  ---------------      ----- ------------  ---------------
   215      0.166707  15 C  pz              214      0.155191  15 C  py        

 Vector   60  Occ=2.000000D+00  E=-3.869348D-01
              MO Center=  2.0D-01,  3.6D-02, -5.5D-02, r^2= 1.0D+01
   Bfn.  Coefficient  Atom+Function         Bfn.  Coefficient  Atom+Function  
  ----- ------------  ---------------      ----- ------------  ---------------
   244      0.183872  17 C  py              274      0.177144  19 O  py        
   199      0.168312  14 O  py              214      0.154758  15 C  py        
   201      0.152640  14 O  s         

 Vector   61  Occ=2.000000D+00  E=-3.759439D-01
              MO Center= -7.6D-01, -1.4D+00, -3.1D-01, r^2= 9.2D+00
   Bfn.  Coefficient  Atom+Function         Bfn.  Coefficient  Atom+Function  
  ----- ------------  ---------------      ----- ------------  ---------------
   245      0.198042  17 C  pz              337     -0.150217  39 H  s         

 Vector   62  Occ=2.000000D+00  E=-3.738822D-01
              MO Center= -9.8D-01, -5.0D-01,  2.5D-01, r^2= 1.1D+01
   Bfn.  Coefficient  Atom+Function         Bfn.  Coefficient  Atom+Function  
  ----- ------------  ---------------      ----- ------------  ---------------
   258      0.181588  18 C  px              243      0.167748  17 C  px        

 Vector   63  Occ=2.000000D+00  E=-3.632906D-01
              MO Center= -7.2D-01, -1.0D+00,  2.1D-01, r^2= 9.9D+00
   Bfn.  Coefficient  Atom+Function         Bfn.  Coefficient  Atom+Function  
  ----- ------------  ---------------      ----- ------------  ---------------
   258     -0.202490  18 C  px              243      0.189371  17 C  px        
   123      0.153987   9 C  px        

 Vector   64  Occ=2.000000D+00  E=-3.564535D-01
              MO Center= -4.3D-01,  6.5D-01, -1.2D-01, r^2= 9.7D+00
   Bfn.  Coefficient  Atom+Function         Bfn.  Coefficient  Atom+Function  
  ----- ------------  ---------------      ----- ------------  ---------------
   198      0.156136  14 O  px              275      0.154729  19 O  pz        
   155     -0.153870  11 C  pz        

 Vector   65  Occ=2.000000D+00  E=-3.545755D-01
              MO Center= -5.5D-01, -3.3D-01,  3.3D-01, r^2= 9.4D+00
   Bfn.  Coefficient  Atom+Function         Bfn.  Coefficient  Atom+Function  
  ----- ------------  ---------------      ----- ------------  ---------------
   125      0.185243   9 C  pz              260     -0.169085  18 C  pz        
    50     -0.167621   4 C  pz               18     -0.156474   2 O  px        
   170      0.151726  12 C  pz        

 Vector   66  Occ=2.000000D+00  E=-3.501107D-01
              MO Center= -9.4D-01, -2.4D-01,  1.7D-01, r^2= 9.1D+00
   Bfn.  Coefficient  Atom+Function         Bfn.  Coefficient  Atom+Function  
  ----- ------------  ---------------      ----- ------------  ---------------
   124      0.190652   9 C  py              109     -0.183282   8 C  py        
    64      0.168310   5 C  py              169      0.169015  12 C  py        
   154     -0.164450  11 C  py              139      0.159560  10 C  py        

 Vector   67  Occ=2.000000D+00  E=-3.457529D-01
              MO Center= -1.3D-01,  1.5D-02, -1.9D-01, r^2= 8.8D+00
   Bfn.  Coefficient  Atom+Function         Bfn.  Coefficient  Atom+Function  
  ----- ------------  ---------------      ----- ------------  ---------------
    49      0.181836   4 C  py              290      0.179376  20 O  pz        
   169      0.161528  12 C  py              244     -0.154352  17 C  py        

 Vector   68  Occ=2.000000D+00  E=-3.323282D-01
              MO Center=  1.6D-02, -6.5D-01,  4.6D-02, r^2= 9.0D+00
   Bfn.  Coefficient  Atom+Function         Bfn.  Coefficient  Atom+Function  
  ----- ------------  ---------------      ----- ------------  ---------------
   230      0.191235  16 O  pz               95     -0.170468   7 C  pz        
   170     -0.156407  12 C  pz        

 Vector   69  Occ=2.000000D+00  E=-3.250169D-01
              MO Center= -1.5D-01, -6.1D-01,  3.2D-02, r^2= 8.4D+00
   Bfn.  Coefficient  Atom+Function         Bfn.  Coefficient  Atom+Function  
  ----- ------------  ---------------      ----- ------------  ---------------
    20      0.208399   2 O  pz              230     -0.193388  16 O  pz        
    93      0.156093   7 C  px              110      0.153170   8 C  pz        

 Vector   70  Occ=2.000000D+00  E=-3.151315D-01
              MO Center=  3.6D-02, -1.0D-01,  6.1D-01, r^2= 8.0D+00
   Bfn.  Coefficient  Atom+Function         Bfn.  Coefficient  Atom+Function  
  ----- ------------  ---------------      ----- ------------  ---------------
    18      0.276440   2 O  px              230      0.224914  16 O  pz        
    22      0.201464   2 O  px              138      0.201791  10 C  px        
   153     -0.162373  11 C  px              123     -0.160979   9 C  px        
   234      0.155043  16 O  pz        

 Vector   71  Occ=2.000000D+00  E=-3.144254D-01
              MO Center= -1.4D+00,  2.2D-02,  1.2D-01, r^2= 6.1D+00
   Bfn.  Coefficient  Atom+Function         Bfn.  Coefficient  Atom+Function  
  ----- ------------  ---------------      ----- ------------  ---------------
   124     -0.212044   9 C  py              109      0.201374   8 C  py        
   290     -0.189675  20 O  pz              139      0.174120  10 C  py        
   318     -0.171329  29 H  s               154     -0.163909  11 C  py        
   316     -0.158892  28 H  s         

 Vector   72  Occ=2.000000D+00  E=-3.041881D-01
              MO Center=  1.8D-01,  1.8D-01,  3.1D-01, r^2= 8.1D+00
   Bfn.  Coefficient  Atom+Function         Bfn.  Coefficient  Atom+Function  
  ----- ------------  ---------------      ----- ------------  ---------------
    18      0.254400   2 O  px               22      0.188888   2 O  px        
   198     -0.176546  14 O  px              200      0.176618  14 O  pz        
   168     -0.166263  12 C  px              138     -0.152320  10 C  px        

 Vector   73  Occ=2.000000D+00  E=-2.993009D-01
              MO Center= -2.8D-01,  5.8D-01, -2.4D-01, r^2= 6.7D+00
   Bfn.  Coefficient  Atom+Function         Bfn.  Coefficient  Atom+Function  
  ----- ------------  ---------------      ----- ------------  ---------------
   200      0.263770  14 O  pz              273      0.240589  19 O  px        
   204      0.194732  14 O  pz               80      0.193181   6 C  pz        
   274     -0.179454  19 O  py              140     -0.169724  10 C  pz        
   277      0.165898  19 O  px              125      0.150764   9 C  pz        

 Vector   74  Occ=2.000000D+00  E=-2.760945D-01
              MO Center=  1.5D+00, -9.7D-01,  4.2D-01, r^2= 7.0D+00
   Bfn.  Coefficient  Atom+Function         Bfn.  Coefficient  Atom+Function  
  ----- ------------  ---------------      ----- ------------  ---------------
   229      0.313832  16 O  py              228      0.286443  16 O  px        
   198     -0.218474  14 O  px              233      0.208336  16 O  py        
   232      0.199737  16 O  px               21     -0.153422   2 O  s         
   200      0.152234  14 O  pz              202     -0.152786  14 O  px        

 Vector   75  Occ=2.000000D+00  E=-2.677310D-01
              MO Center=  1.3D+00, -6.9D-01,  2.6D-01, r^2= 7.5D+00
   Bfn.  Coefficient  Atom+Function         Bfn.  Coefficient  Atom+Function  
  ----- ------------  ---------------      ----- ------------  ---------------
   229      0.258179  16 O  py              198      0.223942  14 O  px        
    51      0.216329   4 C  s               228      0.216502  16 O  px        
   230      0.190597  16 O  pz              200     -0.177611  14 O  pz        
   233      0.174728  16 O  py              202      0.164488  14 O  px        

 Vector   76  Occ=2.000000D+00  E=-2.598955D-01
              MO Center=  2.5D-01,  1.1D+00, -8.3D-01, r^2= 3.6D+00
   Bfn.  Coefficient  Atom+Function         Bfn.  Coefficient  Atom+Function  
  ----- ------------  ---------------      ----- ------------  ---------------
   273      0.299720  19 O  px              288     -0.294442  20 O  px        
   289      0.214568  20 O  py              290      0.213896  20 O  pz        
   292     -0.210223  20 O  px              277      0.205005  19 O  px        
   198      0.202867  14 O  px              274     -0.199510  19 O  py        
   171      0.184347  12 C  s               294      0.165303  20 O  pz        

 Vector   77  Occ=0.000000D+00  E=-1.529365D-02
              MO Center=  1.6D+00, -1.9D+00,  4.8D-01, r^2= 3.7D+00
   Bfn.  Coefficient  Atom+Function         Bfn.  Coefficient  Atom+Function  
  ----- ------------  ---------------      ----- ------------  ---------------
    35      0.432374   3 C  pz              304     -0.397216  22 H  s         
    39      0.384888   3 C  pz              246      0.336576  17 C  s         
   234     -0.324664  16 O  pz              230     -0.318425  16 O  pz        
    54      0.291559   4 C  pz               33     -0.246476   3 C  px        
    36     -0.244467   3 C  s                81      0.239360   6 C  s         

 Vector   78  Occ=0.000000D+00  E=-3.591503D-03
              MO Center=  2.7D-01,  1.2D+00, -1.1D+00, r^2= 3.8D+00
   Bfn.  Coefficient  Atom+Function         Bfn.  Coefficient  Atom+Function  
  ----- ------------  ---------------      ----- ------------  ---------------
   291     -0.504593  20 O  s               276      0.495210  19 O  s         
   292     -0.347202  20 O  px              288     -0.333498  20 O  px        
     6      0.327000   1 C  s               274     -0.327584  19 O  py        
   278     -0.317148  19 O  py              273     -0.304222  19 O  px        
   289     -0.300091  20 O  py              277     -0.291261  19 O  px        

 Vector   79  Occ=0.000000D+00  E= 7.044749D-02
              MO Center= -1.4D+00, -4.3D-01,  8.5D-01, r^2= 9.9D+00
   Bfn.  Coefficient  Atom+Function         Bfn.  Coefficient  Atom+Function  
  ----- ------------  ---------------      ----- ------------  ---------------
   261      0.795430  18 C  s               111      0.741065   8 C  s         
   318     -0.670474  29 H  s               304     -0.615765  22 H  s         
    51      0.553947   4 C  s               312     -0.550942  26 H  s         
   156      0.510446  11 C  s               340     -0.489047  40 H  s         
   141      0.475116  10 C  s               324     -0.431583  32 H  s         

 Vector   80  Occ=0.000000D+00  E= 8.100764D-02
              MO Center= -3.6D-01, -7.0D-01, -2.7D-01, r^2= 1.2D+01
   Bfn.  Coefficient  Atom+Function         Bfn.  Coefficient  Atom+Function  
  ----- ------------  ---------------      ----- ------------  ---------------
   246      0.688356  17 C  s               171     -0.603225  12 C  s         
   156     -0.595333  11 C  s               306     -0.586885  23 H  s         
    96      0.544536   7 C  s                51      0.530150   4 C  s         
   308     -0.479008  24 H  s               324      0.456519  32 H  s         
   336     -0.449088  38 H  s                66      0.434767   5 C  s         

 Vector   81  Occ=0.000000D+00  E= 8.180008D-02
              MO Center= -5.8D-01,  9.3D-02, -2.0D-01, r^2= 1.1D+01
   Bfn.  Coefficient  Atom+Function         Bfn.  Coefficient  Atom+Function  
  ----- ------------  ---------------      ----- ------------  ---------------
   306      0.631455  23 H  s               302      0.586859  21 H  s         
   304     -0.544874  22 H  s               326      0.544472  33 H  s         
   316      0.499740  28 H  s               171     -0.495639  12 C  s         
   318     -0.452808  29 H  s                 9      0.417291   1 C  pz        
    96     -0.411441   7 C  s               261     -0.384067  18 C  s         

 Vector   82  Occ=0.000000D+00  E= 9.443865D-02
              MO Center= -9.2D-02, -3.6D-01, -2.3D-01, r^2= 8.9D+00
   Bfn.  Coefficient  Atom+Function         Bfn.  Coefficient  Atom+Function  
  ----- ------------  ---------------      ----- ------------  ---------------
    96      0.890348   7 C  s                21     -0.678627   2 O  s         
   141     -0.591263  10 C  s               310     -0.527638  25 H  s         
   111      0.502061   8 C  s               156     -0.482050  11 C  s         
   314     -0.465151  27 H  s                 9      0.455569   1 C  pz        
   308     -0.452933  24 H  s               126      0.427419   9 C  s         

 Vector   83  Occ=0.000000D+00  E= 1.049936D-01
              MO Center= -2.6D-01,  1.6D+00,  3.5D-01, r^2= 1.2D+01
   Bfn.  Coefficient  Atom+Function         Bfn.  Coefficient  Atom+Function  
  ----- ------------  ---------------      ----- ------------  ---------------
   324      0.868797  32 H  s               261      0.777967  18 C  s         
   332      0.621565  36 H  s               216     -0.615996  15 C  s         
   306      0.511601  23 H  s               111      0.506852   8 C  s         
   302      0.508690  21 H  s               174     -0.462802  12 C  pz        
   320      0.449367  30 H  s                 6     -0.426087   1 C  s         

 Vector   84  Occ=0.000000D+00  E= 1.069441D-01
              MO Center= -3.3D-01,  5.6D-01, -3.0D-01, r^2= 1.4D+01
   Bfn.  Coefficient  Atom+Function         Bfn.  Coefficient  Atom+Function  
  ----- ------------  ---------------      ----- ------------  ---------------
   216      0.919213  15 C  s               261     -0.808104  18 C  s         
   330     -0.775217  35 H  s               201      0.586759  14 O  s         
   246      0.582810  17 C  s               308     -0.523225  24 H  s         
    96      0.512605   7 C  s               336     -0.466761  38 H  s         
   306      0.428468  23 H  s                 8     -0.421122   1 C  py        

 Vector   85  Occ=0.000000D+00  E= 1.170181D-01
              MO Center=  1.5D-01,  1.5D+00, -2.8D-01, r^2= 1.2D+01
   Bfn.  Coefficient  Atom+Function         Bfn.  Coefficient  Atom+Function  
  ----- ------------  ---------------      ----- ------------  ---------------
   216      1.313318  15 C  s               156     -0.988416  11 C  s         
   328     -0.877274  34 H  s               126      0.597882   9 C  s         
   246     -0.572325  17 C  s               171      0.559633  12 C  s         
   326     -0.521298  33 H  s               330     -0.507855  35 H  s         
   322      0.476453  31 H  s               308      0.461618  24 H  s         

 Vector   86  Occ=0.000000D+00  E= 1.214549D-01
              MO Center= -4.2D-01, -4.3D-01,  1.2D-01, r^2= 1.3D+01
   Bfn.  Coefficient  Atom+Function         Bfn.  Coefficient  Atom+Function  
  ----- ------------  ---------------      ----- ------------  ---------------
   246      1.176260  17 C  s               171      0.796984  12 C  s         
   336     -0.560074  38 H  s               338     -0.557546  39 H  s         
   302      0.498647  21 H  s               322     -0.497841  31 H  s         
   263      0.484084  18 C  py              141     -0.471543  10 C  s         
   342     -0.472587  41 H  s               318      0.464455  29 H  s         

 Vector   87  Occ=0.000000D+00  E= 1.290094D-01
              MO Center= -8.8D-02, -9.6D-04, -3.9D-01, r^2= 1.3D+01
   Bfn.  Coefficient  Atom+Function         Bfn.  Coefficient  Atom+Function  
  ----- ------------  ---------------      ----- ------------  ---------------
   328      0.669170  34 H  s               126      0.646697   9 C  s         
   302      0.633651  21 H  s               111     -0.603810   8 C  s         
   216     -0.584462  15 C  s               310     -0.546983  25 H  s         
   338     -0.532534  39 H  s                36     -0.479138   3 C  s         
   261     -0.476882  18 C  s                98      0.457722   7 C  py        

 Vector   88  Occ=0.000000D+00  E= 1.312717D-01
              MO Center= -7.2D-01,  1.1D-01, -1.8D-02, r^2= 1.4D+01
   Bfn.  Coefficient  Atom+Function         Bfn.  Coefficient  Atom+Function  
  ----- ------------  ---------------      ----- ------------  ---------------
   314      0.721961  27 H  s               261      0.675848  18 C  s         
   246      0.640544  17 C  s               324      0.611169  32 H  s         
   306     -0.599077  23 H  s               342     -0.589984  41 H  s         
   340     -0.566757  40 H  s               111     -0.547549   8 C  s         
   338     -0.523550  39 H  s               112      0.430593   8 C  px        

 Vector   89  Occ=0.000000D+00  E= 1.356638D-01
              MO Center= -2.3D-01, -6.9D-01,  4.1D-02, r^2= 1.3D+01
   Bfn.  Coefficient  Atom+Function         Bfn.  Coefficient  Atom+Function  
  ----- ------------  ---------------      ----- ------------  ---------------
    96      0.773542   7 C  s               320     -0.728557  30 H  s         
   246     -0.703074  17 C  s               338      0.701208  39 H  s         
   111     -0.635843   8 C  s               261     -0.638717  18 C  s         
   308     -0.612086  24 H  s               216     -0.545415  15 C  s         
    81      0.522889   6 C  s               247     -0.512783  17 C  px        

 Vector   90  Occ=0.000000D+00  E= 1.430365D-01
              MO Center= -9.6D-01, -7.1D-02,  4.5D-01, r^2= 1.3D+01
   Bfn.  Coefficient  Atom+Function         Bfn.  Coefficient  Atom+Function  
  ----- ------------  ---------------      ----- ------------  ---------------
   261      0.907304  18 C  s               344     -0.853528  42 H  s         
     6     -0.786445   1 C  s               302      0.764215  21 H  s         
   340     -0.701615  40 H  s                51     -0.686720   4 C  s         
   332     -0.614326  36 H  s               304      0.590557  22 H  s         
   216      0.531570  15 C  s                36      0.482357   3 C  s         

 Vector   91  Occ=0.000000D+00  E= 1.530079D-01
              MO Center= -4.0D-01,  6.4D-01, -2.0D-01, r^2= 1.5D+01
   Bfn.  Coefficient  Atom+Function         Bfn.  Coefficient  Atom+Function  
  ----- ------------  ---------------      ----- ------------  ---------------
   330      0.860781  35 H  s               246      0.832710  17 C  s         
   316     -0.671256  28 H  s                81     -0.647462   6 C  s         
   334     -0.607623  37 H  s               306      0.603001  23 H  s         
   328     -0.603468  34 H  s                 6      0.593629   1 C  s         
   344     -0.567882  42 H  s               302     -0.537495  21 H  s         

 Vector   92  Occ=0.000000D+00  E= 1.556344D-01
              MO Center= -6.5D-01,  4.2D-01, -1.8D-02, r^2= 1.4D+01
   Bfn.  Coefficient  Atom+Function         Bfn.  Coefficient  Atom+Function  
  ----- ------------  ---------------      ----- ------------  ---------------
   326     -0.847976  33 H  s               126      0.774415   9 C  s         
   171      0.726152  12 C  s               216     -0.701966  15 C  s         
   156     -0.679490  11 C  s               328      0.598460  34 H  s         
   316     -0.577632  28 H  s               246     -0.574574  17 C  s         
   320      0.553737  30 H  s               334      0.511874  37 H  s         

 Vector   93  Occ=0.000000D+00  E= 1.581452D-01
              MO Center= -3.8D-01, -1.1D+00, -1.7D-01, r^2= 1.3D+01
   Bfn.  Coefficient  Atom+Function         Bfn.  Coefficient  Atom+Function  
  ----- ------------  ---------------      ----- ------------  ---------------
   334      0.919670  37 H  s               310     -0.746737  25 H  s         
    66     -0.726255   5 C  s               328     -0.526809  34 H  s         
   340     -0.523062  40 H  s               320     -0.499261  30 H  s         
   306      0.470931  23 H  s               336     -0.471885  38 H  s         
   156      0.466011  11 C  s               248      0.465638  17 C  py        

 Vector   94  Occ=0.000000D+00  E= 1.622847D-01
              MO Center=  4.3D-02, -2.4D-01, -2.5D-01, r^2= 1.6D+01
   Bfn.  Coefficient  Atom+Function         Bfn.  Coefficient  Atom+Function  
  ----- ------------  ---------------      ----- ------------  ---------------
   338      0.845659  39 H  s                96      0.801356   7 C  s         
   332     -0.716545  36 H  s               330      0.675516  35 H  s         
   334     -0.633075  37 H  s               249      0.616510  17 C  pz        
   219      0.583494  15 C  pz              342     -0.566577  41 H  s         
    67      0.418916   5 C  px              171     -0.387479  12 C  s         

 Vector   95  Occ=0.000000D+00  E= 1.688123D-01
              MO Center= -1.3D-01,  6.9D-01, -2.4D-01, r^2= 1.4D+01
   Bfn.  Coefficient  Atom+Function         Bfn.  Coefficient  Atom+Function  
  ----- ------------  ---------------      ----- ------------  ---------------
   171      0.777001  12 C  s               330      0.769259  35 H  s         
   216     -0.762074  15 C  s               324     -0.765708  32 H  s         
   312     -0.733515  26 H  s               111      0.590237   8 C  s         
   310      0.543486  25 H  s               217      0.478002  15 C  px        
   126     -0.473001   9 C  s               338     -0.472087  39 H  s         

 Vector   96  Occ=0.000000D+00  E= 1.705710D-01
              MO Center= -2.6D-01,  3.4D-01,  4.9D-01, r^2= 1.7D+01
   Bfn.  Coefficient  Atom+Function         Bfn.  Coefficient  Atom+Function  
  ----- ------------  ---------------      ----- ------------  ---------------
   340     -0.939119  40 H  s               332      0.913030  36 H  s         
   111     -0.768584   8 C  s                96      0.744538   7 C  s         
   334     -0.726218  37 H  s               261      0.704668  18 C  s         
   219     -0.648140  15 C  pz              171      0.585118  12 C  s         
   216     -0.544699  15 C  s               338      0.544978  39 H  s         

 Vector   97  Occ=0.000000D+00  E= 1.771296D-01
              MO Center= -1.5D+00,  1.3D-02, -3.1D-01, r^2= 1.2D+01
   Bfn.  Coefficient  Atom+Function         Bfn.  Coefficient  Atom+Function  
  ----- ------------  ---------------      ----- ------------  ---------------
   310      0.951074  25 H  s               111      0.794506   8 C  s         
   314     -0.707166  27 H  s               316     -0.690863  28 H  s         
   126      0.655620   9 C  s               344      0.628100  42 H  s         
    51     -0.577673   4 C  s               332      0.573983  36 H  s         
    96     -0.553851   7 C  s                98     -0.518783   7 C  py        

 Vector   98  Occ=0.000000D+00  E= 1.789599D-01
              MO Center= -1.1D-01, -2.2D-03,  4.3D-02, r^2= 1.2D+01
   Bfn.  Coefficient  Atom+Function         Bfn.  Coefficient  Atom+Function  
  ----- ------------  ---------------      ----- ------------  ---------------
    66     -0.735047   5 C  s                52     -0.709772   4 C  px        
    36      0.675041   3 C  s               304     -0.650962  22 H  s         
   326      0.593258  33 H  s               186      0.581613  13 C  s         
    21     -0.574766   2 O  s               330     -0.523916  35 H  s         
   216     -0.490596  15 C  s               111     -0.463444   8 C  s         

 Vector   99  Occ=0.000000D+00  E= 1.829443D-01
              MO Center= -6.1D-01, -1.6D-01,  3.8D-01, r^2= 1.3D+01
   Bfn.  Coefficient  Atom+Function         Bfn.  Coefficient  Atom+Function  
  ----- ------------  ---------------      ----- ------------  ---------------
   312      0.922563  26 H  s               156     -0.828344  11 C  s         
   126     -0.712552   9 C  s                66     -0.685340   5 C  s         
   320      0.651639  30 H  s               141      0.647245  10 C  s         
   332     -0.638171  36 H  s               338     -0.601362  39 H  s         
   262      0.581620  18 C  px              340     -0.542075  40 H  s         

 Vector  100  Occ=0.000000D+00  E= 1.912763D-01
              MO Center= -3.8D-01,  2.8D-01, -1.1D-01, r^2= 1.3D+01
   Bfn.  Coefficient  Atom+Function         Bfn.  Coefficient  Atom+Function  
  ----- ------------  ---------------      ----- ------------  ---------------
   302      0.789759  21 H  s               328     -0.767821  34 H  s         
   314      0.759679  27 H  s               246     -0.709522  17 C  s         
   316     -0.625186  28 H  s                 6     -0.567245   1 C  s         
   326      0.505546  33 H  s                53     -0.500301   4 C  py        
   340      0.488730  40 H  s               141      0.485325  10 C  s         

 Vector  101  Occ=0.000000D+00  E= 1.965426D-01
              MO Center= -7.2D-01,  3.4D-01,  5.8D-01, r^2= 1.0D+01
   Bfn.  Coefficient  Atom+Function         Bfn.  Coefficient  Atom+Function  
  ----- ------------  ---------------      ----- ------------  ---------------
   141      1.312582  10 C  s               186      1.153086  13 C  s         
   261     -0.904649  18 C  s               171     -0.879073  12 C  s         
   318     -0.817251  29 H  s               158      0.710146  11 C  py        
    96      0.498075   7 C  s               129      0.491440   9 C  pz        
   216     -0.478627  15 C  s               320      0.457353  30 H  s         

 Vector  102  Occ=0.000000D+00  E= 2.015267D-01
              MO Center= -3.4D-01,  1.7D-01, -2.1D-01, r^2= 1.2D+01
   Bfn.  Coefficient  Atom+Function         Bfn.  Coefficient  Atom+Function  
  ----- ------------  ---------------      ----- ------------  ---------------
    96      1.099035   7 C  s               171      0.693445  12 C  s         
   156     -0.638139  11 C  s                36     -0.584916   3 C  s         
   328      0.573837  34 H  s               141      0.534165  10 C  s         
   314      0.535308  27 H  s                69      0.521711   5 C  pz        
   306      0.486440  23 H  s               189      0.480053  13 C  pz        

 Vector  103  Occ=0.000000D+00  E= 2.117166D-01
              MO Center= -3.7D-01,  5.1D-01,  1.3D-01, r^2= 1.2D+01
   Bfn.  Coefficient  Atom+Function         Bfn.  Coefficient  Atom+Function  
  ----- ------------  ---------------      ----- ------------  ---------------
   324      0.874988  32 H  s                96      0.828884   7 C  s         
   174     -0.741091  12 C  pz               81     -0.737321   6 C  s         
   156      0.708001  11 C  s               186     -0.685392  13 C  s         
    36      0.658819   3 C  s               141      0.654874  10 C  s         
   344      0.642580  42 H  s                 6      0.553525   1 C  s         

 Vector  104  Occ=0.000000D+00  E= 2.167075D-01
              MO Center= -1.6D-01, -9.5D-02, -3.8D-01, r^2= 1.0D+01
   Bfn.  Coefficient  Atom+Function         Bfn.  Coefficient  Atom+Function  
  ----- ------------  ---------------      ----- ------------  ---------------
   186      1.468959  13 C  s               171     -1.167156  12 C  s         
    66      0.787921   5 C  s                97     -0.733963   7 C  px        
   306      0.637647  23 H  s                67     -0.623148   5 C  px        
    53     -0.607973   4 C  py                6      0.574223   1 C  s         
   126      0.510552   9 C  s               216     -0.499380  15 C  s         

 Vector  105  Occ=0.000000D+00  E= 2.232584D-01
              MO Center= -7.9D-01,  1.1D+00,  3.1D-01, r^2= 1.2D+01
   Bfn.  Coefficient  Atom+Function         Bfn.  Coefficient  Atom+Function  
  ----- ------------  ---------------      ----- ------------  ---------------
   186     -1.056648  13 C  s               126      1.037589   9 C  s         
   156      0.930732  11 C  s               188     -0.918374  13 C  py        
    36      0.827109   3 C  s               216      0.828583  15 C  s         
   322     -0.802484  31 H  s               261     -0.762298  18 C  s         
   172      0.751924  12 C  px              316     -0.707645  28 H  s         

 Vector  106  Occ=0.000000D+00  E= 2.249848D-01
              MO Center= -2.8D-01, -4.0D-01, -4.1D-01, r^2= 1.1D+01
   Bfn.  Coefficient  Atom+Function         Bfn.  Coefficient  Atom+Function  
  ----- ------------  ---------------      ----- ------------  ---------------
   186      1.335608  13 C  s               111      1.088056   8 C  s         
    66     -0.887030   5 C  s               336      0.800458  38 H  s         
   126     -0.704187   9 C  s                99     -0.692889   7 C  pz        
   216     -0.690899  15 C  s               218      0.651128  15 C  py        
    36      0.615278   3 C  s               143     -0.611596  10 C  py        

 Vector  107  Occ=0.000000D+00  E= 2.354208D-01
              MO Center= -1.1D+00, -5.5D-01,  4.0D-01, r^2= 9.3D+00
   Bfn.  Coefficient  Atom+Function         Bfn.  Coefficient  Atom+Function  
  ----- ------------  ---------------      ----- ------------  ---------------
   126      1.098760   9 C  s               156     -0.891744  11 C  s         
    96     -0.840105   7 C  s               127     -0.833706   9 C  px        
    54     -0.775808   4 C  pz              320      0.695291  30 H  s         
   128     -0.668796   9 C  py              264      0.672138  18 C  pz        
   261     -0.634103  18 C  s               304      0.633521  22 H  s         

 Vector  108  Occ=0.000000D+00  E= 2.369777D-01
              MO Center= -4.4D-01, -2.0D+00, -1.5D-01, r^2= 8.3D+00
   Bfn.  Coefficient  Atom+Function         Bfn.  Coefficient  Atom+Function  
  ----- ------------  ---------------      ----- ------------  ---------------
    51      2.007955   4 C  s               246     -1.203307  17 C  s         
   308     -1.064714  24 H  s                36     -1.014993   3 C  s         
   141     -0.870603  10 C  s                66     -0.857276   5 C  s         
   318      0.760562  29 H  s               312      0.729812  26 H  s         
   336      0.715508  38 H  s                98     -0.700333   7 C  py        

 Vector  109  Occ=0.000000D+00  E= 2.432145D-01
              MO Center= -2.3D-01,  9.9D-01,  2.0D-01, r^2= 1.3D+01
   Bfn.  Coefficient  Atom+Function         Bfn.  Coefficient  Atom+Function  
  ----- ------------  ---------------      ----- ------------  ---------------
   186      1.313726  13 C  s               126      1.158805   9 C  s         
   216     -0.946635  15 C  s               218      0.862273  15 C  py        
     6     -0.818359   1 C  s               324      0.778198  32 H  s         
   188      0.762963  13 C  py              261     -0.740818  18 C  s         
   113     -0.731623   8 C  py              173     -0.733684  12 C  py        

 Vector  110  Occ=0.000000D+00  E= 2.488274D-01
              MO Center= -7.3D-01, -8.1D-01, -1.5D-01, r^2= 1.1D+01
   Bfn.  Coefficient  Atom+Function         Bfn.  Coefficient  Atom+Function  
  ----- ------------  ---------------      ----- ------------  ---------------
   156      1.261588  11 C  s               111      0.994494   8 C  s         
    36     -0.826194   3 C  s               248     -0.783573  17 C  py        
    51      0.747299   4 C  s               128      0.732819   9 C  py        
   336     -0.736455  38 H  s               141     -0.722162  10 C  s         
   342      0.717010  41 H  s               322     -0.697332  31 H  s         

 Vector  111  Occ=0.000000D+00  E= 2.524624D-01
              MO Center= -2.5D-01,  1.3D-01, -1.5D-01, r^2= 1.0D+01
   Bfn.  Coefficient  Atom+Function         Bfn.  Coefficient  Atom+Function  
  ----- ------------  ---------------      ----- ------------  ---------------
   129      0.839655   9 C  pz              189      0.788801  13 C  pz        
   142      0.723866  10 C  px              248     -0.686488  17 C  py        
    54     -0.665290   4 C  pz              326     -0.654817  33 H  s         
     6     -0.624840   1 C  s               276      0.607382  19 O  s         
   172     -0.568587  12 C  px               53     -0.548548   4 C  py        

 Vector  112  Occ=0.000000D+00  E= 2.548827D-01
              MO Center= -1.4D+00,  1.5D-01,  2.8D-01, r^2= 8.1D+00
   Bfn.  Coefficient  Atom+Function         Bfn.  Coefficient  Atom+Function  
  ----- ------------  ---------------      ----- ------------  ---------------
    81      1.304034   6 C  s               126     -1.082691   9 C  s         
   112      0.812568   8 C  px              186     -0.801259  13 C  s         
   142     -0.786138  10 C  px              113      0.752677   8 C  py        
   314      0.737587  27 H  s               111      0.713791   8 C  s         
   128      0.661939   9 C  py              344     -0.633326  42 H  s         

 Vector  113  Occ=0.000000D+00  E= 2.597729D-01
              MO Center= -1.5D-01,  1.0D+00,  9.8D-03, r^2= 1.0D+01
   Bfn.  Coefficient  Atom+Function         Bfn.  Coefficient  Atom+Function  
  ----- ------------  ---------------      ----- ------------  ---------------
   187      1.341947  13 C  px               66      0.926259   5 C  s         
   218      0.870338  15 C  py              171      0.758981  12 C  s         
   174     -0.683375  12 C  pz              216     -0.642949  15 C  s         
    36     -0.611013   3 C  s               172      0.595835  12 C  px        
   342     -0.507023  41 H  s               129      0.492550   9 C  pz        

 Vector  114  Occ=0.000000D+00  E= 2.787626D-01
              MO Center= -5.3D-01, -1.9D-01, -1.1D-01, r^2= 8.9D+00
   Bfn.  Coefficient  Atom+Function         Bfn.  Coefficient  Atom+Function  
  ----- ------------  ---------------      ----- ------------  ---------------
    81      1.025113   6 C  s                69      0.822128   5 C  pz        
   113     -0.691917   8 C  py              171     -0.690003  12 C  s         
    54      0.686444   4 C  pz              114     -0.671970   8 C  pz        
   158      0.673339  11 C  py              128     -0.651011   9 C  py        
   156      0.631900  11 C  s               173      0.612596  12 C  py        

 Vector  115  Occ=0.000000D+00  E= 2.867723D-01
              MO Center= -5.7D-01,  1.4D-02, -8.6D-02, r^2= 8.3D+00
   Bfn.  Coefficient  Atom+Function         Bfn.  Coefficient  Atom+Function  
  ----- ------------  ---------------      ----- ------------  ---------------
   126      1.383981   9 C  s                96      1.299919   7 C  s         
   141     -1.143124  10 C  s                81      0.988497   6 C  s         
   111     -0.987118   8 C  s               127      0.969936   9 C  px        
    66     -0.902904   5 C  s               144      0.820538  10 C  pz        
   189     -0.772175  13 C  pz              113     -0.688033   8 C  py        

 Vector  116  Occ=0.000000D+00  E= 2.917200D-01
              MO Center= -5.2D-01,  7.8D-01,  4.3D-01, r^2= 7.2D+00
   Bfn.  Coefficient  Atom+Function         Bfn.  Coefficient  Atom+Function  
  ----- ------------  ---------------      ----- ------------  ---------------
   141      1.737666  10 C  s               156     -1.257610  11 C  s         
   171      1.169659  12 C  s               142      1.133133  10 C  px        
   143      1.114705  10 C  py               81     -1.093282   6 C  s         
   159      1.046279  11 C  pz              186     -0.903378  13 C  s         
   158      0.889940  11 C  py               84     -0.820287   6 C  pz        

 Vector  117  Occ=0.000000D+00  E= 2.968733D-01
              MO Center= -4.0D-01, -3.7D-01, -6.4D-02, r^2= 7.9D+00
   Bfn.  Coefficient  Atom+Function         Bfn.  Coefficient  Atom+Function  
  ----- ------------  ---------------      ----- ------------  ---------------
   141      1.180489  10 C  s                83     -1.074925   6 C  py        
    66     -1.000661   5 C  s                82      0.937853   6 C  px        
   128     -0.822878   9 C  py                8      0.789253   1 C  py        
   142     -0.775575  10 C  px              143      0.735736  10 C  py        
   127     -0.697681   9 C  px              291      0.689649  20 O  s         

 Vector  118  Occ=0.000000D+00  E= 3.077340D-01
              MO Center= -7.8D-01, -4.8D-01, -2.4D-02, r^2= 8.3D+00
   Bfn.  Coefficient  Atom+Function         Bfn.  Coefficient  Atom+Function  
  ----- ------------  ---------------      ----- ------------  ---------------
    68      1.408022   5 C  py               66      1.369887   5 C  s         
   126     -1.182538   9 C  s                83      1.070326   6 C  py        
    84      0.952334   6 C  pz               54     -0.898181   4 C  pz        
     6     -0.854675   1 C  s                67     -0.833718   5 C  px        
   111      0.831296   8 C  s                96     -0.822429   7 C  s         

 Vector  119  Occ=0.000000D+00  E= 3.155680D-01
              MO Center= -4.8D-01, -9.3D-01, -1.9D-01, r^2= 7.9D+00
   Bfn.  Coefficient  Atom+Function         Bfn.  Coefficient  Atom+Function  
  ----- ------------  ---------------      ----- ------------  ---------------
    81      1.878956   6 C  s                97     -1.172273   7 C  px        
    36     -1.003866   3 C  s                67     -0.896823   5 C  px        
   114      0.898114   8 C  pz               53      0.791341   4 C  py        
    68     -0.763832   5 C  py               69     -0.720392   5 C  pz        
   304      0.702613  22 H  s               144      0.642939  10 C  pz        

 Vector  120  Occ=0.000000D+00  E= 3.397302D-01
              MO Center=  2.3D-02,  5.1D-01,  2.2D-01, r^2= 7.4D+00
   Bfn.  Coefficient  Atom+Function         Bfn.  Coefficient  Atom+Function  
  ----- ------------  ---------------      ----- ------------  ---------------
    82      1.318350   6 C  px              144     -1.192466  10 C  pz        
   158     -1.191687  11 C  py              171      0.901510  12 C  s         
    51      0.782306   4 C  s               173     -0.785426  12 C  py        
   174      0.784578  12 C  pz                7      0.703229   1 C  px        
    52      0.640645   4 C  px               37      0.628552   3 C  px        

 Vector  121  Occ=0.000000D+00  E= 3.583926D-01
              MO Center=  1.1D+00, -1.7D+00,  1.9D-01, r^2= 5.7D+00
   Bfn.  Coefficient  Atom+Function         Bfn.  Coefficient  Atom+Function  
  ----- ------------  ---------------      ----- ------------  ---------------
    38      1.610652   3 C  py               52      1.095682   4 C  px        
    51      1.013487   4 C  s                66      1.000177   5 C  s         
    23      0.867421   2 O  py               21     -0.814335   2 O  s         
   246     -0.748167  17 C  s                53     -0.678952   4 C  py        
    96     -0.567348   7 C  s               248     -0.533824  17 C  py        

 Vector  122  Occ=0.000000D+00  E= 3.775949D-01
              MO Center=  1.3D+00, -1.8D+00,  2.9D-01, r^2= 6.2D+00
   Bfn.  Coefficient  Atom+Function         Bfn.  Coefficient  Atom+Function  
  ----- ------------  ---------------      ----- ------------  ---------------
   231      2.177958  16 O  s                37     -1.838044   3 C  px        
    51     -1.619474   4 C  s                66      1.484204   5 C  s         
    53     -1.442411   4 C  py               38      1.265081   3 C  py        
    36     -1.150559   3 C  s                39     -1.021668   3 C  pz        
    69      0.970975   5 C  pz              233      0.678926  16 O  py        

 Vector  123  Occ=0.000000D+00  E= 4.813249D-01
              MO Center= -7.9D-02, -1.4D-01,  2.4D-01, r^2= 8.9D+00
   Bfn.  Coefficient  Atom+Function         Bfn.  Coefficient  Atom+Function  
  ----- ------------  ---------------      ----- ------------  ---------------
    21      0.762490   2 O  s                 9     -0.687021   1 C  pz        
     7     -0.662400   1 C  px               38     -0.556814   3 C  py        
    81     -0.505202   6 C  s                54     -0.478000   4 C  pz        
    52     -0.473996   4 C  px              186     -0.466971  13 C  s         
    68      0.429985   5 C  py              171      0.421354  12 C  s         

 Vector  124  Occ=0.000000D+00  E= 4.999809D-01
              MO Center=  2.7D-01, -5.9D-01, -8.8D-02, r^2= 8.5D+00
   Bfn.  Coefficient  Atom+Function         Bfn.  Coefficient  Atom+Function  
  ----- ------------  ---------------      ----- ------------  ---------------
     8      0.759564   1 C  py               21      0.750096   2 O  s         
    51      0.671264   4 C  s                81     -0.588574   6 C  s         
    83     -0.576111   6 C  py               66     -0.567710   5 C  s         
    68      0.508527   5 C  py              291      0.469342  20 O  s         
     9     -0.460578   1 C  pz                6     -0.457002   1 C  s         

 Vector  125  Occ=0.000000D+00  E= 5.040513D-01
              MO Center= -4.5D-01, -6.5D-01,  2.1D-01, r^2= 9.8D+00
   Bfn.  Coefficient  Atom+Function         Bfn.  Coefficient  Atom+Function  
  ----- ------------  ---------------      ----- ------------  ---------------
    81      0.739682   6 C  s                 7      0.572967   1 C  px        
   158      0.530638  11 C  py               52     -0.527151   4 C  px        
    39     -0.484331   3 C  pz              247      0.407251  17 C  px        
    53      0.382452   4 C  py              262     -0.368767  18 C  px        
   264      0.339710  18 C  pz               35      0.300489   3 C  pz        


 center of mass
 --------------
 x =   0.11508590 y =   0.00497897 z =  -0.00619610

 moments of inertia (a.u.)
 ------------------
        5111.197090594069           0.000000000001           0.000000000000
           0.000000000001        3773.315071984885           0.000000000000
           0.000000000000           0.000000000000        6946.680211592989

     Multipole analysis of the density
     ---------------------------------

     L   x y z        total         alpha         beta         nuclear
     -   - - -        -----         -----         ----         -------
     0   0 0 0     -0.000000    -76.000000    -76.000000    152.000000

     1   1 0 0     -1.370651     -0.685325     -0.685325      0.000000
     1   0 1 0      0.529305      0.264653      0.264653      0.000000
     1   0 0 1     -0.294056     -0.147028     -0.147028      0.000000

     2   2 0 0    -93.964829   -838.671542   -838.671542   1583.378255
     2   1 1 0      6.634431    -14.596524    -14.596524     35.827479
     2   1 0 1     -5.659351     16.021144     16.021144    -37.701639
     2   0 2 0    -85.309849  -1218.257312  -1218.257312   2351.204774
     2   0 1 1      5.455531    -18.632897    -18.632897     42.721324
     2   0 0 2    -91.730774   -326.623979   -326.623979    561.517184


          -----------------------
          Electric field gradient
          -----------------------

 1 a.u. = 0.324123 10**(16) esu/cm**3  ( or statvolts/cm**2 ) = 0.97174 10**(22) v/m**2 


 ------------------------------------------------------------
   Atom      X         Y         Z
 ------------------------------------------------------------
    1 C    2.75965   0.49762  -0.04731
 ------------------------------------------------------------

 Electric field gradient in molecular frame (a.u.)
         XX             YY             ZZ             XY             XZ             YZ
 ------------------------------------------------------------------------------------------
        0.276549      -0.278037       0.001489       0.024205      -0.179846       0.091645

 Principal components (a.u.) and orientation 
 of principal axis w.r.t. absolute frame                      Asymmetry parameter eta
 --------------------------------------------------------------------------------------
        0.365995      -0.316257      -0.049738                       0.728203

        0.893337      -0.143519       0.425853
       -0.030227       0.926295       0.375584
       -0.448369      -0.348396       0.823156
  

 ------------------------------------------------------------
   Atom      X         Y         Z
 ------------------------------------------------------------
    2 O    3.58353  -1.28949   1.79878
 ------------------------------------------------------------

 Electric field gradient in molecular frame (a.u.)
         XX             YY             ZZ             XY             XZ             YZ
 ------------------------------------------------------------------------------------------
        1.327246      -1.407807       0.080560       0.303502      -0.369557       0.541222

 Principal components (a.u.) and orientation 
 of principal axis w.r.t. absolute frame                      Asymmetry parameter eta
 --------------------------------------------------------------------------------------
       -1.639180       1.437182       0.201999                       0.753537

       -0.136141       0.968826       0.206981
        0.936244       0.057512       0.346611
       -0.323902      -0.240973       0.914888
  

 ------------------------------------------------------------
   Atom      X         Y         Z
 ------------------------------------------------------------
    3 C    3.33387  -3.77303   1.25259
 ------------------------------------------------------------

 Electric field gradient in molecular frame (a.u.)
         XX             YY             ZZ             XY             XZ             YZ
 ------------------------------------------------------------------------------------------
        0.170963      -0.016394      -0.154570      -0.059183       0.316271      -0.025394

 Principal components (a.u.) and orientation 
 of principal axis w.r.t. absolute frame                      Asymmetry parameter eta
 --------------------------------------------------------------------------------------
        0.374298      -0.347756      -0.026542                       0.858179

        0.843609      -0.522708       0.122879
       -0.161085      -0.028060       0.986542
        0.512225       0.852050       0.107872
  

 ------------------------------------------------------------
   Atom      X         Y         Z
 ------------------------------------------------------------
    4 C    0.89957  -4.58100  -0.08184
 ------------------------------------------------------------

 Electric field gradient in molecular frame (a.u.)
         XX             YY             ZZ             XY             XZ             YZ
 ------------------------------------------------------------------------------------------
       -0.027479       0.021124       0.006355      -0.025514      -0.050380      -0.003054

 Principal components (a.u.) and orientation 
 of principal axis w.r.t. absolute frame                      Asymmetry parameter eta
 --------------------------------------------------------------------------------------
       -0.069385       0.049135       0.020250                       0.416302

        0.802748      -0.589324       0.091067
        0.244638       0.464735       0.850984
        0.543827       0.660847      -0.517236
  

 ------------------------------------------------------------
   Atom      X         Y         Z
 ------------------------------------------------------------
    5 C   -0.19735  -2.59025  -1.91462
 ------------------------------------------------------------

 Electric field gradient in molecular frame (a.u.)
         XX             YY             ZZ             XY             XZ             YZ
 ------------------------------------------------------------------------------------------
        0.040578      -0.040066      -0.000512       0.025377      -0.028757      -0.005075

 Principal components (a.u.) and orientation 
 of principal axis w.r.t. absolute frame                      Asymmetry parameter eta
 --------------------------------------------------------------------------------------
        0.061512      -0.047637      -0.013875                       0.548859

        0.873234      -0.299719       0.384227
        0.239362       0.950623       0.197540
       -0.424462      -0.080529       0.901858
  

 ------------------------------------------------------------
   Atom      X         Y         Z
 ------------------------------------------------------------
    6 C   -0.02285   0.08413  -0.78777
 ------------------------------------------------------------

 Electric field gradient in molecular frame (a.u.)
         XX             YY             ZZ             XY             XZ             YZ
 ------------------------------------------------------------------------------------------
        0.107329      -0.030096      -0.077233       0.093810      -0.102496       0.260867

 Principal components (a.u.) and orientation 
 of principal axis w.r.t. absolute frame                      Asymmetry parameter eta
 --------------------------------------------------------------------------------------
       -0.357158       0.208265       0.148893                       0.166237

        0.286589       0.001810       0.958052
       -0.646293       0.738557       0.191935
        0.707228       0.674189      -0.212833
  

 ------------------------------------------------------------
   Atom      X         Y         Z
 ------------------------------------------------------------
    7 C   -2.93246  -3.14140  -2.74881
 ------------------------------------------------------------

 Electric field gradient in molecular frame (a.u.)
         XX             YY             ZZ             XY             XZ             YZ
 ------------------------------------------------------------------------------------------
       -0.055501       0.042119       0.013382      -0.018419      -0.013276      -0.018723

 Principal components (a.u.) and orientation 
 of principal axis w.r.t. absolute frame                      Asymmetry parameter eta
 --------------------------------------------------------------------------------------
       -0.062528       0.052489       0.010039                       0.678908

        0.953811      -0.106129      -0.281035
        0.206858       0.910420       0.358252
        0.217839      -0.399839       0.890323
  

 ------------------------------------------------------------
   Atom      X         Y         Z
 ------------------------------------------------------------
    8 C   -4.86725  -2.71015  -0.65724
 ------------------------------------------------------------

 Electric field gradient in molecular frame (a.u.)
         XX             YY             ZZ             XY             XZ             YZ
 ------------------------------------------------------------------------------------------
        0.005563      -0.013100       0.007537      -0.007404       0.012194      -0.001660

 Principal components (a.u.) and orientation 
 of principal axis w.r.t. absolute frame                      Asymmetry parameter eta
 --------------------------------------------------------------------------------------
        0.019987      -0.016022      -0.003965                       0.603224

        0.688779       0.390105       0.611067
       -0.189233       0.910405      -0.367904
        0.699839      -0.137770      -0.700888
  

 ------------------------------------------------------------
   Atom      X         Y         Z
 ------------------------------------------------------------
    9 C   -4.66977  -0.07112   0.56021
 ------------------------------------------------------------

 Electric field gradient in molecular frame (a.u.)
         XX             YY             ZZ             XY             XZ             YZ
 ------------------------------------------------------------------------------------------
       -0.042283       0.017698       0.024585      -0.014485       0.005916      -0.027178

 Principal components (a.u.) and orientation 
 of principal axis w.r.t. absolute frame                      Asymmetry parameter eta
 --------------------------------------------------------------------------------------
        0.050669      -0.045599      -0.005070                       0.799875

        0.150417       0.974314      -0.167594
       -0.667330       0.225139       0.709918
        0.729414       0.005057       0.684054
  

 ------------------------------------------------------------
   Atom      X         Y         Z
 ------------------------------------------------------------
   10 C   -1.91020   0.45065   1.44980
 ------------------------------------------------------------

 Electric field gradient in molecular frame (a.u.)
         XX             YY             ZZ             XY             XZ             YZ
 ------------------------------------------------------------------------------------------
       -0.014625       0.025595      -0.010970       0.011265       0.037396      -0.027170

 Principal components (a.u.) and orientation 
 of principal axis w.r.t. absolute frame                      Asymmetry parameter eta
 --------------------------------------------------------------------------------------
       -0.058967       0.041747       0.017220                       0.415954

        0.657837      -0.214143       0.722076
       -0.308411       0.798071       0.517654
       -0.687120      -0.563228       0.458956
  

 ------------------------------------------------------------
   Atom      X         Y         Z
 ------------------------------------------------------------
   11 C   -1.59428   3.03925   2.77248
 ------------------------------------------------------------

 Electric field gradient in molecular frame (a.u.)
         XX             YY             ZZ             XY             XZ             YZ
 ------------------------------------------------------------------------------------------
        0.065290      -0.059552      -0.005737      -0.020554       0.023951      -0.002170

 Principal components (a.u.) and orientation 
 of principal axis w.r.t. absolute frame                      Asymmetry parameter eta
 --------------------------------------------------------------------------------------
        0.075660      -0.062901      -0.012759                       0.662719

        0.947603       0.163933      -0.274179
       -0.148586       0.985976       0.075986
        0.282791      -0.031266       0.958672
  

 ------------------------------------------------------------
   Atom      X         Y         Z
 ------------------------------------------------------------
   12 C   -0.80766   5.26561   1.09210
 ------------------------------------------------------------

 Electric field gradient in molecular frame (a.u.)
         XX             YY             ZZ             XY             XZ             YZ
 ------------------------------------------------------------------------------------------
       -0.027938       0.010590       0.017348       0.009810       0.060771       0.000196

 Principal components (a.u.) and orientation 
 of principal axis w.r.t. absolute frame                      Asymmetry parameter eta
 --------------------------------------------------------------------------------------
       -0.070924       0.060231       0.010693                       0.698471

        0.819869       0.572395       0.013360
       -0.097310       0.116311       0.988434
       -0.564221       0.811687      -0.151059
  

 ------------------------------------------------------------
   Atom      X         Y         Z
 ------------------------------------------------------------
   13 C    1.62863   4.76738  -0.43161
 ------------------------------------------------------------

 Electric field gradient in molecular frame (a.u.)
         XX             YY             ZZ             XY             XZ             YZ
 ------------------------------------------------------------------------------------------
        0.172244       0.023738      -0.195981       0.175860      -0.252663      -0.020528

 Principal components (a.u.) and orientation 
 of principal axis w.r.t. absolute frame                      Asymmetry parameter eta
 --------------------------------------------------------------------------------------
        0.379461      -0.336406      -0.043055                       0.773075

        0.821811       0.488689      -0.292933
        0.427985      -0.190094       0.883568
       -0.376106       0.851497       0.365373
  

 ------------------------------------------------------------
   Atom      X         Y         Z
 ------------------------------------------------------------
   14 O    3.20908   3.00366   0.87700
 ------------------------------------------------------------

 Electric field gradient in molecular frame (a.u.)
         XX             YY             ZZ             XY             XZ             YZ
 ------------------------------------------------------------------------------------------
        0.844538      -1.655654       0.811115       0.512209      -1.022107      -0.069092

 Principal components (a.u.) and orientation 
 of principal axis w.r.t. absolute frame                      Asymmetry parameter eta
 --------------------------------------------------------------------------------------
        1.898824      -1.764186      -0.134638                       0.858188

        0.720010      -0.214536       0.659969
        0.117051       0.974933       0.189221
       -0.684020      -0.058991       0.727074
  

 ------------------------------------------------------------
   Atom      X         Y         Z
 ------------------------------------------------------------
   15 C    3.13202   7.20742  -0.75751
 ------------------------------------------------------------

 Electric field gradient in molecular frame (a.u.)
         XX             YY             ZZ             XY             XZ             YZ
 ------------------------------------------------------------------------------------------
        0.009969      -0.048518       0.038550      -0.063908      -0.003061       0.007280

 Principal components (a.u.) and orientation 
 of principal axis w.r.t. absolute frame                      Asymmetry parameter eta
 --------------------------------------------------------------------------------------
       -0.089712       0.053808       0.035904                       0.199579

        0.538636       0.766143       0.350564
        0.841814      -0.506626      -0.186225
       -0.034930      -0.395417       0.917837
  

 ------------------------------------------------------------
   Atom      X         Y         Z
 ------------------------------------------------------------
   16 O    4.88553  -5.30091   2.05233
 ------------------------------------------------------------

 Electric field gradient in molecular frame (a.u.)
         XX             YY             ZZ             XY             XZ             YZ
 ------------------------------------------------------------------------------------------
       -0.055291       0.564901      -0.509610       0.994983       0.654340       0.672998

 Principal components (a.u.) and orientation 
 of principal axis w.r.t. absolute frame                      Asymmetry parameter eta
 --------------------------------------------------------------------------------------
        1.691079      -0.976703      -0.714375                       0.155125

        0.561806      -0.617842       0.550133
        0.729500       0.056385      -0.681653
        0.390134       0.784278       0.482393
  

 ------------------------------------------------------------
   Atom      X         Y         Z
 ------------------------------------------------------------
   17 C    1.35865  -7.10414  -1.43764
 ------------------------------------------------------------

 Electric field gradient in molecular frame (a.u.)
         XX             YY             ZZ             XY             XZ             YZ
 ------------------------------------------------------------------------------------------
        0.030991      -0.045229       0.014237       0.009186       0.027138      -0.068314

 Principal components (a.u.) and orientation 
 of principal axis w.r.t. absolute frame                      Asymmetry parameter eta
 --------------------------------------------------------------------------------------
       -0.094134       0.068189       0.025945                       0.448766

       -0.180229       0.460207       0.869325
        0.811111      -0.430426       0.396021
        0.556432       0.776494      -0.295704
  

 ------------------------------------------------------------
   Atom      X         Y         Z
 ------------------------------------------------------------
   18 C   -6.61804   0.08038   2.70322
 ------------------------------------------------------------

 Electric field gradient in molecular frame (a.u.)
         XX             YY             ZZ             XY             XZ             YZ
 ------------------------------------------------------------------------------------------
       -0.007239       0.018015      -0.010776      -0.002262       0.023673       0.011413

 Principal components (a.u.) and orientation 
 of principal axis w.r.t. absolute frame                      Asymmetry parameter eta
 --------------------------------------------------------------------------------------
       -0.034636       0.023841       0.010795                       0.376658

       -0.651025       0.305984       0.694651
       -0.187408       0.822026      -0.537729
        0.735558       0.480258       0.477815
  

 ------------------------------------------------------------
   Atom      X         Y         Z
 ------------------------------------------------------------
   19 O    1.08608   3.86327  -2.93048
 ------------------------------------------------------------

 Electric field gradient in molecular frame (a.u.)
         XX             YY             ZZ             XY             XZ             YZ
 ------------------------------------------------------------------------------------------
        0.366498      -0.337970      -0.028528      -2.557855      -0.069909      -0.340200

 Principal components (a.u.) and orientation 
 of principal axis w.r.t. absolute frame                      Asymmetry parameter eta
 --------------------------------------------------------------------------------------
        2.607406      -2.603318      -0.004088                       0.996864

        0.749692       0.649703      -0.125890
       -0.658576       0.751148      -0.045324
        0.065114       0.116887       0.991008
  

 ------------------------------------------------------------
   Atom      X         Y         Z
 ------------------------------------------------------------
   20 O   -0.78503   1.83580  -2.74302
 ------------------------------------------------------------

 Electric field gradient in molecular frame (a.u.)
         XX             YY             ZZ             XY             XZ             YZ
 ------------------------------------------------------------------------------------------
       -0.080391      -0.992581       1.072972      -1.879391      -0.700941       1.375265

 Principal components (a.u.) and orientation 
 of principal axis w.r.t. absolute frame                      Asymmetry parameter eta
 --------------------------------------------------------------------------------------
        2.682278      -2.602209      -0.080069                       0.940297

        0.524945       0.549491       0.649994
       -0.520492       0.811489      -0.265657
       -0.673440      -0.198861       0.711993
  

 ------------------------------------------------------------
   Atom      X         Y         Z
 ------------------------------------------------------------
   21 H    3.99144   0.28247  -1.70561
 ------------------------------------------------------------

 Electric field gradient in molecular frame (a.u.)
         XX             YY             ZZ             XY             XZ             YZ
 ------------------------------------------------------------------------------------------
        0.000702       0.119363      -0.120065       0.027975       0.184198      -0.035960

 Principal components (a.u.) and orientation 
 of principal axis w.r.t. absolute frame                      Asymmetry parameter eta
 --------------------------------------------------------------------------------------
       -0.259004       0.134411       0.124594                       0.037904

       -0.582906       0.810337      -0.059794
        0.119482       0.158271       0.980140
        0.803707       0.564185      -0.189077
  

 ------------------------------------------------------------
   Atom      X         Y         Z
 ------------------------------------------------------------
   22 H   -0.44974  -4.93802   1.44977
 ------------------------------------------------------------

 Electric field gradient in molecular frame (a.u.)
         XX             YY             ZZ             XY             XZ             YZ
 ------------------------------------------------------------------------------------------
       -0.040353       0.129435      -0.089083      -0.046527       0.199951       0.050569

 Principal components (a.u.) and orientation 
 of principal axis w.r.t. absolute frame                      Asymmetry parameter eta
 --------------------------------------------------------------------------------------
       -0.277741       0.141384       0.136357                       0.018098

       -0.654115      -0.305346       0.692024
       -0.166384       0.950573       0.262158
        0.737869      -0.056340       0.672589
  

 ------------------------------------------------------------
   Atom      X         Y         Z
 ------------------------------------------------------------
   23 H    0.94831  -2.62087  -3.64990
 ------------------------------------------------------------

 Electric field gradient in molecular frame (a.u.)
         XX             YY             ZZ             XY             XZ             YZ
 ------------------------------------------------------------------------------------------
        0.007418       0.134347      -0.141766       0.002293       0.186021      -0.005069

 Principal components (a.u.) and orientation 
 of principal axis w.r.t. absolute frame                      Asymmetry parameter eta
 --------------------------------------------------------------------------------------
       -0.267668       0.134943       0.132724                       0.008290

       -0.560198      -0.394735       0.728260
        0.013639       0.874646       0.484571
        0.828246      -0.281389       0.484591
  

 ------------------------------------------------------------
   Atom      X         Y         Z
 ------------------------------------------------------------
   24 H   -3.11748  -5.07202  -3.46746
 ------------------------------------------------------------

 Electric field gradient in molecular frame (a.u.)
         XX             YY             ZZ             XY             XZ             YZ
 ------------------------------------------------------------------------------------------
        0.136716      -0.231329       0.094613      -0.033331      -0.012587      -0.138727

 Principal components (a.u.) and orientation 
 of principal axis w.r.t. absolute frame                      Asymmetry parameter eta
 --------------------------------------------------------------------------------------
       -0.285386       0.145677       0.139708                       0.020916

        0.084106      -0.050362       0.995183
        0.935131      -0.340968      -0.096285
        0.344175       0.938725       0.018417
  

 ------------------------------------------------------------
   Atom      X         Y         Z
 ------------------------------------------------------------
   25 H   -3.41205  -1.91098  -4.34910
 ------------------------------------------------------------

 Electric field gradient in molecular frame (a.u.)
         XX             YY             ZZ             XY             XZ             YZ
 ------------------------------------------------------------------------------------------
        0.113143      -0.004154      -0.108989       0.057081      -0.073330       0.190150

 Principal components (a.u.) and orientation 
 of principal axis w.r.t. absolute frame                      Asymmetry parameter eta
 --------------------------------------------------------------------------------------
       -0.276003       0.140836       0.135167                       0.020541

        0.232258       0.165894       0.958403
       -0.589773       0.807563       0.003140
        0.773449       0.565970      -0.285403
  

 ------------------------------------------------------------
   Atom      X         Y         Z
 ------------------------------------------------------------
   26 H   -4.64972  -4.17193   0.79646
 ------------------------------------------------------------

 Electric field gradient in molecular frame (a.u.)
         XX             YY             ZZ             XY             XZ             YZ
 ------------------------------------------------------------------------------------------
        0.137004      -0.067658      -0.069345       0.033467      -0.031334       0.208479

 Principal components (a.u.) and orientation 
 of principal axis w.r.t. absolute frame                      Asymmetry parameter eta
 --------------------------------------------------------------------------------------
       -0.281993       0.142885       0.139108                       0.013395

        0.108704       0.871918      -0.477433
       -0.701786       0.407466       0.584353
        0.704046       0.271534       0.656193
  

 ------------------------------------------------------------
   Atom      X         Y         Z
 ------------------------------------------------------------
   27 H   -6.76582  -2.96495  -1.45155
 ------------------------------------------------------------

 Electric field gradient in molecular frame (a.u.)
         XX             YY             ZZ             XY             XZ             YZ
 ------------------------------------------------------------------------------------------
       -0.213581       0.135022       0.078559      -0.045287      -0.146685      -0.021709

 Principal components (a.u.) and orientation 
 of principal axis w.r.t. absolute frame                      Asymmetry parameter eta
 --------------------------------------------------------------------------------------
       -0.280573       0.143054       0.137519                       0.019731

        0.916533       0.141218      -0.374200
        0.119806       0.795696       0.593729
        0.381595      -0.589003       0.712363
  

 ------------------------------------------------------------
   Atom      X         Y         Z
 ------------------------------------------------------------
   28 H   -5.20379   1.34200  -0.86187
 ------------------------------------------------------------

 Electric field gradient in molecular frame (a.u.)
         XX             YY             ZZ             XY             XZ             YZ
 ------------------------------------------------------------------------------------------
        0.109984      -0.053871      -0.056113       0.073712      -0.074070       0.191030

 Principal components (a.u.) and orientation 
 of principal axis w.r.t. absolute frame                      Asymmetry parameter eta
 --------------------------------------------------------------------------------------
       -0.274431       0.138392       0.136040                       0.008570

        0.262317       0.964747      -0.021283
       -0.680365       0.200543       0.704902
        0.684320      -0.170427       0.708986
  

 ------------------------------------------------------------
   Atom      X         Y         Z
 ------------------------------------------------------------
   29 H   -1.49192  -0.96505   2.91005
 ------------------------------------------------------------

 Electric field gradient in molecular frame (a.u.)
         XX             YY             ZZ             XY             XZ             YZ
 ------------------------------------------------------------------------------------------
        0.121477      -0.058382      -0.063095       0.058017      -0.055799       0.194819

 Principal components (a.u.) and orientation 
 of principal axis w.r.t. absolute frame                      Asymmetry parameter eta
 --------------------------------------------------------------------------------------
       -0.272028       0.138795       0.133233                       0.020445

        0.200351       0.900632      -0.385644
       -0.689288       0.409305       0.597789
        0.696234       0.146052       0.702800
  

 ------------------------------------------------------------
   Atom      X         Y         Z
 ------------------------------------------------------------
   30 H   -0.13967   2.81621   4.23900
 ------------------------------------------------------------

 Electric field gradient in molecular frame (a.u.)
         XX             YY             ZZ             XY             XZ             YZ
 ------------------------------------------------------------------------------------------
       -0.058445       0.124976      -0.066531       0.029256      -0.204486       0.031471

 Principal components (a.u.) and orientation 
 of principal axis w.r.t. absolute frame                      Asymmetry parameter eta
 --------------------------------------------------------------------------------------
       -0.271666       0.142141       0.129525                       0.046440

        0.695801       0.704542       0.139579
       -0.107666      -0.089826       0.990121
        0.710119      -0.703955       0.013354
  

 ------------------------------------------------------------
   Atom      X         Y         Z
 ------------------------------------------------------------
   31 H   -3.28822   3.57622   3.82495
 ------------------------------------------------------------

 Electric field gradient in molecular frame (a.u.)
         XX             YY             ZZ             XY             XZ             YZ
 ------------------------------------------------------------------------------------------
       -0.150085       0.111787       0.038298       0.088815       0.180642      -0.056603

 Principal components (a.u.) and orientation 
 of principal axis w.r.t. absolute frame                      Asymmetry parameter eta
 --------------------------------------------------------------------------------------
       -0.287392       0.148415       0.138977                       0.032841

        0.826091       0.449078       0.340446
       -0.255057      -0.240757       0.936473
       -0.502514       0.860445       0.084347
  

 ------------------------------------------------------------
   Atom      X         Y         Z
 ------------------------------------------------------------
   32 H   -0.50901   6.87455   2.36729
 ------------------------------------------------------------

 Electric field gradient in molecular frame (a.u.)
         XX             YY             ZZ             XY             XZ             YZ
 ------------------------------------------------------------------------------------------
        0.127299      -0.111107      -0.016192      -0.051899      -0.033471      -0.198600

 Principal components (a.u.) and orientation 
 of principal axis w.r.t. absolute frame                      Asymmetry parameter eta
 --------------------------------------------------------------------------------------
       -0.277187       0.144723       0.132464                       0.044228

        0.150290       0.577461       0.802466
        0.777381      -0.570509       0.264950
        0.610812       0.584003      -0.534649
  

 ------------------------------------------------------------
   Atom      X         Y         Z
 ------------------------------------------------------------
   33 H   -2.36453   5.79389  -0.16940
 ------------------------------------------------------------

 Electric field gradient in molecular frame (a.u.)
         XX             YY             ZZ             XY             XZ             YZ
 ------------------------------------------------------------------------------------------
       -0.097311       0.115144      -0.017833       0.081015      -0.190453       0.069104

 Principal components (a.u.) and orientation 
 of principal axis w.r.t. absolute frame                      Asymmetry parameter eta
 --------------------------------------------------------------------------------------
       -0.280753       0.144551       0.136201                       0.029741

        0.748360      -0.001655      -0.663291
       -0.259679       0.919444      -0.295278
        0.610348       0.393216       0.687646
  

 ------------------------------------------------------------
   Atom      X         Y         Z
 ------------------------------------------------------------
   34 H    4.84764   6.85664  -1.86516
 ------------------------------------------------------------

 Electric field gradient in molecular frame (a.u.)
         XX             YY             ZZ             XY             XZ             YZ
 ------------------------------------------------------------------------------------------
       -0.149024       0.126012       0.023013       0.057661       0.190157      -0.040460

 Principal components (a.u.) and orientation 
 of principal axis w.r.t. absolute frame                      Asymmetry parameter eta
 --------------------------------------------------------------------------------------
       -0.283803       0.146562       0.137241                       0.032844

        0.827570       0.474170       0.300485
       -0.169282      -0.299565       0.938938
       -0.535231       0.827903       0.167643
  

 ------------------------------------------------------------
   Atom      X         Y         Z
 ------------------------------------------------------------
   35 H    2.03163   8.63834  -1.77003
 ------------------------------------------------------------

 Electric field gradient in molecular frame (a.u.)
         XX             YY             ZZ             XY             XZ             YZ
 ------------------------------------------------------------------------------------------
        0.017273      -0.063598       0.046325       0.156390      -0.112409       0.145554

 Principal components (a.u.) and orientation 
 of principal axis w.r.t. absolute frame                      Asymmetry parameter eta
 --------------------------------------------------------------------------------------
       -0.286359       0.147992       0.138366                       0.033614

       -0.535608      -0.279173       0.796986
        0.692145       0.395563       0.603710
       -0.483798       0.874981      -0.018638
  

 ------------------------------------------------------------
   Atom      X         Y         Z
 ------------------------------------------------------------
   36 H    3.73473   7.97558   1.06735
 ------------------------------------------------------------

 Electric field gradient in molecular frame (a.u.)
         XX             YY             ZZ             XY             XZ             YZ
 ------------------------------------------------------------------------------------------
        0.109957       0.084412      -0.194369      -0.049606      -0.106205      -0.138727

 Principal components (a.u.) and orientation 
 of principal axis w.r.t. absolute frame                      Asymmetry parameter eta
 --------------------------------------------------------------------------------------
       -0.286251       0.148433       0.137818                       0.037082

        0.283468       0.765156       0.578085
        0.369188      -0.643422       0.670603
        0.885069       0.023328      -0.464876
  

 ------------------------------------------------------------
   Atom      X         Y         Z
 ------------------------------------------------------------
   37 H    2.10315  -8.52894  -0.13241
 ------------------------------------------------------------

 Electric field gradient in molecular frame (a.u.)
         XX             YY             ZZ             XY             XZ             YZ
 ------------------------------------------------------------------------------------------
        0.092575      -0.063006      -0.029569       0.106632      -0.092375       0.183008

 Principal components (a.u.) and orientation 
 of principal axis w.r.t. absolute frame                      Asymmetry parameter eta
 --------------------------------------------------------------------------------------
       -0.283018       0.146795       0.136223                       0.037353

       -0.351551       0.878830      -0.322598
        0.693488       0.475952       0.540873
       -0.628876       0.033573       0.776780
  

 ------------------------------------------------------------
   Atom      X         Y         Z
 ------------------------------------------------------------
   38 H   -0.38257  -7.87799  -2.23557
 ------------------------------------------------------------

 Electric field gradient in molecular frame (a.u.)
         XX             YY             ZZ             XY             XZ             YZ
 ------------------------------------------------------------------------------------------
       -0.167686       0.084830       0.082856      -0.133850      -0.142555      -0.065392

 Principal components (a.u.) and orientation 
 of principal axis w.r.t. absolute frame                      Asymmetry parameter eta
 --------------------------------------------------------------------------------------
       -0.291168       0.150044       0.141124                       0.030633

        0.845522      -0.163675      -0.508234
        0.368238      -0.510516       0.777029
        0.386642       0.844147       0.371382
  

 ------------------------------------------------------------
   Atom      X         Y         Z
 ------------------------------------------------------------
   39 H    2.73657  -6.88557  -2.96730
 ------------------------------------------------------------

 Electric field gradient in molecular frame (a.u.)
         XX             YY             ZZ             XY             XZ             YZ
 ------------------------------------------------------------------------------------------
       -0.042406       0.132441      -0.090036      -0.033345       0.214048       0.032486

 Principal components (a.u.) and orientation 
 of principal axis w.r.t. absolute frame                      Asymmetry parameter eta
 --------------------------------------------------------------------------------------
       -0.286735       0.149958       0.136778                       0.045965

       -0.663409       0.739616       0.113386
       -0.110131      -0.246399       0.962891
        0.740108       0.626303       0.244918
  

 ------------------------------------------------------------
   Atom      X         Y         Z
 ------------------------------------------------------------
   40 H   -6.04366  -1.07319   4.32251
 ------------------------------------------------------------

 Electric field gradient in molecular frame (a.u.)
         XX             YY             ZZ             XY             XZ             YZ
 ------------------------------------------------------------------------------------------
        0.109083       0.011310      -0.120394       0.069525      -0.092969       0.189644

 Principal components (a.u.) and orientation 
 of principal axis w.r.t. absolute frame                      Asymmetry parameter eta
 --------------------------------------------------------------------------------------
       -0.289121       0.147687       0.141434                       0.021627

        0.279822       0.466702       0.838981
       -0.557936       0.790221      -0.253493
        0.781286       0.397165      -0.481511
  

 ------------------------------------------------------------
   Atom      X         Y         Z
 ------------------------------------------------------------
   41 H   -6.89574   2.02267   3.35052
 ------------------------------------------------------------

 Electric field gradient in molecular frame (a.u.)
         XX             YY             ZZ             XY             XZ             YZ
 ------------------------------------------------------------------------------------------
        0.137669      -0.241177       0.103508       0.052285       0.019727      -0.129410

 Principal components (a.u.) and orientation 
 of principal axis w.r.t. absolute frame                      Asymmetry parameter eta
 --------------------------------------------------------------------------------------
       -0.291618       0.148128       0.143491                       0.015901

       -0.128994       0.553139       0.823042
        0.940466      -0.194952       0.278418
        0.314457       0.809958      -0.495061
  

 ------------------------------------------------------------
   Atom      X         Y         Z
 ------------------------------------------------------------
   42 H   -8.46819  -0.59577   2.06433
 ------------------------------------------------------------

 Electric field gradient in molecular frame (a.u.)
         XX             YY             ZZ             XY             XZ             YZ
 ------------------------------------------------------------------------------------------
       -0.198870       0.099540       0.099329      -0.126210      -0.118797      -0.045889

 Principal components (a.u.) and orientation 
 of principal axis w.r.t. absolute frame                      Asymmetry parameter eta
 --------------------------------------------------------------------------------------
       -0.287054       0.146611       0.140442                       0.021490

        0.891272      -0.211625      -0.401060
        0.328124       0.911429       0.248259
        0.313000      -0.352863       0.881770
  

 Task  times  cpu:      459.6s     wall:      461.9s


                                NWChem Input Module
                                -------------------


 Summary of allocated global arrays
-----------------------------------
  No active global arrays


                         GA Statistics for process    0
                         ------------------------------

       create   destroy   get      put      acc     scatter   gather  read&inc
calls:  210      210     5.11e+05 7371     3.69e+05    0        0     5746     
number of processes/call 1.00e+00 1.15e+00 1.00e+00 0.00e+00 0.00e+00
bytes total:             5.24e+08 6.03e+07 3.11e+08 0.00e+00 0.00e+00 4.60e+04
bytes remote:            1.14e+08 2.04e+07 5.37e+07 0.00e+00 0.00e+00 0.00e+00
Max memory consumed for GA by this process: 10446976 bytes

MA_summarize_allocated_blocks: starting scan ...
MA_summarize_allocated_blocks: scan completed: 0 heap blocks, 0 stack blocks
MA usage statistics:

	allocation statistics:
					      heap	     stack
					      ----	     -----
	current number of blocks	         0	         0
	maximum number of blocks	        22	        51
	current total bytes		         0	         0
	maximum total bytes		   9712544	  22540248
	maximum total K-bytes		      9713	     22541
	maximum total M-bytes		        10	        23


                                     CITATION
                                     --------
                Please cite the following reference when publishing
                           results obtained with NWChem:

                 M. Valiev, E.J. Bylaska, N. Govind, K. Kowalski,
              T.P. Straatsma, H.J.J. van Dam, D. Wang, J. Nieplocha,
                        E. Apra, T.L. Windus, W.A. de Jong
                 "NWChem: a comprehensive and scalable open-source
                  solution for large scale molecular simulations"
                      Comput. Phys. Commun. 181, 1477 (2010)
                           doi:10.1016/j.cpc.2010.04.018

                                      AUTHORS
                                      -------
          E. Apra, E. J. Bylaska, W. A. de Jong, N. Govind, K. Kowalski,
       T. P. Straatsma, M. Valiev, H. J. J. van Dam, D. Wang, T. L. Windus,
        J. Hammond, J. Autschbach, K. Bhaskaran-Nair, J. Brabec, K. Lopata,
       S. A. Fischer, S. Krishnamoorthy, W. Ma, M. Klemm, O. Villa, Y. Chen,
    V. Anisimov, F. Aquino, S. Hirata, M. T. Hackler, T. Risthaus, M. Malagoli,
       A. Marenich, A. Otero-de-la-Roza, J. Mullin, P. Nichols, R. Peverati,
     J. Pittner, Y. Zhao, P.-D. Fan, A. Fonari, M. Williamson, R. J. Harrison,
       J. R. Rehr, M. Dupuis, D. Silverstein, D. M. A. Smith, J. Nieplocha,
        V. Tipparaju, M. Krishnan, B. E. Van Kuiken, A. Vazquez-Mayagoitia,
        L. Jensen, M. Swart, Q. Wu, T. Van Voorhis, A. A. Auer, M. Nooijen,
      L. D. Crosby, E. Brown, G. Cisneros, G. I. Fann, H. Fruchtl, J. Garza,
        K. Hirao, R. A. Kendall, J. A. Nichols, K. Tsemekhman, K. Wolinski,
     J. Anchell, D. E. Bernholdt, P. Borowski, T. Clark, D. Clerc, H. Dachsel,
   M. J. O. Deegan, K. Dyall, D. Elwood, E. Glendening, M. Gutowski, A. C. Hess,
         J. Jaffe, B. G. Johnson, J. Ju, R. Kobayashi, R. Kutteh, Z. Lin,
   R. Littlefield, X. Long, B. Meng, T. Nakajima, S. Niu, L. Pollack, M. Rosing,
   K. Glaesemann, G. Sandrone, M. Stave, H. Taylor, G. Thomas, J. H. van Lenthe,
                               A. T. Wong, Z. Zhang.

 Total times  cpu:      459.9s     wall:      462.3s
