# Supplementary material for: Reference-free NOE NMR analysis
Source: Chem Sci. 2020 Aug 31;11(36):9930–6. doi: 10.1039/d0sc02970j (PMC8162118; doi:10.1039/d0sc02970j)
Supplement: SC-011-D0SC02970J-s002 [file SC-011-D0SC02970J-s002.piz › artemisinin_structures/artemisin_SSSSRRR/artemisin_SSSSRRR_b36311.nw]

start molecule

title molecule
 

geometry units angstroms print xyz autosym
  C       -3.61910        6.26100        3.88860
  O       -4.54080        7.20650        3.34520
  C       -5.78570        6.77410        3.04280
  C       -5.90050        5.39330        2.39390
  C       -4.83420        4.37560        2.85720
  C       -3.44920        5.03540        2.97290
  C       -4.74610        3.11930        1.96910
  C       -4.11950        3.38960        0.60540
  C       -2.75070        4.09280        0.69560
  C       -2.85420        5.37860        1.57100
  C       -1.52280        6.16130        1.66610
  C       -0.61340        5.82560        2.85450
  C       -1.31760        5.95020        4.22210
  O       -2.37180        6.91650        4.15130
  C       -0.33270        6.42070        5.28910
  O       -6.74520        7.53080        3.16020
  C       -7.31770        4.84970        2.62310
  C       -2.26020        4.36620       -0.73270
  O       -1.83160        4.68850        4.67360
  O       -2.56080        4.06250        3.57010
  H       -4.00640        5.95570        4.87080
  H       -5.79100        5.57930        1.31880
  H       -5.11980        4.01970        3.85860
  H       -5.73170        2.66350        1.83200
  H       -4.14320        2.35930        2.48330
  H       -4.80770        3.99250        0.00020
  H       -4.00600        2.43420        0.07760
  H       -2.03750        3.39870        1.15920
  H       -3.54910        6.05120        1.04940
  H       -1.77250        7.23000        1.73100
  H       -0.93750        6.08130        0.74660
  H        0.22410        6.53390        2.80820
  H       -0.18290        4.82470        2.73040
  H       -0.83050        6.49400        6.26330
  H        0.49790        5.71580        5.40200
  H        0.06590        7.41400        5.05680
  H       -8.07510        5.56230        2.27770
  H       -7.48980        3.91750        2.07870
  H       -7.50120        4.66680        3.68760
  H       -2.83760        5.16850       -1.20410
  H       -1.20290        4.64380       -0.75220
  H       -2.35770        3.47010       -1.35590
end
BASIS "ao basis" PRINT
* library 6-31G*
END
scf
 direct
end
dft
xc b3lyp
end
property
 efieldgrad
end
task dft property
