# Supplementary material for: Reference-free NOE NMR analysis
Source: Chem Sci. 2020 Aug 31;11(36):9930–6. doi: 10.1039/d0sc02970j (PMC8162118; doi:10.1039/d0sc02970j)
Supplement: SC-011-D0SC02970J-s002 [file SC-011-D0SC02970J-s002.piz › artemisinin_structures/artemisin_SSSSRRR/artemisin_SSSSRRR_b36311.out.xyz]

42
./artemisin_SSSSRRR_b36311.out
C          1.46034        0.26333       -0.02504
O          1.89632       -0.68237        0.95187
C          1.76421       -1.99660        0.66284
C          0.47603       -2.42416       -0.04331
C         -0.10443       -1.37070       -1.01317
C         -0.01209        0.04452       -0.41687
C         -1.55179       -1.66236       -1.45461
C         -2.57564       -1.43415       -0.34779
C         -2.47114       -0.03763        0.29645
C         -1.01084        0.23847        0.76720
C         -0.84365        1.60830        1.46714
C         -0.42739        2.78644        0.57791
C          0.86183        2.52279       -0.22840
O          1.69817        1.58947        0.46409
C          1.65739        3.81400       -0.40086
O          2.58531       -2.80512        1.08605
C          0.71896       -3.75935       -0.76077
C         -3.50212        0.04254        1.43048
O          0.57473        2.04435       -1.55075
O         -0.41542        0.97146       -1.45154
H          2.11218        0.14948       -0.90257
H         -0.23799       -2.61309        0.76718
H          0.50182       -1.38691       -1.93144
H         -1.64970       -2.68400       -1.83490
H         -1.80558       -1.01124       -2.30144
H         -2.46053       -2.20769        0.42147
H         -3.58032       -1.56899       -0.76813
H         -2.75373        0.71016       -0.45608
H         -0.78949       -0.51068        1.53993
H         -0.07391        1.49027        2.24318
H         -1.74005        1.89246        2.02408
H         -0.26936        3.63786        1.25271
H         -1.25125        3.06600       -0.08964
H          2.56526        3.62838       -0.98700
H          1.07509        4.57121       -0.93666
H          1.97633        4.22050        0.56482
H          1.11294       -4.51332       -0.07007
H         -0.20245       -4.16885       -1.18301
H          1.44813       -3.64369       -1.57023
H         -3.19817       -0.56791        2.28738
H         -3.64907        1.07035        1.77302
H         -4.48117       -0.31527        1.09240
