# Supplementary material for: Reference-free NOE NMR analysis
Source: Chem Sci. 2020 Aug 31;11(36):9930–6. doi: 10.1039/d0sc02970j (PMC8162118; doi:10.1039/d0sc02970j)
Supplement: SC-011-D0SC02970J-s002 [file SC-011-D0SC02970J-s002.piz › artemisinin_structures/artemisin_SRSRRRR/artemisin_SRSRRRR_b36312.nw]

start molecule

title molecule
 

geometry units angstroms print xyz autosym
  C       -7.97540        1.25300       -2.04330
  O       -8.18070        2.67700       -2.20820
  C       -8.78380        3.26980       -3.25370
  C       -9.63540        2.41980       -4.17890
  C       -9.90200        1.02750       -3.58340
  C       -8.56550        0.37700       -3.15740
  C      -10.65120        0.09350       -4.53860
  C      -11.03780       -1.21640       -3.85080
  C      -10.21010       -1.53270       -2.59060
  C       -8.72160       -1.15720       -2.82150
  C       -7.82870       -1.61180       -1.64750
  C       -6.33450       -1.33690       -1.83360
  C       -6.01790       -0.03430       -2.57410
  O       -6.57060        1.07970       -1.88460
  C       -4.50420        0.18300       -2.59890
  O       -8.65640        4.48090       -3.42470
  C      -10.93830        3.17540       -4.47310
  C      -10.43870       -3.00000       -2.20990
  O       -6.41440       -0.21420       -3.94620
  O       -7.63360        0.53390       -4.24940
  H       -8.45420        1.02050       -1.08650
  H       -9.07870        2.32660       -5.11990
  H      -10.52910        1.16360       -2.68950
  H      -10.02450       -0.12480       -5.41260
  H      -11.56540        0.55340       -4.92600
  H      -10.95420       -2.02970       -4.58300
  H      -12.09760       -1.17340       -3.56750
  H      -10.59530       -0.92670       -1.75920
  H       -8.39560       -1.73330       -3.70090
  H       -7.93050       -2.69100       -1.48630
  H       -8.17290       -1.14440       -0.71700
  H       -5.90460       -2.17950       -2.39150
  H       -5.86930       -1.33490       -0.83980
  H       -4.26270        1.09900       -3.15120
  H       -4.09860        0.30010       -1.58820
  H       -3.98680       -0.64140       -3.10140
  H      -10.73740        4.19260       -4.82760
  H      -11.52480        2.68290       -5.25340
  H      -11.55830        3.25900       -3.57370
  H       -9.95410       -3.67550       -2.92270
  H      -10.05330       -3.21760       -1.20920
  H      -11.50890       -3.23480       -2.19480
end
BASIS "ao basis" PRINT
* library 6-31G*
END
scf
 direct
end
dft
xc b3lyp
end
property
 efieldgrad
end
task dft property
