# Supplementary material for: Reference-free NOE NMR analysis
Source: Chem Sci. 2020 Aug 31;11(36):9930–6. doi: 10.1039/d0sc02970j (PMC8162118; doi:10.1039/d0sc02970j)
Supplement: SC-011-D0SC02970J-s002 [file SC-011-D0SC02970J-s002.piz › artemisinin_structures/artemisin_SRSRRRR/artemisin_SRSRRRR_b36312.out.xyz]

42
./artemisin_SRSRRRR_b36312.out
C          0.94478        0.13448        0.97306
O          1.48559        1.46906        1.12651
C          1.14503        2.54551        0.39611
C         -0.13579        2.49637       -0.41677
C         -1.00312        1.28570       -0.03436
C         -0.15296       -0.00460       -0.09109
C         -2.24466        1.12701       -0.91723
C         -3.15884        0.01497       -0.40146
C         -2.45727       -0.99636        0.52495
C         -1.03411       -1.31144       -0.00918
C         -0.36014       -2.44433        0.79365
C          1.02171       -2.85905        0.28242
C          1.86600       -1.70537       -0.26670
O          2.06442       -0.71204        0.73120
C          3.25566       -2.22348       -0.64022
O          1.85646        3.54829        0.41976
C         -0.88596        3.82126       -0.22458
C         -3.35930       -2.22616        0.68012
O          1.25810       -1.27868       -1.49984
O          0.57369        0.00342       -1.33906
H          0.54469       -0.10980        1.96252
H          0.16392        2.42721       -1.47009
H         -1.34637        1.43710        1.00009
H         -1.94163        0.90133       -1.94754
H         -2.83102        2.04954       -0.96687
H         -3.60427       -0.49543       -1.26496
H         -3.99614        0.46503        0.14777
H         -2.36116       -0.54690        1.52274
H         -1.17112       -1.69452       -1.03191
H         -0.98301       -3.34589        0.77794
H         -0.28802       -2.15831        1.84995
H          0.87689       -3.60552       -0.50995
H          1.54629       -3.35861        1.10663
H          3.86121       -1.41199       -1.06119
H          3.79153       -2.60372        0.23614
H          3.20153       -3.01142       -1.39921
H         -0.23658        4.67988       -0.42905
H         -1.73877        3.90604       -0.90350
H         -1.24963        3.92384        0.80379
H         -3.39173       -2.81410       -0.24319
H         -3.01484       -2.87418        1.49173
H         -4.38408       -1.92708        0.92723
