# Supplementary material for: Reference-free NOE NMR analysis
Source: Chem Sci. 2020 Aug 31;11(36):9930–6. doi: 10.1039/d0sc02970j (PMC8162118; doi:10.1039/d0sc02970j)
Supplement: SC-011-D0SC02970J-s002 [file SC-011-D0SC02970J-s002.piz › artemisinin_structures/artemisin_SRSRRRR/artemisin_SRSRRRR_b36311.nw]

start molecule

title molecule
 

geometry units angstroms print xyz autosym
  C       -8.08730        1.17110       -2.00410
  O       -7.99850        2.57780       -2.33710
  C       -8.63330        3.17390       -3.36910
  C       -9.56220        2.34500       -4.25280
  C       -9.91290        1.00350       -3.59980
  C       -8.60350        0.30520       -3.17090
  C      -10.77580        0.05570       -4.43280
  C      -11.21990       -1.14770       -3.58270
  C      -10.24010       -1.51290       -2.43950
  C       -8.79870       -1.21510       -2.89810
  C       -7.69190       -1.80410       -2.01630
  C       -6.28120       -1.39830       -2.47600
  C       -6.05470        0.12650       -2.51950
  O       -6.82300        0.75040       -1.49420
  C       -4.58560        0.43960       -2.23550
  O       -8.44270        4.36980       -3.58620
  C      -10.81490        3.17010       -4.56820
  C      -10.47430       -2.96280       -2.01140
  O       -6.33540        0.71020       -3.80140
  O       -7.66490        0.30910       -4.27270
  H       -8.78050        1.11250       -1.15700
  H       -9.02570        2.17250       -5.19430
  H      -10.50370        1.23080       -2.69810
  H      -10.21200       -0.29480       -5.30630
  H      -11.67250        0.54970       -4.81930
  H      -11.37040       -2.00290       -4.25370
  H      -12.20070       -0.93350       -3.13870
  H      -10.46710       -0.88100       -1.57030
  H       -8.68130       -1.73980       -3.86120
  H       -7.74490       -2.89940       -2.03620
  H       -7.84480       -1.51100       -0.97040
  H       -6.06470       -1.84050       -3.45610
  H       -5.58600       -1.85480       -1.75960
  H       -4.41300        1.52210       -2.26510
  H       -4.28530        0.09480       -1.24020
  H       -3.93040       -0.01330       -2.98720
  H      -10.55150        4.14910       -4.98380
  H      -11.44850        2.67350       -5.30840
  H      -11.40970        3.34710       -3.66530
  H      -10.18130       -3.66290       -2.80090
  H       -9.90550       -3.20570       -1.10840
  H      -11.53230       -3.13240       -1.78360
end
BASIS "ao basis" PRINT
* library 6-31G*
END
scf
 direct
end
dft
xc b3lyp
end
property
 efieldgrad
end
task dft property
