# Supplementary material for: Reference-free NOE NMR analysis
Source: Chem Sci. 2020 Aug 31;11(36):9930–6. doi: 10.1039/d0sc02970j (PMC8162118; doi:10.1039/d0sc02970j)
Supplement: SC-011-D0SC02970J-s002 [file SC-011-D0SC02970J-s002.piz › artemisinin_structures/artemisin_SRSRRRR/artemisin_SRSRRRR_b36311.out.xyz]

42
./artemisin_SRSRRRR_b36311.out
C          0.74473        0.25126        1.04667
O          1.17088        1.63542        1.03739
C          0.55483        2.63396        0.36901
C         -0.71971        2.33172       -0.41523
C         -1.31411        0.97440       -0.02357
C         -0.20492       -0.09658       -0.11731
C         -2.55143        0.53191       -0.80464
C         -3.15749       -0.73326       -0.17211
C         -2.13030       -1.62788        0.56600
C         -0.77484       -1.54464       -0.16368
C          0.25908       -2.59995        0.24478
C          1.61651       -2.40905       -0.45307
C          2.25953       -1.03069       -0.19843
O          1.90628       -0.57508        1.10481
C          3.78268       -1.15575       -0.23461
O          1.03750        3.76536        0.39367
C         -1.71820        3.47463       -0.20006
C         -2.68794       -3.04688        0.69169
O          1.92652       -0.05124       -1.19470
O          0.47465        0.01490       -1.39038
H          0.23299        0.10742        2.00530
H         -0.43910        2.32382       -1.47599
H         -1.63736        1.05713        1.02640
H         -2.28374        0.33260       -1.84979
H         -3.32363        1.30703       -0.82388
H         -3.66872       -1.29851       -0.96166
H         -3.93563       -0.44093        0.54484
H         -2.00138       -1.24221        1.58629
H         -0.99331       -1.77847       -1.21926
H         -0.10917       -3.60006       -0.01417
H          0.39293       -2.59742        1.33348
H          1.51174       -2.58374       -1.53080
H          2.27111       -3.19967       -0.06401
H          4.25051       -0.18026       -0.05564
H          4.14980       -1.83416        0.54300
H          4.12935       -1.50644       -1.21251
H         -1.26613        4.44573       -0.43059
H         -2.59320        3.37241       -0.84805
H         -2.05944        3.51117        0.84040
H         -2.75970       -3.53412       -0.28645
H         -2.05626       -3.66464        1.33768
H         -3.68889       -3.03077        1.13649
