# Supplementary material for: Reference-free NOE NMR analysis
Source: Chem Sci. 2020 Aug 31;11(36):9930–6. doi: 10.1039/d0sc02970j (PMC8162118; doi:10.1039/d0sc02970j)
Supplement: SC-011-D0SC02970J-s002 [file SC-011-D0SC02970J-s002.piz › artemisinin_structures/artemisin_SRSRRRR/artemisin_SRSRRRR_b36311.out]

 argument  1 = artemisin_SRRRRSR/artemisin_SRRRRSR_b36311.nw
  Warning: test file already existed: ./molecule.dir_check_s.5
                                         
                                         


              Northwest Computational Chemistry Package (NWChem) 6.6
              ------------------------------------------------------


                    Environmental Molecular Sciences Laboratory
                       Pacific Northwest National Laboratory
                                Richland, WA 99352

                              Copyright (c) 1994-2015
                       Pacific Northwest National Laboratory
                            Battelle Memorial Institute

             NWChem is an open-source computational chemistry package
                        distributed under the terms of the
                      Educational Community License (ECL) 2.0
             A copy of the license is included with this distribution
                              in the LICENSE.TXT file

                                  ACKNOWLEDGMENT
                                  --------------

            This software and its documentation were developed at the
            EMSL at Pacific Northwest National Laboratory, a multiprogram
            national laboratory, operated for the U.S. Department of Energy
            by Battelle under Contract Number DE-AC05-76RL01830. Support
            for this work was provided by the Department of Energy Office
            of Biological and Environmental Research, Office of Basic
            Energy Sciences, and the Office of Advanced Scientific Computing.


           Job information
           ---------------

    hostname        = nmrserver
    program         = /home/software/NWChem/bin/nwchem
    date            = Sun Jul 23 15:28:04 2017

    compiled        = Mon_Dec_26_22:57:25_2016
    source          = /home/software/src/nwchem-6.6
    nwchem branch   = 6.6
    nwchem revision = 27746
    ga revision     = 10594
    input           = artemisin_SRRRRSR/artemisin_SRRRRSR_b36311.nw
    prefix          = molecule.
    data base       = ./molecule.db
    status          = startup
    nproc           =        6
    time left       =     -1s


           Memory information
           ------------------

    heap     =   13107200 doubles =    100.0 Mbytes
    stack    =   13107197 doubles =    100.0 Mbytes
    global   =   26214400 doubles =    200.0 Mbytes (distinct from heap & stack)
    total    =   52428797 doubles =    400.0 Mbytes
    verify   = yes
    hardfail = no 


           Directory information
           ---------------------

  0 permanent = .
  0 scratch   = .


                                NWChem Input Module
                                -------------------


                                     molecule
                                     --------

 Scaling coordinates for geometry "geometry" by  1.889725989
 (inverse scale =  0.529177249)

 C1  symmetry detected

          ------
          auto-z
          ------


                             Geometry "geometry" -> ""
                             -------------------------

 Output coordinates in angstroms (scale by  1.889725989 to convert to a.u.)

  No.       Tag          Charge          X              Y              Z
 ---- ---------------- ---------- -------------- -------------- --------------
    1 C                    6.0000     0.74472516     0.25126165     1.04666970
    2 O                    8.0000     1.17087840     1.63541719     1.03738641
    3 C                    6.0000     0.55483244     2.63396459     0.36901472
    4 C                    6.0000    -0.71970966     2.33171677    -0.41523319
    5 C                    6.0000    -1.31411394     0.97440112    -0.02357068
    6 C                    6.0000    -0.20491742    -0.09658077    -0.11731145
    7 C                    6.0000    -2.55142574     0.53191236    -0.80464267
    8 C                    6.0000    -3.15748989    -0.73325903    -0.17211285
    9 C                    6.0000    -2.13029907    -1.62788012     0.56600466
   10 C                    6.0000    -0.77484004    -1.54463928    -0.16367646
   11 C                    6.0000     0.25907505    -2.59995156     0.24477679
   12 C                    6.0000     1.61651495    -2.40905292    -0.45306764
   13 C                    6.0000     2.25953108    -1.03068518    -0.19842645
   14 O                    8.0000     1.90628348    -0.57508168     1.10480713
   15 C                    6.0000     3.78268309    -1.15575074    -0.23460656
   16 O                    8.0000     1.03750324     3.76536145     0.39366521
   17 C                    6.0000    -1.71820013     3.47462596    -0.20005926
   18 C                    6.0000    -2.68793736    -3.04688428     0.69168670
   19 O                    8.0000     1.92651773    -0.05124080    -1.19469780
   20 O                    8.0000     0.47465390     0.01490484    -1.39037947
   21 H                    1.0000     0.23298554     0.10742353     2.00529986
   22 H                    1.0000    -0.43910015     2.32382384    -1.47599082
   23 H                    1.0000    -1.63736388     1.05713385     1.02639960
   24 H                    1.0000    -2.28374280     0.33259674    -1.84979437
   25 H                    1.0000    -3.32363462     1.30703342    -0.82387640
   26 H                    1.0000    -3.66872334    -1.29851131    -0.96166241
   27 H                    1.0000    -3.93563365    -0.44092752     0.54483962
   28 H                    1.0000    -2.00138040    -1.24221175     1.58628655
   29 H                    1.0000    -0.99331232    -1.77846752    -1.21925625
   30 H                    1.0000    -0.10917496    -3.60006399    -0.01417138
   31 H                    1.0000     0.39293284    -2.59741980     1.33347716
   32 H                    1.0000     1.51174429    -2.58374488    -1.53080367
   33 H                    1.0000     2.27110717    -3.19966556    -0.06401120
   34 H                    1.0000     4.25050673    -0.18025830    -0.05564087
   35 H                    1.0000     4.14979502    -1.83416119     0.54300344
   36 H                    1.0000     4.12935150    -1.50644009    -1.21251061
   37 H                    1.0000    -1.26613353     4.44572658    -0.43058755
   38 H                    1.0000    -2.59319593     3.37241383    -0.84804969
   39 H                    1.0000    -2.05944246     3.51116984     0.84040345
   40 H                    1.0000    -2.75969543    -3.53411939    -0.28645030
   41 H                    1.0000    -2.05626289    -3.66464012     1.33768046
   42 H                    1.0000    -3.68889188    -3.03076965     1.13649156

      Atomic Mass 
      ----------- 

      C                 12.000000
      O                 15.994910
      H                  1.007825


 Effective nuclear repulsion energy (a.u.)    1847.1200304008

            Nuclear Dipole moment (a.u.) 
            ----------------------------
        X                 Y               Z
 ---------------- ---------------- ----------------
    -0.0000000000    -0.0000000000    -0.0000000000


                                Z-matrix (autoz)
                                -------- 

 Units are Angstrom for bonds and degrees for angles

      Type          Name      I     J     K     L     M      Value
      ----------- --------  ----- ----- ----- ----- ----- ----------
    1 Stretch                  1     2                       1.44830
    2 Stretch                  1     6                       1.54197
    3 Stretch                  1    14                       1.42669
    4 Stretch                  1    21                       1.09615
    5 Stretch                  2     3                       1.35031
    6 Stretch                  3     4                       1.52671
    7 Stretch                  3    16                       1.23030
    8 Stretch                  4     5                       1.53265
    9 Stretch                  4    17                       1.53282
   10 Stretch                  4    22                       1.09727
   11 Stretch                  5     6                       1.54470
   12 Stretch                  5     7                       1.52866
   13 Stretch                  5    23                       1.10171
   14 Stretch                  6    10                       1.55687
   15 Stretch                  6    20                       1.44739
   16 Stretch                  7     8                       1.53885
   17 Stretch                  7    24                       1.09714
   18 Stretch                  7    25                       1.09430
   19 Stretch                  8     9                       1.54929
   20 Stretch                  8    26                       1.09739
   21 Stretch                  8    27                       1.09772
   22 Stretch                  9    10                       1.54163
   23 Stretch                  9    18                       1.52981
   24 Stretch                  9    28                       1.09833
   25 Stretch                 10    11                       1.53281
   26 Stretch                 10    29                       1.10302
   27 Stretch                 11    12                       1.53820
   28 Stretch                 11    30                       1.09676
   29 Stretch                 11    31                       1.09690
   30 Stretch                 12    13                       1.54214
   31 Stretch                 12    32                       1.09682
   32 Stretch                 12    33                       1.09769
   33 Stretch                 13    14                       1.42505
   34 Stretch                 13    15                       1.52871
   35 Stretch                 13    19                       1.43623
   36 Stretch                 15    34                       1.09657
   37 Stretch                 15    35                       1.09530
   38 Stretch                 15    36                       1.09520
   39 Stretch                 17    37                       1.09569
   40 Stretch                 17    38                       1.09360
   41 Stretch                 17    39                       1.09560
   42 Stretch                 18    40                       1.09513
   43 Stretch                 18    41                       1.09451
   44 Stretch                 18    42                       1.09545
   45 Stretch                 19    20                       1.46648
   46 Bend                     1     2     3               125.14688
   47 Bend                     1     6     5               103.88760
   48 Bend                     1     6    10               117.24185
   49 Bend                     1     6    20               110.94170
   50 Bend                     1    14    13               110.47072
   51 Bend                     2     1     6               113.07696
   52 Bend                     2     1    14               108.31549
   53 Bend                     2     1    21               105.56811
   54 Bend                     2     3     4               119.25726
   55 Bend                     2     3    16               119.41585
   56 Bend                     3     4     5               111.58146
   57 Bend                     3     4    17               108.91046
   58 Bend                     3     4    22               106.53013
   59 Bend                     4     3    16               121.32347
   60 Bend                     4     5     6               108.66388
   61 Bend                     4     5     7               116.08384
   62 Bend                     4     5    23               106.90771
   63 Bend                     4    17    37               111.25654
   64 Bend                     4    17    38               111.61264
   65 Bend                     4    17    39               111.16624
   66 Bend                     5     4    17               111.82789
   67 Bend                     5     4    22               109.86781
   68 Bend                     5     6    10               112.57017
   69 Bend                     5     6    20               109.70115
   70 Bend                     5     7     8               110.28796
   71 Bend                     5     7    24               109.98921
   72 Bend                     5     7    25               112.03165
   73 Bend                     6     1    14               113.67298
   74 Bend                     6     1    21               110.06256
   75 Bend                     6     5     7               110.45729
   76 Bend                     6     5    23               108.69831
   77 Bend                     6    10     9               110.97667
   78 Bend                     6    10    11               112.67520
   79 Bend                     6    10    29               107.34831
   80 Bend                     6    20    19               110.12040
   81 Bend                     7     5    23               105.73599
   82 Bend                     7     8     9               114.17051
   83 Bend                     7     8    26               108.13296
   84 Bend                     7     8    27               109.18991
   85 Bend                     8     7    24               109.77292
   86 Bend                     8     7    25               108.15911
   87 Bend                     8     9    10               109.04210
   88 Bend                     8     9    18               109.45581
   89 Bend                     8     9    28               108.51951
   90 Bend                     9     8    26               110.74548
   91 Bend                     9     8    27               108.21600
   92 Bend                     9    10    11               115.45259
   93 Bend                     9    10    29               105.50755
   94 Bend                     9    18    40               111.29637
   95 Bend                     9    18    41               111.20153
   96 Bend                     9    18    42               110.65761
   97 Bend                    10     6    20               102.55183
   98 Bend                    10     9    18               114.17112
   99 Bend                    10     9    28               108.51301
  100 Bend                    10    11    12               112.88729
  101 Bend                    10    11    30               109.78054
  102 Bend                    10    11    31               110.19440
  103 Bend                    11    10    29               104.04377
  104 Bend                    11    12    13               113.82696
  105 Bend                    11    12    32               109.98162
  106 Bend                    11    12    33               106.02598
  107 Bend                    12    11    30               107.59930
  108 Bend                    12    11    31               110.01734
  109 Bend                    12    13    14               109.47554
  110 Bend                    12    13    15               109.78043
  111 Bend                    12    13    19               113.47261
  112 Bend                    13    12    32               110.14731
  113 Bend                    13    12    33               109.66901
  114 Bend                    13    15    34               110.39148
  115 Bend                    13    15    35               111.58132
  116 Bend                    13    15    36               111.26696
  117 Bend                    13    19    20               110.66321
  118 Bend                    14     1    21               105.57224
  119 Bend                    14    13    15               107.14453
  120 Bend                    14    13    19               111.03074
  121 Bend                    15    13    19               105.68794
  122 Bend                    17     4    22               107.91808
  123 Bend                    18     9    28               106.98816
  124 Bend                    24     7    25               106.50544
  125 Bend                    26     8    27               106.07218
  126 Bend                    30    11    31               106.10602
  127 Bend                    32    12    33               106.88870
  128 Bend                    34    15    35               106.98569
  129 Bend                    34    15    36               107.18958
  130 Bend                    35    15    36               109.23797
  131 Bend                    37    17    38               106.75519
  132 Bend                    37    17    39               107.38253
  133 Bend                    38    17    39               108.45873
  134 Bend                    40    18    41               108.29234
  135 Bend                    40    18    42               108.01958
  136 Bend                    41    18    42               107.21714
  137 Torsion                  1     2     3     4           2.07259
  138 Torsion                  1     2     3    16        -177.26327
  139 Torsion                  1     6     5     4          69.47074
  140 Torsion                  1     6     5     7        -162.11565
  141 Torsion                  1     6     5    23         -46.53108
  142 Torsion                  1     6    10     9          92.24438
  143 Torsion                  1     6    10    11         -38.97986
  144 Torsion                  1     6    10    29        -152.93628
  145 Torsion                  1     6    20    19          20.15916
  146 Torsion                  1    14    13    12         -93.56275
  147 Torsion                  1    14    13    15         147.44176
  148 Torsion                  1    14    13    19          32.49506
  149 Torsion                  2     1     6     5         -52.39114
  150 Torsion                  2     1     6    10        -177.28039
  151 Torsion                  2     1     6    20          65.41274
  152 Torsion                  2     1    14    13         -97.54931
  153 Torsion                  2     3     4     5          14.83878
  154 Torsion                  2     3     4    17         138.76831
  155 Torsion                  2     3     4    22        -105.07018
  156 Torsion                  3     2     1     6          18.48351
  157 Torsion                  3     2     1    14         145.40815
  158 Torsion                  3     2     1    21        -101.90020
  159 Torsion                  3     4     5     6         -51.47468
  160 Torsion                  3     4     5     7        -176.65144
  161 Torsion                  3     4     5    23          65.67662
  162 Torsion                  3     4    17    37          53.10411
  163 Torsion                  3     4    17    38         172.23711
  164 Torsion                  3     4    17    39         -66.52427
  165 Torsion                  4     5     6    10        -162.69290
  166 Torsion                  4     5     6    20         -49.18883
  167 Torsion                  4     5     7     8        -171.61364
  168 Torsion                  4     5     7    24          67.17076
  169 Torsion                  4     5     7    25         -51.08028
  170 Torsion                  5     4     3    16        -165.83845
  171 Torsion                  5     4    17    37         176.88743
  172 Torsion                  5     4    17    38         -63.97957
  173 Torsion                  5     4    17    39          57.25905
  174 Torsion                  5     6     1    14        -176.43002
  175 Torsion                  5     6     1    21          65.39513
  176 Torsion                  5     6    10     9         -28.17672
  177 Torsion                  5     6    10    11        -159.40095
  178 Torsion                  5     6    10    29          86.64263
  179 Torsion                  5     6    20    19         134.36441
  180 Torsion                  5     7     8     9         -28.09470
  181 Torsion                  5     7     8    26        -151.84130
  182 Torsion                  5     7     8    27          93.17036
  183 Torsion                  6     1    14    13          29.03036
  184 Torsion                  6     5     4    17        -173.74226
  185 Torsion                  6     5     4    22          66.44742
  186 Torsion                  6     5     7     8          64.12934
  187 Torsion                  6     5     7    24         -57.08626
  188 Torsion                  6     5     7    25        -175.33730
  189 Torsion                  6    10     9     8          63.27075
  190 Torsion                  6    10     9    18        -173.96864
  191 Torsion                  6    10     9    28         -54.75863
  192 Torsion                  6    10    11    12         -47.44432
  193 Torsion                  6    10    11    30        -167.48397
  194 Torsion                  6    10    11    31          76.00295
  195 Torsion                  6    20    19    13          39.78130
  196 Torsion                  7     5     4    17          61.08098
  197 Torsion                  7     5     4    22         -58.72934
  198 Torsion                  7     5     6    10         -34.27929
  199 Torsion                  7     5     6    20          79.22478
  200 Torsion                  7     8     9    10         -33.54039
  201 Torsion                  7     8     9    18        -159.08405
  202 Torsion                  7     8     9    28          84.48490
  203 Torsion                  8     7     5    23         -53.29622
  204 Torsion                  8     9    10    11        -166.95751
  205 Torsion                  8     9    10    29         -52.69212
  206 Torsion                  8     9    18    40          67.72271
  207 Torsion                  8     9    18    41        -171.44445
  208 Torsion                  8     9    18    42         -52.39611
  209 Torsion                  9     8     7    24          93.24964
  210 Torsion                  9     8     7    25        -150.92429
  211 Torsion                  9    10     6    20        -145.98769
  212 Torsion                  9    10    11    12        -176.38659
  213 Torsion                  9    10    11    30          63.57376
  214 Torsion                  9    10    11    31         -52.93931
  215 Torsion                 10     6     1    14          58.68073
  216 Torsion                 10     6     1    21         -59.49412
  217 Torsion                 10     6     5    23          81.30528
  218 Torsion                 10     6    20    19        -105.80852
  219 Torsion                 10     9     8    26          88.78828
  220 Torsion                 10     9     8    27        -155.34278
  221 Torsion                 10     9    18    40         -54.81241
  222 Torsion                 10     9    18    41          66.02043
  223 Torsion                 10     9    18    42        -174.93123
  224 Torsion                 10    11    12    13          57.94882
  225 Torsion                 10    11    12    32         -66.19128
  226 Torsion                 10    11    12    33         178.59079
  227 Torsion                 11    10     6    20          82.78808
  228 Torsion                 11    10     9    18         -44.19691
  229 Torsion                 11    10     9    28          75.01311
  230 Torsion                 11    12    13    14          32.34018
  231 Torsion                 11    12    13    15         149.69243
  232 Torsion                 11    12    13    19         -92.30923
  233 Torsion                 12    11    10    29          68.50802
  234 Torsion                 12    13    15    34         179.93742
  235 Torsion                 12    13    15    35         -61.23361
  236 Torsion                 12    13    15    36          61.05483
  237 Torsion                 12    13    19    20          51.43108
  238 Torsion                 13    12    11    30         179.23318
  239 Torsion                 13    12    11    31         -65.59639
  240 Torsion                 13    14     1    21         149.76179
  241 Torsion                 14     1     6    20         -58.62615
  242 Torsion                 14    13    12    32         156.39089
  243 Torsion                 14    13    12    33         -86.23731
  244 Torsion                 14    13    15    34         -61.26407
  245 Torsion                 14    13    15    35          57.56490
  246 Torsion                 14    13    15    36         179.85333
  247 Torsion                 14    13    19    20         -72.37478
  248 Torsion                 15    13    12    32         -86.25686
  249 Torsion                 15    13    12    33          31.11494
  250 Torsion                 15    13    19    20         171.77465
  251 Torsion                 16     3     4    17         -41.90892
  252 Torsion                 16     3     4    22          74.25260
  253 Torsion                 17     4     5    23         -56.59096
  254 Torsion                 18     9     8    26         -36.75539
  255 Torsion                 18     9     8    27          79.11355
  256 Torsion                 18     9    10    29          70.06848
  257 Torsion                 19    13    12    32          31.74148
  258 Torsion                 19    13    12    33         149.11328
  259 Torsion                 19    13    15    34          57.20805
  260 Torsion                 19    13    15    35         176.03702
  261 Torsion                 19    13    15    36         -61.67454
  262 Torsion                 20     6     1    21        -176.80100
  263 Torsion                 20     6     5    23        -165.19065
  264 Torsion                 20     6    10    29         -31.16834
  265 Torsion                 22     4     5    23        -176.40128
  266 Torsion                 22     4    17    37         -62.16390
  267 Torsion                 22     4    17    38          56.96910
  268 Torsion                 22     4    17    39         178.20772
  269 Torsion                 23     5     7    24        -174.51182
  270 Torsion                 23     5     7    25          67.23714
  271 Torsion                 24     7     8    26         -30.49696
  272 Torsion                 24     7     8    27        -145.48529
  273 Torsion                 25     7     8    26          85.32912
  274 Torsion                 25     7     8    27         -29.65922
  275 Torsion                 26     8     9    28        -153.18643
  276 Torsion                 27     8     9    28         -37.31750
  277 Torsion                 28     9    10    29        -170.72150
  278 Torsion                 28     9    18    40        -174.88035
  279 Torsion                 28     9    18    41         -54.04751
  280 Torsion                 28     9    18    42          65.00082
  281 Torsion                 29    10    11    30         -51.53162
  282 Torsion                 29    10    11    31        -168.04470
  283 Torsion                 30    11    12    32          55.09307
  284 Torsion                 30    11    12    33         -60.12485
  285 Torsion                 31    11    12    32         170.26350
  286 Torsion                 31    11    12    33          55.04557


            XYZ format geometry
            -------------------
    42
 geometry
 C                     0.74472516     0.25126165     1.04666970
 O                     1.17087840     1.63541719     1.03738641
 C                     0.55483244     2.63396459     0.36901472
 C                    -0.71970966     2.33171677    -0.41523319
 C                    -1.31411394     0.97440112    -0.02357068
 C                    -0.20491742    -0.09658077    -0.11731145
 C                    -2.55142574     0.53191236    -0.80464267
 C                    -3.15748989    -0.73325903    -0.17211285
 C                    -2.13029907    -1.62788012     0.56600466
 C                    -0.77484004    -1.54463928    -0.16367646
 C                     0.25907505    -2.59995156     0.24477679
 C                     1.61651495    -2.40905292    -0.45306764
 C                     2.25953108    -1.03068518    -0.19842645
 O                     1.90628348    -0.57508168     1.10480713
 C                     3.78268309    -1.15575074    -0.23460656
 O                     1.03750324     3.76536145     0.39366521
 C                    -1.71820013     3.47462596    -0.20005926
 C                    -2.68793736    -3.04688428     0.69168670
 O                     1.92651773    -0.05124080    -1.19469780
 O                     0.47465390     0.01490484    -1.39037947
 H                     0.23298554     0.10742353     2.00529986
 H                    -0.43910015     2.32382384    -1.47599082
 H                    -1.63736388     1.05713385     1.02639960
 H                    -2.28374280     0.33259674    -1.84979437
 H                    -3.32363462     1.30703342    -0.82387640
 H                    -3.66872334    -1.29851131    -0.96166241
 H                    -3.93563365    -0.44092752     0.54483962
 H                    -2.00138040    -1.24221175     1.58628655
 H                    -0.99331232    -1.77846752    -1.21925625
 H                    -0.10917496    -3.60006399    -0.01417138
 H                     0.39293284    -2.59741980     1.33347716
 H                     1.51174429    -2.58374488    -1.53080367
 H                     2.27110717    -3.19966556    -0.06401120
 H                     4.25050673    -0.18025830    -0.05564087
 H                     4.14979502    -1.83416119     0.54300344
 H                     4.12935150    -1.50644009    -1.21251061
 H                    -1.26613353     4.44572658    -0.43058755
 H                    -2.59319593     3.37241383    -0.84804969
 H                    -2.05944246     3.51116984     0.84040345
 H                    -2.75969543    -3.53411939    -0.28645030
 H                    -2.05626289    -3.66464012     1.33768046
 H                    -3.68889188    -3.03076965     1.13649156

 ==============================================================================
                                internuclear distances
 ------------------------------------------------------------------------------
       center one      |      center two      | atomic units |  angstroms
 ------------------------------------------------------------------------------
    2 O                |   1 C                |     2.73689  |     1.44830
    3 C                |   2 O                |     2.55171  |     1.35031
    4 C                |   3 C                |     2.88507  |     1.52671
    5 C                |   4 C                |     2.89629  |     1.53265
    6 C                |   1 C                |     2.91390  |     1.54197
    6 C                |   5 C                |     2.91906  |     1.54470
    7 C                |   5 C                |     2.88875  |     1.52866
    8 C                |   7 C                |     2.90801  |     1.53885
    9 C                |   8 C                |     2.92772  |     1.54929
   10 C                |   6 C                |     2.94205  |     1.55687
   10 C                |   9 C                |     2.91326  |     1.54163
   11 C                |  10 C                |     2.89659  |     1.53281
   12 C                |  11 C                |     2.90678  |     1.53820
   13 C                |  12 C                |     2.91423  |     1.54214
   14 O                |   1 C                |     2.69605  |     1.42669
   14 O                |  13 C                |     2.69296  |     1.42505
   15 C                |  13 C                |     2.88884  |     1.52871
   16 O                |   3 C                |     2.32493  |     1.23030
   17 C                |   4 C                |     2.89660  |     1.53282
   18 C                |   9 C                |     2.89093  |     1.52981
   19 O                |  13 C                |     2.71409  |     1.43623
   20 O                |   6 C                |     2.73518  |     1.44739
   21 H                |   1 C                |     2.07142  |     1.09615
   22 H                |   4 C                |     2.07355  |     1.09727
   23 H                |   5 C                |     2.08194  |     1.10171
   24 H                |   7 C                |     2.07330  |     1.09714
   25 H                |   7 C                |     2.06792  |     1.09430
   26 H                |   8 C                |     2.07376  |     1.09739
   27 H                |   8 C                |     2.07439  |     1.09772
   28 H                |   9 C                |     2.07555  |     1.09833
   29 H                |  10 C                |     2.08441  |     1.10302
   30 H                |  11 C                |     2.07258  |     1.09676
   31 H                |  11 C                |     2.07284  |     1.09690
   32 H                |  12 C                |     2.07268  |     1.09682
   33 H                |  12 C                |     2.07433  |     1.09769
   34 H                |  15 C                |     2.07222  |     1.09657
   35 H                |  15 C                |     2.06982  |     1.09530
   36 H                |  15 C                |     2.06962  |     1.09520
   37 H                |  17 C                |     2.07056  |     1.09569
   38 H                |  17 C                |     2.06660  |     1.09360
   39 H                |  17 C                |     2.07039  |     1.09560
   40 H                |  18 C                |     2.06949  |     1.09513
   41 H                |  18 C                |     2.06832  |     1.09451
   42 H                |  18 C                |     2.07011  |     1.09545
 ------------------------------------------------------------------------------
                         number of included internuclear distances:         44
 ==============================================================================


 ==============================================================================
                                 internuclear angles
 ------------------------------------------------------------------------------
        center 1       |       center 2       |       center 3       |  degrees
 ------------------------------------------------------------------------------
    2 O                |   1 C                |   6 C                |   113.08
    2 O                |   1 C                |  14 O                |   108.32
    2 O                |   1 C                |  21 H                |   105.57
    6 C                |   1 C                |  14 O                |   113.67
    6 C                |   1 C                |  21 H                |   110.06
   14 O                |   1 C                |  21 H                |   105.57
    1 C                |   2 O                |   3 C                |   125.15
    2 O                |   3 C                |   4 C                |   119.26
    2 O                |   3 C                |  16 O                |   119.42
    4 C                |   3 C                |  16 O                |   121.32
    3 C                |   4 C                |   5 C                |   111.58
    3 C                |   4 C                |  17 C                |   108.91
    3 C                |   4 C                |  22 H                |   106.53
    5 C                |   4 C                |  17 C                |   111.83
    5 C                |   4 C                |  22 H                |   109.87
   17 C                |   4 C                |  22 H                |   107.92
    4 C                |   5 C                |   6 C                |   108.66
    4 C                |   5 C                |   7 C                |   116.08
    4 C                |   5 C                |  23 H                |   106.91
    6 C                |   5 C                |   7 C                |   110.46
    6 C                |   5 C                |  23 H                |   108.70
    7 C                |   5 C                |  23 H                |   105.74
    1 C                |   6 C                |   5 C                |   103.89
    1 C                |   6 C                |  10 C                |   117.24
    1 C                |   6 C                |  20 O                |   110.94
    5 C                |   6 C                |  10 C                |   112.57
    5 C                |   6 C                |  20 O                |   109.70
   10 C                |   6 C                |  20 O                |   102.55
    5 C                |   7 C                |   8 C                |   110.29
    5 C                |   7 C                |  24 H                |   109.99
    5 C                |   7 C                |  25 H                |   112.03
    8 C                |   7 C                |  24 H                |   109.77
    8 C                |   7 C                |  25 H                |   108.16
   24 H                |   7 C                |  25 H                |   106.51
    7 C                |   8 C                |   9 C                |   114.17
    7 C                |   8 C                |  26 H                |   108.13
    7 C                |   8 C                |  27 H                |   109.19
    9 C                |   8 C                |  26 H                |   110.75
    9 C                |   8 C                |  27 H                |   108.22
   26 H                |   8 C                |  27 H                |   106.07
    8 C                |   9 C                |  10 C                |   109.04
    8 C                |   9 C                |  18 C                |   109.46
    8 C                |   9 C                |  28 H                |   108.52
   10 C                |   9 C                |  18 C                |   114.17
   10 C                |   9 C                |  28 H                |   108.51
   18 C                |   9 C                |  28 H                |   106.99
    6 C                |  10 C                |   9 C                |   110.98
    6 C                |  10 C                |  11 C                |   112.68
    6 C                |  10 C                |  29 H                |   107.35
    9 C                |  10 C                |  11 C                |   115.45
    9 C                |  10 C                |  29 H                |   105.51
   11 C                |  10 C                |  29 H                |   104.04
   10 C                |  11 C                |  12 C                |   112.89
   10 C                |  11 C                |  30 H                |   109.78
   10 C                |  11 C                |  31 H                |   110.19
   12 C                |  11 C                |  30 H                |   107.60
   12 C                |  11 C                |  31 H                |   110.02
   30 H                |  11 C                |  31 H                |   106.11
   11 C                |  12 C                |  13 C                |   113.83
   11 C                |  12 C                |  32 H                |   109.98
   11 C                |  12 C                |  33 H                |   106.03
   13 C                |  12 C                |  32 H                |   110.15
   13 C                |  12 C                |  33 H                |   109.67
   32 H                |  12 C                |  33 H                |   106.89
   12 C                |  13 C                |  14 O                |   109.48
   12 C                |  13 C                |  15 C                |   109.78
   12 C                |  13 C                |  19 O                |   113.47
   14 O                |  13 C                |  15 C                |   107.14
   14 O                |  13 C                |  19 O                |   111.03
   15 C                |  13 C                |  19 O                |   105.69
    1 C                |  14 O                |  13 C                |   110.47
   13 C                |  15 C                |  34 H                |   110.39
   13 C                |  15 C                |  35 H                |   111.58
   13 C                |  15 C                |  36 H                |   111.27
   34 H                |  15 C                |  35 H                |   106.99
   34 H                |  15 C                |  36 H                |   107.19
   35 H                |  15 C                |  36 H                |   109.24
    4 C                |  17 C                |  37 H                |   111.26
    4 C                |  17 C                |  38 H                |   111.61
    4 C                |  17 C                |  39 H                |   111.17
   37 H                |  17 C                |  38 H                |   106.76
   37 H                |  17 C                |  39 H                |   107.38
   38 H                |  17 C                |  39 H                |   108.46
    9 C                |  18 C                |  40 H                |   111.30
    9 C                |  18 C                |  41 H                |   111.20
    9 C                |  18 C                |  42 H                |   110.66
   40 H                |  18 C                |  41 H                |   108.29
   40 H                |  18 C                |  42 H                |   108.02
   41 H                |  18 C                |  42 H                |   107.22
 ------------------------------------------------------------------------------
                            number of included internuclear angles:         89
 ==============================================================================


 Summary of "ao basis" -> "" (cartesian)
 ------------------------------------------------------------------------------
       Tag                 Description            Shells   Functions and Types
 ---------------- ------------------------------  ------  ---------------------
 *                           6-31G*                   on all atoms 


                              NWChem Property Module
                              ----------------------


                                     molecule

  itol2e modified to match energy
  convergence criterion.

                                 NWChem DFT Module
                                 -----------------


                                     molecule


                      Basis "ao basis" -> "ao basis" (cartesian)
                      -----
  C (Carbon)
  ----------
            Exponent  Coefficients 
       -------------- ---------------------------------------------------------
  1 S  3.04752490E+03  0.001835
  1 S  4.57369510E+02  0.014037
  1 S  1.03948690E+02  0.068843
  1 S  2.92101550E+01  0.232184
  1 S  9.28666300E+00  0.467941
  1 S  3.16392700E+00  0.362312

  2 S  7.86827240E+00 -0.119332
  2 S  1.88128850E+00 -0.160854
  2 S  5.44249300E-01  1.143456

  3 P  7.86827240E+00  0.068999
  3 P  1.88128850E+00  0.316424
  3 P  5.44249300E-01  0.744308

  4 S  1.68714400E-01  1.000000

  5 P  1.68714400E-01  1.000000

  6 D  8.00000000E-01  1.000000

  O (Oxygen)
  ----------
            Exponent  Coefficients 
       -------------- ---------------------------------------------------------
  1 S  5.48467170E+03  0.001831
  1 S  8.25234950E+02  0.013950
  1 S  1.88046960E+02  0.068445
  1 S  5.29645000E+01  0.232714
  1 S  1.68975700E+01  0.470193
  1 S  5.79963530E+00  0.358521

  2 S  1.55396160E+01 -0.110778
  2 S  3.59993360E+00 -0.148026
  2 S  1.01376180E+00  1.130767

  3 P  1.55396160E+01  0.070874
  3 P  3.59993360E+00  0.339753
  3 P  1.01376180E+00  0.727159

  4 S  2.70005800E-01  1.000000

  5 P  2.70005800E-01  1.000000

  6 D  8.00000000E-01  1.000000

  H (Hydrogen)
  ------------
            Exponent  Coefficients 
       -------------- ---------------------------------------------------------
  1 S  1.87311370E+01  0.033495
  1 S  2.82539370E+00  0.234727
  1 S  6.40121700E-01  0.813757

  2 S  1.61277800E-01  1.000000


 Summary of "ao basis" -> "ao basis" (cartesian)
 ------------------------------------------------------------------------------
       Tag                 Description            Shells   Functions and Types
 ---------------- ------------------------------  ------  ---------------------
 C                           6-31G*                  6       15   3s2p1d
 O                           6-31G*                  6       15   3s2p1d
 H                           6-31G*                  2        2   2s


 Summary of "ao basis" -> "ao basis" (cartesian)
 ------------------------------------------------------------------------------
       Tag                 Description            Shells   Functions and Types
 ---------------- ------------------------------  ------  ---------------------
 C                           6-31G*                  6       15   3s2p1d
 O                           6-31G*                  6       15   3s2p1d
 H                           6-31G*                  2        2   2s


  Caching 1-el integrals 
  itol2e modified to match energy
  convergence criterion.

            General Information
            -------------------
          SCF calculation type: DFT
          Wavefunction type:  closed shell.
          No. of atoms     :    42
          No. of electrons :   152
           Alpha electrons :    76
            Beta electrons :    76
          Charge           :     0
          Spin multiplicity:     1
          Use of symmetry is: off; symmetry adaption is: off
          Maximum number of iterations:  30
          AO basis - number of functions:   344
                     number of shells:   164
          Convergence on energy requested: 1.00D-07
          Convergence on density requested: 1.00D-05
          Convergence on gradient requested: 5.00D-04

              XC Information
              --------------
                         B3LYP Method XC Potential
                     Hartree-Fock (Exact) Exchange  0.200          
                        Slater Exchange Functional  0.800 local    
                    Becke 1988 Exchange Functional  0.720 non-local
              Lee-Yang-Parr Correlation Functional  0.810          
                  VWN I RPA Correlation Functional  0.190 local    

             Grid Information
             ----------------
          Grid used for XC integration:  fine      
          Radial quadrature: Mura-Knowles        
          Angular quadrature: Lebedev. 
          Tag              B.-S. Rad. Rad. Pts. Rad. Cut. Ang. Pts.
          ---              ---------- --------- --------- ---------
          C                   0.70       70          15.0       590
          O                   0.60       70          14.0       590
          H                   0.35       60          14.0       590
          Grid pruning is: on 
          Number of quadrature shells:  2720
          Spatial weights used:  Erf1

          Convergence Information
          -----------------------
          Convergence aids based upon iterative change in 
          total energy or number of iterations. 
          Levelshifting, if invoked, occurs when the 
          HOMO/LUMO gap drops below (HL_TOL): 1.00D-02
          DIIS, if invoked, will attempt to extrapolate 
          using up to (NFOCK): 10 stored Fock matrices.

                    Damping( 0%)  Levelshifting(0.5)       DIIS
                  --------------- ------------------- ---------------
          dE  on:    start            ASAP                start   
          dE off:    2 iters         30 iters            30 iters 


      Screening Tolerance Information
      -------------------------------
          Density screening/tol_rho: 1.00D-11
          AO Gaussian exp screening on grid/accAOfunc:  16
          CD Gaussian exp screening on grid/accCDfunc:  20
          XC Gaussian exp screening on grid/accXCfunc:  20
          Schwarz screening/accCoul: 1.00D-08


      Superposition of Atomic Density Guess
      -------------------------------------

 Sum of atomic energies:        -949.63668925

      Non-variational initial energy
      ------------------------------

 Total energy =    -962.361758
 1-e energy   =   -4968.368430
 2-e energy   =    2158.886641
 HOMO         =      -0.275990
 LUMO         =      -0.004297

   Time after variat. SCF:      6.9
   Time prior to 1st pass:      6.9

 Grid_pts file          = ./molecule.gridpts.0
 Record size in doubles =  12289        No. of grid_pts per rec  =   3070
 Max. records in memory =     97        Max. recs in file   =     21258

 Grid integrated density:     152.000029133346
 Requested integration accuracy:   0.10E-06

           Memory utilization after 1st SCF pass: 
           Heap Space remaining (MW):       11.89            11893136
          Stack Space remaining (MW):       13.10            13103364

   convergence    iter        energy       DeltaE   RMS-Dens  Diis-err    time
 ---------------- ----- ----------------- --------- --------- ---------  ------
 d= 0,ls=0.0,diis     1   -960.4615779961 -2.81D+03  9.54D-03  3.98D+00    49.2
 Grid integrated density:     152.000022777140
 Requested integration accuracy:   0.10E-06
 d= 0,ls=0.0,diis     2   -959.8553647657  6.06D-01  7.45D-03  1.02D+01    87.2
 Grid integrated density:     152.000025319574
 Requested integration accuracy:   0.10E-06
 d= 0,ls=0.0,diis     3   -960.7920193811 -9.37D-01  2.20D-03  8.19D-01   124.7
 Grid integrated density:     152.000025607200
 Requested integration accuracy:   0.10E-06
 d= 0,ls=0.0,diis     4   -960.8479686062 -5.59D-02  9.88D-04  2.52D-01   162.1
 Grid integrated density:     152.000025616172
 Requested integration accuracy:   0.10E-06
 d= 0,ls=0.0,diis     5   -960.8704916595 -2.25D-02  2.41D-04  1.08D-02   199.4
 Grid integrated density:     152.000022818030
 Requested integration accuracy:   0.10E-06
  Resetting Diis
 d= 0,ls=0.0,diis     6   -960.8713950826 -9.03D-04  9.15D-05  9.94D-04   241.1
 Grid integrated density:     152.000022927098
 Requested integration accuracy:   0.10E-06
 d= 0,ls=0.0,diis     7   -960.8714997932 -1.05D-04  4.31D-05  6.22D-05   282.8
 Grid integrated density:     152.000022908777
 Requested integration accuracy:   0.10E-06
 d= 0,ls=0.0,diis     8   -960.8714891900  1.06D-05  2.61D-05  1.70D-04   324.4
 Grid integrated density:     152.000022920246
 Requested integration accuracy:   0.10E-06
 d= 0,ls=0.0,diis     9   -960.8715062925 -1.71D-05  5.18D-06  5.43D-06   366.1
 Grid integrated density:     152.000022920854
 Requested integration accuracy:   0.10E-06
 d= 0,ls=0.0,diis    10   -960.8715067833 -4.91D-07  1.24D-06  3.48D-07   407.8
 Grid integrated density:     152.000022919948
 Requested integration accuracy:   0.10E-06
 d= 0,ls=0.0,diis    11   -960.8715068178 -3.45D-08  3.33D-07  2.21D-08   449.5


         Total DFT energy =     -960.871506817791
      One electron energy =    -4981.001908527950
           Coulomb energy =     2305.642145086133
    Exchange-Corr. energy =     -132.631773776744
 Nuclear repulsion energy =     1847.120030400771

 Numeric. integr. density =      152.000022919948

     Total iterative time =    442.5s


                       DFT Final Molecular Orbital Analysis
                       ------------------------------------

 Vector   20  Occ=2.000000D+00  E=-1.017989D+01
              MO Center= -1.7D+00,  3.5D+00, -2.0D-01, r^2= 2.8D-02
   Bfn.  Coefficient  Atom+Function         Bfn.  Coefficient  Atom+Function  
  ----- ------------  ---------------      ----- ------------  ---------------
   241      0.992935  17 C  s         

 Vector   21  Occ=2.000000D+00  E=-1.141240D+00
              MO Center=  1.3D+00, -5.6D-02, -6.4D-01, r^2= 1.9D+00
   Bfn.  Coefficient  Atom+Function         Bfn.  Coefficient  Atom+Function  
  ----- ------------  ---------------      ----- ------------  ---------------
   272      0.280220  19 O  s               276      0.276946  19 O  s         
   287      0.266670  20 O  s               291      0.237654  20 O  s         
   201      0.174024  14 O  s         

 Vector   22  Occ=2.000000D+00  E=-1.096832D+00
              MO Center=  1.0D+00,  1.5D+00,  5.4D-01, r^2= 2.3D+00
   Bfn.  Coefficient  Atom+Function         Bfn.  Coefficient  Atom+Function  
  ----- ------------  ---------------      ----- ------------  ---------------
    21      0.379073   2 O  s                17      0.350032   2 O  s         
    32      0.178104   3 C  s                16     -0.162128   2 O  s         

 Vector   23  Occ=2.000000D+00  E=-1.053841D+00
              MO Center=  1.5D+00,  1.2D-01,  5.7D-01, r^2= 3.1D+00
   Bfn.  Coefficient  Atom+Function         Bfn.  Coefficient  Atom+Function  
  ----- ------------  ---------------      ----- ------------  ---------------
   201      0.406346  14 O  s               197      0.365028  14 O  s         
   291     -0.173562  20 O  s               196     -0.169451  14 O  s         
   287     -0.152302  20 O  s         

 Vector   24  Occ=2.000000D+00  E=-9.989553D-01
              MO Center=  9.5D-01,  2.8D+00,  4.8D-01, r^2= 2.3D+00
   Bfn.  Coefficient  Atom+Function         Bfn.  Coefficient  Atom+Function  
  ----- ------------  ---------------      ----- ------------  ---------------
   231      0.388736  16 O  s               227      0.370498  16 O  s         
    21     -0.248297   2 O  s                34      0.210803   3 C  py        
    17     -0.208220   2 O  s               226     -0.172826  16 O  s         

 Vector   25  Occ=2.000000D+00  E=-9.457673D-01
              MO Center=  9.9D-01, -9.0D-02, -7.2D-01, r^2= 2.5D+00
   Bfn.  Coefficient  Atom+Function         Bfn.  Coefficient  Atom+Function  
  ----- ------------  ---------------      ----- ------------  ---------------
   276      0.356350  19 O  s               291     -0.308834  20 O  s         
   272      0.298748  19 O  s               287     -0.248599  20 O  s         
    77     -0.171098   6 C  s         

 Vector   26  Occ=2.000000D+00  E=-8.572540D-01
              MO Center= -1.1D+00, -4.7D-01, -1.3D-01, r^2= 5.0D+00
   Bfn.  Coefficient  Atom+Function         Bfn.  Coefficient  Atom+Function  
  ----- ------------  ---------------      ----- ------------  ---------------
   291      0.180254  20 O  s                62     -0.157565   5 C  s         
   122     -0.152884   9 C  s         

 Vector   27  Occ=2.000000D+00  E=-8.207059D-01
              MO Center= -7.6D-01,  1.2D-01, -9.2D-02, r^2= 6.7D+00
   Bfn.  Coefficient  Atom+Function         Bfn.  Coefficient  Atom+Function  
  ----- ------------  ---------------      ----- ------------  ---------------
    47      0.193706   4 C  s                62      0.172283   5 C  s         
    51      0.158757   4 C  s         

 Vector   28  Occ=2.000000D+00  E=-8.002853D-01
              MO Center=  7.4D-02, -1.2D+00, -4.5D-02, r^2= 8.0D+00
   Bfn.  Coefficient  Atom+Function         Bfn.  Coefficient  Atom+Function  
  ----- ------------  ---------------      ----- ------------  ---------------
   167      0.192649  12 C  s         

 Vector   29  Occ=2.000000D+00  E=-7.714067D-01
              MO Center=  2.8D-01, -3.4D-01,  2.1D-01, r^2= 6.3D+00
   Bfn.  Coefficient  Atom+Function         Bfn.  Coefficient  Atom+Function  
  ----- ------------  ---------------      ----- ------------  ---------------
     2      0.212329   1 C  s               291     -0.204554  20 O  s         
     6      0.161286   1 C  s         

 Vector   30  Occ=2.000000D+00  E=-7.581511D-01
              MO Center= -8.8D-01,  5.5D-01, -9.2D-02, r^2= 9.4D+00
   Bfn.  Coefficient  Atom+Function         Bfn.  Coefficient  Atom+Function  
  ----- ------------  ---------------      ----- ------------  ---------------
    47      0.173144   4 C  s               242      0.172994  17 C  s         
    51      0.156276   4 C  s               246      0.151777  17 C  s         

 Vector   31  Occ=2.000000D+00  E=-7.356240D-01
              MO Center=  3.6D-01, -1.1D+00, -1.4D-01, r^2= 9.5D+00
   Bfn.  Coefficient  Atom+Function         Bfn.  Coefficient  Atom+Function  
  ----- ------------  ---------------      ----- ------------  ---------------
   212      0.202249  15 C  s               216      0.184609  15 C  s         
    92     -0.161484   7 C  s         

 Vector   32  Occ=2.000000D+00  E=-7.036284D-01
              MO Center=  2.3D-01, -4.9D-01,  2.8D-01, r^2= 7.7D+00
   Bfn.  Coefficient  Atom+Function         Bfn.  Coefficient  Atom+Function  
  ----- ------------  ---------------      ----- ------------  ---------------
     2      0.197448   1 C  s                19     -0.194901   2 O  py        
     6      0.174695   1 C  s               137     -0.169434  10 C  s         
   167      0.160355  12 C  s               141     -0.154717  10 C  s         
   171      0.152214  12 C  s         

 Vector   33  Occ=2.000000D+00  E=-6.905968D-01
              MO Center= -8.2D-01, -3.7D-02,  6.7D-02, r^2= 1.2D+01
   Bfn.  Coefficient  Atom+Function         Bfn.  Coefficient  Atom+Function  
  ----- ------------  ---------------      ----- ------------  ---------------
   242      0.196652  17 C  s               246      0.188036  17 C  s         
   257     -0.184952  18 C  s               261     -0.182053  18 C  s         

 Vector   34  Occ=2.000000D+00  E=-6.611489D-01
              MO Center= -2.2D-02, -9.1D-01, -6.2D-02, r^2= 9.2D+00
   Bfn.  Coefficient  Atom+Function         Bfn.  Coefficient  Atom+Function  
  ----- ------------  ---------------      ----- ------------  ---------------
   212     -0.147555  15 C  s               216     -0.142677  15 C  s         
   107      0.141942   8 C  s               152     -0.142061  11 C  s         
   111      0.135834   8 C  s               156     -0.133235  11 C  s         

 Vector   35  Occ=2.000000D+00  E=-6.469475D-01
              MO Center= -7.2D-01,  8.8D-01, -8.6D-02, r^2= 1.0D+01
   Bfn.  Coefficient  Atom+Function         Bfn.  Coefficient  Atom+Function  
  ----- ------------  ---------------      ----- ------------  ---------------
   242      0.185563  17 C  s               246      0.184562  17 C  s         

 Vector   36  Occ=2.000000D+00  E=-6.192123D-01
              MO Center= -9.2D-01, -6.6D-01,  4.5D-02, r^2= 7.3D+00
   Bfn.  Coefficient  Atom+Function         Bfn.  Coefficient  Atom+Function  
  ----- ------------  ---------------      ----- ------------  ---------------
   126      0.169221   9 C  s               122      0.160718   9 C  s         

 Vector   37  Occ=2.000000D+00  E=-6.020507D-01
              MO Center= -1.1D-01,  6.5D-01,  1.7D-02, r^2= 7.3D+00
   Bfn.  Coefficient  Atom+Function         Bfn.  Coefficient  Atom+Function  
  ----- ------------  ---------------      ----- ------------  ---------------
    19      0.210821   2 O  py        

 Vector   38  Occ=2.000000D+00  E=-5.929059D-01
              MO Center=  5.8D-01, -3.6D-01,  2.8D-01, r^2= 7.0D+00
   Bfn.  Coefficient  Atom+Function         Bfn.  Coefficient  Atom+Function  
  ----- ------------  ---------------      ----- ------------  ---------------
    19      0.209027   2 O  py                4     -0.189517   1 C  py        
   198     -0.154469  14 O  px        

 Vector   39  Occ=2.000000D+00  E=-5.616995D-01
              MO Center= -2.0D-01, -4.7D-01, -2.2D-02, r^2= 7.1D+00
   Bfn.  Coefficient  Atom+Function         Bfn.  Coefficient  Atom+Function  
  ----- ------------  ---------------      ----- ------------  ---------------
     3      0.144328   1 C  px              288     -0.140950  20 O  px        
   200      0.140017  14 O  pz              199      0.135315  14 O  py        
    96     -0.133436   7 C  s               273      0.131712  19 O  px        

 Vector   40  Occ=2.000000D+00  E=-5.518465D-01
              MO Center= -4.8D-01, -7.6D-01,  7.7D-02, r^2= 7.0D+00
   Bfn.  Coefficient  Atom+Function         Bfn.  Coefficient  Atom+Function  
  ----- ------------  ---------------      ----- ------------  ---------------
   126      0.154192   9 C  s               122      0.153058   9 C  s         

 Vector   41  Occ=2.000000D+00  E=-5.346374D-01
              MO Center=  7.1D-01, -2.2D-01,  2.2D-02, r^2= 6.2D+00
   Bfn.  Coefficient  Atom+Function         Bfn.  Coefficient  Atom+Function  
  ----- ------------  ---------------      ----- ------------  ---------------
     5      0.201259   1 C  pz              274     -0.187072  19 O  py        
   291      0.178967  20 O  s         

 Vector   42  Occ=2.000000D+00  E=-5.217038D-01
              MO Center=  3.9D-01,  5.0D-02,  6.0D-02, r^2= 6.7D+00
   Bfn.  Coefficient  Atom+Function         Bfn.  Coefficient  Atom+Function  
  ----- ------------  ---------------      ----- ------------  ---------------
     5      0.172316   1 C  pz        

 Vector   43  Occ=2.000000D+00  E=-5.079540D-01
              MO Center= -2.7D-01,  1.2D+00, -1.2D-01, r^2= 6.7D+00
   Bfn.  Coefficient  Atom+Function         Bfn.  Coefficient  Atom+Function  
  ----- ------------  ---------------      ----- ------------  ---------------
    50      0.229417   4 C  pz               33     -0.156388   3 C  px        

 Vector   44  Occ=2.000000D+00  E=-4.978895D-01
              MO Center= -9.8D-01, -4.2D-01,  1.0D-01, r^2= 7.2D+00
   Bfn.  Coefficient  Atom+Function         Bfn.  Coefficient  Atom+Function  
  ----- ------------  ---------------      ----- ------------  ---------------
   139     -0.169022  10 C  py               79      0.158973   6 C  py        

 Vector   45  Occ=2.000000D+00  E=-4.757761D-01
              MO Center= -2.0D-02, -6.6D-01, -5.1D-03, r^2= 8.8D+00
   Bfn.  Coefficient  Atom+Function         Bfn.  Coefficient  Atom+Function  
  ----- ------------  ---------------      ----- ------------  ---------------
   198      0.168099  14 O  px        

 Vector   46  Occ=2.000000D+00  E=-4.658651D-01
              MO Center= -3.7D-02, -3.4D-01, -8.0D-03, r^2= 9.9D+00
   Bfn.  Coefficient  Atom+Function         Bfn.  Coefficient  Atom+Function  
  ----- ------------  ---------------      ----- ------------  ---------------
    20      0.154838   2 O  pz        

 Vector   47  Occ=2.000000D+00  E=-4.586297D-01
              MO Center= -8.8D-02,  2.1D-01, -1.7D-01, r^2= 9.1D+00
   Bfn.  Coefficient  Atom+Function         Bfn.  Coefficient  Atom+Function  
  ----- ------------  ---------------      ----- ------------  ---------------
    50      0.165709   4 C  pz              276      0.154067  19 O  s         

 Vector   48  Occ=2.000000D+00  E=-4.529592D-01
              MO Center=  1.0D-01, -5.2D-01, -1.1D-01, r^2= 9.6D+00
   Bfn.  Coefficient  Atom+Function         Bfn.  Coefficient  Atom+Function  
  ----- ------------  ---------------      ----- ------------  ---------------
   169      0.150240  12 C  py        

 Vector   49  Occ=2.000000D+00  E=-4.380336D-01
              MO Center= -7.4D-01, -7.2D-01,  5.7D-02, r^2= 1.0D+01
   Bfn.  Coefficient  Atom+Function         Bfn.  Coefficient  Atom+Function  
  ----- ------------  ---------------      ----- ------------  ---------------
   258      0.166908  18 C  px        

 Vector   50  Occ=2.000000D+00  E=-4.307713D-01
              MO Center=  4.3D-01, -9.9D-02, -2.3D-01, r^2= 9.4D+00
   Bfn.  Coefficient  Atom+Function         Bfn.  Coefficient  Atom+Function  
  ----- ------------  ---------------      ----- ------------  ---------------
   290      0.242613  20 O  pz              291     -0.177105  20 O  s         
   214     -0.161174  15 C  py        

 Vector   51  Occ=2.000000D+00  E=-4.298581D-01
              MO Center=  7.4D-01,  1.6D+00,  2.0D-01, r^2= 9.4D+00
   Bfn.  Coefficient  Atom+Function         Bfn.  Coefficient  Atom+Function  
  ----- ------------  ---------------      ----- ------------  ---------------
   229      0.320905  16 O  py              231      0.303170  16 O  s         
    34     -0.246504   3 C  py              233      0.168076  16 O  py        
   227      0.153823  16 O  s               228      0.153566  16 O  px        

 Vector   52  Occ=2.000000D+00  E=-4.198796D-01
              MO Center=  3.2D-01, -1.0D+00, -5.3D-02, r^2= 1.0D+01
   Bfn.  Coefficient  Atom+Function         Bfn.  Coefficient  Atom+Function  
  ----- ------------  ---------------      ----- ------------  ---------------
   154      0.180510  11 C  py              213      0.172416  15 C  px        
   183     -0.162545  13 C  px        

 Vector   53  Occ=2.000000D+00  E=-4.181237D-01
              MO Center= -6.5D-01, -9.5D-01,  1.0D-01, r^2= 9.4D+00
   Bfn.  Coefficient  Atom+Function         Bfn.  Coefficient  Atom+Function  
  ----- ------------  ---------------      ----- ------------  ---------------
   260      0.224527  18 C  pz              201     -0.193327  14 O  s         
   200     -0.166676  14 O  pz              289      0.159892  20 O  py        
   274      0.153851  19 O  py        

 Vector   54  Occ=2.000000D+00  E=-4.133865D-01
              MO Center=  1.2D+00,  2.2D-01, -1.1D-01, r^2= 1.1D+01
   Bfn.  Coefficient  Atom+Function         Bfn.  Coefficient  Atom+Function  
  ----- ------------  ---------------      ----- ------------  ---------------
   215      0.246427  15 C  pz               20     -0.157447   2 O  pz        

 Vector   55  Occ=2.000000D+00  E=-4.068919D-01
              MO Center=  3.9D-01,  2.0D-01, -2.9D-01, r^2= 1.1D+01
   Bfn.  Coefficient  Atom+Function         Bfn.  Coefficient  Atom+Function  
  ----- ------------  ---------------      ----- ------------  ---------------
   290      0.164499  20 O  pz        

 Vector   56  Occ=2.000000D+00  E=-4.022501D-01
              MO Center= -1.3D+00,  5.8D-01,  8.3D-03, r^2= 1.1D+01
   Bfn.  Coefficient  Atom+Function         Bfn.  Coefficient  Atom+Function  
  ----- ------------  ---------------      ----- ------------  ---------------
    65      0.186728   5 C  pz              243      0.164131  17 C  px        
   259      0.150169  18 C  py        

 Vector   57  Occ=2.000000D+00  E=-3.991051D-01
              MO Center=  5.2D-01, -3.6D-01, -5.4D-02, r^2= 1.2D+01
   Bfn.  Coefficient  Atom+Function         Bfn.  Coefficient  Atom+Function  
  ----- ------------  ---------------      ----- ------------  ---------------
   215      0.232203  15 C  pz              290     -0.209524  20 O  pz        

 Vector   58  Occ=2.000000D+00  E=-3.961233D-01
              MO Center= -4.6D-02, -2.7D-01, -7.5D-03, r^2= 1.2D+01
   Bfn.  Coefficient  Atom+Function         Bfn.  Coefficient  Atom+Function  
  ----- ------------  ---------------      ----- ------------  ---------------
   258      0.189534  18 C  px              275     -0.178437  19 O  pz        
   273      0.165518  19 O  px              276      0.152403  19 O  s         

 Vector   59  Occ=2.000000D+00  E=-3.895816D-01
              MO Center= -1.0D-01,  1.0D+00,  1.0D-01, r^2= 1.1D+01
   Bfn.  Coefficient  Atom+Function         Bfn.  Coefficient  Atom+Function  
  ----- ------------  ---------------      ----- ------------  ---------------
   245      0.229920  17 C  pz               18      0.211236   2 O  px        

 Vector   60  Occ=2.000000D+00  E=-3.871680D-01
              MO Center=  5.2D-01, -9.1D-01, -9.2D-02, r^2= 1.2D+01
   Bfn.  Coefficient  Atom+Function         Bfn.  Coefficient  Atom+Function  
  ----- ------------  ---------------      ----- ------------  ---------------
   214      0.259390  15 C  py              258      0.178872  18 C  px        

 Vector   61  Occ=2.000000D+00  E=-3.806849D-01
              MO Center=  4.1D-02, -5.0D-01, -1.3D-01, r^2= 9.8D+00
   Bfn.  Coefficient  Atom+Function         Bfn.  Coefficient  Atom+Function  
  ----- ------------  ---------------      ----- ------------  ---------------
    93      0.221656   7 C  px               63     -0.176586   5 C  px        
   214     -0.151283  15 C  py        

 Vector   62  Occ=2.000000D+00  E=-3.728777D-01
              MO Center= -5.2D-01, -1.2D+00,  9.4D-02, r^2= 1.0D+01
   Bfn.  Coefficient  Atom+Function         Bfn.  Coefficient  Atom+Function  
  ----- ------------  ---------------      ----- ------------  ---------------
   155      0.176878  11 C  pz              260      0.152340  18 C  pz        

 Vector   63  Occ=2.000000D+00  E=-3.648442D-01
              MO Center= -9.9D-01, -3.0D-02, -4.4D-02, r^2= 1.0D+01
   Bfn.  Coefficient  Atom+Function         Bfn.  Coefficient  Atom+Function  
  ----- ------------  ---------------      ----- ------------  ---------------
   243     -0.149955  17 C  px               95      0.142359   7 C  pz        

 Vector   64  Occ=2.000000D+00  E=-3.585138D-01
              MO Center=  1.2D-01, -2.7D-01, -1.2D-01, r^2= 1.0D+01
   Bfn.  Coefficient  Atom+Function         Bfn.  Coefficient  Atom+Function  
  ----- ------------  ---------------      ----- ------------  ---------------
   274     -0.142778  19 O  py              154      0.141508  11 C  py        
   198      0.129272  14 O  px              245      0.129007  17 C  pz        

 Vector   65  Occ=2.000000D+00  E=-3.512770D-01
              MO Center= -3.1D-01,  1.0D+00, -1.9D-01, r^2= 7.9D+00
   Bfn.  Coefficient  Atom+Function         Bfn.  Coefficient  Atom+Function  
  ----- ------------  ---------------      ----- ------------  ---------------
   244     -0.232751  17 C  py               49      0.225047   4 C  py        
   275      0.187539  19 O  pz               78     -0.163432   6 C  px        
    64     -0.161487   5 C  py               20     -0.160319   2 O  pz        

 Vector   66  Occ=2.000000D+00  E=-3.494820D-01
              MO Center= -7.6D-01, -2.3D-01, -3.7D-02, r^2= 1.2D+01
   Bfn.  Coefficient  Atom+Function         Bfn.  Coefficient  Atom+Function  
  ----- ------------  ---------------      ----- ------------  ---------------
    94      0.164809   7 C  py              153      0.159188  11 C  px        
   168     -0.157519  12 C  px              244      0.150981  17 C  py        

 Vector   67  Occ=2.000000D+00  E=-3.464126D-01
              MO Center= -9.3D-01, -7.2D-01,  2.4D-02, r^2= 8.8D+00
   Bfn.  Coefficient  Atom+Function         Bfn.  Coefficient  Atom+Function  
  ----- ------------  ---------------      ----- ------------  ---------------
   155      0.189607  11 C  pz              110      0.162966   8 C  pz        
    18      0.159092   2 O  px              123     -0.156714   9 C  px        

 Vector   68  Occ=2.000000D+00  E=-3.379755D-01
              MO Center= -6.7D-01,  9.1D-01, -8.7D-02, r^2= 7.5D+00
   Bfn.  Coefficient  Atom+Function         Bfn.  Coefficient  Atom+Function  
  ----- ------------  ---------------      ----- ------------  ---------------
    50      0.223498   4 C  pz               18      0.198705   2 O  px        
   304     -0.165776  22 H  s               303     -0.159486  22 H  s         

 Vector   69  Occ=2.000000D+00  E=-3.316651D-01
              MO Center= -6.5D-01, -5.3D-01,  1.4D-01, r^2= 8.3D+00
   Bfn.  Coefficient  Atom+Function         Bfn.  Coefficient  Atom+Function  
  ----- ------------  ---------------      ----- ------------  ---------------
   109      0.172461   8 C  py              200     -0.163112  14 O  pz        
   125      0.160718   9 C  pz        

 Vector   70  Occ=2.000000D+00  E=-3.172716D-01
              MO Center= -8.3D-01, -3.2D-01,  8.1D-02, r^2= 8.1D+00
   Bfn.  Coefficient  Atom+Function         Bfn.  Coefficient  Atom+Function  
  ----- ------------  ---------------      ----- ------------  ---------------
   316      0.180071  28 H  s               125      0.174973   9 C  pz        
   318      0.170899  29 H  s               140     -0.169815  10 C  pz        
    18      0.151990   2 O  px        

 Vector   71  Occ=2.000000D+00  E=-3.080938D-01
              MO Center= -7.8D-01, -1.1D+00,  6.1D-02, r^2= 7.7D+00
   Bfn.  Coefficient  Atom+Function         Bfn.  Coefficient  Atom+Function  
  ----- ------------  ---------------      ----- ------------  ---------------
   123      0.239886   9 C  px              138     -0.238437  10 C  px        
   168     -0.207222  12 C  px              153      0.199237  11 C  px        
   108     -0.179700   8 C  px              314      0.152639  27 H  s         

 Vector   72  Occ=2.000000D+00  E=-3.028922D-01
              MO Center=  4.3D-01,  1.5D-01, -5.7D-02, r^2= 7.3D+00
   Bfn.  Coefficient  Atom+Function         Bfn.  Coefficient  Atom+Function  
  ----- ------------  ---------------      ----- ------------  ---------------
   275      0.278506  19 O  pz              199     -0.200884  14 O  py        
   279      0.188853  19 O  pz               79     -0.184229   6 C  py        
   200      0.182894  14 O  pz              230      0.161684  16 O  pz        
   290     -0.158833  20 O  pz              139      0.157781  10 C  py        

 Vector   73  Occ=2.000000D+00  E=-2.948097D-01
              MO Center=  9.8D-01,  1.3D+00,  5.1D-01, r^2= 6.3D+00
   Bfn.  Coefficient  Atom+Function         Bfn.  Coefficient  Atom+Function  
  ----- ------------  ---------------      ----- ------------  ---------------
   230      0.288489  16 O  pz               18      0.254538   2 O  px        
   198      0.233333  14 O  px               20     -0.208725   2 O  pz        
    22      0.200365   2 O  px              234      0.199948  16 O  pz        
   202      0.176196  14 O  px              199      0.160827  14 O  py        

 Vector   74  Occ=2.000000D+00  E=-2.818523D-01
              MO Center=  7.7D-01,  1.9D-01,  3.0D-01, r^2= 6.4D+00
   Bfn.  Coefficient  Atom+Function         Bfn.  Coefficient  Atom+Function  
  ----- ------------  ---------------      ----- ------------  ---------------
   198      0.246179  14 O  px              199      0.228792  14 O  py        
    20      0.224459   2 O  pz              202      0.178742  14 O  px        
    24      0.171562   2 O  pz              230     -0.169554  16 O  pz        
   203      0.161273  14 O  py        

 Vector   75  Occ=2.000000D+00  E=-2.569435D-01
              MO Center=  8.6D-01, -1.2D-01, -9.4D-01, r^2= 2.9D+00
   Bfn.  Coefficient  Atom+Function         Bfn.  Coefficient  Atom+Function  
  ----- ------------  ---------------      ----- ------------  ---------------
   289      0.464216  20 O  py              274     -0.351066  19 O  py        
   293      0.336128  20 O  py              278     -0.233952  19 O  py        
   275     -0.228365  19 O  pz              279     -0.164894  19 O  pz        

 Vector   76  Occ=2.000000D+00  E=-2.549332D-01
              MO Center=  7.4D-01,  3.1D+00,  3.5D-01, r^2= 3.1D+00
   Bfn.  Coefficient  Atom+Function         Bfn.  Coefficient  Atom+Function  
  ----- ------------  ---------------      ----- ------------  ---------------
   228      0.450483  16 O  px              230      0.315736  16 O  pz        
   232      0.310975  16 O  px               51      0.242958   4 C  s         
   234      0.217205  16 O  pz               48      0.162170   4 C  px        

 Vector   77  Occ=0.000000D+00  E=-8.138680D-03
              MO Center=  1.0D+00,  1.9D-01, -8.4D-01, r^2= 3.9D+00
   Bfn.  Coefficient  Atom+Function         Bfn.  Coefficient  Atom+Function  
  ----- ------------  ---------------      ----- ------------  ---------------
   291      0.504108  20 O  s               276     -0.477039  19 O  s         
   273      0.443238  19 O  px              277      0.431275  19 O  px        
   288      0.401429  20 O  px              292      0.381265  20 O  px        
   330      0.267922  35 H  s               306     -0.265489  23 H  s         
    84      0.258434   6 C  pz                6     -0.254358   1 C  s         

 Vector   78  Occ=0.000000D+00  E= 1.075429D-02
              MO Center=  5.3D-01,  2.4D+00,  1.9D-01, r^2= 3.7D+00
   Bfn.  Coefficient  Atom+Function         Bfn.  Coefficient  Atom+Function  
  ----- ------------  ---------------      ----- ------------  ---------------
   246     -0.428436  17 C  s                35      0.410289   3 C  pz        
   304      0.352042  22 H  s                39      0.342952   3 C  pz        
   234     -0.293439  16 O  pz              230     -0.288762  16 O  pz        
    81     -0.281573   6 C  s                33     -0.268599   3 C  px        
    52     -0.252664   4 C  px               37     -0.241426   3 C  px        

 Vector   79  Occ=0.000000D+00  E= 6.208230D-02
              MO Center= -1.3D+00, -5.4D-01,  1.1D+00, r^2= 7.6D+00
   Bfn.  Coefficient  Atom+Function         Bfn.  Coefficient  Atom+Function  
  ----- ------------  ---------------      ----- ------------  ---------------
   316      0.836181  28 H  s               302      0.801640  21 H  s         
   306      0.702330  23 H  s                 6     -0.674799   1 C  s         
   126     -0.674226   9 C  s               314      0.527188  27 H  s         
   261     -0.497271  18 C  s               156     -0.492866  11 C  s         
   129     -0.458118   9 C  pz              111     -0.409689   8 C  s         

 Vector   80  Occ=0.000000D+00  E= 7.194151D-02
              MO Center= -9.3D-01, -1.4D+00, -3.5D-01, r^2= 8.2D+00
   Bfn.  Coefficient  Atom+Function         Bfn.  Coefficient  Atom+Function  
  ----- ------------  ---------------      ----- ------------  ---------------
   318      0.897035  29 H  s               261     -0.705158  18 C  s         
   141     -0.646129  10 C  s               156     -0.597714  11 C  s         
   340      0.541175  40 H  s               144      0.525459  10 C  pz        
   320      0.512386  30 H  s               306     -0.453413  23 H  s         
   312      0.443271  26 H  s               308      0.432210  24 H  s         

 Vector   81  Occ=0.000000D+00  E= 8.565440D-02
              MO Center=  6.3D-01, -1.4D+00,  6.1D-02, r^2= 1.0D+01
   Bfn.  Coefficient  Atom+Function         Bfn.  Coefficient  Atom+Function  
  ----- ------------  ---------------      ----- ------------  ---------------
   171      0.966280  12 C  s               326     -0.809165  33 H  s         
   156      0.750780  11 C  s               126     -0.605978   9 C  s         
   324     -0.530983  32 H  s               216      0.467803  15 C  s         
   201      0.458434  14 O  s               320     -0.458090  30 H  s         
   314      0.441135  27 H  s               111     -0.429373   8 C  s         

 Vector   82  Occ=0.000000D+00  E= 9.055893D-02
              MO Center= -1.6D+00,  5.0D-01, -8.5D-02, r^2= 1.1D+01
   Bfn.  Coefficient  Atom+Function         Bfn.  Coefficient  Atom+Function  
  ----- ------------  ---------------      ----- ------------  ---------------
    96      0.982796   7 C  s               310     -0.771374  25 H  s         
   246      0.766338  17 C  s               111      0.631388   8 C  s         
   156     -0.617080  11 C  s               336     -0.492381  38 H  s         
   308     -0.475855  24 H  s               312     -0.473197  26 H  s         
   322      0.475427  31 H  s               314     -0.468208  27 H  s         

 Vector   83  Occ=0.000000D+00  E= 1.086046D-01
              MO Center= -2.7D-01, -1.6D+00,  4.3D-02, r^2= 1.3D+01
   Bfn.  Coefficient  Atom+Function         Bfn.  Coefficient  Atom+Function  
  ----- ------------  ---------------      ----- ------------  ---------------
   261      1.488184  18 C  s               216     -0.888962  15 C  s         
   324      0.664830  32 H  s               342     -0.657123  41 H  s         
   344     -0.630336  42 H  s               171     -0.599254  12 C  s         
   332      0.599676  36 H  s               340     -0.590054  40 H  s         
    96     -0.552587   7 C  s               156      0.455854  11 C  s         

 Vector   84  Occ=0.000000D+00  E= 1.109075D-01
              MO Center=  1.4D+00, -1.2D+00,  1.0D-02, r^2= 9.2D+00
   Bfn.  Coefficient  Atom+Function         Bfn.  Coefficient  Atom+Function  
  ----- ------------  ---------------      ----- ------------  ---------------
   326      0.966462  33 H  s               330      0.567860  35 H  s         
     7     -0.482297   1 C  px              324     -0.464644  32 H  s         
    81     -0.454328   6 C  s               174     -0.448033  12 C  pz        
   171     -0.439402  12 C  s               261      0.441035  18 C  s         
    96     -0.431373   7 C  s               201      0.419078  14 O  s         

 Vector   85  Occ=0.000000D+00  E= 1.131710D-01
              MO Center= -1.4D+00, -4.2D-01, -1.8D-01, r^2= 1.1D+01
   Bfn.  Coefficient  Atom+Function         Bfn.  Coefficient  Atom+Function  
  ----- ------------  ---------------      ----- ------------  ---------------
   308      0.738751  24 H  s               302      0.660258  21 H  s         
   312      0.659251  26 H  s               314     -0.590276  27 H  s         
     6     -0.576835   1 C  s               332     -0.545347  36 H  s         
   216      0.511826  15 C  s               318      0.503325  29 H  s         
   310     -0.496486  25 H  s               344     -0.465067  42 H  s         

 Vector   86  Occ=0.000000D+00  E= 1.196971D-01
              MO Center= -1.3D+00,  2.9D-01, -3.4D-01, r^2= 1.4D+01
   Bfn.  Coefficient  Atom+Function         Bfn.  Coefficient  Atom+Function  
  ----- ------------  ---------------      ----- ------------  ---------------
   111      1.269160   8 C  s               246     -1.134146  17 C  s         
   312     -0.843496  26 H  s               156     -0.703598  11 C  s         
   216      0.698821  15 C  s               338      0.689747  39 H  s         
   336      0.601122  38 H  s                51     -0.534853   4 C  s         
   320      0.495734  30 H  s               314     -0.456354  27 H  s         

 Vector   87  Occ=0.000000D+00  E= 1.217335D-01
              MO Center=  1.9D-01, -5.3D-01,  4.6D-02, r^2= 1.2D+01
   Bfn.  Coefficient  Atom+Function         Bfn.  Coefficient  Atom+Function  
  ----- ------------  ---------------      ----- ------------  ---------------
    96      0.996978   7 C  s               216     -0.843600  15 C  s         
    66     -0.612571   5 C  s               328      0.609082  34 H  s         
   171     -0.592805  12 C  s               261     -0.576565  18 C  s         
   201      0.540432  14 O  s               340      0.484839  40 H  s         
   324      0.467339  32 H  s               310     -0.449080  25 H  s         

 Vector   88  Occ=0.000000D+00  E= 1.304033D-01
              MO Center=  2.7D-01, -4.6D-01,  2.0D-01, r^2= 1.3D+01
   Bfn.  Coefficient  Atom+Function         Bfn.  Coefficient  Atom+Function  
  ----- ------------  ---------------      ----- ------------  ---------------
   216      1.044301  15 C  s               322     -0.844991  31 H  s         
   342     -0.632203  41 H  s               304     -0.582931  22 H  s         
   328     -0.567917  34 H  s               334     -0.550375  37 H  s         
   159      0.540641  11 C  pz              246      0.523024  17 C  s         
   320      0.512764  30 H  s               126      0.498417   9 C  s         

 Vector   89  Occ=0.000000D+00  E= 1.381697D-01
              MO Center= -8.7D-01,  7.7D-01,  2.3D-01, r^2= 1.2D+01
   Bfn.  Coefficient  Atom+Function         Bfn.  Coefficient  Atom+Function  
  ----- ------------  ---------------      ----- ------------  ---------------
   338      0.948137  39 H  s                81      0.666170   6 C  s         
   246     -0.667947  17 C  s               306      0.601280  23 H  s         
   249     -0.580961  17 C  pz              310     -0.581946  25 H  s         
   302     -0.563669  21 H  s               171      0.438114  12 C  s         
    69     -0.432843   5 C  pz               66     -0.418497   5 C  s         

 Vector   90  Occ=0.000000D+00  E= 1.445288D-01
              MO Center= -1.4D+00, -2.6D-01,  7.8D-02, r^2= 1.3D+01
   Bfn.  Coefficient  Atom+Function         Bfn.  Coefficient  Atom+Function  
  ----- ------------  ---------------      ----- ------------  ---------------
   304     -0.949624  22 H  s                51      0.903690   4 C  s         
   342      0.723683  41 H  s               246     -0.713074  17 C  s         
   344     -0.647200  42 H  s               156     -0.631807  11 C  s         
   126      0.611884   9 C  s               338      0.607115  39 H  s         
   322      0.585001  31 H  s               262     -0.545991  18 C  px        

 Vector   91  Occ=0.000000D+00  E= 1.480060D-01
              MO Center= -4.1D-02, -1.0D+00,  1.2D-02, r^2= 1.4D+01
   Bfn.  Coefficient  Atom+Function         Bfn.  Coefficient  Atom+Function  
  ----- ------------  ---------------      ----- ------------  ---------------
   216      0.938135  15 C  s               261      0.894729  18 C  s         
   340     -0.879121  40 H  s               314      0.648000  27 H  s         
   111     -0.623142   8 C  s               326      0.598382  33 H  s         
   171     -0.580710  12 C  s                66     -0.568909   5 C  s         
   328     -0.549408  34 H  s               332     -0.520319  36 H  s         

 Vector   92  Occ=0.000000D+00  E= 1.568711D-01
              MO Center= -7.2D-01, -9.5D-01, -6.6D-02, r^2= 1.4D+01
   Bfn.  Coefficient  Atom+Function         Bfn.  Coefficient  Atom+Function  
  ----- ------------  ---------------      ----- ------------  ---------------
   330      0.719945  35 H  s               344     -0.646970  42 H  s         
   318      0.625583  29 H  s               340      0.597858  40 H  s         
   312     -0.549223  26 H  s               264      0.541202  18 C  pz        
   336     -0.521471  38 H  s               247     -0.456878  17 C  px        
   144      0.449855  10 C  pz               68      0.408916   5 C  py        

 Vector   93  Occ=0.000000D+00  E= 1.582366D-01
              MO Center= -4.7D-02, -1.6D+00,  3.2D-01, r^2= 1.4D+01
   Bfn.  Coefficient  Atom+Function         Bfn.  Coefficient  Atom+Function  
  ----- ------------  ---------------      ----- ------------  ---------------
   342      0.935397  41 H  s               332      0.727580  36 H  s         
   262     -0.660529  18 C  px              344     -0.656911  42 H  s         
   328     -0.647387  34 H  s               322     -0.600935  31 H  s         
   218      0.552766  15 C  py              171      0.487484  12 C  s         
   340     -0.485179  40 H  s                81     -0.446727   6 C  s         

 Vector   94  Occ=0.000000D+00  E= 1.619501D-01
              MO Center= -8.1D-01, -3.6D-01, -7.6D-02, r^2= 1.4D+01
   Bfn.  Coefficient  Atom+Function         Bfn.  Coefficient  Atom+Function  
  ----- ------------  ---------------      ----- ------------  ---------------
    51      0.779359   4 C  s               336      0.700808  38 H  s         
   111      0.672327   8 C  s               126     -0.641128   9 C  s         
   320     -0.623030  30 H  s               304     -0.616892  22 H  s         
   344      0.581115  42 H  s               314     -0.542621  27 H  s         
   328     -0.528308  34 H  s               330      0.528521  35 H  s         

 Vector   95  Occ=0.000000D+00  E= 1.658989D-01
              MO Center= -1.4D+00, -7.9D-01, -1.2D-01, r^2= 1.3D+01
   Bfn.  Coefficient  Atom+Function         Bfn.  Coefficient  Atom+Function  
  ----- ------------  ---------------      ----- ------------  ---------------
   340      0.924337  40 H  s               264      0.686045  18 C  pz        
   344     -0.682214  42 H  s               338     -0.639369  39 H  s         
   318     -0.606023  29 H  s               216      0.574332  15 C  s         
   308     -0.549307  24 H  s               113      0.504235   8 C  py        
    99     -0.491402   7 C  pz              328     -0.491826  34 H  s         

 Vector   96  Occ=0.000000D+00  E= 1.675632D-01
              MO Center= -3.7D-01, -8.7D-01,  4.8D-02, r^2= 1.5D+01
   Bfn.  Coefficient  Atom+Function         Bfn.  Coefficient  Atom+Function  
  ----- ------------  ---------------      ----- ------------  ---------------
   344     -0.719894  42 H  s                96      0.695133   7 C  s         
   332      0.634305  36 H  s               320     -0.617413  30 H  s         
   330     -0.607144  35 H  s               314      0.597329  27 H  s         
   334     -0.525365  37 H  s                51     -0.507901   4 C  s         
   219      0.490542  15 C  pz              112      0.453104   8 C  px        

 Vector   97  Occ=0.000000D+00  E= 1.754365D-01
              MO Center=  5.1D-01, -1.7D-01,  3.5D-02, r^2= 1.6D+01
   Bfn.  Coefficient  Atom+Function         Bfn.  Coefficient  Atom+Function  
  ----- ------------  ---------------      ----- ------------  ---------------
   332      0.944596  36 H  s               334      0.807901  37 H  s         
   219      0.756963  15 C  pz              246     -0.755766  17 C  s         
   302      0.712167  21 H  s                96      0.654156   7 C  s         
   330     -0.631680  35 H  s                 6     -0.591560   1 C  s         
   261      0.513420  18 C  s               316     -0.457414  28 H  s         

 Vector   98  Occ=0.000000D+00  E= 1.790080D-01
              MO Center= -1.6D-02, -2.7D-01,  6.8D-03, r^2= 1.2D+01
   Bfn.  Coefficient  Atom+Function         Bfn.  Coefficient  Atom+Function  
  ----- ------------  ---------------      ----- ------------  ---------------
   322      0.724307  31 H  s               328     -0.717638  34 H  s         
    36     -0.651530   3 C  s               324      0.618211  32 H  s         
    53      0.582892   4 C  py              159     -0.541682  11 C  pz        
   342     -0.525769  41 H  s                68      0.504328   5 C  py        
   308      0.466000  24 H  s                21      0.452672   2 O  s         

 Vector   99  Occ=0.000000D+00  E= 1.804782D-01
              MO Center= -2.8D-01, -7.8D-01, -1.3D-02, r^2= 1.3D+01
   Bfn.  Coefficient  Atom+Function         Bfn.  Coefficient  Atom+Function  
  ----- ------------  ---------------      ----- ------------  ---------------
   246      1.131630  17 C  s               171      0.916289  12 C  s         
   324     -0.850407  32 H  s               156     -0.828898  11 C  s         
   111      0.745088   8 C  s                 6      0.701878   1 C  s         
   320      0.680001  30 H  s                66     -0.661695   5 C  s         
   322      0.642645  31 H  s               306      0.541077  23 H  s         

 Vector  100  Occ=0.000000D+00  E= 1.840718D-01
              MO Center= -6.9D-01,  2.7D-01, -2.9D-01, r^2= 1.2D+01
   Bfn.  Coefficient  Atom+Function         Bfn.  Coefficient  Atom+Function  
  ----- ------------  ---------------      ----- ------------  ---------------
    96     -1.036660   7 C  s                51      0.997001   4 C  s         
   111      0.927091   8 C  s               304     -0.830029  22 H  s         
   308      0.760580  24 H  s               316      0.748901  28 H  s         
   246     -0.671494  17 C  s               126     -0.552374   9 C  s         
   336      0.504357  38 H  s                54     -0.496147   4 C  pz        

 Vector  101  Occ=0.000000D+00  E= 1.890460D-01
              MO Center= -2.8D-01,  2.0D-01,  1.3D-01, r^2= 1.4D+01
   Bfn.  Coefficient  Atom+Function         Bfn.  Coefficient  Atom+Function  
  ----- ------------  ---------------      ----- ------------  ---------------
   338     -0.736094  39 H  s               330     -0.721796  35 H  s         
   306      0.711127  23 H  s               261     -0.648783  18 C  s         
    36     -0.619372   3 C  s               334      0.611535  37 H  s         
   320     -0.567709  30 H  s                66     -0.546616   5 C  s         
   324      0.546609  32 H  s               111      0.539009   8 C  s         

 Vector  102  Occ=0.000000D+00  E= 1.979160D-01
              MO Center=  4.5D-01, -3.5D-01, -2.1D-01, r^2= 1.3D+01
   Bfn.  Coefficient  Atom+Function         Bfn.  Coefficient  Atom+Function  
  ----- ------------  ---------------      ----- ------------  ---------------
   186      1.446097  13 C  s               216     -0.921301  15 C  s         
   156     -0.843116  11 C  s               334      0.833094  37 H  s         
   141      0.771455  10 C  s               157      0.729507  11 C  px        
   173     -0.662321  12 C  py              304     -0.578654  22 H  s         
   171     -0.563598  12 C  s                51      0.508435   4 C  s         

 Vector  103  Occ=0.000000D+00  E= 2.012322D-01
              MO Center= -2.4D-01, -9.6D-01,  2.7D-02, r^2= 1.3D+01
   Bfn.  Coefficient  Atom+Function         Bfn.  Coefficient  Atom+Function  
  ----- ------------  ---------------      ----- ------------  ---------------
   126      1.558935   9 C  s               261     -1.206157  18 C  s         
    36      0.824148   3 C  s                96     -0.795810   7 C  s         
   320     -0.729432  30 H  s               328     -0.652365  34 H  s         
   201      0.544263  14 O  s               342      0.530974  41 H  s         
   156      0.510518  11 C  s               189     -0.508982  13 C  pz        

 Vector  104  Occ=0.000000D+00  E= 2.078321D-01
              MO Center= -1.1D+00,  1.3D-01, -2.3D-01, r^2= 1.0D+01
   Bfn.  Coefficient  Atom+Function         Bfn.  Coefficient  Atom+Function  
  ----- ------------  ---------------      ----- ------------  ---------------
   141      0.949578  10 C  s               318     -0.724895  29 H  s         
   308      0.672808  24 H  s                81     -0.598456   6 C  s         
   171     -0.575685  12 C  s               126     -0.565110   9 C  s         
   338      0.549764  39 H  s                53     -0.535985   4 C  py        
    99      0.536383   7 C  pz              111      0.518261   8 C  s         

 Vector  105  Occ=0.000000D+00  E= 2.136035D-01
              MO Center=  6.5D-01, -7.3D-01, -5.3D-02, r^2= 1.2D+01
   Bfn.  Coefficient  Atom+Function         Bfn.  Coefficient  Atom+Function  
  ----- ------------  ---------------      ----- ------------  ---------------
   326      1.002643  33 H  s               171     -0.793247  12 C  s         
     6      0.626681   1 C  s               318      0.608945  29 H  s         
   217      0.592421  15 C  px              174     -0.571739  12 C  pz        
   310     -0.556327  25 H  s                96      0.545698   7 C  s         
   187      0.542050  13 C  px              188     -0.529618  13 C  py        

 Vector  106  Occ=0.000000D+00  E= 2.166994D-01
              MO Center= -6.3D-01, -6.4D-01, -9.5D-02, r^2= 1.1D+01
   Bfn.  Coefficient  Atom+Function         Bfn.  Coefficient  Atom+Function  
  ----- ------------  ---------------      ----- ------------  ---------------
   186      1.217850  13 C  s               156     -0.912344  11 C  s         
   111     -0.798919   8 C  s               127     -0.792310   9 C  px        
   141      0.705201  10 C  s                98     -0.687582   7 C  py        
   173     -0.583410  12 C  py              334     -0.575633  37 H  s         
   342     -0.546837  41 H  s               171     -0.526953  12 C  s         

 Vector  107  Occ=0.000000D+00  E= 2.284151D-01
              MO Center= -3.9D-02, -9.1D-01,  2.0D-01, r^2= 9.3D+00
   Bfn.  Coefficient  Atom+Function         Bfn.  Coefficient  Atom+Function  
  ----- ------------  ---------------      ----- ------------  ---------------
     6      1.104406   1 C  s               126     -1.066590   9 C  s         
   141     -1.060561  10 C  s               302     -0.778770  21 H  s         
   189     -0.759847  13 C  pz              316      0.706693  28 H  s         
   276     -0.669256  19 O  s                84     -0.639017   6 C  pz        
   186      0.621356  13 C  s               111      0.599382   8 C  s         

 Vector  108  Occ=0.000000D+00  E= 2.339393D-01
              MO Center=  6.0D-01, -4.0D-01,  1.0D-03, r^2= 1.1D+01
   Bfn.  Coefficient  Atom+Function         Bfn.  Coefficient  Atom+Function  
  ----- ------------  ---------------      ----- ------------  ---------------
   186      1.626977  13 C  s               217      0.976530  15 C  px        
   141      0.917395  10 C  s               216     -0.840013  15 C  s         
    66     -0.806899   5 C  s                83      0.754881   6 C  py        
   187      0.682813  13 C  px              171     -0.658881  12 C  s         
   126     -0.628058   9 C  s                36      0.608565   3 C  s         

 Vector  109  Occ=0.000000D+00  E= 2.410744D-01
              MO Center= -6.0D-01,  5.1D-01, -1.5D-01, r^2= 1.3D+01
   Bfn.  Coefficient  Atom+Function         Bfn.  Coefficient  Atom+Function  
  ----- ------------  ---------------      ----- ------------  ---------------
   186      1.222511  13 C  s               336     -1.002737  38 H  s         
    96     -0.812840   7 C  s               247     -0.812366  17 C  px        
   310      0.782831  25 H  s               216     -0.759565  15 C  s         
   172     -0.723584  12 C  px              188     -0.690870  13 C  py        
    53      0.653928   4 C  py               66      0.655730   5 C  s         

 Vector  110  Occ=0.000000D+00  E= 2.460488D-01
              MO Center= -8.0D-01, -6.3D-01,  7.6D-02, r^2= 1.1D+01
   Bfn.  Coefficient  Atom+Function         Bfn.  Coefficient  Atom+Function  
  ----- ------------  ---------------      ----- ------------  ---------------
   112      0.988576   8 C  px              186     -0.965285  13 C  s         
    36      0.821226   3 C  s               129      0.735055   9 C  pz        
   128     -0.683885   9 C  py              156     -0.648040  11 C  s         
   126     -0.615493   9 C  s               216      0.550511  15 C  s         
    52     -0.536129   4 C  px              189     -0.516129  13 C  pz        

 Vector  111  Occ=0.000000D+00  E= 2.525950D-01
              MO Center=  1.1D-01, -7.8D-01, -7.9D-02, r^2= 1.1D+01
   Bfn.  Coefficient  Atom+Function         Bfn.  Coefficient  Atom+Function  
  ----- ------------  ---------------      ----- ------------  ---------------
   141      1.317451  10 C  s               187     -0.977076  13 C  px        
   126     -0.902420   9 C  s                81     -0.896381   6 C  s         
    51     -0.872613   4 C  s                96     -0.851552   7 C  s         
   217     -0.839193  15 C  px               66      0.819555   5 C  s         
   173     -0.710074  12 C  py              263      0.692559  18 C  py        

 Vector  112  Occ=0.000000D+00  E= 2.573488D-01
              MO Center= -1.6D+00,  6.9D-01, -8.1D-02, r^2= 9.8D+00
   Bfn.  Coefficient  Atom+Function         Bfn.  Coefficient  Atom+Function  
  ----- ------------  ---------------      ----- ------------  ---------------
    51      1.510404   4 C  s                66     -1.130131   5 C  s         
   246     -1.043276  17 C  s                68     -1.012050   5 C  py        
   310     -0.984287  25 H  s                52     -0.776681   4 C  px        
   312     -0.732893  26 H  s               316     -0.717581  28 H  s         
   306      0.689789  23 H  s               314      0.678212  27 H  s         

 Vector  113  Occ=0.000000D+00  E= 2.656539D-01
              MO Center= -8.0D-01, -1.4D+00,  5.2D-03, r^2= 9.8D+00
   Bfn.  Coefficient  Atom+Function         Bfn.  Coefficient  Atom+Function  
  ----- ------------  ---------------      ----- ------------  ---------------
   126      1.265380   9 C  s               156      1.114661  11 C  s         
   171     -1.084055  12 C  s               141     -1.076578  10 C  s         
   261     -1.043054  18 C  s               128     -1.029053   9 C  py        
   173     -0.985402  12 C  py              186      0.977035  13 C  s         
   263     -0.963001  18 C  py              143      0.893798  10 C  py        

 Vector  114  Occ=0.000000D+00  E= 2.718333D-01
              MO Center= -3.4D-01, -2.1D-01,  3.7D-02, r^2= 1.1D+01
   Bfn.  Coefficient  Atom+Function         Bfn.  Coefficient  Atom+Function  
  ----- ------------  ---------------      ----- ------------  ---------------
    81      1.278169   6 C  s               156      1.233298  11 C  s         
   171     -1.183782  12 C  s                66     -0.998659   5 C  s         
    68      0.854520   5 C  py              172      0.828173  12 C  px        
    97      0.708326   7 C  px              216      0.704880  15 C  s         
    53      0.684693   4 C  py              187     -0.687585  13 C  px        

 Vector  115  Occ=0.000000D+00  E= 2.845554D-01
              MO Center= -2.1D-01, -5.2D-01, -8.6D-03, r^2= 8.4D+00
   Bfn.  Coefficient  Atom+Function         Bfn.  Coefficient  Atom+Function  
  ----- ------------  ---------------      ----- ------------  ---------------
    81      1.974251   6 C  s               141     -1.341723  10 C  s         
    83     -1.037153   6 C  py              142     -0.972566  10 C  px        
    36     -0.951212   3 C  s               143     -0.936017  10 C  py        
    52      0.699151   4 C  px              128      0.647163   9 C  py        
   188     -0.541540  13 C  py                8      0.531678   1 C  py        

 Vector  116  Occ=0.000000D+00  E= 2.892414D-01
              MO Center=  3.0D-01,  1.9D-01, -1.1D-01, r^2= 6.8D+00
   Bfn.  Coefficient  Atom+Function         Bfn.  Coefficient  Atom+Function  
  ----- ------------  ---------------      ----- ------------  ---------------
    52      0.736028   4 C  px              188      0.724193  13 C  py        
    82     -0.645306   6 C  px                6      0.584220   1 C  s         
    67      0.578659   5 C  px              201     -0.538584  14 O  s         
    81     -0.532742   6 C  s               291      0.515091  20 O  s         
    83     -0.470001   6 C  py               36     -0.463893   3 C  s         

 Vector  117  Occ=0.000000D+00  E= 3.020151D-01
              MO Center= -7.0D-01,  8.4D-01,  3.8D-02, r^2= 8.0D+00
   Bfn.  Coefficient  Atom+Function         Bfn.  Coefficient  Atom+Function  
  ----- ------------  ---------------      ----- ------------  ---------------
    67      1.665027   5 C  px               36      1.640053   3 C  s         
    83     -1.425222   6 C  py               66      1.378350   5 C  s         
   142     -1.046538  10 C  px               96      0.991620   7 C  s         
   126     -0.915948   9 C  s                51     -0.884555   4 C  s         
    99      0.871258   7 C  pz               81     -0.811542   6 C  s         

 Vector  118  Occ=0.000000D+00  E= 3.071621D-01
              MO Center= -1.2D+00, -3.5D-01,  1.6D-01, r^2= 8.4D+00
   Bfn.  Coefficient  Atom+Function         Bfn.  Coefficient  Atom+Function  
  ----- ------------  ---------------      ----- ------------  ---------------
   127      1.626198   9 C  px              141     -1.510039  10 C  s         
   144     -1.049551  10 C  pz              113     -0.952621   8 C  py        
    81      0.928728   6 C  s                97     -0.849654   7 C  px        
    52      0.797899   4 C  px              156      0.800963  11 C  s         
    67     -0.761366   5 C  px                6     -0.705666   1 C  s         

 Vector  119  Occ=0.000000D+00  E= 3.297016D-01
              MO Center= -3.7D-01, -3.7D-01, -1.5D-02, r^2= 9.3D+00
   Bfn.  Coefficient  Atom+Function         Bfn.  Coefficient  Atom+Function  
  ----- ------------  ---------------      ----- ------------  ---------------
   126      1.573251   9 C  s               111     -1.042902   8 C  s         
   142      1.032725  10 C  px               66     -0.929255   5 C  s         
   157     -0.913585  11 C  px               96      0.904943   7 C  s         
   112     -0.890672   8 C  px               68      0.874148   5 C  py        
   156     -0.842737  11 C  s               129     -0.834938   9 C  pz        

 Vector  120  Occ=0.000000D+00  E= 3.466804D-01
              MO Center= -5.9D-01, -7.5D-01, -3.0D-02, r^2= 6.8D+00
   Bfn.  Coefficient  Atom+Function         Bfn.  Coefficient  Atom+Function  
  ----- ------------  ---------------      ----- ------------  ---------------
   143      1.570436  10 C  py               82      1.405319   6 C  px        
    66      1.144996   5 C  s                96     -1.144606   7 C  s         
   128     -1.041340   9 C  py              157     -0.986531  11 C  px        
    84      0.926983   6 C  pz               68     -0.902691   5 C  py        
   142     -0.889367  10 C  px              111      0.864146   8 C  s         

 Vector  121  Occ=0.000000D+00  E= 3.839278D-01
              MO Center= -1.6D-01,  1.4D+00,  2.4D-01, r^2= 8.1D+00
   Bfn.  Coefficient  Atom+Function         Bfn.  Coefficient  Atom+Function  
  ----- ------------  ---------------      ----- ------------  ---------------
    51      1.790439   4 C  s                37      1.529775   3 C  px        
    96     -1.051725   7 C  s                39      0.982475   3 C  pz        
    23     -0.851209   2 O  py               52      0.800995   4 C  px        
   231     -0.802590  16 O  s               141      0.647766  10 C  s         
    54      0.640000   4 C  pz              111      0.612084   8 C  s         

 Vector  122  Occ=0.000000D+00  E= 3.935399D-01
              MO Center= -3.6D-01,  1.9D+00,  1.5D-01, r^2= 6.8D+00
   Bfn.  Coefficient  Atom+Function         Bfn.  Coefficient  Atom+Function  
  ----- ------------  ---------------      ----- ------------  ---------------
    38      2.195893   3 C  py               66     -2.080148   5 C  s         
   231     -1.881360  16 O  s                53     -1.623764   4 C  py        
    36      1.023171   3 C  s                21      0.965153   2 O  s         
    51      0.965512   4 C  s                69      0.846648   5 C  pz        
    68     -0.814651   5 C  py               97      0.806672   7 C  px        

 Vector  123  Occ=0.000000D+00  E= 4.759716D-01
              MO Center= -9.2D-02, -2.4D-02,  4.7D-01, r^2= 7.4D+00
   Bfn.  Coefficient  Atom+Function         Bfn.  Coefficient  Atom+Function  
  ----- ------------  ---------------      ----- ------------  ---------------
     8      1.068036   1 C  py               21     -0.917579   2 O  s         
    81      0.679075   6 C  s               127     -0.604919   9 C  px        
     7      0.527470   1 C  px                4     -0.500383   1 C  py        
    36      0.447887   3 C  s                66      0.440254   5 C  s         
   112      0.439933   8 C  px              126     -0.421480   9 C  s         

 Vector  124  Occ=0.000000D+00  E= 4.951419D-01
              MO Center=  1.0D-01, -1.0D+00,  2.7D-02, r^2= 1.0D+01
   Bfn.  Coefficient  Atom+Function         Bfn.  Coefficient  Atom+Function  
  ----- ------------  ---------------      ----- ------------  ---------------
   157      0.614013  11 C  px              126     -0.535880   9 C  s         
   172     -0.498328  12 C  px              171     -0.456726  12 C  s         
   188     -0.429163  13 C  py              112      0.410549   8 C  px        
    51     -0.405666   4 C  s                83     -0.398803   6 C  py        
   218      0.400241  15 C  py              153     -0.389818  11 C  px        

 Vector  125  Occ=0.000000D+00  E= 4.978226D-01
              MO Center= -5.3D-01,  7.3D-01,  1.4D-01, r^2= 9.6D+00
   Bfn.  Coefficient  Atom+Function         Bfn.  Coefficient  Atom+Function  
  ----- ------------  ---------------      ----- ------------  ---------------
    51      0.655922   4 C  s                37      0.579189   3 C  px        
    36     -0.488414   3 C  s               156     -0.440697  11 C  s         
   247     -0.435226  17 C  px               83      0.411811   6 C  py        
    35      0.406372   3 C  pz              143     -0.380278  10 C  py        
   141      0.360769  10 C  s                53      0.337011   4 C  py        

 Vector  126  Occ=0.000000D+00  E= 5.156291D-01
              MO Center= -8.0D-01,  1.1D-01,  6.0D-02, r^2= 9.3D+00
   Bfn.  Coefficient  Atom+Function         Bfn.  Coefficient  Atom+Function  
  ----- ------------  ---------------      ----- ------------  ---------------
    66      0.881291   5 C  s                97     -0.724385   7 C  px        
    81     -0.684620   6 C  s                 7     -0.589179   1 C  px        
    96     -0.499550   7 C  s                 9     -0.490086   1 C  pz        
    99     -0.465203   7 C  pz               83     -0.458307   6 C  py        
     8      0.455081   1 C  py              263     -0.421354  18 C  py        


 center of mass
 --------------
 x =   0.10528646 y =   0.09309687 z =   0.00278554

 moments of inertia (a.u.)
 ------------------
        4421.638620727404          -0.000000000001           0.000000000000
          -0.000000000001        4129.530107074287          -0.000000000001
           0.000000000000          -0.000000000001        7406.479563917482

     Multipole analysis of the density
     ---------------------------------

     L   x y z        total         alpha         beta         nuclear
     -   - - -        -----         -----         ----         -------
     0   0 0 0     -0.000000    -76.000000    -76.000000    152.000000

     1   1 0 0     -1.300179     -0.650089     -0.650089     -0.000000
     1   0 1 0     -1.950773     -0.975386     -0.975386     -0.000000
     1   0 0 1      0.023535      0.011767      0.011767     -0.000000

     2   2 0 0    -85.253096  -1066.592554  -1066.592554   2047.932011
     2   1 1 0     -8.852038      9.577067      9.577067    -28.006172
     2   1 0 1     -1.540061      2.966317      2.966317     -7.472694
     2   0 2 0    -95.936418  -1131.263505  -1131.263505   2166.590593
     2   0 1 1     -1.464222      8.259287      8.259287    -17.982797
     2   0 0 2    -89.625565   -212.060029   -212.060029    334.494493


          -----------------------
          Electric field gradient
          -----------------------

 1 a.u. = 0.324123 10**(16) esu/cm**3  ( or statvolts/cm**2 ) = 0.97174 10**(22) v/m**2 


 ------------------------------------------------------------
   Atom      X         Y         Z
 ------------------------------------------------------------
    1 C    1.40733   0.47482   1.97792
 ------------------------------------------------------------

 Electric field gradient in molecular frame (a.u.)
         XX             YY             ZZ             XY             XZ             YZ
 ------------------------------------------------------------------------------------------
       -0.058499      -0.309745       0.368245       0.039924      -0.020622       0.015854

 Principal components (a.u.) and orientation 
 of principal axis w.r.t. absolute frame                      Asymmetry parameter eta
 --------------------------------------------------------------------------------------
        0.369526      -0.316456      -0.053070                       0.712767

       -0.046198      -0.155042       0.986827
        0.020594       0.987524       0.156115
        0.998720      -0.027535       0.042428
  

 ------------------------------------------------------------
   Atom      X         Y         Z
 ------------------------------------------------------------
    2 O    2.21264   3.09049   1.96038
 ------------------------------------------------------------

 Electric field gradient in molecular frame (a.u.)
         XX             YY             ZZ             XY             XZ             YZ
 ------------------------------------------------------------------------------------------
        0.707444      -1.476837       0.769394       0.053803      -0.300277       0.596600

 Principal components (a.u.) and orientation 
 of principal axis w.r.t. absolute frame                      Asymmetry parameter eta
 --------------------------------------------------------------------------------------
       -1.632205       1.112193       0.520012                       0.362810

       -0.053960      -0.571921       0.818532
        0.967489       0.172896       0.184585
       -0.247088       0.801881       0.543998
  

 ------------------------------------------------------------
   Atom      X         Y         Z
 ------------------------------------------------------------
    3 C    1.04848   4.97747   0.69734
 ------------------------------------------------------------

 Electric field gradient in molecular frame (a.u.)
         XX             YY             ZZ             XY             XZ             YZ
 ------------------------------------------------------------------------------------------
        0.100070       0.104535      -0.204605       0.213321       0.227918       0.030699

 Principal components (a.u.) and orientation 
 of principal axis w.r.t. absolute frame                      Asymmetry parameter eta
 --------------------------------------------------------------------------------------
        0.376939      -0.340900      -0.036039                       0.808778

        0.728828      -0.522601       0.442376
        0.606548       0.193044      -0.771254
        0.317661       0.830435       0.457679
  

 ------------------------------------------------------------
   Atom      X         Y         Z
 ------------------------------------------------------------
    4 C   -1.36005   4.40631  -0.78468
 ------------------------------------------------------------

 Electric field gradient in molecular frame (a.u.)
         XX             YY             ZZ             XY             XZ             YZ
 ------------------------------------------------------------------------------------------
       -0.051693       0.001501       0.050192      -0.023795      -0.045914       0.006251

 Principal components (a.u.) and orientation 
 of principal axis w.r.t. absolute frame                      Asymmetry parameter eta
 --------------------------------------------------------------------------------------
       -0.074669       0.070930       0.003738                       0.899866

        0.910865      -0.378394      -0.164753
        0.258123       0.210842       0.942825
        0.322022       0.901312      -0.289721
  

 ------------------------------------------------------------
   Atom      X         Y         Z
 ------------------------------------------------------------
    5 C   -2.48332   1.84135  -0.04454
 ------------------------------------------------------------

 Electric field gradient in molecular frame (a.u.)
         XX             YY             ZZ             XY             XZ             YZ
 ------------------------------------------------------------------------------------------
       -0.006412      -0.018570       0.024982       0.040558       0.018442      -0.002990

 Principal components (a.u.) and orientation 
 of principal axis w.r.t. absolute frame                      Asymmetry parameter eta
 --------------------------------------------------------------------------------------
       -0.056080       0.039887       0.016192                       0.422526

       -0.661144       0.615829      -0.428536
        0.729008       0.392326      -0.560918
        0.177304       0.683253       0.708328
  

 ------------------------------------------------------------
   Atom      X         Y         Z
 ------------------------------------------------------------
    6 C   -0.38724  -0.18251  -0.22169
 ------------------------------------------------------------

 Electric field gradient in molecular frame (a.u.)
         XX             YY             ZZ             XY             XZ             YZ
 ------------------------------------------------------------------------------------------
        0.059427       0.196514      -0.255942      -0.044450       0.197946       0.026006

 Principal components (a.u.) and orientation 
 of principal axis w.r.t. absolute frame                      Asymmetry parameter eta
 --------------------------------------------------------------------------------------
       -0.354654       0.213768       0.140886                       0.205504

       -0.436754      -0.423439       0.793691
       -0.077510       0.896722       0.435754
        0.896235      -0.128798       0.424468
  

 ------------------------------------------------------------
   Atom      X         Y         Z
 ------------------------------------------------------------
    7 C   -4.82150   1.00517  -1.52055
 ------------------------------------------------------------

 Electric field gradient in molecular frame (a.u.)
         XX             YY             ZZ             XY             XZ             YZ
 ------------------------------------------------------------------------------------------
       -0.011277       0.007179       0.004099      -0.033063      -0.028382       0.010851

 Principal components (a.u.) and orientation 
 of principal axis w.r.t. absolute frame                      Asymmetry parameter eta
 --------------------------------------------------------------------------------------
        0.048409      -0.043089      -0.005321                       0.780173

       -0.589634       0.807667       0.002617
        0.611654       0.448647      -0.651609
        0.527457       0.382610       0.758550
  

 ------------------------------------------------------------
   Atom      X         Y         Z
 ------------------------------------------------------------
    8 C   -5.96679  -1.38566  -0.32525
 ------------------------------------------------------------

 Electric field gradient in molecular frame (a.u.)
         XX             YY             ZZ             XY             XZ             YZ
 ------------------------------------------------------------------------------------------
       -0.008769      -0.001690       0.010459      -0.003591      -0.011345       0.034696

 Principal components (a.u.) and orientation 
 of principal axis w.r.t. absolute frame                      Asymmetry parameter eta
 --------------------------------------------------------------------------------------
        0.042003      -0.031808      -0.010195                       0.514559

       -0.212800      -0.208281       0.954639
        0.618289       0.727829       0.296620
        0.756594      -0.653364       0.026104
  

 ------------------------------------------------------------
   Atom      X         Y         Z
 ------------------------------------------------------------
    9 C   -4.02568  -3.07625   1.06959
 ------------------------------------------------------------

 Electric field gradient in molecular frame (a.u.)
         XX             YY             ZZ             XY             XZ             YZ
 ------------------------------------------------------------------------------------------
       -0.012682       0.002463       0.010219      -0.000776       0.002498       0.010209

 Principal components (a.u.) and orientation 
 of principal axis w.r.t. absolute frame                      Asymmetry parameter eta
 --------------------------------------------------------------------------------------
        0.017349      -0.013255      -0.004093                       0.528104

        0.054056       0.971747      -0.229750
        0.562837       0.160401       0.810855
        0.824799      -0.173143      -0.538264
  

 ------------------------------------------------------------
   Atom      X         Y         Z
 ------------------------------------------------------------
   10 C   -1.46424  -2.91894  -0.30930
 ------------------------------------------------------------

 Electric field gradient in molecular frame (a.u.)
         XX             YY             ZZ             XY             XZ             YZ
 ------------------------------------------------------------------------------------------
        0.012043      -0.062974       0.050930      -0.030021      -0.008150      -0.031834

 Principal components (a.u.) and orientation 
 of principal axis w.r.t. absolute frame                      Asymmetry parameter eta
 --------------------------------------------------------------------------------------
       -0.081600       0.059226       0.022374                       0.451627

        0.315243      -0.008001       0.948977
        0.918179      -0.250248      -0.307122
        0.239937       0.968149      -0.071543
  

 ------------------------------------------------------------
   Atom      X         Y         Z
 ------------------------------------------------------------
   11 C    0.48958  -4.91320   0.46256
 ------------------------------------------------------------

 Electric field gradient in molecular frame (a.u.)
         XX             YY             ZZ             XY             XZ             YZ
 ------------------------------------------------------------------------------------------
       -0.025221       0.002587       0.022634       0.016225       0.023818       0.022637

 Principal components (a.u.) and orientation 
 of principal axis w.r.t. absolute frame                      Asymmetry parameter eta
 --------------------------------------------------------------------------------------
        0.048612      -0.036479      -0.012134                       0.500800

        0.363567       0.931347       0.020286
        0.511196      -0.217663       0.831446
        0.778780      -0.291916      -0.555236
  

 ------------------------------------------------------------
   Atom      X         Y         Z
 ------------------------------------------------------------
   12 C    3.05477  -4.55245  -0.85617
 ------------------------------------------------------------

 Electric field gradient in molecular frame (a.u.)
         XX             YY             ZZ             XY             XZ             YZ
 ------------------------------------------------------------------------------------------
       -0.003193      -0.039932       0.043125      -0.035401       0.019171      -0.015906

 Principal components (a.u.) and orientation 
 of principal axis w.r.t. absolute frame                      Asymmetry parameter eta
 --------------------------------------------------------------------------------------
       -0.061581       0.058391       0.003190                       0.896388

        0.509077       0.434110       0.743229
        0.859908      -0.294049      -0.417246
        0.037415       0.851519      -0.522988
  

 ------------------------------------------------------------
   Atom      X         Y         Z
 ------------------------------------------------------------
   13 C    4.26989  -1.94771  -0.37497
 ------------------------------------------------------------

 Electric field gradient in molecular frame (a.u.)
         XX             YY             ZZ             XY             XZ             YZ
 ------------------------------------------------------------------------------------------
        0.279771       0.030530      -0.310301       0.168588       0.022742       0.081041

 Principal components (a.u.) and orientation 
 of principal axis w.r.t. absolute frame                      Asymmetry parameter eta
 --------------------------------------------------------------------------------------
        0.369608      -0.329008      -0.040600                       0.780307

        0.884053       0.028006      -0.466547
        0.459710      -0.232281       0.857154
        0.084365       0.972245       0.218223
  

 ------------------------------------------------------------
   Atom      X         Y         Z
 ------------------------------------------------------------
   14 O    3.60235  -1.08675   2.08778
 ------------------------------------------------------------

 Electric field gradient in molecular frame (a.u.)
         XX             YY             ZZ             XY             XZ             YZ
 ------------------------------------------------------------------------------------------
       -0.151434       0.558765      -0.407331       1.485327       0.386933      -0.609097

 Principal components (a.u.) and orientation 
 of principal axis w.r.t. absolute frame                      Asymmetry parameter eta
 --------------------------------------------------------------------------------------
        1.759058      -1.689921      -0.069137                       0.921393

        0.594604       0.670503       0.443702
        0.795397      -0.571148      -0.202815
       -0.117431      -0.473514       0.872923
  

 ------------------------------------------------------------
   Atom      X         Y         Z
 ------------------------------------------------------------
   15 C    7.14823  -2.18405  -0.44334
 ------------------------------------------------------------

 Electric field gradient in molecular frame (a.u.)
         XX             YY             ZZ             XY             XZ             YZ
 ------------------------------------------------------------------------------------------
       -0.092797       0.057995       0.034802       0.022178      -0.008251       0.009837

 Principal components (a.u.) and orientation 
 of principal axis w.r.t. absolute frame                      Asymmetry parameter eta
 --------------------------------------------------------------------------------------
       -0.096690       0.063770       0.032920                       0.319055

        0.986587       0.119358      -0.111354
       -0.146084       0.949985      -0.276022
        0.072839       0.288587       0.954679
  

 ------------------------------------------------------------
   Atom      X         Y         Z
 ------------------------------------------------------------
   16 O    1.96060   7.11550   0.74392
 ------------------------------------------------------------

 Electric field gradient in molecular frame (a.u.)
         XX             YY             ZZ             XY             XZ             YZ
 ------------------------------------------------------------------------------------------
        0.616918      -0.573952      -0.042965      -0.549359       1.071071      -0.384904

 Principal components (a.u.) and orientation 
 of principal axis w.r.t. absolute frame                      Asymmetry parameter eta
 --------------------------------------------------------------------------------------
        1.613310      -0.838101      -0.775210                       0.038982

        0.770331      -0.633551       0.072132
       -0.293129      -0.251391       0.922431
        0.566274       0.731721       0.379366
  

 ------------------------------------------------------------
   Atom      X         Y         Z
 ------------------------------------------------------------
   17 C   -3.24693   6.56609  -0.37806
 ------------------------------------------------------------

 Electric field gradient in molecular frame (a.u.)
         XX             YY             ZZ             XY             XZ             YZ
 ------------------------------------------------------------------------------------------
       -0.010455      -0.001709       0.012164       0.076640       0.010972      -0.020372

 Principal components (a.u.) and orientation 
 of principal axis w.r.t. absolute frame                      Asymmetry parameter eta
 --------------------------------------------------------------------------------------
       -0.087695       0.071623       0.016072                       0.633451

        0.703051       0.667664       0.244834
       -0.677699       0.733365      -0.053850
       -0.215506      -0.128064       0.968069
  

 ------------------------------------------------------------
   Atom      X         Y         Z
 ------------------------------------------------------------
   18 C   -5.07947  -5.75778   1.30710
 ------------------------------------------------------------

 Electric field gradient in molecular frame (a.u.)
         XX             YY             ZZ             XY             XZ             YZ
 ------------------------------------------------------------------------------------------
        0.012234      -0.024398       0.012165      -0.023400      -0.000285      -0.008271

 Principal components (a.u.) and orientation 
 of principal axis w.r.t. absolute frame                      Asymmetry parameter eta
 --------------------------------------------------------------------------------------
       -0.036966       0.024618       0.012348                       0.331940

        0.425188       0.846923      -0.319277
        0.892138      -0.451652      -0.009984
        0.152658       0.280594       0.947609
  

 ------------------------------------------------------------
   Atom      X         Y         Z
 ------------------------------------------------------------
   19 O    3.64059  -0.09683  -2.25765
 ------------------------------------------------------------

 Electric field gradient in molecular frame (a.u.)
         XX             YY             ZZ             XY             XZ             YZ
 ------------------------------------------------------------------------------------------
       -2.389261       1.242293       1.146968       0.377659      -0.671074       1.438036

 Principal components (a.u.) and orientation 
 of principal axis w.r.t. absolute frame                      Asymmetry parameter eta
 --------------------------------------------------------------------------------------
        2.641329      -2.629156      -0.012173                       0.990783

       -0.040302       0.953928      -0.297317
        0.710866      -0.181733      -0.679443
        0.702171       0.238735       0.670791
  

 ------------------------------------------------------------
   Atom      X         Y         Z
 ------------------------------------------------------------
   20 O    0.89697   0.02817  -2.62744
 ------------------------------------------------------------

 Electric field gradient in molecular frame (a.u.)
         XX             YY             ZZ             XY             XZ             YZ
 ------------------------------------------------------------------------------------------
       -2.581221       2.676426      -0.095204       0.299940       0.155504       0.221797

 Principal components (a.u.) and orientation 
 of principal axis w.r.t. absolute frame                      Asymmetry parameter eta
 --------------------------------------------------------------------------------------
        2.712393      -2.606414      -0.105979                       0.921856

        0.058777       0.996905       0.052217
        0.994910      -0.054210      -0.084946
        0.081852      -0.056944       0.995016
  

 ------------------------------------------------------------
   Atom      X         Y         Z
 ------------------------------------------------------------
   21 H    0.44028   0.20300   3.78947
 ------------------------------------------------------------

 Electric field gradient in molecular frame (a.u.)
         XX             YY             ZZ             XY             XZ             YZ
 ------------------------------------------------------------------------------------------
        0.040758       0.125987      -0.166745      -0.024581       0.166673       0.047481

 Principal components (a.u.) and orientation 
 of principal axis w.r.t. absolute frame                      Asymmetry parameter eta
 --------------------------------------------------------------------------------------
       -0.266596       0.134850       0.131746                       0.011644

       -0.480661       0.579566      -0.658080
       -0.134890       0.692657       0.708541
        0.866470       0.429337      -0.254755
  

 ------------------------------------------------------------
   Atom      X         Y         Z
 ------------------------------------------------------------
   22 H   -0.82978   4.39139  -2.78922
 ------------------------------------------------------------

 Electric field gradient in molecular frame (a.u.)
         XX             YY             ZZ             XY             XZ             YZ
 ------------------------------------------------------------------------------------------
        0.109385       0.139583      -0.248968      -0.002300       0.098637      -0.002149

 Principal components (a.u.) and orientation 
 of principal axis w.r.t. absolute frame                      Asymmetry parameter eta
 --------------------------------------------------------------------------------------
       -0.274329       0.140840       0.133489                       0.026795

       -0.248943      -0.398768       0.882616
        0.003646       0.910914       0.412581
        0.968511      -0.105927       0.225311
  

 ------------------------------------------------------------
   Atom      X         Y         Z
 ------------------------------------------------------------
   23 H   -3.09417   1.99769   1.93961
 ------------------------------------------------------------

 Electric field gradient in molecular frame (a.u.)
         XX             YY             ZZ             XY             XZ             YZ
 ------------------------------------------------------------------------------------------
        0.099389       0.131816      -0.231205       0.008297       0.107424      -0.026342

 Principal components (a.u.) and orientation 
 of principal axis w.r.t. absolute frame                      Asymmetry parameter eta
 --------------------------------------------------------------------------------------
       -0.264966       0.133822       0.131145                       0.010105

       -0.283569       0.189607       0.940020
        0.069426       0.981745      -0.177080
        0.956435      -0.015047       0.291556
  

 ------------------------------------------------------------
   Atom      X         Y         Z
 ------------------------------------------------------------
   24 H   -4.31565   0.62852  -3.49560
 ------------------------------------------------------------

 Electric field gradient in molecular frame (a.u.)
         XX             YY             ZZ             XY             XZ             YZ
 ------------------------------------------------------------------------------------------
        0.113466       0.125980      -0.239447       0.016910       0.096656      -0.073580

 Principal components (a.u.) and orientation 
 of principal axis w.r.t. absolute frame                      Asymmetry parameter eta
 --------------------------------------------------------------------------------------
       -0.278276       0.141193       0.137083                       0.014769

       -0.242940      -0.467400       0.850010
        0.183534       0.838288       0.513409
        0.952521      -0.280733       0.117870
  

 ------------------------------------------------------------
   Atom      X         Y         Z
 ------------------------------------------------------------
   25 H   -6.28076   2.46994  -1.55690
 ------------------------------------------------------------

 Electric field gradient in molecular frame (a.u.)
         XX             YY             ZZ             XY             XZ             YZ
 ------------------------------------------------------------------------------------------
       -0.069436      -0.075284       0.144720       0.212057      -0.004627       0.004868

 Principal components (a.u.) and orientation 
 of principal axis w.r.t. absolute frame                      Asymmetry parameter eta
 --------------------------------------------------------------------------------------
       -0.284542       0.144828       0.139714                       0.017970

       -0.702126       0.006266       0.712026
        0.711881       0.028143       0.701736
       -0.015641       0.999584      -0.024221
  

 ------------------------------------------------------------
   Atom      X         Y         Z
 ------------------------------------------------------------
   26 H   -6.93288  -2.45383  -1.81728
 ------------------------------------------------------------

 Electric field gradient in molecular frame (a.u.)
         XX             YY             ZZ             XY             XZ             YZ
 ------------------------------------------------------------------------------------------
        0.053316       0.023744      -0.077060      -0.100915      -0.140736      -0.155658

 Principal components (a.u.) and orientation 
 of principal axis w.r.t. absolute frame                      Asymmetry parameter eta
 --------------------------------------------------------------------------------------
       -0.280193       0.143403       0.136790                       0.023600

        0.460829       0.876313      -0.140399
        0.520972      -0.139035       0.842174
        0.718488      -0.461242      -0.520606
  

 ------------------------------------------------------------
   Atom      X         Y         Z
 ------------------------------------------------------------
   27 H   -7.43727  -0.83323   1.02960
 ------------------------------------------------------------

 Electric field gradient in molecular frame (a.u.)
         XX             YY             ZZ             XY             XZ             YZ
 ------------------------------------------------------------------------------------------
       -0.068358       0.108390      -0.040032       0.080658       0.195267      -0.071502

 Principal components (a.u.) and orientation 
 of principal axis w.r.t. absolute frame                      Asymmetry parameter eta
 --------------------------------------------------------------------------------------
       -0.279882       0.142919       0.136963                       0.021279

        0.706678       0.691655      -0.149062
       -0.267432       0.456162       0.848762
       -0.655047       0.559938      -0.507330
  

 ------------------------------------------------------------
   Atom      X         Y         Z
 ------------------------------------------------------------
   28 H   -3.78206  -2.34744   2.99765
 ------------------------------------------------------------

 Electric field gradient in molecular frame (a.u.)
         XX             YY             ZZ             XY             XZ             YZ
 ------------------------------------------------------------------------------------------
        0.132189       0.085047      -0.217237      -0.020101      -0.045318      -0.136668

 Principal components (a.u.) and orientation 
 of principal axis w.r.t. absolute frame                      Asymmetry parameter eta
 --------------------------------------------------------------------------------------
       -0.275872       0.140406       0.135467                       0.017902

        0.120461       0.738176       0.663766
        0.357409      -0.656046       0.664727
        0.926147       0.157163      -0.342859
  

 ------------------------------------------------------------
   Atom      X         Y         Z
 ------------------------------------------------------------
   29 H   -1.87709  -3.36082  -2.30406
 ------------------------------------------------------------

 Electric field gradient in molecular frame (a.u.)
         XX             YY             ZZ             XY             XZ             YZ
 ------------------------------------------------------------------------------------------
        0.115885       0.113885      -0.229769      -0.014400      -0.077830      -0.076180

 Principal components (a.u.) and orientation 
 of principal axis w.r.t. absolute frame                      Asymmetry parameter eta
 --------------------------------------------------------------------------------------
       -0.262449       0.133554       0.128895                       0.017751

        0.204717       0.853137      -0.479841
        0.201721       0.442928       0.873569
        0.957810      -0.275629      -0.081421
  

 ------------------------------------------------------------
   Atom      X         Y         Z
 ------------------------------------------------------------
   30 H   -0.20631  -6.80313  -0.02678
 ------------------------------------------------------------

 Electric field gradient in molecular frame (a.u.)
         XX             YY             ZZ             XY             XZ             YZ
 ------------------------------------------------------------------------------------------
        0.089499      -0.208276       0.118777      -0.128865      -0.033651      -0.091464

 Principal components (a.u.) and orientation 
 of principal axis w.r.t. absolute frame                      Asymmetry parameter eta
 --------------------------------------------------------------------------------------
       -0.280109       0.142618       0.137491                       0.018304

        0.339005      -0.010287       0.940728
        0.910354      -0.248678      -0.330779
        0.237341       0.968531      -0.074939
  

 ------------------------------------------------------------
   Atom      X         Y         Z
 ------------------------------------------------------------
   31 H    0.74254  -4.90841   2.51991
 ------------------------------------------------------------

 Electric field gradient in molecular frame (a.u.)
         XX             YY             ZZ             XY             XZ             YZ
 ------------------------------------------------------------------------------------------
        0.132649       0.140928      -0.273578       0.004120      -0.049645      -0.000548

 Principal components (a.u.) and orientation 
 of principal axis w.r.t. absolute frame                      Asymmetry parameter eta
 --------------------------------------------------------------------------------------
       -0.279557       0.144091       0.135466                       0.030851

        0.119571       0.601182       0.790115
        0.000123       0.795816      -0.605538
        0.992826      -0.072502      -0.095083
  

 ------------------------------------------------------------
   Atom      X         Y         Z
 ------------------------------------------------------------
   32 H    2.85678  -4.88257  -2.89280
 ------------------------------------------------------------

 Electric field gradient in molecular frame (a.u.)
         XX             YY             ZZ             XY             XZ             YZ
 ------------------------------------------------------------------------------------------
        0.135096       0.130239      -0.265334      -0.010089      -0.037784      -0.066299

 Principal components (a.u.) and orientation 
 of principal axis w.r.t. absolute frame                      Asymmetry parameter eta
 --------------------------------------------------------------------------------------
       -0.279801       0.143926       0.135875                       0.028776

        0.093393      -0.594582       0.798592
        0.161158       0.800548       0.577192
        0.982500      -0.074794      -0.170588
  

 ------------------------------------------------------------
   Atom      X         Y         Z
 ------------------------------------------------------------
   33 H    4.29177  -6.04649  -0.12096
 ------------------------------------------------------------

 Electric field gradient in molecular frame (a.u.)
         XX             YY             ZZ             XY             XZ             YZ
 ------------------------------------------------------------------------------------------
       -0.015956      -0.075638       0.091594       0.176111      -0.090378       0.106622

 Principal components (a.u.) and orientation 
 of principal axis w.r.t. absolute frame                      Asymmetry parameter eta
 --------------------------------------------------------------------------------------
       -0.277368       0.144547       0.132821                       0.042278

       -0.603645      -0.242647       0.759431
        0.714223       0.258680       0.650362
       -0.354258       0.934990       0.017153
  

 ------------------------------------------------------------
   Atom      X         Y         Z
 ------------------------------------------------------------
   34 H    8.03229  -0.34064  -0.10515
 ------------------------------------------------------------

 Electric field gradient in molecular frame (a.u.)
         XX             YY             ZZ             XY             XZ             YZ
 ------------------------------------------------------------------------------------------
        0.059955      -0.193957       0.134002      -0.159481      -0.030030      -0.061546

 Principal components (a.u.) and orientation 
 of principal axis w.r.t. absolute frame                      Asymmetry parameter eta
 --------------------------------------------------------------------------------------
       -0.282114       0.145284       0.136830                       0.029966

        0.428622      -0.104459       0.897425
        0.888771      -0.129780      -0.439595
        0.162387       0.986025       0.037214
  

 ------------------------------------------------------------
   Atom      X         Y         Z
 ------------------------------------------------------------
   35 H    7.84198  -3.46606   1.02613
 ------------------------------------------------------------

 Electric field gradient in molecular frame (a.u.)
         XX             YY             ZZ             XY             XZ             YZ
 ------------------------------------------------------------------------------------------
        0.092300      -0.022098      -0.070202       0.086271      -0.098635       0.193490

 Principal components (a.u.) and orientation 
 of principal axis w.r.t. absolute frame                      Asymmetry parameter eta
 --------------------------------------------------------------------------------------
       -0.286464       0.148863       0.137601                       0.039312

        0.326950      -0.051485       0.943638
       -0.625309       0.736893       0.256861
        0.708585       0.674046      -0.208733
  

 ------------------------------------------------------------
   Atom      X         Y         Z
 ------------------------------------------------------------
   36 H    7.80334  -2.84676  -2.29131
 ------------------------------------------------------------

 Electric field gradient in molecular frame (a.u.)
         XX             YY             ZZ             XY             XZ             YZ
 ------------------------------------------------------------------------------------------
        0.096244       0.101741      -0.197984       0.043696       0.118980      -0.127043

 Principal components (a.u.) and orientation 
 of principal axis w.r.t. absolute frame                      Asymmetry parameter eta
 --------------------------------------------------------------------------------------
       -0.286556       0.148344       0.138212                       0.035357

       -0.314330       0.004295       0.949304
        0.326965       0.939295       0.104014
        0.891230      -0.343084       0.296653
  

 ------------------------------------------------------------
   Atom      X         Y         Z
 ------------------------------------------------------------
   37 H   -2.39265   8.40121  -0.81369
 ------------------------------------------------------------

 Electric field gradient in molecular frame (a.u.)
         XX             YY             ZZ             XY             XZ             YZ
 ------------------------------------------------------------------------------------------
        0.071813      -0.194348       0.122535      -0.151454       0.040432       0.080118

 Principal components (a.u.) and orientation 
 of principal axis w.r.t. absolute frame                      Asymmetry parameter eta
 --------------------------------------------------------------------------------------
       -0.282722       0.145212       0.137510                       0.027243

        0.404302       0.623475       0.669193
        0.888745      -0.094981      -0.448454
       -0.216039       0.776053      -0.592511
  

 ------------------------------------------------------------
   Atom      X         Y         Z
 ------------------------------------------------------------
   38 H   -4.90043   6.37294  -1.60258
 ------------------------------------------------------------

 Electric field gradient in molecular frame (a.u.)
         XX             YY             ZZ             XY             XZ             YZ
 ------------------------------------------------------------------------------------------
       -0.133785       0.139550      -0.005765      -0.032784      -0.206856      -0.028553

 Principal components (a.u.) and orientation 
 of principal axis w.r.t. absolute frame                      Asymmetry parameter eta
 --------------------------------------------------------------------------------------
       -0.290673       0.149121       0.141551                       0.026042

        0.800333      -0.447659      -0.398835
        0.100219      -0.555971       0.825138
        0.591121       0.700355       0.400098
  

 ------------------------------------------------------------
   Atom      X         Y         Z
 ------------------------------------------------------------
   39 H   -3.89178   6.63515   1.58813
 ------------------------------------------------------------

 Electric field gradient in molecular frame (a.u.)
         XX             YY             ZZ             XY             XZ             YZ
 ------------------------------------------------------------------------------------------
        0.102343       0.142754      -0.245097       0.009572       0.127966      -0.009630

 Principal components (a.u.) and orientation 
 of principal axis w.r.t. absolute frame                      Asymmetry parameter eta
 --------------------------------------------------------------------------------------
       -0.287483       0.149861       0.137622                       0.042573

       -0.312390       0.712101      -0.628749
        0.028203       0.668534       0.743147
        0.949535       0.214419      -0.228926
  

 ------------------------------------------------------------
   Atom      X         Y         Z
 ------------------------------------------------------------
   40 H   -5.21507  -6.67852  -0.54131
 ------------------------------------------------------------

 Electric field gradient in molecular frame (a.u.)
         XX             YY             ZZ             XY             XZ             YZ
 ------------------------------------------------------------------------------------------
        0.144720       0.057865      -0.202586      -0.014044      -0.023980      -0.170757

 Principal components (a.u.) and orientation 
 of principal axis w.r.t. absolute frame                      Asymmetry parameter eta
 --------------------------------------------------------------------------------------
       -0.288880       0.147268       0.141613                       0.019575

        0.063805       0.927077       0.369400
        0.442969      -0.358001       0.821957
        0.894264       0.111188      -0.433509
  

 ------------------------------------------------------------
   Atom      X         Y         Z
 ------------------------------------------------------------
   41 H   -3.88577  -6.92517   2.52785
 ------------------------------------------------------------

 Electric field gradient in molecular frame (a.u.)
         XX             YY             ZZ             XY             XZ             YZ
 ------------------------------------------------------------------------------------------
       -0.000611       0.005284      -0.004673       0.140185      -0.148650       0.144276

 Principal components (a.u.) and orientation 
 of principal axis w.r.t. absolute frame                      Asymmetry parameter eta
 --------------------------------------------------------------------------------------
       -0.288872       0.146459       0.142413                       0.014006

        0.578268      -0.543597       0.608365
       -0.564489       0.271784       0.779413
        0.589031       0.794126       0.149691
  

 ------------------------------------------------------------
   Atom      X         Y         Z
 ------------------------------------------------------------
   42 H   -6.97099  -5.72732   2.14766
 ------------------------------------------------------------

 Electric field gradient in molecular frame (a.u.)
         XX             YY             ZZ             XY             XZ             YZ
 ------------------------------------------------------------------------------------------
       -0.216190       0.141115       0.075076       0.006773       0.161059      -0.003479

 Principal components (a.u.) and orientation 
 of principal axis w.r.t. absolute frame                      Asymmetry parameter eta
 --------------------------------------------------------------------------------------
       -0.287830       0.146615       0.141215                       0.018764

        0.913822       0.403185       0.048686
       -0.017720      -0.080182       0.996623
       -0.405727       0.911599       0.066128
  

 Task  times  cpu:      451.0s     wall:      451.9s


                                NWChem Input Module
                                -------------------


 Summary of allocated global arrays
-----------------------------------
  No active global arrays


                         GA Statistics for process    0
                         ------------------------------

       create   destroy   get      put      acc     scatter   gather  read&inc
calls:  210      210     4.94e+05 7375     3.63e+05    0        0     5860     
number of processes/call 1.00e+00 1.15e+00 1.00e+00 0.00e+00 0.00e+00
bytes total:             5.16e+08 6.03e+07 3.10e+08 0.00e+00 0.00e+00 4.69e+04
bytes remote:            1.14e+08 2.04e+07 5.37e+07 0.00e+00 0.00e+00 0.00e+00
Max memory consumed for GA by this process: 10446976 bytes

MA_summarize_allocated_blocks: starting scan ...
MA_summarize_allocated_blocks: scan completed: 0 heap blocks, 0 stack blocks
MA usage statistics:

	allocation statistics:
					      heap	     stack
					      ----	     -----
	current number of blocks	         0	         0
	maximum number of blocks	        22	        51
	current total bytes		         0	         0
	maximum total bytes		   9712496	  22540232
	maximum total K-bytes		      9713	     22541
	maximum total M-bytes		        10	        23


                                     CITATION
                                     --------
                Please cite the following reference when publishing
                           results obtained with NWChem:

                 M. Valiev, E.J. Bylaska, N. Govind, K. Kowalski,
              T.P. Straatsma, H.J.J. van Dam, D. Wang, J. Nieplocha,
                        E. Apra, T.L. Windus, W.A. de Jong
                 "NWChem: a comprehensive and scalable open-source
                  solution for large scale molecular simulations"
                      Comput. Phys. Commun. 181, 1477 (2010)
                           doi:10.1016/j.cpc.2010.04.018

                                      AUTHORS
                                      -------
          E. Apra, E. J. Bylaska, W. A. de Jong, N. Govind, K. Kowalski,
       T. P. Straatsma, M. Valiev, H. J. J. van Dam, D. Wang, T. L. Windus,
        J. Hammond, J. Autschbach, K. Bhaskaran-Nair, J. Brabec, K. Lopata,
       S. A. Fischer, S. Krishnamoorthy, W. Ma, M. Klemm, O. Villa, Y. Chen,
    V. Anisimov, F. Aquino, S. Hirata, M. T. Hackler, T. Risthaus, M. Malagoli,
       A. Marenich, A. Otero-de-la-Roza, J. Mullin, P. Nichols, R. Peverati,
     J. Pittner, Y. Zhao, P.-D. Fan, A. Fonari, M. Williamson, R. J. Harrison,
       J. R. Rehr, M. Dupuis, D. Silverstein, D. M. A. Smith, J. Nieplocha,
        V. Tipparaju, M. Krishnan, B. E. Van Kuiken, A. Vazquez-Mayagoitia,
        L. Jensen, M. Swart, Q. Wu, T. Van Voorhis, A. A. Auer, M. Nooijen,
      L. D. Crosby, E. Brown, G. Cisneros, G. I. Fann, H. Fruchtl, J. Garza,
        K. Hirao, R. A. Kendall, J. A. Nichols, K. Tsemekhman, K. Wolinski,
     J. Anchell, D. E. Bernholdt, P. Borowski, T. Clark, D. Clerc, H. Dachsel,
   M. J. O. Deegan, K. Dyall, D. Elwood, E. Glendening, M. Gutowski, A. C. Hess,
         J. Jaffe, B. G. Johnson, J. Ju, R. Kobayashi, R. Kutteh, Z. Lin,
   R. Littlefield, X. Long, B. Meng, T. Nakajima, S. Niu, L. Pollack, M. Rosing,
   K. Glaesemann, G. Sandrone, M. Stave, H. Taylor, G. Thomas, J. H. van Lenthe,
                               A. T. Wong, Z. Zhang.

 Total times  cpu:      451.4s     wall:      452.3s
