# Supplementary material for: Reference-free NOE NMR analysis
Source: Chem Sci. 2020 Aug 31;11(36):9930–6. doi: 10.1039/d0sc02970j (PMC8162118; doi:10.1039/d0sc02970j)
Supplement: SC-011-D0SC02970J-s002 [file SC-011-D0SC02970J-s002.piz › artemisinin_structures/artemisin_SRSRRRR/artemisin_SRSRRRR_b36312.out]

 argument  1 = artemisin_SRRRRSR/artemisin_SRRRRSR_b36312.nw
  Warning: test file already existed: ./molecule.dir_check_s.5
                                         
                                         


              Northwest Computational Chemistry Package (NWChem) 6.6
              ------------------------------------------------------


                    Environmental Molecular Sciences Laboratory
                       Pacific Northwest National Laboratory
                                Richland, WA 99352

                              Copyright (c) 1994-2015
                       Pacific Northwest National Laboratory
                            Battelle Memorial Institute

             NWChem is an open-source computational chemistry package
                        distributed under the terms of the
                      Educational Community License (ECL) 2.0
             A copy of the license is included with this distribution
                              in the LICENSE.TXT file

                                  ACKNOWLEDGMENT
                                  --------------

            This software and its documentation were developed at the
            EMSL at Pacific Northwest National Laboratory, a multiprogram
            national laboratory, operated for the U.S. Department of Energy
            by Battelle under Contract Number DE-AC05-76RL01830. Support
            for this work was provided by the Department of Energy Office
            of Biological and Environmental Research, Office of Basic
            Energy Sciences, and the Office of Advanced Scientific Computing.


           Job information
           ---------------

    hostname        = nmrserver
    program         = /home/software/NWChem/bin/nwchem
    date            = Sun Jul 23 15:35:36 2017

    compiled        = Mon_Dec_26_22:57:25_2016
    source          = /home/software/src/nwchem-6.6
    nwchem branch   = 6.6
    nwchem revision = 27746
    ga revision     = 10594
    input           = artemisin_SRRRRSR/artemisin_SRRRRSR_b36312.nw
    prefix          = molecule.
    data base       = ./molecule.db
    status          = startup
    nproc           =        6
    time left       =     -1s


           Memory information
           ------------------

    heap     =   13107196 doubles =    100.0 Mbytes
    stack    =   13107201 doubles =    100.0 Mbytes
    global   =   26214400 doubles =    200.0 Mbytes (distinct from heap & stack)
    total    =   52428797 doubles =    400.0 Mbytes
    verify   = yes
    hardfail = no 


           Directory information
           ---------------------

  0 permanent = .
  0 scratch   = .


                                NWChem Input Module
                                -------------------


                                     molecule
                                     --------

 Scaling coordinates for geometry "geometry" by  1.889725989
 (inverse scale =  0.529177249)

 C1  symmetry detected

          ------
          auto-z
          ------


                             Geometry "geometry" -> ""
                             -------------------------

 Output coordinates in angstroms (scale by  1.889725989 to convert to a.u.)

  No.       Tag          Charge          X              Y              Z
 ---- ---------------- ---------- -------------- -------------- --------------
    1 C                    6.0000     0.94478328     0.13447956     0.97306235
    2 O                    8.0000     1.48558796     1.46905860     1.12650674
    3 C                    6.0000     1.14503140     2.54551486     0.39611311
    4 C                    6.0000    -0.13579494     2.49636742    -0.41677435
    5 C                    6.0000    -1.00311871     1.28570383    -0.03436325
    6 C                    6.0000    -0.15296165    -0.00459583    -0.09109314
    7 C                    6.0000    -2.24465789     1.12700879    -0.91723359
    8 C                    6.0000    -3.15883667     0.01497467    -0.40145875
    9 C                    6.0000    -2.45726540    -0.99636299     0.52494878
   10 C                    6.0000    -1.03410516    -1.31143985    -0.00917557
   11 C                    6.0000    -0.36013606    -2.44432938     0.79365351
   12 C                    6.0000     1.02170663    -2.85904851     0.28242392
   13 C                    6.0000     1.86599915    -1.70536966    -0.26670068
   14 O                    8.0000     2.06442127    -0.71204022     0.73120153
   15 C                    6.0000     3.25566351    -2.22348110    -0.64021844
   16 O                    8.0000     1.85645505     3.54828700     0.41976435
   17 C                    6.0000    -0.88596168     3.82126118    -0.22457713
   18 C                    6.0000    -3.35930379    -2.22616278     0.68012269
   19 O                    8.0000     1.25810317    -1.27867756    -1.49983936
   20 O                    8.0000     0.57369256     0.00341665    -1.33906296
   21 H                    1.0000     0.54468963    -0.10980171     1.96251859
   22 H                    1.0000     0.16391627     2.42720976    -1.47008937
   23 H                    1.0000    -1.34637404     1.43709930     1.00008831
   24 H                    1.0000    -1.94162673     0.90133129    -1.94753721
   25 H                    1.0000    -2.83102112     2.04953931    -0.96687236
   26 H                    1.0000    -3.60427159    -0.49542529    -1.26496457
   27 H                    1.0000    -3.99614369     0.46503166     0.14776760
   28 H                    1.0000    -2.36116034    -0.54689664     1.52273874
   29 H                    1.0000    -1.17111650    -1.69452072    -1.03191136
   30 H                    1.0000    -0.98300570    -3.34588793     0.77793977
   31 H                    1.0000    -0.28802444    -2.15830531     1.84994741
   32 H                    1.0000     0.87689400    -3.60551817    -0.50994817
   33 H                    1.0000     1.54628620    -3.35860654     1.10662749
   34 H                    1.0000     3.86120672    -1.41199386    -1.06119280
   35 H                    1.0000     3.79152657    -2.60371620     0.23614354
   36 H                    1.0000     3.20152940    -3.01142006    -1.39920861
   37 H                    1.0000    -0.23658440     4.67987978    -0.42905242
   38 H                    1.0000    -1.73877173     3.90603721    -0.90349880
   39 H                    1.0000    -1.24962796     3.92383807     0.80378766
   40 H                    1.0000    -3.39172807    -2.81409933    -0.24318687
   41 H                    1.0000    -3.01484222    -2.87417518     1.49173193
   42 H                    1.0000    -4.38408243    -1.92707644     0.92723235

      Atomic Mass 
      ----------- 

      C                 12.000000
      O                 15.994910
      H                  1.007825


 Effective nuclear repulsion energy (a.u.)    1837.4846378585

            Nuclear Dipole moment (a.u.) 
            ----------------------------
        X                 Y               Z
 ---------------- ---------------- ----------------
    -0.0000000000     0.0000000000     0.0000000000


                                Z-matrix (autoz)
                                -------- 

 Units are Angstrom for bonds and degrees for angles

      Type          Name      I     J     K     L     M      Value
      ----------- --------  ----- ----- ----- ----- ----- ----------
    1 Stretch                  1     2                       1.44814
    2 Stretch                  1     6                       1.53519
    3 Stretch                  1    14                       1.42432
    4 Stretch                  1    21                       1.09488
    5 Stretch                  2     3                       1.34470
    6 Stretch                  3     4                       1.51780
    7 Stretch                  3    16                       1.22973
    8 Stretch                  4     5                       1.53759
    9 Stretch                  4    17                       1.53461
   10 Stretch                  4    22                       1.09731
   11 Stretch                  5     6                       1.54624
   12 Stretch                  5     7                       1.53169
   13 Stretch                  5    23                       1.10038
   14 Stretch                  6    10                       1.57828
   15 Stretch                  6    20                       1.44413
   16 Stretch                  7     8                       1.52917
   17 Stretch                  7    24                       1.09740
   18 Stretch                  7    25                       1.09423
   19 Stretch                  8     9                       1.54053
   20 Stretch                  8    26                       1.09753
   21 Stretch                  8    27                       1.09785
   22 Stretch                  9    10                       1.55240
   23 Stretch                  9    18                       1.53302
   24 Stretch                  9    28                       1.09856
   25 Stretch                 10    11                       1.54344
   26 Stretch                 10    29                       1.10069
   27 Stretch                 11    12                       1.53063
   28 Stretch                 11    30                       1.09591
   29 Stretch                 11    31                       1.09671
   30 Stretch                 12    13                       1.53145
   31 Stretch                 12    32                       1.09820
   32 Stretch                 12    33                       1.09729
   33 Stretch                 13    14                       1.42193
   34 Stretch                 13    15                       1.52942
   35 Stretch                 13    19                       1.43953
   36 Stretch                 15    34                       1.09655
   37 Stretch                 15    35                       1.09533
   38 Stretch                 15    36                       1.09537
   39 Stretch                 17    37                       1.09578
   40 Stretch                 17    38                       1.09335
   41 Stretch                 17    39                       1.09559
   42 Stretch                 18    40                       1.09509
   43 Stretch                 18    41                       1.09420
   44 Stretch                 18    42                       1.09576
   45 Stretch                 19    20                       1.46220
   46 Bend                     1     2     3               125.84611
   47 Bend                     1     6     5               106.98518
   48 Bend                     1     6    10               115.99188
   49 Bend                     1     6    20               103.81078
   50 Bend                     1    14    13               115.12946
   51 Bend                     2     1     6               115.08553
   52 Bend                     2     1    14               105.79264
   53 Bend                     2     1    21               104.26009
   54 Bend                     2     3     4               118.60048
   55 Bend                     2     3    16               119.72346
   56 Bend                     3     4     5               111.61110
   57 Bend                     3     4    17               108.51055
   58 Bend                     3     4    22               106.59769
   59 Bend                     4     3    16               121.66159
   60 Bend                     4     5     6               109.74155
   61 Bend                     4     5     7               113.29389
   62 Bend                     4     5    23               107.54386
   63 Bend                     4    17    37               111.31087
   64 Bend                     4    17    38               111.74403
   65 Bend                     4    17    39               111.14019
   66 Bend                     5     4    17               111.89370
   67 Bend                     5     4    22               110.07080
   68 Bend                     5     6    10               112.46348
   69 Bend                     5     6    20               107.68197
   70 Bend                     5     7     8               111.43894
   71 Bend                     5     7    24               109.79416
   72 Bend                     5     7    25               111.91032
   73 Bend                     6     1    14               112.98851
   74 Bend                     6     1    21               110.17690
   75 Bend                     6     5     7               109.75892
   76 Bend                     6     5    23               108.71222
   77 Bend                     6    10     9               111.19955
   78 Bend                     6    10    11               113.01531
   79 Bend                     6    10    29               108.02608
   80 Bend                     6    20    19               109.00652
   81 Bend                     7     5    23               107.65429
   82 Bend                     7     8     9               114.07812
   83 Bend                     7     8    26               108.38774
   84 Bend                     7     8    27               109.06067
   85 Bend                     8     7    24               109.40235
   86 Bend                     8     7    25               107.94159
   87 Bend                     8     9    10               110.11049
   88 Bend                     8     9    18               108.63523
   89 Bend                     8     9    28               108.50804
   90 Bend                     9     8    26               110.65039
   91 Bend                     9     8    27               108.39758
   92 Bend                     9    10    11               111.73541
   93 Bend                     9    10    29               106.03473
   94 Bend                     9    18    40               111.27045
   95 Bend                     9    18    41               111.40328
   96 Bend                     9    18    42               110.74168
   97 Bend                    10     6    20               109.29108
   98 Bend                    10     9    18               114.29464
   99 Bend                    10     9    28               108.38146
  100 Bend                    10    11    12               114.79438
  101 Bend                    10    11    30               110.37671
  102 Bend                    10    11    31               109.77153
  103 Bend                    11    10    29               106.39230
  104 Bend                    11    12    13               114.41615
  105 Bend                    11    12    32               107.82491
  106 Bend                    11    12    33               107.70235
  107 Bend                    12    11    30               106.58419
  108 Bend                    12    11    31               109.45057
  109 Bend                    12    13    14               110.58204
  110 Bend                    12    13    15               109.46897
  111 Bend                    12    13    19               107.31602
  112 Bend                    13    12    32               109.02834
  113 Bend                    13    12    33               110.40956
  114 Bend                    13    15    34               110.17125
  115 Bend                    13    15    35               111.51360
  116 Bend                    13    15    36               111.59244
  117 Bend                    13    19    20               111.30734
  118 Bend                    14     1    21               107.94519
  119 Bend                    14    13    15               106.33504
  120 Bend                    14    13    19               116.93878
  121 Bend                    15    13    19               105.95649
  122 Bend                    17     4    22               107.94771
  123 Bend                    18     9    28               106.72354
  124 Bend                    24     7    25               106.18619
  125 Bend                    26     8    27               105.94468
  126 Bend                    30    11    31               105.41047
  127 Bend                    32    12    33               107.18978
  128 Bend                    34    15    35               107.09147
  129 Bend                    34    15    36               107.07442
  130 Bend                    35    15    36               109.19925
  131 Bend                    37    17    38               106.59549
  132 Bend                    37    17    39               107.36767
  133 Bend                    38    17    39               108.46266
  134 Bend                    40    18    41               108.46644
  135 Bend                    40    18    42               107.99843
  136 Bend                    41    18    42               106.78540
  137 Torsion                  1     2     3     4          16.58879
  138 Torsion                  1     2     3    16        -164.77193
  139 Torsion                  1     6     5     4          63.54993
  140 Torsion                  1     6     5     7        -171.32693
  141 Torsion                  1     6     5    23         -53.81704
  142 Torsion                  1     6    10     9         106.65356
  143 Torsion                  1     6    10    11         -19.95277
  144 Torsion                  1     6    10    29        -137.38395
  145 Torsion                  1     6    20    19          73.75888
  146 Torsion                  1    14    13    12         -76.64150
  147 Torsion                  1    14    13    15         164.60415
  148 Torsion                  1    14    13    19          46.55174
  149 Torsion                  2     1     6     5         -37.03389
  150 Torsion                  2     1     6    10        -163.43261
  151 Torsion                  2     1     6    20          76.67735
  152 Torsion                  2     1    14    13        -138.72107
  153 Torsion                  2     3     4     5          11.85620
  154 Torsion                  2     3     4    17         135.60778
  155 Torsion                  2     3     4    22        -108.35962
  156 Torsion                  3     2     1     6          -2.62571
  157 Torsion                  3     2     1    14         122.86271
  158 Torsion                  3     2     1    21        -123.41798
  159 Torsion                  3     4     5     6         -51.75272
  160 Torsion                  3     4     5     7        -174.81545
  161 Torsion                  3     4     5    23          66.34189
  162 Torsion                  3     4    17    37          52.24514
  163 Torsion                  3     4    17    38         171.30009
  164 Torsion                  3     4    17    39         -67.38328
  165 Torsion                  4     5     6    10        -167.97689
  166 Torsion                  4     5     6    20         -47.51069
  167 Torsion                  4     5     7     8        -173.33458
  168 Torsion                  4     5     7    24          65.29066
  169 Torsion                  4     5     7    25         -52.36048
  170 Torsion                  5     4     3    16        -166.75547
  171 Torsion                  5     4    17    37         175.82743
  172 Torsion                  5     4    17    38         -65.11762
  173 Torsion                  5     4    17    39          56.19902
  174 Torsion                  5     6     1    14        -158.70359
  175 Torsion                  5     6     1    21          80.46832
  176 Torsion                  5     6    10     9         -16.93799
  177 Torsion                  5     6    10    11        -143.54432
  178 Torsion                  5     6    10    29          99.02450
  179 Torsion                  5     6    20    19        -173.03099
  180 Torsion                  5     7     8     9         -20.33232
  181 Torsion                  5     7     8    26        -144.08457
  182 Torsion                  5     7     8    27         101.00907
  183 Torsion                  6     1    14    13         -11.95134
  184 Torsion                  6     5     4    17        -173.57110
  185 Torsion                  6     5     4    22          66.40211
  186 Torsion                  6     5     7     8          63.61228
  187 Torsion                  6     5     7    24         -57.76248
  188 Torsion                  6     5     7    25        -175.41362
  189 Torsion                  6    10     9     8          59.45922
  190 Torsion                  6    10     9    18        -177.94989
  191 Torsion                  6    10     9    28         -59.08882
  192 Torsion                  6    10    11    12         -56.51669
  193 Torsion                  6    10    11    30        -176.97935
  194 Torsion                  6    10    11    31          67.25161
  195 Torsion                  6    20    19    13         -42.66001
  196 Torsion                  7     5     4    17          63.36617
  197 Torsion                  7     5     4    22         -56.66062
  198 Torsion                  7     5     6    10         -42.85375
  199 Torsion                  7     5     6    20          77.61245
  200 Torsion                  7     8     9    10         -39.99623
  201 Torsion                  7     8     9    18        -165.85996
  202 Torsion                  7     8     9    28          78.47409
  203 Torsion                  8     7     5    23         -54.55560
  204 Torsion                  8     9    10    11        -173.23410
  205 Torsion                  8     9    10    29         -57.72290
  206 Torsion                  8     9    18    40          71.24082
  207 Torsion                  8     9    18    41        -167.58319
  208 Torsion                  8     9    18    42         -48.89045
  209 Torsion                  9     8     7    24         101.27019
  210 Torsion                  9     8     7    25        -143.59870
  211 Torsion                  9    10     6    20        -136.47235
  212 Torsion                  9    10    11    12         177.16213
  213 Torsion                  9    10    11    30          56.69948
  214 Torsion                  9    10    11    31         -59.06956
  215 Torsion                 10     6     1    14          74.89769
  216 Torsion                 10     6     1    21         -45.93040
  217 Torsion                 10     6     5    23          74.65614
  218 Torsion                 10     6    20    19         -50.58651
  219 Torsion                 10     9     8    26          82.52728
  220 Torsion                 10     9     8    27        -161.70414
  221 Torsion                 10     9    18    40         -52.14917
  222 Torsion                 10     9    18    41          69.02682
  223 Torsion                 10     9    18    42        -172.28043
  224 Torsion                 10    11    12    13          35.60819
  225 Torsion                 10    11    12    32         -85.86376
  226 Torsion                 10    11    12    33         158.76367
  227 Torsion                 11    10     6    20          96.92131
  228 Torsion                 11    10     9    18         -50.64322
  229 Torsion                 11    10     9    28          68.21785
  230 Torsion                 11    12    13    14          58.68812
  231 Torsion                 11    12    13    15         175.52159
  232 Torsion                 11    12    13    19         -69.91904
  233 Torsion                 12    11    10    29          61.86988
  234 Torsion                 12    13    15    34         178.42412
  235 Torsion                 12    13    15    35         -62.80187
  236 Torsion                 12    13    15    36          59.62125
  237 Torsion                 12    13    19    20         106.65435
  238 Torsion                 13    12    11    30         158.14001
  239 Torsion                 13    12    11    31         -88.33059
  240 Torsion                 13    14     1    21         110.13723
  241 Torsion                 14     1     6    20         -44.99236
  242 Torsion                 14    13    12    32         179.49645
  243 Torsion                 14    13    12    33         -62.99473
  244 Torsion                 14    13    15    34         -62.09320
  245 Torsion                 14    13    15    35          56.68082
  246 Torsion                 14    13    15    36         179.10393
  247 Torsion                 14    13    19    20         -18.20017
  248 Torsion                 15    13    12    32         -63.67009
  249 Torsion                 15    13    12    33          53.83873
  250 Torsion                 15    13    19    20        -136.45735
  251 Torsion                 16     3     4    17         -43.00389
  252 Torsion                 16     3     4    22          73.02872
  253 Torsion                 17     4     5    23         -55.47650
  254 Torsion                 18     9     8    26         -43.33645
  255 Torsion                 18     9     8    27          72.43213
  256 Torsion                 18     9    10    29          64.86798
  257 Torsion                 19    13    12    32          50.88928
  258 Torsion                 19    13    12    33         168.39810
  259 Torsion                 19    13    15    34          62.99336
  260 Torsion                 19    13    15    35        -178.23263
  261 Torsion                 19    13    15    36         -55.80951
  262 Torsion                 20     6     1    21        -165.82045
  263 Torsion                 20     6     5    23        -164.87765
  264 Torsion                 20     6    10    29         -20.50987
  265 Torsion                 22     4     5    23        -175.50329
  266 Torsion                 22     4    17    37         -62.91108
  267 Torsion                 22     4    17    38          56.14387
  268 Torsion                 22     4    17    39         177.46050
  269 Torsion                 23     5     7    24        -175.93036
  270 Torsion                 23     5     7    25          66.41850
  271 Torsion                 24     7     8    26         -22.48206
  272 Torsion                 24     7     8    27        -137.38841
  273 Torsion                 25     7     8    26          92.64905
  274 Torsion                 25     7     8    27         -22.25731
  275 Torsion                 26     8     9    28        -159.00241
  276 Torsion                 27     8     9    28         -43.23382
  277 Torsion                 28     9    10    29        -176.27094
  278 Torsion                 28     9    18    40        -171.94372
  279 Torsion                 28     9    18    41         -50.76773
  280 Torsion                 28     9    18    42          67.92502
  281 Torsion                 29    10    11    30         -58.59277
  282 Torsion                 29    10    11    31        -174.36181
  283 Torsion                 30    11    12    32          36.66806
  284 Torsion                 30    11    12    33         -78.70451
  285 Torsion                 31    11    12    32         150.19746
  286 Torsion                 31    11    12    33          34.82489


            XYZ format geometry
            -------------------
    42
 geometry
 C                     0.94478328     0.13447956     0.97306235
 O                     1.48558796     1.46905860     1.12650674
 C                     1.14503140     2.54551486     0.39611311
 C                    -0.13579494     2.49636742    -0.41677435
 C                    -1.00311871     1.28570383    -0.03436325
 C                    -0.15296165    -0.00459583    -0.09109314
 C                    -2.24465789     1.12700879    -0.91723359
 C                    -3.15883667     0.01497467    -0.40145875
 C                    -2.45726540    -0.99636299     0.52494878
 C                    -1.03410516    -1.31143985    -0.00917557
 C                    -0.36013606    -2.44432938     0.79365351
 C                     1.02170663    -2.85904851     0.28242392
 C                     1.86599915    -1.70536966    -0.26670068
 O                     2.06442127    -0.71204022     0.73120153
 C                     3.25566351    -2.22348110    -0.64021844
 O                     1.85645505     3.54828700     0.41976435
 C                    -0.88596168     3.82126118    -0.22457713
 C                    -3.35930379    -2.22616278     0.68012269
 O                     1.25810317    -1.27867756    -1.49983936
 O                     0.57369256     0.00341665    -1.33906296
 H                     0.54468963    -0.10980171     1.96251859
 H                     0.16391627     2.42720976    -1.47008937
 H                    -1.34637404     1.43709930     1.00008831
 H                    -1.94162673     0.90133129    -1.94753721
 H                    -2.83102112     2.04953931    -0.96687236
 H                    -3.60427159    -0.49542529    -1.26496457
 H                    -3.99614369     0.46503166     0.14776760
 H                    -2.36116034    -0.54689664     1.52273874
 H                    -1.17111650    -1.69452072    -1.03191136
 H                    -0.98300570    -3.34588793     0.77793977
 H                    -0.28802444    -2.15830531     1.84994741
 H                     0.87689400    -3.60551817    -0.50994817
 H                     1.54628620    -3.35860654     1.10662749
 H                     3.86120672    -1.41199386    -1.06119280
 H                     3.79152657    -2.60371620     0.23614354
 H                     3.20152940    -3.01142006    -1.39920861
 H                    -0.23658440     4.67987978    -0.42905242
 H                    -1.73877173     3.90603721    -0.90349880
 H                    -1.24962796     3.92383807     0.80378766
 H                    -3.39172807    -2.81409933    -0.24318687
 H                    -3.01484222    -2.87417518     1.49173193
 H                    -4.38408243    -1.92707644     0.92723235

 ==============================================================================
                                internuclear distances
 ------------------------------------------------------------------------------
       center one      |      center two      | atomic units |  angstroms
 ------------------------------------------------------------------------------
    2 O                |   1 C                |     2.73659  |     1.44814
    3 C                |   2 O                |     2.54111  |     1.34470
    4 C                |   3 C                |     2.86823  |     1.51780
    5 C                |   4 C                |     2.90563  |     1.53759
    6 C                |   1 C                |     2.90109  |     1.53519
    6 C                |   5 C                |     2.92197  |     1.54624
    7 C                |   5 C                |     2.89447  |     1.53169
    8 C                |   7 C                |     2.88972  |     1.52917
    9 C                |   8 C                |     2.91118  |     1.54053
   10 C                |   6 C                |     2.98252  |     1.57828
   10 C                |   9 C                |     2.93361  |     1.55240
   11 C                |  10 C                |     2.91668  |     1.54344
   12 C                |  11 C                |     2.89248  |     1.53063
   13 C                |  12 C                |     2.89402  |     1.53145
   14 O                |   1 C                |     2.69157  |     1.42432
   14 O                |  13 C                |     2.68706  |     1.42193
   15 C                |  13 C                |     2.89018  |     1.52942
   16 O                |   3 C                |     2.32385  |     1.22973
   17 C                |   4 C                |     2.90000  |     1.53461
   18 C                |   9 C                |     2.89699  |     1.53302
   19 O                |  13 C                |     2.72031  |     1.43953
   20 O                |   6 C                |     2.72902  |     1.44413
   21 H                |   1 C                |     2.06903  |     1.09488
   22 H                |   4 C                |     2.07361  |     1.09731
   23 H                |   5 C                |     2.07942  |     1.10038
   24 H                |   7 C                |     2.07378  |     1.09740
   25 H                |   7 C                |     2.06780  |     1.09423
   26 H                |   8 C                |     2.07402  |     1.09753
   27 H                |   8 C                |     2.07464  |     1.09785
   28 H                |   9 C                |     2.07598  |     1.09856
   29 H                |  10 C                |     2.08000  |     1.10069
   30 H                |  11 C                |     2.07097  |     1.09591
   31 H                |  11 C                |     2.07248  |     1.09671
   32 H                |  12 C                |     2.07530  |     1.09820
   33 H                |  12 C                |     2.07358  |     1.09729
   34 H                |  15 C                |     2.07217  |     1.09655
   35 H                |  15 C                |     2.06987  |     1.09533
   36 H                |  15 C                |     2.06996  |     1.09537
   37 H                |  17 C                |     2.07072  |     1.09578
   38 H                |  17 C                |     2.06613  |     1.09335
   39 H                |  17 C                |     2.07036  |     1.09559
   40 H                |  18 C                |     2.06942  |     1.09509
   41 H                |  18 C                |     2.06775  |     1.09420
   42 H                |  18 C                |     2.07068  |     1.09576
 ------------------------------------------------------------------------------
                         number of included internuclear distances:         44
 ==============================================================================


 ==============================================================================
                                 internuclear angles
 ------------------------------------------------------------------------------
        center 1       |       center 2       |       center 3       |  degrees
 ------------------------------------------------------------------------------
    2 O                |   1 C                |   6 C                |   115.09
    2 O                |   1 C                |  14 O                |   105.79
    2 O                |   1 C                |  21 H                |   104.26
    6 C                |   1 C                |  14 O                |   112.99
    6 C                |   1 C                |  21 H                |   110.18
   14 O                |   1 C                |  21 H                |   107.95
    1 C                |   2 O                |   3 C                |   125.85
    2 O                |   3 C                |   4 C                |   118.60
    2 O                |   3 C                |  16 O                |   119.72
    4 C                |   3 C                |  16 O                |   121.66
    3 C                |   4 C                |   5 C                |   111.61
    3 C                |   4 C                |  17 C                |   108.51
    3 C                |   4 C                |  22 H                |   106.60
    5 C                |   4 C                |  17 C                |   111.89
    5 C                |   4 C                |  22 H                |   110.07
   17 C                |   4 C                |  22 H                |   107.95
    4 C                |   5 C                |   6 C                |   109.74
    4 C                |   5 C                |   7 C                |   113.29
    4 C                |   5 C                |  23 H                |   107.54
    6 C                |   5 C                |   7 C                |   109.76
    6 C                |   5 C                |  23 H                |   108.71
    7 C                |   5 C                |  23 H                |   107.65
    1 C                |   6 C                |   5 C                |   106.99
    1 C                |   6 C                |  10 C                |   115.99
    1 C                |   6 C                |  20 O                |   103.81
    5 C                |   6 C                |  10 C                |   112.46
    5 C                |   6 C                |  20 O                |   107.68
   10 C                |   6 C                |  20 O                |   109.29
    5 C                |   7 C                |   8 C                |   111.44
    5 C                |   7 C                |  24 H                |   109.79
    5 C                |   7 C                |  25 H                |   111.91
    8 C                |   7 C                |  24 H                |   109.40
    8 C                |   7 C                |  25 H                |   107.94
   24 H                |   7 C                |  25 H                |   106.19
    7 C                |   8 C                |   9 C                |   114.08
    7 C                |   8 C                |  26 H                |   108.39
    7 C                |   8 C                |  27 H                |   109.06
    9 C                |   8 C                |  26 H                |   110.65
    9 C                |   8 C                |  27 H                |   108.40
   26 H                |   8 C                |  27 H                |   105.94
    8 C                |   9 C                |  10 C                |   110.11
    8 C                |   9 C                |  18 C                |   108.64
    8 C                |   9 C                |  28 H                |   108.51
   10 C                |   9 C                |  18 C                |   114.29
   10 C                |   9 C                |  28 H                |   108.38
   18 C                |   9 C                |  28 H                |   106.72
    6 C                |  10 C                |   9 C                |   111.20
    6 C                |  10 C                |  11 C                |   113.02
    6 C                |  10 C                |  29 H                |   108.03
    9 C                |  10 C                |  11 C                |   111.74
    9 C                |  10 C                |  29 H                |   106.03
   11 C                |  10 C                |  29 H                |   106.39
   10 C                |  11 C                |  12 C                |   114.79
   10 C                |  11 C                |  30 H                |   110.38
   10 C                |  11 C                |  31 H                |   109.77
   12 C                |  11 C                |  30 H                |   106.58
   12 C                |  11 C                |  31 H                |   109.45
   30 H                |  11 C                |  31 H                |   105.41
   11 C                |  12 C                |  13 C                |   114.42
   11 C                |  12 C                |  32 H                |   107.82
   11 C                |  12 C                |  33 H                |   107.70
   13 C                |  12 C                |  32 H                |   109.03
   13 C                |  12 C                |  33 H                |   110.41
   32 H                |  12 C                |  33 H                |   107.19
   12 C                |  13 C                |  14 O                |   110.58
   12 C                |  13 C                |  15 C                |   109.47
   12 C                |  13 C                |  19 O                |   107.32
   14 O                |  13 C                |  15 C                |   106.34
   14 O                |  13 C                |  19 O                |   116.94
   15 C                |  13 C                |  19 O                |   105.96
    1 C                |  14 O                |  13 C                |   115.13
   13 C                |  15 C                |  34 H                |   110.17
   13 C                |  15 C                |  35 H                |   111.51
   13 C                |  15 C                |  36 H                |   111.59
   34 H                |  15 C                |  35 H                |   107.09
   34 H                |  15 C                |  36 H                |   107.07
   35 H                |  15 C                |  36 H                |   109.20
    4 C                |  17 C                |  37 H                |   111.31
    4 C                |  17 C                |  38 H                |   111.74
    4 C                |  17 C                |  39 H                |   111.14
   37 H                |  17 C                |  38 H                |   106.60
   37 H                |  17 C                |  39 H                |   107.37
   38 H                |  17 C                |  39 H                |   108.46
    9 C                |  18 C                |  40 H                |   111.27
    9 C                |  18 C                |  41 H                |   111.40
    9 C                |  18 C                |  42 H                |   110.74
   40 H                |  18 C                |  41 H                |   108.47
   40 H                |  18 C                |  42 H                |   108.00
   41 H                |  18 C                |  42 H                |   106.79
 ------------------------------------------------------------------------------
                            number of included internuclear angles:         89
 ==============================================================================


 Summary of "ao basis" -> "" (cartesian)
 ------------------------------------------------------------------------------
       Tag                 Description            Shells   Functions and Types
 ---------------- ------------------------------  ------  ---------------------
 *                           6-31G*                   on all atoms 


                              NWChem Property Module
                              ----------------------


                                     molecule

  itol2e modified to match energy
  convergence criterion.

                                 NWChem DFT Module
                                 -----------------


                                     molecule


                      Basis "ao basis" -> "ao basis" (cartesian)
                      -----
  C (Carbon)
  ----------
            Exponent  Coefficients 
       -------------- ---------------------------------------------------------
  1 S  3.04752490E+03  0.001835
  1 S  4.57369510E+02  0.014037
  1 S  1.03948690E+02  0.068843
  1 S  2.92101550E+01  0.232184
  1 S  9.28666300E+00  0.467941
  1 S  3.16392700E+00  0.362312

  2 S  7.86827240E+00 -0.119332
  2 S  1.88128850E+00 -0.160854
  2 S  5.44249300E-01  1.143456

  3 P  7.86827240E+00  0.068999
  3 P  1.88128850E+00  0.316424
  3 P  5.44249300E-01  0.744308

  4 S  1.68714400E-01  1.000000

  5 P  1.68714400E-01  1.000000

  6 D  8.00000000E-01  1.000000

  O (Oxygen)
  ----------
            Exponent  Coefficients 
       -------------- ---------------------------------------------------------
  1 S  5.48467170E+03  0.001831
  1 S  8.25234950E+02  0.013950
  1 S  1.88046960E+02  0.068445
  1 S  5.29645000E+01  0.232714
  1 S  1.68975700E+01  0.470193
  1 S  5.79963530E+00  0.358521

  2 S  1.55396160E+01 -0.110778
  2 S  3.59993360E+00 -0.148026
  2 S  1.01376180E+00  1.130767

  3 P  1.55396160E+01  0.070874
  3 P  3.59993360E+00  0.339753
  3 P  1.01376180E+00  0.727159

  4 S  2.70005800E-01  1.000000

  5 P  2.70005800E-01  1.000000

  6 D  8.00000000E-01  1.000000

  H (Hydrogen)
  ------------
            Exponent  Coefficients 
       -------------- ---------------------------------------------------------
  1 S  1.87311370E+01  0.033495
  1 S  2.82539370E+00  0.234727
  1 S  6.40121700E-01  0.813757

  2 S  1.61277800E-01  1.000000


 Summary of "ao basis" -> "ao basis" (cartesian)
 ------------------------------------------------------------------------------
       Tag                 Description            Shells   Functions and Types
 ---------------- ------------------------------  ------  ---------------------
 C                           6-31G*                  6       15   3s2p1d
 O                           6-31G*                  6       15   3s2p1d
 H                           6-31G*                  2        2   2s


 Summary of "ao basis" -> "ao basis" (cartesian)
 ------------------------------------------------------------------------------
       Tag                 Description            Shells   Functions and Types
 ---------------- ------------------------------  ------  ---------------------
 C                           6-31G*                  6       15   3s2p1d
 O                           6-31G*                  6       15   3s2p1d
 H                           6-31G*                  2        2   2s


  Caching 1-el integrals 
  itol2e modified to match energy
  convergence criterion.

            General Information
            -------------------
          SCF calculation type: DFT
          Wavefunction type:  closed shell.
          No. of atoms     :    42
          No. of electrons :   152
           Alpha electrons :    76
            Beta electrons :    76
          Charge           :     0
          Spin multiplicity:     1
          Use of symmetry is: off; symmetry adaption is: off
          Maximum number of iterations:  30
          AO basis - number of functions:   344
                     number of shells:   164
          Convergence on energy requested: 1.00D-07
          Convergence on density requested: 1.00D-05
          Convergence on gradient requested: 5.00D-04

              XC Information
              --------------
                         B3LYP Method XC Potential
                     Hartree-Fock (Exact) Exchange  0.200          
                        Slater Exchange Functional  0.800 local    
                    Becke 1988 Exchange Functional  0.720 non-local
              Lee-Yang-Parr Correlation Functional  0.810          
                  VWN I RPA Correlation Functional  0.190 local    

             Grid Information
             ----------------
          Grid used for XC integration:  fine      
          Radial quadrature: Mura-Knowles        
          Angular quadrature: Lebedev. 
          Tag              B.-S. Rad. Rad. Pts. Rad. Cut. Ang. Pts.
          ---              ---------- --------- --------- ---------
          C                   0.70       70          15.0       590
          O                   0.60       70          14.0       590
          H                   0.35       60          14.0       590
          Grid pruning is: on 
          Number of quadrature shells:  2720
          Spatial weights used:  Erf1

          Convergence Information
          -----------------------
          Convergence aids based upon iterative change in 
          total energy or number of iterations. 
          Levelshifting, if invoked, occurs when the 
          HOMO/LUMO gap drops below (HL_TOL): 1.00D-02
          DIIS, if invoked, will attempt to extrapolate 
          using up to (NFOCK): 10 stored Fock matrices.

                    Damping( 0%)  Levelshifting(0.5)       DIIS
                  --------------- ------------------- ---------------
          dE  on:    start            ASAP                start   
          dE off:    2 iters         30 iters            30 iters 


      Screening Tolerance Information
      -------------------------------
          Density screening/tol_rho: 1.00D-11
          AO Gaussian exp screening on grid/accAOfunc:  16
          CD Gaussian exp screening on grid/accCDfunc:  20
          XC Gaussian exp screening on grid/accXCfunc:  20
          Schwarz screening/accCoul: 1.00D-08


      Superposition of Atomic Density Guess
      -------------------------------------

 Sum of atomic energies:        -949.63668925

      Non-variational initial energy
      ------------------------------

 Total energy =    -962.375929
 1-e energy   =   -4949.077293
 2-e energy   =    2149.216726
 HOMO         =      -0.255871
 LUMO         =      -0.004486

   Time after variat. SCF:      6.9
   Time prior to 1st pass:      6.9

 Grid_pts file          = ./molecule.gridpts.0
 Record size in doubles =  12289        No. of grid_pts per rec  =   3070
 Max. records in memory =     97        Max. recs in file   =     21258

 Grid integrated density:     152.000026266763
 Requested integration accuracy:   0.10E-06

           Memory utilization after 1st SCF pass: 
           Heap Space remaining (MW):       11.89            11893132
          Stack Space remaining (MW):       13.10            13103372

   convergence    iter        energy       DeltaE   RMS-Dens  Diis-err    time
 ---------------- ----- ----------------- --------- --------- ---------  ------
 d= 0,ls=0.0,diis     1   -960.4591251358 -2.80D+03  9.48D-03  3.94D+00    48.3
 Grid integrated density:     152.000027137607
 Requested integration accuracy:   0.10E-06
 d= 0,ls=0.0,diis     2   -959.8759476887  5.83D-01  7.41D-03  9.88D+00    84.9
 Grid integrated density:     152.000024480323
 Requested integration accuracy:   0.10E-06
 d= 0,ls=0.0,diis     3   -960.7866269236 -9.11D-01  2.19D-03  8.14D-01   121.4
 Grid integrated density:     152.000022709701
 Requested integration accuracy:   0.10E-06
 d= 0,ls=0.0,diis     4   -960.8423557382 -5.57D-02  1.01D-03  2.47D-01   157.8
 Grid integrated density:     152.000024090613
 Requested integration accuracy:   0.10E-06
 d= 0,ls=0.0,diis     5   -960.8643730498 -2.20D-02  2.42D-04  1.17D-02   194.4
 Grid integrated density:     152.000022226180
 Requested integration accuracy:   0.10E-06
  Resetting Diis
 d= 0,ls=0.0,diis     6   -960.8653527000 -9.80D-04  8.89D-05  1.05D-03   234.9
 Grid integrated density:     152.000022184397
 Requested integration accuracy:   0.10E-06
 d= 0,ls=0.0,diis     7   -960.8654546230 -1.02D-04  5.34D-05  1.23D-04   274.9
 Grid integrated density:     152.000022212437
 Requested integration accuracy:   0.10E-06
 d= 0,ls=0.0,diis     8   -960.8654201432  3.45D-05  3.48D-05  5.03D-04   314.9
 Grid integrated density:     152.000022197377
 Requested integration accuracy:   0.10E-06
 d= 0,ls=0.0,diis     9   -960.8654662038 -4.61D-05  5.14D-06  4.38D-06   354.9
 Grid integrated density:     152.000022193696
 Requested integration accuracy:   0.10E-06
 d= 0,ls=0.0,diis    10   -960.8654666566 -4.53D-07  1.05D-06  1.95D-07   394.9
 Grid integrated density:     152.000022194471
 Requested integration accuracy:   0.10E-06
 d= 0,ls=0.0,diis    11   -960.8654666756 -1.90D-08  3.55D-07  2.14D-08   434.9


         Total DFT energy =     -960.865466675603
      One electron energy =    -4961.565560679112
           Coulomb energy =     2295.854290404232
    Exchange-Corr. energy =     -132.638834259249
 Nuclear repulsion energy =     1837.484637858526

 Numeric. integr. density =      152.000022194471

     Total iterative time =    427.9s


                       DFT Final Molecular Orbital Analysis
                       ------------------------------------

 Vector   20  Occ=2.000000D+00  E=-1.018205D+01
              MO Center= -8.9D-01,  3.8D+00, -2.2D-01, r^2= 2.8D-02
   Bfn.  Coefficient  Atom+Function         Bfn.  Coefficient  Atom+Function  
  ----- ------------  ---------------      ----- ------------  ---------------
   241      0.992934  17 C  s         

 Vector   21  Occ=2.000000D+00  E=-1.141271D+00
              MO Center=  1.1D+00, -5.5D-01, -8.0D-01, r^2= 1.9D+00
   Bfn.  Coefficient  Atom+Function         Bfn.  Coefficient  Atom+Function  
  ----- ------------  ---------------      ----- ------------  ---------------
   272      0.278065  19 O  s               287      0.277267  20 O  s         
   276      0.262542  19 O  s               291      0.255179  20 O  s         
   201      0.167464  14 O  s         

 Vector   22  Occ=2.000000D+00  E=-1.100849D+00
              MO Center=  1.3D+00,  1.3D+00,  5.8D-01, r^2= 2.5D+00
   Bfn.  Coefficient  Atom+Function         Bfn.  Coefficient  Atom+Function  
  ----- ------------  ---------------      ----- ------------  ---------------
    21      0.383908   2 O  s                17      0.353248   2 O  s         
    32      0.178819   3 C  s                16     -0.163916   2 O  s         

 Vector   23  Occ=2.000000D+00  E=-1.053468D+00
              MO Center=  1.7D+00, -7.7D-02,  4.0D-01, r^2= 3.1D+00
   Bfn.  Coefficient  Atom+Function         Bfn.  Coefficient  Atom+Function  
  ----- ------------  ---------------      ----- ------------  ---------------
   201      0.411487  14 O  s               197      0.369836  14 O  s         
   196     -0.171542  14 O  s               291     -0.159453  20 O  s         

 Vector   24  Occ=2.000000D+00  E=-1.000561D+00
              MO Center=  1.6D+00,  2.5D+00,  4.8D-01, r^2= 2.5D+00
   Bfn.  Coefficient  Atom+Function         Bfn.  Coefficient  Atom+Function  
  ----- ------------  ---------------      ----- ------------  ---------------
   231      0.387532  16 O  s               227      0.368369  16 O  s         
    21     -0.248888   2 O  s                17     -0.205757   2 O  s         
    34      0.195833   3 C  py              226     -0.171955  16 O  s         

 Vector   25  Occ=2.000000D+00  E=-9.478451D-01
              MO Center=  8.6D-01, -5.3D-01, -8.4D-01, r^2= 2.6D+00
   Bfn.  Coefficient  Atom+Function         Bfn.  Coefficient  Atom+Function  
  ----- ------------  ---------------      ----- ------------  ---------------
   276      0.347915  19 O  s               272      0.300514  19 O  s         
   291     -0.301761  20 O  s               287     -0.253779  20 O  s         
    77     -0.162772   6 C  s         

 Vector   26  Occ=2.000000D+00  E=-8.605676D-01
              MO Center= -1.1D+00, -2.4D-01, -7.3D-02, r^2= 4.9D+00
   Bfn.  Coefficient  Atom+Function         Bfn.  Coefficient  Atom+Function  
  ----- ------------  ---------------      ----- ------------  ---------------
   291     -0.159039  20 O  s                62      0.157380   5 C  s         
   137      0.152592  10 C  s               122      0.151820   9 C  s         

 Vector   27  Occ=2.000000D+00  E=-8.208787D-01
              MO Center= -7.7D-01,  6.2D-01,  8.5D-03, r^2= 6.5D+00
   Bfn.  Coefficient  Atom+Function         Bfn.  Coefficient  Atom+Function  
  ----- ------------  ---------------      ----- ------------  ---------------
    47      0.207589   4 C  s                51      0.171461   4 C  s         
    62      0.171111   5 C  s         

 Vector   28  Occ=2.000000D+00  E=-8.001827D-01
              MO Center= -5.8D-01, -1.3D+00,  8.5D-02, r^2= 7.3D+00
   Bfn.  Coefficient  Atom+Function         Bfn.  Coefficient  Atom+Function  
  ----- ------------  ---------------      ----- ------------  ---------------
   167      0.195790  12 C  s               107     -0.160934   8 C  s         
   152      0.151920  11 C  s         

 Vector   29  Occ=2.000000D+00  E=-7.727568D-01
              MO Center=  7.6D-01, -5.2D-01,  1.7D-01, r^2= 6.0D+00
   Bfn.  Coefficient  Atom+Function         Bfn.  Coefficient  Atom+Function  
  ----- ------------  ---------------      ----- ------------  ---------------
     2      0.223238   1 C  s               291     -0.208754  20 O  s         
   276      0.179871  19 O  s                 6      0.161872   1 C  s         
   287     -0.150183  20 O  s         

 Vector   30  Occ=2.000000D+00  E=-7.594121D-01
              MO Center= -7.8D-01,  8.0D-01, -1.4D-01, r^2= 9.2D+00
   Bfn.  Coefficient  Atom+Function         Bfn.  Coefficient  Atom+Function  
  ----- ------------  ---------------      ----- ------------  ---------------
   242      0.172590  17 C  s                47      0.171646   4 C  s         
    51      0.156906   4 C  s               246      0.152310  17 C  s         

 Vector   31  Occ=2.000000D+00  E=-7.347080D-01
              MO Center= -6.3D-02, -1.2D+00, -1.3D-01, r^2= 9.1D+00
   Bfn.  Coefficient  Atom+Function         Bfn.  Coefficient  Atom+Function  
  ----- ------------  ---------------      ----- ------------  ---------------
   212      0.186398  15 C  s               216      0.168081  15 C  s         
    92     -0.160209   7 C  s         

 Vector   32  Occ=2.000000D+00  E=-7.073424D-01
              MO Center=  1.1D-01, -3.1D-01,  3.7D-01, r^2= 8.1D+00
   Bfn.  Coefficient  Atom+Function         Bfn.  Coefficient  Atom+Function  
  ----- ------------  ---------------      ----- ------------  ---------------
    19     -0.203579   2 O  py                2      0.191616   1 C  s         
   137     -0.167312  10 C  s                 6      0.163041   1 C  s         
   141     -0.150041  10 C  s         

 Vector   33  Occ=2.000000D+00  E=-6.913052D-01
              MO Center= -7.7D-01, -1.5D-01,  3.1D-02, r^2= 1.3D+01
   Bfn.  Coefficient  Atom+Function         Bfn.  Coefficient  Atom+Function  
  ----- ------------  ---------------      ----- ------------  ---------------
   257     -0.192315  18 C  s               261     -0.190047  18 C  s         
   242      0.184236  17 C  s               246      0.176659  17 C  s         
   212      0.151232  15 C  s         

 Vector   34  Occ=2.000000D+00  E=-6.635943D-01
              MO Center= -1.7D-01, -7.8D-01, -9.2D-02, r^2= 9.2D+00
   Bfn.  Coefficient  Atom+Function         Bfn.  Coefficient  Atom+Function  
  ----- ------------  ---------------      ----- ------------  ---------------
   212     -0.151415  15 C  s         

 Vector   35  Occ=2.000000D+00  E=-6.465374D-01
              MO Center= -5.2D-01,  1.4D+00, -1.2D-01, r^2= 9.8D+00
   Bfn.  Coefficient  Atom+Function         Bfn.  Coefficient  Atom+Function  
  ----- ------------  ---------------      ----- ------------  ---------------
   242      0.198799  17 C  s               246      0.198029  17 C  s         
    51     -0.154176   4 C  s                47     -0.150221   4 C  s         

 Vector   36  Occ=2.000000D+00  E=-6.224128D-01
              MO Center= -9.7D-01, -4.6D-01,  1.5D-01, r^2= 7.6D+00
   Bfn.  Coefficient  Atom+Function         Bfn.  Coefficient  Atom+Function  
  ----- ------------  ---------------      ----- ------------  ---------------
   126      0.168311   9 C  s               122      0.160280   9 C  s         

 Vector   37  Occ=2.000000D+00  E=-6.023895D-01
              MO Center= -4.5D-01,  9.3D-02,  3.0D-02, r^2= 7.6D+00
   Bfn.  Coefficient  Atom+Function         Bfn.  Coefficient  Atom+Function  
  ----- ------------  ---------------      ----- ------------  ---------------
   141     -0.142587  10 C  s               137     -0.134235  10 C  s         
    19      0.132178   2 O  py              156      0.131161  11 C  s         
   152      0.128590  11 C  s         

 Vector   38  Occ=2.000000D+00  E=-5.869721D-01
              MO Center=  1.1D+00, -5.8D-01,  1.8D-01, r^2= 6.4D+00
   Bfn.  Coefficient  Atom+Function         Bfn.  Coefficient  Atom+Function  
  ----- ------------  ---------------      ----- ------------  ---------------
    19      0.228292   2 O  py                4     -0.191700   1 C  py        

 Vector   39  Occ=2.000000D+00  E=-5.680210D-01
              MO Center=  9.6D-01, -4.5D-01,  1.1D-01, r^2= 5.0D+00
   Bfn.  Coefficient  Atom+Function         Bfn.  Coefficient  Atom+Function  
  ----- ------------  ---------------      ----- ------------  ---------------
   199      0.244586  14 O  py                3      0.191671   1 C  px        
   185     -0.184217  13 C  pz              274     -0.161065  19 O  py        

 Vector   40  Occ=2.000000D+00  E=-5.617329D-01
              MO Center= -1.7D+00, -3.9D-01,  3.8D-02, r^2= 6.1D+00
   Bfn.  Coefficient  Atom+Function         Bfn.  Coefficient  Atom+Function  
  ----- ------------  ---------------      ----- ------------  ---------------
   126      0.178950   9 C  s               122      0.176836   9 C  s         

 Vector   41  Occ=2.000000D+00  E=-5.245783D-01
              MO Center=  1.2D-01, -5.2D-03,  8.5D-02, r^2= 7.2D+00
   Bfn.  Coefficient  Atom+Function         Bfn.  Coefficient  Atom+Function  
  ----- ------------  ---------------      ----- ------------  ---------------
    64      0.171928   5 C  py        

 Vector   42  Occ=2.000000D+00  E=-5.181375D-01
              MO Center=  3.4D-01, -6.6D-02,  2.5D-01, r^2= 5.4D+00
   Bfn.  Coefficient  Atom+Function         Bfn.  Coefficient  Atom+Function  
  ----- ------------  ---------------      ----- ------------  ---------------
     5      0.242849   1 C  pz        

 Vector   43  Occ=2.000000D+00  E=-5.106058D-01
              MO Center=  1.4D-01,  9.9D-01, -1.5D-01, r^2= 7.6D+00
   Bfn.  Coefficient  Atom+Function         Bfn.  Coefficient  Atom+Function  
  ----- ------------  ---------------      ----- ------------  ---------------
    50      0.205762   4 C  pz              291      0.160276  20 O  s         

 Vector   44  Occ=2.000000D+00  E=-5.000329D-01
              MO Center= -8.5D-01,  2.4D-01,  1.2D-02, r^2= 7.4D+00
   Bfn.  Coefficient  Atom+Function         Bfn.  Coefficient  Atom+Function  
  ----- ------------  ---------------      ----- ------------  ---------------
   125      0.132119   9 C  pz              138      0.129567  10 C  px        
    19     -0.123730   2 O  py               79     -0.119992   6 C  py        

 Vector   45  Occ=2.000000D+00  E=-4.738374D-01
              MO Center= -1.1D-01, -9.5D-02, -1.7D-01, r^2= 9.1D+00
   Bfn.  Coefficient  Atom+Function         Bfn.  Coefficient  Atom+Function  
  ----- ------------  ---------------      ----- ------------  ---------------
    20      0.140688   2 O  pz              290      0.141153  20 O  pz        
   184      0.137747  13 C  py              291     -0.135267  20 O  s         
   213      0.132287  15 C  px              109     -0.130394   8 C  py        

 Vector   46  Occ=2.000000D+00  E=-4.708468D-01
              MO Center= -5.2D-01, -4.6D-01, -1.6D-02, r^2= 8.5D+00
   Bfn.  Coefficient  Atom+Function         Bfn.  Coefficient  Atom+Function  
  ----- ------------  ---------------      ----- ------------  ---------------
   201      0.167111  14 O  s               198      0.162441  14 O  px        

 Vector   47  Occ=2.000000D+00  E=-4.664907D-01
              MO Center=  6.1D-01, -5.6D-01, -1.2D-01, r^2= 8.4D+00
   Bfn.  Coefficient  Atom+Function         Bfn.  Coefficient  Atom+Function  
  ----- ------------  ---------------      ----- ------------  ---------------
   169      0.168454  12 C  py              273     -0.161253  19 O  px        

 Vector   48  Occ=2.000000D+00  E=-4.548197D-01
              MO Center=  7.9D-02, -6.8D-01,  1.7D-01, r^2= 9.4D+00
   Bfn.  Coefficient  Atom+Function         Bfn.  Coefficient  Atom+Function  
  ----- ------------  ---------------      ----- ------------  ---------------
   155      0.177932  11 C  pz              170      0.157206  12 C  pz        

 Vector   49  Occ=2.000000D+00  E=-4.407311D-01
              MO Center= -6.2D-01, -1.3D+00,  3.5D-02, r^2= 9.6D+00
   Bfn.  Coefficient  Atom+Function         Bfn.  Coefficient  Atom+Function  
  ----- ------------  ---------------      ----- ------------  ---------------
   258     -0.164720  18 C  px              153      0.153866  11 C  px        
   273      0.151947  19 O  px        

 Vector   50  Occ=2.000000D+00  E=-4.395727D-01
              MO Center= -5.4D-01,  8.9D-02, -4.4D-02, r^2= 1.1D+01
   Bfn.  Coefficient  Atom+Function         Bfn.  Coefficient  Atom+Function  
  ----- ------------  ---------------      ----- ------------  ---------------
   229      0.160185  16 O  py        

 Vector   51  Occ=2.000000D+00  E=-4.314483D-01
              MO Center=  5.8D-01,  1.3D+00,  1.4D-01, r^2= 1.1D+01
   Bfn.  Coefficient  Atom+Function         Bfn.  Coefficient  Atom+Function  
  ----- ------------  ---------------      ----- ------------  ---------------
   231      0.286790  16 O  s               229      0.280004  16 O  py        
    34     -0.203833   3 C  py              228      0.188472  16 O  px        
    18     -0.167107   2 O  px        

 Vector   52  Occ=2.000000D+00  E=-4.223113D-01
              MO Center=  2.6D-01, -5.0D-01, -8.2D-03, r^2= 1.2D+01
   Bfn.  Coefficient  Atom+Function         Bfn.  Coefficient  Atom+Function  
  ----- ------------  ---------------      ----- ------------  ---------------
   213      0.215561  15 C  px              183     -0.160424  13 C  px        

 Vector   53  Occ=2.000000D+00  E=-4.171282D-01
              MO Center= -7.6D-01, -4.0D-01,  1.0D-01, r^2= 1.2D+01
   Bfn.  Coefficient  Atom+Function         Bfn.  Coefficient  Atom+Function  
  ----- ------------  ---------------      ----- ------------  ---------------
   260      0.243669  18 C  pz        

 Vector   54  Occ=2.000000D+00  E=-4.107673D-01
              MO Center= -1.3D-02, -9.8D-03, -3.2D-02, r^2= 9.7D+00
   Bfn.  Coefficient  Atom+Function         Bfn.  Coefficient  Atom+Function  
  ----- ------------  ---------------      ----- ------------  ---------------
   198      0.172266  14 O  px              275      0.152861  19 O  pz        

 Vector   55  Occ=2.000000D+00  E=-4.060821D-01
              MO Center= -2.2D-01,  7.1D-01, -2.4D-01, r^2= 1.2D+01
   Bfn.  Coefficient  Atom+Function         Bfn.  Coefficient  Atom+Function  
  ----- ------------  ---------------      ----- ------------  ---------------
   244      0.190714  17 C  py              275      0.175946  19 O  pz        

 Vector   56  Occ=2.000000D+00  E=-4.036466D-01
              MO Center=  1.9D+00, -1.3D+00, -4.4D-01, r^2= 1.0D+01
   Bfn.  Coefficient  Atom+Function         Bfn.  Coefficient  Atom+Function  
  ----- ------------  ---------------      ----- ------------  ---------------
   215      0.313666  15 C  pz              331     -0.203183  36 H  s         
   329      0.174510  35 H  s               332     -0.167389  36 H  s         
   330      0.150397  35 H  s         

 Vector   57  Occ=2.000000D+00  E=-4.008702D-01
              MO Center= -8.9D-01,  3.2D-01, -1.3D-01, r^2= 9.8D+00
   Bfn.  Coefficient  Atom+Function         Bfn.  Coefficient  Atom+Function  
  ----- ------------  ---------------      ----- ------------  ---------------
    65      0.195622   5 C  pz              243      0.167643  17 C  px        

 Vector   58  Occ=2.000000D+00  E=-3.960124D-01
              MO Center= -6.4D-01,  7.2D-01,  4.8D-02, r^2= 1.4D+01
   Bfn.  Coefficient  Atom+Function         Bfn.  Coefficient  Atom+Function  
  ----- ------------  ---------------      ----- ------------  ---------------
   258      0.193768  18 C  px              245      0.191124  17 C  pz        
    18      0.155828   2 O  px        

 Vector   59  Occ=2.000000D+00  E=-3.887443D-01
              MO Center=  3.1D-01,  3.9D-01,  4.6D-02, r^2= 1.3D+01
   Bfn.  Coefficient  Atom+Function         Bfn.  Coefficient  Atom+Function  
  ----- ------------  ---------------      ----- ------------  ---------------
   214     -0.205501  15 C  py               18      0.195295   2 O  px        
   245      0.184337  17 C  pz        

 Vector   60  Occ=2.000000D+00  E=-3.838833D-01
              MO Center=  3.6D-01, -6.1D-01, -1.6D-01, r^2= 8.4D+00
   Bfn.  Coefficient  Atom+Function         Bfn.  Coefficient  Atom+Function  
  ----- ------------  ---------------      ----- ------------  ---------------
   290      0.226767  20 O  pz              198      0.222384  14 O  px        
   154      0.189836  11 C  py               78      0.163773   6 C  px        

 Vector   61  Occ=2.000000D+00  E=-3.763546D-01
              MO Center=  3.9D-01, -1.0D+00, -3.9D-02, r^2= 7.3D+00
   Bfn.  Coefficient  Atom+Function         Bfn.  Coefficient  Atom+Function  
  ----- ------------  ---------------      ----- ------------  ---------------
   200      0.217475  14 O  pz              169      0.185931  12 C  py        
   288      0.163862  20 O  px        

 Vector   62  Occ=2.000000D+00  E=-3.696930D-01
              MO Center= -1.1D-01, -1.0D+00, -7.6D-02, r^2= 1.2D+01
   Bfn.  Coefficient  Atom+Function         Bfn.  Coefficient  Atom+Function  
  ----- ------------  ---------------      ----- ------------  ---------------
   258      0.221110  18 C  px              214     -0.192729  15 C  py        
   273      0.167034  19 O  px        

 Vector   63  Occ=2.000000D+00  E=-3.663783D-01
              MO Center= -1.8D+00, -7.2D-01,  3.8D-02, r^2= 8.3D+00
   Bfn.  Coefficient  Atom+Function         Bfn.  Coefficient  Atom+Function  
  ----- ------------  ---------------      ----- ------------  ---------------
   260      0.178142  18 C  pz              259      0.172944  18 C  py        
   125     -0.167689   9 C  pz              339     -0.168076  40 H  s         
    95      0.166667   7 C  pz              340     -0.162064  40 H  s         
   316     -0.152743  28 H  s         

 Vector   64  Occ=2.000000D+00  E=-3.606429D-01
              MO Center=  1.2D-01,  9.0D-01, -8.0D-03, r^2= 8.6D+00
   Bfn.  Coefficient  Atom+Function         Bfn.  Coefficient  Atom+Function  
  ----- ------------  ---------------      ----- ------------  ---------------
    20      0.219481   2 O  pz              243     -0.210339  17 C  px        
   275     -0.181351  19 O  pz              198     -0.174762  14 O  px        
    48      0.161517   4 C  px        

 Vector   65  Occ=2.000000D+00  E=-3.572014D-01
              MO Center=  2.8D-02, -3.3D-02,  1.3D-01, r^2= 1.0D+01
   Bfn.  Coefficient  Atom+Function         Bfn.  Coefficient  Atom+Function  
  ----- ------------  ---------------      ----- ------------  ---------------
   244     -0.180896  17 C  py              200      0.173581  14 O  pz        
    49      0.170356   4 C  py              153     -0.150257  11 C  px        

 Vector   66  Occ=2.000000D+00  E=-3.508187D-01
              MO Center= -8.6D-01,  8.5D-01, -1.1D-01, r^2= 9.5D+00
   Bfn.  Coefficient  Atom+Function         Bfn.  Coefficient  Atom+Function  
  ----- ------------  ---------------      ----- ------------  ---------------
    64      0.166038   5 C  py              259     -0.150458  18 C  py        

 Vector   67  Occ=2.000000D+00  E=-3.462115D-01
              MO Center= -4.4D-01,  6.7D-01,  2.1D-02, r^2= 9.3D+00
   Bfn.  Coefficient  Atom+Function         Bfn.  Coefficient  Atom+Function  
  ----- ------------  ---------------      ----- ------------  ---------------
    18      0.210112   2 O  px               50      0.191060   4 C  pz        
   109      0.151710   8 C  py        

 Vector   68  Occ=2.000000D+00  E=-3.399771D-01
              MO Center= -8.5D-01, -1.4D-01, -7.8D-02, r^2= 9.0D+00
   Bfn.  Coefficient  Atom+Function         Bfn.  Coefficient  Atom+Function  
  ----- ------------  ---------------      ----- ------------  ---------------
   110      0.202168   8 C  pz               95     -0.165629   7 C  pz        

 Vector   69  Occ=2.000000D+00  E=-3.290163D-01
              MO Center= -4.9D-01, -8.2D-01, -7.3D-02, r^2= 7.3D+00
   Bfn.  Coefficient  Atom+Function         Bfn.  Coefficient  Atom+Function  
  ----- ------------  ---------------      ----- ------------  ---------------
   290      0.191844  20 O  pz              140     -0.162466  10 C  pz        

 Vector   70  Occ=2.000000D+00  E=-3.165838D-01
              MO Center= -4.9D-01,  1.7D-01, -3.5D-02, r^2= 8.0D+00
   Bfn.  Coefficient  Atom+Function         Bfn.  Coefficient  Atom+Function  
  ----- ------------  ---------------      ----- ------------  ---------------
    18      0.207035   2 O  px              198      0.154113  14 O  px        

 Vector   71  Occ=2.000000D+00  E=-3.143981D-01
              MO Center= -5.9D-01, -5.3D-01,  5.1D-02, r^2= 7.6D+00
   Bfn.  Coefficient  Atom+Function         Bfn.  Coefficient  Atom+Function  
  ----- ------------  ---------------      ----- ------------  ---------------
   138      0.201963  10 C  px              123     -0.173607   9 C  px        
   273      0.152232  19 O  px        

 Vector   72  Occ=2.000000D+00  E=-3.037037D-01
              MO Center= -1.3D+00, -2.0D-01,  2.3D-02, r^2= 7.0D+00
   Bfn.  Coefficient  Atom+Function         Bfn.  Coefficient  Atom+Function  
  ----- ------------  ---------------      ----- ------------  ---------------
   109      0.198515   8 C  py              124     -0.188527   9 C  py        
   154     -0.173253  11 C  py              139      0.163732  10 C  py        
    79     -0.160072   6 C  py        

 Vector   73  Occ=2.000000D+00  E=-2.956294D-01
              MO Center=  1.4D+00,  2.3D+00,  6.5D-01, r^2= 3.4D+00
   Bfn.  Coefficient  Atom+Function         Bfn.  Coefficient  Atom+Function  
  ----- ------------  ---------------      ----- ------------  ---------------
   230      0.373172  16 O  pz               20     -0.293360   2 O  pz        
    18      0.269977   2 O  px              234      0.259253  16 O  pz        
    24     -0.214092   2 O  pz               22      0.198609   2 O  px        
   228     -0.173548  16 O  px              229      0.159989  16 O  py        

 Vector   74  Occ=2.000000D+00  E=-2.852253D-01
              MO Center=  1.3D+00, -5.4D-01,  1.4D-01, r^2= 5.2D+00
   Bfn.  Coefficient  Atom+Function         Bfn.  Coefficient  Atom+Function  
  ----- ------------  ---------------      ----- ------------  ---------------
   200      0.290138  14 O  pz              199     -0.240056  14 O  py        
   275      0.212988  19 O  pz              204      0.204000  14 O  pz        
    21      0.198132   2 O  s               203     -0.177192  14 O  py        
   290     -0.163868  20 O  pz              169     -0.156642  12 C  py        
   228     -0.155351  16 O  px              279      0.152953  19 O  pz        

 Vector   75  Occ=2.000000D+00  E=-2.563665D-01
              MO Center=  1.4D+00,  1.6D+00, -2.6D-02, r^2= 7.0D+00
   Bfn.  Coefficient  Atom+Function         Bfn.  Coefficient  Atom+Function  
  ----- ------------  ---------------      ----- ------------  ---------------
   228      0.325877  16 O  px              230      0.264005  16 O  pz        
   232      0.225667  16 O  px              273     -0.218014  19 O  px        
   229     -0.201318  16 O  py               51      0.191366   4 C  s         
   234      0.182236  16 O  pz              288      0.164595  20 O  px        
   277     -0.154145  19 O  px              274     -0.150639  19 O  py        

 Vector   76  Occ=2.000000D+00  E=-2.505993D-01
              MO Center=  9.6D-01,  3.3D-01, -5.7D-01, r^2= 6.0D+00
   Bfn.  Coefficient  Atom+Function         Bfn.  Coefficient  Atom+Function  
  ----- ------------  ---------------      ----- ------------  ---------------
   273      0.313631  19 O  px              288     -0.301861  20 O  px        
   277      0.227229  19 O  px              292     -0.214980  20 O  px        
   228      0.211437  16 O  px              274      0.189228  19 O  py        
   289     -0.171971  20 O  py              230      0.163706  16 O  pz        
   232      0.151210  16 O  px        

 Vector   77  Occ=0.000000D+00  E=-7.431991D-03
              MO Center=  8.8D-01, -4.8D-01, -1.0D+00, r^2= 3.4D+00
   Bfn.  Coefficient  Atom+Function         Bfn.  Coefficient  Atom+Function  
  ----- ------------  ---------------      ----- ------------  ---------------
   291     -0.536070  20 O  s               276      0.493135  19 O  s         
   289      0.411148  20 O  py              293      0.403152  20 O  py        
   274      0.378123  19 O  py              278      0.350129  19 O  py        
   201     -0.309934  14 O  s                66     -0.290376   5 C  s         
   306      0.265886  23 H  s               189      0.260368  13 C  pz        

 Vector   78  Occ=0.000000D+00  E= 8.956389D-03
              MO Center=  1.1D+00,  2.5D+00,  2.6D-01, r^2= 3.0D+00
   Bfn.  Coefficient  Atom+Function         Bfn.  Coefficient  Atom+Function  
  ----- ------------  ---------------      ----- ------------  ---------------
   246      0.490539  17 C  s                35     -0.416130   3 C  pz        
   304     -0.385837  22 H  s                39     -0.342982   3 C  pz        
   234      0.297336  16 O  pz              230      0.294406  16 O  pz        
    33      0.264157   3 C  px               52      0.237163   4 C  px        
    37      0.232315   3 C  px              336     -0.201195  38 H  s         

 Vector   79  Occ=0.000000D+00  E= 6.285816D-02
              MO Center= -1.4D+00, -8.1D-01,  1.1D+00, r^2= 8.5D+00
   Bfn.  Coefficient  Atom+Function         Bfn.  Coefficient  Atom+Function  
  ----- ------------  ---------------      ----- ------------  ---------------
   316     -0.760473  28 H  s               156      0.722901  11 C  s         
   302     -0.643216  21 H  s               126      0.638787   9 C  s         
   261      0.612872  18 C  s               306     -0.581518  23 H  s         
   322     -0.572907  31 H  s                 6      0.564383   1 C  s         
   314     -0.507286  27 H  s               320     -0.434972  30 H  s         

 Vector   80  Occ=0.000000D+00  E= 7.431568D-02
              MO Center= -8.2D-01, -1.2D+00,  1.0D-01, r^2= 9.7D+00
   Bfn.  Coefficient  Atom+Function         Bfn.  Coefficient  Atom+Function  
  ----- ------------  ---------------      ----- ------------  ---------------
   318     -0.684518  29 H  s               306      0.664392  23 H  s         
   261      0.632194  18 C  s               324     -0.608228  32 H  s         
   320     -0.602692  30 H  s                66     -0.498467   5 C  s         
   340     -0.468222  40 H  s               171      0.459063  12 C  s         
   141      0.452793  10 C  s               302      0.449425  21 H  s         

 Vector   81  Occ=0.000000D+00  E= 8.122724D-02
              MO Center= -1.4D+00, -4.5D-01,  6.1D-02, r^2= 1.2D+01
   Bfn.  Coefficient  Atom+Function         Bfn.  Coefficient  Atom+Function  
  ----- ------------  ---------------      ----- ------------  ---------------
   111      0.802669   8 C  s               156     -0.805803  11 C  s         
    96      0.718340   7 C  s               314     -0.664874  27 H  s         
   322      0.584858  31 H  s               310     -0.581608  25 H  s         
   312     -0.563703  26 H  s               171     -0.542011  12 C  s         
   326      0.525840  33 H  s               246      0.495186  17 C  s         

 Vector   82  Occ=0.000000D+00  E= 8.940474D-02
              MO Center= -2.8D-01, -3.2D-01, -5.1D-02, r^2= 1.2D+01
   Bfn.  Coefficient  Atom+Function         Bfn.  Coefficient  Atom+Function  
  ----- ------------  ---------------      ----- ------------  ---------------
    96      0.726932   7 C  s               310     -0.672948  25 H  s         
   126     -0.653287   9 C  s               216      0.600173  15 C  s         
   171      0.564682  12 C  s               332     -0.507103  36 H  s         
     6     -0.485477   1 C  s               156     -0.487086  11 C  s         
   246      0.486271  17 C  s               201      0.406100  14 O  s         

 Vector   83  Occ=0.000000D+00  E= 1.041609D-01
              MO Center= -8.2D-01, -3.4D-01,  7.9D-02, r^2= 1.1D+01
   Bfn.  Coefficient  Atom+Function         Bfn.  Coefficient  Atom+Function  
  ----- ------------  ---------------      ----- ------------  ---------------
   308      0.736159  24 H  s               302      0.584070  21 H  s         
   261      0.546160  18 C  s               312      0.545759  26 H  s         
   326      0.531357  33 H  s                96     -0.472751   7 C  s         
   344     -0.451167  42 H  s               322      0.432147  31 H  s         
    21     -0.398859   2 O  s               318      0.392999  29 H  s         

 Vector   84  Occ=0.000000D+00  E= 1.118020D-01
              MO Center=  6.2D-02, -8.2D-01,  1.8D-02, r^2= 1.2D+01
   Bfn.  Coefficient  Atom+Function         Bfn.  Coefficient  Atom+Function  
  ----- ------------  ---------------      ----- ------------  ---------------
   324      0.897526  32 H  s                66     -0.754154   5 C  s         
   216     -0.656002  15 C  s               306      0.658491  23 H  s         
   332      0.599634  36 H  s                96      0.592305   7 C  s         
   171     -0.550631  12 C  s               338      0.499129  39 H  s         
   322     -0.473967  31 H  s                21     -0.457059   2 O  s         

 Vector   85  Occ=0.000000D+00  E= 1.126412D-01
              MO Center= -6.5D-01, -8.2D-01,  3.3D-01, r^2= 1.1D+01
   Bfn.  Coefficient  Atom+Function         Bfn.  Coefficient  Atom+Function  
  ----- ------------  ---------------      ----- ------------  ---------------
   261      1.404157  18 C  s                96     -0.698195   7 C  s         
   342     -0.682340  41 H  s                21      0.576024   2 O  s         
   344     -0.557425  42 H  s               216     -0.510684  15 C  s         
   340     -0.500458  40 H  s               328      0.458069  34 H  s         
   141     -0.447398  10 C  s               156      0.419182  11 C  s         

 Vector   86  Occ=0.000000D+00  E= 1.187606D-01
              MO Center= -8.8D-01,  1.0D+00, -4.7D-01, r^2= 1.4D+01
   Bfn.  Coefficient  Atom+Function         Bfn.  Coefficient  Atom+Function  
  ----- ------------  ---------------      ----- ------------  ---------------
   246      1.244462  17 C  s               111     -1.022953   8 C  s         
   336     -0.819227  38 H  s               216     -0.738486  15 C  s         
   156      0.698315  11 C  s               312      0.689031  26 H  s         
   332      0.503221  36 H  s               338     -0.504469  39 H  s         
   304     -0.496749  22 H  s                51      0.473729   4 C  s         

 Vector   87  Occ=0.000000D+00  E= 1.248117D-01
              MO Center=  1.5D-01, -6.3D-01,  7.3D-03, r^2= 1.3D+01
   Bfn.  Coefficient  Atom+Function         Bfn.  Coefficient  Atom+Function  
  ----- ------------  ---------------      ----- ------------  ---------------
   216      0.975577  15 C  s               328     -0.676657  34 H  s         
    96     -0.594475   7 C  s               330     -0.596240  35 H  s         
   261      0.590142  18 C  s               326     -0.566422  33 H  s         
   306      0.559789  23 H  s               314     -0.512711  27 H  s         
   308      0.466157  24 H  s               186      0.441881  13 C  s         

 Vector   88  Occ=0.000000D+00  E= 1.291712D-01
              MO Center=  6.6D-01, -7.1D-01,  4.3D-01, r^2= 1.2D+01
   Bfn.  Coefficient  Atom+Function         Bfn.  Coefficient  Atom+Function  
  ----- ------------  ---------------      ----- ------------  ---------------
   326     -0.727132  33 H  s               330     -0.713154  35 H  s         
   302      0.675930  21 H  s               306     -0.663959  23 H  s         
   174      0.519028  12 C  pz              322      0.520417  31 H  s         
   338     -0.492463  39 H  s               159     -0.435908  11 C  pz        
    66      0.402031   5 C  s                 9     -0.385880   1 C  pz        

 Vector   89  Occ=0.000000D+00  E= 1.352076D-01
              MO Center= -3.3D-01, -7.3D-01,  1.8D-01, r^2= 1.1D+01
   Bfn.  Coefficient  Atom+Function         Bfn.  Coefficient  Atom+Function  
  ----- ------------  ---------------      ----- ------------  ---------------
   320      0.834635  30 H  s               126      0.727026   9 C  s         
    81     -0.674660   6 C  s               316     -0.635139  28 H  s         
   111     -0.610520   8 C  s               332     -0.517561  36 H  s         
    36     -0.491025   3 C  s               157      0.476298  11 C  px        
   141      0.459584  10 C  s               304     -0.430635  22 H  s         

 Vector   90  Occ=0.000000D+00  E= 1.392449D-01
              MO Center= -3.2D-01, -2.6D-01, -1.9D-01, r^2= 1.4D+01
   Bfn.  Coefficient  Atom+Function         Bfn.  Coefficient  Atom+Function  
  ----- ------------  ---------------      ----- ------------  ---------------
   261      1.102273  18 C  s               216      0.808268  15 C  s         
   328     -0.744919  34 H  s               246      0.617313  17 C  s         
   340     -0.603777  40 H  s               338     -0.599060  39 H  s         
   314      0.595386  27 H  s                51      0.582794   4 C  s         
   304     -0.565760  22 H  s               310      0.423215  25 H  s         

 Vector   91  Occ=0.000000D+00  E= 1.448404D-01
              MO Center= -1.2D+00,  2.1D-02, -1.1D-01, r^2= 1.3D+01
   Bfn.  Coefficient  Atom+Function         Bfn.  Coefficient  Atom+Function  
  ----- ------------  ---------------      ----- ------------  ---------------
   340     -0.859093  40 H  s               304      0.832369  22 H  s         
   338     -0.674372  39 H  s                51     -0.662009   4 C  s         
   246      0.658062  17 C  s               264     -0.604061  18 C  pz        
   308      0.539758  24 H  s               342      0.526191  41 H  s         
    81     -0.497575   6 C  s               316      0.493622  28 H  s         

 Vector   92  Occ=0.000000D+00  E= 1.479779D-01
              MO Center= -2.0D+00, -1.2D+00,  6.4D-01, r^2= 1.2D+01
   Bfn.  Coefficient  Atom+Function         Bfn.  Coefficient  Atom+Function  
  ----- ------------  ---------------      ----- ------------  ---------------
   342      1.236058  41 H  s               344     -0.855175  42 H  s         
   246     -0.715275  17 C  s               262     -0.638571  18 C  px        
    51      0.612097   4 C  s                96     -0.526660   7 C  s         
     6      0.519581   1 C  s               264     -0.520609  18 C  pz        
   302     -0.513364  21 H  s               263      0.480122  18 C  py        

 Vector   93  Occ=0.000000D+00  E= 1.534603D-01
              MO Center= -6.9D-01, -4.7D-01, -1.5D-02, r^2= 1.6D+01
   Bfn.  Coefficient  Atom+Function         Bfn.  Coefficient  Atom+Function  
  ----- ------------  ---------------      ----- ------------  ---------------
   216     -0.864951  15 C  s               111      0.839209   8 C  s         
   171      0.760697  12 C  s               330      0.620186  35 H  s         
   334     -0.619982  37 H  s               340      0.621712  40 H  s         
   318      0.598118  29 H  s               344     -0.592100  42 H  s         
   246      0.550198  17 C  s               332      0.455239  36 H  s         

 Vector   94  Occ=0.000000D+00  E= 1.583211D-01
              MO Center= -4.4D-01,  2.2D-01, -2.4D-01, r^2= 1.3D+01
   Bfn.  Coefficient  Atom+Function         Bfn.  Coefficient  Atom+Function  
  ----- ------------  ---------------      ----- ------------  ---------------
   336      0.694431  38 H  s               304     -0.684693  22 H  s         
    51      0.639434   4 C  s               216     -0.580818  15 C  s         
   246     -0.568914  17 C  s               328      0.536162  34 H  s         
   156     -0.516231  11 C  s               247      0.515460  17 C  px        
   158     -0.507286  11 C  py              312      0.497492  26 H  s         

 Vector   95  Occ=0.000000D+00  E= 1.666942D-01
              MO Center= -1.3D+00, -1.4D+00,  1.8D-01, r^2= 1.3D+01
   Bfn.  Coefficient  Atom+Function         Bfn.  Coefficient  Atom+Function  
  ----- ------------  ---------------      ----- ------------  ---------------
   171      1.143232  12 C  s               340     -1.093246  40 H  s         
   264     -0.741194  18 C  pz              344      0.686094  42 H  s         
   216     -0.641209  15 C  s               318      0.636529  29 H  s         
   141     -0.599751  10 C  s               326     -0.545244  33 H  s         
   330      0.515460  35 H  s               338      0.471707  39 H  s         

 Vector   96  Occ=0.000000D+00  E= 1.681973D-01
              MO Center=  9.5D-02, -4.6D-01, -1.8D-01, r^2= 1.4D+01
   Bfn.  Coefficient  Atom+Function         Bfn.  Coefficient  Atom+Function  
  ----- ------------  ---------------      ----- ------------  ---------------
   328      0.861715  34 H  s               186      0.670960  13 C  s         
   218     -0.627832  15 C  py              344     -0.612993  42 H  s         
   314      0.590817  27 H  s                36      0.581779   3 C  s         
    51     -0.533029   4 C  s               318      0.523698  29 H  s         
   332     -0.501588  36 H  s               336     -0.491066  38 H  s         

 Vector   97  Occ=0.000000D+00  E= 1.736791D-01
              MO Center= -9.8D-01,  8.2D-01,  4.7D-02, r^2= 1.4D+01
   Bfn.  Coefficient  Atom+Function         Bfn.  Coefficient  Atom+Function  
  ----- ------------  ---------------      ----- ------------  ---------------
   338      0.792588  39 H  s               314      0.786400  27 H  s         
   344     -0.646659  42 H  s               249     -0.635082  17 C  pz        
    51     -0.604732   4 C  s                96      0.577123   7 C  s         
   111     -0.574143   8 C  s                36     -0.557228   3 C  s         
   332      0.513301  36 H  s                67      0.503428   5 C  px        

 Vector   98  Occ=0.000000D+00  E= 1.799815D-01
              MO Center= -3.8D-01, -5.4D-01, -3.8D-01, r^2= 1.3D+01
   Bfn.  Coefficient  Atom+Function         Bfn.  Coefficient  Atom+Function  
  ----- ------------  ---------------      ----- ------------  ---------------
   111      1.112909   8 C  s                96     -0.861975   7 C  s         
   308      0.804310  24 H  s                 6      0.695966   1 C  s         
   330     -0.689663  35 H  s               312     -0.670929  26 H  s         
   128     -0.605293   9 C  py              318      0.601137  29 H  s         
   326      0.560605  33 H  s               141     -0.548062  10 C  s         

 Vector   99  Occ=0.000000D+00  E= 1.827707D-01
              MO Center= -6.8D-03,  4.7D-02, -3.1D-02, r^2= 1.2D+01
   Bfn.  Coefficient  Atom+Function         Bfn.  Coefficient  Atom+Function  
  ----- ------------  ---------------      ----- ------------  ---------------
   246      1.024193  17 C  s                51     -0.860664   4 C  s         
     6      0.820593   1 C  s                66     -0.651215   5 C  s         
   141     -0.652167  10 C  s               186     -0.628128  13 C  s         
    81     -0.619261   6 C  s                96      0.600540   7 C  s         
   316     -0.561253  28 H  s               304      0.551101  22 H  s         

 Vector  100  Occ=0.000000D+00  E= 1.862653D-01
              MO Center= -2.1D-01,  8.2D-01, -2.2D-01, r^2= 1.5D+01
   Bfn.  Coefficient  Atom+Function         Bfn.  Coefficient  Atom+Function  
  ----- ------------  ---------------      ----- ------------  ---------------
   334      1.033753  37 H  s                96      0.882001   7 C  s         
   247     -0.631961  17 C  px              219      0.564524  15 C  pz        
   330     -0.565065  35 H  s               114      0.530907   8 C  pz        
   187     -0.529363  13 C  px               36     -0.524004   3 C  s         
   328      0.498608  34 H  s                66     -0.477511   5 C  s         

 Vector  101  Occ=0.000000D+00  E= 1.927427D-01
              MO Center=  3.5D-01, -8.7D-01, -1.1D-01, r^2= 1.4D+01
   Bfn.  Coefficient  Atom+Function         Bfn.  Coefficient  Atom+Function  
  ----- ------------  ---------------      ----- ------------  ---------------
   156      1.172169  11 C  s               186     -1.034597  13 C  s         
   141     -0.980983  10 C  s               216      0.945575  15 C  s         
   332     -0.757697  36 H  s               188      0.728089  13 C  py        
   217     -0.659437  15 C  px              334     -0.543724  37 H  s         
   320     -0.506418  30 H  s               328      0.469878  34 H  s         

 Vector  102  Occ=0.000000D+00  E= 1.980098D-01
              MO Center=  7.4D-01, -1.5D+00, -2.6D-01, r^2= 1.2D+01
   Bfn.  Coefficient  Atom+Function         Bfn.  Coefficient  Atom+Function  
  ----- ------------  ---------------      ----- ------------  ---------------
   332      0.909683  36 H  s               219      0.853890  15 C  pz        
   324     -0.852192  32 H  s               330     -0.837317  35 H  s         
   171      0.614075  12 C  s               174     -0.462013  12 C  pz        
    96     -0.447750   7 C  s               188      0.442315  13 C  py        
    98      0.428709   7 C  py              320      0.421609  30 H  s         

 Vector  103  Occ=0.000000D+00  E= 2.050909D-01
              MO Center= -1.0D+00,  1.3D-01,  1.3D-01, r^2= 1.3D+01
   Bfn.  Coefficient  Atom+Function         Bfn.  Coefficient  Atom+Function  
  ----- ------------  ---------------      ----- ------------  ---------------
   126      1.704245   9 C  s               261     -1.061870  18 C  s         
    96     -1.037680   7 C  s               246      0.845702  17 C  s         
   316     -0.730856  28 H  s                36      0.699314   3 C  s         
   186     -0.699804  13 C  s               310      0.682216  25 H  s         
   336     -0.598789  38 H  s               114     -0.506435   8 C  pz        

 Vector  104  Occ=0.000000D+00  E= 2.062286D-01
              MO Center= -1.3D+00, -1.3D-02, -2.8D-01, r^2= 9.9D+00
   Bfn.  Coefficient  Atom+Function         Bfn.  Coefficient  Atom+Function  
  ----- ------------  ---------------      ----- ------------  ---------------
   111      1.260041   8 C  s               126     -1.005206   9 C  s         
   318     -0.772891  29 H  s                69      0.649514   5 C  pz        
   144     -0.647726  10 C  pz              304     -0.611367  22 H  s         
    66     -0.604801   5 C  s               320      0.552322  30 H  s         
   308      0.530693  24 H  s                97      0.484374   7 C  px        

 Vector  105  Occ=0.000000D+00  E= 2.139033D-01
              MO Center= -6.7D-01, -6.4D-01,  1.9D-01, r^2= 1.1D+01
   Bfn.  Coefficient  Atom+Function         Bfn.  Coefficient  Atom+Function  
  ----- ------------  ---------------      ----- ------------  ---------------
   141      1.021909  10 C  s               171     -0.792807  12 C  s         
   126     -0.758918   9 C  s               326      0.686181  33 H  s         
   127     -0.662644   9 C  px              142     -0.626791  10 C  px        
   322     -0.629841  31 H  s               112     -0.506263   8 C  px        
   302      0.470767  21 H  s               187     -0.457198  13 C  px        

 Vector  106  Occ=0.000000D+00  E= 2.168227D-01
              MO Center=  1.9D-01, -9.0D-01,  2.1D-01, r^2= 1.2D+01
   Bfn.  Coefficient  Atom+Function         Bfn.  Coefficient  Atom+Function  
  ----- ------------  ---------------      ----- ------------  ---------------
   156      1.361770  11 C  s               186     -1.007649  13 C  s         
   322     -0.811883  31 H  s               216      0.766202  15 C  s         
   171     -0.751702  12 C  s               328     -0.752377  34 H  s         
   261     -0.712141  18 C  s               246     -0.629744  17 C  s         
   334      0.618151  37 H  s               320     -0.605501  30 H  s         

 Vector  107  Occ=0.000000D+00  E= 2.336648D-01
              MO Center= -4.0D-01,  7.7D-03,  4.7D-02, r^2= 1.1D+01
   Bfn.  Coefficient  Atom+Function         Bfn.  Coefficient  Atom+Function  
  ----- ------------  ---------------      ----- ------------  ---------------
    66      1.063656   5 C  s                81     -0.849556   6 C  s         
   141     -0.761290  10 C  s                36     -0.697398   3 C  s         
   129     -0.679334   9 C  pz              189      0.643817  13 C  pz        
   342     -0.608156  41 H  s                 6      0.599619   1 C  s         
    54      0.584757   4 C  pz              314     -0.563451  27 H  s         

 Vector  108  Occ=0.000000D+00  E= 2.355946D-01
              MO Center=  4.1D-01, -8.1D-01, -1.4D-01, r^2= 1.1D+01
   Bfn.  Coefficient  Atom+Function         Bfn.  Coefficient  Atom+Function  
  ----- ------------  ---------------      ----- ------------  ---------------
   189     -0.852710  13 C  pz              172      0.798651  12 C  px        
    36     -0.717302   3 C  s               217      0.690754  15 C  px        
   112     -0.640048   8 C  px              187      0.602890  13 C  px        
   156      0.578948  11 C  s                52      0.568199   4 C  px        
   159     -0.533115  11 C  pz              111     -0.503970   8 C  s         

 Vector  109  Occ=0.000000D+00  E= 2.427187D-01
              MO Center= -4.2D-01, -3.5D-01, -5.6D-02, r^2= 1.2D+01
   Bfn.  Coefficient  Atom+Function         Bfn.  Coefficient  Atom+Function  
  ----- ------------  ---------------      ----- ------------  ---------------
   186      1.179652  13 C  s               127      0.867348   9 C  px        
    51      0.780268   4 C  s               263      0.760899  18 C  py        
    52     -0.735611   4 C  px               68     -0.707814   5 C  py        
   171     -0.647251  12 C  s               188     -0.650406  13 C  py        
   216     -0.640410  15 C  s               217      0.634819  15 C  px        

 Vector  110  Occ=0.000000D+00  E= 2.467720D-01
              MO Center= -6.1D-01, -3.6D-01,  8.9D-02, r^2= 1.3D+01
   Bfn.  Coefficient  Atom+Function         Bfn.  Coefficient  Atom+Function  
  ----- ------------  ---------------      ----- ------------  ---------------
   126      0.915946   9 C  s                51      0.906084   4 C  s         
   141     -0.863427  10 C  s               186      0.825164  13 C  s         
   187      0.756760  13 C  px              248      0.745458  17 C  py        
    66     -0.690165   5 C  s               217      0.687284  15 C  px        
    52     -0.669440   4 C  px              216     -0.671161  15 C  s         

 Vector  111  Occ=0.000000D+00  E= 2.515710D-01
              MO Center= -1.9D-01, -4.2D-01,  8.4D-02, r^2= 1.2D+01
   Bfn.  Coefficient  Atom+Function         Bfn.  Coefficient  Atom+Function  
  ----- ------------  ---------------      ----- ------------  ---------------
   186      1.034904  13 C  s                36     -0.736784   3 C  s         
   189      0.697750  13 C  pz              156      0.670861  11 C  s         
   201     -0.657020  14 O  s                53      0.602172   4 C  py        
    96     -0.583773   7 C  s               336     -0.530937  38 H  s         
    81     -0.493864   6 C  s               306      0.485638  23 H  s         

 Vector  112  Occ=0.000000D+00  E= 2.607071D-01
              MO Center= -1.9D+00,  1.3D+00, -1.3D-01, r^2= 9.1D+00
   Bfn.  Coefficient  Atom+Function         Bfn.  Coefficient  Atom+Function  
  ----- ------------  ---------------      ----- ------------  ---------------
    51      1.415074   4 C  s                66     -1.259372   5 C  s         
   310     -1.187848  25 H  s               246     -1.000446  17 C  s         
   314      0.873556  27 H  s               306      0.847999  23 H  s         
    96      0.822224   7 C  s               113     -0.771693   8 C  py        
    68     -0.763030   5 C  py              316     -0.757101  28 H  s         

 Vector  113  Occ=0.000000D+00  E= 2.673650D-01
              MO Center= -3.5D-01, -4.7D-01,  1.3D-01, r^2= 1.1D+01
   Bfn.  Coefficient  Atom+Function         Bfn.  Coefficient  Atom+Function  
  ----- ------------  ---------------      ----- ------------  ---------------
   186      1.798129  13 C  s                81     -1.614767   6 C  s         
   126      1.058605   9 C  s               143      0.763620  10 C  py        
   261     -0.758396  18 C  s                 7     -0.729234   1 C  px        
   172     -0.706397  12 C  px              173     -0.664715  12 C  py        
   141     -0.641637  10 C  s               310     -0.641949  25 H  s         

 Vector  114  Occ=0.000000D+00  E= 2.763096D-01
              MO Center= -4.0D-02, -1.2D+00,  1.8D-01, r^2= 9.6D+00
   Bfn.  Coefficient  Atom+Function         Bfn.  Coefficient  Atom+Function  
  ----- ------------  ---------------      ----- ------------  ---------------
   171      1.593831  12 C  s               156     -1.298639  11 C  s         
   173      1.073448  12 C  py              187      1.065365  13 C  px        
   159      0.921985  11 C  pz              172     -0.846703  12 C  px        
    66      0.826292   5 C  s               157     -0.732524  11 C  px        
   216     -0.716025  15 C  s                36     -0.655769   3 C  s         

 Vector  115  Occ=0.000000D+00  E= 2.829448D-01
              MO Center= -2.7D-01, -6.8D-01,  5.4D-02, r^2= 7.9D+00
   Bfn.  Coefficient  Atom+Function         Bfn.  Coefficient  Atom+Function  
  ----- ------------  ---------------      ----- ------------  ---------------
    81      2.179650   6 C  s               141     -1.557773  10 C  s         
   142     -1.029015  10 C  px                6     -0.886565   1 C  s         
   128      0.883398   9 C  py              171     -0.817240  12 C  s         
    83     -0.760957   6 C  py               36     -0.714999   3 C  s         
   173     -0.687417  12 C  py              158      0.655534  11 C  py        

 Vector  116  Occ=0.000000D+00  E= 2.994987D-01
              MO Center= -4.2D-01,  8.0D-01,  5.0D-02, r^2= 1.0D+01
   Bfn.  Coefficient  Atom+Function         Bfn.  Coefficient  Atom+Function  
  ----- ------------  ---------------      ----- ------------  ---------------
    36      1.778406   3 C  s                66      1.173805   5 C  s         
   113     -0.975180   8 C  py               96      0.886448   7 C  s         
   231     -0.879949  16 O  s                51     -0.840020   4 C  s         
    97     -0.760397   7 C  px               67      0.707742   5 C  px        
   261      0.673414  18 C  s               126     -0.650490   9 C  s         

 Vector  117  Occ=0.000000D+00  E= 3.060527D-01
              MO Center= -6.4D-01,  3.5D-01, -5.9D-02, r^2= 7.3D+00
   Bfn.  Coefficient  Atom+Function         Bfn.  Coefficient  Atom+Function  
  ----- ------------  ---------------      ----- ------------  ---------------
    67      1.532353   5 C  px               83     -1.480421   6 C  py        
   142     -1.122674  10 C  px               81     -0.962691   6 C  s         
   127     -0.900806   9 C  px                6      0.892006   1 C  s         
   114     -0.697228   8 C  pz              128      0.700335   9 C  py        
    66      0.678788   5 C  s                99      0.681287   7 C  pz        

 Vector  118  Occ=0.000000D+00  E= 3.068906D-01
              MO Center= -5.7D-01,  6.2D-02,  1.8D-01, r^2= 8.3D+00
   Bfn.  Coefficient  Atom+Function         Bfn.  Coefficient  Atom+Function  
  ----- ------------  ---------------      ----- ------------  ---------------
    82      1.145086   6 C  px              127     -0.970009   9 C  px        
   141      0.886850  10 C  s                52     -0.816893   4 C  px        
   143      0.807171  10 C  py              111     -0.733725   8 C  s         
     9      0.706892   1 C  pz              156     -0.702332  11 C  s         
   171      0.705096  12 C  s               157     -0.648167  11 C  px        

 Vector  119  Occ=0.000000D+00  E= 3.302976D-01
              MO Center=  1.7D-01, -5.2D-01,  2.1D-01, r^2= 8.3D+00
   Bfn.  Coefficient  Atom+Function         Bfn.  Coefficient  Atom+Function  
  ----- ------------  ---------------      ----- ------------  ---------------
   141     -1.299547  10 C  s               126      1.188543   9 C  s         
   144     -1.058173  10 C  pz               84      0.970336   6 C  pz        
   157     -0.893385  11 C  px              188     -0.848880  13 C  py        
   158      0.835708  11 C  py              174      0.798324  12 C  pz        
     7      0.665844   1 C  px              127      0.663693   9 C  px        

 Vector  120  Occ=0.000000D+00  E= 3.465565D-01
              MO Center= -1.0D+00, -1.7D-01, -2.2D-02, r^2= 7.1D+00
   Bfn.  Coefficient  Atom+Function         Bfn.  Coefficient  Atom+Function  
  ----- ------------  ---------------      ----- ------------  ---------------
    82      1.507019   6 C  px               66      1.329013   5 C  s         
    96     -1.328675   7 C  s               143      1.323563  10 C  py        
   111      1.267835   8 C  s               126     -1.228715   9 C  s         
   129      1.180637   9 C  pz               68     -1.141748   5 C  py        
   156      1.083399  11 C  s               142     -0.989569  10 C  px        

 Vector  121  Occ=0.000000D+00  E= 3.876062D-01
              MO Center=  1.5D-01,  1.4D+00,  2.5D-01, r^2= 8.2D+00
   Bfn.  Coefficient  Atom+Function         Bfn.  Coefficient  Atom+Function  
  ----- ------------  ---------------      ----- ------------  ---------------
    51      1.632394   4 C  s                37      1.363208   3 C  px        
    39      1.072405   3 C  pz               96     -1.033275   7 C  s         
    52      0.899487   4 C  px               23     -0.823831   2 O  py        
   141      0.755146  10 C  s               111      0.635544   8 C  s         
    54      0.601386   4 C  pz              112      0.598431   8 C  px        

 Vector  122  Occ=0.000000D+00  E= 4.003593D-01
              MO Center=  9.6D-02,  1.9D+00,  1.4D-01, r^2= 7.0D+00
   Bfn.  Coefficient  Atom+Function         Bfn.  Coefficient  Atom+Function  
  ----- ------------  ---------------      ----- ------------  ---------------
    38      2.072070   3 C  py               66     -2.043195   5 C  s         
   231     -1.872688  16 O  s                53     -1.531908   4 C  py        
    51      1.093088   4 C  s                21      0.997475   2 O  s         
    37      0.948940   3 C  px               36      0.849796   3 C  s         
    69      0.835283   5 C  pz               97      0.824248   7 C  px        

 Vector  123  Occ=0.000000D+00  E= 4.815307D-01
              MO Center=  2.9D-01,  5.1D-02,  3.6D-01, r^2= 7.7D+00
   Bfn.  Coefficient  Atom+Function         Bfn.  Coefficient  Atom+Function  
  ----- ------------  ---------------      ----- ------------  ---------------
    21     -0.875489   2 O  s                 7      0.838477   1 C  px        
     8      0.802495   1 C  py                6      0.642869   1 C  s         
   188      0.456110  13 C  py               36      0.427054   3 C  s         
    81      0.416656   6 C  s                 4     -0.387005   1 C  py        
   127     -0.363558   9 C  px               32     -0.337643   3 C  s         

 Vector  124  Occ=0.000000D+00  E= 4.835427D-01
              MO Center=  4.9D-02, -5.9D-01,  3.5D-01, r^2= 9.3D+00
   Bfn.  Coefficient  Atom+Function         Bfn.  Coefficient  Atom+Function  
  ----- ------------  ---------------      ----- ------------  ---------------
     7      0.838222   1 C  px               81      0.793457   6 C  s         
   126     -0.595520   9 C  s               141      0.508492  10 C  s         
   216     -0.489438  15 C  s                 8     -0.460085   1 C  py        
    36     -0.422313   3 C  s               217      0.420569  15 C  px        
   157      0.407102  11 C  px              173      0.386381  12 C  py        

 Vector  125  Occ=0.000000D+00  E= 4.998231D-01
              MO Center= -5.7D-01,  4.6D-01,  1.0D-01, r^2= 9.6D+00
   Bfn.  Coefficient  Atom+Function         Bfn.  Coefficient  Atom+Function  
  ----- ------------  ---------------      ----- ------------  ---------------
    51      0.696607   4 C  s                67     -0.476250   5 C  px        
    37      0.422440   3 C  px                9     -0.415442   1 C  pz        
   126      0.369466   9 C  s               141     -0.366423  10 C  s         
   187      0.321590  13 C  px               83      0.318203   6 C  py        
    38     -0.313241   3 C  py              247     -0.313662  17 C  px        

 Vector  126  Occ=0.000000D+00  E= 5.097619D-01
              MO Center= -4.7D-01, -5.8D-01,  1.8D-01, r^2= 1.1D+01
   Bfn.  Coefficient  Atom+Function         Bfn.  Coefficient  Atom+Function  
  ----- ------------  ---------------      ----- ------------  ---------------
    66      0.882398   5 C  s                 8      0.606098   1 C  py        
   156     -0.540574  11 C  s                21     -0.466808   2 O  s         
    97     -0.452646   7 C  px               81     -0.436839   6 C  s         
   262     -0.432273  18 C  px              172     -0.426336  12 C  px        
    99     -0.415283   7 C  pz               53      0.411174   4 C  py        


 center of mass
 --------------
 x =   0.12303836 y =   0.06746226 z =  -0.00396178

 moments of inertia (a.u.)
 ------------------
        4696.171625079721          -0.000000000002           0.000000000000
          -0.000000000002        4061.981240444297          -0.000000000000
           0.000000000000          -0.000000000000        7487.014708354382

     Multipole analysis of the density
     ---------------------------------

     L   x y z        total         alpha         beta         nuclear
     -   - - -        -----         -----         ----         -------
     0   0 0 0     -0.000000    -76.000000    -76.000000    152.000000

     1   1 0 0     -1.789196     -0.894598     -0.894598     -0.000000
     1   0 1 0     -1.571525     -0.785762     -0.785762      0.000000
     1   0 0 1      0.197636      0.098818      0.098818      0.000000

     2   2 0 0    -90.432320  -1025.200684  -1025.200684   1959.969048
     2   1 1 0    -10.148004     13.358510     13.358510    -36.865023
     2   1 0 1     -1.945554      5.435827      5.435827    -12.817209
     2   0 2 0    -91.661071  -1191.621760  -1191.621760   2291.582449
     2   0 1 1     -3.174450     12.248618     12.248618    -27.671686
     2   0 0 2    -89.771826   -230.547110   -230.547110    371.322393


          -----------------------
          Electric field gradient
          -----------------------

 1 a.u. = 0.324123 10**(16) esu/cm**3  ( or statvolts/cm**2 ) = 0.97174 10**(22) v/m**2 


 ------------------------------------------------------------
   Atom      X         Y         Z
 ------------------------------------------------------------
    1 C    1.78538   0.25413   1.83882
 ------------------------------------------------------------

 Electric field gradient in molecular frame (a.u.)
         XX             YY             ZZ             XY             XZ             YZ
 ------------------------------------------------------------------------------------------
       -0.048967      -0.331023       0.379990       0.016507       0.073233      -0.081751

 Principal components (a.u.) and orientation 
 of principal axis w.r.t. absolute frame                      Asymmetry parameter eta
 --------------------------------------------------------------------------------------
        0.400475      -0.342424      -0.058051                       0.710088

        0.156109      -0.085728       0.984013
       -0.106226       0.988991       0.103014
        0.982011       0.120609      -0.145284
  

 ------------------------------------------------------------
   Atom      X         Y         Z
 ------------------------------------------------------------
    2 O    2.80735   2.77612   2.12879
 ------------------------------------------------------------

 Electric field gradient in molecular frame (a.u.)
         XX             YY             ZZ             XY             XZ             YZ
 ------------------------------------------------------------------------------------------
        0.929900      -1.522273       0.592373      -0.318096      -0.229695       0.465161

 Principal components (a.u.) and orientation 
 of principal axis w.r.t. absolute frame                      Asymmetry parameter eta
 --------------------------------------------------------------------------------------
       -1.647503       1.141695       0.505808                       0.385970

        0.103328       0.838502       0.535012
        0.975925      -0.189340       0.108261
       -0.192077      -0.510946       0.837879
  

 ------------------------------------------------------------
   Atom      X         Y         Z
 ------------------------------------------------------------
    3 C    2.16380   4.81033   0.74855
 ------------------------------------------------------------

 Electric field gradient in molecular frame (a.u.)
         XX             YY             ZZ             XY             XZ             YZ
 ------------------------------------------------------------------------------------------
        0.172449       0.020021      -0.192471       0.196508       0.244774      -0.014582

 Principal components (a.u.) and orientation 
 of principal axis w.r.t. absolute frame                      Asymmetry parameter eta
 --------------------------------------------------------------------------------------
        0.378475      -0.347041      -0.031434                       0.833889

        0.829127      -0.496845      -0.256309
        0.440533       0.298361       0.846706
        0.344208       0.814939      -0.466256
  

 ------------------------------------------------------------
   Atom      X         Y         Z
 ------------------------------------------------------------
    4 C   -0.25662   4.71745  -0.78759
 ------------------------------------------------------------

 Electric field gradient in molecular frame (a.u.)
         XX             YY             ZZ             XY             XZ             YZ
 ------------------------------------------------------------------------------------------
       -0.048612       0.001480       0.047132      -0.013455      -0.033622       0.014027

 Principal components (a.u.) and orientation 
 of principal axis w.r.t. absolute frame                      Asymmetry parameter eta
 --------------------------------------------------------------------------------------
        0.062766      -0.060485      -0.002281                       0.927318

       -0.308174       0.949812      -0.053714
        0.276024       0.143305       0.950408
        0.910406       0.278065      -0.306334
  

 ------------------------------------------------------------
   Atom      X         Y         Z
 ------------------------------------------------------------
    5 C   -1.89562   2.42963  -0.06494
 ------------------------------------------------------------

 Electric field gradient in molecular frame (a.u.)
         XX             YY             ZZ             XY             XZ             YZ
 ------------------------------------------------------------------------------------------
        0.007326      -0.046425       0.039100       0.051009       0.016816       0.001962

 Principal components (a.u.) and orientation 
 of principal axis w.r.t. absolute frame                      Asymmetry parameter eta
 --------------------------------------------------------------------------------------
       -0.077634       0.054216       0.023418                       0.396701

       -0.522630       0.611311       0.594270
        0.850375       0.323914       0.414659
        0.060994       0.722065      -0.689131
  

 ------------------------------------------------------------
   Atom      X         Y         Z
 ------------------------------------------------------------
    6 C   -0.28906  -0.00868  -0.17214
 ------------------------------------------------------------

 Electric field gradient in molecular frame (a.u.)
         XX             YY             ZZ             XY             XZ             YZ
 ------------------------------------------------------------------------------------------
        0.040018       0.201758      -0.241776      -0.017507       0.193378      -0.018964

 Principal components (a.u.) and orientation 
 of principal axis w.r.t. absolute frame                      Asymmetry parameter eta
 --------------------------------------------------------------------------------------
       -0.340291       0.210075       0.130216                       0.234677

       -0.452578      -0.278065       0.847262
        0.016575       0.947351       0.319767
        0.891571      -0.158763       0.424142
  

 ------------------------------------------------------------
   Atom      X         Y         Z
 ------------------------------------------------------------
    7 C   -4.24179   2.12974  -1.73332
 ------------------------------------------------------------

 Electric field gradient in molecular frame (a.u.)
         XX             YY             ZZ             XY             XZ             YZ
 ------------------------------------------------------------------------------------------
       -0.024261       0.022220       0.002041      -0.025210      -0.040775       0.014627

 Principal components (a.u.) and orientation 
 of principal axis w.r.t. absolute frame                      Asymmetry parameter eta
 --------------------------------------------------------------------------------------
       -0.055931       0.054595       0.001335                       0.952252

        0.825826      -0.502686       0.255575
        0.165494       0.649287       0.742319
        0.539095       0.570730      -0.619390
  

 ------------------------------------------------------------
   Atom      X         Y         Z
 ------------------------------------------------------------
    8 C   -5.96934   0.02830  -0.75865
 ------------------------------------------------------------

 Electric field gradient in molecular frame (a.u.)
         XX             YY             ZZ             XY             XZ             YZ
 ------------------------------------------------------------------------------------------
       -0.008850       0.002083       0.006767      -0.005583      -0.009966       0.029398

 Principal components (a.u.) and orientation 
 of principal axis w.r.t. absolute frame                      Asymmetry parameter eta
 --------------------------------------------------------------------------------------
        0.036637      -0.025550      -0.011087                       0.394775

       -0.237812      -0.178812       0.954710
        0.651415       0.699731       0.293318
        0.720489      -0.691667       0.049924
  

 ------------------------------------------------------------
   Atom      X         Y         Z
 ------------------------------------------------------------
    9 C   -4.64356  -1.88285   0.99201
 ------------------------------------------------------------

 Electric field gradient in molecular frame (a.u.)
         XX             YY             ZZ             XY             XZ             YZ
 ------------------------------------------------------------------------------------------
       -0.027918       0.011382       0.016536       0.000109       0.013228       0.004953

 Principal components (a.u.) and orientation 
 of principal axis w.r.t. absolute frame                      Asymmetry parameter eta
 --------------------------------------------------------------------------------------
       -0.031590       0.022295       0.009295                       0.411501

        0.963103       0.233874      -0.133178
        0.028395       0.403775       0.914418
       -0.267633       0.884460      -0.382235
  

 ------------------------------------------------------------
   Atom      X         Y         Z
 ------------------------------------------------------------
   10 C   -1.95418  -2.47826  -0.01734
 ------------------------------------------------------------

 Electric field gradient in molecular frame (a.u.)
         XX             YY             ZZ             XY             XZ             YZ
 ------------------------------------------------------------------------------------------
       -0.008877      -0.069666       0.078543      -0.053454      -0.007533       0.006175

 Principal components (a.u.) and orientation 
 of principal axis w.r.t. absolute frame                      Asymmetry parameter eta
 --------------------------------------------------------------------------------------
       -0.100776       0.080152       0.020624                       0.590700

        0.502238      -0.137284       0.853762
        0.864686       0.089640      -0.494250
       -0.008678       0.986467       0.163728
  

 ------------------------------------------------------------
   Atom      X         Y         Z
 ------------------------------------------------------------
   11 C   -0.68056  -4.61911   1.49979
 ------------------------------------------------------------

 Electric field gradient in molecular frame (a.u.)
         XX             YY             ZZ             XY             XZ             YZ
 ------------------------------------------------------------------------------------------
       -0.001615       0.004556      -0.002941       0.031945       0.006576       0.023052

 Principal components (a.u.) and orientation 
 of principal axis w.r.t. absolute frame                      Asymmetry parameter eta
 --------------------------------------------------------------------------------------
        0.043778      -0.035070      -0.008708                       0.602185

        0.560696       0.597371      -0.573383
        0.708514      -0.704497      -0.041134
        0.428519       0.383186       0.818254
  

 ------------------------------------------------------------
   Atom      X         Y         Z
 ------------------------------------------------------------
   12 C    1.93075  -5.40282   0.53370
 ------------------------------------------------------------

 Electric field gradient in molecular frame (a.u.)
         XX             YY             ZZ             XY             XZ             YZ
 ------------------------------------------------------------------------------------------
       -0.015085      -0.013781       0.028865      -0.001628       0.025926       0.008872

 Principal components (a.u.) and orientation 
 of principal axis w.r.t. absolute frame                      Asymmetry parameter eta
 --------------------------------------------------------------------------------------
        0.041859      -0.028976      -0.012883                       0.384468

        0.407602       0.837828      -0.363187
        0.132155       0.339416       0.931307
        0.903546      -0.427600       0.027624
  

 ------------------------------------------------------------
   Atom      X         Y         Z
 ------------------------------------------------------------
   13 C    3.52623  -3.22268  -0.50399
 ------------------------------------------------------------

 Electric field gradient in molecular frame (a.u.)
         XX             YY             ZZ             XY             XZ             YZ
 ------------------------------------------------------------------------------------------
        0.265131      -0.021924      -0.243208       0.058699      -0.235285      -0.095492

 Principal components (a.u.) and orientation 
 of principal axis w.r.t. absolute frame                      Asymmetry parameter eta
 --------------------------------------------------------------------------------------
        0.377682      -0.349785      -0.027897                       0.852275

        0.900011       0.332088      -0.282308
        0.221858       0.208477       0.952531
       -0.375179       0.919921      -0.113955
  

 ------------------------------------------------------------
   Atom      X         Y         Z
 ------------------------------------------------------------
   14 O    3.90119  -1.34556   1.38177
 ------------------------------------------------------------

 Electric field gradient in molecular frame (a.u.)
         XX             YY             ZZ             XY             XZ             YZ
 ------------------------------------------------------------------------------------------
       -0.082374      -0.251216       0.333590       0.914816      -0.092332      -1.490435

 Principal components (a.u.) and orientation 
 of principal axis w.r.t. absolute frame                      Asymmetry parameter eta
 --------------------------------------------------------------------------------------
        1.802426      -1.750238      -0.052189                       0.942091

       -0.347375      -0.386745       0.854259
       -0.647211       0.758099       0.080030
        0.678564       0.525085       0.513650
  

 ------------------------------------------------------------
   Atom      X         Y         Z
 ------------------------------------------------------------
   15 C    6.15231  -4.20177  -1.20984
 ------------------------------------------------------------

 Electric field gradient in molecular frame (a.u.)
         XX             YY             ZZ             XY             XZ             YZ
 ------------------------------------------------------------------------------------------
       -0.066002       0.039529       0.026473       0.034876       0.017480      -0.016091

 Principal components (a.u.) and orientation 
 of principal axis w.r.t. absolute frame                      Asymmetry parameter eta
 --------------------------------------------------------------------------------------
       -0.080778       0.054417       0.026361                       0.347322

        0.934308       0.203527       0.292653
       -0.297180       0.898110       0.324163
       -0.196859      -0.389839       0.899596
  

 ------------------------------------------------------------
   Atom      X         Y         Z
 ------------------------------------------------------------
   16 O    3.50819   6.70529   0.79324
 ------------------------------------------------------------

 Electric field gradient in molecular frame (a.u.)
         XX             YY             ZZ             XY             XZ             YZ
 ------------------------------------------------------------------------------------------
        0.268575      -0.294629       0.026054      -0.718126       1.007915      -0.606695

 Principal components (a.u.) and orientation 
 of principal axis w.r.t. absolute frame                      Asymmetry parameter eta
 --------------------------------------------------------------------------------------
        1.623124      -0.871453      -0.751671                       0.073797

        0.674442      -0.707633       0.210675
       -0.440098      -0.156195       0.884261
        0.592826       0.689100       0.416772
  

 ------------------------------------------------------------
   Atom      X         Y         Z
 ------------------------------------------------------------
   17 C   -1.67422   7.22114  -0.42439
 ------------------------------------------------------------

 Electric field gradient in molecular frame (a.u.)
         XX             YY             ZZ             XY             XZ             YZ
 ------------------------------------------------------------------------------------------
        0.022545      -0.036757       0.014212       0.076784       0.008687      -0.021433

 Principal components (a.u.) and orientation 
 of principal axis w.r.t. absolute frame                      Asymmetry parameter eta
 --------------------------------------------------------------------------------------
       -0.094132       0.075625       0.018507                       0.606793

       -0.548701       0.815118       0.185769
        0.810657       0.573071      -0.120105
        0.204359      -0.084693       0.975225
  

 ------------------------------------------------------------
   Atom      X         Y         Z
 ------------------------------------------------------------
   18 C   -6.34816  -4.20684   1.28525
 ------------------------------------------------------------

 Electric field gradient in molecular frame (a.u.)
         XX             YY             ZZ             XY             XZ             YZ
 ------------------------------------------------------------------------------------------
       -0.001968      -0.013449       0.015417      -0.031926       0.000323      -0.007727

 Principal components (a.u.) and orientation 
 of principal axis w.r.t. absolute frame                      Asymmetry parameter eta
 --------------------------------------------------------------------------------------
       -0.040734       0.027140       0.013594                       0.332561

        0.631901       0.672744      -0.384859
        0.768296      -0.609120       0.196709
        0.102091       0.419986       0.901770
  

 ------------------------------------------------------------
   Atom      X         Y         Z
 ------------------------------------------------------------
   19 O    2.37747  -2.41635  -2.83429
 ------------------------------------------------------------

 Electric field gradient in molecular frame (a.u.)
         XX             YY             ZZ             XY             XZ             YZ
 ------------------------------------------------------------------------------------------
        1.124991      -1.211177       0.086186       2.312878      -0.656404      -0.185686

 Principal components (a.u.) and orientation 
 of principal axis w.r.t. absolute frame                      Asymmetry parameter eta
 --------------------------------------------------------------------------------------
        2.712458      -2.647225      -0.065233                       0.951901

        0.830567      -0.530242       0.170297
        0.501098       0.844957       0.186943
       -0.243019      -0.069933       0.967497
  

 ------------------------------------------------------------
   Atom      X         Y         Z
 ------------------------------------------------------------
   20 O    1.08412   0.00646  -2.53046
 ------------------------------------------------------------

 Electric field gradient in molecular frame (a.u.)
         XX             YY             ZZ             XY             XZ             YZ
 ------------------------------------------------------------------------------------------
        0.909717      -1.293493       0.383777       1.994787       1.350982       0.000818

 Principal components (a.u.) and orientation 
 of principal axis w.r.t. absolute frame                      Asymmetry parameter eta
 --------------------------------------------------------------------------------------
        2.696602      -2.642356      -0.054246                       0.959767

        0.792687      -0.543511      -0.276123
        0.396386       0.803632      -0.443906
        0.463169       0.242427       0.852469
  

 ------------------------------------------------------------
   Atom      X         Y         Z
 ------------------------------------------------------------
   21 H    1.02931  -0.20750   3.70862
 ------------------------------------------------------------

 Electric field gradient in molecular frame (a.u.)
         XX             YY             ZZ             XY             XZ             YZ
 ------------------------------------------------------------------------------------------
        0.079832       0.111280      -0.191112      -0.035047       0.136531       0.081400

 Principal components (a.u.) and orientation 
 of principal axis w.r.t. absolute frame                      Asymmetry parameter eta
 --------------------------------------------------------------------------------------
       -0.268647       0.136911       0.131736                       0.019261

       -0.374977       0.921423       0.101838
       -0.227154      -0.197830       0.953554
        0.898773       0.334428       0.283486
  

 ------------------------------------------------------------
   Atom      X         Y         Z
 ------------------------------------------------------------
   22 H    0.30976   4.58676  -2.77807
 ------------------------------------------------------------

 Electric field gradient in molecular frame (a.u.)
         XX             YY             ZZ             XY             XZ             YZ
 ------------------------------------------------------------------------------------------
        0.106051       0.137224      -0.243275       0.005406       0.105061      -0.024508

 Principal components (a.u.) and orientation 
 of principal axis w.r.t. absolute frame                      Asymmetry parameter eta
 --------------------------------------------------------------------------------------
       -0.273965       0.139204       0.134761                       0.016218

       -0.266779      -0.292093       0.918429
        0.060834       0.945962       0.318520
        0.961836      -0.140846       0.234593
  

 ------------------------------------------------------------
   Atom      X         Y         Z
 ------------------------------------------------------------
   23 H   -2.54428   2.71572   1.88989
 ------------------------------------------------------------

 Electric field gradient in molecular frame (a.u.)
         XX             YY             ZZ             XY             XZ             YZ
 ------------------------------------------------------------------------------------------
        0.096745       0.126317      -0.223062       0.016997       0.116346      -0.049773

 Principal components (a.u.) and orientation 
 of principal axis w.r.t. absolute frame                      Asymmetry parameter eta
 --------------------------------------------------------------------------------------
       -0.267925       0.134949       0.132975                       0.007368

       -0.306869       0.878144      -0.367006
        0.132224       0.421207       0.897274
        0.942522       0.226819      -0.245368
  

 ------------------------------------------------------------
   Atom      X         Y         Z
 ------------------------------------------------------------
   24 H   -3.66914   1.70327  -3.68031
 ------------------------------------------------------------

 Electric field gradient in molecular frame (a.u.)
         XX             YY             ZZ             XY             XZ             YZ
 ------------------------------------------------------------------------------------------
        0.105291       0.122292      -0.227583       0.020623       0.106959      -0.080980

 Principal components (a.u.) and orientation 
 of principal axis w.r.t. absolute frame                      Asymmetry parameter eta
 --------------------------------------------------------------------------------------
       -0.276477       0.141578       0.134899                       0.024156

       -0.274302      -0.448646       0.850573
        0.204983       0.836893       0.507535
        0.939543      -0.313571       0.137597
  

 ------------------------------------------------------------
   Atom      X         Y         Z
 ------------------------------------------------------------
   25 H   -5.34985   3.87307  -1.82712
 ------------------------------------------------------------

 Electric field gradient in molecular frame (a.u.)
         XX             YY             ZZ             XY             XZ             YZ
 ------------------------------------------------------------------------------------------
        0.019509      -0.164397       0.144888       0.189821      -0.009929       0.015110

 Principal components (a.u.) and orientation 
 of principal axis w.r.t. absolute frame                      Asymmetry parameter eta
 --------------------------------------------------------------------------------------
       -0.284125       0.145670       0.138455                       0.025393

       -0.530617      -0.067973       0.844882
        0.846566       0.007006       0.532238
       -0.042097       0.997663       0.053826
  

 ------------------------------------------------------------
   Atom      X         Y         Z
 ------------------------------------------------------------
   26 H   -6.81109  -0.93622  -2.39044
 ------------------------------------------------------------

 Electric field gradient in molecular frame (a.u.)
         XX             YY             ZZ             XY             XZ             YZ
 ------------------------------------------------------------------------------------------
        0.074680       0.044722      -0.119402      -0.080986      -0.133087      -0.153115

 Principal components (a.u.) and orientation 
 of principal axis w.r.t. absolute frame                      Asymmetry parameter eta
 --------------------------------------------------------------------------------------
       -0.279570       0.143344       0.136226                       0.025462

        0.402562       0.905512       0.134137
        0.471106      -0.330581       0.817787
        0.784859      -0.266017      -0.559671
  

 ------------------------------------------------------------
   Atom      X         Y         Z
 ------------------------------------------------------------
   27 H   -7.55162   0.87878   0.27924
 ------------------------------------------------------------

 Electric field gradient in molecular frame (a.u.)
         XX             YY             ZZ             XY             XZ             YZ
 ------------------------------------------------------------------------------------------
       -0.101372       0.067141       0.034231       0.130786       0.162244      -0.083979

 Principal components (a.u.) and orientation 
 of principal axis w.r.t. absolute frame                      Asymmetry parameter eta
 --------------------------------------------------------------------------------------
       -0.279155       0.143163       0.135992                       0.025687

        0.760768       0.636991       0.124400
       -0.409441       0.322319       0.853503
       -0.503577       0.700252      -0.506021
  

 ------------------------------------------------------------
   Atom      X         Y         Z
 ------------------------------------------------------------
   28 H   -4.46195  -1.03348   2.87756
 ------------------------------------------------------------

 Electric field gradient in molecular frame (a.u.)
         XX             YY             ZZ             XY             XZ             YZ
 ------------------------------------------------------------------------------------------
        0.133031       0.067504      -0.200535      -0.017510      -0.033653      -0.154789

 Principal components (a.u.) and orientation 
 of principal axis w.r.t. absolute frame                      Asymmetry parameter eta
 --------------------------------------------------------------------------------------
       -0.274781       0.139497       0.135284                       0.015334

        0.092505      -0.546036       0.832639
        0.414205       0.781540       0.466508
        0.905471      -0.301729      -0.298467
  

 ------------------------------------------------------------
   Atom      X         Y         Z
 ------------------------------------------------------------
   29 H   -2.21309  -3.20218  -1.95003
 ------------------------------------------------------------

 Electric field gradient in molecular frame (a.u.)
         XX             YY             ZZ             XY             XZ             YZ
 ------------------------------------------------------------------------------------------
        0.128376       0.085413      -0.213789      -0.017854      -0.048654      -0.126763

 Principal components (a.u.) and orientation 
 of principal axis w.r.t. absolute frame                      Asymmetry parameter eta
 --------------------------------------------------------------------------------------
       -0.267065       0.135169       0.131897                       0.012253

        0.129949       0.991515       0.003472
        0.341366      -0.048027       0.938703
        0.930904      -0.120798      -0.344710
  

 ------------------------------------------------------------
   Atom      X         Y         Z
 ------------------------------------------------------------
   30 H   -1.85761  -6.32281   1.47009
 ------------------------------------------------------------

 Electric field gradient in molecular frame (a.u.)
         XX             YY             ZZ             XY             XZ             YZ
 ------------------------------------------------------------------------------------------
       -0.000183      -0.142890       0.143073      -0.195989      -0.003392      -0.006016

 Principal components (a.u.) and orientation 
 of principal axis w.r.t. absolute frame                      Asymmetry parameter eta
 --------------------------------------------------------------------------------------
       -0.280222       0.143257       0.136965                       0.022454

        0.573444       0.078717       0.815454
        0.819084      -0.074816      -0.568774
        0.016237       0.994086      -0.107379
  

 ------------------------------------------------------------
   Atom      X         Y         Z
 ------------------------------------------------------------
   31 H   -0.54429  -4.07861   3.49589
 ------------------------------------------------------------

 Electric field gradient in molecular frame (a.u.)
         XX             YY             ZZ             XY             XZ             YZ
 ------------------------------------------------------------------------------------------
        0.139701       0.108742      -0.248443      -0.005228      -0.027555      -0.108067

 Principal components (a.u.) and orientation 
 of principal axis w.r.t. absolute frame                      Asymmetry parameter eta
 --------------------------------------------------------------------------------------
       -0.280452       0.142940       0.137512                       0.019355

        0.066369       0.861609      -0.503215
        0.267783       0.470444       0.840818
        0.961190      -0.190557      -0.199502
  

 ------------------------------------------------------------
   Atom      X         Y         Z
 ------------------------------------------------------------
   32 H    1.65709  -6.81344  -0.96366
 ------------------------------------------------------------

 Electric field gradient in molecular frame (a.u.)
         XX             YY             ZZ             XY             XZ             YZ
 ------------------------------------------------------------------------------------------
        0.128661      -0.050773      -0.077888      -0.038872      -0.034086      -0.204912

 Principal components (a.u.) and orientation 
 of principal axis w.r.t. absolute frame                      Asymmetry parameter eta
 --------------------------------------------------------------------------------------
       -0.276229       0.143942       0.132287                       0.042194

        0.126074      -0.496005       0.859118
        0.679036       0.674496       0.289768
        0.723198      -0.546840      -0.421841
  

 ------------------------------------------------------------
   Atom      X         Y         Z
 ------------------------------------------------------------
   33 H    2.92206  -6.34685   2.09122
 ------------------------------------------------------------

 Electric field gradient in molecular frame (a.u.)
         XX             YY             ZZ             XY             XZ             YZ
 ------------------------------------------------------------------------------------------
        0.038037       0.056269      -0.094306       0.090955      -0.149658       0.144369

 Principal components (a.u.) and orientation 
 of principal axis w.r.t. absolute frame                      Asymmetry parameter eta
 --------------------------------------------------------------------------------------
       -0.278678       0.143805       0.134873                       0.032052

        0.483903       0.015853       0.874978
       -0.453898       0.859382       0.235456
        0.748208       0.511089      -0.423053
  

 ------------------------------------------------------------
   Atom      X         Y         Z
 ------------------------------------------------------------
   34 H    7.29662  -2.66828  -2.00536
 ------------------------------------------------------------

 Electric field gradient in molecular frame (a.u.)
         XX             YY             ZZ             XY             XZ             YZ
 ------------------------------------------------------------------------------------------
        0.010510      -0.092744       0.082235      -0.171104       0.091487       0.121643

 Principal components (a.u.) and orientation 
 of principal axis w.r.t. absolute frame                      Asymmetry parameter eta
 --------------------------------------------------------------------------------------
       -0.283229       0.145710       0.137519                       0.028918

        0.551129       0.310546       0.774479
        0.740571       0.245611      -0.625484
       -0.384462       0.918279      -0.094618
  

 ------------------------------------------------------------
   Atom      X         Y         Z
 ------------------------------------------------------------
   35 H    7.16495  -4.92031   0.44625
 ------------------------------------------------------------

 Electric field gradient in molecular frame (a.u.)
         XX             YY             ZZ             XY             XZ             YZ
 ------------------------------------------------------------------------------------------
        0.040062       0.094295      -0.134356       0.074670      -0.163560       0.122603

 Principal components (a.u.) and orientation 
 of principal axis w.r.t. absolute frame                      Asymmetry parameter eta
 --------------------------------------------------------------------------------------
       -0.286603       0.148469       0.138134                       0.036061

        0.482155       0.254172       0.838405
       -0.352657       0.932340      -0.079841
        0.801972       0.257173      -0.539168
  

 ------------------------------------------------------------
   Atom      X         Y         Z
 ------------------------------------------------------------
   36 H    6.05001  -5.69076  -2.64412
 ------------------------------------------------------------

 Electric field gradient in molecular frame (a.u.)
         XX             YY             ZZ             XY             XZ             YZ
 ------------------------------------------------------------------------------------------
        0.136220      -0.078568      -0.057653      -0.016572      -0.015617      -0.216828

 Principal components (a.u.) and orientation 
 of principal axis w.r.t. absolute frame                      Asymmetry parameter eta
 --------------------------------------------------------------------------------------
       -0.286417       0.148971       0.137446                       0.040238

        0.053801       0.010962       0.998492
        0.722901      -0.690239      -0.031374
        0.688854       0.723498      -0.045060
  

 ------------------------------------------------------------
   Atom      X         Y         Z
 ------------------------------------------------------------
   37 H   -0.44708   8.84369  -0.81079
 ------------------------------------------------------------

 Electric field gradient in molecular frame (a.u.)
         XX             YY             ZZ             XY             XZ             YZ
 ------------------------------------------------------------------------------------------
       -0.004146      -0.122520       0.126666      -0.194323       0.050634       0.062209

 Principal components (a.u.) and orientation 
 of principal axis w.r.t. absolute frame                      Asymmetry parameter eta
 --------------------------------------------------------------------------------------
       -0.282174       0.144898       0.137276                       0.027012

        0.585470       0.555810       0.590170
        0.787547      -0.217219      -0.576702
       -0.192340       0.802428      -0.564902
  

 ------------------------------------------------------------
   Atom      X         Y         Z
 ------------------------------------------------------------
   38 H   -3.28580   7.38134  -1.70737
 ------------------------------------------------------------

 Electric field gradient in molecular frame (a.u.)
         XX             YY             ZZ             XY             XZ             YZ
 ------------------------------------------------------------------------------------------
       -0.120163       0.140917      -0.020753       0.025875      -0.212474       0.016501

 Principal components (a.u.) and orientation 
 of principal axis w.r.t. absolute frame                      Asymmetry parameter eta
 --------------------------------------------------------------------------------------
       -0.290828       0.149330       0.141498                       0.026931

        0.781876      -0.579734      -0.229300
       -0.070533      -0.447697       0.891399
        0.619431       0.680790       0.390934
  

 ------------------------------------------------------------
   Atom      X         Y         Z
 ------------------------------------------------------------
   39 H   -2.36145   7.41498   1.51894
 ------------------------------------------------------------

 Electric field gradient in molecular frame (a.u.)
         XX             YY             ZZ             XY             XZ             YZ
 ------------------------------------------------------------------------------------------
        0.098679       0.137317      -0.235996       0.017773       0.135618      -0.033708

 Principal components (a.u.) and orientation 
 of principal axis w.r.t. absolute frame                      Asymmetry parameter eta
 --------------------------------------------------------------------------------------
       -0.287400       0.149958       0.137442                       0.043550

       -0.333740       0.826862      -0.452677
        0.088451       0.505559       0.858246
        0.938506       0.246391      -0.241862
  

 ------------------------------------------------------------
   Atom      X         Y         Z
 ------------------------------------------------------------
   40 H   -6.40944  -5.31788  -0.45956
 ------------------------------------------------------------

 Electric field gradient in molecular frame (a.u.)
         XX             YY             ZZ             XY             XZ             YZ
 ------------------------------------------------------------------------------------------
        0.144719       0.019618      -0.164337      -0.008750      -0.008562      -0.195647

 Principal components (a.u.) and orientation 
 of principal axis w.r.t. absolute frame                      Asymmetry parameter eta
 --------------------------------------------------------------------------------------
       -0.288876       0.147300       0.141576                       0.019817

        0.027478       0.778409       0.627155
        0.535928      -0.541076       0.648088
        0.843816       0.318302      -0.432039
  

 ------------------------------------------------------------
   Atom      X         Y         Z
 ------------------------------------------------------------
   41 H   -5.69723  -5.43140   2.81896
 ------------------------------------------------------------

 Electric field gradient in molecular frame (a.u.)
         XX             YY             ZZ             XY             XZ             YZ
 ------------------------------------------------------------------------------------------
        0.100048      -0.008115      -0.091933       0.080350      -0.102699       0.190926

 Principal components (a.u.) and orientation 
 of principal axis w.r.t. absolute frame                      Asymmetry parameter eta
 --------------------------------------------------------------------------------------
       -0.289173       0.146459       0.142714                       0.012953

        0.317644      -0.493117       0.809900
       -0.593279       0.562934       0.575434
        0.739677       0.663280       0.113743
  

 ------------------------------------------------------------
   Atom      X         Y         Z
 ------------------------------------------------------------
   42 H   -8.28471  -3.64165   1.75222
 ------------------------------------------------------------

 Electric field gradient in molecular frame (a.u.)
         XX             YY             ZZ             XY             XZ             YZ
 ------------------------------------------------------------------------------------------
       -0.232273       0.107702       0.124571       0.110630       0.091059      -0.026703

 Principal components (a.u.) and orientation 
 of principal axis w.r.t. absolute frame                      Asymmetry parameter eta
 --------------------------------------------------------------------------------------
       -0.286983       0.146466       0.140517                       0.020730

        0.934215       0.229359       0.273198
       -0.277060      -0.015843       0.960722
       -0.224678       0.973213      -0.048745
  

 Task  times  cpu:      436.4s     wall:      438.0s


                                NWChem Input Module
                                -------------------


 Summary of allocated global arrays
-----------------------------------
  No active global arrays


                         GA Statistics for process    0
                         ------------------------------

       create   destroy   get      put      acc     scatter   gather  read&inc
calls:  210      210     5.11e+05 7372     3.70e+05    0        0     5931     
number of processes/call 1.00e+00 1.15e+00 1.00e+00 0.00e+00 0.00e+00
bytes total:             5.24e+08 6.03e+07 3.08e+08 0.00e+00 0.00e+00 4.74e+04
bytes remote:            1.14e+08 2.04e+07 5.37e+07 0.00e+00 0.00e+00 0.00e+00
Max memory consumed for GA by this process: 10446976 bytes

MA_summarize_allocated_blocks: starting scan ...
MA_summarize_allocated_blocks: scan completed: 0 heap blocks, 0 stack blocks
MA usage statistics:

	allocation statistics:
					      heap	     stack
					      ----	     -----
	current number of blocks	         0	         0
	maximum number of blocks	        22	        51
	current total bytes		         0	         0
	maximum total bytes		   9712528	  22540200
	maximum total K-bytes		      9713	     22541
	maximum total M-bytes		        10	        23


                                     CITATION
                                     --------
                Please cite the following reference when publishing
                           results obtained with NWChem:

                 M. Valiev, E.J. Bylaska, N. Govind, K. Kowalski,
              T.P. Straatsma, H.J.J. van Dam, D. Wang, J. Nieplocha,
                        E. Apra, T.L. Windus, W.A. de Jong
                 "NWChem: a comprehensive and scalable open-source
                  solution for large scale molecular simulations"
                      Comput. Phys. Commun. 181, 1477 (2010)
                           doi:10.1016/j.cpc.2010.04.018

                                      AUTHORS
                                      -------
          E. Apra, E. J. Bylaska, W. A. de Jong, N. Govind, K. Kowalski,
       T. P. Straatsma, M. Valiev, H. J. J. van Dam, D. Wang, T. L. Windus,
        J. Hammond, J. Autschbach, K. Bhaskaran-Nair, J. Brabec, K. Lopata,
       S. A. Fischer, S. Krishnamoorthy, W. Ma, M. Klemm, O. Villa, Y. Chen,
    V. Anisimov, F. Aquino, S. Hirata, M. T. Hackler, T. Risthaus, M. Malagoli,
       A. Marenich, A. Otero-de-la-Roza, J. Mullin, P. Nichols, R. Peverati,
     J. Pittner, Y. Zhao, P.-D. Fan, A. Fonari, M. Williamson, R. J. Harrison,
       J. R. Rehr, M. Dupuis, D. Silverstein, D. M. A. Smith, J. Nieplocha,
        V. Tipparaju, M. Krishnan, B. E. Van Kuiken, A. Vazquez-Mayagoitia,
        L. Jensen, M. Swart, Q. Wu, T. Van Voorhis, A. A. Auer, M. Nooijen,
      L. D. Crosby, E. Brown, G. Cisneros, G. I. Fann, H. Fruchtl, J. Garza,
        K. Hirao, R. A. Kendall, J. A. Nichols, K. Tsemekhman, K. Wolinski,
     J. Anchell, D. E. Bernholdt, P. Borowski, T. Clark, D. Clerc, H. Dachsel,
   M. J. O. Deegan, K. Dyall, D. Elwood, E. Glendening, M. Gutowski, A. C. Hess,
         J. Jaffe, B. G. Johnson, J. Ju, R. Kobayashi, R. Kutteh, Z. Lin,
   R. Littlefield, X. Long, B. Meng, T. Nakajima, S. Niu, L. Pollack, M. Rosing,
   K. Glaesemann, G. Sandrone, M. Stave, H. Taylor, G. Thomas, J. H. van Lenthe,
                               A. T. Wong, Z. Zhang.

 Total times  cpu:      436.8s     wall:      438.4s
