# Supplementary material for: Reference-free NOE NMR analysis
Source: Chem Sci. 2020 Aug 31;11(36):9930–6. doi: 10.1039/d0sc02970j (PMC8162118; doi:10.1039/d0sc02970j)
Supplement: SC-011-D0SC02970J-s002 [file SC-011-D0SC02970J-s002.piz › artemisinin_structures/artemisin_RSSSSSS/artemisin_RSSSSSS_b36311.out]

 argument  1 = artemisin_SSSSSRS/artemisin_SSSSSRS_b36311.nw
  Warning: test file already existed: ./molecule.dir_check_s.5
                                         
                                         


              Northwest Computational Chemistry Package (NWChem) 6.6
              ------------------------------------------------------


                    Environmental Molecular Sciences Laboratory
                       Pacific Northwest National Laboratory
                                Richland, WA 99352

                              Copyright (c) 1994-2015
                       Pacific Northwest National Laboratory
                            Battelle Memorial Institute

             NWChem is an open-source computational chemistry package
                        distributed under the terms of the
                      Educational Community License (ECL) 2.0
             A copy of the license is included with this distribution
                              in the LICENSE.TXT file

                                  ACKNOWLEDGMENT
                                  --------------

            This software and its documentation were developed at the
            EMSL at Pacific Northwest National Laboratory, a multiprogram
            national laboratory, operated for the U.S. Department of Energy
            by Battelle under Contract Number DE-AC05-76RL01830. Support
            for this work was provided by the Department of Energy Office
            of Biological and Environmental Research, Office of Basic
            Energy Sciences, and the Office of Advanced Scientific Computing.


           Job information
           ---------------

    hostname        = nmrserver1
    program         = /home/software/NWChem/bin/nwchem
    date            = Sun Jul 23 21:46:32 2017

    compiled        = Mon_Dec_26_22:57:25_2016
    source          = /home/software/src/nwchem-6.6
    nwchem branch   = 6.6
    nwchem revision = 27746
    ga revision     = 10594
    input           = artemisin_SSSSSRS/artemisin_SSSSSRS_b36311.nw
    prefix          = molecule.
    data base       = ./molecule.db
    status          = startup
    nproc           =        6
    time left       =     -1s


           Memory information
           ------------------

    heap     =   13107198 doubles =    100.0 Mbytes
    stack    =   13107195 doubles =    100.0 Mbytes
    global   =   26214400 doubles =    200.0 Mbytes (distinct from heap & stack)
    total    =   52428793 doubles =    400.0 Mbytes
    verify   = yes
    hardfail = no 


           Directory information
           ---------------------

  0 permanent = .
  0 scratch   = .


                                NWChem Input Module
                                -------------------


                                     molecule
                                     --------

 Scaling coordinates for geometry "geometry" by  1.889725989
 (inverse scale =  0.529177249)

 C1  symmetry detected

          ------
          auto-z
          ------


                             Geometry "geometry" -> ""
                             -------------------------

 Output coordinates in angstroms (scale by  1.889725989 to convert to a.u.)

  No.       Tag          Charge          X              Y              Z
 ---- ---------------- ---------- -------------- -------------- --------------
    1 C                    6.0000     1.39285618     0.02243293    -0.18791728
    2 O                    8.0000     1.65006047     1.03473925    -1.15675789
    3 C                    6.0000     1.55095530     2.30329247    -0.64705236
    4 C                    6.0000     0.60001256     2.43756544     0.56017615
    5 C                    6.0000    -0.56520516     1.47169334     0.26833612
    6 C                    6.0000    -0.07655576    -0.00486270     0.29054943
    7 C                    6.0000    -1.85153333     1.62870684     1.06704583
    8 C                    6.0000    -2.95683364     0.72971769     0.49034282
    9 C                    6.0000    -2.50004943    -0.17854260    -0.68004697
   10 C                    6.0000    -1.21390633    -0.94522035    -0.26362164
   11 C                    6.0000    -0.69967630    -1.95188906    -1.28812894
   12 C                    6.0000     0.24786495    -2.95187202    -0.61239229
   13 C                    6.0000     1.30344296    -2.25573257     0.25883756
   14 O                    8.0000     1.89354416    -1.24048059    -0.55116799
   15 C                    6.0000     2.41743854    -3.25078303     0.59235264
   16 O                    8.0000     2.15629536     3.24016781    -1.15282771
   17 C                    6.0000     0.15521428     3.89208252     0.70758304
   18 C                    6.0000    -3.66283520    -1.10283030    -1.06430434
   19 O                    8.0000     0.73356630    -1.88077909     1.54932651
   20 O                    8.0000     0.14685144    -0.50326302     1.62585358
   21 H                    1.0000     2.04283426     0.28467249     0.66297740
   22 H                    1.0000     1.14015912     2.15502709     1.47096085
   23 H                    1.0000    -0.83315039     1.71094058    -0.77315657
   24 H                    1.0000    -2.20845649     2.66385932     1.03892131
   25 H                    1.0000    -1.68378999     1.38842748     2.12343673
   26 H                    1.0000    -3.78710748     1.36170388     0.14981121
   27 H                    1.0000    -3.36268445     0.11364678     1.30354627
   28 H                    1.0000    -2.28877224     0.43860197    -1.56203011
   29 H                    1.0000    -1.56861167    -1.56096923     0.58014009
   30 H                    1.0000    -0.19752370    -1.43189754    -2.11251526
   31 H                    1.0000    -1.51248572    -2.52926530    -1.73793994
   32 H                    1.0000     0.72894292    -3.53028020    -1.41122959
   33 H                    1.0000    -0.33721014    -3.65169686    -0.00283712
   34 H                    1.0000     3.18277770    -2.76632345     1.21024608
   35 H                    1.0000     2.03473683    -4.10416115     1.16264182
   36 H                    1.0000     2.91833193    -3.61580130    -0.31077181
   37 H                    1.0000     1.02051450     4.55718588     0.80448487
   38 H                    1.0000    -0.41957349     4.22454232    -0.16376406
   39 H                    1.0000    -0.45863968     4.02896765     1.60304721
   40 H                    1.0000    -3.85838448    -1.84468041    -0.28296178
   41 H                    1.0000    -4.58121026    -0.52582282    -1.21922136
   42 H                    1.0000    -3.46037666    -1.63230371    -1.99975698

      Atomic Mass 
      ----------- 

      C                 12.000000
      O                 15.994910
      H                  1.007825


 Effective nuclear repulsion energy (a.u.)    1833.5218078177

            Nuclear Dipole moment (a.u.) 
            ----------------------------
        X                 Y               Z
 ---------------- ---------------- ----------------
    -0.0000000000     0.0000000000    -0.0000000000


                                Z-matrix (autoz)
                                -------- 

 Units are Angstrom for bonds and degrees for angles

      Type          Name      I     J     K     L     M      Value
      ----------- --------  ----- ----- ----- ----- ----- ----------
    1 Stretch                  1     2                       1.42463
    2 Stretch                  1     6                       1.54559
    3 Stretch                  1    14                       1.40627
    4 Stretch                  1    21                       1.10239
    5 Stretch                  2     3                       1.37071
    6 Stretch                  3     4                       1.54263
    7 Stretch                  3    16                       1.22474
    8 Stretch                  4     5                       1.54137
    9 Stretch                  4    17                       1.52813
   10 Stretch                  4    22                       1.09595
   11 Stretch                  5     6                       1.55547
   12 Stretch                  5     7                       1.52225
   13 Stretch                  5    23                       1.10170
   14 Stretch                  6    10                       1.57637
   15 Stretch                  6    20                       1.44269
   16 Stretch                  7     8                       1.53703
   17 Stretch                  7    24                       1.09532
   18 Stretch                  7    25                       1.09628
   19 Stretch                  8     9                       1.55029
   20 Stretch                  8    26                       1.09760
   21 Stretch                  8    27                       1.09798
   22 Stretch                  9    10                       1.55415
   23 Stretch                  9    18                       1.53429
   24 Stretch                  9    28                       1.09700
   25 Stretch                 10    11                       1.52559
   26 Stretch                 10    29                       1.10313
   27 Stretch                 11    12                       1.53441
   28 Stretch                 11    30                       1.09643
   29 Stretch                 11    31                       1.09378
   30 Stretch                 12    13                       1.53554
   31 Stretch                 12    32                       1.09733
   32 Stretch                 12    33                       1.09710
   33 Stretch                 13    14                       1.42656
   34 Stretch                 13    15                       1.53047
   35 Stretch                 13    19                       1.45970
   36 Stretch                 15    34                       1.09647
   37 Stretch                 15    35                       1.09542
   38 Stretch                 15    36                       1.09534
   39 Stretch                 17    37                       1.09567
   40 Stretch                 17    38                       1.09552
   41 Stretch                 17    39                       1.09426
   42 Stretch                 18    40                       1.09502
   43 Stretch                 18    41                       1.09560
   44 Stretch                 18    42                       1.09380
   45 Stretch                 19    20                       1.49921
   46 Bend                     1     2     3               113.05892
   47 Bend                     1     6     5               106.10987
   48 Bend                     1     6    10               125.99009
   49 Bend                     1     6    20                98.36075
   50 Bend                     1    14    13               110.19311
   51 Bend                     2     1     6               113.24844
   52 Bend                     2     1    14               113.46525
   53 Bend                     2     1    21               104.44410
   54 Bend                     2     3     4               114.59041
   55 Bend                     2     3    16               121.24167
   56 Bend                     3     4     5               105.26550
   57 Bend                     3     4    17               109.74083
   58 Bend                     3     4    22               108.91098
   59 Bend                     4     3    16               124.14416
   60 Bend                     4     5     6               110.77218
   61 Bend                     4     5     7               118.34801
   62 Bend                     4     5    23               103.10692
   63 Bend                     4    17    37               110.88189
   64 Bend                     4    17    38               111.39822
   65 Bend                     4    17    39               111.17939
   66 Bend                     5     4    17               113.24534
   67 Bend                     5     4    22               111.61588
   68 Bend                     5     6    10               109.54763
   69 Bend                     5     6    20               112.94235
   70 Bend                     5     7     8               110.51608
   71 Bend                     5     7    24               111.06136
   72 Bend                     5     7    25               110.71348
   73 Bend                     6     1    14               113.74058
   74 Bend                     6     1    21               109.01430
   75 Bend                     6     5     7               110.84752
   76 Bend                     6     5    23               107.22047
   77 Bend                     6    10     9               113.39079
   78 Bend                     6    10    11               112.73762
   79 Bend                     6    10    29               107.22211
   80 Bend                     6    20    19               109.31613
   81 Bend                     7     5    23               105.55127
   82 Bend                     7     8     9               114.45910
   83 Bend                     7     8    26               108.88123
   84 Bend                     7     8    27               108.42698
   85 Bend                     8     7    24               107.98648
   86 Bend                     8     7    25               110.08370
   87 Bend                     8     9    10               109.30300
   88 Bend                     8     9    18               108.58500
   89 Bend                     8     9    28               109.51971
   90 Bend                     9     8    26               109.02577
   91 Bend                     9     8    27               109.83590
   92 Bend                     9    10    11               115.12028
   93 Bend                     9    10    29               102.36904
   94 Bend                     9    18    40               111.39290
   95 Bend                     9    18    41               110.69635
   96 Bend                     9    18    42               111.43984
   97 Bend                    10     6    20               103.35755
   98 Bend                    10     9    18               113.39718
   99 Bend                    10     9    28               109.48553
  100 Bend                    10    11    12               110.02549
  101 Bend                    10    11    30               110.26462
  102 Bend                    10    11    31               111.96294
  103 Bend                    11    10    29               104.69751
  104 Bend                    11    12    13               112.26687
  105 Bend                    11    12    32               107.07663
  106 Bend                    11    12    33               109.33392
  107 Bend                    12    11    30               110.93911
  108 Bend                    12    11    31               107.21675
  109 Bend                    12    13    14               106.54928
  110 Bend                    12    13    15               109.22354
  111 Bend                    12    13    19               110.46777
  112 Bend                    13    12    32               110.52575
  113 Bend                    13    12    33               109.91039
  114 Bend                    13    15    34               110.09639
  115 Bend                    13    15    35               111.44798
  116 Bend                    13    15    36               111.70593
  117 Bend                    13    19    20               115.71742
  118 Bend                    14     1    21               101.71758
  119 Bend                    14    13    15               106.57976
  120 Bend                    14    13    19               118.72911
  121 Bend                    15    13    19               104.98228
  122 Bend                    17     4    22               107.97937
  123 Bend                    18     9    28               106.46994
  124 Bend                    24     7    25               106.36409
  125 Bend                    26     8    27               105.85765
  126 Bend                    30    11    31               106.34862
  127 Bend                    32    12    33               107.58008
  128 Bend                    34    15    35               107.13878
  129 Bend                    34    15    36               107.01892
  130 Bend                    35    15    36               109.23256
  131 Bend                    37    17    38               107.48668
  132 Bend                    37    17    39               107.14064
  133 Bend                    38    17    39               108.57745
  134 Bend                    40    18    41               107.93859
  135 Bend                    40    18    42               108.38207
  136 Bend                    41    18    42               106.80784
  137 Torsion                  1     2     3     4         -27.12503
  138 Torsion                  1     2     3    16         154.57706
  139 Torsion                  1     6     5     4         -31.05084
  140 Torsion                  1     6     5     7        -164.51170
  141 Torsion                  1     6     5    23          80.75613
  142 Torsion                  1     6    10     9        -128.45262
  143 Torsion                  1     6    10    11           4.60855
  144 Torsion                  1     6    10    29         119.31141
  145 Torsion                  1     6    20    19         -63.28537
  146 Torsion                  1    14    13    12         103.53918
  147 Torsion                  1    14    13    15        -139.91883
  148 Torsion                  1    14    13    19         -21.83273
  149 Torsion                  2     1     6     5         -33.38725
  150 Torsion                  2     1     6    10          96.41886
  151 Torsion                  2     1     6    20        -150.29423
  152 Torsion                  2     1    14    13        -164.36829
  153 Torsion                  2     3     4     5         -36.49096
  154 Torsion                  2     3     4    17        -158.67143
  155 Torsion                  2     3     4    22          83.32022
  156 Torsion                  3     2     1     6          67.60310
  157 Torsion                  3     2     1    14        -160.77862
  158 Torsion                  3     2     1    21         -50.87523
  159 Torsion                  3     4     5     6          66.58265
  160 Torsion                  3     4     5     7        -163.83888
  161 Torsion                  3     4     5    23         -47.83699
  162 Torsion                  3     4    17    37         -56.51570
  163 Torsion                  3     4    17    38          63.14837
  164 Torsion                  3     4    17    39        -175.60049
  165 Torsion                  4     5     6    10        -169.78194
  166 Torsion                  4     5     6    20          75.60390
  167 Torsion                  4     5     7     8         171.29460
  168 Torsion                  4     5     7    24          51.46578
  169 Torsion                  4     5     7    25         -66.46411
  170 Torsion                  5     4     3    16         141.75066
  171 Torsion                  5     4    17    37        -173.81173
  172 Torsion                  5     4    17    38         -54.14767
  173 Torsion                  5     4    17    39          67.10347
  174 Torsion                  5     6     1    14        -164.86979
  175 Torsion                  5     6     1    21          82.41013
  176 Torsion                  5     6    10     9          -0.00607
  177 Torsion                  5     6    10    11         133.05510
  178 Torsion                  5     6    10    29        -112.24204
  179 Torsion                  5     6    20    19        -174.80138
  180 Torsion                  5     7     8     9           3.81358
  181 Torsion                  5     7     8    26        -118.46716
  182 Torsion                  5     7     8    27         126.80268
  183 Torsion                  6     1    14    13         -32.99184
  184 Torsion                  6     5     4    17        -173.53092
  185 Torsion                  6     5     4    22         -51.41988
  186 Torsion                  6     5     7     8         -59.16160
  187 Torsion                  6     5     7    24        -178.99042
  188 Torsion                  6     5     7    25          63.07969
  189 Torsion                  6    10     9     8         -51.98004
  190 Torsion                  6    10     9    18        -173.27862
  191 Torsion                  6    10     9    28          67.98519
  192 Torsion                  6    10    11    12          66.61308
  193 Torsion                  6    10    11    30         -56.07310
  194 Torsion                  6    10    11    31        -174.26500
  195 Torsion                  6    20    19    13          17.10638
  196 Torsion                  7     5     4    17         -43.95245
  197 Torsion                  7     5     4    22          78.15859
  198 Torsion                  7     5     6    10          56.75720
  199 Torsion                  7     5     6    20         -57.85697
  200 Torsion                  7     8     9    10          50.71290
  201 Torsion                  7     8     9    18         174.88469
  202 Torsion                  7     8     9    28         -69.23132
  203 Torsion                  8     7     5    23          56.61119
  204 Torsion                  8     9    10    11         176.11340
  205 Torsion                  8     9    10    29          63.17758
  206 Torsion                  8     9    18    40         -69.39083
  207 Torsion                  8     9    18    41          50.71579
  208 Torsion                  8     9    18    42         169.43062
  209 Torsion                  9     8     7    24         125.47567
  210 Torsion                  9     8     7    25        -118.79638
  211 Torsion                  9    10     6    20         120.62147
  212 Torsion                  9    10    11    12        -161.17213
  213 Torsion                  9    10    11    30          76.14169
  214 Torsion                  9    10    11    31         -42.05021
  215 Torsion                 10     6     1    14         -35.06368
  216 Torsion                 10     6     1    21        -147.78375
  217 Torsion                 10     6     5    23         -57.97496
  218 Torsion                 10     6    20    19          66.90806
  219 Torsion                 10     9     8    26         172.91494
  220 Torsion                 10     9     8    27         -71.51215
  221 Torsion                 10     9    18    40          52.30992
  222 Torsion                 10     9    18    41         172.41653
  223 Torsion                 10     9    18    42         -68.86864
  224 Torsion                 10    11    12    13         -48.31699
  225 Torsion                 10    11    12    32        -169.79277
  226 Torsion                 10    11    12    33          73.93514
  227 Torsion                 11    10     6    20        -106.31736
  228 Torsion                 11    10     9    18          54.81482
  229 Torsion                 11    10     9    28         -63.92138
  230 Torsion                 11    12    13    14         -50.32503
  231 Torsion                 11    12    13    15        -165.08861
  232 Torsion                 11    12    13    19          79.92617
  233 Torsion                 12    11    10    29         -49.60629
  234 Torsion                 12    13    15    34         179.68324
  235 Torsion                 12    13    15    35         -61.57400
  236 Torsion                 12    13    15    36          60.92651
  237 Torsion                 12    13    19    20         -91.68024
  238 Torsion                 13    12    11    30          73.97100
  239 Torsion                 13    12    11    31        -170.30139
  240 Torsion                 13    14     1    21          84.05509
  241 Torsion                 14     1     6    20          78.22323
  242 Torsion                 14    13    12    32          69.15511
  243 Torsion                 14    13    12    33        -172.24937
  244 Torsion                 14    13    15    34          64.93932
  245 Torsion                 14    13    15    35        -176.31792
  246 Torsion                 14    13    15    36         -53.81741
  247 Torsion                 14    13    19    20          31.77635
  248 Torsion                 15    13    12    32         -45.60848
  249 Torsion                 15    13    12    33          72.98704
  250 Torsion                 15    13    19    20         150.69394
  251 Torsion                 16     3     4    17          19.57019
  252 Torsion                 16     3     4    22         -98.43816
  253 Torsion                 17     4     5    23          72.04944
  254 Torsion                 18     9     8    26         -62.91327
  255 Torsion                 18     9     8    27          52.65964
  256 Torsion                 18     9    10    29         -58.12099
  257 Torsion                 19    13    12    32        -160.59370
  258 Torsion                 19    13    12    33         -41.99818
  259 Torsion                 19    13    15    34         -61.84802
  260 Torsion                 19    13    15    35          56.89474
  261 Torsion                 19    13    15    36         179.39525
  262 Torsion                 20     6     1    21         -34.49684
  263 Torsion                 20     6     5    23        -172.58913
  264 Torsion                 20     6    10    29           8.38550
  265 Torsion                 22     4     5    23        -165.83952
  266 Torsion                 22     4    17    37          62.06981
  267 Torsion                 22     4    17    38        -178.26613
  268 Torsion                 22     4    17    39         -57.01499
  269 Torsion                 23     5     7    24         -63.21763
  270 Torsion                 23     5     7    25         178.85248
  271 Torsion                 24     7     8    26           3.19493
  272 Torsion                 24     7     8    27        -111.53522
  273 Torsion                 25     7     8    26         118.92288
  274 Torsion                 25     7     8    27           4.19272
  275 Torsion                 26     8     9    28          52.97072
  276 Torsion                 27     8     9    28         168.54363
  277 Torsion                 28     9    10    29        -176.85719
  278 Torsion                 28     9    18    40         172.76907
  279 Torsion                 28     9    18    41         -67.12432
  280 Torsion                 28     9    18    42          51.59051
  281 Torsion                 29    10    11    30        -172.29247
  282 Torsion                 29    10    11    31          69.51563
  283 Torsion                 30    11    12    32         -47.50478
  284 Torsion                 30    11    12    33        -163.77687
  285 Torsion                 31    11    12    32          68.22283
  286 Torsion                 31    11    12    33         -48.04926


            XYZ format geometry
            -------------------
    42
 geometry
 C                     1.39285618     0.02243293    -0.18791728
 O                     1.65006047     1.03473925    -1.15675789
 C                     1.55095530     2.30329247    -0.64705236
 C                     0.60001256     2.43756544     0.56017615
 C                    -0.56520516     1.47169334     0.26833612
 C                    -0.07655576    -0.00486270     0.29054943
 C                    -1.85153333     1.62870684     1.06704583
 C                    -2.95683364     0.72971769     0.49034282
 C                    -2.50004943    -0.17854260    -0.68004697
 C                    -1.21390633    -0.94522035    -0.26362164
 C                    -0.69967630    -1.95188906    -1.28812894
 C                     0.24786495    -2.95187202    -0.61239229
 C                     1.30344296    -2.25573257     0.25883756
 O                     1.89354416    -1.24048059    -0.55116799
 C                     2.41743854    -3.25078303     0.59235264
 O                     2.15629536     3.24016781    -1.15282771
 C                     0.15521428     3.89208252     0.70758304
 C                    -3.66283520    -1.10283030    -1.06430434
 O                     0.73356630    -1.88077909     1.54932651
 O                     0.14685144    -0.50326302     1.62585358
 H                     2.04283426     0.28467249     0.66297740
 H                     1.14015912     2.15502709     1.47096085
 H                    -0.83315039     1.71094058    -0.77315657
 H                    -2.20845649     2.66385932     1.03892131
 H                    -1.68378999     1.38842748     2.12343673
 H                    -3.78710748     1.36170388     0.14981121
 H                    -3.36268445     0.11364678     1.30354627
 H                    -2.28877224     0.43860197    -1.56203011
 H                    -1.56861167    -1.56096923     0.58014009
 H                    -0.19752370    -1.43189754    -2.11251526
 H                    -1.51248572    -2.52926530    -1.73793994
 H                     0.72894292    -3.53028020    -1.41122959
 H                    -0.33721014    -3.65169686    -0.00283712
 H                     3.18277770    -2.76632345     1.21024608
 H                     2.03473683    -4.10416115     1.16264182
 H                     2.91833193    -3.61580130    -0.31077181
 H                     1.02051450     4.55718588     0.80448487
 H                    -0.41957349     4.22454232    -0.16376406
 H                    -0.45863968     4.02896765     1.60304721
 H                    -3.85838448    -1.84468041    -0.28296178
 H                    -4.58121026    -0.52582282    -1.21922136
 H                    -3.46037666    -1.63230371    -1.99975698

 ==============================================================================
                                internuclear distances
 ------------------------------------------------------------------------------
       center one      |      center two      | atomic units |  angstroms
 ------------------------------------------------------------------------------
    2 O                |   1 C                |     2.69216  |     1.42463
    3 C                |   2 O                |     2.59027  |     1.37071
    4 C                |   3 C                |     2.91516  |     1.54263
    5 C                |   4 C                |     2.91276  |     1.54137
    6 C                |   1 C                |     2.92074  |     1.54559
    6 C                |   5 C                |     2.93941  |     1.55547
    7 C                |   5 C                |     2.87663  |     1.52225
    8 C                |   7 C                |     2.90456  |     1.53703
    9 C                |   8 C                |     2.92962  |     1.55029
   10 C                |   6 C                |     2.97891  |     1.57637
   10 C                |   9 C                |     2.93691  |     1.55415
   11 C                |  10 C                |     2.88295  |     1.52559
   12 C                |  11 C                |     2.89962  |     1.53441
   13 C                |  12 C                |     2.90176  |     1.53554
   14 O                |   1 C                |     2.65746  |     1.40627
   14 O                |  13 C                |     2.69580  |     1.42656
   15 C                |  13 C                |     2.89217  |     1.53047
   16 O                |   3 C                |     2.31442  |     1.22474
   17 C                |   4 C                |     2.88775  |     1.52813
   18 C                |   9 C                |     2.89938  |     1.53429
   19 O                |  13 C                |     2.75842  |     1.45970
   20 O                |   6 C                |     2.72629  |     1.44269
   21 H                |   1 C                |     2.08321  |     1.10239
   22 H                |   4 C                |     2.07105  |     1.09595
   23 H                |   5 C                |     2.08191  |     1.10170
   24 H                |   7 C                |     2.06985  |     1.09532
   25 H                |   7 C                |     2.07167  |     1.09628
   26 H                |   8 C                |     2.07416  |     1.09760
   27 H                |   8 C                |     2.07488  |     1.09798
   28 H                |   9 C                |     2.07302  |     1.09700
   29 H                |  10 C                |     2.08461  |     1.10313
   30 H                |  11 C                |     2.07195  |     1.09643
   31 H                |  11 C                |     2.06694  |     1.09378
   32 H                |  12 C                |     2.07365  |     1.09733
   33 H                |  12 C                |     2.07322  |     1.09710
   34 H                |  15 C                |     2.07202  |     1.09647
   35 H                |  15 C                |     2.07004  |     1.09542
   36 H                |  15 C                |     2.06989  |     1.09534
   37 H                |  17 C                |     2.07052  |     1.09567
   38 H                |  17 C                |     2.07023  |     1.09552
   39 H                |  17 C                |     2.06786  |     1.09426
   40 H                |  18 C                |     2.06930  |     1.09502
   41 H                |  18 C                |     2.07039  |     1.09560
   42 H                |  18 C                |     2.06699  |     1.09380
 ------------------------------------------------------------------------------
                         number of included internuclear distances:         44
 ==============================================================================


 ==============================================================================
                                 internuclear angles
 ------------------------------------------------------------------------------
        center 1       |       center 2       |       center 3       |  degrees
 ------------------------------------------------------------------------------
    2 O                |   1 C                |   6 C                |   113.25
    2 O                |   1 C                |  14 O                |   113.47
    2 O                |   1 C                |  21 H                |   104.44
    6 C                |   1 C                |  14 O                |   113.74
    6 C                |   1 C                |  21 H                |   109.01
   14 O                |   1 C                |  21 H                |   101.72
    1 C                |   2 O                |   3 C                |   113.06
    2 O                |   3 C                |   4 C                |   114.59
    2 O                |   3 C                |  16 O                |   121.24
    4 C                |   3 C                |  16 O                |   124.14
    3 C                |   4 C                |   5 C                |   105.27
    3 C                |   4 C                |  17 C                |   109.74
    3 C                |   4 C                |  22 H                |   108.91
    5 C                |   4 C                |  17 C                |   113.25
    5 C                |   4 C                |  22 H                |   111.62
   17 C                |   4 C                |  22 H                |   107.98
    4 C                |   5 C                |   6 C                |   110.77
    4 C                |   5 C                |   7 C                |   118.35
    4 C                |   5 C                |  23 H                |   103.11
    6 C                |   5 C                |   7 C                |   110.85
    6 C                |   5 C                |  23 H                |   107.22
    7 C                |   5 C                |  23 H                |   105.55
    1 C                |   6 C                |   5 C                |   106.11
    1 C                |   6 C                |  10 C                |   125.99
    1 C                |   6 C                |  20 O                |    98.36
    5 C                |   6 C                |  10 C                |   109.55
    5 C                |   6 C                |  20 O                |   112.94
   10 C                |   6 C                |  20 O                |   103.36
    5 C                |   7 C                |   8 C                |   110.52
    5 C                |   7 C                |  24 H                |   111.06
    5 C                |   7 C                |  25 H                |   110.71
    8 C                |   7 C                |  24 H                |   107.99
    8 C                |   7 C                |  25 H                |   110.08
   24 H                |   7 C                |  25 H                |   106.36
    7 C                |   8 C                |   9 C                |   114.46
    7 C                |   8 C                |  26 H                |   108.88
    7 C                |   8 C                |  27 H                |   108.43
    9 C                |   8 C                |  26 H                |   109.03
    9 C                |   8 C                |  27 H                |   109.84
   26 H                |   8 C                |  27 H                |   105.86
    8 C                |   9 C                |  10 C                |   109.30
    8 C                |   9 C                |  18 C                |   108.58
    8 C                |   9 C                |  28 H                |   109.52
   10 C                |   9 C                |  18 C                |   113.40
   10 C                |   9 C                |  28 H                |   109.49
   18 C                |   9 C                |  28 H                |   106.47
    6 C                |  10 C                |   9 C                |   113.39
    6 C                |  10 C                |  11 C                |   112.74
    6 C                |  10 C                |  29 H                |   107.22
    9 C                |  10 C                |  11 C                |   115.12
    9 C                |  10 C                |  29 H                |   102.37
   11 C                |  10 C                |  29 H                |   104.70
   10 C                |  11 C                |  12 C                |   110.03
   10 C                |  11 C                |  30 H                |   110.26
   10 C                |  11 C                |  31 H                |   111.96
   12 C                |  11 C                |  30 H                |   110.94
   12 C                |  11 C                |  31 H                |   107.22
   30 H                |  11 C                |  31 H                |   106.35
   11 C                |  12 C                |  13 C                |   112.27
   11 C                |  12 C                |  32 H                |   107.08
   11 C                |  12 C                |  33 H                |   109.33
   13 C                |  12 C                |  32 H                |   110.53
   13 C                |  12 C                |  33 H                |   109.91
   32 H                |  12 C                |  33 H                |   107.58
   12 C                |  13 C                |  14 O                |   106.55
   12 C                |  13 C                |  15 C                |   109.22
   12 C                |  13 C                |  19 O                |   110.47
   14 O                |  13 C                |  15 C                |   106.58
   14 O                |  13 C                |  19 O                |   118.73
   15 C                |  13 C                |  19 O                |   104.98
    1 C                |  14 O                |  13 C                |   110.19
   13 C                |  15 C                |  34 H                |   110.10
   13 C                |  15 C                |  35 H                |   111.45
   13 C                |  15 C                |  36 H                |   111.71
   34 H                |  15 C                |  35 H                |   107.14
   34 H                |  15 C                |  36 H                |   107.02
   35 H                |  15 C                |  36 H                |   109.23
    4 C                |  17 C                |  37 H                |   110.88
    4 C                |  17 C                |  38 H                |   111.40
    4 C                |  17 C                |  39 H                |   111.18
   37 H                |  17 C                |  38 H                |   107.49
   37 H                |  17 C                |  39 H                |   107.14
   38 H                |  17 C                |  39 H                |   108.58
    9 C                |  18 C                |  40 H                |   111.39
    9 C                |  18 C                |  41 H                |   110.70
    9 C                |  18 C                |  42 H                |   111.44
   40 H                |  18 C                |  41 H                |   107.94
   40 H                |  18 C                |  42 H                |   108.38
   41 H                |  18 C                |  42 H                |   106.81
 ------------------------------------------------------------------------------
                            number of included internuclear angles:         89
 ==============================================================================


 Summary of "ao basis" -> "" (cartesian)
 ------------------------------------------------------------------------------
       Tag                 Description            Shells   Functions and Types
 ---------------- ------------------------------  ------  ---------------------
 *                           6-31G*                   on all atoms 


                              NWChem Property Module
                              ----------------------


                                     molecule

  itol2e modified to match energy
  convergence criterion.

                                 NWChem DFT Module
                                 -----------------


                                     molecule


                      Basis "ao basis" -> "ao basis" (cartesian)
                      -----
  C (Carbon)
  ----------
            Exponent  Coefficients 
       -------------- ---------------------------------------------------------
  1 S  3.04752490E+03  0.001835
  1 S  4.57369510E+02  0.014037
  1 S  1.03948690E+02  0.068843
  1 S  2.92101550E+01  0.232184
  1 S  9.28666300E+00  0.467941
  1 S  3.16392700E+00  0.362312

  2 S  7.86827240E+00 -0.119332
  2 S  1.88128850E+00 -0.160854
  2 S  5.44249300E-01  1.143456

  3 P  7.86827240E+00  0.068999
  3 P  1.88128850E+00  0.316424
  3 P  5.44249300E-01  0.744308

  4 S  1.68714400E-01  1.000000

  5 P  1.68714400E-01  1.000000

  6 D  8.00000000E-01  1.000000

  O (Oxygen)
  ----------
            Exponent  Coefficients 
       -------------- ---------------------------------------------------------
  1 S  5.48467170E+03  0.001831
  1 S  8.25234950E+02  0.013950
  1 S  1.88046960E+02  0.068445
  1 S  5.29645000E+01  0.232714
  1 S  1.68975700E+01  0.470193
  1 S  5.79963530E+00  0.358521

  2 S  1.55396160E+01 -0.110778
  2 S  3.59993360E+00 -0.148026
  2 S  1.01376180E+00  1.130767

  3 P  1.55396160E+01  0.070874
  3 P  3.59993360E+00  0.339753
  3 P  1.01376180E+00  0.727159

  4 S  2.70005800E-01  1.000000

  5 P  2.70005800E-01  1.000000

  6 D  8.00000000E-01  1.000000

  H (Hydrogen)
  ------------
            Exponent  Coefficients 
       -------------- ---------------------------------------------------------
  1 S  1.87311370E+01  0.033495
  1 S  2.82539370E+00  0.234727
  1 S  6.40121700E-01  0.813757

  2 S  1.61277800E-01  1.000000


 Summary of "ao basis" -> "ao basis" (cartesian)
 ------------------------------------------------------------------------------
       Tag                 Description            Shells   Functions and Types
 ---------------- ------------------------------  ------  ---------------------
 C                           6-31G*                  6       15   3s2p1d
 O                           6-31G*                  6       15   3s2p1d
 H                           6-31G*                  2        2   2s


 Summary of "ao basis" -> "ao basis" (cartesian)
 ------------------------------------------------------------------------------
       Tag                 Description            Shells   Functions and Types
 ---------------- ------------------------------  ------  ---------------------
 C                           6-31G*                  6       15   3s2p1d
 O                           6-31G*                  6       15   3s2p1d
 H                           6-31G*                  2        2   2s


  Caching 1-el integrals 
  itol2e modified to match energy
  convergence criterion.

            General Information
            -------------------
          SCF calculation type: DFT
          Wavefunction type:  closed shell.
          No. of atoms     :    42
          No. of electrons :   152
           Alpha electrons :    76
            Beta electrons :    76
          Charge           :     0
          Spin multiplicity:     1
          Use of symmetry is: off; symmetry adaption is: off
          Maximum number of iterations:  30
          AO basis - number of functions:   344
                     number of shells:   164
          Convergence on energy requested: 1.00D-07
          Convergence on density requested: 1.00D-05
          Convergence on gradient requested: 5.00D-04

              XC Information
              --------------
                         B3LYP Method XC Potential
                     Hartree-Fock (Exact) Exchange  0.200          
                        Slater Exchange Functional  0.800 local    
                    Becke 1988 Exchange Functional  0.720 non-local
              Lee-Yang-Parr Correlation Functional  0.810          
                  VWN I RPA Correlation Functional  0.190 local    

             Grid Information
             ----------------
          Grid used for XC integration:  fine      
          Radial quadrature: Mura-Knowles        
          Angular quadrature: Lebedev. 
          Tag              B.-S. Rad. Rad. Pts. Rad. Cut. Ang. Pts.
          ---              ---------- --------- --------- ---------
          C                   0.70       70          15.0       590
          O                   0.60       70          13.0       590
          H                   0.35       60          14.0       590
          Grid pruning is: on 
          Number of quadrature shells:  2720
          Spatial weights used:  Erf1

          Convergence Information
          -----------------------
          Convergence aids based upon iterative change in 
          total energy or number of iterations. 
          Levelshifting, if invoked, occurs when the 
          HOMO/LUMO gap drops below (HL_TOL): 1.00D-02
          DIIS, if invoked, will attempt to extrapolate 
          using up to (NFOCK): 10 stored Fock matrices.

                    Damping( 0%)  Levelshifting(0.5)       DIIS
                  --------------- ------------------- ---------------
          dE  on:    start            ASAP                start   
          dE off:    2 iters         30 iters            30 iters 


      Screening Tolerance Information
      -------------------------------
          Density screening/tol_rho: 1.00D-11
          AO Gaussian exp screening on grid/accAOfunc:  16
          CD Gaussian exp screening on grid/accCDfunc:  20
          XC Gaussian exp screening on grid/accXCfunc:  20
          Schwarz screening/accCoul: 1.00D-08


      Superposition of Atomic Density Guess
      -------------------------------------

 Sum of atomic energies:        -949.63668925

      Non-variational initial energy
      ------------------------------

 Total energy =    -962.334487
 1-e energy   =   -4941.203775
 2-e energy   =    2145.347480
 HOMO         =      -0.251222
 LUMO         =      -0.034174

   Time after variat. SCF:      6.7
   Time prior to 1st pass:      6.7

 Grid_pts file          = ./molecule.gridpts.0
 Record size in doubles =  12289        No. of grid_pts per rec  =   3070
 Max. records in memory =     97        Max. recs in file   =     21248


           Memory utilization after 1st SCF pass: 
           Heap Space remaining (MW):       11.89            11893134
          Stack Space remaining (MW):       13.10            13103364

   convergence    iter        energy       DeltaE   RMS-Dens  Diis-err    time
 ---------------- ----- ----------------- --------- --------- ---------  ------
 d= 0,ls=0.0,diis     1   -960.4185720670 -2.79D+03  9.11D-03  3.98D+00    48.6
 d= 0,ls=0.0,diis     2   -959.8534074907  5.65D-01  6.96D-03  9.84D+00    85.7
 d= 0,ls=0.0,diis     3   -960.7545663818 -9.01D-01  2.13D-03  7.89D-01   122.5
 d= 0,ls=0.0,diis     4   -960.8082939441 -5.37D-02  9.94D-04  2.40D-01   159.3
 d= 0,ls=0.0,diis     5   -960.8298873419 -2.16D-02  2.37D-04  1.08D-02   196.2
  Resetting Diis
 d= 0,ls=0.0,diis     6   -960.8307933665 -9.06D-04  8.33D-05  8.60D-04   237.7
 d= 0,ls=0.0,diis     7   -960.8308765649 -8.32D-05  5.26D-05  1.15D-04   279.1
 d= 0,ls=0.0,diis     8   -960.8308438550  3.27D-05  3.44D-05  4.68D-04   320.6
 d= 0,ls=0.0,diis     9   -960.8308874445 -4.36D-05  5.53D-06  6.22D-06   362.0
 d= 0,ls=0.0,diis    10   -960.8308880847 -6.40D-07  1.13D-06  2.26D-07   403.5
 d= 0,ls=0.0,diis    11   -960.8308881076 -2.28D-08  3.22D-07  1.54D-08   444.9


         Total DFT energy =     -960.830888107583
      One electron energy =    -4953.573350061789
           Coulomb energy =     2291.843628703531
    Exchange-Corr. energy =     -132.622974567013
 Nuclear repulsion energy =     1833.521807817688

 Numeric. integr. density =      152.000009676774

     Total iterative time =    438.2s


                       DFT Final Molecular Orbital Analysis
                       ------------------------------------

 Vector   20  Occ=2.000000D+00  E=-1.018280D+01
              MO Center= -3.7D+00, -1.1D+00, -1.1D+00, r^2= 2.8D-02
   Bfn.  Coefficient  Atom+Function         Bfn.  Coefficient  Atom+Function  
  ----- ------------  ---------------      ----- ------------  ---------------
   256      0.992923  18 C  s         

 Vector   21  Occ=2.000000D+00  E=-1.130765D+00
              MO Center=  1.0D+00, -6.5D-01,  4.4D-01, r^2= 3.2D+00
   Bfn.  Coefficient  Atom+Function         Bfn.  Coefficient  Atom+Function  
  ----- ------------  ---------------      ----- ------------  ---------------
   272      0.227167  19 O  s               287      0.223801  20 O  s         
   201      0.222198  14 O  s               276      0.221734  19 O  s         
   291      0.205058  20 O  s                21      0.192553   2 O  s         
   197      0.187957  14 O  s                17      0.178015   2 O  s         

 Vector   22  Occ=2.000000D+00  E=-1.106290D+00
              MO Center=  1.3D+00,  6.5D-01, -2.3D-01, r^2= 4.0D+00
   Bfn.  Coefficient  Atom+Function         Bfn.  Coefficient  Atom+Function  
  ----- ------------  ---------------      ----- ------------  ---------------
    21      0.343818   2 O  s                17      0.319418   2 O  s         
   272     -0.183080  19 O  s               287     -0.175768  20 O  s         
   291     -0.173826  20 O  s                32      0.167703   3 C  s         
   276     -0.167635  19 O  s         

 Vector   23  Occ=2.000000D+00  E=-1.060249D+00
              MO Center=  1.5D+00, -5.5D-01, -1.4D-01, r^2= 3.6D+00
   Bfn.  Coefficient  Atom+Function         Bfn.  Coefficient  Atom+Function  
  ----- ------------  ---------------      ----- ------------  ---------------
   201      0.399205  14 O  s               197      0.357291  14 O  s         
   291     -0.179733  20 O  s               287     -0.174037  20 O  s         
   196     -0.166118  14 O  s         

 Vector   24  Occ=2.000000D+00  E=-1.018260D+00
              MO Center=  1.8D+00,  2.2D+00, -9.0D-01, r^2= 2.6D+00
   Bfn.  Coefficient  Atom+Function         Bfn.  Coefficient  Atom+Function  
  ----- ------------  ---------------      ----- ------------  ---------------
   231      0.384514  16 O  s               227      0.368094  16 O  s         
    21     -0.242265   2 O  s                17     -0.213418   2 O  s         
    34      0.194263   3 C  py              226     -0.171527  16 O  s         

 Vector   25  Occ=2.000000D+00  E=-9.483295D-01
              MO Center=  5.4D-01, -1.1D+00,  1.0D+00, r^2= 2.4D+00
   Bfn.  Coefficient  Atom+Function         Bfn.  Coefficient  Atom+Function  
  ----- ------------  ---------------      ----- ------------  ---------------
   276      0.368560  19 O  s               272      0.314760  19 O  s         
   291     -0.305843  20 O  s               287     -0.253219  20 O  s         
    77     -0.159224   6 C  s         

 Vector   26  Occ=2.000000D+00  E=-8.573306D-01
              MO Center= -9.5D-01,  4.1D-01,  1.5D-01, r^2= 5.1D+00
   Bfn.  Coefficient  Atom+Function         Bfn.  Coefficient  Atom+Function  
  ----- ------------  ---------------      ----- ------------  ---------------
    62      0.181473   5 C  s               291     -0.154348  20 O  s         

 Vector   27  Occ=2.000000D+00  E=-8.217115D-01
              MO Center= -5.3D-01,  5.4D-01, -1.0D-01, r^2= 6.9D+00
   Bfn.  Coefficient  Atom+Function         Bfn.  Coefficient  Atom+Function  
  ----- ------------  ---------------      ----- ------------  ---------------
    47      0.199904   4 C  s                51      0.167510   4 C  s         
   137     -0.153708  10 C  s         

 Vector   28  Occ=2.000000D+00  E=-7.980894D-01
              MO Center= -6.8D-01, -1.0D+00, -1.6D-01, r^2= 7.7D+00
   Bfn.  Coefficient  Atom+Function         Bfn.  Coefficient  Atom+Function  
  ----- ------------  ---------------      ----- ------------  ---------------
   167      0.188962  12 C  s               107     -0.156025   8 C  s         

 Vector   29  Occ=2.000000D+00  E=-7.660751D-01
              MO Center=  4.4D-01, -8.6D-01,  2.2D-01, r^2= 8.0D+00
   Bfn.  Coefficient  Atom+Function         Bfn.  Coefficient  Atom+Function  
  ----- ------------  ---------------      ----- ------------  ---------------
   212      0.182944  15 C  s               291      0.161079  20 O  s         
   216      0.158338  15 C  s               276     -0.151415  19 O  s         

 Vector   30  Occ=2.000000D+00  E=-7.564009D-01
              MO Center= -6.0D-01,  9.5D-01,  6.1D-02, r^2= 7.8D+00
   Bfn.  Coefficient  Atom+Function         Bfn.  Coefficient  Atom+Function  
  ----- ------------  ---------------      ----- ------------  ---------------
   242      0.162301  17 C  s               291      0.159816  20 O  s         
   257      0.156855  18 C  s         

 Vector   31  Occ=2.000000D+00  E=-7.332269D-01
              MO Center= -1.8D-01, -1.0D+00,  1.2D-01, r^2= 9.1D+00
   Bfn.  Coefficient  Atom+Function         Bfn.  Coefficient  Atom+Function  
  ----- ------------  ---------------      ----- ------------  ---------------
   212      0.187569  15 C  s               216      0.170240  15 C  s         
    92     -0.156551   7 C  s         

 Vector   32  Occ=2.000000D+00  E=-6.999170D-01
              MO Center=  4.3D-01,  2.2D-01, -1.7D-01, r^2= 8.0D+00
   Bfn.  Coefficient  Atom+Function         Bfn.  Coefficient  Atom+Function  
  ----- ------------  ---------------      ----- ------------  ---------------
     2      0.213834   1 C  s                19     -0.209518   2 O  py        
     6      0.186584   1 C  s         

 Vector   33  Occ=2.000000D+00  E=-6.898145D-01
              MO Center= -8.7D-01, -2.2D-01, -1.6D-01, r^2= 1.2D+01
   Bfn.  Coefficient  Atom+Function         Bfn.  Coefficient  Atom+Function  
  ----- ------------  ---------------      ----- ------------  ---------------
   257      0.197563  18 C  s               261      0.193133  18 C  s         
   242     -0.173190  17 C  s               137     -0.168731  10 C  s         
   246     -0.163180  17 C  s               141     -0.161790  10 C  s         

 Vector   34  Occ=2.000000D+00  E=-6.599319D-01
              MO Center= -6.5D-01, -4.4D-01,  6.8D-02, r^2= 9.3D+00
   Bfn.  Coefficient  Atom+Function         Bfn.  Coefficient  Atom+Function  
  ----- ------------  ---------------      ----- ------------  ---------------
   107      0.169098   8 C  s               111      0.167168   8 C  s         

 Vector   35  Occ=2.000000D+00  E=-6.527932D-01
              MO Center=  1.8D-01,  8.0D-01,  1.9D-01, r^2= 1.1D+01
   Bfn.  Coefficient  Atom+Function         Bfn.  Coefficient  Atom+Function  
  ----- ------------  ---------------      ----- ------------  ---------------
   242      0.184789  17 C  s               246      0.181177  17 C  s         

 Vector   36  Occ=2.000000D+00  E=-6.213789D-01
              MO Center= -7.8D-01, -1.9D-01, -1.5D-01, r^2= 7.7D+00
   Bfn.  Coefficient  Atom+Function         Bfn.  Coefficient  Atom+Function  
  ----- ------------  ---------------      ----- ------------  ---------------
    19      0.154843   2 O  py              126     -0.151131   9 C  s         

 Vector   37  Occ=2.000000D+00  E=-5.949313D-01
              MO Center= -4.6D-01,  6.8D-02, -7.2D-02, r^2= 7.7D+00
   Bfn.  Coefficient  Atom+Function         Bfn.  Coefficient  Atom+Function  
  ----- ------------  ---------------      ----- ------------  ---------------
   156      0.156884  11 C  s         

 Vector   38  Occ=2.000000D+00  E=-5.750521D-01
              MO Center=  1.2D+00, -3.1D-01, -4.2D-01, r^2= 6.8D+00
   Bfn.  Coefficient  Atom+Function         Bfn.  Coefficient  Atom+Function  
  ----- ------------  ---------------      ----- ------------  ---------------
    19      0.285539   2 O  py              199      0.244473  14 O  py        
     4     -0.190093   1 C  py        

 Vector   39  Occ=2.000000D+00  E=-5.735739D-01
              MO Center= -8.1D-01, -3.1D-01, -5.0D-02, r^2= 7.6D+00
   Bfn.  Coefficient  Atom+Function         Bfn.  Coefficient  Atom+Function  
  ----- ------------  ---------------      ----- ------------  ---------------
   122      0.170794   9 C  s               126      0.167415   9 C  s         

 Vector   40  Occ=2.000000D+00  E=-5.520187D-01
              MO Center=  2.7D-01, -4.3D-01,  4.3D-01, r^2= 5.8D+00
   Bfn.  Coefficient  Atom+Function         Bfn.  Coefficient  Atom+Function  
  ----- ------------  ---------------      ----- ------------  ---------------
   289      0.202672  20 O  py              274     -0.191594  19 O  py        
   185      0.180243  13 C  pz               80      0.163699   6 C  pz        
   199      0.150875  14 O  py        

 Vector   41  Occ=2.000000D+00  E=-5.332109D-01
              MO Center=  1.5D-03, -6.7D-02, -1.0D-01, r^2= 7.3D+00
   Bfn.  Coefficient  Atom+Function         Bfn.  Coefficient  Atom+Function  
  ----- ------------  ---------------      ----- ------------  ---------------
     5      0.153959   1 C  pz        

 Vector   42  Occ=2.000000D+00  E=-5.247799D-01
              MO Center= -1.2D-04,  5.1D-01,  2.8D-01, r^2= 6.7D+00
   Bfn.  Coefficient  Atom+Function         Bfn.  Coefficient  Atom+Function  
  ----- ------------  ---------------      ----- ------------  ---------------
   276     -0.192407  19 O  s                64      0.185587   5 C  py        
    50     -0.153970   4 C  pz        

 Vector   43  Occ=2.000000D+00  E=-5.171966D-01
              MO Center=  6.2D-01,  1.4D+00,  1.3D-01, r^2= 6.5D+00
   Bfn.  Coefficient  Atom+Function         Bfn.  Coefficient  Atom+Function  
  ----- ------------  ---------------      ----- ------------  ---------------
    50      0.207856   4 C  pz               35     -0.150717   3 C  pz        

 Vector   44  Occ=2.000000D+00  E=-4.927016D-01
              MO Center= -4.9D-01,  2.7D-01, -1.1D-01, r^2= 7.3D+00
   Bfn.  Coefficient  Atom+Function         Bfn.  Coefficient  Atom+Function  
  ----- ------------  ---------------      ----- ------------  ---------------
    18      0.180391   2 O  px                3      0.167769   1 C  px        
   138      0.157452  10 C  px        

 Vector   45  Occ=2.000000D+00  E=-4.753684D-01
              MO Center=  5.1D-01, -1.4D+00,  2.4D-02, r^2= 6.8D+00
   Bfn.  Coefficient  Atom+Function         Bfn.  Coefficient  Atom+Function  
  ----- ------------  ---------------      ----- ------------  ---------------
   184      0.190177  13 C  py              290     -0.169621  20 O  pz        
   154     -0.162129  11 C  py              168     -0.161321  12 C  px        

 Vector   46  Occ=2.000000D+00  E=-4.692430D-01
              MO Center= -9.0D-01,  8.8D-02,  2.0D-02, r^2= 9.2D+00
   Bfn.  Coefficient  Atom+Function         Bfn.  Coefficient  Atom+Function  
  ----- ------------  ---------------      ----- ------------  ---------------
   201      0.190633  14 O  s               109      0.163684   8 C  py        

 Vector   47  Occ=2.000000D+00  E=-4.612098D-01
              MO Center=  1.5D-01, -6.2D-01, -7.9D-03, r^2= 9.3D+00
   Bfn.  Coefficient  Atom+Function         Bfn.  Coefficient  Atom+Function  
  ----- ------------  ---------------      ----- ------------  ---------------
    20      0.183594   2 O  pz        

 Vector   48  Occ=2.000000D+00  E=-4.534356D-01
              MO Center=  6.5D-02, -3.8D-01, -4.4D-02, r^2= 9.9D+00
   Bfn.  Coefficient  Atom+Function         Bfn.  Coefficient  Atom+Function  
  ----- ------------  ---------------      ----- ------------  ---------------
   170      0.163866  12 C  pz        

 Vector   49  Occ=2.000000D+00  E=-4.444743D-01
              MO Center=  1.3D+00,  2.2D+00, -8.6D-01, r^2= 7.2D+00
   Bfn.  Coefficient  Atom+Function         Bfn.  Coefficient  Atom+Function  
  ----- ------------  ---------------      ----- ------------  ---------------
   229      0.334001  16 O  py              231      0.334569  16 O  s         
    34     -0.220305   3 C  py              230     -0.199403  16 O  pz        
   228      0.180253  16 O  px              233      0.179805  16 O  py        
   227      0.176467  16 O  s                33     -0.166243   3 C  px        

 Vector   50  Occ=2.000000D+00  E=-4.384689D-01
              MO Center= -7.5D-01, -6.3D-01,  7.6D-02, r^2= 9.3D+00
   Bfn.  Coefficient  Atom+Function         Bfn.  Coefficient  Atom+Function  
  ----- ------------  ---------------      ----- ------------  ---------------
   290      0.185342  20 O  pz               95      0.163294   7 C  pz        

 Vector   51  Occ=2.000000D+00  E=-4.338029D-01
              MO Center= -8.8D-01, -5.2D-01,  2.8D-02, r^2= 1.1D+01
   Bfn.  Coefficient  Atom+Function         Bfn.  Coefficient  Atom+Function  
  ----- ------------  ---------------      ----- ------------  ---------------
   260      0.189741  18 C  pz        

 Vector   52  Occ=2.000000D+00  E=-4.201974D-01
              MO Center=  1.9D-03,  4.4D-02, -3.0D-02, r^2= 1.2D+01
   Bfn.  Coefficient  Atom+Function         Bfn.  Coefficient  Atom+Function  
  ----- ------------  ---------------      ----- ------------  ---------------
   215      0.150302  15 C  pz        

 Vector   53  Occ=2.000000D+00  E=-4.145700D-01
              MO Center=  1.1D-01, -4.6D-01,  1.7D-01, r^2= 9.8D+00
   Bfn.  Coefficient  Atom+Function         Bfn.  Coefficient  Atom+Function  
  ----- ------------  ---------------      ----- ------------  ---------------
   289      0.205898  20 O  py              276      0.155980  19 O  s         

 Vector   54  Occ=2.000000D+00  E=-4.090926D-01
              MO Center= -1.7D-01,  2.3D-01,  2.0D-01, r^2= 1.3D+01
   Bfn.  Coefficient  Atom+Function         Bfn.  Coefficient  Atom+Function  
  ----- ------------  ---------------      ----- ------------  ---------------
   215      0.151522  15 C  pz              244     -0.151590  17 C  py        

 Vector   55  Occ=2.000000D+00  E=-4.059593D-01
              MO Center=  9.6D-01,  5.4D-02,  1.9D-01, r^2= 1.3D+01
   Bfn.  Coefficient  Atom+Function         Bfn.  Coefficient  Atom+Function  
  ----- ------------  ---------------      ----- ------------  ---------------
   245      0.215610  17 C  pz               18     -0.194831   2 O  px        
   213      0.156300  15 C  px        

 Vector   56  Occ=2.000000D+00  E=-4.020463D-01
              MO Center= -2.9D-01, -1.1D+00, -1.3D-01, r^2= 1.0D+01
   Bfn.  Coefficient  Atom+Function         Bfn.  Coefficient  Atom+Function  
  ----- ------------  ---------------      ----- ------------  ---------------
   198      0.180229  14 O  px              170      0.162507  12 C  pz        
   200     -0.151796  14 O  pz        

 Vector   57  Occ=2.000000D+00  E=-3.971101D-01
              MO Center=  1.9D-01,  3.1D-01,  2.1D-01, r^2= 1.3D+01
   Bfn.  Coefficient  Atom+Function         Bfn.  Coefficient  Atom+Function  
  ----- ------------  ---------------      ----- ------------  ---------------
   215      0.196376  15 C  pz              243      0.181896  17 C  px        

 Vector   58  Occ=2.000000D+00  E=-3.954581D-01
              MO Center= -4.5D-01, -4.4D-01,  8.0D-03, r^2= 9.3D+00
   Bfn.  Coefficient  Atom+Function         Bfn.  Coefficient  Atom+Function  
  ----- ------------  ---------------      ----- ------------  ---------------
   200      0.178658  14 O  pz              260      0.164692  18 C  pz        
   273     -0.151461  19 O  px        

 Vector   59  Occ=2.000000D+00  E=-3.936680D-01
              MO Center=  5.0D-01, -8.5D-01,  3.9D-01, r^2= 1.2D+01
   Bfn.  Coefficient  Atom+Function         Bfn.  Coefficient  Atom+Function  
  ----- ------------  ---------------      ----- ------------  ---------------
   214      0.223281  15 C  py              288     -0.183180  20 O  px        
   258      0.159184  18 C  px        

 Vector   60  Occ=2.000000D+00  E=-3.872208D-01
              MO Center=  4.5D-01, -4.9D-01,  3.8D-01, r^2= 1.1D+01
   Bfn.  Coefficient  Atom+Function         Bfn.  Coefficient  Atom+Function  
  ----- ------------  ---------------      ----- ------------  ---------------
   289     -0.183690  20 O  py              214      0.178439  15 C  py        
   274      0.170565  19 O  py               49     -0.158701   4 C  py        
    65      0.150053   5 C  pz        

 Vector   61  Occ=2.000000D+00  E=-3.799157D-01
              MO Center= -8.1D-01,  8.4D-01, -7.1D-02, r^2= 8.6D+00
   Bfn.  Coefficient  Atom+Function         Bfn.  Coefficient  Atom+Function  
  ----- ------------  ---------------      ----- ------------  ---------------
    93      0.201658   7 C  px               65      0.189039   5 C  pz        
    20      0.183490   2 O  pz        

 Vector   62  Occ=2.000000D+00  E=-3.702846D-01
              MO Center= -4.8D-01, -9.4D-01, -2.2D-01, r^2= 1.1D+01
   Bfn.  Coefficient  Atom+Function         Bfn.  Coefficient  Atom+Function  
  ----- ------------  ---------------      ----- ------------  ---------------
   155      0.169315  11 C  pz              169      0.170045  12 C  py        

 Vector   63  Occ=2.000000D+00  E=-3.661168D-01
              MO Center=  2.7D-01,  4.4D-01,  2.0D-01, r^2= 9.0D+00
   Bfn.  Coefficient  Atom+Function         Bfn.  Coefficient  Atom+Function  
  ----- ------------  ---------------      ----- ------------  ---------------
    49      0.183284   4 C  py              275     -0.180721  19 O  pz        
   200     -0.172478  14 O  pz              244     -0.171018  17 C  py        
    20      0.164010   2 O  pz        

 Vector   64  Occ=2.000000D+00  E=-3.637627D-01
              MO Center= -1.7D+00,  1.0D-01, -1.9D-01, r^2= 8.6D+00
   Bfn.  Coefficient  Atom+Function         Bfn.  Coefficient  Atom+Function  
  ----- ------------  ---------------      ----- ------------  ---------------
   339      0.161751  40 H  s               259     -0.156286  18 C  py        
   124      0.155484   9 C  py              260      0.154285  18 C  pz        
   340      0.152715  40 H  s         

 Vector   65  Occ=2.000000D+00  E=-3.595679D-01
              MO Center=  3.3D-01,  9.3D-01,  1.6D-01, r^2= 1.0D+01
   Bfn.  Coefficient  Atom+Function         Bfn.  Coefficient  Atom+Function  
  ----- ------------  ---------------      ----- ------------  ---------------
    50      0.189632   4 C  pz              245     -0.190287  17 C  pz        
    18     -0.161993   2 O  px        

 Vector   66  Occ=2.000000D+00  E=-3.504926D-01
              MO Center= -7.8D-01,  4.7D-01, -1.3D-01, r^2= 1.1D+01
   Bfn.  Coefficient  Atom+Function         Bfn.  Coefficient  Atom+Function  
  ----- ------------  ---------------      ----- ------------  ---------------
   243      0.169929  17 C  px               63      0.152978   5 C  px        

 Vector   67  Occ=2.000000D+00  E=-3.458457D-01
              MO Center= -9.9D-01,  8.7D-02, -2.0D-02, r^2= 8.3D+00
   Bfn.  Coefficient  Atom+Function         Bfn.  Coefficient  Atom+Function  
  ----- ------------  ---------------      ----- ------------  ---------------
   109     -0.170365   8 C  py               93      0.162151   7 C  px        
   108     -0.162503   8 C  px               94      0.156588   7 C  py        

 Vector   68  Occ=2.000000D+00  E=-3.381044D-01
              MO Center= -6.9D-01,  6.2D-01,  3.4D-02, r^2= 8.6D+00
   Bfn.  Coefficient  Atom+Function         Bfn.  Coefficient  Atom+Function  
  ----- ------------  ---------------      ----- ------------  ---------------
    93     -0.168608   7 C  px               20      0.153676   2 O  pz        
   110      0.151296   8 C  pz        

 Vector   69  Occ=2.000000D+00  E=-3.289054D-01
              MO Center=  1.6D-01, -2.4D-01, -5.9D-02, r^2= 8.8D+00
   Bfn.  Coefficient  Atom+Function         Bfn.  Coefficient  Atom+Function  
  ----- ------------  ---------------      ----- ------------  ---------------
   198      0.203474  14 O  px              273     -0.187716  19 O  px        
   230      0.178836  16 O  pz        

 Vector   70  Occ=2.000000D+00  E=-3.246926D-01
              MO Center= -9.6D-01, -5.1D-01, -2.5D-01, r^2= 7.0D+00
   Bfn.  Coefficient  Atom+Function         Bfn.  Coefficient  Atom+Function  
  ----- ------------  ---------------      ----- ------------  ---------------
   153      0.174236  11 C  px              125     -0.168595   9 C  pz        
   110      0.163340   8 C  pz              138     -0.162674  10 C  px        

 Vector   71  Occ=2.000000D+00  E=-3.107350D-01
              MO Center= -4.5D-01,  1.8D-01, -9.3D-02, r^2= 7.8D+00
   Bfn.  Coefficient  Atom+Function         Bfn.  Coefficient  Atom+Function  
  ----- ------------  ---------------      ----- ------------  ---------------
    18      0.239476   2 O  px              290      0.215171  20 O  pz        
    22      0.175864   2 O  px              125     -0.160881   9 C  pz        
   200     -0.150758  14 O  pz              316      0.151023  28 H  s         

 Vector   72  Occ=2.000000D+00  E=-3.007111D-01
              MO Center= -4.7D-01,  2.8D-01, -1.9D-01, r^2= 7.7D+00
   Bfn.  Coefficient  Atom+Function         Bfn.  Coefficient  Atom+Function  
  ----- ------------  ---------------      ----- ------------  ---------------
    79      0.191111   6 C  py              139     -0.188490  10 C  py        
    64     -0.169853   5 C  py               18      0.165657   2 O  px        
   109     -0.162727   8 C  py              154      0.150358  11 C  py        

 Vector   73  Occ=2.000000D+00  E=-2.985087D-01
              MO Center= -2.2D-01, -3.7D-01, -2.4D-01, r^2= 8.4D+00
   Bfn.  Coefficient  Atom+Function         Bfn.  Coefficient  Atom+Function  
  ----- ------------  ---------------      ----- ------------  ---------------
    18      0.231952   2 O  px              168     -0.192750  12 C  px        
    22      0.173891   2 O  px              124     -0.159527   9 C  py        
   138     -0.159226  10 C  px        

 Vector   74  Occ=2.000000D+00  E=-2.730842D-01
              MO Center=  1.3D+00,  1.0D+00, -3.6D-01, r^2= 6.9D+00
   Bfn.  Coefficient  Atom+Function         Bfn.  Coefficient  Atom+Function  
  ----- ------------  ---------------      ----- ------------  ---------------
   228      0.241516  16 O  px              229     -0.227340  16 O  py        
   230     -0.225724  16 O  pz              198     -0.193225  14 O  px        
   200     -0.188476  14 O  pz              288     -0.185474  20 O  px        
    20     -0.176532   2 O  pz              232      0.167248  16 O  px        
    24     -0.153923   2 O  pz              234     -0.151296  16 O  pz        

 Vector   75  Occ=2.000000D+00  E=-2.694090D-01
              MO Center=  1.4D+00,  1.0D+00, -3.6D-01, r^2= 7.1D+00
   Bfn.  Coefficient  Atom+Function         Bfn.  Coefficient  Atom+Function  
  ----- ------------  ---------------      ----- ------------  ---------------
   230      0.323006  16 O  pz              198     -0.228111  14 O  px        
   234      0.222168  16 O  pz              200     -0.217593  14 O  pz        
   229      0.209562  16 O  py               51     -0.191150   4 C  s         
   288     -0.179145  20 O  px              202     -0.173890  14 O  px        
   204     -0.159420  14 O  pz        

 Vector   76  Occ=2.000000D+00  E=-2.447136D-01
              MO Center=  6.2D-01, -1.1D+00,  8.9D-01, r^2= 3.4D+00
   Bfn.  Coefficient  Atom+Function         Bfn.  Coefficient  Atom+Function  
  ----- ------------  ---------------      ----- ------------  ---------------
   288     -0.386988  20 O  px              273      0.357127  19 O  px        
   292     -0.282907  20 O  px              277      0.252332  19 O  px        
   198      0.224067  14 O  px              171      0.175757  12 C  s         
   202      0.171981  14 O  px              289     -0.155466  20 O  py        

 Vector   77  Occ=0.000000D+00  E=-2.867889D-02
              MO Center=  5.1D-01, -9.4D-01,  1.2D+00, r^2= 3.5D+00
   Bfn.  Coefficient  Atom+Function         Bfn.  Coefficient  Atom+Function  
  ----- ------------  ---------------      ----- ------------  ---------------
   291     -0.471851  20 O  s               276      0.468017  19 O  s         
   274      0.415218  19 O  py              289      0.404879  20 O  py        
   278      0.378077  19 O  py              293      0.374614  20 O  py        
    66     -0.304030   5 C  s               306      0.239533  23 H  s         
   332     -0.226349  36 H  s               216      0.219179  15 C  s         

 Vector   78  Occ=0.000000D+00  E=-5.364449D-03
              MO Center=  1.5D+00,  2.2D+00, -5.6D-01, r^2= 3.0D+00
   Bfn.  Coefficient  Atom+Function         Bfn.  Coefficient  Atom+Function  
  ----- ------------  ---------------      ----- ------------  ---------------
    33      0.414754   3 C  px               37      0.347652   3 C  px        
    35      0.323096   3 C  pz              232     -0.308031  16 O  px        
   228     -0.303826  16 O  px              304     -0.301103  22 H  s         
   246      0.281447  17 C  s                39      0.279624   3 C  pz        
   230     -0.235250  16 O  pz              234     -0.229232  16 O  pz        

 Vector   79  Occ=0.000000D+00  E= 5.818528D-02
              MO Center=  2.9D-01, -5.5D-01, -6.1D-02, r^2= 7.5D+00
   Bfn.  Coefficient  Atom+Function         Bfn.  Coefficient  Atom+Function  
  ----- ------------  ---------------      ----- ------------  ---------------
   302      0.717758  21 H  s               156     -0.588390  11 C  s         
   141     -0.545266  10 C  s                 9     -0.527146   1 C  pz        
   318      0.525873  29 H  s               261     -0.471092  18 C  s         
    36      0.456541   3 C  s               201     -0.398869  14 O  s         
    21     -0.389004   2 O  s               326      0.380353  33 H  s         

 Vector   80  Occ=0.000000D+00  E= 7.660941D-02
              MO Center= -1.8D+00,  1.1D+00, -2.9D-01, r^2= 8.4D+00
   Bfn.  Coefficient  Atom+Function         Bfn.  Coefficient  Atom+Function  
  ----- ------------  ---------------      ----- ------------  ---------------
   306      0.764920  23 H  s               312      0.737543  26 H  s         
   308      0.700394  24 H  s               316      0.687609  28 H  s         
    96     -0.614626   7 C  s               126     -0.602170   9 C  s         
   111     -0.563709   8 C  s               246     -0.503182  17 C  s         
   261     -0.481268  18 C  s                66     -0.461794   5 C  s         

 Vector   81  Occ=0.000000D+00  E= 8.585937D-02
              MO Center= -1.3D+00,  6.7D-02,  1.8D-01, r^2= 1.2D+01
   Bfn.  Coefficient  Atom+Function         Bfn.  Coefficient  Atom+Function  
  ----- ------------  ---------------      ----- ------------  ---------------
   261      0.858925  18 C  s               111      0.829661   8 C  s         
   314     -0.648628  27 H  s               340     -0.607849  40 H  s         
    51     -0.592187   4 C  s               246     -0.572671  17 C  s         
   318     -0.552746  29 H  s                36      0.527432   3 C  s         
   302      0.524268  21 H  s               304      0.509242  22 H  s         

 Vector   82  Occ=0.000000D+00  E= 9.030515D-02
              MO Center= -3.8D-01, -1.1D+00, -9.7D-02, r^2= 1.2D+01
   Bfn.  Coefficient  Atom+Function         Bfn.  Coefficient  Atom+Function  
  ----- ------------  ---------------      ----- ------------  ---------------
   156      0.804957  11 C  s               324     -0.767209  32 H  s         
   171      0.700306  12 C  s                96     -0.537027   7 C  s         
   246     -0.538552  17 C  s               322     -0.518960  31 H  s         
   314      0.483065  27 H  s               111     -0.444408   8 C  s         
   310      0.406086  25 H  s               332     -0.404993  36 H  s         

 Vector   83  Occ=0.000000D+00  E= 9.538567D-02
              MO Center= -1.2D-01, -2.0D-01,  8.9D-02, r^2= 1.3D+01
   Bfn.  Coefficient  Atom+Function         Bfn.  Coefficient  Atom+Function  
  ----- ------------  ---------------      ----- ------------  ---------------
    96      0.873482   7 C  s               316      0.699733  28 H  s         
   216      0.689497  15 C  s               171      0.685493  12 C  s         
   126     -0.644228   9 C  s               304     -0.571797  22 H  s         
    66     -0.565675   5 C  s               324     -0.554811  32 H  s         
   306      0.539549  23 H  s               246      0.522068  17 C  s         

 Vector   84  Occ=0.000000D+00  E= 1.090790D-01
              MO Center=  4.8D-01, -1.2D+00,  5.5D-01, r^2= 1.2D+01
   Bfn.  Coefficient  Atom+Function         Bfn.  Coefficient  Atom+Function  
  ----- ------------  ---------------      ----- ------------  ---------------
   216      0.979428  15 C  s               330     -0.783011  35 H  s         
   304      0.756487  22 H  s                51     -0.727306   4 C  s         
     6     -0.631033   1 C  s               326     -0.598163  33 H  s         
   156     -0.579367  11 C  s               261     -0.525415  18 C  s         
   328     -0.492537  34 H  s               171      0.451419  12 C  s         

 Vector   85  Occ=0.000000D+00  E= 1.135034D-01
              MO Center= -1.6D+00,  7.5D-01,  1.4D-01, r^2= 1.1D+01
   Bfn.  Coefficient  Atom+Function         Bfn.  Coefficient  Atom+Function  
  ----- ------------  ---------------      ----- ------------  ---------------
   261      0.846046  18 C  s               312     -0.701458  26 H  s         
   306      0.665231  23 H  s               342     -0.618321  41 H  s         
   310      0.600147  25 H  s                66     -0.567109   5 C  s         
   246     -0.527058  17 C  s               336      0.528226  38 H  s         
    96     -0.513123   7 C  s               314      0.515050  27 H  s         

 Vector   86  Occ=0.000000D+00  E= 1.212018D-01
              MO Center=  2.2D-01, -6.5D-02,  2.5D-01, r^2= 1.6D+01
   Bfn.  Coefficient  Atom+Function         Bfn.  Coefficient  Atom+Function  
  ----- ------------  ---------------      ----- ------------  ---------------
   246      1.228032  17 C  s               216     -1.067053  15 C  s         
   328      0.776116  34 H  s               338     -0.612149  39 H  s         
   332      0.597418  36 H  s                66     -0.582228   5 C  s         
   336     -0.560952  38 H  s               111     -0.552154   8 C  s         
   126     -0.550412   9 C  s               314      0.503003  27 H  s         

 Vector   87  Occ=0.000000D+00  E= 1.250970D-01
              MO Center= -3.8D-01, -9.3D-01, -2.0D-01, r^2= 1.2D+01
   Bfn.  Coefficient  Atom+Function         Bfn.  Coefficient  Atom+Function  
  ----- ------------  ---------------      ----- ------------  ---------------
   216      0.841451  15 C  s               261      0.729107  18 C  s         
   344     -0.664000  42 H  s               328     -0.600446  34 H  s         
    51      0.554166   4 C  s                96     -0.546484   7 C  s         
   320      0.540363  30 H  s               322     -0.495238  31 H  s         
   304     -0.485959  22 H  s               326     -0.469789  33 H  s         

 Vector   88  Occ=0.000000D+00  E= 1.329022D-01
              MO Center= -3.6D-02, -6.8D-01,  6.0D-02, r^2= 1.2D+01
   Bfn.  Coefficient  Atom+Function         Bfn.  Coefficient  Atom+Function  
  ----- ------------  ---------------      ----- ------------  ---------------
   324     -0.775271  32 H  s               246      0.744556  17 C  s         
   320     -0.593695  30 H  s                 6     -0.540772   1 C  s         
   332     -0.523165  36 H  s               314      0.518950  27 H  s         
   310      0.513672  25 H  s               334     -0.493094  37 H  s         
   111     -0.481262   8 C  s               330      0.433247  35 H  s         

 Vector   89  Occ=0.000000D+00  E= 1.384402D-01
              MO Center=  4.8D-01, -5.0D-01,  2.7D-01, r^2= 1.3D+01
   Bfn.  Coefficient  Atom+Function         Bfn.  Coefficient  Atom+Function  
  ----- ------------  ---------------      ----- ------------  ---------------
   338     -0.699327  39 H  s               156      0.689637  11 C  s         
   328     -0.659458  34 H  s               330      0.633427  35 H  s         
   246      0.583521  17 C  s               320     -0.504026  30 H  s         
    21     -0.477309   2 O  s                96      0.467689   7 C  s         
   186      0.454673  13 C  s               218      0.407024  15 C  py        

 Vector   90  Occ=0.000000D+00  E= 1.433227D-01
              MO Center= -1.6D+00, -4.6D-01, -3.9D-01, r^2= 1.1D+01
   Bfn.  Coefficient  Atom+Function         Bfn.  Coefficient  Atom+Function  
  ----- ------------  ---------------      ----- ------------  ---------------
   340      0.815892  40 H  s               261     -0.723987  18 C  s         
   156      0.670578  11 C  s               264     -0.644363  18 C  pz        
   322     -0.643613  31 H  s                96      0.624886   7 C  s         
   344     -0.601274  42 H  s                81      0.593675   6 C  s         
   342      0.581800  41 H  s               141     -0.527435  10 C  s         

 Vector   91  Occ=0.000000D+00  E= 1.459776D-01
              MO Center= -8.7D-01, -6.8D-03, -9.1D-02, r^2= 1.2D+01
   Bfn.  Coefficient  Atom+Function         Bfn.  Coefficient  Atom+Function  
  ----- ------------  ---------------      ----- ------------  ---------------
   261      1.082775  18 C  s               246      0.815647  17 C  s         
   344     -0.651715  42 H  s               318      0.631968  29 H  s         
   171     -0.569603  12 C  s                 6     -0.550397   1 C  s         
   320     -0.510233  30 H  s               334     -0.493699  37 H  s         
   326      0.445868  33 H  s               336     -0.447359  38 H  s         

 Vector   92  Occ=0.000000D+00  E= 1.502007D-01
              MO Center= -6.3D-01,  7.4D-01, -8.7D-02, r^2= 1.5D+01
   Bfn.  Coefficient  Atom+Function         Bfn.  Coefficient  Atom+Function  
  ----- ------------  ---------------      ----- ------------  ---------------
   126     -0.948070   9 C  s               111      0.915238   8 C  s         
   338      0.862399  39 H  s               171      0.745796  12 C  s         
   336     -0.741688  38 H  s               316      0.720877  28 H  s         
   249     -0.668545  17 C  pz              157     -0.546103  11 C  px        
   330      0.518442  35 H  s               342     -0.504538  41 H  s         

 Vector   93  Occ=0.000000D+00  E= 1.528593D-01
              MO Center= -1.6D+00, -8.3D-02, -1.2D-02, r^2= 1.2D+01
   Bfn.  Coefficient  Atom+Function         Bfn.  Coefficient  Atom+Function  
  ----- ------------  ---------------      ----- ------------  ---------------
   342      1.070127  41 H  s               111      0.603647   8 C  s         
   263     -0.555817  18 C  py              318     -0.530419  29 H  s         
   310      0.527635  25 H  s               308     -0.505167  24 H  s         
   302     -0.492238  21 H  s               330      0.478333  35 H  s         
   262      0.452871  18 C  px                8      0.437142   1 C  py        

 Vector   94  Occ=0.000000D+00  E= 1.566333D-01
              MO Center=  2.0D-01,  1.4D-01,  2.5D-01, r^2= 1.4D+01
   Bfn.  Coefficient  Atom+Function         Bfn.  Coefficient  Atom+Function  
  ----- ------------  ---------------      ----- ------------  ---------------
   326     -0.853501  33 H  s               216     -0.827641  15 C  s         
   171      0.790507  12 C  s               336      0.658261  38 H  s         
   304     -0.585333  22 H  s               338      0.568403  39 H  s         
   247      0.537413  17 C  px              334     -0.519078  37 H  s         
   261     -0.454094  18 C  s               332      0.452593  36 H  s         

 Vector   95  Occ=0.000000D+00  E= 1.675058D-01
              MO Center= -7.9D-01,  4.4D-01, -4.9D-02, r^2= 1.5D+01
   Bfn.  Coefficient  Atom+Function         Bfn.  Coefficient  Atom+Function  
  ----- ------------  ---------------      ----- ------------  ---------------
   340     -1.050315  40 H  s               334      0.975968  37 H  s         
   171      0.706363  12 C  s               246     -0.669171  17 C  s         
   264      0.635014  18 C  pz              320     -0.606549  30 H  s         
   247     -0.553785  17 C  px              261      0.517565  18 C  s         
    51      0.427694   4 C  s               338     -0.426384  39 H  s         

 Vector   96  Occ=0.000000D+00  E= 1.721669D-01
              MO Center=  7.4D-01, -1.2D+00,  9.8D-03, r^2= 1.5D+01
   Bfn.  Coefficient  Atom+Function         Bfn.  Coefficient  Atom+Function  
  ----- ------------  ---------------      ----- ------------  ---------------
   332      1.076415  36 H  s               219      0.932404  15 C  pz        
   328     -0.786420  34 H  s               320     -0.680904  30 H  s         
   156      0.596509  11 C  s               330     -0.540226  35 H  s         
   111     -0.494987   8 C  s               334     -0.485017  37 H  s         
   342      0.445713  41 H  s               248      0.409966  17 C  py        

 Vector   97  Occ=0.000000D+00  E= 1.762296D-01
              MO Center= -7.7D-02,  1.6D+00,  2.3D-01, r^2= 1.4D+01
   Bfn.  Coefficient  Atom+Function         Bfn.  Coefficient  Atom+Function  
  ----- ------------  ---------------      ----- ------------  ---------------
   336      1.086089  38 H  s               334     -0.833825  37 H  s         
   249      0.808422  17 C  pz              340     -0.610862  40 H  s         
    51     -0.598271   4 C  s               304      0.592342  22 H  s         
   247      0.538763  17 C  px              186     -0.519852  13 C  s         
   261      0.512608  18 C  s                96      0.491853   7 C  s         

 Vector   98  Occ=0.000000D+00  E= 1.820432D-01
              MO Center= -1.2D+00, -6.4D-01, -5.2D-01, r^2= 1.1D+01
   Bfn.  Coefficient  Atom+Function         Bfn.  Coefficient  Atom+Function  
  ----- ------------  ---------------      ----- ------------  ---------------
   171      1.242062  12 C  s               316     -0.984273  28 H  s         
   342      0.744548  41 H  s                81     -0.609282   6 C  s         
   262      0.596141  18 C  px              326     -0.592852  33 H  s         
   127      0.532790   9 C  px               66     -0.513704   5 C  s         
   216     -0.515503  15 C  s                36      0.502834   3 C  s         

 Vector   99  Occ=0.000000D+00  E= 1.852387D-01
              MO Center= -3.6D-01, -8.4D-02,  2.8D-01, r^2= 1.5D+01
   Bfn.  Coefficient  Atom+Function         Bfn.  Coefficient  Atom+Function  
  ----- ------------  ---------------      ----- ------------  ---------------
   246      1.024145  17 C  s               111      0.942410   8 C  s         
   332      0.858153  36 H  s               308      0.753869  24 H  s         
   219      0.681770  15 C  pz               51     -0.612589   4 C  s         
   261     -0.561328  18 C  s                96     -0.513928   7 C  s         
   330     -0.511464  35 H  s               310      0.486636  25 H  s         

 Vector  100  Occ=0.000000D+00  E= 1.919129D-01
              MO Center=  4.3D-01, -1.1D+00,  2.8D-01, r^2= 1.2D+01
   Bfn.  Coefficient  Atom+Function         Bfn.  Coefficient  Atom+Function  
  ----- ------------  ---------------      ----- ------------  ---------------
   186      0.910189  13 C  s                51      0.754888   4 C  s         
   328      0.703219  34 H  s               218     -0.686526  15 C  py        
   330     -0.633828  35 H  s                81      0.630070   6 C  s         
   324     -0.631692  32 H  s               174     -0.626874  12 C  pz        
   326      0.593382  33 H  s               216     -0.485487  15 C  s         

 Vector  101  Occ=0.000000D+00  E= 1.964067D-01
              MO Center=  3.2D-01, -1.1D+00, -3.2D-01, r^2= 1.2D+01
   Bfn.  Coefficient  Atom+Function         Bfn.  Coefficient  Atom+Function  
  ----- ------------  ---------------      ----- ------------  ---------------
   186     -1.235398  13 C  s               156      1.202262  11 C  s         
   216      1.188830  15 C  s               324      0.755239  32 H  s         
   111      0.698621   8 C  s               320     -0.660914  30 H  s         
   332     -0.556281  36 H  s               141     -0.499593  10 C  s         
   188      0.477610  13 C  py              330     -0.479585  35 H  s         

 Vector  102  Occ=0.000000D+00  E= 2.009842D-01
              MO Center=  4.1D-01, -5.6D-01,  2.1D-01, r^2= 1.1D+01
   Bfn.  Coefficient  Atom+Function         Bfn.  Coefficient  Atom+Function  
  ----- ------------  ---------------      ----- ------------  ---------------
    51      0.958180   4 C  s               302      0.761536  21 H  s         
    36     -0.725519   3 C  s               172      0.715407  12 C  px        
   186     -0.697495  13 C  s               328     -0.678054  34 H  s         
    66     -0.655543   5 C  s               216      0.633242  15 C  s         
     6     -0.624098   1 C  s               304     -0.599885  22 H  s         

 Vector  103  Occ=0.000000D+00  E= 2.025242D-01
              MO Center= -1.5D+00,  4.8D-01,  7.4D-01, r^2= 1.0D+01
   Bfn.  Coefficient  Atom+Function         Bfn.  Coefficient  Atom+Function  
  ----- ------------  ---------------      ----- ------------  ---------------
    96      1.427904   7 C  s               314      1.080095  27 H  s         
   111     -1.041410   8 C  s               310     -1.003108  25 H  s         
   114     -0.800095   8 C  pz              322     -0.508730  31 H  s         
    98     -0.497788   7 C  py              340     -0.491181  40 H  s         
    36     -0.472080   3 C  s               334      0.444708  37 H  s         

 Vector  104  Occ=0.000000D+00  E= 2.063083D-01
              MO Center= -5.6D-01, -2.8D-01,  2.0D-03, r^2= 1.3D+01
   Bfn.  Coefficient  Atom+Function         Bfn.  Coefficient  Atom+Function  
  ----- ------------  ---------------      ----- ------------  ---------------
    96      0.842298   7 C  s               324     -0.685319  32 H  s         
   261      0.671682  18 C  s               308     -0.660584  24 H  s         
   126     -0.614982   9 C  s                51     -0.567047   4 C  s         
   312      0.543256  26 H  s               330     -0.545616  35 H  s         
   332      0.523953  36 H  s                69     -0.503039   5 C  pz        

 Vector  105  Occ=0.000000D+00  E= 2.141587D-01
              MO Center= -3.4D-01,  2.4D-01,  7.1D-02, r^2= 1.1D+01
   Bfn.  Coefficient  Atom+Function         Bfn.  Coefficient  Atom+Function  
  ----- ------------  ---------------      ----- ------------  ---------------
   186      1.113372  13 C  s               171     -0.944004  12 C  s         
    52     -0.934009   4 C  px               67     -0.723511   5 C  px        
    36      0.705276   3 C  s               141      0.648733  10 C  s         
   247      0.610399  17 C  px               68     -0.559629   5 C  py        
    53     -0.555843   4 C  py              111     -0.521867   8 C  s         

 Vector  106  Occ=0.000000D+00  E= 2.215037D-01
              MO Center= -7.6D-01, -1.3D+00, -6.9D-01, r^2= 1.0D+01
   Bfn.  Coefficient  Atom+Function         Bfn.  Coefficient  Atom+Function  
  ----- ------------  ---------------      ----- ------------  ---------------
   126      1.642443   9 C  s               186     -1.498695  13 C  s         
   322     -1.059108  31 H  s               261     -0.902485  18 C  s         
   172      0.884215  12 C  px              171      0.861215  12 C  s         
   157     -0.834009  11 C  px              141     -0.769606  10 C  s         
   344      0.713275  42 H  s               320      0.620065  30 H  s         

 Vector  107  Occ=0.000000D+00  E= 2.284933D-01
              MO Center= -9.4D-01,  8.3D-01,  1.2D-01, r^2= 1.0D+01
   Bfn.  Coefficient  Atom+Function         Bfn.  Coefficient  Atom+Function  
  ----- ------------  ---------------      ----- ------------  ---------------
    66     -1.008555   5 C  s                36      0.958789   3 C  s         
   129     -0.846937   9 C  pz              141      0.727397  10 C  s         
   248      0.720873  17 C  py              316     -0.691320  28 H  s         
    54      0.669512   4 C  pz               97      0.601959   7 C  px        
   318     -0.601156  29 H  s               112      0.574411   8 C  px        

 Vector  108  Occ=0.000000D+00  E= 2.332504D-01
              MO Center=  6.3D-01, -1.4D+00,  3.0D-01, r^2= 1.1D+01
   Bfn.  Coefficient  Atom+Function         Bfn.  Coefficient  Atom+Function  
  ----- ------------  ---------------      ----- ------------  ---------------
   187      1.020430  13 C  px              217      0.952741  15 C  px        
   186      0.894100  13 C  s               218     -0.878292  15 C  py        
   216     -0.837839  15 C  s               189      0.622333  13 C  pz        
   304     -0.578809  22 H  s               142      0.561608  10 C  px        
   188     -0.547410  13 C  py              302      0.548708  21 H  s         

 Vector  109  Occ=0.000000D+00  E= 2.465866D-01
              MO Center= -1.6D-01, -1.7D-01,  3.2D-01, r^2= 1.2D+01
   Bfn.  Coefficient  Atom+Function         Bfn.  Coefficient  Atom+Function  
  ----- ------------  ---------------      ----- ------------  ---------------
   141      1.301300  10 C  s               156     -1.080366  11 C  s         
     6     -0.933315   1 C  s               302      0.915034  21 H  s         
   312      0.777368  26 H  s               304     -0.737422  22 H  s         
   308     -0.727960  24 H  s               172     -0.581496  12 C  px        
    51      0.559789   4 C  s               159     -0.540727  11 C  pz        

 Vector  110  Occ=0.000000D+00  E= 2.483655D-01
              MO Center= -4.4D-01,  1.8D-01, -4.3D-02, r^2= 1.1D+01
   Bfn.  Coefficient  Atom+Function         Bfn.  Coefficient  Atom+Function  
  ----- ------------  ---------------      ----- ------------  ---------------
    51      1.094252   4 C  s               141     -1.019690  10 C  s         
   127      0.949050   9 C  px              246     -0.884250  17 C  s         
   248      0.752569  17 C  py              187     -0.702864  13 C  px        
    53      0.603614   4 C  py              142      0.606088  10 C  px        
    21     -0.596760   2 O  s               324     -0.598393  32 H  s         

 Vector  111  Occ=0.000000D+00  E= 2.491245D-01
              MO Center= -1.8D+00, -1.9D-01, -2.5D-01, r^2= 1.0D+01
   Bfn.  Coefficient  Atom+Function         Bfn.  Coefficient  Atom+Function  
  ----- ------------  ---------------      ----- ------------  ---------------
   127      1.056804   9 C  px              262      0.921325  18 C  px        
   126     -0.913966   9 C  s               263      0.862252  18 C  py        
   141      0.843000  10 C  s               318     -0.746581  29 H  s         
   159     -0.650573  11 C  pz              308      0.619934  24 H  s         
   322     -0.617570  31 H  s               143     -0.572062  10 C  py        

 Vector  112  Occ=0.000000D+00  E= 2.591715D-01
              MO Center= -7.9D-01, -1.0D-01,  7.3D-02, r^2= 1.0D+01
   Bfn.  Coefficient  Atom+Function         Bfn.  Coefficient  Atom+Function  
  ----- ------------  ---------------      ----- ------------  ---------------
   141      1.215660  10 C  s                96      0.998638   7 C  s         
    66     -0.879109   5 C  s                99     -0.842190   7 C  pz        
    81     -0.795002   6 C  s               306      0.756207  23 H  s         
   111     -0.735976   8 C  s               113     -0.722732   8 C  py        
   186     -0.698892  13 C  s               174      0.686374  12 C  pz        

 Vector  113  Occ=0.000000D+00  E= 2.652909D-01
              MO Center= -5.5D-01, -3.2D-01, -8.5D-02, r^2= 1.1D+01
   Bfn.  Coefficient  Atom+Function         Bfn.  Coefficient  Atom+Function  
  ----- ------------  ---------------      ----- ------------  ---------------
    51      1.011688   4 C  s               126      0.979657   9 C  s         
   156     -0.884359  11 C  s                52     -0.868680   4 C  px        
    67     -0.812567   5 C  px              128     -0.797806   9 C  py        
   171      0.717396  12 C  s               187      0.713911  13 C  px        
     6     -0.686177   1 C  s               216     -0.591187  15 C  s         

 Vector  114  Occ=0.000000D+00  E= 2.740831D-01
              MO Center= -6.2D-01,  2.7D-01, -4.1D-01, r^2= 8.2D+00
   Bfn.  Coefficient  Atom+Function         Bfn.  Coefficient  Atom+Function  
  ----- ------------  ---------------      ----- ------------  ---------------
    81     -1.882845   6 C  s                66      1.759215   5 C  s         
   141      1.351088  10 C  s                36      0.982430   3 C  s         
   306     -0.906610  23 H  s               316      0.873437  28 H  s         
   142      0.777188  10 C  px              156     -0.708608  11 C  s         
    51     -0.685396   4 C  s               189      0.626472  13 C  pz        

 Vector  115  Occ=0.000000D+00  E= 2.782122D-01
              MO Center= -7.6D-01, -4.3D-01, -2.5D-01, r^2= 9.3D+00
   Bfn.  Coefficient  Atom+Function         Bfn.  Coefficient  Atom+Function  
  ----- ------------  ---------------      ----- ------------  ---------------
    81      2.052436   6 C  s               126     -1.556157   9 C  s         
   261      1.143174  18 C  s               186     -1.088326  13 C  s         
   171      0.889194  12 C  s                 6     -0.882066   1 C  s         
   156     -0.711854  11 C  s               174      0.671396  12 C  pz        
    68      0.652737   5 C  py              142     -0.644655  10 C  px        

 Vector  116  Occ=0.000000D+00  E= 2.864937D-01
              MO Center= -1.0D-01, -4.1D-01, -8.1D-02, r^2= 9.4D+00
   Bfn.  Coefficient  Atom+Function         Bfn.  Coefficient  Atom+Function  
  ----- ------------  ---------------      ----- ------------  ---------------
   156     -1.399585  11 C  s                 6      1.344916   1 C  s         
   171      1.240732  12 C  s               143     -1.067907  10 C  py        
    82     -0.933523   6 C  px              173      0.861911  12 C  py        
   159     -0.855189  11 C  pz              189      0.783020  13 C  pz        
   312      0.593095  26 H  s                98      0.542985   7 C  py        

 Vector  117  Occ=0.000000D+00  E= 3.016354D-01
              MO Center= -2.6D-01, -2.8D-01, -2.3D-01, r^2= 9.0D+00
   Bfn.  Coefficient  Atom+Function         Bfn.  Coefficient  Atom+Function  
  ----- ------------  ---------------      ----- ------------  ---------------
    83     -1.141040   6 C  py               67      1.103686   5 C  px        
   141     -1.037567  10 C  s               158      1.036116  11 C  py        
    66      0.993380   5 C  s               142     -0.913816  10 C  px        
    96      0.864026   7 C  s                36      0.828550   3 C  s         
    99     -0.708465   7 C  pz              111     -0.686557   8 C  s         

 Vector  118  Occ=0.000000D+00  E= 3.213776D-01
              MO Center= -2.9D-01,  9.7D-01, -2.5D-02, r^2= 9.6D+00
   Bfn.  Coefficient  Atom+Function         Bfn.  Coefficient  Atom+Function  
  ----- ------------  ---------------      ----- ------------  ---------------
    51      1.140612   4 C  s                38     -1.004676   3 C  py        
   114      0.910456   8 C  pz              156     -0.897762  11 C  s         
   171      0.856612  12 C  s               246     -0.819641  17 C  s         
    97      0.811898   7 C  px               66     -0.769023   5 C  s         
    53      0.744404   4 C  py              186     -0.734809  13 C  s         

 Vector  119  Occ=0.000000D+00  E= 3.316695D-01
              MO Center= -5.4D-01,  1.1D-01, -4.9D-02, r^2= 7.5D+00
   Bfn.  Coefficient  Atom+Function         Bfn.  Coefficient  Atom+Function  
  ----- ------------  ---------------      ----- ------------  ---------------
    83      1.673033   6 C  py              126      1.258455   9 C  s         
    68      1.251222   5 C  py               66     -1.208138   5 C  s         
   142      1.064085  10 C  px              144      1.056907  10 C  pz        
   127      1.050944   9 C  px                8     -0.921619   1 C  py        
   141     -0.711776  10 C  s               112     -0.700180   8 C  px        

 Vector  120  Occ=0.000000D+00  E= 3.478397D-01
              MO Center=  7.5D-01,  7.5D-01, -3.7D-01, r^2= 7.7D+00
   Bfn.  Coefficient  Atom+Function         Bfn.  Coefficient  Atom+Function  
  ----- ------------  ---------------      ----- ------------  ---------------
    82      1.452837   6 C  px              231      1.247245  16 O  s         
    39      1.144628   3 C  pz              143      0.985518  10 C  py        
    36     -0.975935   3 C  s                 7      0.942985   1 C  px        
     9     -0.941801   1 C  pz               37     -0.846746   3 C  px        
   141      0.723523  10 C  s                67     -0.704018   5 C  px        

 Vector  121  Occ=0.000000D+00  E= 3.706516D-01
              MO Center= -4.6D-01,  9.5D-01,  4.6D-02, r^2= 8.1D+00
   Bfn.  Coefficient  Atom+Function         Bfn.  Coefficient  Atom+Function  
  ----- ------------  ---------------      ----- ------------  ---------------
    96      1.635510   7 C  s                51     -1.176174   4 C  s         
    67      1.137155   5 C  px              111     -1.115331   8 C  s         
    66     -1.087896   5 C  s               129      1.054976   9 C  pz        
    54      0.970586   4 C  pz               69     -0.954430   5 C  pz        
   156     -0.924493  11 C  s                97      0.884412   7 C  px        

 Vector  122  Occ=0.000000D+00  E= 3.768423D-01
              MO Center=  4.7D-01,  1.7D+00, -2.1D-01, r^2= 7.2D+00
   Bfn.  Coefficient  Atom+Function         Bfn.  Coefficient  Atom+Function  
  ----- ------------  ---------------      ----- ------------  ---------------
   231     -1.789343  16 O  s                38      1.710755   3 C  py        
    53     -1.300655   4 C  py               51      1.242215   4 C  s         
    37      1.113545   3 C  px               66     -1.008149   5 C  s         
    82      0.967486   6 C  px               67     -0.749870   5 C  px        
    39     -0.727945   3 C  pz              246      0.662028  17 C  s         

 Vector  123  Occ=0.000000D+00  E= 4.896479D-01
              MO Center= -3.6D-02,  3.2D-01, -1.9D-01, r^2= 8.2D+00
   Bfn.  Coefficient  Atom+Function         Bfn.  Coefficient  Atom+Function  
  ----- ------------  ---------------      ----- ------------  ---------------
    21      0.714250   2 O  s                53     -0.600408   4 C  py        
    38      0.554880   3 C  py                7     -0.518587   1 C  px        
   126     -0.496513   9 C  s                36     -0.493483   3 C  s         
    67     -0.471631   5 C  px              141      0.462816  10 C  s         
   127     -0.428699   9 C  px                9      0.398547   1 C  pz        

 Vector  124  Occ=0.000000D+00  E= 4.962064D-01
              MO Center= -2.3D-01, -1.0D+00, -2.4D-01, r^2= 1.0D+01
   Bfn.  Coefficient  Atom+Function         Bfn.  Coefficient  Atom+Function  
  ----- ------------  ---------------      ----- ------------  ---------------
   126      0.693490   9 C  s               157     -0.545764  11 C  px        
     7     -0.498171   1 C  px              141     -0.447719  10 C  s         
   217     -0.447730  15 C  px              111     -0.422670   8 C  s         
   171      0.411149  12 C  s                 9      0.403495   1 C  pz        
    81     -0.399431   6 C  s               188      0.397820  13 C  py        

 Vector  125  Occ=0.000000D+00  E= 5.025852D-01
              MO Center= -7.5D-01,  4.8D-01, -8.5D-02, r^2= 9.5D+00
   Bfn.  Coefficient  Atom+Function         Bfn.  Coefficient  Atom+Function  
  ----- ------------  ---------------      ----- ------------  ---------------
    66      0.569661   5 C  s                 7      0.505240   1 C  px        
    37      0.488539   3 C  px               81      0.426919   6 C  s         
   263     -0.420956  18 C  py               83     -0.388008   6 C  py        
     8      0.367417   1 C  py               21     -0.366135   2 O  s         
   128      0.364649   9 C  py              159      0.364653  11 C  pz        


 center of mass
 --------------
 x =   0.11599918 y =   0.02832404 z =  -0.00355948

 moments of inertia (a.u.)
 ------------------
        5058.149138880068           0.000000000003           0.000000000000
           0.000000000003        3963.515425211870           0.000000000000
           0.000000000000           0.000000000000        7264.719631542701

     Multipole analysis of the density
     ---------------------------------

     L   x y z        total         alpha         beta         nuclear
     -   - - -        -----         -----         ----         -------
     0   0 0 0     -0.000000    -76.000000    -76.000000    152.000000

     1   1 0 0     -1.259233     -0.629616     -0.629616     -0.000000
     1   0 1 0     -0.769344     -0.384672     -0.384672      0.000000
     1   0 0 1      0.336252      0.168126      0.168126     -0.000000

     2   2 0 0    -89.914923   -925.518524   -925.518524   1761.122125
     2   1 1 0     -7.399978     13.264037     13.264037    -33.928051
     2   1 0 1      5.228354    -12.042755    -12.042755     29.313864
     2   0 2 0    -87.877466  -1225.560464  -1225.560464   2363.243461
     2   0 1 1      6.649944    -19.476330    -19.476330     45.602604
     2   0 0 2    -93.395779   -296.899156   -296.899156    500.402533


          -----------------------
          Electric field gradient
          -----------------------

 1 a.u. = 0.324123 10**(16) esu/cm**3  ( or statvolts/cm**2 ) = 0.97174 10**(22) v/m**2 


 ------------------------------------------------------------
   Atom      X         Y         Z
 ------------------------------------------------------------
    1 C    2.63212   0.04239  -0.35511
 ------------------------------------------------------------

 Electric field gradient in molecular frame (a.u.)
         XX             YY             ZZ             XY             XZ             YZ
 ------------------------------------------------------------------------------------------
        0.240355      -0.243666       0.003311       0.081205       0.148290       0.138191

 Principal components (a.u.) and orientation 
 of principal axis w.r.t. absolute frame                      Asymmetry parameter eta
 --------------------------------------------------------------------------------------
        0.342892      -0.305896      -0.036997                       0.784208

        0.854795      -0.028838      -0.518164
        0.228157       0.917670       0.325309
        0.466123      -0.396295       0.790999
  

 ------------------------------------------------------------
   Atom      X         Y         Z
 ------------------------------------------------------------
    2 O    3.11816   1.95537  -2.18596
 ------------------------------------------------------------

 Electric field gradient in molecular frame (a.u.)
         XX             YY             ZZ             XY             XZ             YZ
 ------------------------------------------------------------------------------------------
        1.306970      -1.511861       0.204891      -0.143282       0.139533       0.365027

 Principal components (a.u.) and orientation 
 of principal axis w.r.t. absolute frame                      Asymmetry parameter eta
 --------------------------------------------------------------------------------------
       -1.596026       1.327832       0.268193                       0.663924

        0.057987       0.993090      -0.102028
        0.977537      -0.035739       0.207711
       -0.202630       0.111781       0.972855
  

 ------------------------------------------------------------
   Atom      X         Y         Z
 ------------------------------------------------------------
    3 C    2.93088   4.35259  -1.22275
 ------------------------------------------------------------

 Electric field gradient in molecular frame (a.u.)
         XX             YY             ZZ             XY             XZ             YZ
 ------------------------------------------------------------------------------------------
       -0.062189       0.003858       0.058332       0.109217      -0.333630      -0.075514

 Principal components (a.u.) and orientation 
 of principal axis w.r.t. absolute frame                      Asymmetry parameter eta
 --------------------------------------------------------------------------------------
        0.380755      -0.344815      -0.035940                       0.811218

       -0.618927       0.775741      -0.123104
       -0.322816      -0.108350       0.940239
        0.716044       0.621680       0.317482
  

 ------------------------------------------------------------
   Atom      X         Y         Z
 ------------------------------------------------------------
    4 C    1.13386   4.60633   1.05858
 ------------------------------------------------------------

 Electric field gradient in molecular frame (a.u.)
         XX             YY             ZZ             XY             XZ             YZ
 ------------------------------------------------------------------------------------------
       -0.037086       0.043526      -0.006440      -0.004017       0.052216      -0.026278

 Principal components (a.u.) and orientation 
 of principal axis w.r.t. absolute frame                      Asymmetry parameter eta
 --------------------------------------------------------------------------------------
       -0.077534       0.062854       0.014680                       0.621326

        0.781976      -0.309729       0.540909
       -0.107331       0.787929       0.606340
       -0.613998      -0.532199       0.582898
  

 ------------------------------------------------------------
   Atom      X         Y         Z
 ------------------------------------------------------------
    5 C   -1.06808   2.78110   0.50708
 ------------------------------------------------------------

 Electric field gradient in molecular frame (a.u.)
         XX             YY             ZZ             XY             XZ             YZ
 ------------------------------------------------------------------------------------------
        0.015644      -0.080761       0.065117       0.012520      -0.020493       0.009788

 Principal components (a.u.) and orientation 
 of principal axis w.r.t. absolute frame                      Asymmetry parameter eta
 --------------------------------------------------------------------------------------
       -0.083405       0.072667       0.010738                       0.742503

       -0.142162      -0.331569       0.932659
        0.986221       0.033095       0.162091
       -0.084611       0.942850       0.322295
  

 ------------------------------------------------------------
   Atom      X         Y         Z
 ------------------------------------------------------------
    6 C   -0.14467  -0.00919   0.54906
 ------------------------------------------------------------

 Electric field gradient in molecular frame (a.u.)
         XX             YY             ZZ             XY             XZ             YZ
 ------------------------------------------------------------------------------------------
        0.133314       0.142944      -0.276258       0.019656      -0.055079       0.172800

 Principal components (a.u.) and orientation 
 of principal axis w.r.t. absolute frame                      Asymmetry parameter eta
 --------------------------------------------------------------------------------------
       -0.345448       0.204991       0.140457                       0.186812

        0.121250      -0.001737       0.992620
       -0.335424       0.941103       0.042620
        0.934232       0.338117      -0.113526
  

 ------------------------------------------------------------
   Atom      X         Y         Z
 ------------------------------------------------------------
    7 C   -3.49889   3.07781   2.01642
 ------------------------------------------------------------

 Electric field gradient in molecular frame (a.u.)
         XX             YY             ZZ             XY             XZ             YZ
 ------------------------------------------------------------------------------------------
       -0.047300       0.031091       0.016209      -0.010778       0.030104      -0.026865

 Principal components (a.u.) and orientation 
 of principal axis w.r.t. absolute frame                      Asymmetry parameter eta
 --------------------------------------------------------------------------------------
       -0.059302       0.058633       0.000669                       0.977432

        0.928997      -0.255628       0.267615
        0.000776       0.724460       0.689317
       -0.370086      -0.640166       0.673219
  

 ------------------------------------------------------------
   Atom      X         Y         Z
 ------------------------------------------------------------
    8 C   -5.58761   1.37897   0.92661
 ------------------------------------------------------------

 Electric field gradient in molecular frame (a.u.)
         XX             YY             ZZ             XY             XZ             YZ
 ------------------------------------------------------------------------------------------
       -0.014082       0.012749       0.001333      -0.016819       0.002567      -0.036922

 Principal components (a.u.) and orientation 
 of principal axis w.r.t. absolute frame                      Asymmetry parameter eta
 --------------------------------------------------------------------------------------
        0.047827      -0.034797      -0.013030                       0.455108

       -0.230721       0.444023       0.865801
        0.755737       0.642247      -0.127984
       -0.612886       0.624789      -0.483745
  

 ------------------------------------------------------------
   Atom      X         Y         Z
 ------------------------------------------------------------
    9 C   -4.72441  -0.33740  -1.28510
 ------------------------------------------------------------

 Electric field gradient in molecular frame (a.u.)
         XX             YY             ZZ             XY             XZ             YZ
 ------------------------------------------------------------------------------------------
       -0.020832       0.008460       0.012372       0.012080      -0.009844      -0.016081

 Principal components (a.u.) and orientation 
 of principal axis w.r.t. absolute frame                      Asymmetry parameter eta
 --------------------------------------------------------------------------------------
        0.031178      -0.025673      -0.005504                       0.646895

       -0.284357       0.952382       0.110046
       -0.650032      -0.275897       0.708053
        0.704699       0.129806       0.697532
  

 ------------------------------------------------------------
   Atom      X         Y         Z
 ------------------------------------------------------------
   10 C   -2.29395  -1.78621  -0.49817
 ------------------------------------------------------------

 Electric field gradient in molecular frame (a.u.)
         XX             YY             ZZ             XY             XZ             YZ
 ------------------------------------------------------------------------------------------
       -0.056821      -0.022260       0.079081      -0.062851      -0.026438      -0.029729

 Principal components (a.u.) and orientation 
 of principal axis w.r.t. absolute frame                      Asymmetry parameter eta
 --------------------------------------------------------------------------------------
       -0.112692       0.087928       0.024764                       0.560493

        0.772549      -0.084714      -0.629279
        0.602658      -0.214229       0.768707
        0.199930       0.973103       0.114448
  

 ------------------------------------------------------------
   Atom      X         Y         Z
 ------------------------------------------------------------
   11 C   -1.32220  -3.68854  -2.43421
 ------------------------------------------------------------

 Electric field gradient in molecular frame (a.u.)
         XX             YY             ZZ             XY             XZ             YZ
 ------------------------------------------------------------------------------------------
        0.022529      -0.011823      -0.010706       0.035140      -0.014795      -0.007003

 Principal components (a.u.) and orientation 
 of principal axis w.r.t. absolute frame                      Asymmetry parameter eta
 --------------------------------------------------------------------------------------
        0.048904      -0.033941      -0.014963                       0.388062

        0.821516      -0.543764       0.171559
        0.505740       0.833851       0.221175
       -0.263322      -0.094935       0.960026
  

 ------------------------------------------------------------
   Atom      X         Y         Z
 ------------------------------------------------------------
   12 C    0.46840  -5.57823  -1.15725
 ------------------------------------------------------------

 Electric field gradient in molecular frame (a.u.)
         XX             YY             ZZ             XY             XZ             YZ
 ------------------------------------------------------------------------------------------
        0.003272      -0.012667       0.009395      -0.013179      -0.037672      -0.007849

 Principal components (a.u.) and orientation 
 of principal axis w.r.t. absolute frame                      Asymmetry parameter eta
 --------------------------------------------------------------------------------------
        0.044315      -0.039802      -0.004513                       0.796335

       -0.685171       0.654957      -0.318703
        0.058463       0.485589       0.872230
        0.726032       0.578995      -0.371002
  

 ------------------------------------------------------------
   Atom      X         Y         Z
 ------------------------------------------------------------
   13 C    2.46315  -4.26272   0.48913
 ------------------------------------------------------------

 Electric field gradient in molecular frame (a.u.)
         XX             YY             ZZ             XY             XZ             YZ
 ------------------------------------------------------------------------------------------
        0.211703      -0.040741      -0.170963      -0.080242       0.321471       0.036390

 Principal components (a.u.) and orientation 
 of principal axis w.r.t. absolute frame                      Asymmetry parameter eta
 --------------------------------------------------------------------------------------
        0.400638      -0.369365      -0.031273                       0.843884

        0.868692      -0.495340      -0.003457
       -0.118268      -0.214177       0.969609
        0.481027       0.841883       0.244637
  

 ------------------------------------------------------------
   Atom      X         Y         Z
 ------------------------------------------------------------
   14 O    3.57828  -2.34417  -1.04156
 ------------------------------------------------------------

 Electric field gradient in molecular frame (a.u.)
         XX             YY             ZZ             XY             XZ             YZ
 ------------------------------------------------------------------------------------------
        1.034188      -1.626164       0.591976       0.191562       1.076596       0.578784

 Principal components (a.u.) and orientation 
 of principal axis w.r.t. absolute frame                      Asymmetry parameter eta
 --------------------------------------------------------------------------------------
        1.986320      -1.770231      -0.216089                       0.782423

        0.753877       0.030202      -0.656322
        0.142728       0.967559       0.208468
        0.641326      -0.250834       0.725109
  

 ------------------------------------------------------------
   Atom      X         Y         Z
 ------------------------------------------------------------
   15 C    4.56830  -6.14309   1.11938
 ------------------------------------------------------------

 Electric field gradient in molecular frame (a.u.)
         XX             YY             ZZ             XY             XZ             YZ
 ------------------------------------------------------------------------------------------
       -0.040284       0.000821       0.039462       0.063620      -0.008318       0.015537

 Principal components (a.u.) and orientation 
 of principal axis w.r.t. absolute frame                      Asymmetry parameter eta
 --------------------------------------------------------------------------------------
       -0.088563       0.052406       0.036156                       0.183488

        0.798216       0.431399      -0.420412
       -0.589593       0.702523      -0.398549
        0.123415       0.566000       0.815115
  

 ------------------------------------------------------------
   Atom      X         Y         Z
 ------------------------------------------------------------
   16 O    4.07481   6.12303  -2.17853
 ------------------------------------------------------------

 Electric field gradient in molecular frame (a.u.)
         XX             YY             ZZ             XY             XZ             YZ
 ------------------------------------------------------------------------------------------
       -0.448595       0.131082       0.317513      -0.644271      -0.808148       0.921704

 Principal components (a.u.) and orientation 
 of principal axis w.r.t. absolute frame                      Asymmetry parameter eta
 --------------------------------------------------------------------------------------
        1.656585      -0.966638      -0.689947                       0.167025

       -0.440280       0.878451       0.185682
        0.593180       0.129342       0.794612
        0.674011       0.459995      -0.578026
  

 ------------------------------------------------------------
   Atom      X         Y         Z
 ------------------------------------------------------------
   17 C    0.29331   7.35497   1.33714
 ------------------------------------------------------------

 Electric field gradient in molecular frame (a.u.)
         XX             YY             ZZ             XY             XZ             YZ
 ------------------------------------------------------------------------------------------
        0.040326      -0.064553       0.024227       0.049534      -0.002089      -0.009124

 Principal components (a.u.) and orientation 
 of principal axis w.r.t. absolute frame                      Asymmetry parameter eta
 --------------------------------------------------------------------------------------
       -0.084795       0.060803       0.023992                       0.434116

       -0.366156       0.916490       0.161171
        0.927869       0.372729      -0.011522
        0.070633      -0.145327       0.986859
  

 ------------------------------------------------------------
   Atom      X         Y         Z
 ------------------------------------------------------------
   18 C   -6.92175  -2.08405  -2.01124
 ------------------------------------------------------------

 Electric field gradient in molecular frame (a.u.)
         XX             YY             ZZ             XY             XZ             YZ
 ------------------------------------------------------------------------------------------
       -0.017913      -0.000966       0.018878      -0.029766      -0.006322       0.001931

 Principal components (a.u.) and orientation 
 of principal axis w.r.t. absolute frame                      Asymmetry parameter eta
 --------------------------------------------------------------------------------------
       -0.040643       0.025792       0.014851                       0.269194

        0.799730      -0.499368       0.333262
        0.596768       0.600589      -0.532128
        0.065575       0.624439       0.778316
  

 ------------------------------------------------------------
   Atom      X         Y         Z
 ------------------------------------------------------------
   19 O    1.38624  -3.55416   2.92780
 ------------------------------------------------------------

 Electric field gradient in molecular frame (a.u.)
         XX             YY             ZZ             XY             XZ             YZ
 ------------------------------------------------------------------------------------------
        1.537206      -1.606107       0.068901       1.927017       0.980178      -0.137912

 Principal components (a.u.) and orientation 
 of principal axis w.r.t. absolute frame                      Asymmetry parameter eta
 --------------------------------------------------------------------------------------
        2.715798      -2.636631      -0.079167                       0.941699

        0.873738      -0.449768      -0.185177
        0.379882       0.868772      -0.317687
        0.303763       0.207230       0.929938
  

 ------------------------------------------------------------
   Atom      X         Y         Z
 ------------------------------------------------------------
   20 O    0.27751  -0.95103   3.07242
 ------------------------------------------------------------

 Electric field gradient in molecular frame (a.u.)
         XX             YY             ZZ             XY             XZ             YZ
 ------------------------------------------------------------------------------------------
        1.964358      -1.885669      -0.078689       2.047519      -0.068379       0.161328

 Principal components (a.u.) and orientation 
 of principal axis w.r.t. absolute frame                      Asymmetry parameter eta
 --------------------------------------------------------------------------------------
        2.849685      -2.782351      -0.067334                       0.952743

        0.917866      -0.396034      -0.026064
        0.396891       0.915956       0.059189
        0.000433      -0.064672       0.997907
  

 ------------------------------------------------------------
   Atom      X         Y         Z
 ------------------------------------------------------------
   21 H    3.86040   0.53795   1.25285
 ------------------------------------------------------------

 Electric field gradient in molecular frame (a.u.)
         XX             YY             ZZ             XY             XZ             YZ
 ------------------------------------------------------------------------------------------
        0.012402       0.089045      -0.101446      -0.056189      -0.169258      -0.073680

 Principal components (a.u.) and orientation 
 of principal axis w.r.t. absolute frame                      Asymmetry parameter eta
 --------------------------------------------------------------------------------------
       -0.248513       0.134375       0.114138                       0.081431

        0.564291       0.824003      -0.050934
        0.264625      -0.122090       0.956592
        0.782016      -0.553274      -0.286946
  

 ------------------------------------------------------------
   Atom      X         Y         Z
 ------------------------------------------------------------
   22 H    2.15459   4.07241   2.77971
 ------------------------------------------------------------

 Electric field gradient in molecular frame (a.u.)
         XX             YY             ZZ             XY             XZ             YZ
 ------------------------------------------------------------------------------------------
        0.038508       0.109941      -0.148449       0.056598      -0.170531       0.088147

 Principal components (a.u.) and orientation 
 of principal axis w.r.t. absolute frame                      Asymmetry parameter eta
 --------------------------------------------------------------------------------------
       -0.277715       0.142565       0.135149                       0.026703

        0.493975       0.743788      -0.450298
       -0.260728       0.620778       0.739362
        0.829463      -0.247821       0.500575
  

 ------------------------------------------------------------
   Atom      X         Y         Z
 ------------------------------------------------------------
   23 H   -1.57443   3.23321  -1.46105
 ------------------------------------------------------------

 Electric field gradient in molecular frame (a.u.)
         XX             YY             ZZ             XY             XZ             YZ
 ------------------------------------------------------------------------------------------
        0.105327       0.114746      -0.220073       0.014600      -0.090446       0.078080

 Principal components (a.u.) and orientation 
 of principal axis w.r.t. absolute frame                      Asymmetry parameter eta
 --------------------------------------------------------------------------------------
       -0.260272       0.135650       0.124622                       0.042371

        0.242734      -0.553864       0.796439
       -0.206786       0.772582       0.600297
        0.947797       0.310405      -0.073001
  

 ------------------------------------------------------------
   Atom      X         Y         Z
 ------------------------------------------------------------
   24 H   -4.17338   5.03396   1.96328
 ------------------------------------------------------------

 Electric field gradient in molecular frame (a.u.)
         XX             YY             ZZ             XY             XZ             YZ
 ------------------------------------------------------------------------------------------
        0.094229      -0.237819       0.143590       0.127603      -0.003933       0.011500

 Principal components (a.u.) and orientation 
 of principal axis w.r.t. absolute frame                      Asymmetry parameter eta
 --------------------------------------------------------------------------------------
       -0.281538       0.143938       0.137600                       0.022511

       -0.321684      -0.012609       0.946763
        0.946416       0.025898       0.321911
       -0.028578       0.999585       0.003602
  

 ------------------------------------------------------------
   Atom      X         Y         Z
 ------------------------------------------------------------
   25 H   -3.18190   2.62375   4.01271
 ------------------------------------------------------------

 Electric field gradient in molecular frame (a.u.)
         XX             YY             ZZ             XY             XZ             YZ
 ------------------------------------------------------------------------------------------
        0.127094       0.122930      -0.250024       0.011934      -0.060636       0.088489

 Principal components (a.u.) and orientation 
 of principal axis w.r.t. absolute frame                      Asymmetry parameter eta
 --------------------------------------------------------------------------------------
       -0.279344       0.143267       0.136077                       0.025741

        0.150270      -0.235381       0.960216
       -0.216647       0.939798       0.264280
        0.964615       0.247741      -0.090229
  

 ------------------------------------------------------------
   Atom      X         Y         Z
 ------------------------------------------------------------
   26 H   -7.15660   2.57325   0.28310
 ------------------------------------------------------------

 Electric field gradient in molecular frame (a.u.)
         XX             YY             ZZ             XY             XZ             YZ
 ------------------------------------------------------------------------------------------
       -0.098175      -0.001503       0.099678       0.181650      -0.102281       0.073192

 Principal components (a.u.) and orientation 
 of principal axis w.r.t. absolute frame                      Asymmetry parameter eta
 --------------------------------------------------------------------------------------
       -0.279486       0.144134       0.135351                       0.031426

        0.754516      -0.548009       0.361099
       -0.575906      -0.289030       0.764718
        0.314704       0.784951       0.533679
  

 ------------------------------------------------------------
   Atom      X         Y         Z
 ------------------------------------------------------------
   27 H   -6.35455   0.21476   2.46335
 ------------------------------------------------------------

 Electric field gradient in molecular frame (a.u.)
         XX             YY             ZZ             XY             XZ             YZ
 ------------------------------------------------------------------------------------------
        0.085276       0.003991      -0.089267      -0.089586       0.112964       0.172471

 Principal components (a.u.) and orientation 
 of principal axis w.r.t. absolute frame                      Asymmetry parameter eta
 --------------------------------------------------------------------------------------
       -0.278437       0.143148       0.135288                       0.028229

       -0.368468       0.885134       0.284199
       -0.566840      -0.456219       0.685972
        0.736834       0.091663       0.669831
  

 ------------------------------------------------------------
   Atom      X         Y         Z
 ------------------------------------------------------------
   28 H   -4.32515   0.82884  -2.95181
 ------------------------------------------------------------

 Electric field gradient in molecular frame (a.u.)
         XX             YY             ZZ             XY             XZ             YZ
 ------------------------------------------------------------------------------------------
        0.122431       0.004980      -0.127411      -0.048997       0.063695       0.188857

 Principal components (a.u.) and orientation 
 of principal axis w.r.t. absolute frame                      Asymmetry parameter eta
 --------------------------------------------------------------------------------------
       -0.277462       0.141798       0.135665                       0.022103

       -0.196884      -0.673316       0.712659
       -0.568338       0.670677       0.476639
        0.798892       0.311189       0.514716
  

 ------------------------------------------------------------
   Atom      X         Y         Z
 ------------------------------------------------------------
   29 H   -2.96425  -2.94980   1.09631
 ------------------------------------------------------------

 Electric field gradient in molecular frame (a.u.)
         XX             YY             ZZ             XY             XZ             YZ
 ------------------------------------------------------------------------------------------
        0.088264       0.010960      -0.099223      -0.067841       0.095343       0.165542

 Principal components (a.u.) and orientation 
 of principal axis w.r.t. absolute frame                      Asymmetry parameter eta
 --------------------------------------------------------------------------------------
       -0.258128       0.130517       0.127611                       0.011258

       -0.320041       0.236396       0.917437
       -0.553647       0.739143      -0.383590
        0.768797       0.630701       0.105676
  

 ------------------------------------------------------------
   Atom      X         Y         Z
 ------------------------------------------------------------
   30 H   -0.37327  -2.70589  -3.99207
 ------------------------------------------------------------

 Electric field gradient in molecular frame (a.u.)
         XX             YY             ZZ             XY             XZ             YZ
 ------------------------------------------------------------------------------------------
        0.055141       0.042673      -0.097814      -0.090208       0.145978       0.148148

 Principal components (a.u.) and orientation 
 of principal axis w.r.t. absolute frame                      Asymmetry parameter eta
 --------------------------------------------------------------------------------------
       -0.279513       0.143487       0.136026                       0.026693

       -0.456272       0.868152      -0.195263
       -0.474028      -0.051429       0.879007
        0.753069       0.493626       0.434994
  

 ------------------------------------------------------------
   Atom      X         Y         Z
 ------------------------------------------------------------
   31 H   -2.85818  -4.77962  -3.28423
 ------------------------------------------------------------

 Electric field gradient in molecular frame (a.u.)
         XX             YY             ZZ             XY             XZ             YZ
 ------------------------------------------------------------------------------------------
       -0.097832       0.024126       0.073706      -0.165919      -0.131827      -0.092540

 Principal components (a.u.) and orientation 
 of principal axis w.r.t. absolute frame                      Asymmetry parameter eta
 --------------------------------------------------------------------------------------
       -0.285785       0.145896       0.139889                       0.021020

        0.748126      -0.295814      -0.593971
        0.522619      -0.288889       0.802130
        0.408873       0.910515       0.061527
  

 ------------------------------------------------------------
   Atom      X         Y         Z
 ------------------------------------------------------------
   32 H    1.37750  -6.67126  -2.66684
 ------------------------------------------------------------

 Electric field gradient in molecular frame (a.u.)
         XX             YY             ZZ             XY             XZ             YZ
 ------------------------------------------------------------------------------------------
        0.052611       0.025825      -0.078436       0.100153       0.132033      -0.161540

 Principal components (a.u.) and orientation 
 of principal axis w.r.t. absolute frame                      Asymmetry parameter eta
 --------------------------------------------------------------------------------------
       -0.278873       0.144387       0.134485                       0.035506

       -0.447123       0.277763       0.850252
        0.529261       0.848458       0.001146
        0.721085      -0.450518       0.526374
  

 ------------------------------------------------------------
   Atom      X         Y         Z
 ------------------------------------------------------------
   33 H   -0.63723  -6.90071  -0.00536
 ------------------------------------------------------------

 Electric field gradient in molecular frame (a.u.)
         XX             YY             ZZ             XY             XZ             YZ
 ------------------------------------------------------------------------------------------
        0.018884      -0.029233       0.010349      -0.142442       0.121162       0.151091

 Principal components (a.u.) and orientation 
 of principal axis w.r.t. absolute frame                      Asymmetry parameter eta
 --------------------------------------------------------------------------------------
       -0.279143       0.143738       0.135405                       0.029850

        0.531480      -0.263011       0.805204
        0.639070       0.748421      -0.177358
       -0.555985       0.608844       0.565853
  

 ------------------------------------------------------------
   Atom      X         Y         Z
 ------------------------------------------------------------
   34 H    6.01458  -5.22759   2.28703
 ------------------------------------------------------------

 Electric field gradient in molecular frame (a.u.)
         XX             YY             ZZ             XY             XZ             YZ
 ------------------------------------------------------------------------------------------
       -0.065162       0.055069       0.010092      -0.129161      -0.169238      -0.107538

 Principal components (a.u.) and orientation 
 of principal axis w.r.t. absolute frame                      Asymmetry parameter eta
 --------------------------------------------------------------------------------------
       -0.284153       0.146740       0.137413                       0.032826

        0.697012      -0.489300      -0.524176
        0.443911      -0.279642       0.851318
        0.563131       0.826067      -0.022292
  

 ------------------------------------------------------------
   Atom      X         Y         Z
 ------------------------------------------------------------
   35 H    3.84510  -7.75574   2.19707
 ------------------------------------------------------------

 Electric field gradient in molecular frame (a.u.)
         XX             YY             ZZ             XY             XZ             YZ
 ------------------------------------------------------------------------------------------
        0.085400      -0.118119       0.032719      -0.115793       0.077953       0.175419

 Principal components (a.u.) and orientation 
 of principal axis w.r.t. absolute frame                      Asymmetry parameter eta
 --------------------------------------------------------------------------------------
       -0.286090       0.148411       0.137679                       0.037514

        0.351727       0.116855       0.928781
        0.781163       0.510083      -0.360000
       -0.515823       0.852150       0.088127
  

 ------------------------------------------------------------
   Atom      X         Y         Z
 ------------------------------------------------------------
   36 H    5.51485  -6.83287  -0.58727
 ------------------------------------------------------------

 Electric field gradient in molecular frame (a.u.)
         XX             YY             ZZ             XY             XZ             YZ
 ------------------------------------------------------------------------------------------
        0.055712       0.097917      -0.153629       0.068204       0.157036      -0.117675

 Principal components (a.u.) and orientation 
 of principal axis w.r.t. absolute frame                      Asymmetry parameter eta
 --------------------------------------------------------------------------------------
       -0.285838       0.148279       0.137559                       0.037505

       -0.447989       0.540046       0.712500
        0.333928       0.840342      -0.426985
        0.829336      -0.046639       0.556801
  

 ------------------------------------------------------------
   Atom      X         Y         Z
 ------------------------------------------------------------
   37 H    1.92849   8.61183   1.52026
 ------------------------------------------------------------

 Electric field gradient in molecular frame (a.u.)
         XX             YY             ZZ             XY             XZ             YZ
 ------------------------------------------------------------------------------------------
       -0.124127      -0.019072       0.143199      -0.201928      -0.033822      -0.023554

 Principal components (a.u.) and orientation 
 of principal axis w.r.t. absolute frame                      Asymmetry parameter eta
 --------------------------------------------------------------------------------------
       -0.284213       0.147561       0.136652                       0.038382

        0.787765      -0.191123      -0.585575
        0.608470       0.093490       0.788051
        0.095870       0.977104      -0.189941
  

 ------------------------------------------------------------
   Atom      X         Y         Z
 ------------------------------------------------------------
   38 H   -0.79288   7.98323  -0.30947
 ------------------------------------------------------------

 Electric field gradient in molecular frame (a.u.)
         XX             YY             ZZ             XY             XZ             YZ
 ------------------------------------------------------------------------------------------
        0.027449       0.100023      -0.127472       0.070542      -0.182730       0.099335

 Principal components (a.u.) and orientation 
 of principal axis w.r.t. absolute frame                      Asymmetry parameter eta
 --------------------------------------------------------------------------------------
       -0.286816       0.149722       0.137094                       0.044026

        0.528937       0.842061      -0.105639
       -0.300282       0.302123       0.904739
        0.793761      -0.446828       0.412659
  

 ------------------------------------------------------------
   Atom      X         Y         Z
 ------------------------------------------------------------
   39 H   -0.86670   7.61364   3.02932
 ------------------------------------------------------------

 Electric field gradient in molecular frame (a.u.)
         XX             YY             ZZ             XY             XZ             YZ
 ------------------------------------------------------------------------------------------
        0.009051       0.135136      -0.144187       0.030926       0.200393      -0.041885

 Principal components (a.u.) and orientation 
 of principal axis w.r.t. absolute frame                      Asymmetry parameter eta
 --------------------------------------------------------------------------------------
       -0.288501       0.147469       0.141032                       0.022311

       -0.563122       0.810337      -0.162009
        0.121919       0.275370       0.953576
        0.817331       0.517228      -0.253863
  

 ------------------------------------------------------------
   Atom      X         Y         Z
 ------------------------------------------------------------
   40 H   -7.29129  -3.48594  -0.53472
 ------------------------------------------------------------

 Electric field gradient in molecular frame (a.u.)
         XX             YY             ZZ             XY             XZ             YZ
 ------------------------------------------------------------------------------------------
        0.130321      -0.053394      -0.076927      -0.053888       0.052605       0.210001

 Principal components (a.u.) and orientation 
 of principal axis w.r.t. absolute frame                      Asymmetry parameter eta
 --------------------------------------------------------------------------------------
       -0.288994       0.147540       0.141455                       0.021055

       -0.176639      -0.614385       0.768980
       -0.677131       0.642862       0.358081
        0.714348       0.457448       0.529573
  

 ------------------------------------------------------------
   Atom      X         Y         Z
 ------------------------------------------------------------
   41 H   -8.65723  -0.99366  -2.30399
 ------------------------------------------------------------

 Electric field gradient in molecular frame (a.u.)
         XX             YY             ZZ             XY             XZ             YZ
 ------------------------------------------------------------------------------------------
       -0.158389       0.020484       0.137905       0.190109      -0.051560       0.030891

 Principal components (a.u.) and orientation 
 of principal axis w.r.t. absolute frame                      Asymmetry parameter eta
 --------------------------------------------------------------------------------------
       -0.287535       0.146806       0.140729                       0.021135

        0.836277      -0.253875       0.485993
       -0.530174      -0.148339       0.834812
        0.139847       0.955795       0.258650
  

 ------------------------------------------------------------
   Atom      X         Y         Z
 ------------------------------------------------------------
   42 H   -6.53916  -3.08461  -3.77899
 ------------------------------------------------------------

 Electric field gradient in molecular frame (a.u.)
         XX             YY             ZZ             XY             XZ             YZ
 ------------------------------------------------------------------------------------------
        0.128025       0.043404      -0.171429       0.038697       0.070211      -0.181439

 Principal components (a.u.) and orientation 
 of principal axis w.r.t. absolute frame                      Asymmetry parameter eta
 --------------------------------------------------------------------------------------
       -0.290228       0.147178       0.143049                       0.014227

       -0.188232      -0.281605       0.940887
        0.485972       0.805803       0.338397
        0.853464      -0.520942       0.014826
  

 Task  times  cpu:      446.5s     wall:      447.1s


                                NWChem Input Module
                                -------------------


 Summary of allocated global arrays
-----------------------------------
  No active global arrays


                         GA Statistics for process    0
                         ------------------------------

       create   destroy   get      put      acc     scatter   gather  read&inc
calls:  210      210     5.15e+05 7371     3.66e+05    0        0     5855     
number of processes/call 1.00e+00 1.15e+00 1.00e+00 0.00e+00 0.00e+00
bytes total:             5.26e+08 6.03e+07 3.08e+08 0.00e+00 0.00e+00 4.68e+04
bytes remote:            1.14e+08 2.04e+07 5.37e+07 0.00e+00 0.00e+00 0.00e+00
Max memory consumed for GA by this process: 10446976 bytes

MA_summarize_allocated_blocks: starting scan ...
MA_summarize_allocated_blocks: scan completed: 0 heap blocks, 0 stack blocks
MA usage statistics:

	allocation statistics:
					      heap	     stack
					      ----	     -----
	current number of blocks	         0	         0
	maximum number of blocks	        22	        51
	current total bytes		         0	         0
	maximum total bytes		   9712512	  22540216
	maximum total K-bytes		      9713	     22541
	maximum total M-bytes		        10	        23


                                     CITATION
                                     --------
                Please cite the following reference when publishing
                           results obtained with NWChem:

                 M. Valiev, E.J. Bylaska, N. Govind, K. Kowalski,
              T.P. Straatsma, H.J.J. van Dam, D. Wang, J. Nieplocha,
                        E. Apra, T.L. Windus, W.A. de Jong
                 "NWChem: a comprehensive and scalable open-source
                  solution for large scale molecular simulations"
                      Comput. Phys. Commun. 181, 1477 (2010)
                           doi:10.1016/j.cpc.2010.04.018

                                      AUTHORS
                                      -------
          E. Apra, E. J. Bylaska, W. A. de Jong, N. Govind, K. Kowalski,
       T. P. Straatsma, M. Valiev, H. J. J. van Dam, D. Wang, T. L. Windus,
        J. Hammond, J. Autschbach, K. Bhaskaran-Nair, J. Brabec, K. Lopata,
       S. A. Fischer, S. Krishnamoorthy, W. Ma, M. Klemm, O. Villa, Y. Chen,
    V. Anisimov, F. Aquino, S. Hirata, M. T. Hackler, T. Risthaus, M. Malagoli,
       A. Marenich, A. Otero-de-la-Roza, J. Mullin, P. Nichols, R. Peverati,
     J. Pittner, Y. Zhao, P.-D. Fan, A. Fonari, M. Williamson, R. J. Harrison,
       J. R. Rehr, M. Dupuis, D. Silverstein, D. M. A. Smith, J. Nieplocha,
        V. Tipparaju, M. Krishnan, B. E. Van Kuiken, A. Vazquez-Mayagoitia,
        L. Jensen, M. Swart, Q. Wu, T. Van Voorhis, A. A. Auer, M. Nooijen,
      L. D. Crosby, E. Brown, G. Cisneros, G. I. Fann, H. Fruchtl, J. Garza,
        K. Hirao, R. A. Kendall, J. A. Nichols, K. Tsemekhman, K. Wolinski,
     J. Anchell, D. E. Bernholdt, P. Borowski, T. Clark, D. Clerc, H. Dachsel,
   M. J. O. Deegan, K. Dyall, D. Elwood, E. Glendening, M. Gutowski, A. C. Hess,
         J. Jaffe, B. G. Johnson, J. Ju, R. Kobayashi, R. Kutteh, Z. Lin,
   R. Littlefield, X. Long, B. Meng, T. Nakajima, S. Niu, L. Pollack, M. Rosing,
   K. Glaesemann, G. Sandrone, M. Stave, H. Taylor, G. Thomas, J. H. van Lenthe,
                               A. T. Wong, Z. Zhang.

 Total times  cpu:      446.9s     wall:      447.5s
