# Supplementary material for: Reference-free NOE NMR analysis
Source: Chem Sci. 2020 Aug 31;11(36):9930–6. doi: 10.1039/d0sc02970j (PMC8162118; doi:10.1039/d0sc02970j)
Supplement: SC-011-D0SC02970J-s002 [file SC-011-D0SC02970J-s002.piz › artemisinin_structures/artemisin_RSSSSSS/artemisin_RSSSSSS_b36311.nw]

start molecule

title molecule
 

geometry units angstroms print xyz autosym
  C       -8.72580       -1.01030        0.32790
  O       -8.67650       -2.22520        1.07030
  C       -7.39980       -2.60600        1.39260
  C       -6.31510       -2.10660        0.41600
  C       -6.96660       -2.16710       -0.97960
  C       -8.12760       -1.13800       -1.09150
  C       -6.06290       -2.09940       -2.20270
  C       -6.86450       -2.39020       -3.48150
  C       -8.38550       -2.58670       -3.25490
  C       -8.93790       -1.39920       -2.41820
  C      -10.44700       -1.41100       -2.19480
  C      -10.92920       -0.01170       -1.79000
  C      -10.07220        0.59800       -0.67120
  O       -9.98600       -0.38690        0.35720
  C      -10.80920        1.79600       -0.06790
  O       -7.17480       -3.31400        2.36630
  C       -5.06830       -2.98170        0.53800
  C       -9.06770       -2.73910       -4.62070
  O       -8.83710        1.15120       -1.21820
  O       -7.66320        0.21910       -1.24630
  H       -8.11350       -0.30510        0.91360
  H       -6.03710       -1.08190        0.68770
  H       -7.41810       -3.17180       -1.00120
  H       -5.25420       -2.83510       -2.13580
  H       -5.58160       -1.11710       -2.27530
  H       -6.45510       -3.28880       -3.96070
  H       -6.69650       -1.56900       -4.19070
  H       -8.55730       -3.52600       -2.71490
  H       -8.76030       -0.53800       -3.08430
  H      -10.71220       -2.15270       -1.43210
  H      -10.99240       -1.69200       -3.10030
  H      -11.97230       -0.11200       -1.46440
  H      -10.91810        0.64470       -2.66900
  H      -10.21160        2.23940        0.73740
  H      -10.97750        2.58000       -0.81420
  H      -11.76940        1.50240        0.36980
  H       -4.70080       -2.99620        1.57010
  H       -5.27700       -4.01740        0.24830
  H       -4.25560       -2.60150       -0.08840
  H       -9.05570       -1.79800       -5.18040
  H       -8.55860       -3.49780       -5.22530
  H      -10.10670       -3.06410       -4.51460
end
BASIS "ao basis" PRINT
* library 6-31G*
END
scf
 direct
end
dft
xc b3lyp
end
property
 efieldgrad
end
task dft property
