# Supplementary material for: Reference-free NOE NMR analysis
Source: Chem Sci. 2020 Aug 31;11(36):9930–6. doi: 10.1039/d0sc02970j (PMC8162118; doi:10.1039/d0sc02970j)
Supplement: SC-011-D0SC02970J-s002 [file SC-011-D0SC02970J-s002.piz › artemisinin_structures/artemisin_RSSSSSS/artemisin_RSSSSSS_b36311.out.xyz]

42
./artemisin_RSSSSSS_b36311.out
C          1.39286        0.02243       -0.18792
O          1.65006        1.03474       -1.15676
C          1.55096        2.30329       -0.64705
C          0.60001        2.43757        0.56018
C         -0.56521        1.47169        0.26834
C         -0.07656       -0.00486        0.29055
C         -1.85153        1.62871        1.06705
C         -2.95683        0.72972        0.49034
C         -2.50005       -0.17854       -0.68005
C         -1.21391       -0.94522       -0.26362
C         -0.69968       -1.95189       -1.28813
C          0.24786       -2.95187       -0.61239
C          1.30344       -2.25573        0.25884
O          1.89354       -1.24048       -0.55117
C          2.41744       -3.25078        0.59235
O          2.15630        3.24017       -1.15283
C          0.15521        3.89208        0.70758
C         -3.66284       -1.10283       -1.06430
O          0.73357       -1.88078        1.54933
O          0.14685       -0.50326        1.62585
H          2.04283        0.28467        0.66298
H          1.14016        2.15503        1.47096
H         -0.83315        1.71094       -0.77316
H         -2.20846        2.66386        1.03892
H         -1.68379        1.38843        2.12344
H         -3.78711        1.36170        0.14981
H         -3.36268        0.11365        1.30355
H         -2.28877        0.43860       -1.56203
H         -1.56861       -1.56097        0.58014
H         -0.19752       -1.43190       -2.11252
H         -1.51249       -2.52927       -1.73794
H          0.72894       -3.53028       -1.41123
H         -0.33721       -3.65170       -0.00284
H          3.18278       -2.76632        1.21025
H          2.03474       -4.10416        1.16264
H          2.91833       -3.61580       -0.31077
H          1.02051        4.55719        0.80448
H         -0.41957        4.22454       -0.16376
H         -0.45864        4.02897        1.60305
H         -3.85838       -1.84468       -0.28296
H         -4.58121       -0.52582       -1.21922
H         -3.46038       -1.63230       -1.99976
