# Supplementary material for: Reference-free NOE NMR analysis
Source: Chem Sci. 2020 Aug 31;11(36):9930–6. doi: 10.1039/d0sc02970j (PMC8162118; doi:10.1039/d0sc02970j)
Supplement: SC-011-D0SC02970J-s002 [file SC-011-D0SC02970J-s002.piz › artemisinin_structures/artemisin_RRSRSSS/artemisin_RRSRSSS_b36313.nw]

start molecule

title molecule
 

geometry units angstroms print xyz autosym
  C       -2.00510        4.53230       -3.43910
  O       -0.70910        4.91000       -2.97090
  C       -0.55550        5.07270       -1.64100
  C       -1.63850        5.85040       -0.92260
  C       -3.07320        5.58820       -1.42200
  C       -3.14600        5.44650       -2.95260
  C       -3.69840        4.36490       -0.74240
  C       -5.17300        4.19540       -1.11880
  C       -5.60340        4.97230       -2.38000
  C       -4.50790        4.87200       -3.47230
  C       -4.93050        5.54870       -4.79400
  C       -3.86750        5.56070       -5.90540
  C       -2.39280        5.66290       -5.47010
  O       -1.99460        4.43140       -4.86200
  C       -1.51150        5.82390       -6.71020
  O        0.47680        4.72630       -1.07420
  C       -1.25540        7.33300       -0.97960
  C       -6.97530        4.46390       -2.83520
  O       -2.11750        6.78790       -4.62920
  O       -3.02860        6.78520       -3.48120
  H       -2.16290        3.50720       -3.08360
  H       -1.58960        5.54940        0.13260
  H       -3.67350        6.45760       -1.11550
  H       -3.62230        4.45060        0.34860
  H       -3.14820        3.45500       -1.01040
  H       -5.79660        4.52580       -0.27780
  H       -5.37720        3.12380       -1.24060
  H       -5.72900        6.02930       -2.10860
  H       -4.38640        3.79880       -3.68020
  H       -5.23680        6.58330       -4.58910
  H       -5.82110        5.05600       -5.20170
  H       -4.11290        6.39410       -6.57610
  H       -3.99190        4.63660       -6.48600
  H       -0.45340        5.85910       -6.42430
  H       -1.63100        4.98190       -7.40050
  H       -1.73340        6.75720       -7.23880
  H       -0.28580        7.49650       -0.49500
  H       -1.16020        7.69570       -2.00730
  H       -1.99360        7.95180       -0.45950
  H       -6.90880        3.44750       -3.23710
  H       -7.68150        4.45150       -1.99770
  H       -7.40500        5.11160       -3.60540
end
BASIS "ao basis" PRINT
* library 6-31G*
END
scf
 direct
end
dft
xc b3lyp
end
property
 efieldgrad
end
task dft property
