# Supplementary material for: Reference-free NOE NMR analysis
Source: Chem Sci. 2020 Aug 31;11(36):9930–6. doi: 10.1039/d0sc02970j (PMC8162118; doi:10.1039/d0sc02970j)
Supplement: SC-011-D0SC02970J-s002 [file SC-011-D0SC02970J-s002.piz › artemisinin_structures/artemisin_RRSRSSS/artemisin_RRSRSSS_b36315.out.xyz]

42
./artemisin_RRSRSSS_b36315.out
C          1.18756        0.08496       -0.69929
O          2.17523       -0.86619       -0.28628
C          1.79458       -2.17410       -0.36260
C          0.27603       -2.41729       -0.33518
C         -0.29845       -1.43039        0.69912
C         -0.09572        0.01504        0.18946
C         -1.72365       -1.66983        1.21659
C         -2.81345       -1.13141        0.30535
C         -2.63605        0.37346        0.02933
C         -1.26456        0.59595       -0.65412
C         -0.98541        2.06177       -1.08735
C         -0.06585        2.91957       -0.19662
C          1.28744        2.26737        0.18777
O          1.74707        1.39435       -0.83985
C          2.35248        3.34227        0.39016
O          2.62780       -3.07001       -0.43351
C         -0.00451       -3.88248       -0.00049
C         -3.82281        0.85001       -0.81790
O          1.20422        1.54370        1.41750
O         -0.04556        0.80488        1.39720
H          0.93582       -0.20126       -1.72921
H         -0.12195       -2.22255       -1.33809
H          0.32926       -1.54912        1.59870
H         -1.82313       -1.16653        2.18853
H         -1.90252       -2.72878        1.42586
H         -3.78606       -1.30838        0.78107
H         -2.81614       -1.69360       -0.63716
H         -2.66446        0.91802        0.98191
H         -1.31669        0.01856       -1.59045
H         -1.91170        2.61755       -1.25304
H         -0.51405        2.01856       -2.08009
H         -0.60885        3.22297        0.70713
H          0.12777        3.83965       -0.76399
H          3.30635        2.88660        0.68134
H          2.53377        3.90521       -0.53161
H          2.06896        4.03746        1.18747
H          0.52573       -4.55081       -0.68810
H          0.32101       -4.12911        1.01601
H         -1.07030       -4.11309       -0.09189
H         -3.77550        0.44338       -1.83362
H         -4.77160        0.53152       -0.37172
H         -3.86156        1.94054       -0.88484
