# Supplementary material for: Reference-free NOE NMR analysis
Source: Chem Sci. 2020 Aug 31;11(36):9930–6. doi: 10.1039/d0sc02970j (PMC8162118; doi:10.1039/d0sc02970j)
Supplement: SC-011-D0SC02970J-s002 [file SC-011-D0SC02970J-s002.piz › artemisinin_structures/artemisin_RRSRSSS/artemisin_RRSRSSS_b36314.out.xyz]

42
./artemisin_RRSRSSS_b36314.out
C          1.34343        0.15602       -0.43902
O          2.26947       -0.90422       -0.15083
C          1.85748       -2.17444       -0.38787
C          0.34992       -2.38579       -0.30226
C         -0.16589       -1.43541        0.79952
C         -0.00433        0.03780        0.32330
C         -1.57355       -1.71600        1.33443
C         -2.65520       -1.35548        0.33602
C         -2.58651        0.13221       -0.02069
C         -1.19042        0.50729       -0.59960
C         -1.18133        2.00799       -0.98916
C          0.18351        2.68618       -1.12494
C          1.08070        2.44317        0.09876
O          1.99825        1.38376       -0.14907
C          1.93229        3.67634        0.39362
O          2.66115       -3.06594       -0.63366
C          0.05904       -3.86138       -0.02150
C         -3.73767        0.45873       -0.98240
O          0.23129        2.23566        1.23827
O          0.09838        0.80520        1.53867
H          1.18559        0.11519       -1.52425
H         -0.07714       -2.13580       -1.28012
H          0.49031       -1.57560        1.67457
H         -1.72920       -1.12928        2.24975
H         -1.68014       -2.76169        1.64073
H         -3.63318       -1.58765        0.77524
H         -2.56026       -1.97123       -0.56666
H         -2.74925        0.71160        0.89854
H         -1.08908       -0.04838       -1.54357
H         -1.76388        2.57646       -0.25111
H         -1.71331        2.13397       -1.94101
H         -0.01350        3.76014       -1.24016
H          0.68010        2.36501       -2.04812
H          2.57418        3.49614        1.26416
H          2.58937        3.91820       -0.44860
H          1.31122        4.54746        0.62840
H          0.53947       -4.50587       -0.76616
H          0.43348       -4.16070        0.96353
H         -1.01379       -4.07182       -0.06602
H         -3.58960       -0.02293       -1.95483
H         -4.69394        0.11135       -0.57597
H         -3.83453        1.53629       -1.14469
