# Supplementary material for: Reference-free NOE NMR analysis
Source: Chem Sci. 2020 Aug 31;11(36):9930–6. doi: 10.1039/d0sc02970j (PMC8162118; doi:10.1039/d0sc02970j)
Supplement: SC-011-D0SC02970J-s002 [file SC-011-D0SC02970J-s002.piz › artemisinin_structures/artemisin_RRSRSSS/artemisin_RRSRSSS_b36312.nw]

start molecule

title molecule
 

geometry units angstroms print xyz autosym
  C       -1.98190        4.42120       -3.47130
  O       -0.67120        4.89650       -3.11990
  C       -0.49830        5.53840       -1.94260
  C       -1.56000        5.25440       -0.89790
  C       -3.00930        5.41850       -1.41530
  C       -3.11000        5.33880       -2.95880
  C       -3.88760        4.34210       -0.75920
  C       -5.36290        4.50070       -1.09680
  C       -5.62280        5.22650       -2.42420
  C       -4.52380        4.89360       -3.47670
  C       -4.88540        5.55420       -4.83080
  C       -3.83680        5.48610       -5.94240
  C       -2.37430        5.53990       -5.49210
  O       -2.04850        4.28640       -4.88400
  C       -1.46950        5.65760       -6.72060
  O        0.51190        6.19770       -1.72390
  C       -1.33150        6.10780        0.35430
  C       -7.05100        4.90980       -2.88460
  O       -2.07410        6.67180       -4.66140
  O       -2.92000        6.68660       -3.45410
  H       -2.07880        3.40920       -3.06250
  H       -1.38590        4.20950       -0.60360
  H       -3.38020        6.40310       -1.09550
  H       -3.77190        4.35250        0.33120
  H       -3.55670        3.34830       -1.08870
  H       -5.85950        5.05950       -0.29280
  H       -5.82450        3.50490       -1.09980
  H       -5.58490        6.30730       -2.22670
  H       -4.52160        3.80320       -3.61440
  H       -5.12790        6.61190       -4.65780
  H       -5.80370        5.10540       -5.22850
  H       -4.04500        6.31080       -6.63600
  H       -4.00060        4.55310       -6.49840
  H       -0.41540        5.65190       -6.41860
  H       -1.61210        4.81670       -7.40790
  H       -1.64540        6.59570       -7.25770
  H       -0.33320        5.93240        0.77050
  H       -1.40870        7.17630        0.12380
  H       -2.06190        5.87170        1.13460
  H       -7.13440        3.87470       -3.23230
  H       -7.76350        5.05020       -2.06400
  H       -7.36800        5.57330       -3.69490
end
BASIS "ao basis" PRINT
* library 6-31G*
END
scf
 direct
end
dft
xc b3lyp
end
property
 efieldgrad
end
task dft property
