# Supplementary material for: Reference-free NOE NMR analysis
Source: Chem Sci. 2020 Aug 31;11(36):9930–6. doi: 10.1039/d0sc02970j (PMC8162118; doi:10.1039/d0sc02970j)
Supplement: SC-011-D0SC02970J-s002 [file SC-011-D0SC02970J-s002.piz › artemisinin_structures/artemisin_RRSRSSS/artemisin_RRSRSSS_b36315.out]

 argument  1 = artemisin_SSSRSRR/artemisin_SSSRSRR_b36315.nw
  Warning: test file already existed: ./molecule.dir_check_s.5
                                         
                                         


              Northwest Computational Chemistry Package (NWChem) 6.6
              ------------------------------------------------------


                    Environmental Molecular Sciences Laboratory
                       Pacific Northwest National Laboratory
                                Richland, WA 99352

                              Copyright (c) 1994-2015
                       Pacific Northwest National Laboratory
                            Battelle Memorial Institute

             NWChem is an open-source computational chemistry package
                        distributed under the terms of the
                      Educational Community License (ECL) 2.0
             A copy of the license is included with this distribution
                              in the LICENSE.TXT file

                                  ACKNOWLEDGMENT
                                  --------------

            This software and its documentation were developed at the
            EMSL at Pacific Northwest National Laboratory, a multiprogram
            national laboratory, operated for the U.S. Department of Energy
            by Battelle under Contract Number DE-AC05-76RL01830. Support
            for this work was provided by the Department of Energy Office
            of Biological and Environmental Research, Office of Basic
            Energy Sciences, and the Office of Advanced Scientific Computing.


           Job information
           ---------------

    hostname        = nmrserver1
    program         = /home/software/NWChem/bin/nwchem
    date            = Sun Jul 23 21:07:59 2017

    compiled        = Mon_Dec_26_22:57:25_2016
    source          = /home/software/src/nwchem-6.6
    nwchem branch   = 6.6
    nwchem revision = 27746
    ga revision     = 10594
    input           = artemisin_SSSRSRR/artemisin_SSSRSRR_b36315.nw
    prefix          = molecule.
    data base       = ./molecule.db
    status          = startup
    nproc           =        6
    time left       =     -1s


           Memory information
           ------------------

    heap     =   13107200 doubles =    100.0 Mbytes
    stack    =   13107197 doubles =    100.0 Mbytes
    global   =   26214400 doubles =    200.0 Mbytes (distinct from heap & stack)
    total    =   52428797 doubles =    400.0 Mbytes
    verify   = yes
    hardfail = no 


           Directory information
           ---------------------

  0 permanent = .
  0 scratch   = .


                                NWChem Input Module
                                -------------------


                                     molecule
                                     --------

 Scaling coordinates for geometry "geometry" by  1.889725989
 (inverse scale =  0.529177249)

 C1  symmetry detected

          ------
          auto-z
          ------


                             Geometry "geometry" -> ""
                             -------------------------

 Output coordinates in angstroms (scale by  1.889725989 to convert to a.u.)

  No.       Tag          Charge          X              Y              Z
 ---- ---------------- ---------- -------------- -------------- --------------
    1 C                    6.0000     1.18755591     0.08495903    -0.69928949
    2 O                    8.0000     2.17523310    -0.86619191    -0.28628197
    3 C                    6.0000     1.79457831    -2.17410417    -0.36260134
    4 C                    6.0000     0.27603169    -2.41728645    -0.33517559
    5 C                    6.0000    -0.29844916    -1.43039163     0.69911607
    6 C                    6.0000    -0.09571912     0.01504423     0.18945838
    7 C                    6.0000    -1.72365205    -1.66982730     1.21658979
    8 C                    6.0000    -2.81345077    -1.13141226     0.30534633
    9 C                    6.0000    -2.63604991     0.37345512     0.02932549
   10 C                    6.0000    -1.26456255     0.59594750    -0.65411547
   11 C                    6.0000    -0.98540999     2.06176935    -1.08734652
   12 C                    6.0000    -0.06585397     2.91956843    -0.19662361
   13 C                    6.0000     1.28744249     2.26736847     0.18776584
   14 O                    8.0000     1.74706822     1.39435241    -0.83985111
   15 C                    6.0000     2.35248016     3.34227069     0.39016365
   16 O                    8.0000     2.62780070    -3.07001388    -0.43351150
   17 C                    6.0000    -0.00450548    -3.88248077    -0.00049011
   18 C                    6.0000    -3.82281099     0.85000943    -0.81789685
   19 O                    8.0000     1.20421968     1.54370242     1.41749677
   20 O                    8.0000    -0.04556200     0.80488301     1.39719727
   21 H                    1.0000     0.93582360    -0.20126224    -1.72920762
   22 H                    1.0000    -0.12194828    -2.22254513    -1.33808668
   23 H                    1.0000     0.32925916    -1.54912037     1.59870038
   24 H                    1.0000    -1.82312627    -1.16652534     2.18853312
   25 H                    1.0000    -1.90251602    -2.72878414     1.42585771
   26 H                    1.0000    -3.78606331    -1.30838225     0.78107300
   27 H                    1.0000    -2.81614277    -1.69359905    -0.63715774
   28 H                    1.0000    -2.66446221     0.91801791     0.98190813
   29 H                    1.0000    -1.31668675     0.01856431    -1.59045053
   30 H                    1.0000    -1.91170322     2.61755082    -1.25303859
   31 H                    1.0000    -0.51404983     2.01855704    -2.08008757
   32 H                    1.0000    -0.60884728     3.22296791     0.70713149
   33 H                    1.0000     0.12777428     3.83965200    -0.76399002
   34 H                    1.0000     3.30635349     2.88659719     0.68134205
   35 H                    1.0000     2.53377460     3.90521386    -0.53160589
   36 H                    1.0000     2.06895766     4.03745813     1.18747072
   37 H                    1.0000     0.52572752    -4.55080685    -0.68809893
   38 H                    1.0000     0.32100786    -4.12910700     1.01601490
   39 H                    1.0000    -1.07029556    -4.11308768    -0.09189156
   40 H                    1.0000    -3.77550466     0.44338139    -1.83361671
   41 H                    1.0000    -4.77159911     0.53152487    -0.37171613
   42 H                    1.0000    -3.86155797     1.94054024    -0.88483862

      Atomic Mass 
      ----------- 

      C                 12.000000
      O                 15.994910
      H                  1.007825


 Effective nuclear repulsion energy (a.u.)    1841.4915893435

            Nuclear Dipole moment (a.u.) 
            ----------------------------
        X                 Y               Z
 ---------------- ---------------- ----------------
    -0.0000000000    -0.0000000000    -0.0000000000


                                Z-matrix (autoz)
                                -------- 

 Units are Angstrom for bonds and degrees for angles

      Type          Name      I     J     K     L     M      Value
      ----------- --------  ----- ----- ----- ----- ----- ----------
    1 Stretch                  1     2                       1.43205
    2 Stretch                  1     6                       1.56255
    3 Stretch                  1    14                       1.43085
    4 Stretch                  1    21                       1.09819
    5 Stretch                  2     3                       1.36432
    6 Stretch                  3     4                       1.53814
    7 Stretch                  3    16                       1.22554
    8 Stretch                  4     5                       1.54070
    9 Stretch                  4    17                       1.52889
   10 Stretch                  4    22                       1.09642
   11 Stretch                  5     6                       1.54601
   12 Stretch                  5     7                       1.53503
   13 Stretch                  5    23                       1.10334
   14 Stretch                  6    10                       1.55411
   15 Stretch                  6    20                       1.44395
   16 Stretch                  7     8                       1.51918
   17 Stretch                  7    24                       1.09904
   18 Stretch                  7    25                       1.09415
   19 Stretch                  8     9                       1.54022
   20 Stretch                  8    26                       1.09709
   21 Stretch                  8    27                       1.09744
   22 Stretch                  9    10                       1.54841
   23 Stretch                  9    18                       1.53404
   24 Stretch                  9    28                       1.09762
   25 Stretch                 10    11                       1.55379
   26 Stretch                 10    29                       1.10128
   27 Stretch                 11    12                       1.54104
   28 Stretch                 11    30                       1.09287
   29 Stretch                 11    31                       1.09981
   30 Stretch                 12    13                       1.55066
   31 Stretch                 12    32                       1.09712
   32 Stretch                 12    33                       1.09816
   33 Stretch                 13    14                       1.42457
   34 Stretch                 13    15                       1.52666
   35 Stretch                 13    19                       1.42929
   36 Stretch                 15    34                       1.09649
   37 Stretch                 15    35                       1.09519
   38 Stretch                 15    36                       1.09516
   39 Stretch                 17    37                       1.09572
   40 Stretch                 17    38                       1.09548
   41 Stretch                 17    39                       1.09428
   42 Stretch                 18    40                       1.09511
   43 Stretch                 18    41                       1.09577
   44 Stretch                 18    42                       1.09327
   45 Stretch                 19    20                       1.45197
   46 Bend                     1     2     3               115.35122
   47 Bend                     1     6     5               109.69620
   48 Bend                     1     6    10               106.99067
   49 Bend                     1     6    20               115.00727
   50 Bend                     1    14    13               111.33258
   51 Bend                     2     1     6               111.88033
   52 Bend                     2     1    14               111.49665
   53 Bend                     2     1    21               104.80090
   54 Bend                     2     3     4               115.21535
   55 Bend                     2     3    16               120.95440
   56 Bend                     3     4     5               106.18972
   57 Bend                     3     4    17               109.66810
   58 Bend                     3     4    22               108.29839
   59 Bend                     4     3    16               123.82629
   60 Bend                     4     5     6               109.18872
   61 Bend                     4     5     7               118.20229
   62 Bend                     4     5    23               105.44300
   63 Bend                     4    17    37               110.99967
   64 Bend                     4    17    38               111.36795
   65 Bend                     4    17    39               111.24694
   66 Bend                     5     4    17               113.48382
   67 Bend                     5     4    22               111.40405
   68 Bend                     5     6    10               115.45400
   69 Bend                     5     6    20               103.90057
   70 Bend                     5     7     8               114.11351
   71 Bend                     5     7    24               108.10322
   72 Bend                     5     7    25               111.54400
   73 Bend                     6     1    14               114.70634
   74 Bend                     6     1    21               109.48159
   75 Bend                     6     5     7               112.25417
   76 Bend                     6     5    23               107.14473
   77 Bend                     6    10     9               111.89273
   78 Bend                     6    10    11               111.64459
   79 Bend                     6    10    29               107.52559
   80 Bend                     6    20    19               108.65849
   81 Bend                     7     5    23               103.68428
   82 Bend                     7     8     9               111.78624
   83 Bend                     7     8    26               108.58411
   84 Bend                     7     8    27               109.59364
   85 Bend                     8     7    24               107.65173
   86 Bend                     8     7    25               109.90515
   87 Bend                     8     9    10               108.75429
   88 Bend                     8     9    18               108.26368
   89 Bend                     8     9    28               109.04026
   90 Bend                     9     8    26               109.72008
   91 Bend                     9     8    27               110.29701
   92 Bend                     9    10    11               114.69296
   93 Bend                     9    10    29               104.95246
   94 Bend                     9    18    40               111.31372
   95 Bend                     9    18    41               110.77359
   96 Bend                     9    18    42               111.78399
   97 Bend                    10     6    20               106.00202
   98 Bend                    10     9    18               113.37937
   99 Bend                    10     9    28               109.55414
  100 Bend                    10    11    12               118.11029
  101 Bend                    10    11    30               111.70075
  102 Bend                    10    11    31               106.95447
  103 Bend                    11    10    29               105.42904
  104 Bend                    11    12    13               115.46293
  105 Bend                    11    12    32               109.55654
  106 Bend                    11    12    33               105.84057
  107 Bend                    12    11    30               108.07813
  108 Bend                    12    11    31               106.73003
  109 Bend                    12    13    14               111.13183
  110 Bend                    12    13    15               110.21621
  111 Bend                    12    13    19               112.05003
  112 Bend                    13    12    32               110.12378
  113 Bend                    13    12    33               109.06170
  114 Bend                    13    15    34               110.45629
  115 Bend                    13    15    35               111.45763
  116 Bend                    13    15    36               111.27568
  117 Bend                    13    19    20               107.20083
  118 Bend                    14     1    21               103.65132
  119 Bend                    14    13    15               107.57984
  120 Bend                    14    13    19               109.21666
  121 Bend                    15    13    19               106.44197
  122 Bend                    17     4    22               107.68893
  123 Bend                    18     9    28               107.76741
  124 Bend                    24     7    25               105.02723
  125 Bend                    26     8    27               106.71421
  126 Bend                    30    11    31               104.26382
  127 Bend                    32    12    33               106.32957
  128 Bend                    34    15    35               107.04427
  129 Bend                    34    15    36               107.19843
  130 Bend                    35    15    36               109.22735
  131 Bend                    37    17    38               107.52924
  132 Bend                    37    17    39               106.87945
  133 Bend                    38    17    39               108.63085
  134 Bend                    40    18    41               107.88740
  135 Bend                    40    18    42               108.36809
  136 Bend                    41    18    42               106.50900
  137 Torsion                  1     2     3     4         -22.89747
  138 Torsion                  1     2     3    16         157.79927
  139 Torsion                  1     6     5     4         -29.98486
  140 Torsion                  1     6     5     7        -163.06855
  141 Torsion                  1     6     5    23          83.74448
  142 Torsion                  1     6    10     9         170.79366
  143 Torsion                  1     6    10    11         -59.12734
  144 Torsion                  1     6    10    29          56.05331
  145 Torsion                  1     6    20    19           3.56002
  146 Torsion                  1    14    13    12         -85.83069
  147 Torsion                  1    14    13    15         153.43321
  148 Torsion                  1    14    13    19          38.29101
  149 Torsion                  2     1     6     5         -30.70142
  150 Torsion                  2     1     6    10        -156.62528
  151 Torsion                  2     1     6    20          85.94893
  152 Torsion                  2     1    14    13        -109.42306
  153 Torsion                  2     3     4     5         -39.91738
  154 Torsion                  2     3     4    17        -162.90279
  155 Torsion                  2     3     4    22          79.83553
  156 Torsion                  3     2     1     6          61.52829
  157 Torsion                  3     2     1    14        -168.51162
  158 Torsion                  3     2     1    21         -57.01620
  159 Torsion                  3     4     5     6          65.59185
  160 Torsion                  3     4     5     7        -164.49435
  161 Torsion                  3     4     5    23         -49.24020
  162 Torsion                  3     4    17    37         -54.29054
  163 Torsion                  3     4    17    38          65.48599
  164 Torsion                  3     4    17    39        -173.16870
  165 Torsion                  4     5     6    10          90.95483
  166 Torsion                  4     5     6    20        -153.43035
  167 Torsion                  4     5     7     8         -82.76928
  168 Torsion                  4     5     7    24         157.50489
  169 Torsion                  4     5     7    25          42.52282
  170 Torsion                  5     4     3    16         139.36336
  171 Torsion                  5     4    17    37        -172.85356
  172 Torsion                  5     4    17    38         -53.07703
  173 Torsion                  5     4    17    39          68.26828
  174 Torsion                  5     6     1    14        -158.97754
  175 Torsion                  5     6     1    21          85.02523
  176 Torsion                  5     6    10     9          48.39946
  177 Torsion                  5     6    10    11         178.47846
  178 Torsion                  5     6    10    29         -66.34089
  179 Torsion                  5     6    20    19         123.46474
  180 Torsion                  5     7     8     9         -56.20848
  181 Torsion                  5     7     8    26        -177.39045
  182 Torsion                  5     7     8    27          66.39381
  183 Torsion                  6     1    14    13          19.04578
  184 Torsion                  6     5     4    17        -173.86002
  185 Torsion                  6     5     4    22         -52.11532
  186 Torsion                  6     5     7     8          45.72252
  187 Torsion                  6     5     7    24         -74.00331
  188 Torsion                  6     5     7    25         171.01462
  189 Torsion                  6    10     9     8         -55.65175
  190 Torsion                  6    10     9    18        -176.13936
  191 Torsion                  6    10     9    28          63.43996
  192 Torsion                  6    10    11    12         -27.34222
  193 Torsion                  6    10    11    30        -153.58677
  194 Torsion                  6    10    11    31          92.92540
  195 Torsion                  6    20    19    13          53.74267
  196 Torsion                  7     5     4    17         -43.94623
  197 Torsion                  7     5     4    22          77.79847
  198 Torsion                  7     5     6    10         -42.12885
  199 Torsion                  7     5     6    20          73.48596
  200 Torsion                  7     8     9    10          60.04474
  201 Torsion                  7     8     9    18        -176.35806
  202 Torsion                  7     8     9    28         -59.36822
  203 Torsion                  8     7     5    23         161.02830
  204 Torsion                  8     9    10    11         175.86446
  205 Torsion                  8     9    10    29          60.65828
  206 Torsion                  8     9    18    40         -69.79795
  207 Torsion                  8     9    18    41          50.24330
  208 Torsion                  8     9    18    42         168.85675
  209 Torsion                  9     8     7    24          63.77110
  210 Torsion                  9     8     7    25         177.63719
  211 Torsion                  9    10     6    20         -66.01257
  212 Torsion                  9    10    11    12         101.26595
  213 Torsion                  9    10    11    30         -24.97860
  214 Torsion                  9    10    11    31        -138.46643
  215 Torsion                 10     6     1    14          75.09860
  216 Torsion                 10     6     1    21         -40.89863
  217 Torsion                 10     6     5    23        -155.31583
  218 Torsion                 10     6    20    19        -114.42334
  219 Torsion                 10     9     8    26        -179.43376
  220 Torsion                 10     9     8    27         -62.15535
  221 Torsion                 10     9    18    40          50.96710
  222 Torsion                 10     9    18    41         171.00834
  223 Torsion                 10     9    18    42         -70.37821
  224 Torsion                 10    11    12    13          50.02020
  225 Torsion                 10    11    12    32         -74.97775
  226 Torsion                 10    11    12    33         170.75808
  227 Torsion                 11    10     6    20          64.06643
  228 Torsion                 11    10     9    18          55.37684
  229 Torsion                 11    10     9    28         -65.04383
  230 Torsion                 11    12    13    14          31.17476
  231 Torsion                 11    12    13    15         150.34447
  232 Torsion                 11    12    13    19         -91.32317
  233 Torsion                 12    11    10    29        -143.80452
  234 Torsion                 12    13    15    34         178.89407
  235 Torsion                 12    13    15    35         -62.24059
  236 Torsion                 12    13    15    36          59.95268
  237 Torsion                 12    13    19    20          42.60728
  238 Torsion                 13    12    11    30         177.99745
  239 Torsion                 13    12    11    31         -70.36357
  240 Torsion                 13    14     1    21         138.35499
  241 Torsion                 14     1     6    20         -42.32719
  242 Torsion                 14    13    12    32         155.87878
  243 Torsion                 14    13    12    33         -87.79867
  244 Torsion                 14    13    15    34         -59.79534
  245 Torsion                 14    13    15    35          59.07000
  246 Torsion                 14    13    15    36        -178.73673
  247 Torsion                 14    13    19    20         -80.97266
  248 Torsion                 15    13    12    32         -84.95150
  249 Torsion                 15    13    12    33          31.37104
  250 Torsion                 15    13    19    20         163.15552
  251 Torsion                 16     3     4    17          16.37795
  252 Torsion                 16     3     4    22        -100.88373
  253 Torsion                 17     4     5    23          71.30793
  254 Torsion                 18     9     8    26         -55.83656
  255 Torsion                 18     9     8    27          61.44184
  256 Torsion                 18     9    10    29         -59.82934
  257 Torsion                 19    13    12    32          33.38086
  258 Torsion                 19    13    12    33         149.70340
  259 Torsion                 19    13    15    34          57.17235
  260 Torsion                 19    13    15    35         176.03769
  261 Torsion                 19    13    15    36         -61.76904
  262 Torsion                 20     6     1    21        -158.32442
  263 Torsion                 20     6     5    23         -39.70101
  264 Torsion                 20     6    10    29         179.24708
  265 Torsion                 22     4     5    23        -166.94738
  266 Torsion                 22     4    17    37          63.35217
  267 Torsion                 22     4    17    38        -176.87129
  268 Torsion                 22     4    17    39         -55.52598
  269 Torsion                 23     5     7    24          41.30247
  270 Torsion                 23     5     7    25         -73.67960
  271 Torsion                 24     7     8    26         -57.41088
  272 Torsion                 24     7     8    27        -173.62662
  273 Torsion                 25     7     8    26          56.45522
  274 Torsion                 25     7     8    27         -59.76052
  275 Torsion                 26     8     9    28          61.15328
  276 Torsion                 27     8     9    28         178.43169
  277 Torsion                 28     9    10    29         179.74999
  278 Torsion                 28     9    18    40         172.39508
  279 Torsion                 28     9    18    41         -67.56367
  280 Torsion                 28     9    18    42          51.04978
  281 Torsion                 29    10    11    30          89.95093
  282 Torsion                 29    10    11    31         -23.53690
  283 Torsion                 30    11    12    32          52.99950
  284 Torsion                 30    11    12    33         -61.26467
  285 Torsion                 31    11    12    32         164.63848
  286 Torsion                 31    11    12    33          50.37430


            XYZ format geometry
            -------------------
    42
 geometry
 C                     1.18755591     0.08495903    -0.69928949
 O                     2.17523310    -0.86619191    -0.28628197
 C                     1.79457831    -2.17410417    -0.36260134
 C                     0.27603169    -2.41728645    -0.33517559
 C                    -0.29844916    -1.43039163     0.69911607
 C                    -0.09571912     0.01504423     0.18945838
 C                    -1.72365205    -1.66982730     1.21658979
 C                    -2.81345077    -1.13141226     0.30534633
 C                    -2.63604991     0.37345512     0.02932549
 C                    -1.26456255     0.59594750    -0.65411547
 C                    -0.98540999     2.06176935    -1.08734652
 C                    -0.06585397     2.91956843    -0.19662361
 C                     1.28744249     2.26736847     0.18776584
 O                     1.74706822     1.39435241    -0.83985111
 C                     2.35248016     3.34227069     0.39016365
 O                     2.62780070    -3.07001388    -0.43351150
 C                    -0.00450548    -3.88248077    -0.00049011
 C                    -3.82281099     0.85000943    -0.81789685
 O                     1.20421968     1.54370242     1.41749677
 O                    -0.04556200     0.80488301     1.39719727
 H                     0.93582360    -0.20126224    -1.72920762
 H                    -0.12194828    -2.22254513    -1.33808668
 H                     0.32925916    -1.54912037     1.59870038
 H                    -1.82312627    -1.16652534     2.18853312
 H                    -1.90251602    -2.72878414     1.42585771
 H                    -3.78606331    -1.30838225     0.78107300
 H                    -2.81614277    -1.69359905    -0.63715774
 H                    -2.66446221     0.91801791     0.98190813
 H                    -1.31668675     0.01856431    -1.59045053
 H                    -1.91170322     2.61755082    -1.25303859
 H                    -0.51404983     2.01855704    -2.08008757
 H                    -0.60884728     3.22296791     0.70713149
 H                     0.12777428     3.83965200    -0.76399002
 H                     3.30635349     2.88659719     0.68134205
 H                     2.53377460     3.90521386    -0.53160589
 H                     2.06895766     4.03745813     1.18747072
 H                     0.52572752    -4.55080685    -0.68809893
 H                     0.32100786    -4.12910700     1.01601490
 H                    -1.07029556    -4.11308768    -0.09189156
 H                    -3.77550466     0.44338139    -1.83361671
 H                    -4.77159911     0.53152487    -0.37171613
 H                    -3.86155797     1.94054024    -0.88483862

 ==============================================================================
                                internuclear distances
 ------------------------------------------------------------------------------
       center one      |      center two      | atomic units |  angstroms
 ------------------------------------------------------------------------------
    2 O                |   1 C                |     2.70618  |     1.43205
    3 C                |   2 O                |     2.57818  |     1.36432
    4 C                |   3 C                |     2.90666  |     1.53814
    5 C                |   4 C                |     2.91150  |     1.54070
    6 C                |   1 C                |     2.95279  |     1.56255
    6 C                |   5 C                |     2.92153  |     1.54601
    7 C                |   5 C                |     2.90078  |     1.53503
    8 C                |   7 C                |     2.87084  |     1.51918
    9 C                |   8 C                |     2.91060  |     1.54022
   10 C                |   6 C                |     2.93684  |     1.55411
   10 C                |   9 C                |     2.92607  |     1.54841
   11 C                |  10 C                |     2.93623  |     1.55379
   12 C                |  11 C                |     2.91213  |     1.54104
   13 C                |  12 C                |     2.93031  |     1.55066
   14 O                |   1 C                |     2.70391  |     1.43085
   14 O                |  13 C                |     2.69205  |     1.42457
   15 C                |  13 C                |     2.88497  |     1.52666
   16 O                |   3 C                |     2.31593  |     1.22554
   17 C                |   4 C                |     2.88919  |     1.52889
   18 C                |   9 C                |     2.89892  |     1.53404
   19 O                |  13 C                |     2.70096  |     1.42929
   20 O                |   6 C                |     2.72867  |     1.44395
   20 O                |  19 O                |     2.74383  |     1.45197
   21 H                |   1 C                |     2.07528  |     1.09819
   22 H                |   4 C                |     2.07194  |     1.09642
   23 H                |   5 C                |     2.08502  |     1.10334
   24 H                |   7 C                |     2.07688  |     1.09904
   25 H                |   7 C                |     2.06765  |     1.09415
   26 H                |   8 C                |     2.07320  |     1.09709
   27 H                |   8 C                |     2.07386  |     1.09744
   28 H                |   9 C                |     2.07420  |     1.09762
   29 H                |  10 C                |     2.08111  |     1.10128
   30 H                |  11 C                |     2.06523  |     1.09287
   31 H                |  11 C                |     2.07834  |     1.09981
   32 H                |  12 C                |     2.07325  |     1.09712
   33 H                |  12 C                |     2.07522  |     1.09816
   34 H                |  15 C                |     2.07207  |     1.09649
   35 H                |  15 C                |     2.06960  |     1.09519
   36 H                |  15 C                |     2.06955  |     1.09516
   37 H                |  17 C                |     2.07062  |     1.09572
   38 H                |  17 C                |     2.07015  |     1.09548
   39 H                |  17 C                |     2.06788  |     1.09428
   40 H                |  18 C                |     2.06946  |     1.09511
   41 H                |  18 C                |     2.07070  |     1.09577
   42 H                |  18 C                |     2.06598  |     1.09327
 ------------------------------------------------------------------------------
                         number of included internuclear distances:         45
 ==============================================================================


 ==============================================================================
                                 internuclear angles
 ------------------------------------------------------------------------------
        center 1       |       center 2       |       center 3       |  degrees
 ------------------------------------------------------------------------------
    2 O                |   1 C                |   6 C                |   111.88
    2 O                |   1 C                |  14 O                |   111.50
    2 O                |   1 C                |  21 H                |   104.80
    6 C                |   1 C                |  14 O                |   114.71
    6 C                |   1 C                |  21 H                |   109.48
   14 O                |   1 C                |  21 H                |   103.65
    1 C                |   2 O                |   3 C                |   115.35
    2 O                |   3 C                |   4 C                |   115.22
    2 O                |   3 C                |  16 O                |   120.95
    4 C                |   3 C                |  16 O                |   123.83
    3 C                |   4 C                |   5 C                |   106.19
    3 C                |   4 C                |  17 C                |   109.67
    3 C                |   4 C                |  22 H                |   108.30
    5 C                |   4 C                |  17 C                |   113.48
    5 C                |   4 C                |  22 H                |   111.40
   17 C                |   4 C                |  22 H                |   107.69
    4 C                |   5 C                |   6 C                |   109.19
    4 C                |   5 C                |   7 C                |   118.20
    4 C                |   5 C                |  23 H                |   105.44
    6 C                |   5 C                |   7 C                |   112.25
    6 C                |   5 C                |  23 H                |   107.14
    7 C                |   5 C                |  23 H                |   103.68
    1 C                |   6 C                |   5 C                |   109.70
    1 C                |   6 C                |  10 C                |   106.99
    1 C                |   6 C                |  20 O                |   115.01
    5 C                |   6 C                |  10 C                |   115.45
    5 C                |   6 C                |  20 O                |   103.90
   10 C                |   6 C                |  20 O                |   106.00
    5 C                |   7 C                |   8 C                |   114.11
    5 C                |   7 C                |  24 H                |   108.10
    5 C                |   7 C                |  25 H                |   111.54
    8 C                |   7 C                |  24 H                |   107.65
    8 C                |   7 C                |  25 H                |   109.91
   24 H                |   7 C                |  25 H                |   105.03
    7 C                |   8 C                |   9 C                |   111.79
    7 C                |   8 C                |  26 H                |   108.58
    7 C                |   8 C                |  27 H                |   109.59
    9 C                |   8 C                |  26 H                |   109.72
    9 C                |   8 C                |  27 H                |   110.30
   26 H                |   8 C                |  27 H                |   106.71
    8 C                |   9 C                |  10 C                |   108.75
    8 C                |   9 C                |  18 C                |   108.26
    8 C                |   9 C                |  28 H                |   109.04
   10 C                |   9 C                |  18 C                |   113.38
   10 C                |   9 C                |  28 H                |   109.55
   18 C                |   9 C                |  28 H                |   107.77
    6 C                |  10 C                |   9 C                |   111.89
    6 C                |  10 C                |  11 C                |   111.64
    6 C                |  10 C                |  29 H                |   107.53
    9 C                |  10 C                |  11 C                |   114.69
    9 C                |  10 C                |  29 H                |   104.95
   11 C                |  10 C                |  29 H                |   105.43
   10 C                |  11 C                |  12 C                |   118.11
   10 C                |  11 C                |  30 H                |   111.70
   10 C                |  11 C                |  31 H                |   106.95
   12 C                |  11 C                |  30 H                |   108.08
   12 C                |  11 C                |  31 H                |   106.73
   30 H                |  11 C                |  31 H                |   104.26
   11 C                |  12 C                |  13 C                |   115.46
   11 C                |  12 C                |  32 H                |   109.56
   11 C                |  12 C                |  33 H                |   105.84
   13 C                |  12 C                |  32 H                |   110.12
   13 C                |  12 C                |  33 H                |   109.06
   32 H                |  12 C                |  33 H                |   106.33
   12 C                |  13 C                |  14 O                |   111.13
   12 C                |  13 C                |  15 C                |   110.22
   12 C                |  13 C                |  19 O                |   112.05
   14 O                |  13 C                |  15 C                |   107.58
   14 O                |  13 C                |  19 O                |   109.22
   15 C                |  13 C                |  19 O                |   106.44
    1 C                |  14 O                |  13 C                |   111.33
   13 C                |  15 C                |  34 H                |   110.46
   13 C                |  15 C                |  35 H                |   111.46
   13 C                |  15 C                |  36 H                |   111.28
   34 H                |  15 C                |  35 H                |   107.04
   34 H                |  15 C                |  36 H                |   107.20
   35 H                |  15 C                |  36 H                |   109.23
    4 C                |  17 C                |  37 H                |   111.00
    4 C                |  17 C                |  38 H                |   111.37
    4 C                |  17 C                |  39 H                |   111.25
   37 H                |  17 C                |  38 H                |   107.53
   37 H                |  17 C                |  39 H                |   106.88
   38 H                |  17 C                |  39 H                |   108.63
    9 C                |  18 C                |  40 H                |   111.31
    9 C                |  18 C                |  41 H                |   110.77
    9 C                |  18 C                |  42 H                |   111.78
   40 H                |  18 C                |  41 H                |   107.89
   40 H                |  18 C                |  42 H                |   108.37
   41 H                |  18 C                |  42 H                |   106.51
   13 C                |  19 O                |  20 O                |   107.20
    6 C                |  20 O                |  19 O                |   108.66
 ------------------------------------------------------------------------------
                            number of included internuclear angles:         91
 ==============================================================================


 Summary of "ao basis" -> "" (cartesian)
 ------------------------------------------------------------------------------
       Tag                 Description            Shells   Functions and Types
 ---------------- ------------------------------  ------  ---------------------
 *                           6-31G*                   on all atoms 


                              NWChem Property Module
                              ----------------------


                                     molecule

  itol2e modified to match energy
  convergence criterion.

                                 NWChem DFT Module
                                 -----------------


                                     molecule


                      Basis "ao basis" -> "ao basis" (cartesian)
                      -----
  C (Carbon)
  ----------
            Exponent  Coefficients 
       -------------- ---------------------------------------------------------
  1 S  3.04752490E+03  0.001835
  1 S  4.57369510E+02  0.014037
  1 S  1.03948690E+02  0.068843
  1 S  2.92101550E+01  0.232184
  1 S  9.28666300E+00  0.467941
  1 S  3.16392700E+00  0.362312

  2 S  7.86827240E+00 -0.119332
  2 S  1.88128850E+00 -0.160854
  2 S  5.44249300E-01  1.143456

  3 P  7.86827240E+00  0.068999
  3 P  1.88128850E+00  0.316424
  3 P  5.44249300E-01  0.744308

  4 S  1.68714400E-01  1.000000

  5 P  1.68714400E-01  1.000000

  6 D  8.00000000E-01  1.000000

  O (Oxygen)
  ----------
            Exponent  Coefficients 
       -------------- ---------------------------------------------------------
  1 S  5.48467170E+03  0.001831
  1 S  8.25234950E+02  0.013950
  1 S  1.88046960E+02  0.068445
  1 S  5.29645000E+01  0.232714
  1 S  1.68975700E+01  0.470193
  1 S  5.79963530E+00  0.358521

  2 S  1.55396160E+01 -0.110778
  2 S  3.59993360E+00 -0.148026
  2 S  1.01376180E+00  1.130767

  3 P  1.55396160E+01  0.070874
  3 P  3.59993360E+00  0.339753
  3 P  1.01376180E+00  0.727159

  4 S  2.70005800E-01  1.000000

  5 P  2.70005800E-01  1.000000

  6 D  8.00000000E-01  1.000000

  H (Hydrogen)
  ------------
            Exponent  Coefficients 
       -------------- ---------------------------------------------------------
  1 S  1.87311370E+01  0.033495
  1 S  2.82539370E+00  0.234727
  1 S  6.40121700E-01  0.813757

  2 S  1.61277800E-01  1.000000


 Summary of "ao basis" -> "ao basis" (cartesian)
 ------------------------------------------------------------------------------
       Tag                 Description            Shells   Functions and Types
 ---------------- ------------------------------  ------  ---------------------
 C                           6-31G*                  6       15   3s2p1d
 O                           6-31G*                  6       15   3s2p1d
 H                           6-31G*                  2        2   2s


 Summary of "ao basis" -> "ao basis" (cartesian)
 ------------------------------------------------------------------------------
       Tag                 Description            Shells   Functions and Types
 ---------------- ------------------------------  ------  ---------------------
 C                           6-31G*                  6       15   3s2p1d
 O                           6-31G*                  6       15   3s2p1d
 H                           6-31G*                  2        2   2s


  Caching 1-el integrals 
  itol2e modified to match energy
  convergence criterion.

            General Information
            -------------------
          SCF calculation type: DFT
          Wavefunction type:  closed shell.
          No. of atoms     :    42
          No. of electrons :   152
           Alpha electrons :    76
            Beta electrons :    76
          Charge           :     0
          Spin multiplicity:     1
          Use of symmetry is: off; symmetry adaption is: off
          Maximum number of iterations:  30
          AO basis - number of functions:   344
                     number of shells:   164
          Convergence on energy requested: 1.00D-07
          Convergence on density requested: 1.00D-05
          Convergence on gradient requested: 5.00D-04

              XC Information
              --------------
                         B3LYP Method XC Potential
                     Hartree-Fock (Exact) Exchange  0.200          
                        Slater Exchange Functional  0.800 local    
                    Becke 1988 Exchange Functional  0.720 non-local
              Lee-Yang-Parr Correlation Functional  0.810          
                  VWN I RPA Correlation Functional  0.190 local    

             Grid Information
             ----------------
          Grid used for XC integration:  fine      
          Radial quadrature: Mura-Knowles        
          Angular quadrature: Lebedev. 
          Tag              B.-S. Rad. Rad. Pts. Rad. Cut. Ang. Pts.
          ---              ---------- --------- --------- ---------
          C                   0.70       70          15.0       590
          O                   0.60       70          14.0       590
          H                   0.35       60          14.0       590
          Grid pruning is: on 
          Number of quadrature shells:  2720
          Spatial weights used:  Erf1

          Convergence Information
          -----------------------
          Convergence aids based upon iterative change in 
          total energy or number of iterations. 
          Levelshifting, if invoked, occurs when the 
          HOMO/LUMO gap drops below (HL_TOL): 1.00D-02
          DIIS, if invoked, will attempt to extrapolate 
          using up to (NFOCK): 10 stored Fock matrices.

                    Damping( 0%)  Levelshifting(0.5)       DIIS
                  --------------- ------------------- ---------------
          dE  on:    start            ASAP                start   
          dE off:    2 iters         30 iters            30 iters 


      Screening Tolerance Information
      -------------------------------
          Density screening/tol_rho: 1.00D-11
          AO Gaussian exp screening on grid/accAOfunc:  16
          CD Gaussian exp screening on grid/accCDfunc:  20
          XC Gaussian exp screening on grid/accXCfunc:  20
          Schwarz screening/accCoul: 1.00D-08


      Superposition of Atomic Density Guess
      -------------------------------------

 Sum of atomic energies:        -949.63668925

      Non-variational initial energy
      ------------------------------

 Total energy =    -962.358120
 1-e energy   =   -4957.124679
 2-e energy   =    2153.274970
 HOMO         =      -0.277021
 LUMO         =       0.008582

   Time after variat. SCF:      6.9
   Time prior to 1st pass:      6.9

 Grid_pts file          = ./molecule.gridpts.0
 Record size in doubles =  12289        No. of grid_pts per rec  =   3070
 Max. records in memory =     97        Max. recs in file   =     21248

 Grid integrated density:     151.999965180426
 Requested integration accuracy:   0.10E-06

           Memory utilization after 1st SCF pass: 
           Heap Space remaining (MW):       11.89            11893136
          Stack Space remaining (MW):       13.10            13103364

   convergence    iter        energy       DeltaE   RMS-Dens  Diis-err    time
 ---------------- ----- ----------------- --------- --------- ---------  ------
 d= 0,ls=0.0,diis     1   -960.4567570829 -2.80D+03  9.24D-03  3.98D+00    48.4
 Grid integrated density:     151.999975597501
 Requested integration accuracy:   0.10E-06
 d= 0,ls=0.0,diis     2   -959.8891972341  5.68D-01  7.09D-03  9.85D+00    85.7
 Grid integrated density:     151.999972620786
 Requested integration accuracy:   0.10E-06
 d= 0,ls=0.0,diis     3   -960.7913387623 -9.02D-01  2.13D-03  7.96D-01   122.6
 Grid integrated density:     151.999972878038
 Requested integration accuracy:   0.10E-06
 d= 0,ls=0.0,diis     4   -960.8462134700 -5.49D-02  9.69D-04  2.38D-01   159.4
 Grid integrated density:     151.999972998978
 Requested integration accuracy:   0.10E-06
 d= 0,ls=0.0,diis     5   -960.8673782458 -2.12D-02  2.47D-04  1.13D-02   196.3
 Grid integrated density:     151.999970896260
 Requested integration accuracy:   0.10E-06
  Resetting Diis
 d= 0,ls=0.0,diis     6   -960.8683268783 -9.49D-04  9.15D-05  9.17D-04   237.7
 Grid integrated density:     151.999970870977
 Requested integration accuracy:   0.10E-06
 d= 0,ls=0.0,diis     7   -960.8684242023 -9.73D-05  4.77D-05  6.79D-05   279.2
 Grid integrated density:     151.999970880920
 Requested integration accuracy:   0.10E-06
 d= 0,ls=0.0,diis     8   -960.8684119117  1.23D-05  2.87D-05  1.88D-04   320.6
 Grid integrated density:     151.999970876828
 Requested integration accuracy:   0.10E-06
 d= 0,ls=0.0,diis     9   -960.8684316010 -1.97D-05  5.04D-06  5.69D-06   362.0
 Grid integrated density:     151.999970873997
 Requested integration accuracy:   0.10E-06
 d= 0,ls=0.0,diis    10   -960.8684321186 -5.18D-07  1.20D-06  2.97D-07   403.7
 Grid integrated density:     151.999970874923
 Requested integration accuracy:   0.10E-06
 d= 0,ls=0.0,diis    11   -960.8684321479 -2.94D-08  3.53D-07  2.57D-08   445.1


         Total DFT energy =     -960.868432147948
      One electron energy =    -4969.605147406197
           Coulomb energy =     2299.871472240917
    Exchange-Corr. energy =     -132.626346326140
 Nuclear repulsion energy =     1841.491589343472

 Numeric. integr. density =      151.999970874923

     Total iterative time =    438.2s


                       DFT Final Molecular Orbital Analysis
                       ------------------------------------

 Vector   20  Occ=2.000000D+00  E=-1.018313D+01
              MO Center= -3.8D+00,  8.5D-01, -8.2D-01, r^2= 2.8D-02
   Bfn.  Coefficient  Atom+Function         Bfn.  Coefficient  Atom+Function  
  ----- ------------  ---------------      ----- ------------  ---------------
   256      0.992919  18 C  s         

 Vector   21  Occ=2.000000D+00  E=-1.145945D+00
              MO Center=  8.0D-01,  1.1D+00,  8.8D-01, r^2= 1.7D+00
   Bfn.  Coefficient  Atom+Function         Bfn.  Coefficient  Atom+Function  
  ----- ------------  ---------------      ----- ------------  ---------------
   272      0.291638  19 O  s               276      0.284577  19 O  s         
   287      0.273184  20 O  s               291      0.253906  20 O  s         
   201      0.157498  14 O  s         

 Vector   22  Occ=2.000000D+00  E=-1.104538D+00
              MO Center=  1.8D+00, -9.1D-01, -2.2D-01, r^2= 2.2D+00
   Bfn.  Coefficient  Atom+Function         Bfn.  Coefficient  Atom+Function  
  ----- ------------  ---------------      ----- ------------  ---------------
    21      0.380199   2 O  s                17      0.355046   2 O  s         
    32      0.182386   3 C  s                16     -0.164535   2 O  s         

 Vector   23  Occ=2.000000D+00  E=-1.055192D+00
              MO Center=  1.5D+00,  6.4D-01, -3.9D-01, r^2= 3.4D+00
   Bfn.  Coefficient  Atom+Function         Bfn.  Coefficient  Atom+Function  
  ----- ------------  ---------------      ----- ------------  ---------------
   201      0.416796  14 O  s               197      0.367160  14 O  s         
   291     -0.173335  20 O  s               196     -0.171008  14 O  s         
   231     -0.153957  16 O  s               287     -0.150120  20 O  s         

 Vector   24  Occ=2.000000D+00  E=-1.011276D+00
              MO Center=  2.2D+00, -2.0D+00, -3.8D-01, r^2= 2.6D+00
   Bfn.  Coefficient  Atom+Function         Bfn.  Coefficient  Atom+Function  
  ----- ------------  ---------------      ----- ------------  ---------------
   231      0.381646  16 O  s               227      0.366560  16 O  s         
    21     -0.245151   2 O  s                17     -0.215128   2 O  s         
    34     -0.191072   3 C  py              226     -0.170751  16 O  s         

 Vector   25  Occ=2.000000D+00  E=-9.424479D-01
              MO Center=  5.5D-01,  9.5D-01,  8.4D-01, r^2= 2.5D+00
   Bfn.  Coefficient  Atom+Function         Bfn.  Coefficient  Atom+Function  
  ----- ------------  ---------------      ----- ------------  ---------------
   276      0.352092  19 O  s               291     -0.312444  20 O  s         
   272      0.297115  19 O  s               287     -0.252569  20 O  s         
    77     -0.172285   6 C  s         

 Vector   26  Occ=2.000000D+00  E=-8.530406D-01
              MO Center= -9.4D-01, -3.4D-01,  1.7D-01, r^2= 5.3D+00
   Bfn.  Coefficient  Atom+Function         Bfn.  Coefficient  Atom+Function  
  ----- ------------  ---------------      ----- ------------  ---------------
   291      0.176804  20 O  s                62     -0.155537   5 C  s         

 Vector   27  Occ=2.000000D+00  E=-8.202370D-01
              MO Center= -6.4D-01, -6.4D-01, -2.0D-01, r^2= 6.5D+00
   Bfn.  Coefficient  Atom+Function         Bfn.  Coefficient  Atom+Function  
  ----- ------------  ---------------      ----- ------------  ---------------
    47      0.201669   4 C  s                51      0.170628   4 C  s         
    62      0.157150   5 C  s         

 Vector   28  Occ=2.000000D+00  E=-7.974492D-01
              MO Center= -8.2D-01,  1.0D+00, -8.1D-02, r^2= 7.6D+00
   Bfn.  Coefficient  Atom+Function         Bfn.  Coefficient  Atom+Function  
  ----- ------------  ---------------      ----- ------------  ---------------
   167      0.191434  12 C  s               107     -0.159065   8 C  s         

 Vector   29  Occ=2.000000D+00  E=-7.738126D-01
              MO Center=  3.9D-01,  7.6D-01, -2.3D-02, r^2= 6.4D+00
   Bfn.  Coefficient  Atom+Function         Bfn.  Coefficient  Atom+Function  
  ----- ------------  ---------------      ----- ------------  ---------------
     2      0.189938   1 C  s               291     -0.180086  20 O  s         
   276      0.168327  19 O  s         

 Vector   30  Occ=2.000000D+00  E=-7.557173D-01
              MO Center= -6.4D-01, -1.1D+00,  7.4D-03, r^2= 8.1D+00
   Bfn.  Coefficient  Atom+Function         Bfn.  Coefficient  Atom+Function  
  ----- ------------  ---------------      ----- ------------  ---------------
   242      0.173727  17 C  s                47      0.158440   4 C  s         
   246      0.150647  17 C  s         

 Vector   31  Occ=2.000000D+00  E=-7.348969D-01
              MO Center= -2.1D-01,  1.4D+00,  9.2D-02, r^2= 8.9D+00
   Bfn.  Coefficient  Atom+Function         Bfn.  Coefficient  Atom+Function  
  ----- ------------  ---------------      ----- ------------  ---------------
   212      0.200953  15 C  s               216      0.183254  15 C  s         
    92     -0.155116   7 C  s               152     -0.151821  11 C  s         

 Vector   32  Occ=2.000000D+00  E=-6.990400D-01
              MO Center=  6.8D-01, -1.1D-01, -2.5D-01, r^2= 8.2D+00
   Bfn.  Coefficient  Atom+Function         Bfn.  Coefficient  Atom+Function  
  ----- ------------  ---------------      ----- ------------  ---------------
     2      0.222467   1 C  s                19      0.208957   2 O  py        
     6      0.192150   1 C  s         

 Vector   33  Occ=2.000000D+00  E=-6.926522D-01
              MO Center= -1.5D+00,  5.0D-03, -2.8D-01, r^2= 9.8D+00
   Bfn.  Coefficient  Atom+Function         Bfn.  Coefficient  Atom+Function  
  ----- ------------  ---------------      ----- ------------  ---------------
   257      0.226702  18 C  s               261      0.218793  18 C  s         
   137     -0.154903  10 C  s               242     -0.153319  17 C  s         
   141     -0.151539  10 C  s         

 Vector   34  Occ=2.000000D+00  E=-6.619267D-01
              MO Center= -5.8D-01,  4.0D-01,  8.4D-03, r^2= 9.3D+00
   Bfn.  Coefficient  Atom+Function         Bfn.  Coefficient  Atom+Function  
  ----- ------------  ---------------      ----- ------------  ---------------
   107      0.150446   8 C  s         

 Vector   35  Occ=2.000000D+00  E=-6.533507D-01
              MO Center=  4.5D-01, -7.4D-01, -1.3D-02, r^2= 1.0D+01
   Bfn.  Coefficient  Atom+Function         Bfn.  Coefficient  Atom+Function  
  ----- ------------  ---------------      ----- ------------  ---------------
   242      0.196274  17 C  s               246      0.193289  17 C  s         

 Vector   36  Occ=2.000000D+00  E=-6.148895D-01
              MO Center= -1.2D+00,  1.3D-01, -8.0D-02, r^2= 7.5D+00
   Bfn.  Coefficient  Atom+Function         Bfn.  Coefficient  Atom+Function  
  ----- ------------  ---------------      ----- ------------  ---------------
   122      0.180594   9 C  s               126      0.168778   9 C  s         
    19      0.158224   2 O  py                3      0.151532   1 C  px        

 Vector   37  Occ=2.000000D+00  E=-5.990517D-01
              MO Center= -4.9D-01,  3.2D-01, -1.2D-01, r^2= 7.2D+00
   Bfn.  Coefficient  Atom+Function         Bfn.  Coefficient  Atom+Function  
  ----- ------------  ---------------      ----- ------------  ---------------
   156      0.169557  11 C  s               152      0.157405  11 C  s         

 Vector   38  Occ=2.000000D+00  E=-5.815033D-01
              MO Center=  7.1D-01, -4.9D-01,  3.3D-02, r^2= 7.8D+00
   Bfn.  Coefficient  Atom+Function         Bfn.  Coefficient  Atom+Function  
  ----- ------------  ---------------      ----- ------------  ---------------
    19      0.248084   2 O  py        

 Vector   39  Occ=2.000000D+00  E=-5.694901D-01
              MO Center= -2.5D-01,  3.6D-01,  7.2D-02, r^2= 6.9D+00
   Bfn.  Coefficient  Atom+Function         Bfn.  Coefficient  Atom+Function  
  ----- ------------  ---------------      ----- ------------  ---------------
   199      0.178009  14 O  py              185     -0.159917  13 C  pz        

 Vector   40  Occ=2.000000D+00  E=-5.511823D-01
              MO Center= -2.6D-01,  2.7D-01,  1.0D-01, r^2= 7.1D+00
   Bfn.  Coefficient  Atom+Function         Bfn.  Coefficient  Atom+Function  
  ----- ------------  ---------------      ----- ------------  ---------------
   199      0.187011  14 O  py              185     -0.161751  13 C  pz        
    78      0.153199   6 C  px        

 Vector   41  Occ=2.000000D+00  E=-5.310181D-01
              MO Center=  9.2D-01,  5.2D-01, -2.9D-01, r^2= 5.9D+00
   Bfn.  Coefficient  Atom+Function         Bfn.  Coefficient  Atom+Function  
  ----- ------------  ---------------      ----- ------------  ---------------
     5      0.256040   1 C  pz              301     -0.168013  21 H  s         
    20      0.161199   2 O  pz        

 Vector   42  Occ=2.000000D+00  E=-5.273276D-01
              MO Center=  1.8D-02, -1.5D-01,  1.1D-01, r^2= 7.2D+00
   Bfn.  Coefficient  Atom+Function         Bfn.  Coefficient  Atom+Function  
  ----- ------------  ---------------      ----- ------------  ---------------
    50      0.178813   4 C  pz              276     -0.173091  19 O  s         

 Vector   43  Occ=2.000000D+00  E=-5.186509D-01
              MO Center=  2.6D-01, -1.0D+00, -1.4D-01, r^2= 7.4D+00
   Bfn.  Coefficient  Atom+Function         Bfn.  Coefficient  Atom+Function  
  ----- ------------  ---------------      ----- ------------  ---------------
    48      0.238242   4 C  px               33     -0.170548   3 C  px        

 Vector   44  Occ=2.000000D+00  E=-4.835007D-01
              MO Center= -1.1D+00,  3.0D-01, -1.3D-01, r^2= 7.0D+00
   Bfn.  Coefficient  Atom+Function         Bfn.  Coefficient  Atom+Function  
  ----- ------------  ---------------      ----- ------------  ---------------
   138      0.190790  10 C  px              125      0.161153   9 C  pz        
    78     -0.159103   6 C  px        

 Vector   45  Occ=2.000000D+00  E=-4.778760D-01
              MO Center= -2.7D-01,  6.1D-01, -2.0D-01, r^2= 8.5D+00
   Bfn.  Coefficient  Atom+Function         Bfn.  Coefficient  Atom+Function  
  ----- ------------  ---------------      ----- ------------  ---------------
   168     -0.159715  12 C  px        

 Vector   46  Occ=2.000000D+00  E=-4.672133D-01
              MO Center= -1.1D-01,  1.7D-01,  2.7D-01, r^2= 9.7D+00
   Bfn.  Coefficient  Atom+Function         Bfn.  Coefficient  Atom+Function  
  ----- ------------  ---------------      ----- ------------  ---------------
   273     -0.143451  19 O  px              184     -0.138540  13 C  py        
   169     -0.135499  12 C  py              108      0.132650   8 C  px        

 Vector   47  Occ=2.000000D+00  E=-4.610812D-01
              MO Center=  4.6D-02,  5.0D-01,  7.4D-02, r^2= 8.7D+00
   Bfn.  Coefficient  Atom+Function         Bfn.  Coefficient  Atom+Function  
  ----- ------------  ---------------      ----- ------------  ---------------
    79      0.161260   6 C  py        

 Vector   48  Occ=2.000000D+00  E=-4.530915D-01
              MO Center= -4.6D-01, -4.9D-01,  1.1D-01, r^2= 1.0D+01
   Bfn.  Coefficient  Atom+Function         Bfn.  Coefficient  Atom+Function  
  ----- ------------  ---------------      ----- ------------  ---------------
    95      0.159109   7 C  pz              108     -0.157084   8 C  px        

 Vector   49  Occ=2.000000D+00  E=-4.457430D-01
              MO Center= -2.0D-01,  4.1D-01,  1.1D-01, r^2= 9.3D+00
   Bfn.  Coefficient  Atom+Function         Bfn.  Coefficient  Atom+Function  
  ----- ------------  ---------------      ----- ------------  ---------------
   291      0.198607  20 O  s         

 Vector   50  Occ=2.000000D+00  E=-4.412003D-01
              MO Center=  1.6D+00, -1.3D+00, -2.1D-01, r^2= 9.3D+00
   Bfn.  Coefficient  Atom+Function         Bfn.  Coefficient  Atom+Function  
  ----- ------------  ---------------      ----- ------------  ---------------
   231      0.317670  16 O  s               229     -0.287529  16 O  py        
   228      0.242461  16 O  px               34      0.189528   3 C  py        
    33     -0.179359   3 C  px              227      0.159383  16 O  s         
   233     -0.151605  16 O  py        

 Vector   51  Occ=2.000000D+00  E=-4.270762D-01
              MO Center= -6.3D-01, -4.2D-01,  4.2D-02, r^2= 1.1D+01
   Bfn.  Coefficient  Atom+Function         Bfn.  Coefficient  Atom+Function  
  ----- ------------  ---------------      ----- ------------  ---------------
    94      0.188541   7 C  py        

 Vector   52  Occ=2.000000D+00  E=-4.248892D-01
              MO Center= -1.9D-01,  1.8D-01, -1.3D-02, r^2= 9.2D+00
   Bfn.  Coefficient  Atom+Function         Bfn.  Coefficient  Atom+Function  
  ----- ------------  ---------------      ----- ------------  ---------------
   275      0.215873  19 O  pz        

 Vector   53  Occ=2.000000D+00  E=-4.194098D-01
              MO Center= -6.0D-01,  1.1D+00, -1.0D-01, r^2= 8.9D+00
   Bfn.  Coefficient  Atom+Function         Bfn.  Coefficient  Atom+Function  
  ----- ------------  ---------------      ----- ------------  ---------------
   259     -0.190939  18 C  py              290     -0.177773  20 O  pz        
    81      0.173887   6 C  s               200     -0.173206  14 O  pz        
   198      0.165800  14 O  px        

 Vector   54  Occ=2.000000D+00  E=-4.105708D-01
              MO Center= -9.9D-01, -8.2D-01, -8.9D-02, r^2= 1.1D+01
   Bfn.  Coefficient  Atom+Function         Bfn.  Coefficient  Atom+Function  
  ----- ------------  ---------------      ----- ------------  ---------------
   260      0.197151  18 C  pz               93      0.150685   7 C  px        
   110     -0.150523   8 C  pz        

 Vector   55  Occ=2.000000D+00  E=-4.066546D-01
              MO Center=  3.4D-01,  3.9D-01, -7.5D-02, r^2= 1.2D+01
   Bfn.  Coefficient  Atom+Function         Bfn.  Coefficient  Atom+Function  
  ----- ------------  ---------------      ----- ------------  ---------------
   213      0.203440  15 C  px        

 Vector   56  Occ=2.000000D+00  E=-4.050846D-01
              MO Center=  1.3D+00,  1.0D+00,  1.6D-01, r^2= 1.3D+01
   Bfn.  Coefficient  Atom+Function         Bfn.  Coefficient  Atom+Function  
  ----- ------------  ---------------      ----- ------------  ---------------
   215      0.317040  15 C  pz              331      0.178346  36 H  s         
   243      0.167689  17 C  px              329     -0.166980  35 H  s         
   332      0.153336  36 H  s         

 Vector   57  Occ=2.000000D+00  E=-4.014258D-01
              MO Center= -1.8D-01,  7.1D-01,  1.3D-01, r^2= 8.9D+00
   Bfn.  Coefficient  Atom+Function         Bfn.  Coefficient  Atom+Function  
  ----- ------------  ---------------      ----- ------------  ---------------
   288      0.171280  20 O  px              108      0.160175   8 C  px        

 Vector   58  Occ=2.000000D+00  E=-3.947797D-01
              MO Center=  8.7D-01,  1.1D-01,  2.4D-02, r^2= 1.2D+01
   Bfn.  Coefficient  Atom+Function         Bfn.  Coefficient  Atom+Function  
  ----- ------------  ---------------      ----- ------------  ---------------
   214      0.227695  15 C  py              199      0.183610  14 O  py        
   243     -0.150635  17 C  px        

 Vector   59  Occ=2.000000D+00  E=-3.934624D-01
              MO Center=  1.6D-01,  9.4D-01,  1.4D-01, r^2= 1.2D+01
   Bfn.  Coefficient  Atom+Function         Bfn.  Coefficient  Atom+Function  
  ----- ------------  ---------------      ----- ------------  ---------------
   214      0.184344  15 C  py              289     -0.154163  20 O  py        

 Vector   60  Occ=2.000000D+00  E=-3.822889D-01
              MO Center= -4.6D-01, -2.6D-02, -1.6D-01, r^2= 1.1D+01
   Bfn.  Coefficient  Atom+Function         Bfn.  Coefficient  Atom+Function  
  ----- ------------  ---------------      ----- ------------  ---------------
     5      0.156127   1 C  pz              258      0.153442  18 C  px        

 Vector   61  Occ=2.000000D+00  E=-3.771936D-01
              MO Center= -9.6D-01, -2.0D-03, -2.0D-01, r^2= 1.2D+01
   Bfn.  Coefficient  Atom+Function         Bfn.  Coefficient  Atom+Function  
  ----- ------------  ---------------      ----- ------------  ---------------
   154      0.145675  11 C  py               95      0.144300   7 C  pz        
   260      0.139624  18 C  pz        

 Vector   62  Occ=2.000000D+00  E=-3.698172D-01
              MO Center= -3.6D-01, -1.3D+00,  5.4D-02, r^2= 1.0D+01
   Bfn.  Coefficient  Atom+Function         Bfn.  Coefficient  Atom+Function  
  ----- ------------  ---------------      ----- ------------  ---------------
   245      0.191416  17 C  pz               49      0.171834   4 C  py        
   244     -0.152058  17 C  py        

 Vector   63  Occ=2.000000D+00  E=-3.645037D-01
              MO Center= -9.3D-01, -4.0D-01,  1.2D-01, r^2= 8.8D+00
   Bfn.  Coefficient  Atom+Function         Bfn.  Coefficient  Atom+Function  
  ----- ------------  ---------------      ----- ------------  ---------------
    63      0.205829   5 C  px               18      0.175328   2 O  px        
   108      0.158703   8 C  px              125      0.156441   9 C  pz        

 Vector   64  Occ=2.000000D+00  E=-3.605285D-01
              MO Center= -1.5D-01, -8.2D-01, -1.8D-01, r^2= 1.1D+01
   Bfn.  Coefficient  Atom+Function         Bfn.  Coefficient  Atom+Function  
  ----- ------------  ---------------      ----- ------------  ---------------
   243     -0.192911  17 C  px               33     -0.191459   3 C  px        
    18      0.184726   2 O  px              229     -0.170008  16 O  py        

 Vector   65  Occ=2.000000D+00  E=-3.571860D-01
              MO Center= -4.6D-02,  7.4D-01, -1.5D-01, r^2= 1.0D+01
   Bfn.  Coefficient  Atom+Function         Bfn.  Coefficient  Atom+Function  
  ----- ------------  ---------------      ----- ------------  ---------------
   153      0.180567  11 C  px              198      0.167187  14 O  px        
   169     -0.162189  12 C  py              213     -0.157913  15 C  px        

 Vector   66  Occ=2.000000D+00  E=-3.517714D-01
              MO Center= -5.4D-01, -6.1D-01,  5.9D-02, r^2= 8.7D+00
   Bfn.  Coefficient  Atom+Function         Bfn.  Coefficient  Atom+Function  
  ----- ------------  ---------------      ----- ------------  ---------------
    64     -0.185565   5 C  py               49      0.170140   4 C  py        
   244     -0.159900  17 C  py        

 Vector   67  Occ=2.000000D+00  E=-3.467667D-01
              MO Center= -7.3D-01, -3.5D-01, -5.3D-02, r^2= 9.7D+00
   Bfn.  Coefficient  Atom+Function         Bfn.  Coefficient  Atom+Function  
  ----- ------------  ---------------      ----- ------------  ---------------
    18      0.215728   2 O  px              139      0.170295  10 C  py        
    94      0.159779   7 C  py        

 Vector   68  Occ=2.000000D+00  E=-3.385175D-01
              MO Center= -2.0D-01, -1.8D-01, -3.7D-02, r^2= 9.0D+00
   Bfn.  Coefficient  Atom+Function         Bfn.  Coefficient  Atom+Function  
  ----- ------------  ---------------      ----- ------------  ---------------
    95      0.187784   7 C  pz              155     -0.188055  11 C  pz        
   170      0.167462  12 C  pz               20     -0.164950   2 O  pz        

 Vector   69  Occ=2.000000D+00  E=-3.246253D-01
              MO Center= -1.4D+00, -9.1D-02, -5.0D-03, r^2= 6.9D+00
   Bfn.  Coefficient  Atom+Function         Bfn.  Coefficient  Atom+Function  
  ----- ------------  ---------------      ----- ------------  ---------------
   125      0.201538   9 C  pz              316      0.187130  28 H  s         
   314      0.164344  27 H  s               315      0.159432  28 H  s         
   110     -0.150892   8 C  pz        

 Vector   70  Occ=2.000000D+00  E=-3.185421D-01
              MO Center= -3.8D-01, -1.9D-01,  1.3D-01, r^2= 8.3D+00
   Bfn.  Coefficient  Atom+Function         Bfn.  Coefficient  Atom+Function  
  ----- ------------  ---------------      ----- ------------  ---------------
   275      0.195913  19 O  pz              230      0.183314  16 O  pz        
    20     -0.173534   2 O  pz        

 Vector   71  Occ=2.000000D+00  E=-3.135229D-01
              MO Center= -8.1D-01,  6.5D-01, -6.5D-02, r^2= 8.0D+00
   Bfn.  Coefficient  Atom+Function         Bfn.  Coefficient  Atom+Function  
  ----- ------------  ---------------      ----- ------------  ---------------
   109      0.199890   8 C  py              124     -0.199410   9 C  py        
   138      0.170967  10 C  px              168      0.166927  12 C  px        
   290      0.164378  20 O  pz              198      0.152384  14 O  px        

 Vector   72  Occ=2.000000D+00  E=-3.007624D-01
              MO Center= -3.8D-02,  2.1D-01,  1.9D-01, r^2= 7.9D+00
   Bfn.  Coefficient  Atom+Function         Bfn.  Coefficient  Atom+Function  
  ----- ------------  ---------------      ----- ------------  ---------------
   274      0.226172  19 O  py               78      0.169085   6 C  px        
    20     -0.167677   2 O  pz              278      0.166849  19 O  py        
   230      0.155943  16 O  pz        

 Vector   73  Occ=2.000000D+00  E=-2.907099D-01
              MO Center=  7.6D-01,  8.7D-01, -2.6D-01, r^2= 5.9D+00
   Bfn.  Coefficient  Atom+Function         Bfn.  Coefficient  Atom+Function  
  ----- ------------  ---------------      ----- ------------  ---------------
   198      0.393876  14 O  px              202      0.282625  14 O  px        
    18      0.185952   2 O  px              183     -0.164533  13 C  px        
   200      0.164357  14 O  pz               22      0.156187   2 O  px        
   171      0.153771  12 C  s         

 Vector   74  Occ=2.000000D+00  E=-2.857246D-01
              MO Center=  1.0D+00, -4.3D-01, -1.4D-01, r^2= 6.2D+00
   Bfn.  Coefficient  Atom+Function         Bfn.  Coefficient  Atom+Function  
  ----- ------------  ---------------      ----- ------------  ---------------
    20      0.325311   2 O  pz              230     -0.247631  16 O  pz        
    24      0.242740   2 O  pz              200      0.222294  14 O  pz        
   290     -0.192089  20 O  pz              234     -0.178373  16 O  pz        
     5     -0.158706   1 C  pz              204      0.155913  14 O  pz        
   302      0.153770  21 H  s                80      0.152200   6 C  pz        

 Vector   75  Occ=2.000000D+00  E=-2.648122D-01
              MO Center=  2.1D+00, -2.4D+00, -3.5D-01, r^2= 3.4D+00
   Bfn.  Coefficient  Atom+Function         Bfn.  Coefficient  Atom+Function  
  ----- ------------  ---------------      ----- ------------  ---------------
   228      0.440172  16 O  px              229      0.340007  16 O  py        
   232      0.299061  16 O  px               51      0.237432   4 C  s         
   233      0.229582  16 O  py               48      0.218435   4 C  px        
    52      0.191414   4 C  px               19      0.185217   2 O  py        

 Vector   76  Occ=2.000000D+00  E=-2.594232D-01
              MO Center=  4.3D-01,  7.3D-01,  9.9D-01, r^2= 3.4D+00
   Bfn.  Coefficient  Atom+Function         Bfn.  Coefficient  Atom+Function  
  ----- ------------  ---------------      ----- ------------  ---------------
   289      0.380159  20 O  py              274     -0.305888  19 O  py        
   293      0.270794  20 O  py              288     -0.265670  20 O  px        
   273      0.236874  19 O  px              278     -0.205545  19 O  py        
   292     -0.189869  20 O  px              277      0.162713  19 O  px        

 Vector   77  Occ=0.000000D+00  E=-1.692337D-05
              MO Center=  1.7D+00, -2.2D+00, -3.6D-01, r^2= 2.7D+00
   Bfn.  Coefficient  Atom+Function         Bfn.  Coefficient  Atom+Function  
  ----- ------------  ---------------      ----- ------------  ---------------
    35      0.529990   3 C  pz               39      0.450652   3 C  pz        
   230     -0.386572  16 O  pz              234     -0.386710  16 O  pz        
   304      0.370504  22 H  s               246     -0.307722  17 C  s         
    66     -0.288175   5 C  s                54      0.234627   4 C  pz        
    20     -0.218847   2 O  pz              302     -0.208093  21 H  s         

 Vector   78  Occ=0.000000D+00  E= 4.845636D-03
              MO Center=  5.7D-01,  1.1D+00,  1.1D+00, r^2= 3.1D+00
   Bfn.  Coefficient  Atom+Function         Bfn.  Coefficient  Atom+Function  
  ----- ------------  ---------------      ----- ------------  ---------------
   291     -0.546026  20 O  s               276      0.510587  19 O  s         
   273     -0.411535  19 O  px              277     -0.411475  19 O  px        
   292     -0.402997  20 O  px              288     -0.392423  20 O  px        
   330     -0.295318  35 H  s               216      0.258560  15 C  s         
     6      0.240837   1 C  s               274     -0.212015  19 O  py        

 Vector   79  Occ=0.000000D+00  E= 5.098328D-02
              MO Center= -4.1D-01,  2.5D-03, -1.3D+00, r^2= 6.9D+00
   Bfn.  Coefficient  Atom+Function         Bfn.  Coefficient  Atom+Function  
  ----- ------------  ---------------      ----- ------------  ---------------
   302      0.832013  21 H  s               318      0.741971  29 H  s         
   304      0.645362  22 H  s                 6     -0.576238   1 C  s         
    51     -0.566019   4 C  s               322      0.526118  31 H  s         
   156     -0.506412  11 C  s               141     -0.432060  10 C  s         
   144      0.428609  10 C  pz                9      0.376144   1 C  pz        

 Vector   80  Occ=0.000000D+00  E= 7.221566D-02
              MO Center= -6.5D-01,  6.4D-01, -4.1D-01, r^2= 1.0D+01
   Bfn.  Coefficient  Atom+Function         Bfn.  Coefficient  Atom+Function  
  ----- ------------  ---------------      ----- ------------  ---------------
   156      0.783906  11 C  s               320     -0.628219  30 H  s         
   171      0.618020  12 C  s               304      0.610393  22 H  s         
    51     -0.573540   4 C  s               324     -0.516079  32 H  s         
   201      0.507985  14 O  s               261      0.465968  18 C  s         
   344     -0.424706  42 H  s               314      0.381934  27 H  s         

 Vector   81  Occ=0.000000D+00  E= 7.904881D-02
              MO Center= -1.7D+00, -1.1D+00,  6.6D-01, r^2= 9.3D+00
   Bfn.  Coefficient  Atom+Function         Bfn.  Coefficient  Atom+Function  
  ----- ------------  ---------------      ----- ------------  ---------------
    96      0.991901   7 C  s               111      0.736370   8 C  s         
   246      0.721227  17 C  s               312     -0.722415  26 H  s         
   308     -0.655266  24 H  s               306     -0.636590  23 H  s         
   261      0.523730  18 C  s               310     -0.489624  25 H  s         
   316     -0.484264  28 H  s               342     -0.448612  41 H  s         

 Vector   82  Occ=0.000000D+00  E= 9.545421D-02
              MO Center= -6.5D-01,  3.9D-01, -5.0D-01, r^2= 1.1D+01
   Bfn.  Coefficient  Atom+Function         Bfn.  Coefficient  Atom+Function  
  ----- ------------  ---------------      ----- ------------  ---------------
   261      1.085039  18 C  s               246     -0.612689  17 C  s         
    36      0.538653   3 C  s               342     -0.515608  41 H  s         
   141      0.510069  10 C  s               340     -0.511180  40 H  s         
   344     -0.508764  42 H  s                 7      0.454182   1 C  px        
   201     -0.453340  14 O  s                21     -0.443463   2 O  s         

 Vector   83  Occ=0.000000D+00  E= 1.022718D-01
              MO Center= -6.8D-01, -4.4D-01,  2.4D-01, r^2= 1.1D+01
   Bfn.  Coefficient  Atom+Function         Bfn.  Coefficient  Atom+Function  
  ----- ------------  ---------------      ----- ------------  ---------------
   111      0.934723   8 C  s                66     -0.729541   5 C  s         
   306      0.714658  23 H  s               171     -0.687262  12 C  s         
   314     -0.654610  27 H  s               246      0.618967  17 C  s         
   126     -0.540438   9 C  s               338     -0.530667  39 H  s         
   310     -0.512743  25 H  s               216     -0.424404  15 C  s         

 Vector   84  Occ=0.000000D+00  E= 1.085601D-01
              MO Center= -9.0D-02,  1.8D+00, -3.4D-01, r^2= 1.3D+01
   Bfn.  Coefficient  Atom+Function         Bfn.  Coefficient  Atom+Function  
  ----- ------------  ---------------      ----- ------------  ---------------
   326      1.001796  33 H  s               261      0.898850  18 C  s         
   330      0.772185  35 H  s               216     -0.691298  15 C  s         
   171     -0.576709  12 C  s                96     -0.548303   7 C  s         
   310      0.482564  25 H  s               174      0.462294  12 C  pz        
   344     -0.435262  42 H  s               246     -0.421687  17 C  s         

 Vector   85  Occ=0.000000D+00  E= 1.154804D-01
              MO Center=  4.3D-01,  1.5D+00,  3.8D-01, r^2= 1.2D+01
   Bfn.  Coefficient  Atom+Function         Bfn.  Coefficient  Atom+Function  
  ----- ------------  ---------------      ----- ------------  ---------------
   216      1.326552  15 C  s               332     -0.817025  36 H  s         
   324     -0.801192  32 H  s               171      0.682393  12 C  s         
   156     -0.652272  11 C  s               328     -0.640310  34 H  s         
     6     -0.527844   1 C  s               306      0.465935  23 H  s         
   308      0.458782  24 H  s               172     -0.452825  12 C  px        

 Vector   86  Occ=0.000000D+00  E= 1.211566D-01
              MO Center= -1.5D+00,  4.4D-01, -9.0D-01, r^2= 1.0D+01
   Bfn.  Coefficient  Atom+Function         Bfn.  Coefficient  Atom+Function  
  ----- ------------  ---------------      ----- ------------  ---------------
   340      0.963702  40 H  s               320     -0.637374  30 H  s         
     6      0.541579   1 C  s               261     -0.518925  18 C  s         
   304     -0.520797  22 H  s               216     -0.506510  15 C  s         
   263      0.491853  18 C  py              302     -0.487142  21 H  s         
   157     -0.480349  11 C  px              318      0.422448  29 H  s         

 Vector   87  Occ=0.000000D+00  E= 1.250047D-01
              MO Center= -1.0D+00, -8.0D-01,  2.4D-01, r^2= 1.6D+01
   Bfn.  Coefficient  Atom+Function         Bfn.  Coefficient  Atom+Function  
  ----- ------------  ---------------      ----- ------------  ---------------
   246      1.221343  17 C  s               156      1.049063  11 C  s         
   312      0.878295  26 H  s               336     -0.871181  38 H  s         
   111     -0.733529   8 C  s               216     -0.631144  15 C  s         
   334     -0.519636  37 H  s               320     -0.471497  30 H  s         
   328      0.455628  34 H  s                66      0.440332   5 C  s         

 Vector   88  Occ=0.000000D+00  E= 1.324056D-01
              MO Center=  3.8D-02,  8.2D-01, -2.7D-01, r^2= 9.7D+00
   Bfn.  Coefficient  Atom+Function         Bfn.  Coefficient  Atom+Function  
  ----- ------------  ---------------      ----- ------------  ---------------
   141      0.836815  10 C  s               126     -0.669475   9 C  s         
   326      0.582484  33 H  s                 8     -0.577103   1 C  py        
   322     -0.574938  31 H  s                21     -0.548266   2 O  s         
   111     -0.532449   8 C  s               332     -0.492934  36 H  s         
   316      0.477327  28 H  s               171     -0.416192  12 C  s         

 Vector   89  Occ=0.000000D+00  E= 1.391330D-01
              MO Center= -1.1D+00,  3.1D-01, -3.0D-01, r^2= 1.3D+01
   Bfn.  Coefficient  Atom+Function         Bfn.  Coefficient  Atom+Function  
  ----- ------------  ---------------      ----- ------------  ---------------
   342      0.857232  41 H  s               304      0.719470  22 H  s         
    51     -0.618501   4 C  s                81      0.605313   6 C  s         
   344     -0.550115  42 H  s               328     -0.516745  34 H  s         
   264     -0.438712  18 C  pz              334      0.439207  37 H  s         
   111      0.429325   8 C  s               218     -0.410426  15 C  py        

 Vector   90  Occ=0.000000D+00  E= 1.432892D-01
              MO Center= -4.3D-01,  4.2D-01,  1.3D-02, r^2= 1.5D+01
   Bfn.  Coefficient  Atom+Function         Bfn.  Coefficient  Atom+Function  
  ----- ------------  ---------------      ----- ------------  ---------------
   261      0.860219  18 C  s               216      0.738670  15 C  s         
   324      0.641769  32 H  s               328     -0.616029  34 H  s         
   316      0.603179  28 H  s               126     -0.578778   9 C  s         
   336     -0.563968  38 H  s                96     -0.554592   7 C  s         
   322      0.532694  31 H  s               342     -0.505930  41 H  s         

 Vector   91  Occ=0.000000D+00  E= 1.440539D-01
              MO Center= -9.3D-01, -7.3D-01,  7.2D-02, r^2= 1.1D+01
   Bfn.  Coefficient  Atom+Function         Bfn.  Coefficient  Atom+Function  
  ----- ------------  ---------------      ----- ------------  ---------------
   310      0.920804  25 H  s                51      0.754692   4 C  s         
    98      0.659756   7 C  py              126     -0.607584   9 C  s         
   322      0.608458  31 H  s               304     -0.583581  22 H  s         
   314     -0.489070  27 H  s               334      0.483085  37 H  s         
    36     -0.472682   3 C  s               156     -0.427406  11 C  s         

 Vector   92  Occ=0.000000D+00  E= 1.520286D-01
              MO Center= -4.9D-01, -4.3D-01,  2.7D-01, r^2= 1.2D+01
   Bfn.  Coefficient  Atom+Function         Bfn.  Coefficient  Atom+Function  
  ----- ------------  ---------------      ----- ------------  ---------------
   246      1.122035  17 C  s               316     -0.960488  28 H  s         
    66     -0.725812   5 C  s               129      0.635665   9 C  pz        
   336     -0.612884  38 H  s                53      0.586861   4 C  py        
   126      0.571394   9 C  s               328     -0.500816  34 H  s         
   320      0.489745  30 H  s               306      0.481157  23 H  s         

 Vector   93  Occ=0.000000D+00  E= 1.591453D-01
              MO Center= -2.0D-01, -1.2D-01,  3.1D-02, r^2= 1.6D+01
   Bfn.  Coefficient  Atom+Function         Bfn.  Coefficient  Atom+Function  
  ----- ------------  ---------------      ----- ------------  ---------------
   171      0.842193  12 C  s               141     -0.692306  10 C  s         
   328     -0.670689  34 H  s                96     -0.665456   7 C  s         
   334      0.616209  37 H  s               336     -0.616853  38 H  s         
   330      0.580047  35 H  s               338     -0.514472  39 H  s         
   249      0.486492  17 C  pz              326     -0.448017  33 H  s         

 Vector   94  Occ=0.000000D+00  E= 1.647000D-01
              MO Center= -5.4D-01,  4.9D-01, -1.2D-01, r^2= 1.6D+01
   Bfn.  Coefficient  Atom+Function         Bfn.  Coefficient  Atom+Function  
  ----- ------------  ---------------      ----- ------------  ---------------
   171      1.175413  12 C  s               216     -0.964612  15 C  s         
   338      0.815127  39 H  s               156     -0.800441  11 C  s         
   324     -0.784395  32 H  s               330      0.675485  35 H  s         
   261     -0.612021  18 C  s               322      0.561802  31 H  s         
   247      0.539052  17 C  px              342      0.520187  41 H  s         

 Vector   95  Occ=0.000000D+00  E= 1.678012D-01
              MO Center= -1.0D+00, -6.0D-02, -2.4D-01, r^2= 1.2D+01
   Bfn.  Coefficient  Atom+Function         Bfn.  Coefficient  Atom+Function  
  ----- ------------  ---------------      ----- ------------  ---------------
   111      0.888204   8 C  s               312     -0.686458  26 H  s         
     6     -0.673572   1 C  s               261     -0.649852  18 C  s         
   324      0.650939  32 H  s               322     -0.610379  31 H  s         
   340      0.555978  40 H  s               338      0.537448  39 H  s         
   302      0.487052  21 H  s               306      0.480522  23 H  s         

 Vector   96  Occ=0.000000D+00  E= 1.693966D-01
              MO Center=  1.2D-01, -1.1D+00,  3.1D-01, r^2= 1.7D+01
   Bfn.  Coefficient  Atom+Function         Bfn.  Coefficient  Atom+Function  
  ----- ------------  ---------------      ----- ------------  ---------------
   336      1.044306  38 H  s               334     -0.909389  37 H  s         
   249     -0.835060  17 C  pz              328     -0.826045  34 H  s         
   308     -0.653866  24 H  s               261      0.605430  18 C  s         
   126     -0.600810   9 C  s                96      0.543740   7 C  s         
   156      0.511753  11 C  s               330      0.489402  35 H  s         

 Vector   97  Occ=0.000000D+00  E= 1.724677D-01
              MO Center=  2.6D-01,  1.3D+00,  2.9D-01, r^2= 1.5D+01
   Bfn.  Coefficient  Atom+Function         Bfn.  Coefficient  Atom+Function  
  ----- ------------  ---------------      ----- ------------  ---------------
   332      1.187630  36 H  s               219     -0.803998  15 C  pz        
   330     -0.709004  35 H  s               314     -0.588750  27 H  s         
    36     -0.550897   3 C  s               324     -0.502968  32 H  s         
   340      0.469891  40 H  s               308      0.462038  24 H  s         
   246     -0.434354  17 C  s               334      0.434758  37 H  s         

 Vector   98  Occ=0.000000D+00  E= 1.775593D-01
              MO Center= -1.2D+00,  6.9D-02, -5.0D-01, r^2= 1.2D+01
   Bfn.  Coefficient  Atom+Function         Bfn.  Coefficient  Atom+Function  
  ----- ------------  ---------------      ----- ------------  ---------------
   340      0.934481  40 H  s               216      0.776557  15 C  s         
   261     -0.767048  18 C  s               156      0.676089  11 C  s         
   314     -0.674717  27 H  s                96     -0.595929   7 C  s         
    66      0.577757   5 C  s               326      0.544511  33 H  s         
    99      0.527335   7 C  pz              143     -0.502956  10 C  py        

 Vector   99  Occ=0.000000D+00  E= 1.819177D-01
              MO Center= -8.1D-01,  9.5D-01,  3.3D-01, r^2= 1.3D+01
   Bfn.  Coefficient  Atom+Function         Bfn.  Coefficient  Atom+Function  
  ----- ------------  ---------------      ----- ------------  ---------------
   316     -0.799577  28 H  s               308      0.791631  24 H  s         
   126      0.719869   9 C  s               330      0.722992  35 H  s         
    96     -0.703735   7 C  s               219      0.635258  15 C  pz        
   324      0.586359  32 H  s               340      0.578328  40 H  s         
   332     -0.503803  36 H  s                98     -0.464210   7 C  py        

 Vector  100  Occ=0.000000D+00  E= 1.913098D-01
              MO Center= -5.6D-01,  4.2D-01, -1.4D-01, r^2= 1.3D+01
   Bfn.  Coefficient  Atom+Function         Bfn.  Coefficient  Atom+Function  
  ----- ------------  ---------------      ----- ------------  ---------------
    96      0.812639   7 C  s               171     -0.802031  12 C  s         
   141      0.757038  10 C  s               328     -0.728057  34 H  s         
   261     -0.709838  18 C  s                81     -0.660378   6 C  s         
   217      0.632873  15 C  px              186      0.626609  13 C  s         
   318     -0.596573  29 H  s               158      0.542760  11 C  py        

 Vector  101  Occ=0.000000D+00  E= 1.971474D-01
              MO Center= -5.0D-01,  2.2D-01, -6.3D-02, r^2= 1.5D+01
   Bfn.  Coefficient  Atom+Function         Bfn.  Coefficient  Atom+Function  
  ----- ------------  ---------------      ----- ------------  ---------------
    51      1.078031   4 C  s               186     -0.991125  13 C  s         
   246     -0.914979  17 C  s               342      0.806114  41 H  s         
   216      0.735569  15 C  s               172      0.702986  12 C  px        
   156      0.676303  11 C  s               310     -0.642833  25 H  s         
    96      0.605361   7 C  s               338      0.596975  39 H  s         

 Vector  102  Occ=0.000000D+00  E= 2.028418D-01
              MO Center= -4.8D-01, -4.4D-01, -7.8D-01, r^2= 9.3D+00
   Bfn.  Coefficient  Atom+Function         Bfn.  Coefficient  Atom+Function  
  ----- ------------  ---------------      ----- ------------  ---------------
     6      1.157178   1 C  s               302     -1.122247  21 H  s         
   318      0.864746  29 H  s               314     -0.855967  27 H  s         
   114     -0.706455   8 C  pz              304      0.623773  22 H  s         
   186      0.542655  13 C  s                96      0.523082   7 C  s         
    69     -0.512384   5 C  pz               81     -0.486605   6 C  s         

 Vector  103  Occ=0.000000D+00  E= 2.108133D-01
              MO Center= -1.9D-01, -5.6D-01,  9.0D-02, r^2= 1.2D+01
   Bfn.  Coefficient  Atom+Function         Bfn.  Coefficient  Atom+Function  
  ----- ------------  ---------------      ----- ------------  ---------------
    51      0.959015   4 C  s                81      0.802009   6 C  s         
     6     -0.680841   1 C  s               246     -0.629691  17 C  s         
   186      0.625120  13 C  s               312      0.591251  26 H  s         
   306      0.585654  23 H  s                53     -0.568604   4 C  py        
   326     -0.567393  33 H  s               249      0.553822  17 C  pz        

 Vector  104  Occ=0.000000D+00  E= 2.122513D-01
              MO Center= -2.9D-01, -2.3D-01,  1.6D-01, r^2= 1.3D+01
   Bfn.  Coefficient  Atom+Function         Bfn.  Coefficient  Atom+Function  
  ----- ------------  ---------------      ----- ------------  ---------------
    96      1.427937   7 C  s               186     -1.120056  13 C  s         
   171      1.035579  12 C  s                66     -0.914428   5 C  s         
   310     -0.758388  25 H  s               338      0.722096  39 H  s         
   217     -0.584596  15 C  px              141     -0.519873  10 C  s         
   156      0.518562  11 C  s               188     -0.513268  13 C  py        

 Vector  105  Occ=0.000000D+00  E= 2.187759D-01
              MO Center= -1.8D+00,  4.1D-01,  3.8D-02, r^2= 9.9D+00
   Bfn.  Coefficient  Atom+Function         Bfn.  Coefficient  Atom+Function  
  ----- ------------  ---------------      ----- ------------  ---------------
   126      1.346626   9 C  s               111     -1.187828   8 C  s         
   261     -0.835230  18 C  s               127     -0.729257   9 C  px        
   320     -0.705639  30 H  s               312      0.684793  26 H  s         
   316     -0.616597  28 H  s               344      0.618825  42 H  s         
   324      0.608510  32 H  s                97     -0.583755   7 C  px        

 Vector  106  Occ=0.000000D+00  E= 2.269750D-01
              MO Center= -9.9D-01, -4.4D-01, -2.5D-01, r^2= 8.5D+00
   Bfn.  Coefficient  Atom+Function         Bfn.  Coefficient  Atom+Function  
  ----- ------------  ---------------      ----- ------------  ---------------
   141      1.296184  10 C  s                96      1.117315   7 C  s         
   126     -0.934057   9 C  s               318     -0.927101  29 H  s         
   129      0.689386   9 C  pz              186     -0.688441  13 C  s         
    69     -0.650138   5 C  pz               51     -0.627606   4 C  s         
    99     -0.612763   7 C  pz               67      0.595014   5 C  px        

 Vector  107  Occ=0.000000D+00  E= 2.293989D-01
              MO Center= -8.2D-01,  5.6D-01,  1.7D-02, r^2= 1.2D+01
   Bfn.  Coefficient  Atom+Function         Bfn.  Coefficient  Atom+Function  
  ----- ------------  ---------------      ----- ------------  ---------------
   186      1.477353  13 C  s               156     -1.321820  11 C  s         
    66     -0.843823   5 C  s               216     -0.822580  15 C  s         
   128     -0.747065   9 C  py              172     -0.732398  12 C  px        
   310     -0.725589  25 H  s               320      0.677476  30 H  s         
   344     -0.635588  42 H  s               141      0.616276  10 C  s         

 Vector  108  Occ=0.000000D+00  E= 2.377717D-01
              MO Center= -4.4D-01,  1.5D-01, -5.4D-01, r^2= 1.0D+01
   Bfn.  Coefficient  Atom+Function         Bfn.  Coefficient  Atom+Function  
  ----- ------------  ---------------      ----- ------------  ---------------
   111      1.041295   8 C  s               141      0.802620  10 C  s         
   171      0.768899  12 C  s               172      0.750416  12 C  px        
   302     -0.726633  21 H  s               322      0.728190  31 H  s         
    51     -0.706186   4 C  s               304      0.674842  22 H  s         
   127     -0.667726   9 C  px              186     -0.670356  13 C  s         

 Vector  109  Occ=0.000000D+00  E= 2.387034D-01
              MO Center=  2.3D-01,  1.3D+00, -4.8D-02, r^2= 1.3D+01
   Bfn.  Coefficient  Atom+Function         Bfn.  Coefficient  Atom+Function  
  ----- ------------  ---------------      ----- ------------  ---------------
   186     -1.301852  13 C  s                66      1.242160   5 C  s         
   216      0.956657  15 C  s               218     -0.948315  15 C  py        
   156     -0.936287  11 C  s               187     -0.913893  13 C  px        
    81     -0.845439   6 C  s               326     -0.759604  33 H  s         
   261      0.742184  18 C  s               344     -0.741727  42 H  s         

 Vector  110  Occ=0.000000D+00  E= 2.444554D-01
              MO Center= -3.5D-01, -1.5D+00, -1.5D-01, r^2= 8.1D+00
   Bfn.  Coefficient  Atom+Function         Bfn.  Coefficient  Atom+Function  
  ----- ------------  ---------------      ----- ------------  ---------------
    36      1.588741   3 C  s                52     -1.056626   4 C  px        
   248     -0.864354  17 C  py              127      0.833990   9 C  px        
    53     -0.669536   4 C  py              112     -0.618120   8 C  px        
    99     -0.557151   7 C  pz              334     -0.528621  37 H  s         
   246     -0.516749  17 C  s               142      0.502911  10 C  px        

 Vector  111  Occ=0.000000D+00  E= 2.529416D-01
              MO Center= -6.2D-01,  1.2D+00, -9.2D-02, r^2= 8.5D+00
   Bfn.  Coefficient  Atom+Function         Bfn.  Coefficient  Atom+Function  
  ----- ------------  ---------------      ----- ------------  ---------------
   171     -1.066602  12 C  s               156      1.058047  11 C  s         
   186      1.020247  13 C  s                 6      0.899694   1 C  s         
   173      0.821899  12 C  py              187     -0.794935  13 C  px        
   159      0.693893  11 C  pz              276     -0.612573  19 O  s         
   143     -0.601649  10 C  py              320     -0.592243  30 H  s         

 Vector  112  Occ=0.000000D+00  E= 2.591456D-01
              MO Center= -4.0D-01, -5.7D-02,  1.9D-01, r^2= 1.1D+01
   Bfn.  Coefficient  Atom+Function         Bfn.  Coefficient  Atom+Function  
  ----- ------------  ---------------      ----- ------------  ---------------
   111      1.393461   8 C  s                51      1.213629   4 C  s         
    66     -1.203126   5 C  s               126     -0.975954   9 C  s         
   187     -0.842536  13 C  px              128      0.826061   9 C  py        
    54      0.748031   4 C  pz              113      0.719349   8 C  py        
   172     -0.664797  12 C  px              218     -0.643977  15 C  py        

 Vector  113  Occ=0.000000D+00  E= 2.639917D-01
              MO Center= -6.6D-01, -1.4D-01, -1.9D-02, r^2= 1.1D+01
   Bfn.  Coefficient  Atom+Function         Bfn.  Coefficient  Atom+Function  
  ----- ------------  ---------------      ----- ------------  ---------------
   126      0.927159   9 C  s               128     -0.809617   9 C  py        
   113     -0.804159   8 C  py              306      0.748173  23 H  s         
   304      0.686975  22 H  s               111     -0.633714   8 C  s         
    54      0.598565   4 C  pz              189     -0.582286  13 C  pz        
    81     -0.575094   6 C  s                66     -0.554013   5 C  s         

 Vector  114  Occ=0.000000D+00  E= 2.711674D-01
              MO Center= -5.1D-01,  2.0D-01,  6.3D-02, r^2= 1.0D+01
   Bfn.  Coefficient  Atom+Function         Bfn.  Coefficient  Atom+Function  
  ----- ------------  ---------------      ----- ------------  ---------------
    81      1.121345   6 C  s               186     -1.063028  13 C  s         
    51     -0.897894   4 C  s               113     -0.875697   8 C  py        
   128     -0.734142   9 C  py              187     -0.655913  13 C  px        
    36      0.621417   3 C  s               218     -0.608371  15 C  py        
   143      0.602851  10 C  py              344      0.599939  42 H  s         

 Vector  115  Occ=0.000000D+00  E= 2.866990D-01
              MO Center= -1.2D+00, -1.8D-01, -1.9D-01, r^2= 8.1D+00
   Bfn.  Coefficient  Atom+Function         Bfn.  Coefficient  Atom+Function  
  ----- ------------  ---------------      ----- ------------  ---------------
   126      1.988088   9 C  s                66     -1.440189   5 C  s         
   141     -1.267107  10 C  s               142      1.218137  10 C  px        
   127      0.980777   9 C  px              129     -0.938765   9 C  pz        
   144     -0.808828  10 C  pz                6      0.791429   1 C  s         
   111     -0.755537   8 C  s               262     -0.641037  18 C  px        

 Vector  116  Occ=0.000000D+00  E= 2.956169D-01
              MO Center= -5.0D-01, -1.1D-01,  1.9D-01, r^2= 7.9D+00
   Bfn.  Coefficient  Atom+Function         Bfn.  Coefficient  Atom+Function  
  ----- ------------  ---------------      ----- ------------  ---------------
   141      1.078183  10 C  s                81     -0.953544   6 C  s         
    97      0.858967   7 C  px              127     -0.855273   9 C  px        
   144      0.807018  10 C  pz               51      0.790247   4 C  s         
   128     -0.755981   9 C  py               84     -0.734766   6 C  pz        
    53     -0.684459   4 C  py              143      0.676720  10 C  py        

 Vector  117  Occ=0.000000D+00  E= 2.981925D-01
              MO Center= -7.9D-01,  5.9D-01, -2.0D-01, r^2= 7.9D+00
   Bfn.  Coefficient  Atom+Function         Bfn.  Coefficient  Atom+Function  
  ----- ------------  ---------------      ----- ------------  ---------------
   141      1.666717  10 C  s               142      1.197423  10 C  px        
    81     -1.154750   6 C  s               158      1.096653  11 C  py        
    96     -1.035257   7 C  s                67     -0.913991   5 C  px        
   171      0.905421  12 C  s               320     -0.737455  30 H  s         
   187      0.711511  13 C  px              156     -0.687786  11 C  s         

 Vector  118  Occ=0.000000D+00  E= 3.036134D-01
              MO Center= -6.6D-01, -4.3D-01, -1.1D-01, r^2= 8.9D+00
   Bfn.  Coefficient  Atom+Function         Bfn.  Coefficient  Atom+Function  
  ----- ------------  ---------------      ----- ------------  ---------------
    51      1.393382   4 C  s                68      1.336918   5 C  py        
    84     -1.288022   6 C  pz               83      0.992286   6 C  py        
    54      0.952768   4 C  pz              126     -0.934210   9 C  s         
     7      0.794788   1 C  px              261      0.795020  18 C  s         
   127      0.728158   9 C  px              129      0.721040   9 C  pz        

 Vector  119  Occ=0.000000D+00  E= 3.109626D-01
              MO Center= -3.9D-01,  9.0D-01, -2.1D-01, r^2= 8.1D+00
   Bfn.  Coefficient  Atom+Function         Bfn.  Coefficient  Atom+Function  
  ----- ------------  ---------------      ----- ------------  ---------------
    81      1.726654   6 C  s                66     -1.300531   5 C  s         
   158      1.069889  11 C  py              157      1.057371  11 C  px        
   143      1.018119  10 C  py               68     -0.969322   5 C  py        
   174      0.955661  12 C  pz               83     -0.941222   6 C  py        
   171     -0.909469  12 C  s               111     -0.803649   8 C  s         

 Vector  120  Occ=0.000000D+00  E= 3.353246D-01
              MO Center=  4.5D-01, -6.7D-01, -1.2D-01, r^2= 8.3D+00
   Bfn.  Coefficient  Atom+Function         Bfn.  Coefficient  Atom+Function  
  ----- ------------  ---------------      ----- ------------  ---------------
   231     -1.133524  16 O  s                36      1.115414   3 C  s         
    83      1.068692   6 C  py               37      1.041535   3 C  px        
    97      0.969739   7 C  px               67      0.929674   5 C  px        
    82     -0.868022   6 C  px                7     -0.796162   1 C  px        
    81     -0.792220   6 C  s                69     -0.771792   5 C  pz        

 Vector  121  Occ=0.000000D+00  E= 3.650221D-01
              MO Center=  8.2D-01, -1.8D+00, -9.2D-02, r^2= 5.9D+00
   Bfn.  Coefficient  Atom+Function         Bfn.  Coefficient  Atom+Function  
  ----- ------------  ---------------      ----- ------------  ---------------
    38      1.769249   3 C  py              231      0.958116  16 O  s         
    52      0.901523   4 C  px               53     -0.864561   4 C  py        
    66      0.866202   5 C  s                96     -0.837580   7 C  s         
    21     -0.752202   2 O  s                67     -0.740244   5 C  px        
    23      0.718906   2 O  py              246     -0.721266  17 C  s         

 Vector  122  Occ=0.000000D+00  E= 3.767454D-01
              MO Center=  8.1D-01, -1.6D+00, -1.5D-01, r^2= 6.9D+00
   Bfn.  Coefficient  Atom+Function         Bfn.  Coefficient  Atom+Function  
  ----- ------------  ---------------      ----- ------------  ---------------
    37      1.858352   3 C  px              231     -1.818406  16 O  s         
    51      1.409697   4 C  s                53      1.319701   4 C  py        
    38     -1.183782   3 C  py               66     -0.784348   5 C  s         
    69      0.781344   5 C  pz               82      0.727155   6 C  px        
     6     -0.693878   1 C  s               246      0.655313  17 C  s         

 Vector  123  Occ=0.000000D+00  E= 4.834097D-01
              MO Center= -5.2D-01, -4.2D-02, -1.9D-01, r^2= 8.9D+00
   Bfn.  Coefficient  Atom+Function         Bfn.  Coefficient  Atom+Function  
  ----- ------------  ---------------      ----- ------------  ---------------
     7      0.698826   1 C  px              126      0.634835   9 C  s         
    81      0.566801   6 C  s                21     -0.542360   2 O  s         
   111     -0.521577   8 C  s               171      0.522958  12 C  s         
   186     -0.475744  13 C  s                97     -0.402508   7 C  px        
    66      0.381976   5 C  s               264     -0.360283  18 C  pz        

 Vector  124  Occ=0.000000D+00  E= 4.912415D-01
              MO Center= -7.6D-01,  1.8D-01, -2.8D-01, r^2= 1.1D+01
   Bfn.  Coefficient  Atom+Function         Bfn.  Coefficient  Atom+Function  
  ----- ------------  ---------------      ----- ------------  ---------------
     7      0.751225   1 C  px              127      0.682911   9 C  px        
     8     -0.570500   1 C  py               83      0.532833   6 C  py        
    84     -0.481319   6 C  pz               21     -0.477927   2 O  s         
   141     -0.449743  10 C  s                52      0.417081   4 C  px        
    81      0.402992   6 C  s               263     -0.399058  18 C  py        

 Vector  125  Occ=0.000000D+00  E= 5.079826D-01
              MO Center= -1.6D+00,  3.2D-01, -1.3D-01, r^2= 8.1D+00
   Bfn.  Coefficient  Atom+Function         Bfn.  Coefficient  Atom+Function  
  ----- ------------  ---------------      ----- ------------  ---------------
   126      1.015218   9 C  s               113     -0.577414   8 C  py        
    66     -0.557583   5 C  s                99     -0.515656   7 C  pz        
   159      0.447207  11 C  pz              142      0.439094  10 C  px        
    52     -0.408143   4 C  px              111     -0.378856   8 C  s         
    98      0.375561   7 C  py              262     -0.368984  18 C  px        


 center of mass
 --------------
 x =   0.13793092 y =  -0.01804730 z =   0.02139320

 moments of inertia (a.u.)
 ------------------
        4719.755473848989           0.000000000000           0.000000000000
           0.000000000000        3989.326113752609           0.000000000001
           0.000000000000           0.000000000001        7446.094086615431

     Multipole analysis of the density
     ---------------------------------

     L   x y z        total         alpha         beta         nuclear
     -   - - -        -----         -----         ----         -------
     0   0 0 0     -0.000000    -76.000000    -76.000000    152.000000

     1   1 0 0     -1.876765     -0.938382     -0.938382     -0.000000
     1   0 1 0      0.891540      0.445770      0.445770     -0.000000
     1   0 0 1     -0.493507     -0.246754     -0.246754     -0.000000

     2   2 0 0    -96.081201   -993.824035   -993.824035   1891.566870
     2   1 1 0      8.592473    -16.232290    -16.232290     41.057053
     2   1 0 1      0.786266     -7.920593     -7.920593     16.627452
     2   0 2 0    -86.591707  -1204.053553  -1204.053553   2321.515400
     2   0 1 1     -1.765969      9.341166      9.341166    -20.448302
     2   0 0 2    -89.068964   -232.228325   -232.228325    375.387687


          -----------------------
          Electric field gradient
          -----------------------

 1 a.u. = 0.324123 10**(16) esu/cm**3  ( or statvolts/cm**2 ) = 0.97174 10**(22) v/m**2 


 ------------------------------------------------------------
   Atom      X         Y         Z
 ------------------------------------------------------------
    1 C    2.24416   0.16055  -1.32147
 ------------------------------------------------------------

 Electric field gradient in molecular frame (a.u.)
         XX             YY             ZZ             XY             XZ             YZ
 ------------------------------------------------------------------------------------------
       -0.062338      -0.236330       0.298668       0.051117      -0.096217       0.133416

 Principal components (a.u.) and orientation 
 of principal axis w.r.t. absolute frame                      Asymmetry parameter eta
 --------------------------------------------------------------------------------------
        0.346844      -0.291386      -0.055457                       0.680218

       -0.200236      -0.312303       0.928640
        0.201786       0.914370       0.351013
        0.958743      -0.257672       0.120072
  

 ------------------------------------------------------------
   Atom      X         Y         Z
 ------------------------------------------------------------
    2 O    4.11059  -1.63687  -0.54099
 ------------------------------------------------------------

 Electric field gradient in molecular frame (a.u.)
         XX             YY             ZZ             XY             XZ             YZ
 ------------------------------------------------------------------------------------------
        0.367728      -1.397773       1.030045       0.461966      -0.470457       0.283513

 Principal components (a.u.) and orientation 
 of principal axis w.r.t. absolute frame                      Asymmetry parameter eta
 --------------------------------------------------------------------------------------
       -1.570806       1.274832       0.295974                       0.623156

       -0.263791      -0.453885       0.851118
        0.952599       0.016054       0.303805
       -0.151557       0.890916       0.428135
  

 ------------------------------------------------------------
   Atom      X         Y         Z
 ------------------------------------------------------------
    3 C    3.39126  -4.10846  -0.68522
 ------------------------------------------------------------

 Electric field gradient in molecular frame (a.u.)
         XX             YY             ZZ             XY             XZ             YZ
 ------------------------------------------------------------------------------------------
        0.341291       0.000145      -0.341436      -0.100727      -0.016151       0.005372

 Principal components (a.u.) and orientation 
 of principal axis w.r.t. absolute frame                      Asymmetry parameter eta
 --------------------------------------------------------------------------------------
        0.369218      -0.341845      -0.027373                       0.851725

        0.964353       0.022287       0.263680
       -0.263538      -0.009141       0.964606
       -0.023909       0.999710       0.002941
  

 ------------------------------------------------------------
   Atom      X         Y         Z
 ------------------------------------------------------------
    4 C    0.52162  -4.56801  -0.63339
 ------------------------------------------------------------

 Electric field gradient in molecular frame (a.u.)
         XX             YY             ZZ             XY             XZ             YZ
 ------------------------------------------------------------------------------------------
       -0.053843       0.040457       0.013386      -0.019587       0.015231      -0.006347

 Principal components (a.u.) and orientation 
 of principal axis w.r.t. absolute frame                      Asymmetry parameter eta
 --------------------------------------------------------------------------------------
       -0.060322       0.047023       0.013299                       0.559071

        0.966870      -0.223354       0.123590
        0.176294       0.934414       0.309500
       -0.184613      -0.277458       0.942833
  

 ------------------------------------------------------------
   Atom      X         Y         Z
 ------------------------------------------------------------
    5 C   -0.56399  -2.70305   1.32114
 ------------------------------------------------------------

 Electric field gradient in molecular frame (a.u.)
         XX             YY             ZZ             XY             XZ             YZ
 ------------------------------------------------------------------------------------------
        0.053085      -0.054403       0.001318       0.021772       0.048457       0.016825

 Principal components (a.u.) and orientation 
 of principal axis w.r.t. absolute frame                      Asymmetry parameter eta
 --------------------------------------------------------------------------------------
        0.087406      -0.059981      -0.027425                       0.372465

        0.839400      -0.110745      -0.532112
        0.189319       0.977285       0.095252
        0.509476      -0.180693       0.841299
  

 ------------------------------------------------------------
   Atom      X         Y         Z
 ------------------------------------------------------------
    6 C   -0.18088   0.02843   0.35802
 ------------------------------------------------------------

 Electric field gradient in molecular frame (a.u.)
         XX             YY             ZZ             XY             XZ             YZ
 ------------------------------------------------------------------------------------------
        0.142931       0.039789      -0.182720      -0.030894       0.008145      -0.243358

 Principal components (a.u.) and orientation 
 of principal axis w.r.t. absolute frame                      Asymmetry parameter eta
 --------------------------------------------------------------------------------------
       -0.339250       0.209941       0.129309                       0.237675

        0.020485      -0.413980       0.910056
        0.541339       0.769866       0.338023
        0.840555      -0.485724      -0.239874
  

 ------------------------------------------------------------
   Atom      X         Y         Z
 ------------------------------------------------------------
    7 C   -3.25723  -3.15552   2.29902
 ------------------------------------------------------------

 Electric field gradient in molecular frame (a.u.)
         XX             YY             ZZ             XY             XZ             YZ
 ------------------------------------------------------------------------------------------
       -0.049859       0.041584       0.008275      -0.011036       0.021636       0.018711

 Principal components (a.u.) and orientation 
 of principal axis w.r.t. absolute frame                      Asymmetry parameter eta
 --------------------------------------------------------------------------------------
       -0.059742       0.049995       0.009747                       0.673710

        0.926221      -0.013754       0.376731
        0.163595       0.914998      -0.368803
       -0.339636       0.403224       0.849740
  

 ------------------------------------------------------------
   Atom      X         Y         Z
 ------------------------------------------------------------
    8 C   -5.31665  -2.13806   0.57702
 ------------------------------------------------------------

 Electric field gradient in molecular frame (a.u.)
         XX             YY             ZZ             XY             XZ             YZ
 ------------------------------------------------------------------------------------------
        0.006821      -0.017225       0.010404      -0.009428      -0.009955      -0.007807

 Principal components (a.u.) and orientation 
 of principal axis w.r.t. absolute frame                      Asymmetry parameter eta
 --------------------------------------------------------------------------------------
       -0.023911       0.018727       0.005184                       0.566417

        0.368530      -0.642363       0.671978
        0.877607       0.002014      -0.479377
        0.306580       0.766398       0.564485
  

 ------------------------------------------------------------
   Atom      X         Y         Z
 ------------------------------------------------------------
    9 C   -4.98141   0.70573   0.05542
 ------------------------------------------------------------

 Electric field gradient in molecular frame (a.u.)
         XX             YY             ZZ             XY             XZ             YZ
 ------------------------------------------------------------------------------------------
       -0.039338       0.006936       0.032402      -0.000945       0.006612       0.014580

 Principal components (a.u.) and orientation 
 of principal axis w.r.t. absolute frame                      Asymmetry parameter eta
 --------------------------------------------------------------------------------------
       -0.040059       0.039430       0.000628                       0.968625

        0.993564       0.071584      -0.087788
        0.051301       0.406596       0.912167
       -0.100990       0.910799      -0.400307
  

 ------------------------------------------------------------
   Atom      X         Y         Z
 ------------------------------------------------------------
   10 C   -2.38968   1.12618  -1.23610
 ------------------------------------------------------------

 Electric field gradient in molecular frame (a.u.)
         XX             YY             ZZ             XY             XZ             YZ
 ------------------------------------------------------------------------------------------
        0.003683      -0.008831       0.005149       0.022921      -0.025332       0.024136

 Principal components (a.u.) and orientation 
 of principal axis w.r.t. absolute frame                      Asymmetry parameter eta
 --------------------------------------------------------------------------------------
       -0.048692       0.029864       0.018828                       0.226652

        0.542944      -0.656666       0.523452
       -0.640831       0.078858       0.763621
        0.542722       0.750048       0.377996
  

 ------------------------------------------------------------
   Atom      X         Y         Z
 ------------------------------------------------------------
   11 C   -1.86215   3.89618  -2.05479
 ------------------------------------------------------------

 Electric field gradient in molecular frame (a.u.)
         XX             YY             ZZ             XY             XZ             YZ
 ------------------------------------------------------------------------------------------
        0.034402      -0.048550       0.014147      -0.033462      -0.032978       0.004750

 Principal components (a.u.) and orientation 
 of principal axis w.r.t. absolute frame                      Asymmetry parameter eta
 --------------------------------------------------------------------------------------
        0.066676      -0.061013      -0.005663                       0.830126

        0.807976       0.359652       0.466718
       -0.256505       0.927802      -0.270903
       -0.530452       0.099168       0.841894
  

 ------------------------------------------------------------
   Atom      X         Y         Z
 ------------------------------------------------------------
   12 C   -0.12445   5.51718  -0.37156
 ------------------------------------------------------------

 Electric field gradient in molecular frame (a.u.)
         XX             YY             ZZ             XY             XZ             YZ
 ------------------------------------------------------------------------------------------
       -0.047147      -0.001942       0.049089       0.022437      -0.048828      -0.004276

 Principal components (a.u.) and orientation 
 of principal axis w.r.t. absolute frame                      Asymmetry parameter eta
 --------------------------------------------------------------------------------------
       -0.072785       0.071759       0.001025                       0.971824

        0.898635      -0.402036       0.175563
       -0.263443      -0.174545       0.948753
        0.350789       0.898833       0.262765
  

 ------------------------------------------------------------
   Atom      X         Y         Z
 ------------------------------------------------------------
   13 C    2.43291   4.28471   0.35483
 ------------------------------------------------------------

 Electric field gradient in molecular frame (a.u.)
         XX             YY             ZZ             XY             XZ             YZ
 ------------------------------------------------------------------------------------------
        0.309112      -0.025239      -0.283873       0.091465       0.148548      -0.001169

 Principal components (a.u.) and orientation 
 of principal axis w.r.t. absolute frame                      Asymmetry parameter eta
 --------------------------------------------------------------------------------------
        0.364487      -0.320740      -0.043747                       0.759951

        0.950418      -0.239562      -0.198281
        0.222403       0.077978       0.971831
        0.217352       0.967744      -0.127391
  

 ------------------------------------------------------------
   Atom      X         Y         Z
 ------------------------------------------------------------
   14 O    3.30148   2.63494  -1.58709
 ------------------------------------------------------------

 Electric field gradient in molecular frame (a.u.)
         XX             YY             ZZ             XY             XZ             YZ
 ------------------------------------------------------------------------------------------
        1.025608      -1.487952       0.462344      -0.467266       0.784250      -0.710155

 Principal components (a.u.) and orientation 
 of principal axis w.r.t. absolute frame                      Asymmetry parameter eta
 --------------------------------------------------------------------------------------
        1.772191      -1.735817      -0.036374                       0.958950

        0.770444       0.082450      -0.632154
       -0.239152       0.956564      -0.166707
        0.590951       0.279619       0.756697
  

 ------------------------------------------------------------
   Atom      X         Y         Z
 ------------------------------------------------------------
   15 C    4.44554   6.31598   0.73730
 ------------------------------------------------------------

 Electric field gradient in molecular frame (a.u.)
         XX             YY             ZZ             XY             XZ             YZ
 ------------------------------------------------------------------------------------------
       -0.012042      -0.019828       0.031870      -0.073042      -0.002980      -0.006744

 Principal components (a.u.) and orientation 
 of principal axis w.r.t. absolute frame                      Asymmetry parameter eta
 --------------------------------------------------------------------------------------
       -0.089478       0.057454       0.032024                       0.284202

        0.686208       0.719022      -0.110120
        0.725157      -0.688096       0.025901
        0.057150       0.097628       0.993581
  

 ------------------------------------------------------------
   Atom      X         Y         Z
 ------------------------------------------------------------
   16 O    4.96582  -5.80149  -0.81922
 ------------------------------------------------------------

 Electric field gradient in molecular frame (a.u.)
         XX             YY             ZZ             XY             XZ             YZ
 ------------------------------------------------------------------------------------------
        0.633196       0.279752      -0.912948       1.176578       0.036054      -0.064840

 Principal components (a.u.) and orientation 
 of principal axis w.r.t. absolute frame                      Asymmetry parameter eta
 --------------------------------------------------------------------------------------
        1.646338      -0.938735      -0.707603                       0.140392

        0.757674      -0.213427      -0.616749
        0.652607       0.256253       0.713049
       -0.005860       0.942753      -0.333440
  

 ------------------------------------------------------------
   Atom      X         Y         Z
 ------------------------------------------------------------
   17 C   -0.00851  -7.33682  -0.00093
 ------------------------------------------------------------

 Electric field gradient in molecular frame (a.u.)
         XX             YY             ZZ             XY             XZ             YZ
 ------------------------------------------------------------------------------------------
        0.033061      -0.065367       0.032306      -0.031364      -0.009064       0.037415

 Principal components (a.u.) and orientation 
 of principal axis w.r.t. absolute frame                      Asymmetry parameter eta
 --------------------------------------------------------------------------------------
       -0.084312       0.060573       0.023739                       0.436878

        0.227381       0.636202       0.737255
        0.932254      -0.361007       0.024003
       -0.281425      -0.681851       0.675188
  

 ------------------------------------------------------------
   Atom      X         Y         Z
 ------------------------------------------------------------
   18 C   -7.22407   1.60628  -1.54560
 ------------------------------------------------------------

 Electric field gradient in molecular frame (a.u.)
         XX             YY             ZZ             XY             XZ             YZ
 ------------------------------------------------------------------------------------------
       -0.014569       0.018932      -0.004363       0.006518      -0.023031      -0.002285

 Principal components (a.u.) and orientation 
 of principal axis w.r.t. absolute frame                      Asymmetry parameter eta
 --------------------------------------------------------------------------------------
       -0.033314       0.023028       0.010286                       0.382497

        0.783334       0.386012      -0.487220
       -0.070710       0.834062       0.547120
        0.617567      -0.394126       0.680644
  

 ------------------------------------------------------------
   Atom      X         Y         Z
 ------------------------------------------------------------
   19 O    2.27565   2.91717   2.67868
 ------------------------------------------------------------

 Electric field gradient in molecular frame (a.u.)
         XX             YY             ZZ             XY             XZ             YZ
 ------------------------------------------------------------------------------------------
       -1.021509       0.636123       0.385386      -2.173261      -0.227893       1.081036

 Principal components (a.u.) and orientation 
 of principal axis w.r.t. absolute frame                      Asymmetry parameter eta
 --------------------------------------------------------------------------------------
        2.608383      -2.584512      -0.023871                       0.981697

       -0.485030       0.794631       0.365114
        0.765853       0.587528      -0.261305
        0.422155      -0.152883       0.893539
  

 ------------------------------------------------------------
   Atom      X         Y         Z
 ------------------------------------------------------------
   20 O   -0.08610   1.52101   2.64032
 ------------------------------------------------------------

 Electric field gradient in molecular frame (a.u.)
         XX             YY             ZZ             XY             XZ             YZ
 ------------------------------------------------------------------------------------------
       -1.044199       0.670981       0.373218      -2.129469       0.225642      -1.275122

 Principal components (a.u.) and orientation 
 of principal axis w.r.t. absolute frame                      Asymmetry parameter eta
 --------------------------------------------------------------------------------------
        2.719428      -2.586479      -0.132949                       0.902223

       -0.458396       0.784658      -0.417355
        0.761637       0.588836       0.270522
       -0.458021       0.193866       0.867544
  

 ------------------------------------------------------------
   Atom      X         Y         Z
 ------------------------------------------------------------
   21 H    1.76845  -0.38033  -3.26773
 ------------------------------------------------------------

 Electric field gradient in molecular frame (a.u.)
         XX             YY             ZZ             XY             XZ             YZ
 ------------------------------------------------------------------------------------------
        0.109013       0.097647      -0.206660      -0.024391      -0.092590      -0.097335

 Principal components (a.u.) and orientation 
 of principal axis w.r.t. absolute frame                      Asymmetry parameter eta
 --------------------------------------------------------------------------------------
       -0.259960       0.134581       0.125379                       0.035396

        0.251106       0.928427      -0.273803
        0.270124       0.204416       0.940876
        0.929504      -0.310221      -0.199461
  

 ------------------------------------------------------------
   Atom      X         Y         Z
 ------------------------------------------------------------
   22 H   -0.23045  -4.20000  -2.52862
 ------------------------------------------------------------

 Electric field gradient in molecular frame (a.u.)
         XX             YY             ZZ             XY             XZ             YZ
 ------------------------------------------------------------------------------------------
        0.085894       0.123319      -0.209214       0.025633      -0.140308       0.072207

 Principal components (a.u.) and orientation 
 of principal axis w.r.t. absolute frame                      Asymmetry parameter eta
 --------------------------------------------------------------------------------------
       -0.279815       0.143486       0.136329                       0.025579

        0.363284       0.791688       0.491178
       -0.186595      -0.454689       0.870884
        0.912802      -0.408030      -0.017456
  

 ------------------------------------------------------------
   Atom      X         Y         Z
 ------------------------------------------------------------
   23 H    0.62221  -2.92741   3.02111
 ------------------------------------------------------------

 Electric field gradient in molecular frame (a.u.)
         XX             YY             ZZ             XY             XZ             YZ
 ------------------------------------------------------------------------------------------
       -0.001996       0.127878      -0.125882       0.026365      -0.179772       0.033031

 Principal components (a.u.) and orientation 
 of principal axis w.r.t. absolute frame                      Asymmetry parameter eta
 --------------------------------------------------------------------------------------
       -0.258690       0.133221       0.125469                       0.029968

        0.577712       0.310810       0.754749
       -0.108528       0.945704      -0.306375
        0.808993      -0.095085      -0.580076
  

 ------------------------------------------------------------
   Atom      X         Y         Z
 ------------------------------------------------------------
   24 H   -3.44521  -2.20441   4.13573
 ------------------------------------------------------------

 Electric field gradient in molecular frame (a.u.)
         XX             YY             ZZ             XY             XZ             YZ
 ------------------------------------------------------------------------------------------
        0.130595       0.054089      -0.184684       0.018425       0.032328      -0.167365

 Principal components (a.u.) and orientation 
 of principal axis w.r.t. absolute frame                      Asymmetry parameter eta
 --------------------------------------------------------------------------------------
       -0.274293       0.140657       0.133637                       0.025593

       -0.091436       0.229137       0.969090
        0.456254       0.874651      -0.163759
        0.885139      -0.427178       0.184519
  

 ------------------------------------------------------------
   Atom      X         Y         Z
 ------------------------------------------------------------
   25 H   -3.59523  -5.15665   2.69448
 ------------------------------------------------------------

 Electric field gradient in molecular frame (a.u.)
         XX             YY             ZZ             XY             XZ             YZ
 ------------------------------------------------------------------------------------------
        0.128703      -0.258975       0.130272      -0.065403       0.013249       0.077956

 Principal components (a.u.) and orientation 
 of principal axis w.r.t. absolute frame                      Asymmetry parameter eta
 --------------------------------------------------------------------------------------
       -0.284776       0.145369       0.139407                       0.020935

        0.159323       0.102955       0.981843
        0.969325       0.172222      -0.175351
       -0.187148       0.979663      -0.072358
  

 ------------------------------------------------------------
   Atom      X         Y         Z
 ------------------------------------------------------------
   26 H   -7.15462  -2.47248   1.47601
 ------------------------------------------------------------

 Electric field gradient in molecular frame (a.u.)
         XX             YY             ZZ             XY             XZ             YZ
 ------------------------------------------------------------------------------------------
       -0.191584       0.129088       0.062497      -0.057922       0.161887       0.030953

 Principal components (a.u.) and orientation 
 of principal axis w.r.t. absolute frame                      Asymmetry parameter eta
 --------------------------------------------------------------------------------------
       -0.280834       0.143019       0.137815                       0.018531

        0.887546       0.272397      -0.371567
        0.158087       0.577468       0.800961
       -0.432748       0.769630      -0.469467
  

 ------------------------------------------------------------
   Atom      X         Y         Z
 ------------------------------------------------------------
   27 H   -5.32174  -3.20044  -1.20405
 ------------------------------------------------------------

 Electric field gradient in molecular frame (a.u.)
         XX             YY             ZZ             XY             XZ             YZ
 ------------------------------------------------------------------------------------------
        0.142293       0.031131      -0.173424       0.000293      -0.000929      -0.184009

 Principal components (a.u.) and orientation 
 of principal axis w.r.t. absolute frame                      Asymmetry parameter eta
 --------------------------------------------------------------------------------------
       -0.281671       0.142463       0.139207                       0.011561

        0.001537       0.973615      -0.228193
        0.507035       0.195926       0.839362
        0.861924      -0.116992      -0.493356
  

 ------------------------------------------------------------
   Atom      X         Y         Z
 ------------------------------------------------------------
   28 H   -5.03510   1.73480   1.85554
 ------------------------------------------------------------

 Electric field gradient in molecular frame (a.u.)
         XX             YY             ZZ             XY             XZ             YZ
 ------------------------------------------------------------------------------------------
        0.138123       0.036369      -0.174493       0.007301       0.010536      -0.176837

 Principal components (a.u.) and orientation 
 of principal axis w.r.t. absolute frame                      Asymmetry parameter eta
 --------------------------------------------------------------------------------------
       -0.275337       0.139093       0.136244                       0.010346

       -0.030865       0.892898      -0.449199
        0.493754       0.404371       0.769864
        0.869053      -0.198032      -0.453353
  

 ------------------------------------------------------------
   Atom      X         Y         Z
 ------------------------------------------------------------
   29 H   -2.48818   0.03508  -3.00552
 ------------------------------------------------------------

 Electric field gradient in molecular frame (a.u.)
         XX             YY             ZZ             XY             XZ             YZ
 ------------------------------------------------------------------------------------------
        0.131848       0.022624      -0.154471      -0.008703      -0.014722      -0.180302

 Principal components (a.u.) and orientation 
 of principal axis w.r.t. absolute frame                      Asymmetry parameter eta
 --------------------------------------------------------------------------------------
       -0.267527       0.135013       0.132515                       0.009339

        0.042770       0.161016       0.986025
        0.528245       0.834051      -0.159112
        0.848014      -0.527667       0.049383
  

 ------------------------------------------------------------
   Atom      X         Y         Z
 ------------------------------------------------------------
   30 H   -3.61260   4.94645  -2.36790
 ------------------------------------------------------------

 Electric field gradient in molecular frame (a.u.)
         XX             YY             ZZ             XY             XZ             YZ
 ------------------------------------------------------------------------------------------
       -0.170203       0.030896       0.139308       0.182500      -0.053954       0.031868

 Principal components (a.u.) and orientation 
 of principal axis w.r.t. absolute frame                      Asymmetry parameter eta
 --------------------------------------------------------------------------------------
       -0.287226       0.148513       0.138712                       0.034123

        0.851834      -0.125412       0.508576
       -0.503241       0.073478       0.861017
        0.145351       0.989380       0.000521
  

 ------------------------------------------------------------
   Atom      X         Y         Z
 ------------------------------------------------------------
   31 H   -0.97141   3.81452  -3.93080
 ------------------------------------------------------------

 Electric field gradient in molecular frame (a.u.)
         XX             YY             ZZ             XY             XZ             YZ
 ------------------------------------------------------------------------------------------
        0.066647       0.130586      -0.197232       0.004355       0.159516      -0.017033

 Principal components (a.u.) and orientation 
 of principal axis w.r.t. absolute frame                      Asymmetry parameter eta
 --------------------------------------------------------------------------------------
       -0.273042       0.142682       0.130360                       0.045130

       -0.425121       0.863724       0.270651
        0.042740      -0.279528       0.959186
        0.904127       0.419338       0.081917
  

 ------------------------------------------------------------
   Atom      X         Y         Z
 ------------------------------------------------------------
   32 H   -1.15055   6.09053   1.33628
 ------------------------------------------------------------

 Electric field gradient in molecular frame (a.u.)
         XX             YY             ZZ             XY             XZ             YZ
 ------------------------------------------------------------------------------------------
        0.035101       0.111360      -0.146461       0.058089       0.167093      -0.098539

 Principal components (a.u.) and orientation 
 of principal axis w.r.t. absolute frame                      Asymmetry parameter eta
 --------------------------------------------------------------------------------------
       -0.279331       0.144867       0.134464                       0.037244

       -0.490327       0.108200       0.864796
        0.280982       0.958906       0.039338
        0.825002      -0.262281       0.500580
  

 ------------------------------------------------------------
   Atom      X         Y         Z
 ------------------------------------------------------------
   33 H    0.24146   7.25589  -1.44373
 ------------------------------------------------------------

 Electric field gradient in molecular frame (a.u.)
         XX             YY             ZZ             XY             XZ             YZ
 ------------------------------------------------------------------------------------------
        0.119556      -0.150268       0.030712      -0.064767       0.035393       0.181390

 Principal components (a.u.) and orientation 
 of principal axis w.r.t. absolute frame                      Asymmetry parameter eta
 --------------------------------------------------------------------------------------
       -0.276212       0.144316       0.131896                       0.044968

        0.183089      -0.328529       0.926578
        0.836951       0.546541       0.028404
       -0.515744       0.770300       0.375028
  

 ------------------------------------------------------------
   Atom      X         Y         Z
 ------------------------------------------------------------
   34 H    6.24810   5.45488   1.28755
 ------------------------------------------------------------

 Electric field gradient in molecular frame (a.u.)
         XX             YY             ZZ             XY             XZ             YZ
 ------------------------------------------------------------------------------------------
       -0.180634       0.065425       0.115208       0.151056      -0.099127       0.047800

 Principal components (a.u.) and orientation 
 of principal axis w.r.t. absolute frame                      Asymmetry parameter eta
 --------------------------------------------------------------------------------------
       -0.282847       0.145676       0.137171                       0.030066

        0.870365      -0.209620       0.445560
       -0.414075       0.178096       0.892650
        0.266470       0.961427      -0.068210
  

 ------------------------------------------------------------
   Atom      X         Y         Z
 ------------------------------------------------------------
   35 H    4.78814   7.37978  -1.00459
 ------------------------------------------------------------

 Electric field gradient in molecular frame (a.u.)
         XX             YY             ZZ             XY             XZ             YZ
 ------------------------------------------------------------------------------------------
        0.131553       0.031301      -0.162855      -0.039048       0.054214       0.186612

 Principal components (a.u.) and orientation 
 of principal axis w.r.t. absolute frame                      Asymmetry parameter eta
 --------------------------------------------------------------------------------------
       -0.286737       0.148690       0.138046                       0.037121

       -0.157276      -0.614126       0.773378
       -0.514069       0.719569       0.466855
        0.843207       0.324144       0.428874
  

 ------------------------------------------------------------
   Atom      X         Y         Z
 ------------------------------------------------------------
   36 H    3.90976   7.62969   2.24399
 ------------------------------------------------------------

 Electric field gradient in molecular frame (a.u.)
         XX             YY             ZZ             XY             XZ             YZ
 ------------------------------------------------------------------------------------------
        0.110108      -0.030474      -0.079635       0.069289       0.083764      -0.200315

 Principal components (a.u.) and orientation 
 of principal axis w.r.t. absolute frame                      Asymmetry parameter eta
 --------------------------------------------------------------------------------------
       -0.286628       0.148219       0.138409                       0.034228

       -0.264147      -0.371773       0.889950
        0.637461       0.625155       0.450361
        0.723789      -0.686270      -0.071858
  

 ------------------------------------------------------------
   Atom      X         Y         Z
 ------------------------------------------------------------
   37 H    0.99348  -8.59978  -1.30032
 ------------------------------------------------------------

 Electric field gradient in molecular frame (a.u.)
         XX             YY             ZZ             XY             XZ             YZ
 ------------------------------------------------------------------------------------------
        0.049452      -0.020714      -0.028739       0.124469       0.130924      -0.161474

 Principal components (a.u.) and orientation 
 of principal axis w.r.t. absolute frame                      Asymmetry parameter eta
 --------------------------------------------------------------------------------------
       -0.284080       0.147663       0.136418                       0.039583

       -0.476233       0.864436       0.161095
        0.612119       0.194383       0.766502
        0.631279       0.463643      -0.621709
  

 ------------------------------------------------------------
   Atom      X         Y         Z
 ------------------------------------------------------------
   38 H    0.60662  -7.80288   1.91999
 ------------------------------------------------------------

 Electric field gradient in molecular frame (a.u.)
         XX             YY             ZZ             XY             XZ             YZ
 ------------------------------------------------------------------------------------------
        0.110782       0.116872      -0.227653       0.024786      -0.119170       0.088990

 Principal components (a.u.) and orientation 
 of principal axis w.r.t. absolute frame                      Asymmetry parameter eta
 --------------------------------------------------------------------------------------
       -0.286534       0.149411       0.137122                       0.042889

        0.292796       0.901130       0.319743
       -0.223097      -0.260785       0.939265
        0.929784      -0.346347       0.124682
  

 ------------------------------------------------------------
   Atom      X         Y         Z
 ------------------------------------------------------------
   39 H   -2.02257  -7.77261  -0.17365
 ------------------------------------------------------------

 Electric field gradient in molecular frame (a.u.)
         XX             YY             ZZ             XY             XZ             YZ
 ------------------------------------------------------------------------------------------
       -0.267869       0.123506       0.144363      -0.086748      -0.034953      -0.005338

 Principal components (a.u.) and orientation 
 of principal axis w.r.t. absolute frame                      Asymmetry parameter eta
 --------------------------------------------------------------------------------------
       -0.289110       0.147908       0.141202                       0.023193

        0.975165      -0.140671      -0.171069
        0.206069       0.293201       0.933579
        0.081170       0.945645      -0.314907
  

 ------------------------------------------------------------
   Atom      X         Y         Z
 ------------------------------------------------------------
   40 H   -7.13467   0.83787  -3.46503
 ------------------------------------------------------------

 Electric field gradient in molecular frame (a.u.)
         XX             YY             ZZ             XY             XZ             YZ
 ------------------------------------------------------------------------------------------
        0.141993       0.086097      -0.228090       0.009895       0.017425      -0.150130

 Principal components (a.u.) and orientation 
 of principal axis w.r.t. absolute frame                      Asymmetry parameter eta
 --------------------------------------------------------------------------------------
       -0.289206       0.147788       0.141418                       0.022027

       -0.046001       0.482955       0.874436
        0.372062       0.820663      -0.433684
        0.927067      -0.305394       0.217440
  

 ------------------------------------------------------------
   Atom      X         Y         Z
 ------------------------------------------------------------
   41 H   -9.01701   1.00444  -0.70244
 ------------------------------------------------------------

 Electric field gradient in molecular frame (a.u.)
         XX             YY             ZZ             XY             XZ             YZ
 ------------------------------------------------------------------------------------------
       -0.178094       0.107623       0.070471      -0.108295       0.151567       0.054403

 Principal components (a.u.) and orientation 
 of principal axis w.r.t. absolute frame                      Asymmetry parameter eta
 --------------------------------------------------------------------------------------
       -0.287017       0.146535       0.140482                       0.021088

        0.863255       0.003964       0.504752
        0.293502       0.809608      -0.508322
       -0.410666       0.586957       0.697735
  

 ------------------------------------------------------------
   Atom      X         Y         Z
 ------------------------------------------------------------
   42 H   -7.29729   3.66709  -1.67210
 ------------------------------------------------------------

 Electric field gradient in molecular frame (a.u.)
         XX             YY             ZZ             XY             XZ             YZ
 ------------------------------------------------------------------------------------------
        0.143740      -0.289760       0.146020       0.012872      -0.002435       0.027777

 Principal components (a.u.) and orientation 
 of principal axis w.r.t. absolute frame                      Asymmetry parameter eta
 --------------------------------------------------------------------------------------
       -0.291912       0.148394       0.143518                       0.016704

       -0.029828      -0.353620       0.934913
        0.997540       0.048829       0.050295
       -0.063437       0.934114       0.351294
  

 Task  times  cpu:      446.7s     wall:      447.3s


                                NWChem Input Module
                                -------------------


 Summary of allocated global arrays
-----------------------------------
  No active global arrays


                         GA Statistics for process    0
                         ------------------------------

       create   destroy   get      put      acc     scatter   gather  read&inc
calls:  210      210     4.83e+05 7372     3.52e+05    0        0     5775     
number of processes/call 1.00e+00 1.15e+00 1.00e+00 0.00e+00 0.00e+00
bytes total:             5.11e+08 6.03e+07 3.02e+08 0.00e+00 0.00e+00 4.62e+04
bytes remote:            1.14e+08 2.04e+07 5.37e+07 0.00e+00 0.00e+00 0.00e+00
Max memory consumed for GA by this process: 10446976 bytes

MA_summarize_allocated_blocks: starting scan ...
MA_summarize_allocated_blocks: scan completed: 0 heap blocks, 0 stack blocks
MA usage statistics:

	allocation statistics:
					      heap	     stack
					      ----	     -----
	current number of blocks	         0	         0
	maximum number of blocks	        22	        51
	current total bytes		         0	         0
	maximum total bytes		   9712496	  22540232
	maximum total K-bytes		      9713	     22541
	maximum total M-bytes		        10	        23


                                     CITATION
                                     --------
                Please cite the following reference when publishing
                           results obtained with NWChem:

                 M. Valiev, E.J. Bylaska, N. Govind, K. Kowalski,
              T.P. Straatsma, H.J.J. van Dam, D. Wang, J. Nieplocha,
                        E. Apra, T.L. Windus, W.A. de Jong
                 "NWChem: a comprehensive and scalable open-source
                  solution for large scale molecular simulations"
                      Comput. Phys. Commun. 181, 1477 (2010)
                           doi:10.1016/j.cpc.2010.04.018

                                      AUTHORS
                                      -------
          E. Apra, E. J. Bylaska, W. A. de Jong, N. Govind, K. Kowalski,
       T. P. Straatsma, M. Valiev, H. J. J. van Dam, D. Wang, T. L. Windus,
        J. Hammond, J. Autschbach, K. Bhaskaran-Nair, J. Brabec, K. Lopata,
       S. A. Fischer, S. Krishnamoorthy, W. Ma, M. Klemm, O. Villa, Y. Chen,
    V. Anisimov, F. Aquino, S. Hirata, M. T. Hackler, T. Risthaus, M. Malagoli,
       A. Marenich, A. Otero-de-la-Roza, J. Mullin, P. Nichols, R. Peverati,
     J. Pittner, Y. Zhao, P.-D. Fan, A. Fonari, M. Williamson, R. J. Harrison,
       J. R. Rehr, M. Dupuis, D. Silverstein, D. M. A. Smith, J. Nieplocha,
        V. Tipparaju, M. Krishnan, B. E. Van Kuiken, A. Vazquez-Mayagoitia,
        L. Jensen, M. Swart, Q. Wu, T. Van Voorhis, A. A. Auer, M. Nooijen,
      L. D. Crosby, E. Brown, G. Cisneros, G. I. Fann, H. Fruchtl, J. Garza,
        K. Hirao, R. A. Kendall, J. A. Nichols, K. Tsemekhman, K. Wolinski,
     J. Anchell, D. E. Bernholdt, P. Borowski, T. Clark, D. Clerc, H. Dachsel,
   M. J. O. Deegan, K. Dyall, D. Elwood, E. Glendening, M. Gutowski, A. C. Hess,
         J. Jaffe, B. G. Johnson, J. Ju, R. Kobayashi, R. Kutteh, Z. Lin,
   R. Littlefield, X. Long, B. Meng, T. Nakajima, S. Niu, L. Pollack, M. Rosing,
   K. Glaesemann, G. Sandrone, M. Stave, H. Taylor, G. Thomas, J. H. van Lenthe,
                               A. T. Wong, Z. Zhang.

 Total times  cpu:      447.0s     wall:      447.7s
