# Supplementary material for: Reference-free NOE NMR analysis
Source: Chem Sci. 2020 Aug 31;11(36):9930–6. doi: 10.1039/d0sc02970j (PMC8162118; doi:10.1039/d0sc02970j)
Supplement: SC-011-D0SC02970J-s002 [file SC-011-D0SC02970J-s002.piz › artemisinin_structures/artemisin_RRSRSSS/artemisin_RRSRSSS_b36311.out.xyz]

42
./artemisin_RRSRSSS_b36311.out
C          1.13609       -0.18041       -0.79416
O          1.95530       -1.25121       -0.30644
C          1.38235       -2.47813       -0.21892
C         -0.12942       -2.50800       -0.43193
C         -0.75674       -1.38710        0.42298
C         -0.14575       -0.00018        0.07077
C         -2.29418       -1.37641        0.37003
C         -2.85369       -0.09772        0.98276
C         -2.44842        1.15861        0.18868
C         -1.14998        0.94466       -0.64390
C         -0.51499        2.29948       -1.04782
C          0.56291        2.85925       -0.10432
C          1.72104        1.87693        0.18789
O          1.92238        1.00835       -0.92531
C          3.02128        2.64432        0.41431
O          2.06011       -3.47538        0.00163
C         -0.67926       -3.89380       -0.08037
C         -3.61581        1.58993       -0.71343
O          1.49619        1.10707        1.37293
O          0.12089        0.62776        1.34935
H          0.86016       -0.44367       -1.82308
H         -0.32358       -2.34127       -1.49869
H         -0.49163       -1.60640        1.46963
H         -2.68878       -2.23339        0.92848
H         -2.64730       -1.48155       -0.66305
H         -2.47990       -0.00659        2.01104
H         -3.94405       -0.17537        1.06872
H         -2.28639        1.96799        0.91305
H         -1.44531        0.45513       -1.58415
H         -1.28258        3.06798       -1.18695
H         -0.06109        2.17544       -2.04079
H          0.10317        3.19775        0.83211
H          0.96146        3.75514       -0.59812
H          3.84177        1.95072        0.63320
H          3.31133        3.21383       -0.47519
H          2.93694        3.32582        1.26742
H         -0.15800       -4.67597       -0.64376
H         -0.55206       -4.11369        0.98533
H         -1.74237       -3.97579       -0.32563
H         -3.85795        0.81204       -1.44558
H         -4.51430        1.78095       -0.11620
H         -3.39120        2.50957       -1.26047
