# Supplementary material for: Reference-free NOE NMR analysis
Source: Chem Sci. 2020 Aug 31;11(36):9930–6. doi: 10.1039/d0sc02970j (PMC8162118; doi:10.1039/d0sc02970j)
Supplement: SC-011-D0SC02970J-s002 [file SC-011-D0SC02970J-s002.piz › artemisinin_structures/artemisin_RRSRSSS/artemisin_RRSRSSS_b36314.out]

 argument  1 = artemisin_SSSRSRR/artemisin_SSSRSRR_b36314.nw
  Warning: test file already existed: ./molecule.dir_check_s.5
                                         
                                         


              Northwest Computational Chemistry Package (NWChem) 6.6
              ------------------------------------------------------


                    Environmental Molecular Sciences Laboratory
                       Pacific Northwest National Laboratory
                                Richland, WA 99352

                              Copyright (c) 1994-2015
                       Pacific Northwest National Laboratory
                            Battelle Memorial Institute

             NWChem is an open-source computational chemistry package
                        distributed under the terms of the
                      Educational Community License (ECL) 2.0
             A copy of the license is included with this distribution
                              in the LICENSE.TXT file

                                  ACKNOWLEDGMENT
                                  --------------

            This software and its documentation were developed at the
            EMSL at Pacific Northwest National Laboratory, a multiprogram
            national laboratory, operated for the U.S. Department of Energy
            by Battelle under Contract Number DE-AC05-76RL01830. Support
            for this work was provided by the Department of Energy Office
            of Biological and Environmental Research, Office of Basic
            Energy Sciences, and the Office of Advanced Scientific Computing.


           Job information
           ---------------

    hostname        = nmrserver1
    program         = /home/software/NWChem/bin/nwchem
    date            = Sun Jul 23 21:00:28 2017

    compiled        = Mon_Dec_26_22:57:25_2016
    source          = /home/software/src/nwchem-6.6
    nwchem branch   = 6.6
    nwchem revision = 27746
    ga revision     = 10594
    input           = artemisin_SSSRSRR/artemisin_SSSRSRR_b36314.nw
    prefix          = molecule.
    data base       = ./molecule.db
    status          = startup
    nproc           =        6
    time left       =     -1s


           Memory information
           ------------------

    heap     =   13107200 doubles =    100.0 Mbytes
    stack    =   13107197 doubles =    100.0 Mbytes
    global   =   26214400 doubles =    200.0 Mbytes (distinct from heap & stack)
    total    =   52428797 doubles =    400.0 Mbytes
    verify   = yes
    hardfail = no 


           Directory information
           ---------------------

  0 permanent = .
  0 scratch   = .


                                NWChem Input Module
                                -------------------


                                     molecule
                                     --------

 Scaling coordinates for geometry "geometry" by  1.889725989
 (inverse scale =  0.529177249)

 C1  symmetry detected

          ------
          auto-z
          ------


                             Geometry "geometry" -> ""
                             -------------------------

 Output coordinates in angstroms (scale by  1.889725989 to convert to a.u.)

  No.       Tag          Charge          X              Y              Z
 ---- ---------------- ---------- -------------- -------------- --------------
    1 C                    6.0000     1.34342552     0.15602064    -0.43901559
    2 O                    8.0000     2.26947070    -0.90422500    -0.15083279
    3 C                    6.0000     1.85747533    -2.17444020    -0.38787284
    4 C                    6.0000     0.34991604    -2.38578897    -0.30225827
    5 C                    6.0000    -0.16589292    -1.43540615     0.79951933
    6 C                    6.0000    -0.00432672     0.03779920     0.32329616
    7 C                    6.0000    -1.57354897    -1.71600295     1.33443124
    8 C                    6.0000    -2.65519821    -1.35547710     0.33601886
    9 C                    6.0000    -2.58651011     0.13221361    -0.02068575
   10 C                    6.0000    -1.19042298     0.50729251    -0.59959977
   11 C                    6.0000    -1.18132993     2.00799311    -0.98916095
   12 C                    6.0000     0.18351229     2.68617941    -1.12493702
   13 C                    6.0000     1.08070090     2.44317118     0.09875648
   14 O                    8.0000     1.99825368     1.38375937    -0.14907149
   15 C                    6.0000     1.93228976     3.67633704     0.39362297
   16 O                    8.0000     2.66114785    -3.06593650    -0.63365885
   17 C                    6.0000     0.05904174    -3.86137894    -0.02150208
   18 C                    6.0000    -3.73767408     0.45872817    -0.98240257
   19 O                    8.0000     0.23128990     2.23565840     1.23827484
   20 O                    8.0000     0.09838103     0.80520484     1.53867377
   21 H                    1.0000     1.18558924     0.11519254    -1.52425256
   22 H                    1.0000    -0.07714325    -2.13580175    -1.28012083
   23 H                    1.0000     0.49031197    -1.57559594     1.67457318
   24 H                    1.0000    -1.72920443    -1.12928018     2.24975251
   25 H                    1.0000    -1.68014494    -2.76168959     1.64072511
   26 H                    1.0000    -3.63317762    -1.58764917     0.77523970
   27 H                    1.0000    -2.56026449    -1.97122873    -0.56665738
   28 H                    1.0000    -2.74925050     0.71160193     0.89854057
   29 H                    1.0000    -1.08907887    -0.04838135    -1.54356738
   30 H                    1.0000    -1.76388019     2.57645836    -0.25110516
   31 H                    1.0000    -1.71331302     2.13396524    -1.94100630
   32 H                    1.0000    -0.01349840     3.76013950    -1.24016164
   33 H                    1.0000     0.68009967     2.36501159    -2.04811949
   34 H                    1.0000     2.57418333     3.49613584     1.26415536
   35 H                    1.0000     2.58937204     3.91820233    -0.44859882
   36 H                    1.0000     1.31122255     4.54746485     0.62839645
   37 H                    1.0000     0.53946856    -4.50587342    -0.76616237
   38 H                    1.0000     0.43347546    -4.16069804     0.96353290
   39 H                    1.0000    -1.01378888    -4.07181656    -0.06602443
   40 H                    1.0000    -3.58959500    -0.02293039    -1.95482663
   41 H                    1.0000    -4.69393987     0.11135379    -0.57596646
   42 H                    1.0000    -3.83453470     1.53628696    -1.14469144

      Atomic Mass 
      ----------- 

      C                 12.000000
      O                 15.994910
      H                  1.007825


 Effective nuclear repulsion energy (a.u.)    1836.9750789597

            Nuclear Dipole moment (a.u.) 
            ----------------------------
        X                 Y               Z
 ---------------- ---------------- ----------------
     0.0000000000     0.0000000000     0.0000000000


                                Z-matrix (autoz)
                                -------- 

 Units are Angstrom for bonds and degrees for angles

      Type          Name      I     J     K     L     M      Value
      ----------- --------  ----- ----- ----- ----- ----- ----------
    1 Stretch                  1     2                       1.43692
    2 Stretch                  1     6                       1.55291
    3 Stretch                  1    14                       1.42134
    4 Stretch                  1    21                       1.09741
    5 Stretch                  2     3                       1.35624
    6 Stretch                  3     4                       1.52471
    7 Stretch                  3    16                       1.22518
    8 Stretch                  4     5                       1.54376
    9 Stretch                  4    17                       1.52997
   10 Stretch                  4    22                       1.09594
   11 Stretch                  5     6                       1.55667
   12 Stretch                  5     7                       1.53178
   13 Stretch                  5    23                       1.10271
   14 Stretch                  6    10                       1.57448
   15 Stretch                  6    20                       1.44104
   16 Stretch                  7     8                       1.51551
   17 Stretch                  7    24                       1.09831
   18 Stretch                  7    25                       1.09482
   19 Stretch                  8     9                       1.53140
   20 Stretch                  8    26                       1.09693
   21 Stretch                  8    27                       1.09681
   22 Stretch                  9    10                       1.55720
   23 Stretch                  9    18                       1.53515
   24 Stretch                  9    28                       1.09870
   25 Stretch                 10    11                       1.55047
   26 Stretch                 10    29                       1.10005
   27 Stretch                 11    12                       1.53009
   28 Stretch                 11    30                       1.09875
   29 Stretch                 11    31                       1.09767
   30 Stretch                 12    13                       1.53669
   31 Stretch                 12    32                       1.09794
   32 Stretch                 12    33                       1.09636
   33 Stretch                 13    14                       1.42326
   34 Stretch                 13    15                       1.52737
   35 Stretch                 13    19                       1.43634
   36 Stretch                 15    34                       1.09651
   37 Stretch                 15    35                       1.09526
   38 Stretch                 15    36                       1.09531
   39 Stretch                 17    37                       1.09577
   40 Stretch                 17    38                       1.09548
   41 Stretch                 17    39                       1.09418
   42 Stretch                 18    40                       1.09523
   43 Stretch                 18    41                       1.09558
   44 Stretch                 18    42                       1.09401
   45 Stretch                 19    20                       1.46769
   46 Bend                     1     2     3               117.40221
   47 Bend                     1     6     5               108.19792
   48 Bend                     1     6    10               110.08175
   49 Bend                     1     6    20               108.15694
   50 Bend                     1    14    13               112.42497
   51 Bend                     2     1     6               113.87237
   52 Bend                     2     1    14               107.42945
   53 Bend                     2     1    21               105.28202
   54 Bend                     2     3     4               114.85808
   55 Bend                     2     3    16               121.15056
   56 Bend                     3     4     5               106.56519
   57 Bend                     3     4    17               109.38859
   58 Bend                     3     4    22               107.67218
   59 Bend                     4     3    16               123.98575
   60 Bend                     4     5     6               109.24470
   61 Bend                     4     5     7               116.32776
   62 Bend                     4     5    23               106.81328
   63 Bend                     4    17    37               111.05124
   64 Bend                     4    17    38               111.31779
   65 Bend                     4    17    39               111.37254
   66 Bend                     5     4    17               113.53180
   67 Bend                     5     4    22               111.47994
   68 Bend                     5     6    10               112.54035
   69 Bend                     5     6    20               104.67655
   70 Bend                     5     7     8               112.47304
   71 Bend                     5     7    24               108.86915
   72 Bend                     5     7    25               111.23118
   73 Bend                     6     1    14               111.43630
   74 Bend                     6     1    21               110.96443
   75 Bend                     6     5     7               112.05963
   76 Bend                     6     5    23               107.53669
   77 Bend                     6    10     9               112.68380
   78 Bend                     6    10    11               115.56125
   79 Bend                     6    10    29               106.43711
   80 Bend                     6    20    19               110.66214
   81 Bend                     7     5    23               104.26803
   82 Bend                     7     8     9               110.64277
   83 Bend                     7     8    26               108.79506
   84 Bend                     7     8    27               110.29556
   85 Bend                     8     7    24               108.71142
   86 Bend                     8     7    25               110.00072
   87 Bend                     8     9    10               111.14928
   88 Bend                     8     9    18               108.59691
   89 Bend                     8     9    28               108.10537
   90 Bend                     9     8    26               109.80804
   91 Bend                     9     8    27               110.47498
   92 Bend                     9    10    11               109.37815
   93 Bend                     9    10    29               106.25663
   94 Bend                     9    18    40               111.17986
   95 Bend                     9    18    41               110.77339
   96 Bend                     9    18    42               111.64271
   97 Bend                    10     6    20               112.90868
   98 Bend                    10     9    18               112.83984
   99 Bend                    10     9    28               108.47025
  100 Bend                    10    11    12               117.16371
  101 Bend                    10    11    30               109.20122
  102 Bend                    10    11    31               109.03296
  103 Bend                    11    10    29               105.82952
  104 Bend                    11    12    13               112.33588
  105 Bend                    11    12    32               106.42780
  106 Bend                    11    12    33               110.42030
  107 Bend                    12    11    30               107.65137
  108 Bend                    12    11    31               107.72753
  109 Bend                    12    13    14               110.82067
  110 Bend                    12    13    15               110.58402
  111 Bend                    12    13    19               108.01915
  112 Bend                    13    12    32               110.06070
  113 Bend                    13    12    33               111.08541
  114 Bend                    13    15    34               110.30240
  115 Bend                    13    15    35               111.36661
  116 Bend                    13    15    36               111.55312
  117 Bend                    13    19    20               110.90016
  118 Bend                    14     1    21               107.46530
  119 Bend                    14    13    15               105.97085
  120 Bend                    14    13    19               114.32123
  121 Bend                    15    13    19               107.05005
  122 Bend                    17     4    22               108.03785
  123 Bend                    18     9    28               107.51147
  124 Bend                    24     7    25               105.26458
  125 Bend                    26     8    27               106.73116
  126 Bend                    30    11    31               105.43547
  127 Bend                    32    12    33               106.22710
  128 Bend                    34    15    35               107.19279
  129 Bend                    34    15    36               107.00580
  130 Bend                    35    15    36               109.23050
  131 Bend                    37    17    38               107.48766
  132 Bend                    37    17    39               106.80487
  133 Bend                    38    17    39               108.61255
  134 Bend                    40    18    41               107.93577
  135 Bend                    40    18    42               108.26585
  136 Bend                    41    18    42               106.86118
  137 Torsion                  1     2     3     4         -27.09361
  138 Torsion                  1     2     3    16         153.73425
  139 Torsion                  1     6     5     4         -39.06304
  140 Torsion                  1     6     5     7        -169.47918
  141 Torsion                  1     6     5    23          76.50785
  142 Torsion                  1     6    10     9         167.65262
  143 Torsion                  1     6    10    11         -65.58134
  144 Torsion                  1     6    10    29          51.57109
  145 Torsion                  1     6    20    19          65.88726
  146 Torsion                  1    14    13    12         -60.12135
  147 Torsion                  1    14    13    15         179.87346
  148 Torsion                  1    14    13    19          62.22594
  149 Torsion                  2     1     6     5         -19.44671
  150 Torsion                  2     1     6    10        -142.80144
  151 Torsion                  2     1     6    20          93.41380
  152 Torsion                  2     1    14    13        -157.62207
  153 Torsion                  2     3     4     5         -34.15729
  154 Torsion                  2     3     4    17        -157.26893
  155 Torsion                  2     3     4    22          85.56011
  156 Torsion                  3     2     1     6          57.56678
  157 Torsion                  3     2     1    14        -178.52730
  158 Torsion                  3     2     1    21         -64.20418
  159 Torsion                  3     4     5     6          67.59233
  160 Torsion                  3     4     5     7        -164.34000
  161 Torsion                  3     4     5    23         -48.44103
  162 Torsion                  3     4    17    37         -54.64602
  163 Torsion                  3     4    17    38          65.07911
  164 Torsion                  3     4    17    39        -173.54651
  165 Torsion                  4     5     6    10          82.79210
  166 Torsion                  4     5     6    20        -154.22586
  167 Torsion                  4     5     7     8         -72.08319
  168 Torsion                  4     5     7    24         167.36870
  169 Torsion                  4     5     7    25          51.82064
  170 Torsion                  5     4     3    16         144.98825
  171 Torsion                  5     4    17    37        -173.52222
  172 Torsion                  5     4    17    38         -53.79709
  173 Torsion                  5     4    17    39          67.57729
  174 Torsion                  5     6     1    14        -141.15927
  175 Torsion                  5     6     1    21          99.12313
  176 Torsion                  5     6    10     9          46.87210
  177 Torsion                  5     6    10    11         173.63814
  178 Torsion                  5     6    10    29         -69.20943
  179 Torsion                  5     6    20    19        -178.92130
  180 Torsion                  5     7     8     9         -59.77743
  181 Torsion                  5     7     8    26         179.51021
  182 Torsion                  5     7     8    27          62.76085
  183 Torsion                  6     1    14    13         -32.24445
  184 Torsion                  6     5     4    17        -171.92382
  185 Torsion                  6     5     4    22         -49.62736
  186 Torsion                  6     5     7     8          54.59520
  187 Torsion                  6     5     7    24         -65.95292
  188 Torsion                  6     5     7    25         178.49903
  189 Torsion                  6    10     9     8         -51.84896
  190 Torsion                  6    10     9    18        -174.12288
  191 Torsion                  6    10     9    28          66.87058
  192 Torsion                  6    10    11    12          31.44256
  193 Torsion                  6    10    11    30         -91.21343
  194 Torsion                  6    10    11    31         154.06117
  195 Torsion                  6    20    19    13         -39.35365
  196 Torsion                  7     5     4    17         -43.85616
  197 Torsion                  7     5     4    22          78.44031
  198 Torsion                  7     5     6    10         -47.62403
  199 Torsion                  7     5     6    20          75.35800
  200 Torsion                  7     8     9    10          57.81728
  201 Torsion                  7     8     9    18        -177.48227
  202 Torsion                  7     8     9    28         -61.12135
  203 Torsion                  8     7     5    23         170.60457
  204 Torsion                  8     9    10    11         178.15406
  205 Torsion                  8     9    10    29          64.34045
  206 Torsion                  8     9    18    40         -68.10418
  207 Torsion                  8     9    18    41          51.90922
  208 Torsion                  8     9    18    42         170.87360
  209 Torsion                  9     8     7    24          60.86145
  210 Torsion                  9     8     7    25         175.63872
  211 Torsion                  9    10     6    20         -71.37009
  212 Torsion                  9    10    11    12         159.85984
  213 Torsion                  9    10    11    30          37.20385
  214 Torsion                  9    10    11    31         -77.52155
  215 Torsion                 10     6     1    14          95.48600
  216 Torsion                 10     6     1    21         -24.23160
  217 Torsion                 10     6     5    23        -161.63701
  218 Torsion                 10     6    20    19         -56.17805
  219 Torsion                 10     9     8    26         177.92517
  220 Torsion                 10     9     8    27         -64.61630
  221 Torsion                 10     9    18    40          55.59138
  222 Torsion                 10     9    18    41         175.60478
  223 Torsion                 10     9    18    42         -65.43084
  224 Torsion                 10    11    12    13         -50.52235
  225 Torsion                 10    11    12    32        -171.03721
  226 Torsion                 10    11    12    33          74.08750
  227 Torsion                 11    10     6    20          55.39595
  228 Torsion                 11    10     9    18          55.88015
  229 Torsion                 11    10     9    28         -63.12639
  230 Torsion                 11    12    13    14          98.34690
  231 Torsion                 11    12    13    15        -144.44252
  232 Torsion                 11    12    13    19         -27.60120
  233 Torsion                 12    11    10    29         -86.05006
  234 Torsion                 12    13    15    34        -179.70984
  235 Torsion                 12    13    15    35         -60.81751
  236 Torsion                 12    13    15    36          61.51243
  237 Torsion                 12    13    19    20          99.97525
  238 Torsion                 13    12    11    30          72.92720
  239 Torsion                 13    12    11    31        -173.81011
  240 Torsion                 13    14     1    21          89.52400
  241 Torsion                 14     1     6    20         -28.29876
  242 Torsion                 14    13    12    32        -143.25931
  243 Torsion                 14    13    12    33         -25.89523
  244 Torsion                 14    13    15    34         -59.55026
  245 Torsion                 14    13    15    35          59.34207
  246 Torsion                 14    13    15    36        -178.32799
  247 Torsion                 14    13    19    20         -23.88705
  248 Torsion                 15    13    12    32         -26.04873
  249 Torsion                 15    13    12    33          91.31535
  250 Torsion                 15    13    19    20        -140.91579
  251 Torsion                 16     3     4    17          21.87662
  252 Torsion                 16     3     4    22         -95.29434
  253 Torsion                 17     4     5    23          72.04281
  254 Torsion                 18     9     8    26         -57.37437
  255 Torsion                 18     9     8    27          60.08416
  256 Torsion                 18     9    10    29         -57.93347
  257 Torsion                 19    13    12    32          90.79259
  258 Torsion                 19    13    12    33        -151.84333
  259 Torsion                 19    13    15    34          62.85149
  260 Torsion                 19    13    15    35        -178.25617
  261 Torsion                 19    13    15    36         -55.92624
  262 Torsion                 20     6     1    21        -148.01636
  263 Torsion                 20     6     5    23         -38.65497
  264 Torsion                 20     6    10    29         172.54838
  265 Torsion                 22     4     5    23        -165.66072
  266 Torsion                 22     4    17    37          62.29431
  267 Torsion                 22     4    17    38        -177.98056
  268 Torsion                 22     4    17    39         -56.60618
  269 Torsion                 23     5     7    24          50.05645
  270 Torsion                 23     5     7    25         -65.49160
  271 Torsion                 24     7     8    26         -59.85091
  272 Torsion                 24     7     8    27        -176.60027
  273 Torsion                 25     7     8    26          54.92636
  274 Torsion                 25     7     8    27         -61.82300
  275 Torsion                 26     8     9    28          58.98655
  276 Torsion                 27     8     9    28         176.44508
  277 Torsion                 28     9    10    29        -176.94001
  278 Torsion                 28     9    18    40         175.15312
  279 Torsion                 28     9    18    41         -64.83348
  280 Torsion                 28     9    18    42          54.13090
  281 Torsion                 29    10    11    30         151.29395
  282 Torsion                 29    10    11    31          36.56855
  283 Torsion                 30    11    12    32         -47.58766
  284 Torsion                 30    11    12    33        -162.46295
  285 Torsion                 31    11    12    32          65.67504
  286 Torsion                 31    11    12    33         -49.20026


            XYZ format geometry
            -------------------
    42
 geometry
 C                     1.34342552     0.15602064    -0.43901559
 O                     2.26947070    -0.90422500    -0.15083279
 C                     1.85747533    -2.17444020    -0.38787284
 C                     0.34991604    -2.38578897    -0.30225827
 C                    -0.16589292    -1.43540615     0.79951933
 C                    -0.00432672     0.03779920     0.32329616
 C                    -1.57354897    -1.71600295     1.33443124
 C                    -2.65519821    -1.35547710     0.33601886
 C                    -2.58651011     0.13221361    -0.02068575
 C                    -1.19042298     0.50729251    -0.59959977
 C                    -1.18132993     2.00799311    -0.98916095
 C                     0.18351229     2.68617941    -1.12493702
 C                     1.08070090     2.44317118     0.09875648
 O                     1.99825368     1.38375937    -0.14907149
 C                     1.93228976     3.67633704     0.39362297
 O                     2.66114785    -3.06593650    -0.63365885
 C                     0.05904174    -3.86137894    -0.02150208
 C                    -3.73767408     0.45872817    -0.98240257
 O                     0.23128990     2.23565840     1.23827484
 O                     0.09838103     0.80520484     1.53867377
 H                     1.18558924     0.11519254    -1.52425256
 H                    -0.07714325    -2.13580175    -1.28012083
 H                     0.49031197    -1.57559594     1.67457318
 H                    -1.72920443    -1.12928018     2.24975251
 H                    -1.68014494    -2.76168959     1.64072511
 H                    -3.63317762    -1.58764917     0.77523970
 H                    -2.56026449    -1.97122873    -0.56665738
 H                    -2.74925050     0.71160193     0.89854057
 H                    -1.08907887    -0.04838135    -1.54356738
 H                    -1.76388019     2.57645836    -0.25110516
 H                    -1.71331302     2.13396524    -1.94100630
 H                    -0.01349840     3.76013950    -1.24016164
 H                     0.68009967     2.36501159    -2.04811949
 H                     2.57418333     3.49613584     1.26415536
 H                     2.58937204     3.91820233    -0.44859882
 H                     1.31122255     4.54746485     0.62839645
 H                     0.53946856    -4.50587342    -0.76616237
 H                     0.43347546    -4.16069804     0.96353290
 H                    -1.01378888    -4.07181656    -0.06602443
 H                    -3.58959500    -0.02293039    -1.95482663
 H                    -4.69393987     0.11135379    -0.57596646
 H                    -3.83453470     1.53628696    -1.14469144

 ==============================================================================
                                internuclear distances
 ------------------------------------------------------------------------------
       center one      |      center two      | atomic units |  angstroms
 ------------------------------------------------------------------------------
    2 O                |   1 C                |     2.71538  |     1.43692
    3 C                |   2 O                |     2.56291  |     1.35624
    4 C                |   3 C                |     2.88128  |     1.52471
    5 C                |   4 C                |     2.91729  |     1.54376
    6 C                |   1 C                |     2.93458  |     1.55291
    6 C                |   5 C                |     2.94168  |     1.55667
    7 C                |   5 C                |     2.89465  |     1.53178
    8 C                |   7 C                |     2.86390  |     1.51551
    9 C                |   8 C                |     2.89392  |     1.53140
   10 C                |   6 C                |     2.97533  |     1.57448
   10 C                |   9 C                |     2.94269  |     1.55720
   11 C                |  10 C                |     2.92995  |     1.55047
   12 C                |  11 C                |     2.89145  |     1.53009
   13 C                |  12 C                |     2.90393  |     1.53669
   14 O                |   1 C                |     2.68594  |     1.42134
   14 O                |  13 C                |     2.68958  |     1.42326
   15 C                |  13 C                |     2.88630  |     1.52737
   16 O                |   3 C                |     2.31525  |     1.22518
   17 C                |   4 C                |     2.89122  |     1.52997
   18 C                |   9 C                |     2.90102  |     1.53515
   19 O                |  13 C                |     2.71428  |     1.43634
   20 O                |   6 C                |     2.72318  |     1.44104
   21 H                |   1 C                |     2.07381  |     1.09741
   22 H                |   4 C                |     2.07103  |     1.09594
   23 H                |   5 C                |     2.08383  |     1.10271
   24 H                |   7 C                |     2.07551  |     1.09831
   25 H                |   7 C                |     2.06892  |     1.09482
   26 H                |   8 C                |     2.07290  |     1.09693
   27 H                |   8 C                |     2.07267  |     1.09681
   28 H                |   9 C                |     2.07625  |     1.09870
   29 H                |  10 C                |     2.07880  |     1.10005
   30 H                |  11 C                |     2.07633  |     1.09875
   31 H                |  11 C                |     2.07430  |     1.09767
   32 H                |  12 C                |     2.07481  |     1.09794
   33 H                |  12 C                |     2.07183  |     1.09636
   34 H                |  15 C                |     2.07210  |     1.09651
   35 H                |  15 C                |     2.06974  |     1.09526
   36 H                |  15 C                |     2.06984  |     1.09531
   37 H                |  17 C                |     2.07070  |     1.09577
   38 H                |  17 C                |     2.07017  |     1.09548
   39 H                |  17 C                |     2.06770  |     1.09418
   40 H                |  18 C                |     2.06969  |     1.09523
   41 H                |  18 C                |     2.07035  |     1.09558
   42 H                |  18 C                |     2.06737  |     1.09401
 ------------------------------------------------------------------------------
                         number of included internuclear distances:         44
 ==============================================================================


 ==============================================================================
                                 internuclear angles
 ------------------------------------------------------------------------------
        center 1       |       center 2       |       center 3       |  degrees
 ------------------------------------------------------------------------------
    2 O                |   1 C                |   6 C                |   113.87
    2 O                |   1 C                |  14 O                |   107.43
    2 O                |   1 C                |  21 H                |   105.28
    6 C                |   1 C                |  14 O                |   111.44
    6 C                |   1 C                |  21 H                |   110.96
   14 O                |   1 C                |  21 H                |   107.47
    1 C                |   2 O                |   3 C                |   117.40
    2 O                |   3 C                |   4 C                |   114.86
    2 O                |   3 C                |  16 O                |   121.15
    4 C                |   3 C                |  16 O                |   123.99
    3 C                |   4 C                |   5 C                |   106.57
    3 C                |   4 C                |  17 C                |   109.39
    3 C                |   4 C                |  22 H                |   107.67
    5 C                |   4 C                |  17 C                |   113.53
    5 C                |   4 C                |  22 H                |   111.48
   17 C                |   4 C                |  22 H                |   108.04
    4 C                |   5 C                |   6 C                |   109.24
    4 C                |   5 C                |   7 C                |   116.33
    4 C                |   5 C                |  23 H                |   106.81
    6 C                |   5 C                |   7 C                |   112.06
    6 C                |   5 C                |  23 H                |   107.54
    7 C                |   5 C                |  23 H                |   104.27
    1 C                |   6 C                |   5 C                |   108.20
    1 C                |   6 C                |  10 C                |   110.08
    1 C                |   6 C                |  20 O                |   108.16
    5 C                |   6 C                |  10 C                |   112.54
    5 C                |   6 C                |  20 O                |   104.68
   10 C                |   6 C                |  20 O                |   112.91
    5 C                |   7 C                |   8 C                |   112.47
    5 C                |   7 C                |  24 H                |   108.87
    5 C                |   7 C                |  25 H                |   111.23
    8 C                |   7 C                |  24 H                |   108.71
    8 C                |   7 C                |  25 H                |   110.00
   24 H                |   7 C                |  25 H                |   105.26
    7 C                |   8 C                |   9 C                |   110.64
    7 C                |   8 C                |  26 H                |   108.80
    7 C                |   8 C                |  27 H                |   110.30
    9 C                |   8 C                |  26 H                |   109.81
    9 C                |   8 C                |  27 H                |   110.47
   26 H                |   8 C                |  27 H                |   106.73
    8 C                |   9 C                |  10 C                |   111.15
    8 C                |   9 C                |  18 C                |   108.60
    8 C                |   9 C                |  28 H                |   108.11
   10 C                |   9 C                |  18 C                |   112.84
   10 C                |   9 C                |  28 H                |   108.47
   18 C                |   9 C                |  28 H                |   107.51
    6 C                |  10 C                |   9 C                |   112.68
    6 C                |  10 C                |  11 C                |   115.56
    6 C                |  10 C                |  29 H                |   106.44
    9 C                |  10 C                |  11 C                |   109.38
    9 C                |  10 C                |  29 H                |   106.26
   11 C                |  10 C                |  29 H                |   105.83
   10 C                |  11 C                |  12 C                |   117.16
   10 C                |  11 C                |  30 H                |   109.20
   10 C                |  11 C                |  31 H                |   109.03
   12 C                |  11 C                |  30 H                |   107.65
   12 C                |  11 C                |  31 H                |   107.73
   30 H                |  11 C                |  31 H                |   105.44
   11 C                |  12 C                |  13 C                |   112.34
   11 C                |  12 C                |  32 H                |   106.43
   11 C                |  12 C                |  33 H                |   110.42
   13 C                |  12 C                |  32 H                |   110.06
   13 C                |  12 C                |  33 H                |   111.09
   32 H                |  12 C                |  33 H                |   106.23
   12 C                |  13 C                |  14 O                |   110.82
   12 C                |  13 C                |  15 C                |   110.58
   12 C                |  13 C                |  19 O                |   108.02
   14 O                |  13 C                |  15 C                |   105.97
   14 O                |  13 C                |  19 O                |   114.32
   15 C                |  13 C                |  19 O                |   107.05
    1 C                |  14 O                |  13 C                |   112.42
   13 C                |  15 C                |  34 H                |   110.30
   13 C                |  15 C                |  35 H                |   111.37
   13 C                |  15 C                |  36 H                |   111.55
   34 H                |  15 C                |  35 H                |   107.19
   34 H                |  15 C                |  36 H                |   107.01
   35 H                |  15 C                |  36 H                |   109.23
    4 C                |  17 C                |  37 H                |   111.05
    4 C                |  17 C                |  38 H                |   111.32
    4 C                |  17 C                |  39 H                |   111.37
   37 H                |  17 C                |  38 H                |   107.49
   37 H                |  17 C                |  39 H                |   106.80
   38 H                |  17 C                |  39 H                |   108.61
    9 C                |  18 C                |  40 H                |   111.18
    9 C                |  18 C                |  41 H                |   110.77
    9 C                |  18 C                |  42 H                |   111.64
   40 H                |  18 C                |  41 H                |   107.94
   40 H                |  18 C                |  42 H                |   108.27
   41 H                |  18 C                |  42 H                |   106.86
 ------------------------------------------------------------------------------
                            number of included internuclear angles:         89
 ==============================================================================


 Summary of "ao basis" -> "" (cartesian)
 ------------------------------------------------------------------------------
       Tag                 Description            Shells   Functions and Types
 ---------------- ------------------------------  ------  ---------------------
 *                           6-31G*                   on all atoms 


                              NWChem Property Module
                              ----------------------


                                     molecule

  itol2e modified to match energy
  convergence criterion.

                                 NWChem DFT Module
                                 -----------------


                                     molecule


                      Basis "ao basis" -> "ao basis" (cartesian)
                      -----
  C (Carbon)
  ----------
            Exponent  Coefficients 
       -------------- ---------------------------------------------------------
  1 S  3.04752490E+03  0.001835
  1 S  4.57369510E+02  0.014037
  1 S  1.03948690E+02  0.068843
  1 S  2.92101550E+01  0.232184
  1 S  9.28666300E+00  0.467941
  1 S  3.16392700E+00  0.362312

  2 S  7.86827240E+00 -0.119332
  2 S  1.88128850E+00 -0.160854
  2 S  5.44249300E-01  1.143456

  3 P  7.86827240E+00  0.068999
  3 P  1.88128850E+00  0.316424
  3 P  5.44249300E-01  0.744308

  4 S  1.68714400E-01  1.000000

  5 P  1.68714400E-01  1.000000

  6 D  8.00000000E-01  1.000000

  O (Oxygen)
  ----------
            Exponent  Coefficients 
       -------------- ---------------------------------------------------------
  1 S  5.48467170E+03  0.001831
  1 S  8.25234950E+02  0.013950
  1 S  1.88046960E+02  0.068445
  1 S  5.29645000E+01  0.232714
  1 S  1.68975700E+01  0.470193
  1 S  5.79963530E+00  0.358521

  2 S  1.55396160E+01 -0.110778
  2 S  3.59993360E+00 -0.148026
  2 S  1.01376180E+00  1.130767

  3 P  1.55396160E+01  0.070874
  3 P  3.59993360E+00  0.339753
  3 P  1.01376180E+00  0.727159

  4 S  2.70005800E-01  1.000000

  5 P  2.70005800E-01  1.000000

  6 D  8.00000000E-01  1.000000

  H (Hydrogen)
  ------------
            Exponent  Coefficients 
       -------------- ---------------------------------------------------------
  1 S  1.87311370E+01  0.033495
  1 S  2.82539370E+00  0.234727
  1 S  6.40121700E-01  0.813757

  2 S  1.61277800E-01  1.000000


 Summary of "ao basis" -> "ao basis" (cartesian)
 ------------------------------------------------------------------------------
       Tag                 Description            Shells   Functions and Types
 ---------------- ------------------------------  ------  ---------------------
 C                           6-31G*                  6       15   3s2p1d
 O                           6-31G*                  6       15   3s2p1d
 H                           6-31G*                  2        2   2s


 Summary of "ao basis" -> "ao basis" (cartesian)
 ------------------------------------------------------------------------------
       Tag                 Description            Shells   Functions and Types
 ---------------- ------------------------------  ------  ---------------------
 C                           6-31G*                  6       15   3s2p1d
 O                           6-31G*                  6       15   3s2p1d
 H                           6-31G*                  2        2   2s


  Caching 1-el integrals 
  itol2e modified to match energy
  convergence criterion.

            General Information
            -------------------
          SCF calculation type: DFT
          Wavefunction type:  closed shell.
          No. of atoms     :    42
          No. of electrons :   152
           Alpha electrons :    76
            Beta electrons :    76
          Charge           :     0
          Spin multiplicity:     1
          Use of symmetry is: off; symmetry adaption is: off
          Maximum number of iterations:  30
          AO basis - number of functions:   344
                     number of shells:   164
          Convergence on energy requested: 1.00D-07
          Convergence on density requested: 1.00D-05
          Convergence on gradient requested: 5.00D-04

              XC Information
              --------------
                         B3LYP Method XC Potential
                     Hartree-Fock (Exact) Exchange  0.200          
                        Slater Exchange Functional  0.800 local    
                    Becke 1988 Exchange Functional  0.720 non-local
              Lee-Yang-Parr Correlation Functional  0.810          
                  VWN I RPA Correlation Functional  0.190 local    

             Grid Information
             ----------------
          Grid used for XC integration:  fine      
          Radial quadrature: Mura-Knowles        
          Angular quadrature: Lebedev. 
          Tag              B.-S. Rad. Rad. Pts. Rad. Cut. Ang. Pts.
          ---              ---------- --------- --------- ---------
          C                   0.70       70          15.0       590
          O                   0.60       70          14.0       590
          H                   0.35       60          14.0       590
          Grid pruning is: on 
          Number of quadrature shells:  2720
          Spatial weights used:  Erf1

          Convergence Information
          -----------------------
          Convergence aids based upon iterative change in 
          total energy or number of iterations. 
          Levelshifting, if invoked, occurs when the 
          HOMO/LUMO gap drops below (HL_TOL): 1.00D-02
          DIIS, if invoked, will attempt to extrapolate 
          using up to (NFOCK): 10 stored Fock matrices.

                    Damping( 0%)  Levelshifting(0.5)       DIIS
                  --------------- ------------------- ---------------
          dE  on:    start            ASAP                start   
          dE off:    2 iters         30 iters            30 iters 


      Screening Tolerance Information
      -------------------------------
          Density screening/tol_rho: 1.00D-11
          AO Gaussian exp screening on grid/accAOfunc:  16
          CD Gaussian exp screening on grid/accCDfunc:  20
          XC Gaussian exp screening on grid/accXCfunc:  20
          Schwarz screening/accCoul: 1.00D-08


      Superposition of Atomic Density Guess
      -------------------------------------

 Sum of atomic energies:        -949.63668925

      Non-variational initial energy
      ------------------------------

 Total energy =    -962.372665
 1-e energy   =   -4948.070991
 2-e energy   =    2148.723247
 HOMO         =      -0.256260
 LUMO         =      -0.006936

   Time after variat. SCF:      6.9
   Time prior to 1st pass:      6.9

 Grid_pts file          = ./molecule.gridpts.0
 Record size in doubles =  12289        No. of grid_pts per rec  =   3070
 Max. records in memory =     97        Max. recs in file   =     21248

 Grid integrated density:     151.999959664029
 Requested integration accuracy:   0.10E-06

           Memory utilization after 1st SCF pass: 
           Heap Space remaining (MW):       11.89            11893136
          Stack Space remaining (MW):       13.10            13103364

   convergence    iter        energy       DeltaE   RMS-Dens  Diis-err    time
 ---------------- ----- ----------------- --------- --------- ---------  ------
 d= 0,ls=0.0,diis     1   -960.4554758816 -2.80D+03  9.36D-03  3.98D+00    48.8
 Grid integrated density:     151.999965471078
 Requested integration accuracy:   0.10E-06
 d= 0,ls=0.0,diis     2   -959.8885984100  5.67D-01  7.17D-03  9.82D+00    86.1
 Grid integrated density:     151.999967237127
 Requested integration accuracy:   0.10E-06
 d= 0,ls=0.0,diis     3   -960.7915443813 -9.03D-01  2.12D-03  7.83D-01   123.3
 Grid integrated density:     151.999966722636
 Requested integration accuracy:   0.10E-06
 d= 0,ls=0.0,diis     4   -960.8451521461 -5.36D-02  9.94D-04  2.36D-01   160.5
 Grid integrated density:     151.999966985405
 Requested integration accuracy:   0.10E-06
 d= 0,ls=0.0,diis     5   -960.8661218222 -2.10D-02  2.55D-04  1.25D-02   197.5
 Grid integrated density:     151.999964237525
 Requested integration accuracy:   0.10E-06
  Resetting Diis
 d= 0,ls=0.0,diis     6   -960.8671798472 -1.06D-03  9.04D-05  9.55D-04   239.2
 Grid integrated density:     151.999964357229
 Requested integration accuracy:   0.10E-06
 d= 0,ls=0.0,diis     7   -960.8672731848 -9.33D-05  5.75D-05  1.25D-04   281.0
 Grid integrated density:     151.999964309292
 Requested integration accuracy:   0.10E-06
 d= 0,ls=0.0,diis     8   -960.8672395171  3.37D-05  3.63D-05  4.92D-04   322.7
 Grid integrated density:     151.999964337730
 Requested integration accuracy:   0.10E-06
 d= 0,ls=0.0,diis     9   -960.8672851475 -4.56D-05  5.79D-06  5.63D-06   364.4
 Grid integrated density:     151.999964339929
 Requested integration accuracy:   0.10E-06
 d= 0,ls=0.0,diis    10   -960.8672857417 -5.94D-07  1.08D-06  1.75D-07   406.1
 Grid integrated density:     151.999964339266
 Requested integration accuracy:   0.10E-06
 d= 0,ls=0.0,diis    11   -960.8672857604 -1.87D-08  3.21D-07  1.59D-08   447.9


         Total DFT energy =     -960.867285760404
      One electron energy =    -4960.387122619878
           Coulomb energy =     2295.173990927134
    Exchange-Corr. energy =     -132.629233027342
 Nuclear repulsion energy =     1836.975078959682

 Numeric. integr. density =      151.999964339266

     Total iterative time =    441.0s


                       DFT Final Molecular Orbital Analysis
                       ------------------------------------

 Vector   20  Occ=2.000000D+00  E=-1.018284D+01
              MO Center= -3.7D+00,  4.6D-01, -9.8D-01, r^2= 2.8D-02
   Bfn.  Coefficient  Atom+Function         Bfn.  Coefficient  Atom+Function  
  ----- ------------  ---------------      ----- ------------  ---------------
   256      0.992927  18 C  s         

 Vector   21  Occ=2.000000D+00  E=-1.137778D+00
              MO Center=  6.8D-01,  1.2D+00,  7.8D-01, r^2= 2.3D+00
   Bfn.  Coefficient  Atom+Function         Bfn.  Coefficient  Atom+Function  
  ----- ------------  ---------------      ----- ------------  ---------------
   272      0.266038  19 O  s               287      0.261011  20 O  s         
   276      0.255571  19 O  s               291      0.239787  20 O  s         
   201      0.185089  14 O  s               197      0.166856  14 O  s         

 Vector   22  Occ=2.000000D+00  E=-1.108033D+00
              MO Center=  1.8D+00, -7.7D-01, -2.9D-02, r^2= 3.1D+00
   Bfn.  Coefficient  Atom+Function         Bfn.  Coefficient  Atom+Function  
  ----- ------------  ---------------      ----- ------------  ---------------
    21      0.377536   2 O  s                17      0.345425   2 O  s         
    32      0.181627   3 C  s                16     -0.160763   2 O  s         

 Vector   23  Occ=2.000000D+00  E=-1.055827D+00
              MO Center=  1.6D+00,  6.4D-01, -1.4D-02, r^2= 3.7D+00
   Bfn.  Coefficient  Atom+Function         Bfn.  Coefficient  Atom+Function  
  ----- ------------  ---------------      ----- ------------  ---------------
   201      0.409985  14 O  s               197      0.360714  14 O  s         
   291     -0.174472  20 O  s               196     -0.168060  14 O  s         
   231     -0.160554  16 O  s               287     -0.155004  20 O  s         
   227     -0.153592  16 O  s         

 Vector   24  Occ=2.000000D+00  E=-1.013633D+00
              MO Center=  2.2D+00, -2.0D+00, -4.2D-01, r^2= 2.8D+00
   Bfn.  Coefficient  Atom+Function         Bfn.  Coefficient  Atom+Function  
  ----- ------------  ---------------      ----- ------------  ---------------
   231      0.378721  16 O  s               227      0.362124  16 O  s         
    21     -0.249833   2 O  s                17     -0.216205   2 O  s         
    34     -0.189939   3 C  py              226     -0.168851  16 O  s         

 Vector   25  Occ=2.000000D+00  E=-9.461264D-01
              MO Center=  3.4D-01,  1.3D+00,  8.9D-01, r^2= 2.5D+00
   Bfn.  Coefficient  Atom+Function         Bfn.  Coefficient  Atom+Function  
  ----- ------------  ---------------      ----- ------------  ---------------
   276      0.353172  19 O  s               291     -0.316190  20 O  s         
   272      0.299478  19 O  s               287     -0.261322  20 O  s         
    77     -0.163742   6 C  s         

 Vector   26  Occ=2.000000D+00  E=-8.597229D-01
              MO Center= -8.8D-01, -4.4D-01,  1.4D-01, r^2= 5.0D+00
   Bfn.  Coefficient  Atom+Function         Bfn.  Coefficient  Atom+Function  
  ----- ------------  ---------------      ----- ------------  ---------------
    62      0.161713   5 C  s         

 Vector   27  Occ=2.000000D+00  E=-8.217091D-01
              MO Center= -6.0D-01, -7.7D-01, -2.4D-01, r^2= 6.3D+00
   Bfn.  Coefficient  Atom+Function         Bfn.  Coefficient  Atom+Function  
  ----- ------------  ---------------      ----- ------------  ---------------
    47      0.206477   4 C  s                51      0.174047   4 C  s         

 Vector   28  Occ=2.000000D+00  E=-7.989116D-01
              MO Center= -1.1D+00,  7.3D-01, -2.1D-01, r^2= 7.1D+00
   Bfn.  Coefficient  Atom+Function         Bfn.  Coefficient  Atom+Function  
  ----- ------------  ---------------      ----- ------------  ---------------
   167     -0.186819  12 C  s               107      0.174750   8 C  s         

 Vector   29  Occ=2.000000D+00  E=-7.721973D-01
              MO Center=  7.4D-01,  1.2D+00,  8.3D-02, r^2= 6.5D+00
   Bfn.  Coefficient  Atom+Function         Bfn.  Coefficient  Atom+Function  
  ----- ------------  ---------------      ----- ------------  ---------------
     2      0.189002   1 C  s               276      0.184445  19 O  s         
   212     -0.179060  15 C  s               291     -0.173291  20 O  s         
   216     -0.153099  15 C  s         

 Vector   30  Occ=2.000000D+00  E=-7.585901D-01
              MO Center= -5.6D-01, -1.2D+00,  4.3D-02, r^2= 7.3D+00
   Bfn.  Coefficient  Atom+Function         Bfn.  Coefficient  Atom+Function  
  ----- ------------  ---------------      ----- ------------  ---------------
   242      0.167450  17 C  s                47      0.155230   4 C  s         

 Vector   31  Occ=2.000000D+00  E=-7.343048D-01
              MO Center= -2.9D-01,  1.3D+00, -1.3D-02, r^2= 8.7D+00
   Bfn.  Coefficient  Atom+Function         Bfn.  Coefficient  Atom+Function  
  ----- ------------  ---------------      ----- ------------  ---------------
   212      0.187906  15 C  s               216      0.170116  15 C  s         

 Vector   32  Occ=2.000000D+00  E=-7.047885D-01
              MO Center=  5.5D-01, -1.4D-01, -2.7D-01, r^2= 8.5D+00
   Bfn.  Coefficient  Atom+Function         Bfn.  Coefficient  Atom+Function  
  ----- ------------  ---------------      ----- ------------  ---------------
    19      0.212697   2 O  py                2      0.207515   1 C  s         
     6      0.177618   1 C  s         

 Vector   33  Occ=2.000000D+00  E=-6.926275D-01
              MO Center= -1.3D+00,  8.4D-03, -3.7D-01, r^2= 1.0D+01
   Bfn.  Coefficient  Atom+Function         Bfn.  Coefficient  Atom+Function  
  ----- ------------  ---------------      ----- ------------  ---------------
   257      0.227235  18 C  s               261      0.218950  18 C  s         
   137     -0.156964  10 C  s         

 Vector   34  Occ=2.000000D+00  E=-6.661947D-01
              MO Center= -5.7D-01,  1.5D-01,  3.1D-02, r^2= 9.0D+00
   Bfn.  Coefficient  Atom+Function         Bfn.  Coefficient  Atom+Function  
  ----- ------------  ---------------      ----- ------------  ---------------
   107      0.162185   8 C  s               111      0.152457   8 C  s         

 Vector   35  Occ=2.000000D+00  E=-6.525714D-01
              MO Center=  3.9D-01, -8.3D-01,  2.1D-02, r^2= 1.1D+01
   Bfn.  Coefficient  Atom+Function         Bfn.  Coefficient  Atom+Function  
  ----- ------------  ---------------      ----- ------------  ---------------
   242      0.204962  17 C  s               246      0.203672  17 C  s         

 Vector   36  Occ=2.000000D+00  E=-6.129851D-01
              MO Center= -9.9D-01, -1.4D-01, -3.8D-02, r^2= 7.7D+00
   Bfn.  Coefficient  Atom+Function         Bfn.  Coefficient  Atom+Function  
  ----- ------------  ---------------      ----- ------------  ---------------
   122      0.180435   9 C  s                19      0.165345   2 O  py        
   126      0.163231   9 C  s         

 Vector   37  Occ=2.000000D+00  E=-6.020647D-01
              MO Center= -5.0D-01,  8.1D-01, -1.6D-01, r^2= 6.3D+00
   Bfn.  Coefficient  Atom+Function         Bfn.  Coefficient  Atom+Function  
  ----- ------------  ---------------      ----- ------------  ---------------
   156      0.187008  11 C  s               152      0.172864  11 C  s         

 Vector   38  Occ=2.000000D+00  E=-5.766302D-01
              MO Center=  4.6D-01, -1.4D-01,  1.6D-01, r^2= 8.8D+00
   Bfn.  Coefficient  Atom+Function         Bfn.  Coefficient  Atom+Function  
  ----- ------------  ---------------      ----- ------------  ---------------
    19      0.219433   2 O  py              182      0.161464  13 C  s         
   186      0.158047  13 C  s         

 Vector   39  Occ=2.000000D+00  E=-5.730973D-01
              MO Center= -3.1D-01, -1.6D-01,  2.3D-02, r^2= 8.2D+00
   Bfn.  Coefficient  Atom+Function         Bfn.  Coefficient  Atom+Function  
  ----- ------------  ---------------      ----- ------------  ---------------
   199      0.188488  14 O  py               19      0.168315   2 O  py        
     4     -0.151594   1 C  py        

 Vector   40  Occ=2.000000D+00  E=-5.535203D-01
              MO Center=  3.2D-01,  4.3D-01, -6.9D-02, r^2= 6.5D+00
   Bfn.  Coefficient  Atom+Function         Bfn.  Coefficient  Atom+Function  
  ----- ------------  ---------------      ----- ------------  ---------------
   199      0.235515  14 O  py                3     -0.153600   1 C  px        

 Vector   41  Occ=2.000000D+00  E=-5.285433D-01
              MO Center= -2.9D-01, -1.2D-01,  1.7D-02, r^2= 6.7D+00
   Bfn.  Coefficient  Atom+Function         Bfn.  Coefficient  Atom+Function  
  ----- ------------  ---------------      ----- ------------  ---------------
    81      0.169324   6 C  s         

 Vector   42  Occ=2.000000D+00  E=-5.270385D-01
              MO Center=  8.2D-01, -3.1D-01, -2.8D-01, r^2= 5.7D+00
   Bfn.  Coefficient  Atom+Function         Bfn.  Coefficient  Atom+Function  
  ----- ------------  ---------------      ----- ------------  ---------------
     5      0.272096   1 C  pz               20      0.186064   2 O  pz        

 Vector   43  Occ=2.000000D+00  E=-5.192577D-01
              MO Center=  4.3D-01, -5.0D-01,  8.2D-02, r^2= 7.5D+00
   Bfn.  Coefficient  Atom+Function         Bfn.  Coefficient  Atom+Function  
  ----- ------------  ---------------      ----- ------------  ---------------
    48      0.185120   4 C  px               64      0.159374   5 C  py        

 Vector   44  Occ=2.000000D+00  E=-5.041899D-01
              MO Center= -2.4D-01,  6.4D-01, -1.1D-01, r^2= 7.1D+00
   Bfn.  Coefficient  Atom+Function         Bfn.  Coefficient  Atom+Function  
  ----- ------------  ---------------      ----- ------------  ---------------
   273      0.188881  19 O  px              288      0.151231  20 O  px        

 Vector   45  Occ=2.000000D+00  E=-4.767135D-01
              MO Center= -2.3D-01,  1.2D+00, -2.3D-01, r^2= 8.3D+00
   Bfn.  Coefficient  Atom+Function         Bfn.  Coefficient  Atom+Function  
  ----- ------------  ---------------      ----- ------------  ---------------
   169      0.166056  12 C  py        

 Vector   46  Occ=2.000000D+00  E=-4.672344D-01
              MO Center= -8.1D-01, -2.3D-01,  2.6D-01, r^2= 9.3D+00
   Bfn.  Coefficient  Atom+Function         Bfn.  Coefficient  Atom+Function  
  ----- ------------  ---------------      ----- ------------  ---------------
   108      0.167111   8 C  px        

 Vector   47  Occ=2.000000D+00  E=-4.608687D-01
              MO Center=  8.4D-02, -2.5D-01,  5.5D-02, r^2= 9.3D+00
   Bfn.  Coefficient  Atom+Function         Bfn.  Coefficient  Atom+Function  
  ----- ------------  ---------------      ----- ------------  ---------------
    50      0.167736   4 C  pz        

 Vector   48  Occ=2.000000D+00  E=-4.514265D-01
              MO Center=  2.9D-01, -4.8D-01,  1.3D-01, r^2= 1.0D+01
   Bfn.  Coefficient  Atom+Function         Bfn.  Coefficient  Atom+Function  
  ----- ------------  ---------------      ----- ------------  ---------------
   231     -0.172182  16 O  s               290      0.162465  20 O  pz        
    18      0.158059   2 O  px        

 Vector   49  Occ=2.000000D+00  E=-4.453891D-01
              MO Center=  3.3D-01, -4.8D-02, -4.2D-01, r^2= 1.2D+01
   Bfn.  Coefficient  Atom+Function         Bfn.  Coefficient  Atom+Function  
  ----- ------------  ---------------      ----- ------------  ---------------
   231      0.219253  16 O  s               229     -0.180534  16 O  py        
   228      0.177949  16 O  px              276     -0.161894  19 O  s         
    34      0.158413   3 C  py              168     -0.153139  12 C  px        

 Vector   50  Occ=2.000000D+00  E=-4.448041D-01
              MO Center= -7.9D-02, -6.8D-01, -2.2D-01, r^2= 1.1D+01
   Bfn.  Coefficient  Atom+Function         Bfn.  Coefficient  Atom+Function  
  ----- ------------  ---------------      ----- ------------  ---------------
   231     -0.201287  16 O  s               229      0.197828  16 O  py        
   228     -0.152329  16 O  px        

 Vector   51  Occ=2.000000D+00  E=-4.359790D-01
              MO Center= -2.8D-01, -3.9D-01, -7.7D-02, r^2= 1.1D+01
   Bfn.  Coefficient  Atom+Function         Bfn.  Coefficient  Atom+Function  
  ----- ------------  ---------------      ----- ------------  ---------------
   276      0.146010  19 O  s                35      0.139761   3 C  pz        
   244      0.133748  17 C  py        

 Vector   52  Occ=2.000000D+00  E=-4.238226D-01
              MO Center= -3.0D-01,  5.0D-01,  7.7D-02, r^2= 1.0D+01
   Bfn.  Coefficient  Atom+Function         Bfn.  Coefficient  Atom+Function  
  ----- ------------  ---------------      ----- ------------  ---------------
   169      0.199564  12 C  py              290     -0.172186  20 O  pz        
   274     -0.159646  19 O  py        

 Vector   53  Occ=2.000000D+00  E=-4.199239D-01
              MO Center=  1.1D-02, -9.7D-02, -2.4D-02, r^2= 1.1D+01
   Bfn.  Coefficient  Atom+Function         Bfn.  Coefficient  Atom+Function  
  ----- ------------  ---------------      ----- ------------  ---------------
   245     -0.180417  17 C  pz              215      0.171208  15 C  pz        
   155      0.160732  11 C  pz               65      0.154421   5 C  pz        

 Vector   54  Occ=2.000000D+00  E=-4.121733D-01
              MO Center= -8.6D-01,  2.0D-01, -2.9D-02, r^2= 1.1D+01
   Bfn.  Coefficient  Atom+Function         Bfn.  Coefficient  Atom+Function  
  ----- ------------  ---------------      ----- ------------  ---------------
   260     -0.170719  18 C  pz              213      0.158399  15 C  px        
    93     -0.151751   7 C  px        

 Vector   55  Occ=2.000000D+00  E=-4.058107D-01
              MO Center= -8.8D-01, -1.3D-01, -3.2D-01, r^2= 1.0D+01
   Bfn.  Coefficient  Atom+Function         Bfn.  Coefficient  Atom+Function  
  ----- ------------  ---------------      ----- ------------  ---------------
   260      0.193338  18 C  pz              243      0.151531  17 C  px        

 Vector   56  Occ=2.000000D+00  E=-4.050346D-01
              MO Center=  1.2D+00,  2.5D+00,  1.8D-01, r^2= 9.1D+00
   Bfn.  Coefficient  Atom+Function         Bfn.  Coefficient  Atom+Function  
  ----- ------------  ---------------      ----- ------------  ---------------
   213      0.255934  15 C  px              331     -0.217397  36 H  s         
   214     -0.185549  15 C  py              332     -0.183220  36 H  s         
   215     -0.170888  15 C  pz              329      0.161773  35 H  s         
   198      0.150355  14 O  px        

 Vector   57  Occ=2.000000D+00  E=-3.975003D-01
              MO Center=  2.7D-01, -9.5D-01, -3.0D-02, r^2= 1.2D+01
   Bfn.  Coefficient  Atom+Function         Bfn.  Coefficient  Atom+Function  
  ----- ------------  ---------------      ----- ------------  ---------------
   243      0.230191  17 C  px               18      0.167951   2 O  px        

 Vector   58  Occ=2.000000D+00  E=-3.959041D-01
              MO Center=  2.4D-01, -4.5D-01,  1.6D-01, r^2= 1.1D+01
   Bfn.  Coefficient  Atom+Function         Bfn.  Coefficient  Atom+Function  
  ----- ------------  ---------------      ----- ------------  ---------------
   274      0.189418  19 O  py              244      0.178228  17 C  py        
    49     -0.162624   4 C  py              289     -0.154326  20 O  py        

 Vector   59  Occ=2.000000D+00  E=-3.883510D-01
              MO Center= -7.7D-01,  8.4D-01, -1.9D-01, r^2= 1.0D+01
   Bfn.  Coefficient  Atom+Function         Bfn.  Coefficient  Atom+Function  
  ----- ------------  ---------------      ----- ------------  ---------------
   198      0.235918  14 O  px              258      0.173762  18 C  px        
   259      0.155589  18 C  py        

 Vector   60  Occ=2.000000D+00  E=-3.840569D-01
              MO Center=  4.9D-01,  1.2D+00,  7.0D-02, r^2= 1.1D+01
   Bfn.  Coefficient  Atom+Function         Bfn.  Coefficient  Atom+Function  
  ----- ------------  ---------------      ----- ------------  ---------------
   214      0.200782  15 C  py              198      0.180618  14 O  px        
   288      0.180369  20 O  px        

 Vector   61  Occ=2.000000D+00  E=-3.764999D-01
              MO Center= -6.4D-01,  6.4D-01, -1.9D-01, r^2= 1.1D+01
   Bfn.  Coefficient  Atom+Function         Bfn.  Coefficient  Atom+Function  
  ----- ------------  ---------------      ----- ------------  ---------------
   290     -0.174480  20 O  pz              215      0.170917  15 C  pz        

 Vector   62  Occ=2.000000D+00  E=-3.732516D-01
              MO Center= -6.0D-01, -1.2D+00,  1.9D-01, r^2= 1.0D+01
   Bfn.  Coefficient  Atom+Function         Bfn.  Coefficient  Atom+Function  
  ----- ------------  ---------------      ----- ------------  ---------------
   245      0.217223  17 C  pz              110     -0.177588   8 C  pz        
    95      0.159986   7 C  pz        

 Vector   63  Occ=2.000000D+00  E=-3.687757D-01
              MO Center= -6.5D-01, -7.7D-01,  2.4D-01, r^2= 7.9D+00
   Bfn.  Coefficient  Atom+Function         Bfn.  Coefficient  Atom+Function  
  ----- ------------  ---------------      ----- ------------  ---------------
    63      0.209035   5 C  px               18      0.204636   2 O  px        
   108      0.167274   8 C  px              258     -0.152487  18 C  px        

 Vector   64  Occ=2.000000D+00  E=-3.647655D-01
              MO Center= -1.3D-01, -4.7D-01,  9.8D-03, r^2= 9.8D+00
   Bfn.  Coefficient  Atom+Function         Bfn.  Coefficient  Atom+Function  
  ----- ------------  ---------------      ----- ------------  ---------------
   288      0.198035  20 O  px              244      0.187566  17 C  py        
    49     -0.170210   4 C  py        

 Vector   65  Occ=2.000000D+00  E=-3.562504D-01
              MO Center= -3.3D-02, -9.3D-01, -9.7D-02, r^2= 9.5D+00
   Bfn.  Coefficient  Atom+Function         Bfn.  Coefficient  Atom+Function  
  ----- ------------  ---------------      ----- ------------  ---------------
    18      0.204881   2 O  px              243     -0.185679  17 C  px        
    33     -0.182490   3 C  px              229     -0.150811  16 O  py        

 Vector   66  Occ=2.000000D+00  E=-3.478174D-01
              MO Center= -5.5D-01, -8.3D-01,  2.1D-01, r^2= 8.8D+00
   Bfn.  Coefficient  Atom+Function         Bfn.  Coefficient  Atom+Function  
  ----- ------------  ---------------      ----- ------------  ---------------
    50      0.174579   4 C  pz               65     -0.153997   5 C  pz        

 Vector   67  Occ=2.000000D+00  E=-3.451525D-01
              MO Center= -1.2D+00,  4.3D-01, -2.5D-01, r^2= 7.7D+00
   Bfn.  Coefficient  Atom+Function         Bfn.  Coefficient  Atom+Function  
  ----- ------------  ---------------      ----- ------------  ---------------
   109      0.166529   8 C  py              319      0.158234  30 H  s         
   124     -0.155154   9 C  py              320      0.150360  30 H  s         

 Vector   68  Occ=2.000000D+00  E=-3.382691D-01
              MO Center= -3.7D-03,  6.1D-01,  4.9D-03, r^2= 8.3D+00
   Bfn.  Coefficient  Atom+Function         Bfn.  Coefficient  Atom+Function  
  ----- ------------  ---------------      ----- ------------  ---------------
   275      0.234172  19 O  pz              153      0.189340  11 C  px        
   168     -0.174570  12 C  px              198     -0.164869  14 O  px        
   290     -0.163599  20 O  pz              230      0.156227  16 O  pz        
   291     -0.154814  20 O  s         

 Vector   69  Occ=2.000000D+00  E=-3.282393D-01
              MO Center= -1.4D-01,  6.7D-01,  1.1D-01, r^2= 8.2D+00
   Bfn.  Coefficient  Atom+Function         Bfn.  Coefficient  Atom+Function  
  ----- ------------  ---------------      ----- ------------  ---------------
   200      0.196815  14 O  pz              288     -0.195736  20 O  px        

 Vector   70  Occ=2.000000D+00  E=-3.258067D-01
              MO Center= -1.2D+00,  1.6D-01, -4.8D-02, r^2= 6.9D+00
   Bfn.  Coefficient  Atom+Function         Bfn.  Coefficient  Atom+Function  
  ----- ------------  ---------------      ----- ------------  ---------------
   316      0.186258  28 H  s               318      0.180887  29 H  s         
   125      0.170566   9 C  pz              315      0.163454  28 H  s         
   290     -0.156221  20 O  pz              314      0.150031  27 H  s         

 Vector   71  Occ=2.000000D+00  E=-3.128295D-01
              MO Center=  9.1D-01, -8.8D-01, -1.9D-01, r^2= 8.4D+00
   Bfn.  Coefficient  Atom+Function         Bfn.  Coefficient  Atom+Function  
  ----- ------------  ---------------      ----- ------------  ---------------
    20      0.316429   2 O  pz              230     -0.304676  16 O  pz        
    24      0.227275   2 O  pz              234     -0.210307  16 O  pz        
   200     -0.201749  14 O  pz        

 Vector   72  Occ=2.000000D+00  E=-3.117244D-01
              MO Center= -3.6D-01, -1.9D-01,  8.3D-02, r^2= 7.9D+00
   Bfn.  Coefficient  Atom+Function         Bfn.  Coefficient  Atom+Function  
  ----- ------------  ---------------      ----- ------------  ---------------
   200      0.248788  14 O  pz              138     -0.212937  10 C  px        
    18      0.199507   2 O  px              123      0.197635   9 C  px        
    93      0.175209   7 C  px              204      0.175048  14 O  pz        
   108     -0.172284   8 C  px              273     -0.170074  19 O  px        

 Vector   73  Occ=2.000000D+00  E=-3.012580D-01
              MO Center= -1.0D+00, -1.3D-01,  3.8D-02, r^2= 7.4D+00
   Bfn.  Coefficient  Atom+Function         Bfn.  Coefficient  Atom+Function  
  ----- ------------  ---------------      ----- ------------  ---------------
   109      0.195804   8 C  py              124     -0.192528   9 C  py        
    79     -0.168231   6 C  py              139      0.154775  10 C  py        
   154     -0.152878  11 C  py        

 Vector   74  Occ=2.000000D+00  E=-2.775696D-01
              MO Center=  1.4D+00,  3.5D-01, -1.6D-01, r^2= 6.3D+00
   Bfn.  Coefficient  Atom+Function         Bfn.  Coefficient  Atom+Function  
  ----- ------------  ---------------      ----- ------------  ---------------
   200      0.334416  14 O  pz              204      0.238140  14 O  pz        
    20      0.233065   2 O  pz              275      0.226920  19 O  pz        
   302      0.189874  21 H  s               229      0.180006  16 O  py        
    24      0.177524   2 O  pz              279      0.161245  19 O  pz        
   171      0.156858  12 C  s               228      0.153070  16 O  px        

 Vector   75  Occ=2.000000D+00  E=-2.675218D-01
              MO Center=  2.0D+00, -2.1D+00, -3.9D-01, r^2= 4.8D+00
   Bfn.  Coefficient  Atom+Function         Bfn.  Coefficient  Atom+Function  
  ----- ------------  ---------------      ----- ------------  ---------------
   228      0.430247  16 O  px              229      0.300887  16 O  py        
   232      0.292935  16 O  px               51      0.241218   4 C  s         
    48      0.214093   4 C  px              233      0.202756  16 O  py        
    52      0.184884   4 C  px               19      0.165671   2 O  py        
   200     -0.158693  14 O  pz        

 Vector   76  Occ=2.000000D+00  E=-2.493300D-01
              MO Center=  2.7D-01,  1.3D+00,  9.3D-01, r^2= 2.9D+00
   Bfn.  Coefficient  Atom+Function         Bfn.  Coefficient  Atom+Function  
  ----- ------------  ---------------      ----- ------------  ---------------
   288      0.437277  20 O  px              273     -0.390953  19 O  px        
   292      0.317027  20 O  px              277     -0.275303  19 O  px        
   275     -0.201565  19 O  pz        

 Vector   77  Occ=0.000000D+00  E=-7.431764D-03
              MO Center=  7.8D-01,  2.9D-01,  6.0D-01, r^2= 6.6D+00
   Bfn.  Coefficient  Atom+Function         Bfn.  Coefficient  Atom+Function  
  ----- ------------  ---------------      ----- ------------  ---------------
   291      0.433448  20 O  s               276     -0.404176  19 O  s         
   274      0.367436  19 O  py              278      0.356440  19 O  py        
   289      0.353783  20 O  py              293      0.328822  20 O  py        
    66      0.319039   5 C  s                35     -0.288195   3 C  pz        
   201      0.282503  14 O  s               246      0.259629  17 C  s         

 Vector   78  Occ=0.000000D+00  E=-1.691042D-03
              MO Center=  1.3D+00, -1.1D+00,  3.8D-02, r^2= 6.5D+00
   Bfn.  Coefficient  Atom+Function         Bfn.  Coefficient  Atom+Function  
  ----- ------------  ---------------      ----- ------------  ---------------
    35      0.434696   3 C  pz               39      0.379084   3 C  pz        
   304      0.330571  22 H  s               234     -0.322564  16 O  pz        
   230     -0.318155  16 O  pz              291      0.304115  20 O  s         
   276     -0.295278  19 O  s               274      0.256421  19 O  py        
   278      0.249057  19 O  py              289      0.249216  20 O  py        

 Vector   79  Occ=0.000000D+00  E= 5.444345D-02
              MO Center= -4.5D-01,  4.5D-02, -1.3D+00, r^2= 7.0D+00
   Bfn.  Coefficient  Atom+Function         Bfn.  Coefficient  Atom+Function  
  ----- ------------  ---------------      ----- ------------  ---------------
   318      0.826848  29 H  s               302      0.740153  21 H  s         
   304      0.644412  22 H  s               141     -0.546551  10 C  s         
   171     -0.548303  12 C  s                51     -0.521427   4 C  s         
     6     -0.510410   1 C  s               111     -0.511118   8 C  s         
   326      0.488211  33 H  s               322      0.475839  31 H  s         

 Vector   80  Occ=0.000000D+00  E= 6.586265D-02
              MO Center= -8.1D-02,  7.3D-01, -5.1D-01, r^2= 9.1D+00
   Bfn.  Coefficient  Atom+Function         Bfn.  Coefficient  Atom+Function  
  ----- ------------  ---------------      ----- ------------  ---------------
   156      0.828177  11 C  s               324     -0.651746  32 H  s         
   304      0.592180  22 H  s                51     -0.587746   4 C  s         
   320     -0.508318  30 H  s                 8     -0.494373   1 C  py        
   171      0.476619  12 C  s                66     -0.394154   5 C  s         
   201      0.373513  14 O  s               332     -0.352863  36 H  s         

 Vector   81  Occ=0.000000D+00  E= 7.834661D-02
              MO Center= -1.5D+00, -1.4D+00,  6.1D-01, r^2= 9.2D+00
   Bfn.  Coefficient  Atom+Function         Bfn.  Coefficient  Atom+Function  
  ----- ------------  ---------------      ----- ------------  ---------------
    96      0.995326   7 C  s               111      0.777580   8 C  s         
   246      0.775926  17 C  s               312     -0.722751  26 H  s         
   306     -0.645268  23 H  s               310     -0.557296  25 H  s         
   308     -0.531737  24 H  s               316     -0.470739  28 H  s         
   261      0.462368  18 C  s               126      0.451226   9 C  s         

 Vector   82  Occ=0.000000D+00  E= 9.459291D-02
              MO Center= -1.2D+00,  3.7D-01, -6.5D-01, r^2= 1.4D+01
   Bfn.  Coefficient  Atom+Function         Bfn.  Coefficient  Atom+Function  
  ----- ------------  ---------------      ----- ------------  ---------------
   261      1.293353  18 C  s               216     -0.737866  15 C  s         
   246     -0.724951  17 C  s               171     -0.695325  12 C  s         
   340     -0.685830  40 H  s               342     -0.574677  41 H  s         
    96     -0.553972   7 C  s               344     -0.538291  42 H  s         
   302      0.532915  21 H  s               156      0.522975  11 C  s         

 Vector   83  Occ=0.000000D+00  E= 1.008603D-01
              MO Center= -7.6D-01, -8.3D-01,  1.6D-01, r^2= 9.9D+00
   Bfn.  Coefficient  Atom+Function         Bfn.  Coefficient  Atom+Function  
  ----- ------------  ---------------      ----- ------------  ---------------
   246      0.760295  17 C  s                66     -0.667410   5 C  s         
   314     -0.653150  27 H  s               126     -0.639507   9 C  s         
   338     -0.617150  39 H  s               306      0.588388  23 H  s         
   111      0.545501   8 C  s               316      0.522950  28 H  s         
   310     -0.453412  25 H  s                21     -0.449427   2 O  s         

 Vector   84  Occ=0.000000D+00  E= 1.131250D-01
              MO Center=  1.1D-01,  1.9D+00, -3.8D-01, r^2= 1.1D+01
   Bfn.  Coefficient  Atom+Function         Bfn.  Coefficient  Atom+Function  
  ----- ------------  ---------------      ----- ------------  ---------------
   324      0.953675  32 H  s               332      0.772131  36 H  s         
   216     -0.754072  15 C  s               326     -0.638508  33 H  s         
   173     -0.596630  12 C  py              304      0.558877  22 H  s         
    51     -0.553770   4 C  s               308     -0.422904  24 H  s         
   218     -0.373051  15 C  py              320      0.355778  30 H  s         

 Vector   85  Occ=0.000000D+00  E= 1.164491D-01
              MO Center=  6.0D-01,  5.9D-01, -2.2D-01, r^2= 8.7D+00
   Bfn.  Coefficient  Atom+Function         Bfn.  Coefficient  Atom+Function  
  ----- ------------  ---------------      ----- ------------  ---------------
    21      0.638638   2 O  s               201      0.626948  14 O  s         
   141     -0.603460  10 C  s               326      0.560103  33 H  s         
     7     -0.551511   1 C  px               36     -0.539648   3 C  s         
   171     -0.531301  12 C  s                96     -0.501065   7 C  s         
     6     -0.497729   1 C  s               186     -0.462155  13 C  s         

 Vector   86  Occ=0.000000D+00  E= 1.232662D-01
              MO Center= -5.8D-01,  1.3D+00, -3.2D-01, r^2= 1.4D+01
   Bfn.  Coefficient  Atom+Function         Bfn.  Coefficient  Atom+Function  
  ----- ------------  ---------------      ----- ------------  ---------------
   216      1.173163  15 C  s               156     -0.875029  11 C  s         
   320      0.823870  30 H  s               246     -0.675549  17 C  s         
   330     -0.673299  35 H  s               332     -0.607174  36 H  s         
   340     -0.578985  40 H  s               328     -0.464609  34 H  s         
   261      0.427090  18 C  s               263     -0.426499  18 C  py        

 Vector   87  Occ=0.000000D+00  E= 1.255966D-01
              MO Center= -8.5D-01, -6.6D-01,  3.7D-01, r^2= 1.3D+01
   Bfn.  Coefficient  Atom+Function         Bfn.  Coefficient  Atom+Function  
  ----- ------------  ---------------      ----- ------------  ---------------
   336      0.851494  38 H  s               111      0.840611   8 C  s         
   156     -0.800460  11 C  s               306      0.798203  23 H  s         
    66     -0.733054   5 C  s               312     -0.725084  26 H  s         
   246     -0.695866  17 C  s               316     -0.654456  28 H  s         
   322      0.615700  31 H  s               216      0.548620  15 C  s         

 Vector   88  Occ=0.000000D+00  E= 1.282535D-01
              MO Center= -3.4D-01,  4.4D-01, -4.0D-01, r^2= 1.2D+01
   Bfn.  Coefficient  Atom+Function         Bfn.  Coefficient  Atom+Function  
  ----- ------------  ---------------      ----- ------------  ---------------
   216      0.928313  15 C  s               246      0.749351  17 C  s         
    51     -0.711434   4 C  s                 6     -0.670442   1 C  s         
   344     -0.573040  42 H  s               328     -0.566712  34 H  s         
   322     -0.557706  31 H  s               304      0.541428  22 H  s         
   141     -0.526981  10 C  s               338     -0.491370  39 H  s         

 Vector   89  Occ=0.000000D+00  E= 1.404915D-01
              MO Center= -4.2D-01, -2.6D-01, -1.3D-01, r^2= 1.3D+01
   Bfn.  Coefficient  Atom+Function         Bfn.  Coefficient  Atom+Function  
  ----- ------------  ---------------      ----- ------------  ---------------
   246     -0.667910  17 C  s               310     -0.671197  25 H  s         
    81      0.632370   6 C  s               261     -0.619220  18 C  s         
   322     -0.600088  31 H  s               216     -0.557194  15 C  s         
   330      0.551887  35 H  s               304      0.547216  22 H  s         
   334      0.443755  37 H  s               316      0.427592  28 H  s         

 Vector   90  Occ=0.000000D+00  E= 1.426863D-01
              MO Center= -7.4D-01, -9.7D-02,  1.7D-01, r^2= 1.3D+01
   Bfn.  Coefficient  Atom+Function         Bfn.  Coefficient  Atom+Function  
  ----- ------------  ---------------      ----- ------------  ---------------
   308      0.721620  24 H  s               310     -0.600474  25 H  s         
   338      0.583672  39 H  s                98     -0.533944   7 C  py        
   322      0.516180  31 H  s               328     -0.508961  34 H  s         
   141      0.506023  10 C  s               340     -0.476667  40 H  s         
   247      0.469709  17 C  px              261      0.437140  18 C  s         

 Vector   91  Occ=0.000000D+00  E= 1.439865D-01
              MO Center= -1.8D+00, -2.4D-01, -8.0D-02, r^2= 1.1D+01
   Bfn.  Coefficient  Atom+Function         Bfn.  Coefficient  Atom+Function  
  ----- ------------  ---------------      ----- ------------  ---------------
   342      1.062214  41 H  s               261     -0.749758  18 C  s         
   318     -0.721873  29 H  s                96      0.677374   7 C  s         
   141      0.678501  10 C  s               312      0.626425  26 H  s         
   111     -0.621524   8 C  s               126      0.590594   9 C  s         
   306     -0.553837  23 H  s               308     -0.505969  24 H  s         

 Vector   92  Occ=0.000000D+00  E= 1.472306D-01
              MO Center= -3.7D-01, -5.4D-01, -2.9D-01, r^2= 1.5D+01
   Bfn.  Coefficient  Atom+Function         Bfn.  Coefficient  Atom+Function  
  ----- ------------  ---------------      ----- ------------  ---------------
   334      0.885330  37 H  s               330      0.688816  35 H  s         
   310      0.587972  25 H  s               261      0.576739  18 C  s         
   314     -0.555939  27 H  s               111      0.549252   8 C  s         
   344     -0.516400  42 H  s               302     -0.478034  21 H  s         
   126     -0.453853   9 C  s                96     -0.432992   7 C  s         

 Vector   93  Occ=0.000000D+00  E= 1.590350D-01
              MO Center=  8.2D-02,  9.1D-01, -1.7D-01, r^2= 1.5D+01
   Bfn.  Coefficient  Atom+Function         Bfn.  Coefficient  Atom+Function  
  ----- ------------  ---------------      ----- ------------  ---------------
   330      0.972735  35 H  s               322     -0.797050  31 H  s         
   246      0.699376  17 C  s                66     -0.670774   5 C  s         
   219      0.613740  15 C  pz              336     -0.542874  38 H  s         
   159     -0.521511  11 C  pz              328     -0.484437  34 H  s         
   308     -0.457871  24 H  s               306      0.411778  23 H  s         

 Vector   94  Occ=0.000000D+00  E= 1.609479D-01
              MO Center=  6.5D-02,  1.1D+00, -3.8D-01, r^2= 1.5D+01
   Bfn.  Coefficient  Atom+Function         Bfn.  Coefficient  Atom+Function  
  ----- ------------  ---------------      ----- ------------  ---------------
   330      0.861961  35 H  s               326     -0.750638  33 H  s         
   217     -0.671319  15 C  px              336      0.654231  38 H  s         
   340     -0.624798  40 H  s                51     -0.597949   4 C  s         
   328      0.549910  34 H  s                96      0.540652   7 C  s         
   126      0.525539   9 C  s               171      0.521156  12 C  s         

 Vector   95  Occ=0.000000D+00  E= 1.646132D-01
              MO Center= -8.2D-01,  1.4D+00, -2.3D-01, r^2= 1.5D+01
   Bfn.  Coefficient  Atom+Function         Bfn.  Coefficient  Atom+Function  
  ----- ------------  ---------------      ----- ------------  ---------------
   332      1.025245  36 H  s               171      0.924022  12 C  s         
   344      0.753596  42 H  s               324     -0.652591  32 H  s         
   340     -0.618813  40 H  s               216     -0.575130  15 C  s         
   217      0.525959  15 C  px              261     -0.479191  18 C  s         
   263     -0.478105  18 C  py              312     -0.477461  26 H  s         

 Vector   96  Occ=0.000000D+00  E= 1.684024D-01
              MO Center= -3.0D-01, -1.4D+00,  1.3D-01, r^2= 1.5D+01
   Bfn.  Coefficient  Atom+Function         Bfn.  Coefficient  Atom+Function  
  ----- ------------  ---------------      ----- ------------  ---------------
   334      1.054236  37 H  s               126      1.006052   9 C  s         
   261     -0.958814  18 C  s               336     -0.943935  38 H  s         
   249      0.834028  17 C  pz              316     -0.590321  28 H  s         
   328      0.566806  34 H  s               308      0.495070  24 H  s         
   344      0.489123  42 H  s                36      0.445925   3 C  s         

 Vector   97  Occ=0.000000D+00  E= 1.724900D-01
              MO Center= -1.4D+00, -6.1D-01, -1.5D-01, r^2= 1.3D+01
   Bfn.  Coefficient  Atom+Function         Bfn.  Coefficient  Atom+Function  
  ----- ------------  ---------------      ----- ------------  ---------------
   111      0.969631   8 C  s               338      0.804746  39 H  s         
   312     -0.742944  26 H  s               263      0.602959  18 C  py        
   344     -0.591234  42 H  s               340      0.560516  40 H  s         
    81      0.532705   6 C  s               247      0.533835  17 C  px        
   328      0.532004  34 H  s               186      0.522581  13 C  s         

 Vector   98  Occ=0.000000D+00  E= 1.765601D-01
              MO Center= -1.3D+00, -8.5D-02, -4.4D-01, r^2= 1.3D+01
   Bfn.  Coefficient  Atom+Function         Bfn.  Coefficient  Atom+Function  
  ----- ------------  ---------------      ----- ------------  ---------------
   340      1.044245  40 H  s               261     -0.904804  18 C  s         
   314     -0.841225  27 H  s               126      0.733568   9 C  s         
    96     -0.691445   7 C  s                66      0.668776   5 C  s         
   328     -0.649311  34 H  s               246     -0.637164  17 C  s         
    36     -0.522695   3 C  s               262     -0.497035  18 C  px        

 Vector   99  Occ=0.000000D+00  E= 1.855820D-01
              MO Center= -9.6D-01,  1.3D+00, -1.7D-01, r^2= 1.1D+01
   Bfn.  Coefficient  Atom+Function         Bfn.  Coefficient  Atom+Function  
  ----- ------------  ---------------      ----- ------------  ---------------
   320     -1.141851  30 H  s               156      1.108246  11 C  s         
   126     -0.736115   9 C  s               216      0.689475  15 C  s         
   344      0.644790  42 H  s               310      0.624846  25 H  s         
   186     -0.601342  13 C  s                98      0.541353   7 C  py        
   316      0.543312  28 H  s               188     -0.508257  13 C  py        

 Vector  100  Occ=0.000000D+00  E= 1.891237D-01
              MO Center= -6.7D-01,  1.1D-01,  2.8D-01, r^2= 1.2D+01
   Bfn.  Coefficient  Atom+Function         Bfn.  Coefficient  Atom+Function  
  ----- ------------  ---------------      ----- ------------  ---------------
   308      0.934411  24 H  s               332      0.719979  36 H  s         
    99     -0.666859   7 C  pz              322     -0.591083  31 H  s         
   141      0.558959  10 C  s               336      0.546081  38 H  s         
   111     -0.541639   8 C  s               216     -0.488974  15 C  s         
   316     -0.489838  28 H  s               157     -0.484508  11 C  px        

 Vector  101  Occ=0.000000D+00  E= 1.899292D-01
              MO Center= -7.6D-01,  1.2D-01, -2.8D-01, r^2= 1.2D+01
   Bfn.  Coefficient  Atom+Function         Bfn.  Coefficient  Atom+Function  
  ----- ------------  ---------------      ----- ------------  ---------------
    51      0.908180   4 C  s               342      0.803865  41 H  s         
   186     -0.789249  13 C  s               262      0.669604  18 C  px        
   129      0.647013   9 C  pz              324      0.643633  32 H  s         
   248     -0.604163  17 C  py              326     -0.605851  33 H  s         
   173     -0.591589  12 C  py              246     -0.566187  17 C  s         

 Vector  102  Occ=0.000000D+00  E= 1.972676D-01
              MO Center= -4.8D-01,  3.4D-01,  1.7D-01, r^2= 1.3D+01
   Bfn.  Coefficient  Atom+Function         Bfn.  Coefficient  Atom+Function  
  ----- ------------  ---------------      ----- ------------  ---------------
   186      0.891751  13 C  s               316     -0.770955  28 H  s         
   312      0.765160  26 H  s               328      0.726687  34 H  s         
   156     -0.636311  11 C  s               216     -0.594395  15 C  s         
    53     -0.584504   4 C  py              112      0.527876   8 C  px        
   128      0.525498   9 C  py              172     -0.522453  12 C  px        

 Vector  103  Occ=0.000000D+00  E= 2.065953D-01
              MO Center= -7.7D-01, -1.5D+00,  3.5D-01, r^2= 1.2D+01
   Bfn.  Coefficient  Atom+Function         Bfn.  Coefficient  Atom+Function  
  ----- ------------  ---------------      ----- ------------  ---------------
    96      1.833302   7 C  s                66     -1.083398   5 C  s         
   310     -0.971792  25 H  s               246     -0.895833  17 C  s         
   338      0.864385  39 H  s               126     -0.757815   9 C  s         
   171      0.725325  12 C  s               334      0.710903  37 H  s         
   261      0.555760  18 C  s               186     -0.536925  13 C  s         

 Vector  104  Occ=0.000000D+00  E= 2.106948D-01
              MO Center= -7.1D-01,  3.2D-01,  3.3D-03, r^2= 1.1D+01
   Bfn.  Coefficient  Atom+Function         Bfn.  Coefficient  Atom+Function  
  ----- ------------  ---------------      ----- ------------  ---------------
   171      1.454146  12 C  s               186     -0.832183  13 C  s         
   246      0.742561  17 C  s               189      0.678043  13 C  pz        
    96     -0.671850   7 C  s                97      0.623693   7 C  px        
    81      0.580554   6 C  s               308      0.559603  24 H  s         
   114      0.551426   8 C  pz              174      0.533929  12 C  pz        

 Vector  105  Occ=0.000000D+00  E= 2.152782D-01
              MO Center= -7.4D-01, -7.5D-01,  7.2D-02, r^2= 1.0D+01
   Bfn.  Coefficient  Atom+Function         Bfn.  Coefficient  Atom+Function  
  ----- ------------  ---------------      ----- ------------  ---------------
   126      1.162691   9 C  s                96     -0.896144   7 C  s         
    69      0.888976   5 C  pz              113     -0.694745   8 C  py        
   141     -0.688979  10 C  s               261     -0.662273  18 C  s         
    51      0.656254   4 C  s               112      0.651380   8 C  px        
   336      0.567617  38 H  s               171      0.561592  12 C  s         

 Vector  106  Occ=0.000000D+00  E= 2.198910D-01
              MO Center= -1.2D-01, -1.0D+00, -5.6D-01, r^2= 9.3D+00
   Bfn.  Coefficient  Atom+Function         Bfn.  Coefficient  Atom+Function  
  ----- ------------  ---------------      ----- ------------  ---------------
    51      1.379742   4 C  s                 6     -1.135132   1 C  s         
   304     -1.067607  22 H  s               246     -0.806167  17 C  s         
   302      0.714384  21 H  s               141     -0.675609  10 C  s         
   318      0.608832  29 H  s               186      0.585248  13 C  s         
   314      0.567190  27 H  s               248     -0.511835  17 C  py        

 Vector  107  Occ=0.000000D+00  E= 2.288048D-01
              MO Center= -5.3D-01,  7.0D-01, -8.9D-01, r^2= 8.9D+00
   Bfn.  Coefficient  Atom+Function         Bfn.  Coefficient  Atom+Function  
  ----- ------------  ---------------      ----- ------------  ---------------
   141      1.628606  10 C  s               156     -1.000389  11 C  s         
   318     -0.969911  29 H  s               126     -0.886566   9 C  s         
   326     -0.889189  33 H  s               322      0.873432  31 H  s         
   302      0.699324  21 H  s               171      0.672898  12 C  s         
   111      0.642595   8 C  s                 6     -0.586556   1 C  s         

 Vector  108  Occ=0.000000D+00  E= 2.356174D-01
              MO Center=  7.8D-01,  2.2D+00, -1.6D-02, r^2= 9.8D+00
   Bfn.  Coefficient  Atom+Function         Bfn.  Coefficient  Atom+Function  
  ----- ------------  ---------------      ----- ------------  ---------------
   186      2.122928  13 C  s               216     -1.274632  15 C  s         
   218      1.277556  15 C  py              188      0.978744  13 C  py        
   324      0.809106  32 H  s               171     -0.723290  12 C  s         
   217      0.639858  15 C  px              320     -0.624681  30 H  s         
    66     -0.621126   5 C  s               111      0.585849   8 C  s         

 Vector  109  Occ=0.000000D+00  E= 2.462189D-01
              MO Center= -6.3D-01, -2.8D-01,  8.7D-02, r^2= 1.0D+01
   Bfn.  Coefficient  Atom+Function         Bfn.  Coefficient  Atom+Function  
  ----- ------------  ---------------      ----- ------------  ---------------
    36      1.252272   3 C  s                81     -1.178604   6 C  s         
   112     -0.902298   8 C  px              142      0.769518  10 C  px        
   156      0.695263  11 C  s                99     -0.664698   7 C  pz        
   189      0.625815  13 C  pz              312     -0.611726  26 H  s         
    52     -0.570898   4 C  px               66      0.543373   5 C  s         

 Vector  110  Occ=0.000000D+00  E= 2.480733D-01
              MO Center= -5.1D-02,  6.6D-02,  9.0D-02, r^2= 1.0D+01
   Bfn.  Coefficient  Atom+Function         Bfn.  Coefficient  Atom+Function  
  ----- ------------  ---------------      ----- ------------  ---------------
   126      1.096857   9 C  s                36     -0.984154   3 C  s         
   111     -0.865149   8 C  s               306      0.864864  23 H  s         
    81      0.850548   6 C  s               128     -0.688586   9 C  py        
   172      0.682051  12 C  px              186      0.672918  13 C  s         
    69     -0.646848   5 C  pz               52      0.638596   4 C  px        

 Vector  111  Occ=0.000000D+00  E= 2.541365D-01
              MO Center= -4.9D-01, -5.4D-01, -4.0D-02, r^2= 1.1D+01
   Bfn.  Coefficient  Atom+Function         Bfn.  Coefficient  Atom+Function  
  ----- ------------  ---------------      ----- ------------  ---------------
   111      1.421737   8 C  s                66     -1.245399   5 C  s         
   171     -0.916758  12 C  s                97      0.898559   7 C  px        
    54      0.853128   4 C  pz              248     -0.835271  17 C  py        
    51      0.760930   4 C  s               156      0.683815  11 C  s         
   216      0.681804  15 C  s               188     -0.649380  13 C  py        

 Vector  112  Occ=0.000000D+00  E= 2.566883D-01
              MO Center= -1.1D+00,  5.6D-01, -3.7D-01, r^2= 9.0D+00
   Bfn.  Coefficient  Atom+Function         Bfn.  Coefficient  Atom+Function  
  ----- ------------  ---------------      ----- ------------  ---------------
   186      1.196336  13 C  s               128     -0.858573   9 C  py        
   113     -0.772683   8 C  py              111     -0.750358   8 C  s         
   127      0.727711   9 C  px              174     -0.682271  12 C  pz        
   129      0.675953   9 C  pz              262      0.668285  18 C  px        
   264      0.645275  18 C  pz              172     -0.639346  12 C  px        

 Vector  113  Occ=0.000000D+00  E= 2.651051D-01
              MO Center= -5.2D-01, -4.7D-01, -1.5D-01, r^2= 8.9D+00
   Bfn.  Coefficient  Atom+Function         Bfn.  Coefficient  Atom+Function  
  ----- ------------  ---------------      ----- ------------  ---------------
    81      1.791498   6 C  s                96      1.084695   7 C  s         
    36      0.992278   3 C  s                66     -0.891485   5 C  s         
     6     -0.827739   1 C  s               144     -0.761809  10 C  pz        
   261      0.747824  18 C  s               142     -0.734842  10 C  px        
   111     -0.663499   8 C  s                67      0.590264   5 C  px        

 Vector  114  Occ=0.000000D+00  E= 2.727611D-01
              MO Center= -3.7D-01, -7.9D-02,  7.9D-02, r^2= 9.9D+00
   Bfn.  Coefficient  Atom+Function         Bfn.  Coefficient  Atom+Function  
  ----- ------------  ---------------      ----- ------------  ---------------
    66     -0.826208   5 C  s                51      0.807264   4 C  s         
    99     -0.740279   7 C  pz              127     -0.709836   9 C  px        
   111     -0.690019   8 C  s               201     -0.690313  14 O  s         
    36     -0.679414   3 C  s                96      0.671238   7 C  s         
    81     -0.659813   6 C  s               231      0.642435  16 O  s         

 Vector  115  Occ=0.000000D+00  E= 2.812157D-01
              MO Center= -5.3D-01,  7.5D-01, -3.1D-01, r^2= 7.7D+00
   Bfn.  Coefficient  Atom+Function         Bfn.  Coefficient  Atom+Function  
  ----- ------------  ---------------      ----- ------------  ---------------
   171     -1.276989  12 C  s               156      1.246327  11 C  s         
   143     -1.120291  10 C  py              158     -1.064035  11 C  py        
   186      0.836346  13 C  s               141     -0.782322  10 C  s         
   174     -0.783288  12 C  pz              142     -0.755937  10 C  px        
   189     -0.688511  13 C  pz              127     -0.662370   9 C  px        

 Vector  116  Occ=0.000000D+00  E= 2.910059D-01
              MO Center= -1.1D+00,  1.6D-01, -2.0D-01, r^2= 8.4D+00
   Bfn.  Coefficient  Atom+Function         Bfn.  Coefficient  Atom+Function  
  ----- ------------  ---------------      ----- ------------  ---------------
   126      1.730979   9 C  s               141     -1.698888  10 C  s         
    66     -1.498126   5 C  s               142      0.994046  10 C  px        
    96      0.944867   7 C  s               129     -0.845310   9 C  pz        
    83     -0.776905   6 C  py              111     -0.778768   8 C  s         
   262     -0.740563  18 C  px               68     -0.727197   5 C  py        

 Vector  117  Occ=0.000000D+00  E= 2.948716D-01
              MO Center= -4.6D-01, -5.5D-01,  5.9D-02, r^2= 8.4D+00
   Bfn.  Coefficient  Atom+Function         Bfn.  Coefficient  Atom+Function  
  ----- ------------  ---------------      ----- ------------  ---------------
    83      1.355123   6 C  py               68      1.339255   5 C  py        
    51      1.209363   4 C  s               141     -1.157619  10 C  s         
    36     -0.888477   3 C  s               143     -0.839233  10 C  py        
    66      0.794529   5 C  s                54      0.721834   4 C  pz        
   127      0.723930   9 C  px              158     -0.654942  11 C  py        

 Vector  118  Occ=0.000000D+00  E= 2.968285D-01
              MO Center= -8.0D-01, -4.5D-01,  3.3D-03, r^2= 8.7D+00
   Bfn.  Coefficient  Atom+Function         Bfn.  Coefficient  Atom+Function  
  ----- ------------  ---------------      ----- ------------  ---------------
   128      1.268667   9 C  py              113      1.046758   8 C  py        
   111      1.017488   8 C  s               156      0.931561  11 C  s         
   126     -0.868830   9 C  s                53      0.801687   4 C  py        
    51     -0.745903   4 C  s                84      0.740081   6 C  pz        
   318     -0.743157  29 H  s               171     -0.650969  12 C  s         

 Vector  119  Occ=0.000000D+00  E= 3.241399D-01
              MO Center=  7.3D-02, -7.7D-01,  1.2D-01, r^2= 7.9D+00
   Bfn.  Coefficient  Atom+Function         Bfn.  Coefficient  Atom+Function  
  ----- ------------  ---------------      ----- ------------  ---------------
    81      1.396883   6 C  s                67     -1.238841   5 C  px        
    97     -1.223727   7 C  px               36     -1.101884   3 C  s         
    82      0.980319   6 C  px               69      0.947222   5 C  pz        
     7      0.933924   1 C  px               83     -0.835569   6 C  py        
   231      0.771541  16 O  s               186     -0.688857  13 C  s         

 Vector  120  Occ=0.000000D+00  E= 3.413641D-01
              MO Center=  2.4D-01,  4.1D-01, -2.8D-01, r^2= 9.3D+00
   Bfn.  Coefficient  Atom+Function         Bfn.  Coefficient  Atom+Function  
  ----- ------------  ---------------      ----- ------------  ---------------
    51      1.210443   4 C  s               172      1.053103  12 C  px        
   157      1.013365  11 C  px              171     -0.962718  12 C  s         
   126     -0.945545   9 C  s               142     -0.893155  10 C  px        
   187     -0.840771  13 C  px               37      0.762861   3 C  px        
    84     -0.722602   6 C  pz              158      0.696590  11 C  py        

 Vector  121  Occ=0.000000D+00  E= 3.735333D-01
              MO Center=  9.9D-01, -2.1D+00, -7.8D-02, r^2= 5.9D+00
   Bfn.  Coefficient  Atom+Function         Bfn.  Coefficient  Atom+Function  
  ----- ------------  ---------------      ----- ------------  ---------------
    38      2.091714   3 C  py              231      1.848319  16 O  s         
    53     -1.427180   4 C  py               66      1.316468   5 C  s         
    37     -0.949167   3 C  px               21     -0.877744   2 O  s         
   246     -0.878386  17 C  s                69     -0.795402   5 C  pz        
    96     -0.663838   7 C  s                36     -0.625004   3 C  s         

 Vector  122  Occ=0.000000D+00  E= 3.771691D-01
              MO Center=  7.5D-01, -7.6D-01, -1.6D-01, r^2= 7.7D+00
   Bfn.  Coefficient  Atom+Function         Bfn.  Coefficient  Atom+Function  
  ----- ------------  ---------------      ----- ------------  ---------------
    37      1.678129   3 C  px               51      1.317448   4 C  s         
   231     -1.078357  16 O  s                52      1.004537   4 C  px        
     6     -0.813695   1 C  s                82      0.786491   6 C  px        
     9     -0.693867   1 C  pz               23      0.656052   2 O  py        
    84      0.638871   6 C  pz              144      0.578863  10 C  pz        

 Vector  123  Occ=0.000000D+00  E= 4.813572D-01
              MO Center= -1.7D-01,  6.6D-02, -3.4D-01, r^2= 8.4D+00
   Bfn.  Coefficient  Atom+Function         Bfn.  Coefficient  Atom+Function  
  ----- ------------  ---------------      ----- ------------  ---------------
     7      1.001766   1 C  px              141     -0.922774  10 C  s         
   126      0.826188   9 C  s                21     -0.794571   2 O  s         
   127      0.639181   9 C  px               81      0.534464   6 C  s         
     8     -0.497861   1 C  py              188     -0.458372  13 C  py        
   112     -0.377537   8 C  px              111     -0.370703   8 C  s         

 Vector  124  Occ=0.000000D+00  E= 4.901087D-01
              MO Center= -8.6D-01, -1.4D-01, -2.0D-01, r^2= 1.0D+01
   Bfn.  Coefficient  Atom+Function         Bfn.  Coefficient  Atom+Function  
  ----- ------------  ---------------      ----- ------------  ---------------
   186     -0.542046  13 C  s                 8      0.517920   1 C  py        
   111     -0.478545   8 C  s                97     -0.457976   7 C  px        
   171      0.454730  12 C  s                36      0.430424   3 C  s         
   127     -0.420226   9 C  px              263      0.419801  18 C  py        
   172      0.350961  12 C  px              128     -0.342886   9 C  py        

 Vector  125  Occ=0.000000D+00  E= 5.067097D-01
              MO Center= -1.7D+00, -1.4D-02, -1.3D-01, r^2= 9.0D+00
   Bfn.  Coefficient  Atom+Function         Bfn.  Coefficient  Atom+Function  
  ----- ------------  ---------------      ----- ------------  ---------------
   262      0.711913  18 C  px               82      0.625588   6 C  px        
   126     -0.605389   9 C  s               264      0.472949  18 C  pz        
    66      0.445288   5 C  s                81     -0.436083   6 C  s         
    83      0.418911   6 C  py              258     -0.398990  18 C  px        
   261      0.392104  18 C  s                37      0.389332   3 C  px        


 center of mass
 --------------
 x =   0.13489786 y =  -0.00866010 z =   0.03486695

 moments of inertia (a.u.)
 ------------------
        4978.048869043079          -0.000000000000           0.000000000000
          -0.000000000000        3847.777308670279           0.000000000001
           0.000000000000           0.000000000001        7477.559124231315

     Multipole analysis of the density
     ---------------------------------

     L   x y z        total         alpha         beta         nuclear
     -   - - -        -----         -----         ----         -------
     0   0 0 0     -0.000000    -76.000000    -76.000000    152.000000

     1   1 0 0     -1.781178     -0.890589     -0.890589      0.000000
     1   0 1 0      0.669333      0.334667      0.334667      0.000000
     1   0 0 1     -0.708538     -0.354269     -0.354269      0.000000

     2   2 0 0    -97.231306   -939.626911   -939.626911   1782.022515
     2   1 1 0      8.733728    -19.489160    -19.489160     47.712047
     2   1 0 1      0.890362     -8.559327     -8.559327     18.009015
     2   0 2 0    -87.146409  -1260.140926  -1260.140926   2433.135442
     2   0 1 1     -4.668626     13.067227     13.067227    -30.803080
     2   0 0 2    -88.678897   -246.082083   -246.082083    403.485269


          -----------------------
          Electric field gradient
          -----------------------

 1 a.u. = 0.324123 10**(16) esu/cm**3  ( or statvolts/cm**2 ) = 0.97174 10**(22) v/m**2 


 ------------------------------------------------------------
   Atom      X         Y         Z
 ------------------------------------------------------------
    1 C    2.53871   0.29484  -0.82962
 ------------------------------------------------------------

 Electric field gradient in molecular frame (a.u.)
         XX             YY             ZZ             XY             XZ             YZ
 ------------------------------------------------------------------------------------------
       -0.010014      -0.291788       0.301802       0.073226      -0.149855       0.018766

 Principal components (a.u.) and orientation 
 of principal axis w.r.t. absolute frame                      Asymmetry parameter eta
 --------------------------------------------------------------------------------------
        0.362298      -0.314897      -0.047401                       0.738330

       -0.375967      -0.276998       0.884263
       -0.015508       0.956022       0.292883
        0.926503      -0.096401       0.363728
  

 ------------------------------------------------------------
   Atom      X         Y         Z
 ------------------------------------------------------------
    2 O    4.28868  -1.70874  -0.28503
 ------------------------------------------------------------

 Electric field gradient in molecular frame (a.u.)
         XX             YY             ZZ             XY             XZ             YZ
 ------------------------------------------------------------------------------------------
        0.431959      -1.485744       1.053784       0.502663      -0.466555       0.000011

 Principal components (a.u.) and orientation 
 of principal axis w.r.t. absolute frame                      Asymmetry parameter eta
 --------------------------------------------------------------------------------------
       -1.614348       1.324857       0.289491                       0.641353

       -0.247629      -0.500358       0.829652
        0.967887      -0.089483       0.234922
       -0.043305       0.861182       0.506448
  

 ------------------------------------------------------------
   Atom      X         Y         Z
 ------------------------------------------------------------
    3 C    3.51012  -4.10910  -0.73297
 ------------------------------------------------------------

 Electric field gradient in molecular frame (a.u.)
         XX             YY             ZZ             XY             XZ             YZ
 ------------------------------------------------------------------------------------------
        0.336630      -0.006029      -0.330601      -0.097220      -0.072958       0.056532

 Principal components (a.u.) and orientation 
 of principal axis w.r.t. absolute frame                      Asymmetry parameter eta
 --------------------------------------------------------------------------------------
        0.372606      -0.344956      -0.027651                       0.851582

        0.957042       0.085625       0.277017
       -0.263725      -0.139976       0.954388
       -0.120495       0.986446       0.111381
  

 ------------------------------------------------------------
   Atom      X         Y         Z
 ------------------------------------------------------------
    4 C    0.66125  -4.50849  -0.57119
 ------------------------------------------------------------

 Electric field gradient in molecular frame (a.u.)
         XX             YY             ZZ             XY             XZ             YZ
 ------------------------------------------------------------------------------------------
       -0.035957       0.031103       0.004854      -0.010611       0.023933      -0.012370

 Principal components (a.u.) and orientation 
 of principal axis w.r.t. absolute frame                      Asymmetry parameter eta
 --------------------------------------------------------------------------------------
       -0.047269       0.041087       0.006182                       0.738446

        0.912453      -0.260150       0.315835
        0.059644       0.848186       0.526330
       -0.404812      -0.461414       0.789446
  

 ------------------------------------------------------------
   Atom      X         Y         Z
 ------------------------------------------------------------
    5 C   -0.31349  -2.71252   1.51087
 ------------------------------------------------------------

 Electric field gradient in molecular frame (a.u.)
         XX             YY             ZZ             XY             XZ             YZ
 ------------------------------------------------------------------------------------------
        0.079280      -0.088218       0.008937       0.005985       0.041558       0.009463

 Principal components (a.u.) and orientation 
 of principal axis w.r.t. absolute frame                      Asymmetry parameter eta
 --------------------------------------------------------------------------------------
        0.099026      -0.089156      -0.009870                       0.800658

        0.904873      -0.013047      -0.425481
        0.050286       0.995808       0.076408
        0.422700      -0.090536       0.901736
  

 ------------------------------------------------------------
   Atom      X         Y         Z
 ------------------------------------------------------------
    6 C   -0.00818   0.07143   0.61094
 ------------------------------------------------------------

 Electric field gradient in molecular frame (a.u.)
         XX             YY             ZZ             XY             XZ             YZ
 ------------------------------------------------------------------------------------------
        0.135437       0.027023      -0.162460      -0.022389      -0.003436      -0.241257

 Principal components (a.u.) and orientation 
 of principal axis w.r.t. absolute frame                      Asymmetry parameter eta
 --------------------------------------------------------------------------------------
       -0.327427       0.196036       0.131391                       0.197434

        0.033396      -0.265526       0.963525
        0.563805       0.801026       0.201203
        0.825233      -0.536520      -0.176456
  

 ------------------------------------------------------------
   Atom      X         Y         Z
 ------------------------------------------------------------
    7 C   -2.97358  -3.24278   2.52171
 ------------------------------------------------------------

 Electric field gradient in molecular frame (a.u.)
         XX             YY             ZZ             XY             XZ             YZ
 ------------------------------------------------------------------------------------------
       -0.045463       0.041213       0.004250      -0.017169       0.022601       0.018122

 Principal components (a.u.) and orientation 
 of principal axis w.r.t. absolute frame                      Asymmetry parameter eta
 --------------------------------------------------------------------------------------
       -0.059340       0.049287       0.010053                       0.661173

        0.897050      -0.090894       0.432480
        0.222033       0.938836      -0.263227
       -0.382102       0.332153       0.862364
  

 ------------------------------------------------------------
   Atom      X         Y         Z
 ------------------------------------------------------------
    8 C   -5.01760  -2.56148   0.63498
 ------------------------------------------------------------

 Electric field gradient in molecular frame (a.u.)
         XX             YY             ZZ             XY             XZ             YZ
 ------------------------------------------------------------------------------------------
        0.008415      -0.013159       0.004744      -0.009610      -0.006846      -0.009013

 Principal components (a.u.) and orientation 
 of principal axis w.r.t. absolute frame                      Asymmetry parameter eta
 --------------------------------------------------------------------------------------
       -0.021386       0.013964       0.007422                       0.305873

        0.362376       0.854420       0.372356
        0.847723      -0.136110      -0.512679
        0.387362      -0.501438       0.773635
  

 ------------------------------------------------------------
   Atom      X         Y         Z
 ------------------------------------------------------------
    9 C   -4.88780   0.24985  -0.03909
 ------------------------------------------------------------

 Electric field gradient in molecular frame (a.u.)
         XX             YY             ZZ             XY             XZ             YZ
 ------------------------------------------------------------------------------------------
       -0.048876       0.021336       0.027540      -0.007276       0.010057       0.016484

 Principal components (a.u.) and orientation 
 of principal axis w.r.t. absolute frame                      Asymmetry parameter eta
 --------------------------------------------------------------------------------------
       -0.051425       0.041322       0.010102                       0.607101

        0.979403       0.036015      -0.198679
        0.132468       0.628009       0.766849
       -0.152390       0.777373      -0.610303
  

 ------------------------------------------------------------
   Atom      X         Y         Z
 ------------------------------------------------------------
   10 C   -2.24957   0.95864  -1.13308
 ------------------------------------------------------------

 Electric field gradient in molecular frame (a.u.)
         XX             YY             ZZ             XY             XZ             YZ
 ------------------------------------------------------------------------------------------
       -0.011100       0.013952      -0.002852       0.028649      -0.040706       0.022201

 Principal components (a.u.) and orientation 
 of principal axis w.r.t. absolute frame                      Asymmetry parameter eta
 --------------------------------------------------------------------------------------
       -0.064546       0.035274       0.029272                       0.093000

        0.681541      -0.730850      -0.036879
       -0.418512      -0.430625       0.799631
        0.600291       0.529547       0.599358
  

 ------------------------------------------------------------
   Atom      X         Y         Z
 ------------------------------------------------------------
   11 C   -2.23239   3.79456  -1.86924
 ------------------------------------------------------------

 Electric field gradient in molecular frame (a.u.)
         XX             YY             ZZ             XY             XZ             YZ
 ------------------------------------------------------------------------------------------
       -0.006985      -0.050186       0.057171      -0.013441      -0.007645       0.032754

 Principal components (a.u.) and orientation 
 of principal axis w.r.t. absolute frame                      Asymmetry parameter eta
 --------------------------------------------------------------------------------------
        0.068008      -0.061592      -0.006415                       0.811330

       -0.146840       0.198524       0.969034
        0.279637       0.948022      -0.151846
        0.948810      -0.248681       0.194723
  

 ------------------------------------------------------------
   Atom      X         Y         Z
 ------------------------------------------------------------
   12 C    0.34679   5.07614  -2.12582
 ------------------------------------------------------------

 Electric field gradient in molecular frame (a.u.)
         XX             YY             ZZ             XY             XZ             YZ
 ------------------------------------------------------------------------------------------
       -0.006441       0.022791      -0.016350      -0.012288      -0.024372       0.011960

 Principal components (a.u.) and orientation 
 of principal axis w.r.t. absolute frame                      Asymmetry parameter eta
 --------------------------------------------------------------------------------------
       -0.036307       0.035859       0.000448                       0.975317

        0.625079      -0.459358       0.631083
       -0.027887       0.794841       0.606177
        0.780063       0.396507      -0.484028
  

 ------------------------------------------------------------
   Atom      X         Y         Z
 ------------------------------------------------------------
   13 C    2.04223   4.61692   0.18662
 ------------------------------------------------------------

 Electric field gradient in molecular frame (a.u.)
         XX             YY             ZZ             XY             XZ             YZ
 ------------------------------------------------------------------------------------------
       -0.010583       0.003310       0.007273       0.200480       0.294821       0.034679

 Principal components (a.u.) and orientation 
 of principal axis w.r.t. absolute frame                      Asymmetry parameter eta
 --------------------------------------------------------------------------------------
        0.371366      -0.343695      -0.027672                       0.850973

        0.682224       0.730492       0.030848
        0.427496      -0.364310      -0.827361
        0.593142      -0.577633       0.560823
  

 ------------------------------------------------------------
   Atom      X         Y         Z
 ------------------------------------------------------------
   14 O    3.77615   2.61493  -0.28170
 ------------------------------------------------------------

 Electric field gradient in molecular frame (a.u.)
         XX             YY             ZZ             XY             XZ             YZ
 ------------------------------------------------------------------------------------------
       -0.123040      -1.551955       1.674995       0.129675       0.101787      -0.805332

 Principal components (a.u.) and orientation 
 of principal axis w.r.t. absolute frame                      Asymmetry parameter eta
 --------------------------------------------------------------------------------------
        1.867234      -1.755486      -0.111748                       0.880307

        0.034918      -0.091313       0.995210
       -0.227865       0.968860       0.096891
        0.973066       0.230157      -0.013024
  

 ------------------------------------------------------------
   Atom      X         Y         Z
 ------------------------------------------------------------
   15 C    3.65150   6.94727   0.74384
 ------------------------------------------------------------

 Electric field gradient in molecular frame (a.u.)
         XX             YY             ZZ             XY             XZ             YZ
 ------------------------------------------------------------------------------------------
       -0.007645      -0.036627       0.044272      -0.058401      -0.000371      -0.027674

 Principal components (a.u.) and orientation 
 of principal axis w.r.t. absolute frame                      Asymmetry parameter eta
 --------------------------------------------------------------------------------------
       -0.086095       0.060292       0.025803                       0.400585

        0.589024       0.394760       0.705135
        0.790159      -0.464262      -0.400137
        0.169409       0.792859      -0.585384
  

 ------------------------------------------------------------
   Atom      X         Y         Z
 ------------------------------------------------------------
   16 O    5.02884  -5.79378  -1.19744
 ------------------------------------------------------------

 Electric field gradient in molecular frame (a.u.)
         XX             YY             ZZ             XY             XZ             YZ
 ------------------------------------------------------------------------------------------
        0.698540       0.239721      -0.938261       1.161080       0.086920       0.007145

 Principal components (a.u.) and orientation 
 of principal axis w.r.t. absolute frame                      Asymmetry parameter eta
 --------------------------------------------------------------------------------------
        1.654640      -0.950674      -0.703966                       0.149101

        0.772677      -0.151361      -0.616490
        0.634197       0.141761       0.760064
        0.027650       0.978260      -0.205529
  

 ------------------------------------------------------------
   Atom      X         Y         Z
 ------------------------------------------------------------
   17 C    0.11157  -7.29695  -0.04063
 ------------------------------------------------------------

 Electric field gradient in molecular frame (a.u.)
         XX             YY             ZZ             XY             XZ             YZ
 ------------------------------------------------------------------------------------------
        0.036567      -0.076221       0.039654      -0.031748      -0.011513       0.036671

 Principal components (a.u.) and orientation 
 of principal axis w.r.t. absolute frame                      Asymmetry parameter eta
 --------------------------------------------------------------------------------------
       -0.092736       0.066241       0.026494                       0.428605

        0.210712      -0.621774       0.754319
        0.946636       0.322303       0.001235
       -0.243887       0.713805       0.656507
  

 ------------------------------------------------------------
   Atom      X         Y         Z
 ------------------------------------------------------------
   18 C   -7.06318   0.86687  -1.85647
 ------------------------------------------------------------

 Electric field gradient in molecular frame (a.u.)
         XX             YY             ZZ             XY             XZ             YZ
 ------------------------------------------------------------------------------------------
       -0.014215       0.025201      -0.010986       0.003332      -0.024409      -0.007308

 Principal components (a.u.) and orientation 
 of principal axis w.r.t. absolute frame                      Asymmetry parameter eta
 --------------------------------------------------------------------------------------
       -0.037171       0.028735       0.008435                       0.546139

        0.724976       0.254966      -0.639846
        0.041826       0.910952       0.410387
        0.687504      -0.324282       0.649754
  

 ------------------------------------------------------------
   Atom      X         Y         Z
 ------------------------------------------------------------
   19 O    0.43707   4.22478   2.34000
 ------------------------------------------------------------

 Electric field gradient in molecular frame (a.u.)
         XX             YY             ZZ             XY             XZ             YZ
 ------------------------------------------------------------------------------------------
        1.546716      -2.224533       0.677817      -0.470234       1.514667       0.817516

 Principal components (a.u.) and orientation 
 of principal axis w.r.t. absolute frame                      Asymmetry parameter eta
 --------------------------------------------------------------------------------------
        2.690930      -2.631154      -0.059776                       0.955572

        0.793905       0.222445      -0.565891
        0.025092       0.917900       0.396018
        0.607524      -0.328600       0.723144
  

 ------------------------------------------------------------
   Atom      X         Y         Z
 ------------------------------------------------------------
   20 O    0.18591   1.52162   2.90767
 ------------------------------------------------------------

 Electric field gradient in molecular frame (a.u.)
         XX             YY             ZZ             XY             XZ             YZ
 ------------------------------------------------------------------------------------------
        2.636864      -2.574190      -0.062674      -0.631050      -0.018652       0.100778

 Principal components (a.u.) and orientation 
 of principal axis w.r.t. absolute frame                      Asymmetry parameter eta
 --------------------------------------------------------------------------------------
        2.712528      -2.653217      -0.059312                       0.956268

        0.992867       0.118234       0.015381
       -0.118723       0.992268       0.036182
       -0.010984      -0.037750       0.999227
  

 ------------------------------------------------------------
   Atom      X         Y         Z
 ------------------------------------------------------------
   21 H    2.24044   0.21768  -2.88042
 ------------------------------------------------------------

 Electric field gradient in molecular frame (a.u.)
         XX             YY             ZZ             XY             XZ             YZ
 ------------------------------------------------------------------------------------------
        0.126463       0.124845      -0.251308       0.000791      -0.063675      -0.015987

 Principal components (a.u.) and orientation 
 of principal axis w.r.t. absolute frame                      Asymmetry parameter eta
 --------------------------------------------------------------------------------------
       -0.262384       0.137824       0.124560                       0.050552

        0.161390       0.950411      -0.265843
        0.040381       0.262789       0.964008
        0.986064      -0.166316       0.004033
  

 ------------------------------------------------------------
   Atom      X         Y         Z
 ------------------------------------------------------------
   22 H   -0.14578  -4.03608  -2.41908
 ------------------------------------------------------------

 Electric field gradient in molecular frame (a.u.)
         XX             YY             ZZ             XY             XZ             YZ
 ------------------------------------------------------------------------------------------
        0.076599       0.115010      -0.191609       0.037042      -0.147434       0.088563

 Principal components (a.u.) and orientation 
 of principal axis w.r.t. absolute frame                      Asymmetry parameter eta
 --------------------------------------------------------------------------------------
       -0.280119       0.142622       0.137497                       0.018299

        0.392008       0.799590       0.454956
       -0.236043      -0.390562       0.889801
        0.889164      -0.456198       0.035634
  

 ------------------------------------------------------------
   Atom      X         Y         Z
 ------------------------------------------------------------
   23 H    0.92656  -2.97744   3.16448
 ------------------------------------------------------------

 Electric field gradient in molecular frame (a.u.)
         XX             YY             ZZ             XY             XZ             YZ
 ------------------------------------------------------------------------------------------
       -0.012090       0.124879      -0.112788       0.033325      -0.184542       0.039409

 Principal components (a.u.) and orientation 
 of principal axis w.r.t. absolute frame                      Asymmetry parameter eta
 --------------------------------------------------------------------------------------
       -0.260620       0.133242       0.127377                       0.022505

        0.602293       0.467404       0.647129
       -0.132541       0.857960      -0.496323
        0.787195      -0.213161      -0.578694
  

 ------------------------------------------------------------
   Atom      X         Y         Z
 ------------------------------------------------------------
   24 H   -3.26772  -2.13403   4.25142
 ------------------------------------------------------------

 Electric field gradient in molecular frame (a.u.)
         XX             YY             ZZ             XY             XZ             YZ
 ------------------------------------------------------------------------------------------
        0.125974       0.023084      -0.149058       0.032478       0.048491      -0.184510

 Principal components (a.u.) and orientation 
 of principal axis w.r.t. absolute frame                      Asymmetry parameter eta
 --------------------------------------------------------------------------------------
       -0.275074       0.140885       0.134188                       0.024346

       -0.143971       0.200416       0.969075
        0.532033       0.841381      -0.094965
        0.834394      -0.501908       0.227763
  

 ------------------------------------------------------------
   Atom      X         Y         Z
 ------------------------------------------------------------
   25 H   -3.17501  -5.21884   3.10052
 ------------------------------------------------------------

 Electric field gradient in molecular frame (a.u.)
         XX             YY             ZZ             XY             XZ             YZ
 ------------------------------------------------------------------------------------------
        0.135386      -0.247155       0.111768      -0.037275       0.011126       0.113195

 Principal components (a.u.) and orientation 
 of principal axis w.r.t. absolute frame                      Asymmetry parameter eta
 --------------------------------------------------------------------------------------
       -0.283484       0.144506       0.138978                       0.019499

        0.092469       0.060899       0.993851
        0.956542       0.271781      -0.105651
       -0.276544       0.960430      -0.033121
  

 ------------------------------------------------------------
   Atom      X         Y         Z
 ------------------------------------------------------------
   26 H   -6.86571  -3.00022   1.46499
 ------------------------------------------------------------

 Electric field gradient in molecular frame (a.u.)
         XX             YY             ZZ             XY             XZ             YZ
 ------------------------------------------------------------------------------------------
       -0.196191       0.121908       0.074283      -0.077441       0.150011       0.036976

 Principal components (a.u.) and orientation 
 of principal axis w.r.t. absolute frame                      Asymmetry parameter eta
 --------------------------------------------------------------------------------------
       -0.281182       0.142888       0.138294                       0.016340

        0.893193       0.192380      -0.406444
        0.208162       0.624292       0.752946
       -0.398591       0.757132      -0.517567
  

 ------------------------------------------------------------
   Atom      X         Y         Z
 ------------------------------------------------------------
   27 H   -4.83820  -3.72508  -1.07083
 ------------------------------------------------------------

 Electric field gradient in molecular frame (a.u.)
         XX             YY             ZZ             XY             XZ             YZ
 ------------------------------------------------------------------------------------------
        0.138781       0.008824      -0.147606       0.022011       0.030559      -0.194844

 Principal components (a.u.) and orientation 
 of principal axis w.r.t. absolute frame                      Asymmetry parameter eta
 --------------------------------------------------------------------------------------
       -0.282709       0.142719       0.139991                       0.009649

       -0.088959       0.884810      -0.457382
        0.558095       0.424627       0.712897
        0.824995      -0.191844      -0.531582
  

 ------------------------------------------------------------
   Atom      X         Y         Z
 ------------------------------------------------------------
   28 H   -5.19533   1.34473   1.69800
 ------------------------------------------------------------

 Electric field gradient in molecular frame (a.u.)
         XX             YY             ZZ             XY             XZ             YZ
 ------------------------------------------------------------------------------------------
        0.128308       0.022376      -0.150684       0.032228       0.051788      -0.179471

 Principal components (a.u.) and orientation 
 of principal axis w.r.t. absolute frame                      Asymmetry parameter eta
 --------------------------------------------------------------------------------------
       -0.272675       0.137611       0.135064                       0.009341

       -0.150387       0.983901       0.096548
        0.525711      -0.003119       0.850658
        0.837264       0.178684      -0.516779
  

 ------------------------------------------------------------
   Atom      X         Y         Z
 ------------------------------------------------------------
   29 H   -2.05806  -0.09143  -2.91692
 ------------------------------------------------------------

 Electric field gradient in molecular frame (a.u.)
         XX             YY             ZZ             XY             XZ             YZ
 ------------------------------------------------------------------------------------------
        0.130139       0.030523      -0.160662       0.022859       0.032283      -0.177918

 Principal components (a.u.) and orientation 
 of principal axis w.r.t. absolute frame                      Asymmetry parameter eta
 --------------------------------------------------------------------------------------
       -0.270920       0.138823       0.132097                       0.024829

       -0.097869       0.531830       0.841177
        0.511343       0.752003      -0.415956
        0.853785      -0.389421       0.345546
  

 ------------------------------------------------------------
   Atom      X         Y         Z
 ------------------------------------------------------------
   30 H   -3.33325   4.86880  -0.47452
 ------------------------------------------------------------

 Electric field gradient in molecular frame (a.u.)
         XX             YY             ZZ             XY             XZ             YZ
 ------------------------------------------------------------------------------------------
        0.020733       0.022433      -0.043166       0.109042       0.151584      -0.141649

 Principal components (a.u.) and orientation 
 of principal axis w.r.t. absolute frame                      Asymmetry parameter eta
 --------------------------------------------------------------------------------------
       -0.273910       0.144756       0.129154                       0.056959

       -0.535080       0.668903       0.516002
        0.516452      -0.224369       0.826399
        0.668556       0.708680      -0.225401
  

 ------------------------------------------------------------
   Atom      X         Y         Z
 ------------------------------------------------------------
   31 H   -3.23769   4.03261  -3.66797
 ------------------------------------------------------------

 Electric field gradient in molecular frame (a.u.)
         XX             YY             ZZ             XY             XZ             YZ
 ------------------------------------------------------------------------------------------
        0.042295       0.132076      -0.174371       0.019452      -0.176806       0.040747

 Principal components (a.u.) and orientation 
 of principal axis w.r.t. absolute frame                      Asymmetry parameter eta
 --------------------------------------------------------------------------------------
       -0.278341       0.142797       0.135544                       0.026058

        0.485060       0.754725       0.441709
       -0.109131      -0.448918       0.886884
        0.867645      -0.478396      -0.135388
  

 ------------------------------------------------------------
   Atom      X         Y         Z
 ------------------------------------------------------------
   32 H   -0.02551   7.10563  -2.34357
 ------------------------------------------------------------

 Electric field gradient in molecular frame (a.u.)
         XX             YY             ZZ             XY             XZ             YZ
 ------------------------------------------------------------------------------------------
        0.124857      -0.260182       0.135326       0.070512      -0.011730       0.040113

 Principal components (a.u.) and orientation 
 of principal axis w.r.t. absolute frame                      Asymmetry parameter eta
 --------------------------------------------------------------------------------------
       -0.276877       0.143085       0.133791                       0.033568

       -0.174844      -0.624061       0.761562
        0.979475      -0.031457       0.199097
       -0.100292       0.780742       0.616752
  

 ------------------------------------------------------------
   Atom      X         Y         Z
 ------------------------------------------------------------
   33 H    1.28520   4.46922  -3.87038
 ------------------------------------------------------------

 Electric field gradient in molecular frame (a.u.)
         XX             YY             ZZ             XY             XZ             YZ
 ------------------------------------------------------------------------------------------
        0.052246       0.104125      -0.156372       0.057826       0.161003      -0.104843

 Principal components (a.u.) and orientation 
 of principal axis w.r.t. absolute frame                      Asymmetry parameter eta
 --------------------------------------------------------------------------------------
       -0.281113       0.141601       0.139512                       0.007430

       -0.456563       0.444934       0.770444
        0.296792       0.892531      -0.339562
        0.838728      -0.073630       0.539550
  

 ------------------------------------------------------------
   Atom      X         Y         Z
 ------------------------------------------------------------
   34 H    4.86450   6.60674   2.38891
 ------------------------------------------------------------

 Electric field gradient in molecular frame (a.u.)
         XX             YY             ZZ             XY             XZ             YZ
 ------------------------------------------------------------------------------------------
       -0.002603       0.127197      -0.124594       0.038553      -0.199033       0.056560

 Principal components (a.u.) and orientation 
 of principal axis w.r.t. absolute frame                      Asymmetry parameter eta
 --------------------------------------------------------------------------------------
       -0.283169       0.145540       0.137629                       0.027937

        0.585650       0.719554       0.373170
       -0.164418      -0.345355       0.923957
        0.793713      -0.602472      -0.083950
  

 ------------------------------------------------------------
   Atom      X         Y         Z
 ------------------------------------------------------------
   35 H    4.89320   7.40433  -0.84773
 ------------------------------------------------------------

 Electric field gradient in molecular frame (a.u.)
         XX             YY             ZZ             XY             XZ             YZ
 ------------------------------------------------------------------------------------------
       -0.006510       0.122241      -0.115731      -0.060489       0.197235       0.070698

 Principal components (a.u.) and orientation 
 of principal axis w.r.t. absolute frame                      Asymmetry parameter eta
 --------------------------------------------------------------------------------------
       -0.286871       0.148641       0.138230                       0.036294

       -0.592609       0.661023       0.460285
       -0.221451      -0.683118       0.695923
        0.774451       0.310480       0.551206
  

 ------------------------------------------------------------
   Atom      X         Y         Z
 ------------------------------------------------------------
   36 H    2.47785   8.59346   1.18750
 ------------------------------------------------------------

 Electric field gradient in molecular frame (a.u.)
         XX             YY             ZZ             XY             XZ             YZ
 ------------------------------------------------------------------------------------------
       -0.000610      -0.128945       0.129554       0.192408       0.049395      -0.073082

 Principal components (a.u.) and orientation 
 of principal axis w.r.t. absolute frame                      Asymmetry parameter eta
 --------------------------------------------------------------------------------------
       -0.286297       0.148871       0.137426                       0.039974

       -0.570883      -0.071554       0.817908
        0.794400      -0.299808       0.528246
        0.207417       0.951312       0.227998
  

 ------------------------------------------------------------
   Atom      X         Y         Z
 ------------------------------------------------------------
   37 H    1.01945  -8.51487  -1.44784
 ------------------------------------------------------------

 Electric field gradient in molecular frame (a.u.)
         XX             YY             ZZ             XY             XZ             YZ
 ------------------------------------------------------------------------------------------
        0.067347      -0.009578      -0.057769       0.108275       0.127591      -0.168272

 Principal components (a.u.) and orientation 
 of principal axis w.r.t. absolute frame                      Asymmetry parameter eta
 --------------------------------------------------------------------------------------
       -0.283476       0.147390       0.136085                       0.039881

       -0.430514       0.893408       0.128373
        0.589886       0.170853       0.789204
        0.683149       0.415489      -0.600564
  

 ------------------------------------------------------------
   Atom      X         Y         Z
 ------------------------------------------------------------
   38 H    0.81915  -7.86258   1.82081
 ------------------------------------------------------------

 Electric field gradient in molecular frame (a.u.)
         XX             YY             ZZ             XY             XZ             YZ
 ------------------------------------------------------------------------------------------
        0.098096       0.106746      -0.204842       0.035700      -0.133379       0.104689

 Principal components (a.u.) and orientation 
 of principal axis w.r.t. absolute frame                      Asymmetry parameter eta
 --------------------------------------------------------------------------------------
       -0.286294       0.149472       0.136822                       0.044184

        0.337918       0.870650       0.357464
       -0.270782      -0.273811       0.922878
        0.901381      -0.408652       0.143230
  

 ------------------------------------------------------------
   Atom      X         Y         Z
 ------------------------------------------------------------
   39 H   -1.91578  -7.69462  -0.12477
 ------------------------------------------------------------

 Electric field gradient in molecular frame (a.u.)
         XX             YY             ZZ             XY             XZ             YZ
 ------------------------------------------------------------------------------------------
       -0.272948       0.126080       0.146867      -0.079476      -0.016666      -0.001306

 Principal components (a.u.) and orientation 
 of principal axis w.r.t. absolute frame                      Asymmetry parameter eta
 --------------------------------------------------------------------------------------
       -0.288828       0.148016       0.140812                       0.024941

        0.981409      -0.086388      -0.171388
        0.188108       0.255657       0.948291
        0.038104       0.962900      -0.267154
  

 ------------------------------------------------------------
   Atom      X         Y         Z
 ------------------------------------------------------------
   40 H   -6.78335  -0.04333  -3.69409
 ------------------------------------------------------------

 Electric field gradient in molecular frame (a.u.)
         XX             YY             ZZ             XY             XZ             YZ
 ------------------------------------------------------------------------------------------
        0.134478       0.062379      -0.196857       0.028481       0.051990      -0.170078

 Principal components (a.u.) and orientation 
 of principal axis w.r.t. absolute frame                      Asymmetry parameter eta
 --------------------------------------------------------------------------------------
       -0.289356       0.147775       0.141581                       0.021409

       -0.138406       0.431292       0.891533
        0.440191       0.833181      -0.334725
        0.887173      -0.346117       0.305168
  

 ------------------------------------------------------------
   Atom      X         Y         Z
 ------------------------------------------------------------
   41 H   -8.87026   0.21043  -1.08842
 ------------------------------------------------------------

 Electric field gradient in molecular frame (a.u.)
         XX             YY             ZZ             XY             XZ             YZ
 ------------------------------------------------------------------------------------------
       -0.183536       0.101472       0.082063      -0.119665       0.139293       0.053806

 Principal components (a.u.) and orientation 
 of principal axis w.r.t. absolute frame                      Asymmetry parameter eta
 --------------------------------------------------------------------------------------
       -0.287441       0.146716       0.140725                       0.020843

        0.870337      -0.107383       0.480607
        0.319626       0.865621      -0.385408
       -0.374637       0.489049       0.787704
  

 ------------------------------------------------------------
   Atom      X         Y         Z
 ------------------------------------------------------------
   42 H   -7.24622   2.90316  -2.16315
 ------------------------------------------------------------

 Electric field gradient in molecular frame (a.u.)
         XX             YY             ZZ             XY             XZ             YZ
 ------------------------------------------------------------------------------------------
        0.140840      -0.276755       0.135915       0.036524      -0.007402       0.064300

 Principal components (a.u.) and orientation 
 of principal axis w.r.t. absolute frame                      Asymmetry parameter eta
 --------------------------------------------------------------------------------------
       -0.289759       0.146873       0.142887                       0.013756

       -0.086124      -0.539913       0.837303
        0.984887       0.080622       0.153291
       -0.150268       0.837851       0.524809
  

 Task  times  cpu:      449.4s     wall:      450.0s


                                NWChem Input Module
                                -------------------


 Summary of allocated global arrays
-----------------------------------
  No active global arrays


                         GA Statistics for process    0
                         ------------------------------

       create   destroy   get      put      acc     scatter   gather  read&inc
calls:  210      210     5.47e+05 7376     3.95e+05    0        0     5724     
number of processes/call 1.00e+00 1.15e+00 1.00e+00 0.00e+00 0.00e+00
bytes total:             5.44e+08 6.03e+07 3.24e+08 0.00e+00 0.00e+00 4.58e+04
bytes remote:            1.14e+08 2.04e+07 5.37e+07 0.00e+00 0.00e+00 0.00e+00
Max memory consumed for GA by this process: 10446976 bytes

MA_summarize_allocated_blocks: starting scan ...
MA_summarize_allocated_blocks: scan completed: 0 heap blocks, 0 stack blocks
MA usage statistics:

	allocation statistics:
					      heap	     stack
					      ----	     -----
	current number of blocks	         0	         0
	maximum number of blocks	        22	        51
	current total bytes		         0	         0
	maximum total bytes		   9712496	  22540232
	maximum total K-bytes		      9713	     22541
	maximum total M-bytes		        10	        23


                                     CITATION
                                     --------
                Please cite the following reference when publishing
                           results obtained with NWChem:

                 M. Valiev, E.J. Bylaska, N. Govind, K. Kowalski,
              T.P. Straatsma, H.J.J. van Dam, D. Wang, J. Nieplocha,
                        E. Apra, T.L. Windus, W.A. de Jong
                 "NWChem: a comprehensive and scalable open-source
                  solution for large scale molecular simulations"
                      Comput. Phys. Commun. 181, 1477 (2010)
                           doi:10.1016/j.cpc.2010.04.018

                                      AUTHORS
                                      -------
          E. Apra, E. J. Bylaska, W. A. de Jong, N. Govind, K. Kowalski,
       T. P. Straatsma, M. Valiev, H. J. J. van Dam, D. Wang, T. L. Windus,
        J. Hammond, J. Autschbach, K. Bhaskaran-Nair, J. Brabec, K. Lopata,
       S. A. Fischer, S. Krishnamoorthy, W. Ma, M. Klemm, O. Villa, Y. Chen,
    V. Anisimov, F. Aquino, S. Hirata, M. T. Hackler, T. Risthaus, M. Malagoli,
       A. Marenich, A. Otero-de-la-Roza, J. Mullin, P. Nichols, R. Peverati,
     J. Pittner, Y. Zhao, P.-D. Fan, A. Fonari, M. Williamson, R. J. Harrison,
       J. R. Rehr, M. Dupuis, D. Silverstein, D. M. A. Smith, J. Nieplocha,
        V. Tipparaju, M. Krishnan, B. E. Van Kuiken, A. Vazquez-Mayagoitia,
        L. Jensen, M. Swart, Q. Wu, T. Van Voorhis, A. A. Auer, M. Nooijen,
      L. D. Crosby, E. Brown, G. Cisneros, G. I. Fann, H. Fruchtl, J. Garza,
        K. Hirao, R. A. Kendall, J. A. Nichols, K. Tsemekhman, K. Wolinski,
     J. Anchell, D. E. Bernholdt, P. Borowski, T. Clark, D. Clerc, H. Dachsel,
   M. J. O. Deegan, K. Dyall, D. Elwood, E. Glendening, M. Gutowski, A. C. Hess,
         J. Jaffe, B. G. Johnson, J. Ju, R. Kobayashi, R. Kutteh, Z. Lin,
   R. Littlefield, X. Long, B. Meng, T. Nakajima, S. Niu, L. Pollack, M. Rosing,
   K. Glaesemann, G. Sandrone, M. Stave, H. Taylor, G. Thomas, J. H. van Lenthe,
                               A. T. Wong, Z. Zhang.

 Total times  cpu:      449.8s     wall:      450.4s
