# Supplementary material for: Reference-free NOE NMR analysis
Source: Chem Sci. 2020 Aug 31;11(36):9930–6. doi: 10.1039/d0sc02970j (PMC8162118; doi:10.1039/d0sc02970j)
Supplement: SC-011-D0SC02970J-s002 [file SC-011-D0SC02970J-s002.piz › artemisinin_structures/artemisin_RRSRSSS/artemisin_RRSRSSS_b36315.nw]

start molecule

title molecule
 

geometry units angstroms print xyz autosym
  C       -1.79210        4.77560       -3.63150
  O       -0.57640        5.25680       -3.04730
  C       -0.46990        5.08770       -1.69770
  C       -1.80500        4.93860       -0.94860
  C       -2.77690        5.94160       -1.59910
  C       -3.04490        5.51460       -3.06060
  C       -4.07000        6.28960       -0.84870
  C       -5.19290        5.28610       -1.04870
  C       -5.52610        5.09070       -2.53970
  C       -4.26240        4.57130       -3.26830
  C       -4.47300        4.22940       -4.76930
  C       -3.99280        5.24880       -5.82050
  C       -2.53730        5.75350       -5.64350
  O       -1.71280        4.74900       -5.05990
  C       -1.93530        6.11380       -6.99940
  O        0.62570        5.07350       -1.14870
  C       -1.58710        5.18250        0.54490
  C       -6.72370        4.13770       -2.64380
  O       -2.47320        6.93720       -4.84500
  O       -3.38080        6.75070       -3.72710
  H       -1.83540        3.71380       -3.35450
  H       -2.15450        3.90650       -1.07010
  H       -2.23020        6.89930       -1.63510
  H       -4.42480        7.26380       -1.21330
  H       -3.88730        6.43610        0.22010
  H       -6.08160        5.64480       -0.51470
  H       -4.91560        4.32760       -0.59180
  H       -5.82720        6.05510       -2.96870
  H       -4.02650        3.61290       -2.77980
  H       -5.51600        3.98500       -4.98560
  H       -3.92930        3.29350       -4.96440
  H       -4.68590        6.09870       -5.85130
  H       -4.08140        4.74280       -6.79110
  H       -0.91260        6.48980       -6.87690
  H       -1.87950        5.24040       -7.65780
  H       -2.51300        6.90190       -7.49390
  H       -0.79830        4.53150        0.93810
  H       -1.28840        6.21810        0.74080
  H       -2.49340        4.96560        1.11850
  H       -6.44730        3.11810       -2.35520
  H       -7.53830        4.46410       -1.98760
  H       -7.13320        4.10990       -3.65710
end
BASIS "ao basis" PRINT
* library 6-31G*
END
scf
 direct
end
dft
xc b3lyp
end
property
 efieldgrad
end
task dft property
