# Supplementary material for: Reference-free NOE NMR analysis
Source: Chem Sci. 2020 Aug 31;11(36):9930–6. doi: 10.1039/d0sc02970j (PMC8162118; doi:10.1039/d0sc02970j)
Supplement: SC-011-D0SC02970J-s002 [file SC-011-D0SC02970J-s002.piz › artemisinin_structures/artemisin_RRSRSSS/artemisin_RRSRSSS_b36311.nw]

start molecule

title molecule
 

geometry units angstroms print xyz autosym
  C       -1.81110        4.67480       -3.59930
  O       -0.59260        5.24800       -3.10710
  C       -0.41710        5.26730       -1.76170
  C       -1.64570        4.88640       -0.93880
  C       -2.85510        5.66900       -1.49170
  C       -3.06070        5.39140       -3.00880
  C       -4.14190        5.44440       -0.67910
  C       -5.35740        5.99440       -1.41640
  C       -5.62360        5.25430       -2.74100
  C       -4.34490        4.57160       -3.31000
  C       -4.50830        4.24520       -4.81620
  C       -3.99650        5.30500       -5.80630
  C       -2.52420        5.72210       -5.58270
  O       -1.78350        4.63590       -5.02980
  C       -1.87220        6.09480       -6.91190
  O        0.66810        5.55940       -1.27230
  C       -1.38950        5.17020        0.54450
  C       -6.74950        4.22850       -2.53430
  O       -2.40610        6.87230       -4.73970
  O       -3.29530        6.69360       -3.59990
  H       -1.80440        3.62070       -3.29440
  H       -1.79940        3.80510       -1.04200
  H       -2.61180        6.73810       -1.38360
  H       -4.06070        5.95270        0.28890
  H       -4.28480        4.37800       -0.46610
  H       -5.18920        7.05830       -1.62900
  H       -6.23540        5.95760       -0.76060
  H       -5.99240        5.99460       -3.46350
  H       -4.24040        3.60280       -2.79870
  H       -5.55260        4.02330       -5.05980
  H       -3.96970        3.30890       -5.01780
  H       -4.65060        6.18510       -5.78560
  H       -4.10140        4.86150       -6.80510
  H       -0.83150        6.40210       -6.75470
  H       -1.85490        5.24500       -7.60270
  H       -2.38990        6.93510       -7.38650
  H       -0.47880        4.66640        0.88760
  H       -1.26300        6.24280        0.72830
  H       -2.21170        4.80730        1.16850
  H       -6.46400        3.47160       -1.79580
  H       -7.65950        4.72200       -2.17540
  H       -7.00780        3.71270       -3.46310
end
BASIS "ao basis" PRINT
* library 6-31G*
END
scf
 direct
end
dft
xc b3lyp
end
property
 efieldgrad
end
task dft property
