# Supplementary material for: Reference-free NOE NMR analysis
Source: Chem Sci. 2020 Aug 31;11(36):9930–6. doi: 10.1039/d0sc02970j (PMC8162118; doi:10.1039/d0sc02970j)
Supplement: SC-011-D0SC02970J-s002 [file SC-011-D0SC02970J-s002.piz › artemisinin_structures/artemisin_RRSRSSS/artemisin_RRSRSSS_b36313.out]

 argument  1 = artemisin_SSSRSRR/artemisin_SSSRSRR_b36313.nw
  Warning: test file already existed: ./molecule.dir_check_s.5
                                         
                                         


              Northwest Computational Chemistry Package (NWChem) 6.6
              ------------------------------------------------------


                    Environmental Molecular Sciences Laboratory
                       Pacific Northwest National Laboratory
                                Richland, WA 99352

                              Copyright (c) 1994-2015
                       Pacific Northwest National Laboratory
                            Battelle Memorial Institute

             NWChem is an open-source computational chemistry package
                        distributed under the terms of the
                      Educational Community License (ECL) 2.0
             A copy of the license is included with this distribution
                              in the LICENSE.TXT file

                                  ACKNOWLEDGMENT
                                  --------------

            This software and its documentation were developed at the
            EMSL at Pacific Northwest National Laboratory, a multiprogram
            national laboratory, operated for the U.S. Department of Energy
            by Battelle under Contract Number DE-AC05-76RL01830. Support
            for this work was provided by the Department of Energy Office
            of Biological and Environmental Research, Office of Basic
            Energy Sciences, and the Office of Advanced Scientific Computing.


           Job information
           ---------------

    hostname        = nmrserver1
    program         = /home/software/NWChem/bin/nwchem
    date            = Sun Jul 23 20:52:48 2017

    compiled        = Mon_Dec_26_22:57:25_2016
    source          = /home/software/src/nwchem-6.6
    nwchem branch   = 6.6
    nwchem revision = 27746
    ga revision     = 10594
    input           = artemisin_SSSRSRR/artemisin_SSSRSRR_b36313.nw
    prefix          = molecule.
    data base       = ./molecule.db
    status          = startup
    nproc           =        6
    time left       =     -1s


           Memory information
           ------------------

    heap     =   13107200 doubles =    100.0 Mbytes
    stack    =   13107197 doubles =    100.0 Mbytes
    global   =   26214400 doubles =    200.0 Mbytes (distinct from heap & stack)
    total    =   52428797 doubles =    400.0 Mbytes
    verify   = yes
    hardfail = no 


           Directory information
           ---------------------

  0 permanent = .
  0 scratch   = .


                                NWChem Input Module
                                -------------------


                                     molecule
                                     --------

 Scaling coordinates for geometry "geometry" by  1.889725989
 (inverse scale =  0.529177249)

 C1  symmetry detected

          ------
          auto-z
          ------


                             Geometry "geometry" -> ""
                             -------------------------

 Output coordinates in angstroms (scale by  1.889725989 to convert to a.u.)

  No.       Tag          Charge          X              Y              Z
 ---- ---------------- ---------- -------------- -------------- --------------
    1 C                    6.0000     0.54062836    -0.59854629    -0.99354541
    2 O                    8.0000     0.73904646    -1.99682329    -0.77689773
    3 C                    6.0000    -0.34992465    -2.73832737    -0.48877989
    4 C                    6.0000    -1.31233118    -2.16390481     0.52985509
    5 C                    6.0000    -1.52171137    -0.63895152     0.44505707
    6 C                    6.0000    -0.21643602     0.11748880     0.14146294
    7 C                    6.0000    -2.60322894    -0.26823915    -0.57576915
    8 C                    6.0000    -2.92276089     1.22910582    -0.54912808
    9 C                    6.0000    -1.84893342     2.09902230     0.13613325
   10 C                    6.0000    -0.43117055     1.61575713    -0.26349514
   11 C                    6.0000     0.68234322     2.51490615     0.31531627
   12 C                    6.0000     2.12282295     2.05857173     0.02878531
   13 C                    6.0000     2.37834487     0.54133423    -0.05706314
   14 O                    8.0000     1.79253336     0.03208314    -1.25807491
   15 C                    6.0000     3.88214321     0.29008451    -0.18324885
   16 O                    8.0000    -0.47664929    -3.87743613    -0.92840539
   17 C                    6.0000    -0.84184392    -2.61893792     1.91538891
   18 C                    6.0000    -2.11376517     3.57143793    -0.19499146
   19 O                    8.0000     1.94280290    -0.18202454     1.09861121
   20 O                    8.0000     0.53575323     0.12179363     1.37414749
   21 H                    1.0000    -0.02031859    -0.51947021    -1.93226613
   22 H                    1.0000    -2.28198563    -2.64693980     0.34850819
   23 H                    1.0000    -1.89750768    -0.32093201     1.42882504
   24 H                    1.0000    -3.52602109    -0.82757541    -0.37824877
   25 H                    1.0000    -2.28991918    -0.55486297    -1.58678143
   26 H                    1.0000    -3.87722643     1.38147674    -0.02845471
   27 H                    1.0000    -3.08711417     1.56541369    -1.58099264
   28 H                    1.0000    -1.95983340     1.99182067     1.22374133
   29 H                    1.0000    -0.38127389     1.69999048    -1.35901236
   30 H                    1.0000     0.55011827     2.60037336     1.40224441
   31 H                    1.0000     0.58191388     3.53569873    -0.07203034
   32 H                    1.0000     2.75987514     2.49658754     0.80783721
   33 H                    1.0000     2.42577721     2.51324513    -0.92411728
   34 H                    1.0000     4.08235354    -0.78325658    -0.28526933
   35 H                    1.0000     4.29895841     0.78131941    -1.06908840
   36 H                    1.0000     4.42017353     0.63482974     0.70634688
   37 H                    1.0000    -0.83349005    -3.71343517     1.97621297
   38 H                    1.0000     0.17512749    -2.28233593     2.13731204
   39 H                    1.0000    -1.50948244    -2.24917808     2.70017752
   40 H                    1.0000    -1.90483456     3.78536131    -1.24836680
   41 H                    1.0000    -3.15965360     3.83108057     0.00244596
   42 H                    1.0000    -1.49858906     4.23523714     0.42006494

      Atomic Mass 
      ----------- 

      C                 12.000000
      O                 15.994910
      H                  1.007825


 Effective nuclear repulsion energy (a.u.)    1853.6251265799

            Nuclear Dipole moment (a.u.) 
            ----------------------------
        X                 Y               Z
 ---------------- ---------------- ----------------
     0.0000000000    -0.0000000000    -0.0000000000


                                Z-matrix (autoz)
                                -------- 

 Units are Angstrom for bonds and degrees for angles

      Type          Name      I     J     K     L     M      Value
      ----------- --------  ----- ----- ----- ----- ----- ----------
    1 Stretch                  1     2                       1.42881
    2 Stretch                  1     6                       1.54081
    3 Stretch                  1    14                       1.42651
    4 Stretch                  1    21                       1.09641
    5 Stretch                  2     3                       1.34859
    6 Stretch                  3     4                       1.51453
    7 Stretch                  3    16                       1.22756
    8 Stretch                  4     5                       1.54159
    9 Stretch                  4    17                       1.53236
   10 Stretch                  4    22                       1.09838
   11 Stretch                  5     6                       1.53887
   12 Stretch                  5     7                       1.53271
   13 Stretch                  5    23                       1.10007
   14 Stretch                  6    10                       1.56682
   15 Stretch                  6    20                       1.44406
   16 Stretch                  7     8                       1.53129
   17 Stretch                  7    24                       1.09700
   18 Stretch                  7    25                       1.09657
   19 Stretch                  8     9                       1.54254
   20 Stretch                  8    26                       1.09787
   21 Stretch                  8    27                       1.09766
   22 Stretch                  9    10                       1.55026
   23 Stretch                  9    18                       1.53225
   24 Stretch                  9    28                       1.09849
   25 Stretch                 10    11                       1.54383
   26 Stretch                 10    29                       1.09988
   27 Stretch                 11    12                       1.53796
   28 Stretch                 11    30                       1.09827
   29 Stretch                 11    31                       1.09642
   30 Stretch                 12    13                       1.54100
   31 Stretch                 12    32                       1.09755
   32 Stretch                 12    33                       1.09842
   33 Stretch                 13    14                       1.43001
   34 Stretch                 13    15                       1.52986
   35 Stretch                 13    19                       1.43127
   36 Stretch                 15    34                       1.09661
   37 Stretch                 15    35                       1.09533
   38 Stretch                 15    36                       1.09531
   39 Stretch                 17    37                       1.09622
   40 Stretch                 17    38                       1.09398
   41 Stretch                 17    39                       1.09469
   42 Stretch                 18    40                       1.09500
   43 Stretch                 18    41                       1.09557
   44 Stretch                 18    42                       1.09424
   45 Stretch                 19    20                       1.46561
   46 Bend                     1     2     3               117.28048
   47 Bend                     1     6     5               109.49053
   48 Bend                     1     6    10               108.74353
   49 Bend                     1     6    20               111.97845
   50 Bend                     1    14    13               111.17399
   51 Bend                     2     1     6               114.28794
   52 Bend                     2     1    14               109.80853
   53 Bend                     2     1    21               105.75068
   54 Bend                     2     3     4               116.63271
   55 Bend                     2     3    16               121.13565
   56 Bend                     3     4     5               115.11844
   57 Bend                     3     4    17               107.48171
   58 Bend                     3     4    22               106.44759
   59 Bend                     4     3    16               121.81756
   60 Bend                     4     5     6               112.45132
   61 Bend                     4     5     7               111.82242
   62 Bend                     4     5    23               106.44983
   63 Bend                     4    17    37               110.42571
   64 Bend                     4    17    38               112.17755
   65 Bend                     4    17    39               111.14033
   66 Bend                     5     4    17               112.65505
   67 Bend                     5     4    22               107.82064
   68 Bend                     5     6    10               113.87817
   69 Bend                     5     6    20               105.95460
   70 Bend                     5     7     8               111.84889
   71 Bend                     5     7    24               110.50710
   72 Bend                     5     7    25               110.44042
   73 Bend                     6     1    14               111.24525
   74 Bend                     6     1    21               110.22998
   75 Bend                     6     5     7               110.37888
   76 Bend                     6     5    23               108.90974
   77 Bend                     6    10     9               110.90418
   78 Bend                     6    10    11               111.17285
   79 Bend                     6    10    29               108.93222
   80 Bend                     6    20    19               109.81421
   81 Bend                     7     5    23               106.53746
   82 Bend                     7     8     9               114.45092
   83 Bend                     7     8    26               108.98821
   84 Bend                     7     8    27               108.32960
   85 Bend                     8     7    24               108.65751
   86 Bend                     8     7    25               109.34460
   87 Bend                     8     9    10               110.26273
   88 Bend                     8     9    18               109.00224
   89 Bend                     8     9    28               108.33208
   90 Bend                     9     8    26               108.43664
   91 Bend                     9     8    27               110.42980
   92 Bend                     9    10    11               112.42159
   93 Bend                     9    10    29               105.92466
   94 Bend                     9    18    40               111.26285
   95 Bend                     9    18    41               110.71954
   96 Bend                     9    18    42               111.36472
   97 Bend                    10     6    20               106.80791
   98 Bend                    10     9    18               113.69815
   99 Bend                    10     9    28               108.48971
  100 Bend                    10    11    12               115.65119
  101 Bend                    10    11    30               109.24053
  102 Bend                    10    11    31               110.10383
  103 Bend                    11    10    29               107.22394
  104 Bend                    11    12    13               117.24680
  105 Bend                    11    12    32               107.03680
  106 Bend                    11    12    33               107.28536
  107 Bend                    12    11    30               108.67710
  108 Bend                    12    11    31               107.23072
  109 Bend                    12    13    14               109.23761
  110 Bend                    12    13    15               109.22542
  111 Bend                    12    13    19               113.71351
  112 Bend                    13    12    32               109.64738
  113 Bend                    13    12    33               108.26958
  114 Bend                    13    15    34               110.35783
  115 Bend                    13    15    35               111.53734
  116 Bend                    13    15    36               111.35613
  117 Bend                    13    19    20               109.82687
  118 Bend                    14     1    21               104.97202
  119 Bend                    14    13    15               105.95713
  120 Bend                    14    13    19               111.93184
  121 Bend                    15    13    19               106.42261
  122 Bend                    17     4    22               106.84278
  123 Bend                    18     9    28               106.87548
  124 Bend                    24     7    25               105.84751
  125 Bend                    26     8    27               105.85085
  126 Bend                    30    11    31               105.43553
  127 Bend                    32    12    33               106.88738
  128 Bend                    34    15    35               107.11248
  129 Bend                    34    15    36               107.09434
  130 Bend                    35    15    36               109.19378
  131 Bend                    37    17    38               106.78997
  132 Bend                    37    17    39               107.58464
  133 Bend                    38    17    39               108.51768
  134 Bend                    40    18    41               108.01200
  135 Bend                    40    18    42               108.35699
  136 Bend                    41    18    42               106.95595
  137 Torsion                  1     2     3     4         -44.88574
  138 Torsion                  1     2     3    16         142.37017
  139 Torsion                  1     6     5     4          45.25338
  140 Torsion                  1     6     5     7         -80.37842
  141 Torsion                  1     6     5    23         162.99168
  142 Torsion                  1     6    10     9         139.17883
  143 Torsion                  1     6    10    11         -94.96239
  144 Torsion                  1     6    10    29          22.97843
  145 Torsion                  1     6    20    19          17.20319
  146 Torsion                  1    14    13    12        -100.49715
  147 Torsion                  1    14    13    15         141.95292
  148 Torsion                  1    14    13    19          26.35064
  149 Torsion                  2     1     6     5         -51.88117
  150 Torsion                  2     1     6    10        -176.87908
  151 Torsion                  2     1     6    20          65.33051
  152 Torsion                  2     1    14    13         -92.73540
  153 Torsion                  2     3     4     5          38.17472
  154 Torsion                  2     3     4    17         -88.24305
  155 Torsion                  2     3     4    22         157.56990
  156 Torsion                  3     2     1     6          53.03489
  157 Torsion                  3     2     1    14         178.84430
  158 Torsion                  3     2     1    21         -68.39418
  159 Torsion                  3     4     5     6         -39.32123
  160 Torsion                  3     4     5     7          85.52199
  161 Torsion                  3     4     5    23        -158.50613
  162 Torsion                  3     4    17    37         -59.69458
  163 Torsion                  3     4    17    38          59.29678
  164 Torsion                  3     4    17    39        -179.01200
  165 Torsion                  4     5     6    10         167.22178
  166 Torsion                  4     5     6    20         -75.68383
  167 Torsion                  4     5     7     8         173.61836
  168 Torsion                  4     5     7    24          52.42296
  169 Torsion                  4     5     7    25         -64.35567
  170 Torsion                  5     4     3    16        -149.13454
  171 Torsion                  5     4    17    37         172.44701
  172 Torsion                  5     4    17    38         -68.56163
  173 Torsion                  5     4    17    39          53.12960
  174 Torsion                  5     6     1    14        -176.93447
  175 Torsion                  5     6     1    21          67.04559
  176 Torsion                  5     6    10     9          16.79885
  177 Torsion                  5     6    10    11         142.65763
  178 Torsion                  5     6    10    29         -99.40155
  179 Torsion                  5     6    20    19         136.51720
  180 Torsion                  5     7     8     9          17.74391
  181 Torsion                  5     7     8    26        -103.84787
  182 Torsion                  5     7     8    27         141.42564
  183 Torsion                  6     1    14    13          34.78947
  184 Torsion                  6     5     4    17          84.40321
  185 Torsion                  6     5     4    22        -157.95316
  186 Torsion                  6     5     7     8         -60.39522
  187 Torsion                  6     5     7    24         178.40938
  188 Torsion                  6     5     7    25          61.63076
  189 Torsion                  6    10     9     8         -58.90381
  190 Torsion                  6    10     9    18         178.33841
  191 Torsion                  6    10     9    28          59.58392
  192 Torsion                  6    10    11    12          51.75942
  193 Torsion                  6    10    11    30         -71.18824
  194 Torsion                  6    10    11    31         173.47464
  195 Torsion                  6    20    19    13          43.28922
  196 Torsion                  7     5     4    17        -150.75357
  197 Torsion                  7     5     4    22         -33.10993
  198 Torsion                  7     5     6    10          41.58997
  199 Torsion                  7     5     6    20         158.68437
  200 Torsion                  7     8     9    10          41.10400
  201 Torsion                  7     8     9    18         166.57261
  202 Torsion                  7     8     9    28         -77.48022
  203 Torsion                  8     7     5    23          57.69981
  204 Torsion                  8     9    10    11         175.93732
  205 Torsion                  8     9    10    29          59.14013
  206 Torsion                  8     9    18    40         -69.92634
  207 Torsion                  8     9    18    41          50.20218
  208 Torsion                  8     9    18    42         169.06931
  209 Torsion                  9     8     7    24         140.00357
  210 Torsion                  9     8     7    25        -104.90836
  211 Torsion                  9    10     6    20         -99.79996
  212 Torsion                  9    10    11    12         176.77117
  213 Torsion                  9    10    11    30          53.82351
  214 Torsion                  9    10    11    31         -61.51361
  215 Torsion                 10     6     1    14          58.06762
  216 Torsion                 10     6     1    21         -57.95232
  217 Torsion                 10     6     5    23         -75.03992
  218 Torsion                 10     6    20    19        -101.73665
  219 Torsion                 10     9     8    26         162.99778
  220 Torsion                 10     9     8    27         -81.44505
  221 Torsion                 10     9    18    40          53.52114
  222 Torsion                 10     9    18    41         173.64966
  223 Torsion                 10     9    18    42         -67.48322
  224 Torsion                 10    11    12    13         -32.89723
  225 Torsion                 10    11    12    32        -156.49464
  226 Torsion                 10    11    12    33          89.07718
  227 Torsion                 11    10     6    20          26.05882
  228 Torsion                 11    10     9    18          53.17955
  229 Torsion                 11    10     9    28         -65.57495
  230 Torsion                 11    12    13    14          71.06358
  231 Torsion                 11    12    13    15        -173.46415
  232 Torsion                 11    12    13    19         -54.76489
  233 Torsion                 12    11    10    29         -67.21039
  234 Torsion                 12    13    15    34        -177.79008
  235 Torsion                 12    13    15    35         -58.85265
  236 Torsion                 12    13    15    36          63.41120
  237 Torsion                 12    13    19    20          53.67741
  238 Torsion                 13    12    11    30          90.34738
  239 Torsion                 13    12    11    31        -156.13763
  240 Torsion                 13    14     1    21         153.99944
  241 Torsion                 14     1     6    20         -59.72279
  242 Torsion                 14    13    12    32        -166.67555
  243 Torsion                 14    13    12    33         -50.40026
  244 Torsion                 14    13    15    34         -60.23200
  245 Torsion                 14    13    15    35          58.70543
  246 Torsion                 14    13    15    36        -179.03072
  247 Torsion                 14    13    19    20         -70.71159
  248 Torsion                 15    13    12    32         -51.20328
  249 Torsion                 15    13    12    33          65.07202
  250 Torsion                 15    13    19    20         173.96998
  251 Torsion                 16     3     4    17          84.44768
  252 Torsion                 16     3     4    22         -29.73936
  253 Torsion                 17     4     5    23         -34.78169
  254 Torsion                 18     9     8    26         -71.53361
  255 Torsion                 18     9     8    27          44.02356
  256 Torsion                 18     9    10    29         -63.61764
  257 Torsion                 19    13    12    32          67.49598
  258 Torsion                 19    13    12    33        -176.22873
  259 Torsion                 19    13    15    34          59.06080
  260 Torsion                 19    13    15    35         177.99824
  261 Torsion                 19    13    15    36         -59.73792
  262 Torsion                 20     6     1    21        -175.74273
  263 Torsion                 20     6     5    23          42.05448
  264 Torsion                 20     6    10    29         143.99964
  265 Torsion                 22     4     5    23          82.86194
  266 Torsion                 22     4    17    37          54.22778
  267 Torsion                 22     4    17    38         173.21913
  268 Torsion                 22     4    17    39         -65.08964
  269 Torsion                 23     5     7    24         -63.49559
  270 Torsion                 23     5     7    25         179.72578
  271 Torsion                 24     7     8    26          18.41179
  272 Torsion                 24     7     8    27         -96.31470
  273 Torsion                 25     7     8    26         133.49986
  274 Torsion                 25     7     8    27          18.77337
  275 Torsion                 26     8     9    28          44.41355
  276 Torsion                 27     8     9    28         159.97072
  277 Torsion                 28     9    10    29         177.62786
  278 Torsion                 28     9    18    40         173.19594
  279 Torsion                 28     9    18    41         -66.67554
  280 Torsion                 28     9    18    42          52.19159
  281 Torsion                 29    10    11    30         169.84195
  282 Torsion                 29    10    11    31          54.50483
  283 Torsion                 30    11    12    32         -33.25003
  284 Torsion                 30    11    12    33        -147.67821
  285 Torsion                 31    11    12    32          80.26497
  286 Torsion                 31    11    12    33         -34.16321


            XYZ format geometry
            -------------------
    42
 geometry
 C                     0.54062836    -0.59854629    -0.99354541
 O                     0.73904646    -1.99682329    -0.77689773
 C                    -0.34992465    -2.73832737    -0.48877989
 C                    -1.31233118    -2.16390481     0.52985509
 C                    -1.52171137    -0.63895152     0.44505707
 C                    -0.21643602     0.11748880     0.14146294
 C                    -2.60322894    -0.26823915    -0.57576915
 C                    -2.92276089     1.22910582    -0.54912808
 C                    -1.84893342     2.09902230     0.13613325
 C                    -0.43117055     1.61575713    -0.26349514
 C                     0.68234322     2.51490615     0.31531627
 C                     2.12282295     2.05857173     0.02878531
 C                     2.37834487     0.54133423    -0.05706314
 O                     1.79253336     0.03208314    -1.25807491
 C                     3.88214321     0.29008451    -0.18324885
 O                    -0.47664929    -3.87743613    -0.92840539
 C                    -0.84184392    -2.61893792     1.91538891
 C                    -2.11376517     3.57143793    -0.19499146
 O                     1.94280290    -0.18202454     1.09861121
 O                     0.53575323     0.12179363     1.37414749
 H                    -0.02031859    -0.51947021    -1.93226613
 H                    -2.28198563    -2.64693980     0.34850819
 H                    -1.89750768    -0.32093201     1.42882504
 H                    -3.52602109    -0.82757541    -0.37824877
 H                    -2.28991918    -0.55486297    -1.58678143
 H                    -3.87722643     1.38147674    -0.02845471
 H                    -3.08711417     1.56541369    -1.58099264
 H                    -1.95983340     1.99182067     1.22374133
 H                    -0.38127389     1.69999048    -1.35901236
 H                     0.55011827     2.60037336     1.40224441
 H                     0.58191388     3.53569873    -0.07203034
 H                     2.75987514     2.49658754     0.80783721
 H                     2.42577721     2.51324513    -0.92411728
 H                     4.08235354    -0.78325658    -0.28526933
 H                     4.29895841     0.78131941    -1.06908840
 H                     4.42017353     0.63482974     0.70634688
 H                    -0.83349005    -3.71343517     1.97621297
 H                     0.17512749    -2.28233593     2.13731204
 H                    -1.50948244    -2.24917808     2.70017752
 H                    -1.90483456     3.78536131    -1.24836680
 H                    -3.15965360     3.83108057     0.00244596
 H                    -1.49858906     4.23523714     0.42006494

 ==============================================================================
                                internuclear distances
 ------------------------------------------------------------------------------
       center one      |      center two      | atomic units |  angstroms
 ------------------------------------------------------------------------------
    2 O                |   1 C                |     2.70005  |     1.42881
    3 C                |   2 O                |     2.54847  |     1.34859
    4 C                |   3 C                |     2.86205  |     1.51453
    5 C                |   4 C                |     2.91319  |     1.54159
    6 C                |   1 C                |     2.91171  |     1.54081
    6 C                |   5 C                |     2.90804  |     1.53887
    7 C                |   5 C                |     2.89640  |     1.53271
    8 C                |   7 C                |     2.89372  |     1.53129
    9 C                |   8 C                |     2.91499  |     1.54254
   10 C                |   6 C                |     2.96085  |     1.56682
   10 C                |   9 C                |     2.92956  |     1.55026
   11 C                |  10 C                |     2.91741  |     1.54383
   12 C                |  11 C                |     2.90632  |     1.53796
   13 C                |  12 C                |     2.91206  |     1.54100
   14 O                |   1 C                |     2.69572  |     1.42651
   14 O                |  13 C                |     2.70234  |     1.43001
   15 C                |  13 C                |     2.89101  |     1.52986
   16 O                |   3 C                |     2.31975  |     1.22756
   17 C                |   4 C                |     2.89573  |     1.53236
   18 C                |   9 C                |     2.89553  |     1.53225
   19 O                |  13 C                |     2.70470  |     1.43127
   20 O                |   6 C                |     2.72888  |     1.44406
   21 H                |   1 C                |     2.07191  |     1.09641
   22 H                |   4 C                |     2.07564  |     1.09838
   23 H                |   5 C                |     2.07883  |     1.10007
   24 H                |   7 C                |     2.07304  |     1.09700
   25 H                |   7 C                |     2.07221  |     1.09657
   26 H                |   8 C                |     2.07468  |     1.09787
   27 H                |   8 C                |     2.07428  |     1.09766
   28 H                |   9 C                |     2.07585  |     1.09849
   29 H                |  10 C                |     2.07848  |     1.09988
   30 H                |  11 C                |     2.07543  |     1.09827
   31 H                |  11 C                |     2.07194  |     1.09642
   32 H                |  12 C                |     2.07407  |     1.09755
   33 H                |  12 C                |     2.07572  |     1.09842
   34 H                |  15 C                |     2.07229  |     1.09661
   35 H                |  15 C                |     2.06988  |     1.09533
   36 H                |  15 C                |     2.06984  |     1.09531
   37 H                |  17 C                |     2.07155  |     1.09622
   38 H                |  17 C                |     2.06731  |     1.09398
   39 H                |  17 C                |     2.06867  |     1.09469
   40 H                |  18 C                |     2.06924  |     1.09500
   41 H                |  18 C                |     2.07033  |     1.09557
   42 H                |  18 C                |     2.06782  |     1.09424
 ------------------------------------------------------------------------------
                         number of included internuclear distances:         44
 ==============================================================================


 ==============================================================================
                                 internuclear angles
 ------------------------------------------------------------------------------
        center 1       |       center 2       |       center 3       |  degrees
 ------------------------------------------------------------------------------
    2 O                |   1 C                |   6 C                |   114.29
    2 O                |   1 C                |  14 O                |   109.81
    2 O                |   1 C                |  21 H                |   105.75
    6 C                |   1 C                |  14 O                |   111.25
    6 C                |   1 C                |  21 H                |   110.23
   14 O                |   1 C                |  21 H                |   104.97
    1 C                |   2 O                |   3 C                |   117.28
    2 O                |   3 C                |   4 C                |   116.63
    2 O                |   3 C                |  16 O                |   121.14
    4 C                |   3 C                |  16 O                |   121.82
    3 C                |   4 C                |   5 C                |   115.12
    3 C                |   4 C                |  17 C                |   107.48
    3 C                |   4 C                |  22 H                |   106.45
    5 C                |   4 C                |  17 C                |   112.66
    5 C                |   4 C                |  22 H                |   107.82
   17 C                |   4 C                |  22 H                |   106.84
    4 C                |   5 C                |   6 C                |   112.45
    4 C                |   5 C                |   7 C                |   111.82
    4 C                |   5 C                |  23 H                |   106.45
    6 C                |   5 C                |   7 C                |   110.38
    6 C                |   5 C                |  23 H                |   108.91
    7 C                |   5 C                |  23 H                |   106.54
    1 C                |   6 C                |   5 C                |   109.49
    1 C                |   6 C                |  10 C                |   108.74
    1 C                |   6 C                |  20 O                |   111.98
    5 C                |   6 C                |  10 C                |   113.88
    5 C                |   6 C                |  20 O                |   105.95
   10 C                |   6 C                |  20 O                |   106.81
    5 C                |   7 C                |   8 C                |   111.85
    5 C                |   7 C                |  24 H                |   110.51
    5 C                |   7 C                |  25 H                |   110.44
    8 C                |   7 C                |  24 H                |   108.66
    8 C                |   7 C                |  25 H                |   109.34
   24 H                |   7 C                |  25 H                |   105.85
    7 C                |   8 C                |   9 C                |   114.45
    7 C                |   8 C                |  26 H                |   108.99
    7 C                |   8 C                |  27 H                |   108.33
    9 C                |   8 C                |  26 H                |   108.44
    9 C                |   8 C                |  27 H                |   110.43
   26 H                |   8 C                |  27 H                |   105.85
    8 C                |   9 C                |  10 C                |   110.26
    8 C                |   9 C                |  18 C                |   109.00
    8 C                |   9 C                |  28 H                |   108.33
   10 C                |   9 C                |  18 C                |   113.70
   10 C                |   9 C                |  28 H                |   108.49
   18 C                |   9 C                |  28 H                |   106.88
    6 C                |  10 C                |   9 C                |   110.90
    6 C                |  10 C                |  11 C                |   111.17
    6 C                |  10 C                |  29 H                |   108.93
    9 C                |  10 C                |  11 C                |   112.42
    9 C                |  10 C                |  29 H                |   105.92
   11 C                |  10 C                |  29 H                |   107.22
   10 C                |  11 C                |  12 C                |   115.65
   10 C                |  11 C                |  30 H                |   109.24
   10 C                |  11 C                |  31 H                |   110.10
   12 C                |  11 C                |  30 H                |   108.68
   12 C                |  11 C                |  31 H                |   107.23
   30 H                |  11 C                |  31 H                |   105.44
   11 C                |  12 C                |  13 C                |   117.25
   11 C                |  12 C                |  32 H                |   107.04
   11 C                |  12 C                |  33 H                |   107.29
   13 C                |  12 C                |  32 H                |   109.65
   13 C                |  12 C                |  33 H                |   108.27
   32 H                |  12 C                |  33 H                |   106.89
   12 C                |  13 C                |  14 O                |   109.24
   12 C                |  13 C                |  15 C                |   109.23
   12 C                |  13 C                |  19 O                |   113.71
   14 O                |  13 C                |  15 C                |   105.96
   14 O                |  13 C                |  19 O                |   111.93
   15 C                |  13 C                |  19 O                |   106.42
    1 C                |  14 O                |  13 C                |   111.17
   13 C                |  15 C                |  34 H                |   110.36
   13 C                |  15 C                |  35 H                |   111.54
   13 C                |  15 C                |  36 H                |   111.36
   34 H                |  15 C                |  35 H                |   107.11
   34 H                |  15 C                |  36 H                |   107.09
   35 H                |  15 C                |  36 H                |   109.19
    4 C                |  17 C                |  37 H                |   110.43
    4 C                |  17 C                |  38 H                |   112.18
    4 C                |  17 C                |  39 H                |   111.14
   37 H                |  17 C                |  38 H                |   106.79
   37 H                |  17 C                |  39 H                |   107.58
   38 H                |  17 C                |  39 H                |   108.52
    9 C                |  18 C                |  40 H                |   111.26
    9 C                |  18 C                |  41 H                |   110.72
    9 C                |  18 C                |  42 H                |   111.36
   40 H                |  18 C                |  41 H                |   108.01
   40 H                |  18 C                |  42 H                |   108.36
   41 H                |  18 C                |  42 H                |   106.96
 ------------------------------------------------------------------------------
                            number of included internuclear angles:         89
 ==============================================================================


 Summary of "ao basis" -> "" (cartesian)
 ------------------------------------------------------------------------------
       Tag                 Description            Shells   Functions and Types
 ---------------- ------------------------------  ------  ---------------------
 *                           6-31G*                   on all atoms 


                              NWChem Property Module
                              ----------------------


                                     molecule

  itol2e modified to match energy
  convergence criterion.

                                 NWChem DFT Module
                                 -----------------


                                     molecule


                      Basis "ao basis" -> "ao basis" (cartesian)
                      -----
  C (Carbon)
  ----------
            Exponent  Coefficients 
       -------------- ---------------------------------------------------------
  1 S  3.04752490E+03  0.001835
  1 S  4.57369510E+02  0.014037
  1 S  1.03948690E+02  0.068843
  1 S  2.92101550E+01  0.232184
  1 S  9.28666300E+00  0.467941
  1 S  3.16392700E+00  0.362312

  2 S  7.86827240E+00 -0.119332
  2 S  1.88128850E+00 -0.160854
  2 S  5.44249300E-01  1.143456

  3 P  7.86827240E+00  0.068999
  3 P  1.88128850E+00  0.316424
  3 P  5.44249300E-01  0.744308

  4 S  1.68714400E-01  1.000000

  5 P  1.68714400E-01  1.000000

  6 D  8.00000000E-01  1.000000

  O (Oxygen)
  ----------
            Exponent  Coefficients 
       -------------- ---------------------------------------------------------
  1 S  5.48467170E+03  0.001831
  1 S  8.25234950E+02  0.013950
  1 S  1.88046960E+02  0.068445
  1 S  5.29645000E+01  0.232714
  1 S  1.68975700E+01  0.470193
  1 S  5.79963530E+00  0.358521

  2 S  1.55396160E+01 -0.110778
  2 S  3.59993360E+00 -0.148026
  2 S  1.01376180E+00  1.130767

  3 P  1.55396160E+01  0.070874
  3 P  3.59993360E+00  0.339753
  3 P  1.01376180E+00  0.727159

  4 S  2.70005800E-01  1.000000

  5 P  2.70005800E-01  1.000000

  6 D  8.00000000E-01  1.000000

  H (Hydrogen)
  ------------
            Exponent  Coefficients 
       -------------- ---------------------------------------------------------
  1 S  1.87311370E+01  0.033495
  1 S  2.82539370E+00  0.234727
  1 S  6.40121700E-01  0.813757

  2 S  1.61277800E-01  1.000000


 Summary of "ao basis" -> "ao basis" (cartesian)
 ------------------------------------------------------------------------------
       Tag                 Description            Shells   Functions and Types
 ---------------- ------------------------------  ------  ---------------------
 C                           6-31G*                  6       15   3s2p1d
 O                           6-31G*                  6       15   3s2p1d
 H                           6-31G*                  2        2   2s


 Summary of "ao basis" -> "ao basis" (cartesian)
 ------------------------------------------------------------------------------
       Tag                 Description            Shells   Functions and Types
 ---------------- ------------------------------  ------  ---------------------
 C                           6-31G*                  6       15   3s2p1d
 O                           6-31G*                  6       15   3s2p1d
 H                           6-31G*                  2        2   2s


  Caching 1-el integrals 
  itol2e modified to match energy
  convergence criterion.

            General Information
            -------------------
          SCF calculation type: DFT
          Wavefunction type:  closed shell.
          No. of atoms     :    42
          No. of electrons :   152
           Alpha electrons :    76
            Beta electrons :    76
          Charge           :     0
          Spin multiplicity:     1
          Use of symmetry is: off; symmetry adaption is: off
          Maximum number of iterations:  30
          AO basis - number of functions:   344
                     number of shells:   164
          Convergence on energy requested: 1.00D-07
          Convergence on density requested: 1.00D-05
          Convergence on gradient requested: 5.00D-04

              XC Information
              --------------
                         B3LYP Method XC Potential
                     Hartree-Fock (Exact) Exchange  0.200          
                        Slater Exchange Functional  0.800 local    
                    Becke 1988 Exchange Functional  0.720 non-local
              Lee-Yang-Parr Correlation Functional  0.810          
                  VWN I RPA Correlation Functional  0.190 local    

             Grid Information
             ----------------
          Grid used for XC integration:  fine      
          Radial quadrature: Mura-Knowles        
          Angular quadrature: Lebedev. 
          Tag              B.-S. Rad. Rad. Pts. Rad. Cut. Ang. Pts.
          ---              ---------- --------- --------- ---------
          C                   0.70       70          15.0       590
          O                   0.60       70          14.0       590
          H                   0.35       60          14.0       590
          Grid pruning is: on 
          Number of quadrature shells:  2720
          Spatial weights used:  Erf1

          Convergence Information
          -----------------------
          Convergence aids based upon iterative change in 
          total energy or number of iterations. 
          Levelshifting, if invoked, occurs when the 
          HOMO/LUMO gap drops below (HL_TOL): 1.00D-02
          DIIS, if invoked, will attempt to extrapolate 
          using up to (NFOCK): 10 stored Fock matrices.

                    Damping( 0%)  Levelshifting(0.5)       DIIS
                  --------------- ------------------- ---------------
          dE  on:    start            ASAP                start   
          dE off:    2 iters         30 iters            30 iters 


      Screening Tolerance Information
      -------------------------------
          Density screening/tol_rho: 1.00D-11
          AO Gaussian exp screening on grid/accAOfunc:  16
          CD Gaussian exp screening on grid/accCDfunc:  20
          XC Gaussian exp screening on grid/accXCfunc:  20
          Schwarz screening/accCoul: 1.00D-08


      Superposition of Atomic Density Guess
      -------------------------------------

 Sum of atomic energies:        -949.63668925

      Non-variational initial energy
      ------------------------------

 Total energy =    -962.395861
 1-e energy   =   -4981.352803
 2-e energy   =    2165.331815
 HOMO         =      -0.270449
 LUMO         =      -0.000528

   Time after variat. SCF:      7.1
   Time prior to 1st pass:      7.1

 Grid_pts file          = ./molecule.gridpts.0
 Record size in doubles =  12289        No. of grid_pts per rec  =   3070
 Max. records in memory =     97        Max. recs in file   =     21248

 Grid integrated density:     151.999977392364
 Requested integration accuracy:   0.10E-06

           Memory utilization after 1st SCF pass: 
           Heap Space remaining (MW):       11.89            11893136
          Stack Space remaining (MW):       13.10            13103364

   convergence    iter        energy       DeltaE   RMS-Dens  Diis-err    time
 ---------------- ----- ----------------- --------- --------- ---------  ------
 d= 0,ls=0.0,diis     1   -960.4619430376 -2.81D+03  9.13D-03  3.96D+00    49.8
 Grid integrated density:     151.999976417435
 Requested integration accuracy:   0.10E-06
 d= 0,ls=0.0,diis     2   -959.9157265135  5.46D-01  7.06D-03  9.58D+00    87.8
 Grid integrated density:     151.999980782366
 Requested integration accuracy:   0.10E-06
 d= 0,ls=0.0,diis     3   -960.7922028751 -8.76D-01  2.14D-03  7.92D-01   125.8
 Grid integrated density:     151.999980298679
 Requested integration accuracy:   0.10E-06
 d= 0,ls=0.0,diis     4   -960.8482351651 -5.60D-02  9.54D-04  2.24D-01   163.7
 Grid integrated density:     151.999979830323
 Requested integration accuracy:   0.10E-06
 d= 0,ls=0.0,diis     5   -960.8682234539 -2.00D-02  2.30D-04  1.00D-02   201.6
 Grid integrated density:     151.999978353287
 Requested integration accuracy:   0.10E-06
  Resetting Diis
 d= 0,ls=0.0,diis     6   -960.8690627613 -8.39D-04  8.72D-05  8.55D-04   244.2
 Grid integrated density:     151.999978445586
 Requested integration accuracy:   0.10E-06
 d= 0,ls=0.0,diis     7   -960.8691539812 -9.12D-05  4.25D-05  5.19D-05   286.8
 Grid integrated density:     151.999978411832
 Requested integration accuracy:   0.10E-06
 d= 0,ls=0.0,diis     8   -960.8691458531  8.13D-06  2.51D-05  1.31D-04   329.4
 Grid integrated density:     151.999978419128
 Requested integration accuracy:   0.10E-06
 d= 0,ls=0.0,diis     9   -960.8691596631 -1.38D-05  5.01D-06  5.04D-06   372.1
 Grid integrated density:     151.999978425197
 Requested integration accuracy:   0.10E-06
 d= 0,ls=0.0,diis    10   -960.8691601187 -4.56D-07  1.18D-06  3.26D-07   414.7
 Grid integrated density:     151.999978425611
 Requested integration accuracy:   0.10E-06
 d= 0,ls=0.0,diis    11   -960.8691601507 -3.20D-08  2.97D-07  1.69D-08   457.3


         Total DFT energy =     -960.869160150706
      One electron energy =    -4993.986827718254
           Coulomb energy =     2312.138497562182
    Exchange-Corr. energy =     -132.645956574498
 Nuclear repulsion energy =     1853.625126579863

 Numeric. integr. density =      151.999978425611

     Total iterative time =    450.2s


                       DFT Final Molecular Orbital Analysis
                       ------------------------------------

 Vector   20  Occ=2.000000D+00  E=-1.017976D+01
              MO Center= -8.4D-01, -2.6D+00,  1.9D+00, r^2= 2.8D-02
   Bfn.  Coefficient  Atom+Function         Bfn.  Coefficient  Atom+Function  
  ----- ------------  ---------------      ----- ------------  ---------------
   241      0.992952  17 C  s         

 Vector   21  Occ=2.000000D+00  E=-1.142876D+00
              MO Center=  1.2D+00, -1.4D-01,  5.7D-01, r^2= 1.9D+00
   Bfn.  Coefficient  Atom+Function         Bfn.  Coefficient  Atom+Function  
  ----- ------------  ---------------      ----- ------------  ---------------
   272      0.280351  19 O  s               276      0.279122  19 O  s         
   287      0.264149  20 O  s               291      0.244730  20 O  s         
   201      0.168862  14 O  s         

 Vector   22  Occ=2.000000D+00  E=-1.103883D+00
              MO Center=  5.3D-01, -1.8D+00, -4.9D-01, r^2= 2.3D+00
   Bfn.  Coefficient  Atom+Function         Bfn.  Coefficient  Atom+Function  
  ----- ------------  ---------------      ----- ------------  ---------------
    21      0.371712   2 O  s                17      0.351248   2 O  s         
    32      0.180779   3 C  s                16     -0.162454   2 O  s         

 Vector   23  Occ=2.000000D+00  E=-1.053504D+00
              MO Center=  1.3D+00, -5.0D-01, -7.2D-01, r^2= 3.2D+00
   Bfn.  Coefficient  Atom+Function         Bfn.  Coefficient  Atom+Function  
  ----- ------------  ---------------      ----- ------------  ---------------
   201      0.409501  14 O  s               197      0.368893  14 O  s         
   291     -0.175090  20 O  s               196     -0.171101  14 O  s         
   287     -0.150755  20 O  s         

 Vector   24  Occ=2.000000D+00  E=-1.006130D+00
              MO Center= -7.9D-02, -2.9D+00, -7.6D-01, r^2= 2.5D+00
   Bfn.  Coefficient  Atom+Function         Bfn.  Coefficient  Atom+Function  
  ----- ------------  ---------------      ----- ------------  ---------------
   231      0.383851  16 O  s               227      0.370478  16 O  s         
    21     -0.242614   2 O  s                17     -0.209081   2 O  s         
    34     -0.202866   3 C  py              226     -0.172422  16 O  s         

 Vector   25  Occ=2.000000D+00  E=-9.466347D-01
              MO Center=  1.0D+00,  8.2D-03,  6.8D-01, r^2= 2.4D+00
   Bfn.  Coefficient  Atom+Function         Bfn.  Coefficient  Atom+Function  
  ----- ------------  ---------------      ----- ------------  ---------------
   276      0.355973  19 O  s               291     -0.323573  20 O  s         
   272      0.299372  19 O  s               287     -0.254566  20 O  s         
    77     -0.171921   6 C  s         

 Vector   26  Occ=2.000000D+00  E=-8.556695D-01
              MO Center= -1.1D+00,  5.3D-01,  4.0D-02, r^2= 4.9D+00
   Bfn.  Coefficient  Atom+Function         Bfn.  Coefficient  Atom+Function  
  ----- ------------  ---------------      ----- ------------  ---------------
   291     -0.171088  20 O  s                62      0.162290   5 C  s         

 Vector   27  Occ=2.000000D+00  E=-8.190948D-01
              MO Center= -7.6D-01,  1.2D-01,  3.0D-01, r^2= 6.7D+00
   Bfn.  Coefficient  Atom+Function         Bfn.  Coefficient  Atom+Function  
  ----- ------------  ---------------      ----- ------------  ---------------
    47      0.196467   4 C  s                62      0.159511   5 C  s         
    51      0.156120   4 C  s         

 Vector   28  Occ=2.000000D+00  E=-7.998814D-01
              MO Center=  5.4D-01,  9.5D-01, -2.5D-02, r^2= 8.0D+00
   Bfn.  Coefficient  Atom+Function         Bfn.  Coefficient  Atom+Function  
  ----- ------------  ---------------      ----- ------------  ---------------
   167      0.197688  12 C  s         

 Vector   29  Occ=2.000000D+00  E=-7.697328D-01
              MO Center=  2.2D-02,  4.1D-01, -3.2D-01, r^2= 6.3D+00
   Bfn.  Coefficient  Atom+Function         Bfn.  Coefficient  Atom+Function  
  ----- ------------  ---------------      ----- ------------  ---------------
   291     -0.204558  20 O  s                 2      0.201201   1 C  s         
     6      0.152711   1 C  s               287     -0.151268  20 O  s         

 Vector   30  Occ=2.000000D+00  E=-7.608003D-01
              MO Center= -7.4D-01, -2.3D-01,  3.0D-01, r^2= 9.4D+00
   Bfn.  Coefficient  Atom+Function         Bfn.  Coefficient  Atom+Function  
  ----- ------------  ---------------      ----- ------------  ---------------
   242      0.170748  17 C  s                47      0.161536   4 C  s         
    92     -0.157351   7 C  s         

 Vector   31  Occ=2.000000D+00  E=-7.336801D-01
              MO Center=  8.4D-01,  9.6D-01, -8.2D-02, r^2= 8.8D+00
   Bfn.  Coefficient  Atom+Function         Bfn.  Coefficient  Atom+Function  
  ----- ------------  ---------------      ----- ------------  ---------------
   212      0.206886  15 C  s               216      0.189648  15 C  s         

 Vector   32  Occ=2.000000D+00  E=-6.975284D-01
              MO Center=  2.9D-01,  4.7D-01, -3.6D-01, r^2= 7.7D+00
   Bfn.  Coefficient  Atom+Function         Bfn.  Coefficient  Atom+Function  
  ----- ------------  ---------------      ----- ------------  ---------------
     2      0.209345   1 C  s                19      0.189899   2 O  py        
     6      0.187301   1 C  s               137     -0.165611  10 C  s         
   141     -0.158657  10 C  s               167      0.155731  12 C  s         

 Vector   33  Occ=2.000000D+00  E=-6.878924D-01
              MO Center= -9.8D-01,  5.3D-01,  3.2D-01, r^2= 1.1D+01
   Bfn.  Coefficient  Atom+Function         Bfn.  Coefficient  Atom+Function  
  ----- ------------  ---------------      ----- ------------  ---------------
   257     -0.203409  18 C  s               261     -0.200686  18 C  s         
   242      0.186683  17 C  s               246      0.179797  17 C  s         
    62     -0.157545   5 C  s                66     -0.155675   5 C  s         

 Vector   34  Occ=2.000000D+00  E=-6.616814D-01
              MO Center=  9.3D-01,  6.7D-01, -3.5D-02, r^2= 8.3D+00
   Bfn.  Coefficient  Atom+Function         Bfn.  Coefficient  Atom+Function  
  ----- ------------  ---------------      ----- ------------  ---------------
   212      0.179985  15 C  s               216      0.178356  15 C  s         
   152      0.150722  11 C  s         

 Vector   35  Occ=2.000000D+00  E=-6.421195D-01
              MO Center= -7.1D-01, -1.7D+00,  5.2D-01, r^2= 5.6D+00
   Bfn.  Coefficient  Atom+Function         Bfn.  Coefficient  Atom+Function  
  ----- ------------  ---------------      ----- ------------  ---------------
   242      0.198103  17 C  s               246      0.197914  17 C  s         
    32     -0.170032   3 C  s                47     -0.151141   4 C  s         

 Vector   36  Occ=2.000000D+00  E=-6.253375D-01
              MO Center= -1.4D+00,  7.2D-01, -7.2D-02, r^2= 7.4D+00
   Bfn.  Coefficient  Atom+Function         Bfn.  Coefficient  Atom+Function  
  ----- ------------  ---------------      ----- ------------  ---------------
    96      0.174873   7 C  s               122     -0.162022   9 C  s         
    92      0.160702   7 C  s               257      0.156229  18 C  s         
   261      0.155134  18 C  s               126     -0.152602   9 C  s         

 Vector   37  Occ=2.000000D+00  E=-6.055921D-01
              MO Center=  3.1D-01,  9.2D-01,  3.6D-02, r^2= 6.6D+00
   Bfn.  Coefficient  Atom+Function         Bfn.  Coefficient  Atom+Function  
  ----- ------------  ---------------      ----- ------------  ---------------
   156      0.176568  11 C  s               152      0.171041  11 C  s         

 Vector   38  Occ=2.000000D+00  E=-5.941901D-01
              MO Center=  1.7D-01, -4.9D-01, -2.0D-01, r^2= 7.5D+00
   Bfn.  Coefficient  Atom+Function         Bfn.  Coefficient  Atom+Function  
  ----- ------------  ---------------      ----- ------------  ---------------
    19      0.229351   2 O  py                4     -0.166179   1 C  py        
    33     -0.153403   3 C  px        

 Vector   39  Occ=2.000000D+00  E=-5.621726D-01
              MO Center=  9.2D-01,  5.4D-02, -6.6D-02, r^2= 4.8D+00
   Bfn.  Coefficient  Atom+Function         Bfn.  Coefficient  Atom+Function  
  ----- ------------  ---------------      ----- ------------  ---------------
   185      0.221417  13 C  pz              198     -0.210602  14 O  px        
   273      0.180997  19 O  px              288     -0.177483  20 O  px        

 Vector   40  Occ=2.000000D+00  E=-5.531494D-01
              MO Center= -1.3D+00,  9.3D-01, -6.2D-02, r^2= 6.6D+00
   Bfn.  Coefficient  Atom+Function         Bfn.  Coefficient  Atom+Function  
  ----- ------------  ---------------      ----- ------------  ---------------
   126      0.173320   9 C  s               122      0.168334   9 C  s         

 Vector   41  Occ=2.000000D+00  E=-5.340484D-01
              MO Center=  9.2D-01, -2.1D-01, -5.1D-01, r^2= 5.5D+00
   Bfn.  Coefficient  Atom+Function         Bfn.  Coefficient  Atom+Function  
  ----- ------------  ---------------      ----- ------------  ---------------
     5      0.220139   1 C  pz                3      0.189524   1 C  px        
   301     -0.170663  21 H  s               291     -0.154801  20 O  s         

 Vector   42  Occ=2.000000D+00  E=-5.251356D-01
              MO Center= -3.9D-02, -6.9D-02,  1.0D-01, r^2= 7.1D+00
   Bfn.  Coefficient  Atom+Function         Bfn.  Coefficient  Atom+Function  
  ----- ------------  ---------------      ----- ------------  ---------------
    78      0.142392   6 C  px              288      0.140857  20 O  px        
   273     -0.130699  19 O  px              276     -0.129447  19 O  s         

 Vector   43  Occ=2.000000D+00  E=-5.003421D-01
              MO Center= -4.8D-01,  6.8D-01,  4.6D-02, r^2= 6.8D+00
   Bfn.  Coefficient  Atom+Function         Bfn.  Coefficient  Atom+Function  
  ----- ------------  ---------------      ----- ------------  ---------------
   139     -0.160364  10 C  py               79      0.152513   6 C  py        

 Vector   44  Occ=2.000000D+00  E=-4.851457D-01
              MO Center=  3.7D-01, -3.5D-01,  1.5D-01, r^2= 8.0D+00
   Bfn.  Coefficient  Atom+Function         Bfn.  Coefficient  Atom+Function  
  ----- ------------  ---------------      ----- ------------  ---------------
    48      0.184444   4 C  px              276     -0.160266  19 O  s         
   169     -0.155181  12 C  py              274      0.151954  19 O  py        

 Vector   45  Occ=2.000000D+00  E=-4.800375D-01
              MO Center= -1.2D+00,  3.9D-01, -5.3D-02, r^2= 7.7D+00
   Bfn.  Coefficient  Atom+Function         Bfn.  Coefficient  Atom+Function  
  ----- ------------  ---------------      ----- ------------  ---------------
    93      0.164451   7 C  px        

 Vector   46  Occ=2.000000D+00  E=-4.675441D-01
              MO Center= -1.8D-01, -3.4D-01, -5.3D-02, r^2= 9.5D+00
   Bfn.  Coefficient  Atom+Function         Bfn.  Coefficient  Atom+Function  
  ----- ------------  ---------------      ----- ------------  ---------------
   231     -0.179686  16 O  s               229      0.168127  16 O  py        
   275     -0.161034  19 O  pz        

 Vector   47  Occ=2.000000D+00  E=-4.557364D-01
              MO Center=  2.8D-01, -8.4D-02,  1.5D-02, r^2= 9.4D+00
   Bfn.  Coefficient  Atom+Function         Bfn.  Coefficient  Atom+Function  
  ----- ------------  ---------------      ----- ------------  ---------------
   154      0.160382  11 C  py              213     -0.154403  15 C  px        

 Vector   48  Occ=2.000000D+00  E=-4.461346D-01
              MO Center= -2.1D-01,  1.7D-01, -2.8D-02, r^2= 1.1D+01
   Bfn.  Coefficient  Atom+Function         Bfn.  Coefficient  Atom+Function  
  ----- ------------  ---------------      ----- ------------  ---------------
   229      0.186349  16 O  py              291     -0.185111  20 O  s         
   290     -0.176671  20 O  pz              258      0.153167  18 C  px        
   123      0.150000   9 C  px        

 Vector   49  Occ=2.000000D+00  E=-4.450117D-01
              MO Center=  5.1D-01,  4.8D-01, -6.7D-02, r^2= 9.2D+00
   Bfn.  Coefficient  Atom+Function         Bfn.  Coefficient  Atom+Function  
  ----- ------------  ---------------      ----- ------------  ---------------
   170      0.203349  12 C  pz               18     -0.167046   2 O  px        
   323      0.161972  32 H  s         

 Vector   50  Occ=2.000000D+00  E=-4.382750D-01
              MO Center= -2.5D-01, -8.6D-01, -1.4D-01, r^2= 1.1D+01
   Bfn.  Coefficient  Atom+Function         Bfn.  Coefficient  Atom+Function  
  ----- ------------  ---------------      ----- ------------  ---------------
   229      0.238478  16 O  py              231     -0.207177  16 O  s         

 Vector   51  Occ=2.000000D+00  E=-4.314409D-01
              MO Center= -7.8D-02, -1.3D+00, -1.2D-01, r^2= 1.0D+01
   Bfn.  Coefficient  Atom+Function         Bfn.  Coefficient  Atom+Function  
  ----- ------------  ---------------      ----- ------------  ---------------
   229      0.236849  16 O  py              231     -0.210736  16 O  s         
    34     -0.197462   3 C  py        

 Vector   52  Occ=2.000000D+00  E=-4.263712D-01
              MO Center= -5.9D-01,  1.0D+00,  1.1D-03, r^2= 1.1D+01
   Bfn.  Coefficient  Atom+Function         Bfn.  Coefficient  Atom+Function  
  ----- ------------  ---------------      ----- ------------  ---------------
   260      0.202788  18 C  pz              290      0.173585  20 O  pz        

 Vector   53  Occ=2.000000D+00  E=-4.163400D-01
              MO Center=  9.0D-01,  2.2D-01,  3.0D-01, r^2= 8.3D+00
   Bfn.  Coefficient  Atom+Function         Bfn.  Coefficient  Atom+Function  
  ----- ------------  ---------------      ----- ------------  ---------------
   290      0.194123  20 O  pz              275      0.170170  19 O  pz        
   273      0.163949  19 O  px              215      0.155489  15 C  pz        

 Vector   54  Occ=2.000000D+00  E=-4.108304D-01
              MO Center= -1.8D-02,  5.1D-01,  2.6D-02, r^2= 1.1D+01
   Bfn.  Coefficient  Atom+Function         Bfn.  Coefficient  Atom+Function  
  ----- ------------  ---------------      ----- ------------  ---------------
   258     -0.166849  18 C  px              108      0.160743   8 C  px        
   183      0.151382  13 C  px        

 Vector   55  Occ=2.000000D+00  E=-4.070138D-01
              MO Center=  3.3D-01,  7.7D-01, -4.4D-02, r^2= 1.0D+01
   Bfn.  Coefficient  Atom+Function         Bfn.  Coefficient  Atom+Function  
  ----- ------------  ---------------      ----- ------------  ---------------
   170     -0.149774  12 C  pz              140      0.148349  10 C  pz        
   289      0.147376  20 O  py              215     -0.145415  15 C  pz        
   258      0.139116  18 C  px        

 Vector   56  Occ=2.000000D+00  E=-4.009012D-01
              MO Center= -1.2D+00,  2.8D-01,  2.1D-01, r^2= 1.0D+01
   Bfn.  Coefficient  Atom+Function         Bfn.  Coefficient  Atom+Function  
  ----- ------------  ---------------      ----- ------------  ---------------
   260      0.189994  18 C  pz              244     -0.169069  17 C  py        
   110     -0.167963   8 C  pz        

 Vector   57  Occ=2.000000D+00  E=-3.986828D-01
              MO Center=  1.0D+00, -2.3D-01,  4.9D-01, r^2= 9.2D+00
   Bfn.  Coefficient  Atom+Function         Bfn.  Coefficient  Atom+Function  
  ----- ------------  ---------------      ----- ------------  ---------------
   274      0.238837  19 O  py              215     -0.196621  15 C  pz        
   289      0.179252  20 O  py              278      0.156571  19 O  py        

 Vector   58  Occ=2.000000D+00  E=-3.951674D-01
              MO Center=  1.6D+00,  7.1D-02, -7.3D-02, r^2= 8.3D+00
   Bfn.  Coefficient  Atom+Function         Bfn.  Coefficient  Atom+Function  
  ----- ------------  ---------------      ----- ------------  ---------------
   200      0.229300  14 O  pz              214      0.176161  15 C  py        
   183     -0.162940  13 C  px              290      0.161085  20 O  pz        
   329      0.158548  35 H  s         

 Vector   59  Occ=2.000000D+00  E=-3.925209D-01
              MO Center=  1.3D+00,  7.8D-01,  1.5D-01, r^2= 9.0D+00
   Bfn.  Coefficient  Atom+Function         Bfn.  Coefficient  Atom+Function  
  ----- ------------  ---------------      ----- ------------  ---------------
   215      0.214726  15 C  pz              154      0.159234  11 C  py        
   331      0.151255  36 H  s         

 Vector   60  Occ=2.000000D+00  E=-3.853253D-01
              MO Center= -5.5D-01,  5.2D-01,  2.3D-01, r^2= 1.0D+01
   Bfn.  Coefficient  Atom+Function         Bfn.  Coefficient  Atom+Function  
  ----- ------------  ---------------      ----- ------------  ---------------
   258     -0.164561  18 C  px              199     -0.163570  14 O  py        
    63      0.159322   5 C  px        

 Vector   61  Occ=2.000000D+00  E=-3.768430D-01
              MO Center= -8.9D-02, -9.5D-01,  2.9D-01, r^2= 9.9D+00
   Bfn.  Coefficient  Atom+Function         Bfn.  Coefficient  Atom+Function  
  ----- ------------  ---------------      ----- ------------  ---------------
   230      0.182151  16 O  pz               20      0.165943   2 O  pz        
   245      0.157774  17 C  pz               35      0.155024   3 C  pz        
   243     -0.155781  17 C  px              337      0.152808  39 H  s         

 Vector   62  Occ=2.000000D+00  E=-3.740909D-01
              MO Center= -3.8D-02, -7.4D-01,  2.3D-01, r^2= 9.7D+00
   Bfn.  Coefficient  Atom+Function         Bfn.  Coefficient  Atom+Function  
  ----- ------------  ---------------      ----- ------------  ---------------
   245      0.181117  17 C  pz               50     -0.160799   4 C  pz        
   228     -0.157800  16 O  px        

 Vector   63  Occ=2.000000D+00  E=-3.684580D-01
              MO Center= -4.7D-01,  1.2D+00, -1.6D-01, r^2= 1.1D+01
   Bfn.  Coefficient  Atom+Function         Bfn.  Coefficient  Atom+Function  
  ----- ------------  ---------------      ----- ------------  ---------------
   258      0.189456  18 C  px        

 Vector   64  Occ=2.000000D+00  E=-3.593245D-01
              MO Center= -1.3D+00,  8.9D-01,  1.4D-01, r^2= 8.9D+00
   Bfn.  Coefficient  Atom+Function         Bfn.  Coefficient  Atom+Function  
  ----- ------------  ---------------      ----- ------------  ---------------
   124      0.203057   9 C  py              259     -0.198626  18 C  py        
   125     -0.181704   9 C  pz              260      0.170709  18 C  pz        
    95      0.150776   7 C  pz        

 Vector   65  Occ=2.000000D+00  E=-3.559781D-01
              MO Center=  3.4D-01,  6.8D-01, -6.3D-02, r^2= 9.9D+00
   Bfn.  Coefficient  Atom+Function         Bfn.  Coefficient  Atom+Function  
  ----- ------------  ---------------      ----- ------------  ---------------
   168      0.240447  12 C  px              153     -0.202607  11 C  px        
   214     -0.155821  15 C  py        

 Vector   66  Occ=2.000000D+00  E=-3.502798D-01
              MO Center= -7.5D-01,  1.2D-01,  2.9D-01, r^2= 9.3D+00
   Bfn.  Coefficient  Atom+Function         Bfn.  Coefficient  Atom+Function  
  ----- ------------  ---------------      ----- ------------  ---------------
    94      0.163501   7 C  py              109     -0.161489   8 C  py        

 Vector   67  Occ=2.000000D+00  E=-3.429570D-01
              MO Center= -2.4D-01, -2.9D-01,  8.8D-02, r^2= 9.3D+00
   Bfn.  Coefficient  Atom+Function         Bfn.  Coefficient  Atom+Function  
  ----- ------------  ---------------      ----- ------------  ---------------
    18      0.201313   2 O  px              155      0.156978  11 C  pz        

 Vector   68  Occ=2.000000D+00  E=-3.379317D-01
              MO Center=  2.1D-01,  5.1D-01,  1.6D-01, r^2= 8.7D+00
   Bfn.  Coefficient  Atom+Function         Bfn.  Coefficient  Atom+Function  
  ----- ------------  ---------------      ----- ------------  ---------------
   155      0.209088  11 C  pz              275     -0.196236  19 O  pz        
   200     -0.172717  14 O  pz              170     -0.163481  12 C  pz        

 Vector   69  Occ=2.000000D+00  E=-3.220826D-01
              MO Center= -1.4D+00,  5.1D-02,  2.4D-02, r^2= 7.4D+00
   Bfn.  Coefficient  Atom+Function         Bfn.  Coefficient  Atom+Function  
  ----- ------------  ---------------      ----- ------------  ---------------
    95     -0.196842   7 C  pz              110      0.192172   8 C  pz        
   125     -0.185352   9 C  pz               65      0.182350   5 C  pz        
   314     -0.168240  27 H  s         

 Vector   70  Occ=2.000000D+00  E=-3.171497D-01
              MO Center= -6.0D-01,  1.3D-01, -1.4D-01, r^2= 9.1D+00
   Bfn.  Coefficient  Atom+Function         Bfn.  Coefficient  Atom+Function  
  ----- ------------  ---------------      ----- ------------  ---------------
   228      0.189238  16 O  px              140     -0.166460  10 C  pz        
   109     -0.159735   8 C  py        

 Vector   71  Occ=2.000000D+00  E=-3.097491D-01
              MO Center= -7.6D-01,  7.5D-01, -1.8D-01, r^2= 8.5D+00
   Bfn.  Coefficient  Atom+Function         Bfn.  Coefficient  Atom+Function  
  ----- ------------  ---------------      ----- ------------  ---------------
   123      0.238341   9 C  px              138     -0.219268  10 C  px        
   108     -0.183967   8 C  px              153      0.180441  11 C  px        
    20      0.170198   2 O  pz              168     -0.150484  12 C  px        

 Vector   72  Occ=2.000000D+00  E=-3.046221D-01
              MO Center= -2.1D-01,  3.1D-01,  1.9D-01, r^2= 7.3D+00
   Bfn.  Coefficient  Atom+Function         Bfn.  Coefficient  Atom+Function  
  ----- ------------  ---------------      ----- ------------  ---------------
   275      0.216146  19 O  pz               79     -0.190551   6 C  py        
   139      0.184299  10 C  py              290     -0.164603  20 O  pz        

 Vector   73  Occ=2.000000D+00  E=-2.915614D-01
              MO Center=  6.1D-01, -1.2D+00, -6.4D-01, r^2= 6.1D+00
   Bfn.  Coefficient  Atom+Function         Bfn.  Coefficient  Atom+Function  
  ----- ------------  ---------------      ----- ------------  ---------------
    20      0.350846   2 O  pz               24      0.256882   2 O  pz        
   230     -0.257259  16 O  pz              199     -0.231247  14 O  py        
   234     -0.180279  16 O  pz              203     -0.170395  14 O  py        

 Vector   74  Occ=2.000000D+00  E=-2.859122D-01
              MO Center=  8.8D-01, -6.6D-02, -3.4D-01, r^2= 5.6D+00
   Bfn.  Coefficient  Atom+Function         Bfn.  Coefficient  Atom+Function  
  ----- ------------  ---------------      ----- ------------  ---------------
   199      0.292651  14 O  py              198     -0.246463  14 O  px        
   203      0.212202  14 O  py              202     -0.180539  14 O  px        
    20      0.173593   2 O  pz               78     -0.162610   6 C  px        
   169      0.159857  12 C  py               63      0.152355   5 C  px        

 Vector   75  Occ=2.000000D+00  E=-2.596841D-01
              MO Center= -2.1D-01, -2.5D+00, -3.7D-01, r^2= 5.3D+00
   Bfn.  Coefficient  Atom+Function         Bfn.  Coefficient  Atom+Function  
  ----- ------------  ---------------      ----- ------------  ---------------
   228      0.433152  16 O  px              232      0.296687  16 O  px        
   230     -0.249231  16 O  pz               51      0.204542   4 C  s         
   289      0.193923  20 O  py              234     -0.172658  16 O  pz        

 Vector   76  Occ=2.000000D+00  E=-2.549515D-01
              MO Center=  7.2D-01, -6.0D-01,  5.2D-01, r^2= 5.4D+00
   Bfn.  Coefficient  Atom+Function         Bfn.  Coefficient  Atom+Function  
  ----- ------------  ---------------      ----- ------------  ---------------
   289      0.414868  20 O  py              274     -0.347151  19 O  py        
   293      0.297633  20 O  py              278     -0.235980  19 O  py        
   228     -0.198995  16 O  px              230      0.171373  16 O  pz        

 Vector   77  Occ=0.000000D+00  E=-5.089567D-03
              MO Center= -1.2D-01, -2.1D+00, -1.9D-01, r^2= 4.8D+00
   Bfn.  Coefficient  Atom+Function         Bfn.  Coefficient  Atom+Function  
  ----- ------------  ---------------      ----- ------------  ---------------
    35      0.357454   3 C  pz              246     -0.350592  17 C  s         
    39      0.298003   3 C  pz              230     -0.268799  16 O  pz        
   234     -0.262092  16 O  pz               33      0.232286   3 C  px        
    81      0.225689   6 C  s                 9     -0.224344   1 C  pz        
   276     -0.216771  19 O  s               302     -0.213047  21 H  s         

 Vector   78  Occ=0.000000D+00  E=-2.912132D-03
              MO Center=  8.7D-01, -5.1D-01,  6.0D-01, r^2= 4.8D+00
   Bfn.  Coefficient  Atom+Function         Bfn.  Coefficient  Atom+Function  
  ----- ------------  ---------------      ----- ------------  ---------------
   291     -0.510793  20 O  s               276      0.467894  19 O  s         
   273     -0.397443  19 O  px              277     -0.388027  19 O  px        
   288     -0.377268  20 O  px              292     -0.349083  20 O  px        
     6      0.326335   1 C  s                96      0.269453   7 C  s         
   330     -0.267171  35 H  s               216      0.238356  15 C  s         

 Vector   79  Occ=0.000000D+00  E= 6.297889D-02
              MO Center= -9.2D-01,  7.6D-01, -9.2D-01, r^2= 9.1D+00
   Bfn.  Coefficient  Atom+Function         Bfn.  Coefficient  Atom+Function  
  ----- ------------  ---------------      ----- ------------  ---------------
   302      0.742492  21 H  s               318      0.674063  29 H  s         
    96     -0.604632   7 C  s               310      0.583605  25 H  s         
     6     -0.557216   1 C  s               111     -0.542539   8 C  s         
   314      0.491453  27 H  s               261     -0.481234  18 C  s         
   144      0.426546  10 C  pz              322      0.422201  31 H  s         

 Vector   80  Occ=0.000000D+00  E= 6.935852D-02
              MO Center= -1.3D+00,  2.8D-01,  4.0D-01, r^2= 8.8D+00
   Bfn.  Coefficient  Atom+Function         Bfn.  Coefficient  Atom+Function  
  ----- ------------  ---------------      ----- ------------  ---------------
   306      0.824140  23 H  s                66     -0.713734   5 C  s         
   308      0.677030  24 H  s               312      0.581354  26 H  s         
    96     -0.564375   7 C  s               126     -0.552333   9 C  s         
   316      0.548268  28 H  s               156      0.461737  11 C  s         
   111     -0.424583   8 C  s               171      0.397589  12 C  s         

 Vector   81  Occ=0.000000D+00  E= 8.196998D-02
              MO Center= -2.1D-01,  1.6D+00, -3.8D-02, r^2= 1.1D+01
   Bfn.  Coefficient  Atom+Function         Bfn.  Coefficient  Atom+Function  
  ----- ------------  ---------------      ----- ------------  ---------------
   156      0.880426  11 C  s               261      0.661165  18 C  s         
   310      0.638806  25 H  s               324     -0.605427  32 H  s         
    96     -0.601424   7 C  s               316     -0.562093  28 H  s         
   320     -0.561583  30 H  s               171      0.533539  12 C  s         
   302      0.483594  21 H  s               322     -0.466845  31 H  s         

 Vector   82  Occ=0.000000D+00  E= 9.460137D-02
              MO Center= -9.5D-01,  6.7D-01, -5.7D-02, r^2= 1.3D+01
   Bfn.  Coefficient  Atom+Function         Bfn.  Coefficient  Atom+Function  
  ----- ------------  ---------------      ----- ------------  ---------------
   261      1.083519  18 C  s               304      0.704083  22 H  s         
    51     -0.662202   4 C  s               111      0.638798   8 C  s         
   340     -0.636486  40 H  s               342     -0.493544  41 H  s         
   324      0.470132  32 H  s               171     -0.467079  12 C  s         
    96     -0.452040   7 C  s               246     -0.429422  17 C  s         

 Vector   83  Occ=0.000000D+00  E= 1.014067D-01
              MO Center= -6.3D-02,  6.0D-01,  4.4D-02, r^2= 1.2D+01
   Bfn.  Coefficient  Atom+Function         Bfn.  Coefficient  Atom+Function  
  ----- ------------  ---------------      ----- ------------  ---------------
   111      0.612796   8 C  s               312     -0.608794  26 H  s         
   326      0.608075  33 H  s               306      0.567173  23 H  s         
   322      0.519408  31 H  s               308     -0.510614  24 H  s         
   201      0.499371  14 O  s               156     -0.472768  11 C  s         
   332     -0.470673  36 H  s               338      0.422022  39 H  s         

 Vector   84  Occ=0.000000D+00  E= 1.082594D-01
              MO Center=  1.6D+00,  9.8D-01, -6.7D-02, r^2= 1.2D+01
   Bfn.  Coefficient  Atom+Function         Bfn.  Coefficient  Atom+Function  
  ----- ------------  ---------------      ----- ------------  ---------------
   216      1.173905  15 C  s               171      0.978643  12 C  s         
   326     -0.749180  33 H  s               330     -0.637640  35 H  s         
   332     -0.617739  36 H  s               261     -0.589588  18 C  s         
   328     -0.576573  34 H  s               156     -0.572689  11 C  s         
   324     -0.523691  32 H  s               173      0.481021  12 C  py        

 Vector   85  Occ=0.000000D+00  E= 1.140538D-01
              MO Center= -6.3D-01,  5.7D-01,  1.4D-01, r^2= 1.2D+01
   Bfn.  Coefficient  Atom+Function         Bfn.  Coefficient  Atom+Function  
  ----- ------------  ---------------      ----- ------------  ---------------
   320     -0.644343  30 H  s               304      0.629238  22 H  s         
   324     -0.592511  32 H  s               310     -0.567871  25 H  s         
   316     -0.549356  28 H  s               308      0.540485  24 H  s         
   326      0.539664  33 H  s                97      0.496438   7 C  px        
    51     -0.452106   4 C  s               174      0.452743  12 C  pz        

 Vector   86  Occ=0.000000D+00  E= 1.290054D-01
              MO Center= -9.9D-01,  7.4D-01, -6.1D-02, r^2= 1.4D+01
   Bfn.  Coefficient  Atom+Function         Bfn.  Coefficient  Atom+Function  
  ----- ------------  ---------------      ----- ------------  ---------------
   261      0.754526  18 C  s               340     -0.752040  40 H  s         
   316      0.710574  28 H  s               246      0.647352  17 C  s         
   302      0.648673  21 H  s               312      0.606435  26 H  s         
   314     -0.582812  27 H  s                51      0.567190   4 C  s         
   304     -0.564699  22 H  s               334     -0.490616  37 H  s         

 Vector   87  Occ=0.000000D+00  E= 1.308484D-01
              MO Center=  1.2D+00,  5.7D-01, -1.4D-01, r^2= 1.3D+01
   Bfn.  Coefficient  Atom+Function         Bfn.  Coefficient  Atom+Function  
  ----- ------------  ---------------      ----- ------------  ---------------
   216      1.413913  15 C  s               328     -0.859519  34 H  s         
    96     -0.745043   7 C  s               156     -0.740933  11 C  s         
   261      0.570840  18 C  s               320      0.527629  30 H  s         
   126      0.499565   9 C  s               340     -0.497124  40 H  s         
   330     -0.489831  35 H  s               308      0.485905  24 H  s         

 Vector   88  Occ=0.000000D+00  E= 1.375995D-01
              MO Center= -3.9D-01,  2.4D-01,  7.7D-02, r^2= 1.1D+01
   Bfn.  Coefficient  Atom+Function         Bfn.  Coefficient  Atom+Function  
  ----- ------------  ---------------      ----- ------------  ---------------
   141      0.929476  10 C  s               318     -0.903324  29 H  s         
   246      0.782177  17 C  s               338     -0.714716  39 H  s         
   306     -0.627452  23 H  s               304      0.531306  22 H  s         
     6      0.477108   1 C  s               156     -0.465349  11 C  s         
   144     -0.458996  10 C  pz              332     -0.458864  36 H  s         

 Vector   89  Occ=0.000000D+00  E= 1.403926D-01
              MO Center= -7.0D-01,  1.1D+00, -4.9D-01, r^2= 1.0D+01
   Bfn.  Coefficient  Atom+Function         Bfn.  Coefficient  Atom+Function  
  ----- ------------  ---------------      ----- ------------  ---------------
   111      1.082623   8 C  s               314     -1.055822  27 H  s         
   318      0.571677  29 H  s               320      0.537415  30 H  s         
   302      0.507809  21 H  s               344      0.487365  42 H  s         
   328      0.476865  34 H  s                 9      0.451981   1 C  pz        
   141     -0.391717  10 C  s               159     -0.386912  11 C  pz        

 Vector   90  Occ=0.000000D+00  E= 1.445755D-01
              MO Center= -4.8D-01,  2.8D-01,  3.1D-02, r^2= 1.3D+01
   Bfn.  Coefficient  Atom+Function         Bfn.  Coefficient  Atom+Function  
  ----- ------------  ---------------      ----- ------------  ---------------
   126      0.841237   9 C  s               330     -0.692229  35 H  s         
   216      0.654734  15 C  s               304     -0.631969  22 H  s         
   316     -0.555078  28 H  s                36      0.545601   3 C  s         
   114     -0.545107   8 C  pz              171     -0.533109  12 C  s         
   312      0.523513  26 H  s               322      0.518613  31 H  s         

 Vector   91  Occ=0.000000D+00  E= 1.460156D-01
              MO Center= -5.4D-01,  2.2D-01,  2.9D-01, r^2= 1.3D+01
   Bfn.  Coefficient  Atom+Function         Bfn.  Coefficient  Atom+Function  
  ----- ------------  ---------------      ----- ------------  ---------------
   246      1.290008  17 C  s               261      0.865376  18 C  s         
   336     -0.717557  38 H  s               318      0.656405  29 H  s         
   342     -0.658376  41 H  s                 6      0.594883   1 C  s         
    36     -0.527675   3 C  s               306      0.490594  23 H  s         
   322      0.470280  31 H  s               144      0.455278  10 C  pz        

 Vector   92  Occ=0.000000D+00  E= 1.519027D-01
              MO Center= -3.8D-01,  1.9D+00, -4.5D-02, r^2= 1.0D+01
   Bfn.  Coefficient  Atom+Function         Bfn.  Coefficient  Atom+Function  
  ----- ------------  ---------------      ----- ------------  ---------------
   344      0.991541  42 H  s               264     -0.724335  18 C  pz        
   340     -0.715977  40 H  s               320     -0.639714  30 H  s         
   126      0.609649   9 C  s               322      0.576471  31 H  s         
    81     -0.537673   6 C  s                 6     -0.522410   1 C  s         
   159      0.486529  11 C  pz               21      0.466930   2 O  s         

 Vector   93  Occ=0.000000D+00  E= 1.550058D-01
              MO Center=  4.1D-01, -3.8D-02,  1.6D-01, r^2= 1.5D+01
   Bfn.  Coefficient  Atom+Function         Bfn.  Coefficient  Atom+Function  
  ----- ------------  ---------------      ----- ------------  ---------------
   246      1.204576  17 C  s               111      1.056619   8 C  s         
   261     -0.711698  18 C  s               328     -0.689347  34 H  s         
    51     -0.651596   4 C  s               336     -0.601724  38 H  s         
   218     -0.592662  15 C  py              334     -0.575510  37 H  s         
    36      0.568017   3 C  s               330      0.568184  35 H  s         

 Vector   94  Occ=0.000000D+00  E= 1.565283D-01
              MO Center= -8.8D-01,  1.0D+00,  1.9D-01, r^2= 1.5D+01
   Bfn.  Coefficient  Atom+Function         Bfn.  Coefficient  Atom+Function  
  ----- ------------  ---------------      ----- ------------  ---------------
   342      1.106677  41 H  s               246      0.868734  17 C  s         
   111      0.747889   8 C  s               262      0.668328  18 C  px        
   328      0.661739  34 H  s               261     -0.635011  18 C  s         
   344     -0.555451  42 H  s               336     -0.532687  38 H  s         
   334     -0.509626  37 H  s                 6     -0.482448   1 C  s         

 Vector   95  Occ=0.000000D+00  E= 1.663470D-01
              MO Center= -3.6D-01,  1.0D+00, -7.7D-02, r^2= 1.5D+01
   Bfn.  Coefficient  Atom+Function         Bfn.  Coefficient  Atom+Function  
  ----- ------------  ---------------      ----- ------------  ---------------
   340      0.903654  40 H  s               342     -0.827478  41 H  s         
   262     -0.728521  18 C  px              334     -0.676864  37 H  s         
   261     -0.619788  18 C  s               246      0.506900  17 C  s         
    36     -0.491123   3 C  s                 6     -0.484314   1 C  s         
   330      0.471962  35 H  s               187     -0.420538  13 C  px        

 Vector   96  Occ=0.000000D+00  E= 1.706906D-01
              MO Center= -5.0D-01, -3.1D-01,  4.4D-01, r^2= 1.2D+01
   Bfn.  Coefficient  Atom+Function         Bfn.  Coefficient  Atom+Function  
  ----- ------------  ---------------      ----- ------------  ---------------
    96      0.994149   7 C  s               338     -0.688249  39 H  s         
   156      0.682050  11 C  s               308     -0.670420  24 H  s         
   334      0.650917  37 H  s               248      0.589524  17 C  py        
   126     -0.576539   9 C  s                53     -0.523574   4 C  py        
   320     -0.513380  30 H  s                36     -0.491303   3 C  s         

 Vector   97  Occ=0.000000D+00  E= 1.754628D-01
              MO Center=  2.5D-01,  4.8D-01,  2.8D-02, r^2= 1.4D+01
   Bfn.  Coefficient  Atom+Function         Bfn.  Coefficient  Atom+Function  
  ----- ------------  ---------------      ----- ------------  ---------------
   340     -0.770215  40 H  s               171      0.750675  12 C  s         
   216     -0.740455  15 C  s               332      0.714701  36 H  s         
   326     -0.695872  33 H  s               336      0.689282  38 H  s         
   334     -0.674562  37 H  s               302     -0.551264  21 H  s         
     7     -0.515488   1 C  px              318      0.496408  29 H  s         

 Vector   98  Occ=0.000000D+00  E= 1.785981D-01
              MO Center=  3.7D-01,  3.6D-01,  3.7D-01, r^2= 1.5D+01
   Bfn.  Coefficient  Atom+Function         Bfn.  Coefficient  Atom+Function  
  ----- ------------  ---------------      ----- ------------  ---------------
   330      0.902277  35 H  s               316     -0.806821  28 H  s         
   126      0.772150   9 C  s               338      0.739837  39 H  s         
   111     -0.715445   8 C  s               336     -0.658129  38 H  s         
   247      0.564123  17 C  px               96      0.560347   7 C  s         
   219      0.541768  15 C  pz              328     -0.539284  34 H  s         

 Vector   99  Occ=0.000000D+00  E= 1.883177D-01
              MO Center=  6.7D-01,  3.0D-01,  4.0D-01, r^2= 1.3D+01
   Bfn.  Coefficient  Atom+Function         Bfn.  Coefficient  Atom+Function  
  ----- ------------  ---------------      ----- ------------  ---------------
   187      0.693749  13 C  px              332      0.664275  36 H  s         
   328     -0.592318  34 H  s               320      0.575517  30 H  s         
   338      0.558863  39 H  s               216     -0.533646  15 C  s         
   334     -0.515872  37 H  s               218     -0.509685  15 C  py        
   141      0.479537  10 C  s               324     -0.480499  32 H  s         

 Vector  100  Occ=0.000000D+00  E= 1.938824D-01
              MO Center= -2.4D-01, -2.5D-01,  3.2D-01, r^2= 1.5D+01
   Bfn.  Coefficient  Atom+Function         Bfn.  Coefficient  Atom+Function  
  ----- ------------  ---------------      ----- ------------  ---------------
    96      1.171101   7 C  s               334     -0.940789  37 H  s         
   126     -0.902639   9 C  s                66     -0.891268   5 C  s         
   216      0.772443  15 C  s               248     -0.723760  17 C  py        
   156      0.710617  11 C  s               326      0.626366  33 H  s         
   332     -0.571610  36 H  s               308     -0.549230  24 H  s         

 Vector  101  Occ=0.000000D+00  E= 1.966348D-01
              MO Center= -1.1D-01,  7.0D-01,  1.9D-01, r^2= 1.1D+01
   Bfn.  Coefficient  Atom+Function         Bfn.  Coefficient  Atom+Function  
  ----- ------------  ---------------      ----- ------------  ---------------
   186      1.426408  13 C  s               156     -1.081593  11 C  s         
   141      0.971055  10 C  s               171     -0.816734  12 C  s         
   216     -0.760788  15 C  s                66     -0.694036   5 C  s         
   173      0.626501  12 C  py              336     -0.613873  38 H  s         
    51      0.603570   4 C  s               188      0.535369  13 C  py        

 Vector  102  Occ=0.000000D+00  E= 2.021285D-01
              MO Center=  7.6D-01, -1.6D-01,  4.4D-01, r^2= 1.1D+01
   Bfn.  Coefficient  Atom+Function         Bfn.  Coefficient  Atom+Function  
  ----- ------------  ---------------      ----- ------------  ---------------
   338     -0.806798  39 H  s               330      0.781765  35 H  s         
   219      0.706785  15 C  pz              332     -0.673024  36 H  s         
   336      0.644520  38 H  s               189     -0.617854  13 C  pz        
    66     -0.583100   5 C  s               247     -0.556294  17 C  px        
    51     -0.542635   4 C  s                68     -0.465121   5 C  py        

 Vector  103  Occ=0.000000D+00  E= 2.043677D-01
              MO Center= -9.2D-01, -7.0D-02, -2.6D-02, r^2= 1.1D+01
   Bfn.  Coefficient  Atom+Function         Bfn.  Coefficient  Atom+Function  
  ----- ------------  ---------------      ----- ------------  ---------------
    51     -0.904257   4 C  s                36      0.881874   3 C  s         
   312      0.700987  26 H  s                81      0.695010   6 C  s         
   302     -0.683803  21 H  s                96     -0.669606   7 C  s         
   306     -0.566434  23 H  s               342     -0.541545  41 H  s         
   113     -0.532685   8 C  py              141     -0.521108  10 C  s         

 Vector  104  Occ=0.000000D+00  E= 2.090087D-01
              MO Center= -3.6D-02,  9.4D-01,  1.3D-01, r^2= 1.2D+01
   Bfn.  Coefficient  Atom+Function         Bfn.  Coefficient  Atom+Function  
  ----- ------------  ---------------      ----- ------------  ---------------
   171      1.159660  12 C  s               324     -0.866336  32 H  s         
   304     -0.701885  22 H  s               320      0.621819  30 H  s         
    52     -0.574460   4 C  px              316     -0.553018  28 H  s         
   129      0.549700   9 C  pz              127      0.544928   9 C  px        
   157     -0.521193  11 C  px               66     -0.504476   5 C  s         

 Vector  105  Occ=0.000000D+00  E= 2.123787D-01
              MO Center=  1.4D-01,  1.2D+00,  1.4D-01, r^2= 1.3D+01
   Bfn.  Coefficient  Atom+Function         Bfn.  Coefficient  Atom+Function  
  ----- ------------  ---------------      ----- ------------  ---------------
    51      1.183245   4 C  s               322      1.084421  31 H  s         
   126     -0.873414   9 C  s               261      0.809883  18 C  s         
   326     -0.811315  33 H  s               344     -0.760264  42 H  s         
   158     -0.753951  11 C  py              246     -0.750870  17 C  s         
   171      0.635516  12 C  s               156     -0.474591  11 C  s         

 Vector  106  Occ=0.000000D+00  E= 2.199388D-01
              MO Center= -6.6D-01, -1.6D-02,  1.5D-02, r^2= 1.1D+01
   Bfn.  Coefficient  Atom+Function         Bfn.  Coefficient  Atom+Function  
  ----- ------------  ---------------      ----- ------------  ---------------
   111      1.270564   8 C  s                81     -1.076031   6 C  s         
     6      0.996423   1 C  s               186     -0.958790  13 C  s         
    51      0.825050   4 C  s               304     -0.746186  22 H  s         
   216      0.723936  15 C  s               127      0.703786   9 C  px        
   126     -0.627900   9 C  s                67      0.624016   5 C  px        

 Vector  107  Occ=0.000000D+00  E= 2.362989D-01
              MO Center=  3.4D-01,  7.8D-01,  7.0D-02, r^2= 1.0D+01
   Bfn.  Coefficient  Atom+Function         Bfn.  Coefficient  Atom+Function  
  ----- ------------  ---------------      ----- ------------  ---------------
   186      1.391109  13 C  s               126     -1.231787   9 C  s         
   173      0.958718  12 C  py               81     -0.844723   6 C  s         
   188      0.686414  13 C  py              141      0.667492  10 C  s         
    66      0.646896   5 C  s               261      0.614617  18 C  s         
    54     -0.608002   4 C  pz               51     -0.589458   4 C  s         

 Vector  108  Occ=0.000000D+00  E= 2.417619D-01
              MO Center=  8.4D-01,  7.1D-01,  1.5D-02, r^2= 1.2D+01
   Bfn.  Coefficient  Atom+Function         Bfn.  Coefficient  Atom+Function  
  ----- ------------  ---------------      ----- ------------  ---------------
   186      1.398587  13 C  s               217      1.163952  15 C  px        
    66     -0.982288   5 C  s               156      0.845390  11 C  s         
   216     -0.836643  15 C  s               111      0.808945   8 C  s         
   187      0.778410  13 C  px               51      0.720160   4 C  s         
    96     -0.616605   7 C  s               320     -0.602421  30 H  s         

 Vector  109  Occ=0.000000D+00  E= 2.448404D-01
              MO Center=  7.0D-02,  4.3D-02, -8.5D-02, r^2= 1.0D+01
   Bfn.  Coefficient  Atom+Function         Bfn.  Coefficient  Atom+Function  
  ----- ------------  ---------------      ----- ------------  ---------------
    36      1.257248   3 C  s                66     -1.261468   5 C  s         
   189      0.780267  13 C  pz               96      0.761055   7 C  s         
   174     -0.741750  12 C  pz               52     -0.693458   4 C  px        
    53      0.651430   4 C  py              326     -0.615341  33 H  s         
   201      0.569426  14 O  s               126      0.553862   9 C  s         

 Vector  110  Occ=0.000000D+00  E= 2.476553D-01
              MO Center= -9.2D-01,  6.8D-01, -6.0D-02, r^2= 9.4D+00
   Bfn.  Coefficient  Atom+Function         Bfn.  Coefficient  Atom+Function  
  ----- ------------  ---------------      ----- ------------  ---------------
   142     -0.825223  10 C  px               81      0.812145   6 C  s         
   308      0.808531  24 H  s               127     -0.787494   9 C  px        
    68     -0.719169   5 C  py               51     -0.691864   4 C  s         
   314      0.661310  27 H  s               186     -0.609669  13 C  s         
    66      0.597555   5 C  s                53     -0.560688   4 C  py        

 Vector  111  Occ=0.000000D+00  E= 2.521556D-01
              MO Center= -1.2D+00,  3.2D-01,  1.9D-01, r^2= 1.0D+01
   Bfn.  Coefficient  Atom+Function         Bfn.  Coefficient  Atom+Function  
  ----- ------------  ---------------      ----- ------------  ---------------
    66      1.237217   5 C  s               186      0.949000  13 C  s         
   316      0.895128  28 H  s               312     -0.877080  26 H  s         
   141     -0.871685  10 C  s               156      0.776425  11 C  s         
   129     -0.736022   9 C  pz              171     -0.735104  12 C  s         
    36      0.718456   3 C  s               306     -0.691392  23 H  s         

 Vector  112  Occ=0.000000D+00  E= 2.582783D-01
              MO Center=  1.8D-03,  8.1D-01, -1.2D-01, r^2= 1.1D+01
   Bfn.  Coefficient  Atom+Function         Bfn.  Coefficient  Atom+Function  
  ----- ------------  ---------------      ----- ------------  ---------------
    81      0.961300   6 C  s               263     -0.961105  18 C  py        
   126     -0.954355   9 C  s               128     -0.866778   9 C  py        
   186     -0.809449  13 C  s               141      0.791118  10 C  s         
   217     -0.724066  15 C  px              216      0.690878  15 C  s         
     6     -0.633282   1 C  s               143      0.614439  10 C  py        

 Vector  113  Occ=0.000000D+00  E= 2.699157D-01
              MO Center= -6.2D-01, -3.7D-02,  3.3D-01, r^2= 1.0D+01
   Bfn.  Coefficient  Atom+Function         Bfn.  Coefficient  Atom+Function  
  ----- ------------  ---------------      ----- ------------  ---------------
   156     -1.070453  11 C  s               249      1.005371  17 C  pz        
   246     -0.988853  17 C  s                51      0.980995   4 C  s         
   172     -0.890438  12 C  px              171      0.884949  12 C  s         
    54      0.829716   4 C  pz              113     -0.773611   8 C  py        
    98     -0.766014   7 C  py              187      0.643443  13 C  px        

 Vector  114  Occ=0.000000D+00  E= 2.760478D-01
              MO Center=  1.9D-01,  3.6D-01, -3.1D-01, r^2= 8.9D+00
   Bfn.  Coefficient  Atom+Function         Bfn.  Coefficient  Atom+Function  
  ----- ------------  ---------------      ----- ------------  ---------------
    96      1.164636   7 C  s                83      1.040428   6 C  py        
     6     -0.989988   1 C  s               143      0.962247  10 C  py        
   189     -0.808858  13 C  pz              261      0.781691  18 C  s         
    67      0.762515   5 C  px              126     -0.623199   9 C  s         
   188     -0.615252  13 C  py              173     -0.602252  12 C  py        

 Vector  115  Occ=0.000000D+00  E= 2.778361D-01
              MO Center= -7.3D-01,  6.0D-01, -2.4D-01, r^2= 9.7D+00
   Bfn.  Coefficient  Atom+Function         Bfn.  Coefficient  Atom+Function  
  ----- ------------  ---------------      ----- ------------  ---------------
    36      1.008265   3 C  s               171      0.995904  12 C  s         
    51     -0.982932   4 C  s                98      0.974733   7 C  py        
    66      0.959215   5 C  s               113      0.866255   8 C  py        
   261      0.810473  18 C  s               128     -0.768546   9 C  py        
   126     -0.665043   9 C  s               111     -0.661382   8 C  s         

 Vector  116  Occ=0.000000D+00  E= 2.896505D-01
              MO Center= -2.6D-01, -1.4D-01, -4.5D-02, r^2= 7.2D+00
   Bfn.  Coefficient  Atom+Function         Bfn.  Coefficient  Atom+Function  
  ----- ------------  ---------------      ----- ------------  ---------------
    81      1.468599   6 C  s                 6     -1.088682   1 C  s         
    36     -0.829028   3 C  s                67     -0.749779   5 C  px        
   141     -0.718471  10 C  s                 9     -0.708305   1 C  pz        
   127      0.690772   9 C  px               99     -0.669861   7 C  pz        
    82      0.665158   6 C  px                8     -0.624658   1 C  py        

 Vector  117  Occ=0.000000D+00  E= 2.929052D-01
              MO Center= -4.0D-01,  8.5D-01, -1.9D-01, r^2= 8.2D+00
   Bfn.  Coefficient  Atom+Function         Bfn.  Coefficient  Atom+Function  
  ----- ------------  ---------------      ----- ------------  ---------------
   141      1.667153  10 C  s                81     -1.264612   6 C  s         
    83     -1.112806   6 C  py              156     -1.089434  11 C  s         
   142      0.986457  10 C  px              143     -0.847008  10 C  py        
    67     -0.841648   5 C  px               99     -0.828364   7 C  pz        
   171      0.796382  12 C  s               158      0.747978  11 C  py        

 Vector  118  Occ=0.000000D+00  E= 3.162154D-01
              MO Center= -1.8D-01,  5.9D-01,  6.6D-03, r^2= 9.0D+00
   Bfn.  Coefficient  Atom+Function         Bfn.  Coefficient  Atom+Function  
  ----- ------------  ---------------      ----- ------------  ---------------
   126      1.122870   9 C  s               157     -1.058305  11 C  px        
    67      0.964703   5 C  px              172     -0.865081  12 C  px        
   112     -0.835904   8 C  px               82      0.775826   6 C  px        
   111     -0.762116   8 C  s                52     -0.755591   4 C  px        
    96      0.633010   7 C  s               127     -0.632847   9 C  px        

 Vector  119  Occ=0.000000D+00  E= 3.408147D-01
              MO Center= -6.9D-01,  4.4D-01,  1.5D-02, r^2= 8.3D+00
   Bfn.  Coefficient  Atom+Function         Bfn.  Coefficient  Atom+Function  
  ----- ------------  ---------------      ----- ------------  ---------------
   141      1.946809  10 C  s               127     -1.223296   9 C  px        
   126     -1.184110   9 C  s               144      1.120005  10 C  pz        
    51      1.056402   4 C  s                68      0.971277   5 C  py        
    82      0.936446   6 C  px               84     -0.892317   6 C  pz        
    98     -0.860509   7 C  py              157      0.862001  11 C  px        

 Vector  120  Occ=0.000000D+00  E= 3.542083D-01
              MO Center= -6.9D-01,  3.9D-01, -1.3D-01, r^2= 7.1D+00
   Bfn.  Coefficient  Atom+Function         Bfn.  Coefficient  Atom+Function  
  ----- ------------  ---------------      ----- ------------  ---------------
    66      1.618941   5 C  s                69     -1.264464   5 C  pz        
   142     -1.178688  10 C  px               81     -1.134183   6 C  s         
   156      1.127144  11 C  s                96     -1.012804   7 C  s         
   111      1.012682   8 C  s               128      0.993801   9 C  py        
    84      0.937749   6 C  pz               97     -0.938753   7 C  px        

 Vector  121  Occ=0.000000D+00  E= 3.755122D-01
              MO Center= -5.0D-01, -2.1D+00, -2.7D-01, r^2= 6.1D+00
   Bfn.  Coefficient  Atom+Function         Bfn.  Coefficient  Atom+Function  
  ----- ------------  ---------------      ----- ------------  ---------------
    38      2.170750   3 C  py               51     -2.110996   4 C  s         
   231      2.112118  16 O  s                66      1.391608   5 C  s         
    39      1.249049   3 C  pz               52     -0.955832   4 C  px        
    36     -0.825889   3 C  s               233      0.827836  16 O  py        
    53     -0.798433   4 C  py               67      0.744204   5 C  px        

 Vector  122  Occ=0.000000D+00  E= 3.931653D-01
              MO Center= -6.7D-01, -1.8D+00, -1.6D-01, r^2= 5.2D+00
   Bfn.  Coefficient  Atom+Function         Bfn.  Coefficient  Atom+Function  
  ----- ------------  ---------------      ----- ------------  ---------------
    53     -1.578260   4 C  py               37      1.489934   3 C  px        
    68     -1.323614   5 C  py               38      0.993578   3 C  py        
   231      0.831809  16 O  s                21     -0.768879   2 O  s         
    36     -0.766313   3 C  s                82     -0.744757   6 C  px        
    54     -0.683345   4 C  pz               81      0.635788   6 C  s         

 Vector  123  Occ=0.000000D+00  E= 4.769600D-01
              MO Center= -1.2D+00, -8.4D-02,  3.5D-02, r^2= 1.0D+01
   Bfn.  Coefficient  Atom+Function         Bfn.  Coefficient  Atom+Function  
  ----- ------------  ---------------      ----- ------------  ---------------
    96      0.571361   7 C  s               113      0.517421   8 C  py        
    83      0.485756   6 C  py               98     -0.480054   7 C  py        
   249      0.461494  17 C  pz               66     -0.451240   5 C  s         
    97      0.429820   7 C  px               37     -0.420164   3 C  px        
     7     -0.406415   1 C  px               81     -0.365271   6 C  s         

 Vector  124  Occ=0.000000D+00  E= 4.943932D-01
              MO Center= -5.7D-01,  6.8D-01,  7.1D-02, r^2= 1.0D+01
   Bfn.  Coefficient  Atom+Function         Bfn.  Coefficient  Atom+Function  
  ----- ------------  ---------------      ----- ------------  ---------------
   141      0.887158  10 C  s               127     -0.757550   9 C  px        
   156     -0.511786  11 C  s               112      0.505298   8 C  px        
   157      0.490636  11 C  px                8      0.449439   1 C  py        
   172     -0.413810  12 C  px               82     -0.396025   6 C  px        
   261     -0.384963  18 C  s               263      0.334501  18 C  py        

 Vector  125  Occ=0.000000D+00  E= 5.007123D-01
              MO Center= -1.9D-01,  3.0D-01, -4.1D-01, r^2= 8.3D+00
   Bfn.  Coefficient  Atom+Function         Bfn.  Coefficient  Atom+Function  
  ----- ------------  ---------------      ----- ------------  ---------------
    81      1.014783   6 C  s                 7      0.772712   1 C  px        
     8     -0.688919   1 C  py               21     -0.623978   2 O  s         
     9     -0.527280   1 C  pz              143      0.491699  10 C  py        
    38      0.467398   3 C  py              187      0.406050  13 C  px        
    66      0.402845   5 C  s                37      0.372659   3 C  px        


 center of mass
 --------------
 x =   0.05920726 y =  -0.11379459 z =  -0.01785297

 moments of inertia (a.u.)
 ------------------
        4519.148288689566          -0.000000000000           0.000000000001
          -0.000000000000        4053.134664750888          -0.000000000001
           0.000000000001          -0.000000000001        7064.513179356774

     Multipole analysis of the density
     ---------------------------------

     L   x y z        total         alpha         beta         nuclear
     -   - - -        -----         -----         ----         -------
     0   0 0 0     -0.000000    -76.000000    -76.000000    152.000000

     1   1 0 0     -0.602490     -0.301245     -0.301245      0.000000
     1   0 1 0      1.972318      0.986159      0.986159     -0.000000
     1   0 0 1      0.208732      0.104366      0.104366     -0.000000

     2   2 0 0    -81.758548   -992.396825   -992.396825   1903.035102
     2   1 1 0      2.624827      5.349437      5.349437     -8.074047
     2   1 0 1     -0.703677      0.533790      0.533790     -1.771257
     2   0 2 0    -98.742134  -1101.548921  -1101.548921   2104.355708
     2   0 1 1     -5.084655     14.896337     14.896337    -34.877329
     2   0 0 2    -90.410567   -266.592085   -266.592085    442.773604


          -----------------------
          Electric field gradient
          -----------------------

 1 a.u. = 0.324123 10**(16) esu/cm**3  ( or statvolts/cm**2 ) = 0.97174 10**(22) v/m**2 


 ------------------------------------------------------------
   Atom      X         Y         Z
 ------------------------------------------------------------
    1 C    1.02164  -1.13109  -1.87753
 ------------------------------------------------------------

 Electric field gradient in molecular frame (a.u.)
         XX             YY             ZZ             XY             XZ             YZ
 ------------------------------------------------------------------------------------------
       -0.069229      -0.262172       0.331401      -0.068832       0.066698       0.115664

 Principal components (a.u.) and orientation 
 of principal axis w.r.t. absolute frame                      Asymmetry parameter eta
 --------------------------------------------------------------------------------------
        0.359803      -0.310850      -0.048954                       0.727886

        0.125062       0.319106       0.939431
        0.167999       0.926381      -0.337038
        0.977822      -0.199974      -0.062245
  

 ------------------------------------------------------------
   Atom      X         Y         Z
 ------------------------------------------------------------
    2 O    1.39660  -3.77345  -1.46812
 ------------------------------------------------------------

 Electric field gradient in molecular frame (a.u.)
         XX             YY             ZZ             XY             XZ             YZ
 ------------------------------------------------------------------------------------------
       -0.065023      -1.243118       1.308141      -0.545160       0.101920       0.649714

 Principal components (a.u.) and orientation 
 of principal axis w.r.t. absolute frame                      Asymmetry parameter eta
 --------------------------------------------------------------------------------------
       -1.599071       1.464626       0.134446                       0.831845

        0.339655      -0.019762       0.940342
        0.915302       0.237039      -0.325629
       -0.216463       0.971299       0.098600
  

 ------------------------------------------------------------
   Atom      X         Y         Z
 ------------------------------------------------------------
    3 C   -0.66126  -5.17469  -0.92366
 ------------------------------------------------------------

 Electric field gradient in molecular frame (a.u.)
         XX             YY             ZZ             XY             XZ             YZ
 ------------------------------------------------------------------------------------------
       -0.067434       0.154143      -0.086709      -0.047858      -0.227856       0.243427

 Principal components (a.u.) and orientation 
 of principal axis w.r.t. absolute frame                      Asymmetry parameter eta
 --------------------------------------------------------------------------------------
        0.371279      -0.352949      -0.018329                       0.901263

       -0.377400       0.559091       0.738232
        0.726693      -0.315333       0.610314
        0.574010       0.766800      -0.287281
  

 ------------------------------------------------------------
   Atom      X         Y         Z
 ------------------------------------------------------------
    4 C   -2.47995  -4.08919   1.00128
 ------------------------------------------------------------

 Electric field gradient in molecular frame (a.u.)
         XX             YY             ZZ             XY             XZ             YZ
 ------------------------------------------------------------------------------------------
        0.022377      -0.007069      -0.015307       0.035321       0.045574       0.002640

 Principal components (a.u.) and orientation 
 of principal axis w.r.t. absolute frame                      Asymmetry parameter eta
 --------------------------------------------------------------------------------------
        0.066301      -0.053817      -0.012484                       0.623427

        0.794967      -0.600994      -0.082672
        0.399136       0.415527       0.817330
        0.456858       0.682747      -0.570208
  

 ------------------------------------------------------------
   Atom      X         Y         Z
 ------------------------------------------------------------
    5 C   -2.87562  -1.20744   0.84104
 ------------------------------------------------------------

 Electric field gradient in molecular frame (a.u.)
         XX             YY             ZZ             XY             XZ             YZ
 ------------------------------------------------------------------------------------------
       -0.030781      -0.018579       0.049360      -0.027624       0.010516       0.011988

 Principal components (a.u.) and orientation 
 of principal axis w.r.t. absolute frame                      Asymmetry parameter eta
 --------------------------------------------------------------------------------------
       -0.055328       0.051871       0.003458                       0.875007

        0.766609       0.079955      -0.637117
        0.624696       0.136673       0.768815
       -0.148547       0.987384      -0.054828
  

 ------------------------------------------------------------
   Atom      X         Y         Z
 ------------------------------------------------------------
    6 C   -0.40900   0.22202   0.26733
 ------------------------------------------------------------

 Electric field gradient in molecular frame (a.u.)
         XX             YY             ZZ             XY             XZ             YZ
 ------------------------------------------------------------------------------------------
        0.030035       0.175897      -0.205932       0.011274      -0.236000      -0.025591

 Principal components (a.u.) and orientation 
 of principal axis w.r.t. absolute frame                      Asymmetry parameter eta
 --------------------------------------------------------------------------------------
       -0.352273       0.199172       0.153101                       0.130781

        0.524403       0.587664       0.616160
        0.030036       0.710425      -0.703132
        0.850940      -0.387231      -0.354898
  

 ------------------------------------------------------------
   Atom      X         Y         Z
 ------------------------------------------------------------
    7 C   -4.91939  -0.50690  -1.08805
 ------------------------------------------------------------

 Electric field gradient in molecular frame (a.u.)
         XX             YY             ZZ             XY             XZ             YZ
 ------------------------------------------------------------------------------------------
       -0.009002       0.009436      -0.000434       0.014971      -0.032312      -0.006331

 Principal components (a.u.) and orientation 
 of principal axis w.r.t. absolute frame                      Asymmetry parameter eta
 --------------------------------------------------------------------------------------
       -0.038438       0.036110       0.002328                       0.878873

        0.765175      -0.609218      -0.208233
       -0.156698      -0.489930       0.857563
        0.624462       0.623556       0.470346
  

 ------------------------------------------------------------
   Atom      X         Y         Z
 ------------------------------------------------------------
    8 C   -5.52322   2.32267  -1.03770
 ------------------------------------------------------------

 Electric field gradient in molecular frame (a.u.)
         XX             YY             ZZ             XY             XZ             YZ
 ------------------------------------------------------------------------------------------
        0.003573      -0.024598       0.021025       0.004944      -0.021294      -0.012160

 Principal components (a.u.) and orientation 
 of principal axis w.r.t. absolute frame                      Asymmetry parameter eta
 --------------------------------------------------------------------------------------
        0.037959      -0.027643      -0.010316                       0.456481

       -0.536478       0.016646       0.843750
       -0.201682       0.968306      -0.147338
        0.819461       0.249212       0.516117
  

 ------------------------------------------------------------
   Atom      X         Y         Z
 ------------------------------------------------------------
    9 C   -3.49398   3.96658   0.25725
 ------------------------------------------------------------

 Electric field gradient in molecular frame (a.u.)
         XX             YY             ZZ             XY             XZ             YZ
 ------------------------------------------------------------------------------------------
       -0.022949      -0.006892       0.029841       0.007337       0.001295      -0.009204

 Principal components (a.u.) and orientation 
 of principal axis w.r.t. absolute frame                      Asymmetry parameter eta
 --------------------------------------------------------------------------------------
        0.032021      -0.026184      -0.005837                       0.635421

       -0.008001       0.917116       0.398539
       -0.231598      -0.389415       0.891470
        0.972779      -0.085168       0.215518
  

 ------------------------------------------------------------
   Atom      X         Y         Z
 ------------------------------------------------------------
   10 C   -0.81479   3.05334  -0.49793
 ------------------------------------------------------------

 Electric field gradient in molecular frame (a.u.)
         XX             YY             ZZ             XY             XZ             YZ
 ------------------------------------------------------------------------------------------
        0.026790      -0.066972       0.040183      -0.007961       0.004366       0.018037

 Principal components (a.u.) and orientation 
 of principal axis w.r.t. absolute frame                      Asymmetry parameter eta
 --------------------------------------------------------------------------------------
       -0.070680       0.043699       0.026981                       0.236527

        0.087578       0.182636       0.979272
        0.982677       0.145337      -0.114988
       -0.163326       0.972379      -0.166744
  

 ------------------------------------------------------------
   Atom      X         Y         Z
 ------------------------------------------------------------
   11 C    1.28944   4.75248   0.59586
 ------------------------------------------------------------

 Electric field gradient in molecular frame (a.u.)
         XX             YY             ZZ             XY             XZ             YZ
 ------------------------------------------------------------------------------------------
       -0.054003      -0.000194       0.054197      -0.007453      -0.009508      -0.036395

 Principal components (a.u.) and orientation 
 of principal axis w.r.t. absolute frame                      Asymmetry parameter eta
 --------------------------------------------------------------------------------------
        0.072647      -0.057280      -0.015368                       0.576922

       -0.041141       0.961964      -0.270062
       -0.443211       0.224673       0.867805
        0.895473       0.155397       0.417109
  

 ------------------------------------------------------------
   Atom      X         Y         Z
 ------------------------------------------------------------
   12 C    4.01155   3.89014   0.05440
 ------------------------------------------------------------

 Electric field gradient in molecular frame (a.u.)
         XX             YY             ZZ             XY             XZ             YZ
 ------------------------------------------------------------------------------------------
       -0.000314      -0.054017       0.054331       0.013440       0.010046       0.000667

 Principal components (a.u.) and orientation 
 of principal axis w.r.t. absolute frame                      Asymmetry parameter eta
 --------------------------------------------------------------------------------------
       -0.057218       0.056203       0.001014                       0.964539

       -0.232366       0.181400       0.955563
        0.972511       0.028068       0.231159
        0.015111       0.983009      -0.182936
  

 ------------------------------------------------------------
   Atom      X         Y         Z
 ------------------------------------------------------------
   13 C    4.49442   1.02297  -0.10783
 ------------------------------------------------------------

 Electric field gradient in molecular frame (a.u.)
         XX             YY             ZZ             XY             XZ             YZ
 ------------------------------------------------------------------------------------------
        0.181374       0.143436      -0.324810      -0.200029      -0.040704       0.047130

 Principal components (a.u.) and orientation 
 of principal axis w.r.t. absolute frame                      Asymmetry parameter eta
 --------------------------------------------------------------------------------------
        0.368843      -0.330510      -0.038333                       0.792143

        0.735714       0.048482       0.675555
       -0.671447      -0.078554       0.736877
       -0.088793       0.995730       0.025241
  

 ------------------------------------------------------------
   Atom      X         Y         Z
 ------------------------------------------------------------
   14 O    3.38740   0.06063  -2.37742
 ------------------------------------------------------------

 Electric field gradient in molecular frame (a.u.)
         XX             YY             ZZ             XY             XZ             YZ
 ------------------------------------------------------------------------------------------
       -0.678297       0.902586      -0.224290      -1.420270      -0.316478      -0.489810

 Principal components (a.u.) and orientation 
 of principal axis w.r.t. absolute frame                      Asymmetry parameter eta
 --------------------------------------------------------------------------------------
        1.773362      -1.699797      -0.073565                       0.917033

       -0.483503       0.798349      -0.358975
        0.864800       0.499120      -0.054773
       -0.135444       0.336924       0.931739
  

 ------------------------------------------------------------
   Atom      X         Y         Z
 ------------------------------------------------------------
   15 C    7.33619   0.54818  -0.34629
 ------------------------------------------------------------

 Electric field gradient in molecular frame (a.u.)
         XX             YY             ZZ             XY             XZ             YZ
 ------------------------------------------------------------------------------------------
       -0.087166       0.055199       0.031968       0.021358       0.020123       0.004466

 Principal components (a.u.) and orientation 
 of principal axis w.r.t. absolute frame                      Asymmetry parameter eta
 --------------------------------------------------------------------------------------
       -0.093272       0.060408       0.032864                       0.295310

        0.978881       0.174040       0.107251
       -0.136229       0.946497      -0.292549
       -0.152428       0.271760       0.950217
  

 ------------------------------------------------------------
   Atom      X         Y         Z
 ------------------------------------------------------------
   16 O   -0.90074  -7.32729  -1.75443
 ------------------------------------------------------------

 Electric field gradient in molecular frame (a.u.)
         XX             YY             ZZ             XY             XZ             YZ
 ------------------------------------------------------------------------------------------
        0.933787      -0.705678      -0.228109       0.154397      -1.207682      -0.058156

 Principal components (a.u.) and orientation 
 of principal axis w.r.t. absolute frame                      Asymmetry parameter eta
 --------------------------------------------------------------------------------------
        1.703836      -0.991241      -0.712594                       0.163541

        0.845146       0.534492       0.006849
        0.066955      -0.118565       0.990686
       -0.530326       0.836815       0.135992
  

 ------------------------------------------------------------
   Atom      X         Y         Z
 ------------------------------------------------------------
   17 C   -1.59085  -4.94908   3.61956
 ------------------------------------------------------------

 Electric field gradient in molecular frame (a.u.)
         XX             YY             ZZ             XY             XZ             YZ
 ------------------------------------------------------------------------------------------
        0.051979       0.047912      -0.099891       0.027712      -0.017848       0.039147

 Principal components (a.u.) and orientation 
 of principal axis w.r.t. absolute frame                      Asymmetry parameter eta
 --------------------------------------------------------------------------------------
       -0.113172       0.078965       0.034208                       0.395477

        0.146405       0.683837       0.714795
       -0.257316       0.724034      -0.639972
        0.955172       0.090233      -0.281964
  

 ------------------------------------------------------------
   Atom      X         Y         Z
 ------------------------------------------------------------
   18 C   -3.99444   6.74904  -0.36848
 ------------------------------------------------------------

 Electric field gradient in molecular frame (a.u.)
         XX             YY             ZZ             XY             XZ             YZ
 ------------------------------------------------------------------------------------------
        0.019555      -0.024387       0.004832       0.014063      -0.000427       0.021628

 Principal components (a.u.) and orientation 
 of principal axis w.r.t. absolute frame                      Asymmetry parameter eta
 --------------------------------------------------------------------------------------
       -0.038647       0.026088       0.012560                       0.350036

       -0.214305       0.831241      -0.512945
        0.873698       0.397929       0.279829
       -0.436721       0.388190       0.811532
  

 ------------------------------------------------------------
   Atom      X         Y         Z
 ------------------------------------------------------------
   19 O    3.67137  -0.34398   2.07607
 ------------------------------------------------------------

 Electric field gradient in molecular frame (a.u.)
         XX             YY             ZZ             XY             XZ             YZ
 ------------------------------------------------------------------------------------------
       -2.127681       1.549244       0.578437       0.728748       1.178899       1.108381

 Principal components (a.u.) and orientation 
 of principal axis w.r.t. absolute frame                      Asymmetry parameter eta
 --------------------------------------------------------------------------------------
        2.614982      -2.592665      -0.022317                       0.982932

        0.261882       0.943115       0.204823
        0.775929      -0.079552      -0.625784
        0.573892      -0.322810       0.752623
  

 ------------------------------------------------------------
   Atom      X         Y         Z
 ------------------------------------------------------------
   20 O    1.01243   0.23016   2.59676
 ------------------------------------------------------------

 Electric field gradient in molecular frame (a.u.)
         XX             YY             ZZ             XY             XZ             YZ
 ------------------------------------------------------------------------------------------
       -2.475854       2.541290      -0.065436       0.845269      -0.034815      -0.313796

 Principal components (a.u.) and orientation 
 of principal axis w.r.t. absolute frame                      Asymmetry parameter eta
 --------------------------------------------------------------------------------------
        2.715616      -2.614540      -0.101076                       0.925559

        0.160416       0.986742       0.024629
        0.980600      -0.162166       0.110119
       -0.112653      -0.006486       0.993613
  

 ------------------------------------------------------------
   Atom      X         Y         Z
 ------------------------------------------------------------
   21 H   -0.03840  -0.98166  -3.65145
 ------------------------------------------------------------

 Electric field gradient in molecular frame (a.u.)
         XX             YY             ZZ             XY             XZ             YZ
 ------------------------------------------------------------------------------------------
        0.022714       0.127847      -0.150561       0.014157      -0.177959       0.028086

 Principal components (a.u.) and orientation 
 of principal axis w.r.t. absolute frame                      Asymmetry parameter eta
 --------------------------------------------------------------------------------------
       -0.264353       0.135588       0.128765                       0.025808

        0.528053       0.722925       0.445577
       -0.079607      -0.480245       0.873514
        0.845472      -0.496733      -0.196045
  

 ------------------------------------------------------------
   Atom      X         Y         Z
 ------------------------------------------------------------
   22 H   -4.31233  -5.00199   0.65858
 ------------------------------------------------------------

 Electric field gradient in molecular frame (a.u.)
         XX             YY             ZZ             XY             XZ             YZ
 ------------------------------------------------------------------------------------------
       -0.185150       0.059259       0.125891      -0.154821      -0.059613      -0.028231

 Principal components (a.u.) and orientation 
 of principal axis w.r.t. absolute frame                      Asymmetry parameter eta
 --------------------------------------------------------------------------------------
       -0.271142       0.136976       0.134166                       0.010365

        0.887820      -0.237169      -0.394368
        0.430022       0.122386       0.894485
        0.163879       0.963729      -0.210644
  

 ------------------------------------------------------------
   Atom      X         Y         Z
 ------------------------------------------------------------
   23 H   -3.58577  -0.60647   2.70009
 ------------------------------------------------------------

 Electric field gradient in molecular frame (a.u.)
         XX             YY             ZZ             XY             XZ             YZ
 ------------------------------------------------------------------------------------------
        0.089229       0.097294      -0.186524       0.039496       0.123632      -0.103934

 Principal components (a.u.) and orientation 
 of principal axis w.r.t. absolute frame                      Asymmetry parameter eta
 --------------------------------------------------------------------------------------
       -0.267705       0.136553       0.131152                       0.020176

       -0.341722       0.928237       0.146974
        0.291397      -0.044029       0.955588
        0.893484       0.369373      -0.255440
  

 ------------------------------------------------------------
   Atom      X         Y         Z
 ------------------------------------------------------------
   24 H   -6.66321  -1.56389  -0.71479
 ------------------------------------------------------------

 Electric field gradient in molecular frame (a.u.)
         XX             YY             ZZ             XY             XZ             YZ
 ------------------------------------------------------------------------------------------
       -0.155608       0.028180       0.127428      -0.178963       0.064848       0.042119

 Principal components (a.u.) and orientation 
 of principal axis w.r.t. absolute frame                      Asymmetry parameter eta
 --------------------------------------------------------------------------------------
       -0.279572       0.142925       0.136647                       0.022458

        0.837968      -0.039806      -0.544265
        0.512830       0.398437       0.760430
       -0.186585       0.916332      -0.354291
  

 ------------------------------------------------------------
   Atom      X         Y         Z
 ------------------------------------------------------------
   25 H   -4.32732  -1.04854  -2.99858
 ------------------------------------------------------------

 Electric field gradient in molecular frame (a.u.)
         XX             YY             ZZ             XY             XZ             YZ
 ------------------------------------------------------------------------------------------
        0.102502       0.113758      -0.216260       0.035711       0.112658      -0.100160

 Principal components (a.u.) and orientation 
 of principal axis w.r.t. absolute frame                      Asymmetry parameter eta
 --------------------------------------------------------------------------------------
       -0.280689       0.144464       0.136226                       0.029349

       -0.294586       0.546078       0.784231
        0.260161       0.835479      -0.484037
        0.919530      -0.061436       0.388188
  

 ------------------------------------------------------------
   Atom      X         Y         Z
 ------------------------------------------------------------
   26 H   -7.32690   2.61061  -0.05377
 ------------------------------------------------------------

 Electric field gradient in molecular frame (a.u.)
         XX             YY             ZZ             XY             XZ             YZ
 ------------------------------------------------------------------------------------------
       -0.175101       0.128279       0.046822       0.049262       0.174753      -0.029313

 Principal components (a.u.) and orientation 
 of principal axis w.r.t. absolute frame                      Asymmetry parameter eta
 --------------------------------------------------------------------------------------
       -0.279200       0.143400       0.135800                       0.027222

        0.867517       0.432593       0.245512
       -0.139229      -0.262668       0.954788
       -0.477523       0.862478       0.167639
  

 ------------------------------------------------------------
   Atom      X         Y         Z
 ------------------------------------------------------------
   27 H   -5.83380   2.95820  -2.98764
 ------------------------------------------------------------

 Electric field gradient in molecular frame (a.u.)
         XX             YY             ZZ             XY             XZ             YZ
 ------------------------------------------------------------------------------------------
        0.134340       0.096345      -0.230685       0.017850      -0.057330       0.121217

 Principal components (a.u.) and orientation 
 of principal axis w.r.t. absolute frame                      Asymmetry parameter eta
 --------------------------------------------------------------------------------------
       -0.279426       0.143203       0.136224                       0.024977

        0.143592       0.978837       0.145805
       -0.309994      -0.095429       0.945937
        0.939833      -0.181027       0.289731
  

 ------------------------------------------------------------
   Atom      X         Y         Z
 ------------------------------------------------------------
   28 H   -3.70355   3.76400   2.31254
 ------------------------------------------------------------

 Electric field gradient in molecular frame (a.u.)
         XX             YY             ZZ             XY             XZ             YZ
 ------------------------------------------------------------------------------------------
        0.133954       0.131326      -0.265280      -0.003403       0.041373       0.041869

 Principal components (a.u.) and orientation 
 of principal axis w.r.t. absolute frame                      Asymmetry parameter eta
 --------------------------------------------------------------------------------------
       -0.273875       0.138474       0.135401                       0.011218

       -0.101243       0.945669      -0.308967
       -0.103096       0.298918       0.948693
        0.989505       0.127902       0.067231
  

 ------------------------------------------------------------
   Atom      X         Y         Z
 ------------------------------------------------------------
   29 H   -0.72050   3.21252  -2.56816
 ------------------------------------------------------------

 Electric field gradient in molecular frame (a.u.)
         XX             YY             ZZ             XY             XZ             YZ
 ------------------------------------------------------------------------------------------
        0.138188       0.129827      -0.268015      -0.000852       0.016653       0.027733

 Principal components (a.u.) and orientation 
 of principal axis w.r.t. absolute frame                      Asymmetry parameter eta
 --------------------------------------------------------------------------------------
       -0.270619       0.138880       0.131739                       0.026390

       -0.040749       0.998274      -0.042284
       -0.069120       0.039402       0.996830
        0.996776       0.043542       0.067395
  

 ------------------------------------------------------------
   Atom      X         Y         Z
 ------------------------------------------------------------
   30 H    1.03957   4.91399   2.64986
 ------------------------------------------------------------

 Electric field gradient in molecular frame (a.u.)
         XX             YY             ZZ             XY             XZ             YZ
 ------------------------------------------------------------------------------------------
        0.125158       0.141684      -0.266842       0.002258       0.049641      -0.034480

 Principal components (a.u.) and orientation 
 of principal axis w.r.t. absolute frame                      Asymmetry parameter eta
 --------------------------------------------------------------------------------------
       -0.275881       0.144836       0.131045                       0.049988

       -0.122883      -0.136787       0.982949
        0.082330       0.985637       0.147453
        0.989000      -0.099045       0.109856
  

 ------------------------------------------------------------
   Atom      X         Y         Z
 ------------------------------------------------------------
   31 H    1.09966   6.68150  -0.13612
 ------------------------------------------------------------

 Electric field gradient in molecular frame (a.u.)
         XX             YY             ZZ             XY             XZ             YZ
 ------------------------------------------------------------------------------------------
        0.132012      -0.222039       0.090027       0.036601      -0.013542       0.140940

 Principal components (a.u.) and orientation 
 of principal axis w.r.t. absolute frame                      Asymmetry parameter eta
 --------------------------------------------------------------------------------------
       -0.279965       0.144286       0.135679                       0.030745

       -0.094298       0.058293       0.993836
        0.929178       0.363538       0.066840
       -0.357401       0.929754      -0.088445
  

 ------------------------------------------------------------
   Atom      X         Y         Z
 ------------------------------------------------------------
   32 H    5.21541   4.71787   1.52659
 ------------------------------------------------------------

 Electric field gradient in molecular frame (a.u.)
         XX             YY             ZZ             XY             XZ             YZ
 ------------------------------------------------------------------------------------------
       -0.004547       0.072067      -0.067520      -0.092201      -0.174264      -0.119235

 Principal components (a.u.) and orientation 
 of principal axis w.r.t. absolute frame                      Asymmetry parameter eta
 --------------------------------------------------------------------------------------
       -0.277946       0.144606       0.133340                       0.040536

        0.584802       0.495878      -0.641959
        0.395342       0.516810       0.759350
        0.708316      -0.697863       0.106190
  

 ------------------------------------------------------------
   Atom      X         Y         Z
 ------------------------------------------------------------
   33 H    4.58405   4.74934  -1.74633
 ------------------------------------------------------------

 Electric field gradient in molecular frame (a.u.)
         XX             YY             ZZ             XY             XZ             YZ
 ------------------------------------------------------------------------------------------
        0.105777       0.066834      -0.172610      -0.042547       0.103799       0.147720

 Principal components (a.u.) and orientation 
 of principal axis w.r.t. absolute frame                      Asymmetry parameter eta
 --------------------------------------------------------------------------------------
       -0.275908       0.144001       0.131907                       0.043834

       -0.281640       0.717031      -0.637609
       -0.409049       0.511378       0.755759
        0.867962       0.473665       0.149276
  

 ------------------------------------------------------------
   Atom      X         Y         Z
 ------------------------------------------------------------
   34 H    7.71453  -1.48014  -0.53908
 ------------------------------------------------------------

 Electric field gradient in molecular frame (a.u.)
         XX             YY             ZZ             XY             XZ             YZ
 ------------------------------------------------------------------------------------------
        0.123095      -0.264574       0.141479       0.075262       0.008581      -0.038691

 Principal components (a.u.) and orientation 
 of principal axis w.r.t. absolute frame                      Asymmetry parameter eta
 --------------------------------------------------------------------------------------
       -0.282374       0.145388       0.136986                       0.029757

       -0.183611       0.171407       0.967940
        0.978586      -0.061332       0.196491
        0.093046       0.983289      -0.156475
  

 ------------------------------------------------------------
   Atom      X         Y         Z
 ------------------------------------------------------------
   35 H    8.12385   1.47648  -2.02028
 ------------------------------------------------------------

 Electric field gradient in molecular frame (a.u.)
         XX             YY             ZZ             XY             XZ             YZ
 ------------------------------------------------------------------------------------------
        0.078752       0.056642      -0.135394      -0.070016       0.130295       0.160952

 Principal components (a.u.) and orientation 
 of principal axis w.r.t. absolute frame                      Asymmetry parameter eta
 --------------------------------------------------------------------------------------
       -0.286642       0.149028       0.137614                       0.039820

       -0.375167       0.273208       0.885781
       -0.455135       0.778170      -0.432786
        0.807528       0.565517       0.167597
  

 ------------------------------------------------------------
   Atom      X         Y         Z
 ------------------------------------------------------------
   36 H    8.35292   1.19965   1.33480
 ------------------------------------------------------------

 Electric field gradient in molecular frame (a.u.)
         XX             YY             ZZ             XY             XZ             YZ
 ------------------------------------------------------------------------------------------
        0.036688       0.101566      -0.138253      -0.065103      -0.169431      -0.114500

 Principal components (a.u.) and orientation 
 of principal axis w.r.t. absolute frame                      Asymmetry parameter eta
 --------------------------------------------------------------------------------------
       -0.286168       0.148008       0.138160                       0.034414

        0.490038       0.207668       0.846603
        0.321546       0.859655      -0.396990
        0.810229      -0.466762      -0.354489
  

 ------------------------------------------------------------
   Atom      X         Y         Z
 ------------------------------------------------------------
   37 H   -1.57507  -7.01737   3.73450
 ------------------------------------------------------------

 Electric field gradient in molecular frame (a.u.)
         XX             YY             ZZ             XY             XZ             YZ
 ------------------------------------------------------------------------------------------
        0.145419      -0.281710       0.136291       0.001346      -0.001320       0.024489

 Principal components (a.u.) and orientation 
 of principal axis w.r.t. absolute frame                      Asymmetry parameter eta
 --------------------------------------------------------------------------------------
       -0.283144       0.145618       0.137526                       0.028578

       -0.003315       0.987897       0.155079
        0.998294      -0.005771       0.058104
       -0.058296      -0.155007       0.986192
  

 ------------------------------------------------------------
   Atom      X         Y         Z
 ------------------------------------------------------------
   38 H    0.33094  -4.31299   4.03893
 ------------------------------------------------------------

 Electric field gradient in molecular frame (a.u.)
         XX             YY             ZZ             XY             XZ             YZ
 ------------------------------------------------------------------------------------------
       -0.225015       0.107841       0.117174      -0.122576      -0.081112      -0.024619

 Principal components (a.u.) and orientation 
 of principal axis w.r.t. absolute frame                      Asymmetry parameter eta
 --------------------------------------------------------------------------------------
       -0.283219       0.148377       0.134843                       0.047786

        0.929745      -0.335815      -0.151005
        0.304461       0.931800      -0.197617
        0.207069       0.137759       0.968579
  

 ------------------------------------------------------------
   Atom      X         Y         Z
 ------------------------------------------------------------
   39 H   -2.85251  -4.25033   5.10260
 ------------------------------------------------------------

 Electric field gradient in molecular frame (a.u.)
         XX             YY             ZZ             XY             XZ             YZ
 ------------------------------------------------------------------------------------------
       -0.017986       0.095888      -0.077902       0.095579       0.188144      -0.102648

 Principal components (a.u.) and orientation 
 of principal axis w.r.t. absolute frame                      Asymmetry parameter eta
 --------------------------------------------------------------------------------------
       -0.289428       0.150806       0.138621                       0.042101

       -0.613680       0.614218       0.496118
        0.341828       0.773095      -0.534301
        0.711723       0.158303       0.684390
  

 ------------------------------------------------------------
   Atom      X         Y         Z
 ------------------------------------------------------------
   40 H   -3.59962   7.15330  -2.35907
 ------------------------------------------------------------

 Electric field gradient in molecular frame (a.u.)
         XX             YY             ZZ             XY             XZ             YZ
 ------------------------------------------------------------------------------------------
        0.131113       0.125980      -0.257093      -0.014736       0.080893       0.080310

 Principal components (a.u.) and orientation 
 of principal axis w.r.t. absolute frame                      Asymmetry parameter eta
 --------------------------------------------------------------------------------------
       -0.289324       0.147589       0.141734                       0.020237

       -0.191904       0.947233      -0.256753
       -0.192891       0.220109       0.956214
        0.962271       0.233027       0.140473
  

 ------------------------------------------------------------
   Atom      X         Y         Z
 ------------------------------------------------------------
   41 H   -5.97088   7.23969   0.00462
 ------------------------------------------------------------

 Electric field gradient in molecular frame (a.u.)
         XX             YY             ZZ             XY             XZ             YZ
 ------------------------------------------------------------------------------------------
       -0.249993       0.117882       0.132111       0.095935       0.075233      -0.016770

 Principal components (a.u.) and orientation 
 of principal axis w.r.t. absolute frame                      Asymmetry parameter eta
 --------------------------------------------------------------------------------------
       -0.287656       0.146735       0.140921                       0.020214

        0.955446       0.236028       0.177239
       -0.233490       0.237029       0.943027
       -0.180570       0.942395      -0.281579
  

 ------------------------------------------------------------
   Atom      X         Y         Z
 ------------------------------------------------------------
   42 H   -2.83192   8.00344   0.79381
 ------------------------------------------------------------

 Electric field gradient in molecular frame (a.u.)
         XX             YY             ZZ             XY             XZ             YZ
 ------------------------------------------------------------------------------------------
        0.006851      -0.015896       0.009045      -0.147699      -0.138540      -0.146819

 Principal components (a.u.) and orientation 
 of principal axis w.r.t. absolute frame                      Asymmetry parameter eta
 --------------------------------------------------------------------------------------
       -0.289255       0.146499       0.142756                       0.012941

        0.564496      -0.685279       0.460149
        0.606012      -0.034429      -0.794710
        0.560440       0.727467       0.395852
  

 Task  times  cpu:      458.9s     wall:      459.8s


                                NWChem Input Module
                                -------------------


 Summary of allocated global arrays
-----------------------------------
  No active global arrays


                         GA Statistics for process    0
                         ------------------------------

       create   destroy   get      put      acc     scatter   gather  read&inc
calls:  210      210     5.06e+05 7379     3.68e+05    0        0     5964     
number of processes/call 1.00e+00 1.15e+00 1.00e+00 0.00e+00 0.00e+00
bytes total:             5.22e+08 6.03e+07 3.12e+08 0.00e+00 0.00e+00 4.77e+04
bytes remote:            1.14e+08 2.04e+07 5.37e+07 0.00e+00 0.00e+00 0.00e+00
Max memory consumed for GA by this process: 10446976 bytes

MA_summarize_allocated_blocks: starting scan ...
MA_summarize_allocated_blocks: scan completed: 0 heap blocks, 0 stack blocks
MA usage statistics:

	allocation statistics:
					      heap	     stack
					      ----	     -----
	current number of blocks	         0	         0
	maximum number of blocks	        22	        51
	current total bytes		         0	         0
	maximum total bytes		   9712496	  22540232
	maximum total K-bytes		      9713	     22541
	maximum total M-bytes		        10	        23


                                     CITATION
                                     --------
                Please cite the following reference when publishing
                           results obtained with NWChem:

                 M. Valiev, E.J. Bylaska, N. Govind, K. Kowalski,
              T.P. Straatsma, H.J.J. van Dam, D. Wang, J. Nieplocha,
                        E. Apra, T.L. Windus, W.A. de Jong
                 "NWChem: a comprehensive and scalable open-source
                  solution for large scale molecular simulations"
                      Comput. Phys. Commun. 181, 1477 (2010)
                           doi:10.1016/j.cpc.2010.04.018

                                      AUTHORS
                                      -------
          E. Apra, E. J. Bylaska, W. A. de Jong, N. Govind, K. Kowalski,
       T. P. Straatsma, M. Valiev, H. J. J. van Dam, D. Wang, T. L. Windus,
        J. Hammond, J. Autschbach, K. Bhaskaran-Nair, J. Brabec, K. Lopata,
       S. A. Fischer, S. Krishnamoorthy, W. Ma, M. Klemm, O. Villa, Y. Chen,
    V. Anisimov, F. Aquino, S. Hirata, M. T. Hackler, T. Risthaus, M. Malagoli,
       A. Marenich, A. Otero-de-la-Roza, J. Mullin, P. Nichols, R. Peverati,
     J. Pittner, Y. Zhao, P.-D. Fan, A. Fonari, M. Williamson, R. J. Harrison,
       J. R. Rehr, M. Dupuis, D. Silverstein, D. M. A. Smith, J. Nieplocha,
        V. Tipparaju, M. Krishnan, B. E. Van Kuiken, A. Vazquez-Mayagoitia,
        L. Jensen, M. Swart, Q. Wu, T. Van Voorhis, A. A. Auer, M. Nooijen,
      L. D. Crosby, E. Brown, G. Cisneros, G. I. Fann, H. Fruchtl, J. Garza,
        K. Hirao, R. A. Kendall, J. A. Nichols, K. Tsemekhman, K. Wolinski,
     J. Anchell, D. E. Bernholdt, P. Borowski, T. Clark, D. Clerc, H. Dachsel,
   M. J. O. Deegan, K. Dyall, D. Elwood, E. Glendening, M. Gutowski, A. C. Hess,
         J. Jaffe, B. G. Johnson, J. Ju, R. Kobayashi, R. Kutteh, Z. Lin,
   R. Littlefield, X. Long, B. Meng, T. Nakajima, S. Niu, L. Pollack, M. Rosing,
   K. Glaesemann, G. Sandrone, M. Stave, H. Taylor, G. Thomas, J. H. van Lenthe,
                               A. T. Wong, Z. Zhang.

 Total times  cpu:      459.3s     wall:      460.2s
