# Supplementary material for: Reference-free NOE NMR analysis
Source: Chem Sci. 2020 Aug 31;11(36):9930–6. doi: 10.1039/d0sc02970j (PMC8162118; doi:10.1039/d0sc02970j)
Supplement: SC-011-D0SC02970J-s002 [file SC-011-D0SC02970J-s002.piz › artemisinin_structures/artemisin_RRSRSSS/artemisin_RRSRSSS_b36312.out]

 argument  1 = artemisin_SSSRSRR/artemisin_SSSRSRR_b36312.nw
  Warning: test file already existed: ./molecule.dir_check_s.5
                                         
                                         


              Northwest Computational Chemistry Package (NWChem) 6.6
              ------------------------------------------------------


                    Environmental Molecular Sciences Laboratory
                       Pacific Northwest National Laboratory
                                Richland, WA 99352

                              Copyright (c) 1994-2015
                       Pacific Northwest National Laboratory
                            Battelle Memorial Institute

             NWChem is an open-source computational chemistry package
                        distributed under the terms of the
                      Educational Community License (ECL) 2.0
             A copy of the license is included with this distribution
                              in the LICENSE.TXT file

                                  ACKNOWLEDGMENT
                                  --------------

            This software and its documentation were developed at the
            EMSL at Pacific Northwest National Laboratory, a multiprogram
            national laboratory, operated for the U.S. Department of Energy
            by Battelle under Contract Number DE-AC05-76RL01830. Support
            for this work was provided by the Department of Energy Office
            of Biological and Environmental Research, Office of Basic
            Energy Sciences, and the Office of Advanced Scientific Computing.


           Job information
           ---------------

    hostname        = nmrserver1
    program         = /home/software/NWChem/bin/nwchem
    date            = Sun Jul 23 20:45:19 2017

    compiled        = Mon_Dec_26_22:57:25_2016
    source          = /home/software/src/nwchem-6.6
    nwchem branch   = 6.6
    nwchem revision = 27746
    ga revision     = 10594
    input           = artemisin_SSSRSRR/artemisin_SSSRSRR_b36312.nw
    prefix          = molecule.
    data base       = ./molecule.db
    status          = startup
    nproc           =        6
    time left       =     -1s


           Memory information
           ------------------

    heap     =   13107196 doubles =    100.0 Mbytes
    stack    =   13107201 doubles =    100.0 Mbytes
    global   =   26214400 doubles =    200.0 Mbytes (distinct from heap & stack)
    total    =   52428797 doubles =    400.0 Mbytes
    verify   = yes
    hardfail = no 


           Directory information
           ---------------------

  0 permanent = .
  0 scratch   = .


                                NWChem Input Module
                                -------------------


                                     molecule
                                     --------

 Scaling coordinates for geometry "geometry" by  1.889725989
 (inverse scale =  0.529177249)

 C1  symmetry detected

          ------
          auto-z
          ------


                             Geometry "geometry" -> ""
                             -------------------------

 Output coordinates in angstroms (scale by  1.889725989 to convert to a.u.)

  No.       Tag          Charge          X              Y              Z
 ---- ---------------- ---------- -------------- -------------- --------------
    1 C                    6.0000     0.66942569    -0.55494962    -1.06752565
    2 O                    8.0000     1.02207738    -1.91603316    -0.76683490
    3 C                    6.0000     0.13894467    -2.69190954    -0.09895935
    4 C                    6.0000    -1.30354719    -2.23110631    -0.17730873
    5 C                    6.0000    -1.50404439    -0.73535650     0.16567150
    6 C                    6.0000    -0.20346708     0.09390994     0.02531244
    7 C                    6.0000    -2.60750547    -0.16933157    -0.74124882
    8 C                    6.0000    -2.97866621     1.26430704    -0.39116619
    9 C                    6.0000    -1.85286611     2.04779262     0.29807172
   10 C                    6.0000    -0.45439218     1.62111502    -0.23914011
   11 C                    6.0000     0.64041691     2.51283444     0.39879661
   12 C                    6.0000     2.09667922     2.13122733     0.12763206
   13 C                    6.0000     2.38635312     0.63354918    -0.00510816
   14 O                    8.0000     1.86482727     0.18801534    -1.26077686
   15 C                    6.0000     3.89906823     0.41417296    -0.07787938
   16 O                    8.0000     0.48894083    -3.74610943     0.41986190
   17 C                    6.0000    -2.20328024    -3.11276203     0.69542966
   18 C                    6.0000    -2.14679603     3.54714596     0.16553099
   19 O                    8.0000     1.92105767    -0.13903083     1.11203122
   20 O                    8.0000     0.46897813     0.02539643     1.30637069
   21 H                    1.0000     0.15335228    -0.56103194    -2.03410844
   22 H                    1.0000    -1.59676714    -2.41631310    -1.22060150
   23 H                    1.0000    -1.84847689    -0.66365072     1.20754508
   24 H                    1.0000    -3.51066846    -0.78942291    -0.69381304
   25 H                    1.0000    -2.27414847    -0.20052812    -1.78700375
   26 H                    1.0000    -3.85399500     1.25940420     0.27145020
   27 H                    1.0000    -3.30054239     1.77092777    -1.31009620
   28 H                    1.0000    -1.88930776     1.81044487     1.37087616
   29 H                    1.0000    -0.45292630     1.79599106    -1.32419979
   30 H                    1.0000     0.49269408     2.53456828     1.48745181
   31 H                    1.0000     0.51365655     3.55022231     0.06620100
   32 H                    1.0000     2.70055283     2.55838838     0.93845165
   33 H                    1.0000     2.40596498     2.63379379    -0.79877212
   34 H                    1.0000     4.12275168    -0.65002534    -0.21863089
   35 H                    1.0000     4.34374782     0.95116319    -0.92270506
   36 H                    1.0000     4.39297679     0.72718510     0.84814792
   37 H                    1.0000    -2.12461741    -4.16509220     0.40046551
   38 H                    1.0000    -1.91849508    -3.04496488     1.75140471
   39 H                    1.0000    -3.25426840    -2.82084631     0.60430029
   40 H                    1.0000    -1.99446802     3.89093404    -0.86300622
   41 H                    1.0000    -3.18325593     3.76581140     0.44604671
   42 H                    1.0000    -1.50874763     4.14130086     0.82672803

      Atomic Mass 
      ----------- 

      C                 12.000000
      O                 15.994910
      H                  1.007825


 Effective nuclear repulsion energy (a.u.)    1847.8805663920

            Nuclear Dipole moment (a.u.) 
            ----------------------------
        X                 Y               Z
 ---------------- ---------------- ----------------
    -0.0000000000    -0.0000000000    -0.0000000000


                                Z-matrix (autoz)
                                -------- 

 Units are Angstrom for bonds and degrees for angles

      Type          Name      I     J     K     L     M      Value
      ----------- --------  ----- ----- ----- ----- ----- ----------
    1 Stretch                  1     2                       1.43782
    2 Stretch                  1     6                       1.54184
    3 Stretch                  1    14                       1.42068
    4 Stretch                  1    21                       1.09574
    5 Stretch                  2     3                       1.35202
    6 Stretch                  3     4                       1.51633
    7 Stretch                  3    16                       1.22597
    8 Stretch                  4     5                       1.54761
    9 Stretch                  4    17                       1.53248
   10 Stretch                  4    22                       1.09943
   11 Stretch                  5     6                       1.54883
   12 Stretch                  5     7                       1.53640
   13 Stretch                  5    23                       1.09967
   14 Stretch                  6    10                       1.57011
   15 Stretch                  6    20                       1.44844
   16 Stretch                  7     8                       1.52172
   17 Stretch                  7    24                       1.09657
   18 Stretch                  7    25                       1.09805
   19 Stretch                  8     9                       1.53503
   20 Stretch                  8    26                       1.09785
   21 Stretch                  8    27                       1.09759
   22 Stretch                  9    10                       1.55768
   23 Stretch                  9    18                       1.53363
   24 Stretch                  9    28                       1.09935
   25 Stretch                 10    11                       1.54943
   26 Stretch                 10    29                       1.09906
   27 Stretch                 11    12                       1.52966
   28 Stretch                 11    30                       1.09885
   29 Stretch                 11    31                       1.09675
   30 Stretch                 12    13                       1.53120
   31 Stretch                 12    32                       1.09752
   32 Stretch                 12    33                       1.09839
   33 Stretch                 13    14                       1.43080
   34 Stretch                 13    15                       1.53027
   35 Stretch                 13    19                       1.43575
   36 Stretch                 15    34                       1.09652
   37 Stretch                 15    35                       1.09537
   38 Stretch                 15    36                       1.09519
   39 Stretch                 17    37                       1.09571
   40 Stretch                 17    38                       1.09580
   41 Stretch                 17    39                       1.09458
   42 Stretch                 18    40                       1.09512
   43 Stretch                 18    41                       1.09579
   44 Stretch                 18    42                       1.09422
   45 Stretch                 19    20                       1.47422
   46 Bend                     1     2     3               119.09997
   47 Bend                     1     6     5               108.31892
   48 Bend                     1     6    10               112.36039
   49 Bend                     1     6    20               110.12949
   50 Bend                     1    14    13               110.49758
   51 Bend                     2     1     6               112.89246
   52 Bend                     2     1    14               108.48917
   53 Bend                     2     1    21               107.14199
   54 Bend                     2     3     4               114.92731
   55 Bend                     2     3    16               121.06639
   56 Bend                     3     4     5               113.92262
   57 Bend                     3     4    17               110.74799
   58 Bend                     3     4    22               104.56950
   59 Bend                     4     3    16               123.69441
   60 Bend                     4     5     6               112.86745
   61 Bend                     4     5     7               108.55965
   62 Bend                     4     5    23               108.27452
   63 Bend                     4    17    37               110.92077
   64 Bend                     4    17    38               111.13815
   65 Bend                     4    17    39               111.27737
   66 Bend                     5     4    17               110.71749
   67 Bend                     5     4    22               109.78942
   68 Bend                     5     6    10               113.69374
   69 Bend                     5     6    20               106.52088
   70 Bend                     5     7     8               112.73463
   71 Bend                     5     7    24               110.95742
   72 Bend                     5     7    25               109.49166
   73 Bend                     6     1    14               110.65247
   74 Bend                     6     1    21               111.15782
   75 Bend                     6     5     7               110.63103
   76 Bend                     6     5    23               108.29788
   77 Bend                     6    10     9               110.59891
   78 Bend                     6    10    11               112.18006
   79 Bend                     6    10    29               108.71347
   80 Bend                     6    20    19               110.24070
   81 Bend                     7     5    23               108.07659
   82 Bend                     7     8     9               113.90819
   83 Bend                     7     8    26               109.21507
   84 Bend                     7     8    27               108.28697
   85 Bend                     8     7    24               108.77842
   86 Bend                     8     7    25               108.65786
   87 Bend                     8     9    10               111.33270
   88 Bend                     8     9    18               108.64053
   89 Bend                     8     9    28               107.67739
   90 Bend                     9     8    26               108.42297
   91 Bend                     9     8    27               110.81831
   92 Bend                     9    10    11               109.55611
   93 Bend                     9    10    29               107.34339
   94 Bend                     9    18    40               111.18751
   95 Bend                     9    18    41               110.74727
   96 Bend                     9    18    42               111.52339
   97 Bend                    10     6    20               105.61476
   98 Bend                    10     9    18               114.20845
   99 Bend                    10     9    28               107.88893
  100 Bend                    10    11    12               117.13723
  101 Bend                    10    11    30               108.92305
  102 Bend                    10    11    31               109.74537
  103 Bend                    11    10    29               108.29823
  104 Bend                    11    12    13               116.07085
  105 Bend                    11    12    32               107.20285
  106 Bend                    11    12    33               107.66431
  107 Bend                    12    11    30               107.97159
  108 Bend                    12    11    31               106.99230
  109 Bend                    12    13    14               108.16133
  110 Bend                    12    13    15               109.35090
  111 Bend                    12    13    19               113.42570
  112 Bend                    13    12    32               109.91576
  113 Bend                    13    12    33               108.73225
  114 Bend                    13    15    34               110.29714
  115 Bend                    13    15    35               111.57413
  116 Bend                    13    15    36               111.38439
  117 Bend                    13    19    20               111.20858
  118 Bend                    14     1    21               106.21287
  119 Bend                    14    13    15               105.89909
  120 Bend                    14    13    19               113.40097
  121 Bend                    15    13    19               106.27338
  122 Bend                    17     4    22               106.67347
  123 Bend                    18     9    28               106.80143
  124 Bend                    24     7    25               105.97261
  125 Bend                    26     8    27               105.87605
  126 Bend                    30    11    31               105.43809
  127 Bend                    32    12    33               106.86309
  128 Bend                    34    15    35               107.09579
  129 Bend                    34    15    36               107.09266
  130 Bend                    35    15    36               109.20480
  131 Bend                    37    17    38               107.46820
  132 Bend                    37    17    39               107.61707
  133 Bend                    38    17    39               108.25626
  134 Bend                    40    18    41               108.02020
  135 Bend                    40    18    42               108.41860
  136 Bend                    41    18    42               106.76790
  137 Torsion                  1     2     3     4          21.59047
  138 Torsion                  1     2     3    16        -164.59413
  139 Torsion                  1     6     5     4          29.76638
  140 Torsion                  1     6     5     7         -92.09715
  141 Torsion                  1     6     5    23         149.62775
  142 Torsion                  1     6    10     9         148.00124
  143 Torsion                  1     6    10    11         -89.35609
  144 Torsion                  1     6    10    29          30.38475
  145 Torsion                  1     6    20    19          21.95141
  146 Torsion                  1    14    13    12        -105.06939
  147 Torsion                  1    14    13    15         137.79914
  148 Torsion                  1    14    13    19          21.64757
  149 Torsion                  2     1     6     5         -59.63424
  150 Torsion                  2     1     6    10         173.93069
  151 Torsion                  2     1     6    20          56.49425
  152 Torsion                  2     1    14    13         -84.23644
  153 Torsion                  2     3     4     5         -50.12549
  154 Torsion                  2     3     4    17        -175.70958
  155 Torsion                  2     3     4    22          69.74150
  156 Torsion                  3     2     1     6          33.96473
  157 Torsion                  3     2     1    14         156.98178
  158 Torsion                  3     2     1    21         -88.73624
  159 Torsion                  3     4     5     6          20.48123
  160 Torsion                  3     4     5     7         143.50485
  161 Torsion                  3     4     5    23         -99.39358
  162 Torsion                  3     4    17    37         -57.23409
  163 Torsion                  3     4    17    38          62.26086
  164 Torsion                  3     4    17    39        -177.00853
  165 Torsion                  4     5     6    10         155.42272
  166 Torsion                  4     5     6    20         -88.67947
  167 Torsion                  4     5     7     8         174.37004
  168 Torsion                  4     5     7    24          52.07758
  169 Torsion                  4     5     7    25         -64.54776
  170 Torsion                  5     4     3    16         136.24243
  171 Torsion                  5     4    17    37         175.40158
  172 Torsion                  5     4    17    38         -65.10347
  173 Torsion                  5     4    17    39          55.62714
  174 Torsion                  5     6     1    14         178.56015
  175 Torsion                  5     6     1    21          60.79629
  176 Torsion                  5     6    10     9          24.51979
  177 Torsion                  5     6    10    11         147.16246
  178 Torsion                  5     6    10    29         -93.09669
  179 Torsion                  5     6    20    19         139.20216
  180 Torsion                  5     7     8     9          25.60406
  181 Torsion                  5     7     8    26         -95.76801
  182 Torsion                  5     7     8    27         149.37954
  183 Torsion                  6     1    14    13          40.12284
  184 Torsion                  6     5     4    17         146.08144
  185 Torsion                  6     5     4    22         -96.39629
  186 Torsion                  6     5     7     8         -61.26806
  187 Torsion                  6     5     7    24         176.43948
  188 Torsion                  6     5     7    25          59.81414
  189 Torsion                  6    10     9     8         -60.32999
  190 Torsion                  6    10     9    18         176.17866
  191 Torsion                  6    10     9    28          57.61426
  192 Torsion                  6    10    11    12          49.32146
  193 Torsion                  6    10    11    30         -73.51449
  194 Torsion                  6    10    11    31         171.52202
  195 Torsion                  6    20    19    13          38.10059
  196 Torsion                  7     5     4    17         -90.89494
  197 Torsion                  7     5     4    22          26.62733
  198 Torsion                  7     5     6    10          33.55918
  199 Torsion                  7     5     6    20         149.45699
  200 Torsion                  7     8     9    10          34.25906
  201 Torsion                  7     8     9    18         160.86659
  202 Torsion                  7     8     9    28         -83.81274
  203 Torsion                  8     7     5    23          57.14183
  204 Torsion                  8     9    10    11         175.51019
  205 Torsion                  8     9    10    29          58.12393
  206 Torsion                  8     9    18    40         -71.86564
  207 Torsion                  8     9    18    41          48.24181
  208 Torsion                  8     9    18    42         166.99401
  209 Torsion                  9     8     7    24         149.11372
  210 Torsion                  9     8     7    25         -95.95200
  211 Torsion                  9    10     6    20         -91.90928
  212 Torsion                  9    10    11    12         172.55247
  213 Torsion                  9    10    11    30          49.71653
  214 Torsion                  9    10    11    31         -65.24696
  215 Torsion                 10     6     1    14          52.12508
  216 Torsion                 10     6     1    21         -65.63878
  217 Torsion                 10     6     5    23         -84.71592
  218 Torsion                 10     6    20    19         -99.59217
  219 Torsion                 10     9     8    26         156.07007
  220 Torsion                 10     9     8    27         -88.13642
  221 Torsion                 10     9    18    40          53.06607
  222 Torsion                 10     9    18    41         173.17352
  223 Torsion                 10     9    18    42         -68.07428
  224 Torsion                 10    11    12    13         -33.65417
  225 Torsion                 10    11    12    32        -156.91577
  226 Torsion                 10    11    12    33          88.42044
  227 Torsion                 11    10     6    20          30.73339
  228 Torsion                 11    10     9    18          52.01883
  229 Torsion                 11    10     9    28         -66.54557
  230 Torsion                 11    12    13    14          72.91589
  231 Torsion                 11    12    13    15        -172.20073
  232 Torsion                 11    12    13    19         -53.78671
  233 Torsion                 12    11    10    29         -70.66146
  234 Torsion                 12    13    15    34        -177.45861
  235 Torsion                 12    13    15    35         -58.55828
  236 Torsion                 12    13    15    36          63.76619
  237 Torsion                 12    13    19    20          58.20710
  238 Torsion                 13    12    11    30          89.66902
  239 Torsion                 13    12    11    31        -157.26764
  240 Torsion                 13    14     1    21         160.87322
  241 Torsion                 14     1     6    20         -65.31137
  242 Torsion                 14    13    12    32        -165.24982
  243 Torsion                 14    13    12    33         -48.59228
  244 Torsion                 14    13    15    34         -61.12925
  245 Torsion                 14    13    15    35          57.77108
  246 Torsion                 14    13    15    36        -179.90445
  247 Torsion                 14    13    19    20         -65.68556
  248 Torsion                 15    13    12    32         -50.36644
  249 Torsion                 15    13    12    33          66.29110
  250 Torsion                 15    13    19    20         178.38376
  251 Torsion                 16     3     4    17          10.65835
  252 Torsion                 16     3     4    22        -103.89058
  253 Torsion                 17     4     5    23          26.20664
  254 Torsion                 18     9     8    26         -77.32240
  255 Torsion                 18     9     8    27          38.47111
  256 Torsion                 18     9    10    29         -65.36743
  257 Torsion                 19    13    12    32          68.04758
  258 Torsion                 19    13    12    33        -175.29488
  259 Torsion                 19    13    15    34          59.75771
  260 Torsion                 19    13    15    35         178.65804
  261 Torsion                 19    13    15    36         -59.01749
  262 Torsion                 20     6     1    21         176.92478
  263 Torsion                 20     6     5    23          31.18189
  264 Torsion                 20     6    10    29         150.47424
  265 Torsion                 22     4     5    23         143.72891
  266 Torsion                 22     4    17    37          55.98623
  267 Torsion                 22     4    17    38         175.48118
  268 Torsion                 22     4    17    39         -63.78821
  269 Torsion                 23     5     7    24         -65.15064
  270 Torsion                 23     5     7    25         178.22403
  271 Torsion                 24     7     8    26          27.74165
  272 Torsion                 24     7     8    27         -87.11080
  273 Torsion                 25     7     8    26         142.67593
  274 Torsion                 25     7     8    27          27.82349
  275 Torsion                 26     8     9    28          37.99827
  276 Torsion                 27     8     9    28         153.79178
  277 Torsion                 28     9    10    29         176.06817
  278 Torsion                 28     9    18    40         172.24647
  279 Torsion                 28     9    18    41         -67.64608
  280 Torsion                 28     9    18    42          51.10613
  281 Torsion                 29    10    11    30         166.50259
  282 Torsion                 29    10    11    31          51.53911
  283 Torsion                 30    11    12    32         -33.59258
  284 Torsion                 30    11    12    33        -148.25636
  285 Torsion                 31    11    12    32          79.47076
  286 Torsion                 31    11    12    33         -35.19302


            XYZ format geometry
            -------------------
    42
 geometry
 C                     0.66942569    -0.55494962    -1.06752565
 O                     1.02207738    -1.91603316    -0.76683490
 C                     0.13894467    -2.69190954    -0.09895935
 C                    -1.30354719    -2.23110631    -0.17730873
 C                    -1.50404439    -0.73535650     0.16567150
 C                    -0.20346708     0.09390994     0.02531244
 C                    -2.60750547    -0.16933157    -0.74124882
 C                    -2.97866621     1.26430704    -0.39116619
 C                    -1.85286611     2.04779262     0.29807172
 C                    -0.45439218     1.62111502    -0.23914011
 C                     0.64041691     2.51283444     0.39879661
 C                     2.09667922     2.13122733     0.12763206
 C                     2.38635312     0.63354918    -0.00510816
 O                     1.86482727     0.18801534    -1.26077686
 C                     3.89906823     0.41417296    -0.07787938
 O                     0.48894083    -3.74610943     0.41986190
 C                    -2.20328024    -3.11276203     0.69542966
 C                    -2.14679603     3.54714596     0.16553099
 O                     1.92105767    -0.13903083     1.11203122
 O                     0.46897813     0.02539643     1.30637069
 H                     0.15335228    -0.56103194    -2.03410844
 H                    -1.59676714    -2.41631310    -1.22060150
 H                    -1.84847689    -0.66365072     1.20754508
 H                    -3.51066846    -0.78942291    -0.69381304
 H                    -2.27414847    -0.20052812    -1.78700375
 H                    -3.85399500     1.25940420     0.27145020
 H                    -3.30054239     1.77092777    -1.31009620
 H                    -1.88930776     1.81044487     1.37087616
 H                    -0.45292630     1.79599106    -1.32419979
 H                     0.49269408     2.53456828     1.48745181
 H                     0.51365655     3.55022231     0.06620100
 H                     2.70055283     2.55838838     0.93845165
 H                     2.40596498     2.63379379    -0.79877212
 H                     4.12275168    -0.65002534    -0.21863089
 H                     4.34374782     0.95116319    -0.92270506
 H                     4.39297679     0.72718510     0.84814792
 H                    -2.12461741    -4.16509220     0.40046551
 H                    -1.91849508    -3.04496488     1.75140471
 H                    -3.25426840    -2.82084631     0.60430029
 H                    -1.99446802     3.89093404    -0.86300622
 H                    -3.18325593     3.76581140     0.44604671
 H                    -1.50874763     4.14130086     0.82672803

 ==============================================================================
                                internuclear distances
 ------------------------------------------------------------------------------
       center one      |      center two      | atomic units |  angstroms
 ------------------------------------------------------------------------------
    2 O                |   1 C                |     2.71709  |     1.43782
    3 C                |   2 O                |     2.55495  |     1.35202
    4 C                |   3 C                |     2.86545  |     1.51633
    5 C                |   4 C                |     2.92456  |     1.54761
    6 C                |   1 C                |     2.91365  |     1.54184
    6 C                |   5 C                |     2.92687  |     1.54883
    7 C                |   5 C                |     2.90337  |     1.53640
    8 C                |   7 C                |     2.87564  |     1.52172
    9 C                |   8 C                |     2.90079  |     1.53503
   10 C                |   6 C                |     2.96708  |     1.57011
   10 C                |   9 C                |     2.94360  |     1.55768
   11 C                |  10 C                |     2.92800  |     1.54943
   12 C                |  11 C                |     2.89063  |     1.52966
   13 C                |  12 C                |     2.89355  |     1.53120
   14 O                |   1 C                |     2.68469  |     1.42068
   14 O                |  13 C                |     2.70382  |     1.43080
   15 C                |  13 C                |     2.89179  |     1.53027
   16 O                |   3 C                |     2.31675  |     1.22597
   17 C                |   4 C                |     2.89598  |     1.53248
   18 C                |   9 C                |     2.89814  |     1.53363
   19 O                |  13 C                |     2.71318  |     1.43575
   20 O                |   6 C                |     2.73716  |     1.44844
   21 H                |   1 C                |     2.07065  |     1.09574
   22 H                |   4 C                |     2.07762  |     1.09943
   23 H                |   5 C                |     2.07808  |     1.09967
   24 H                |   7 C                |     2.07222  |     1.09657
   25 H                |   7 C                |     2.07500  |     1.09805
   26 H                |   8 C                |     2.07464  |     1.09785
   27 H                |   8 C                |     2.07414  |     1.09759
   28 H                |   9 C                |     2.07747  |     1.09935
   29 H                |  10 C                |     2.07693  |     1.09906
   30 H                |  11 C                |     2.07652  |     1.09885
   31 H                |  11 C                |     2.07256  |     1.09675
   32 H                |  12 C                |     2.07402  |     1.09752
   33 H                |  12 C                |     2.07565  |     1.09839
   34 H                |  15 C                |     2.07213  |     1.09652
   35 H                |  15 C                |     2.06994  |     1.09537
   36 H                |  15 C                |     2.06962  |     1.09519
   37 H                |  17 C                |     2.07060  |     1.09571
   38 H                |  17 C                |     2.07077  |     1.09580
   39 H                |  17 C                |     2.06845  |     1.09458
   40 H                |  18 C                |     2.06947  |     1.09512
   41 H                |  18 C                |     2.07074  |     1.09579
   42 H                |  18 C                |     2.06777  |     1.09422
 ------------------------------------------------------------------------------
                         number of included internuclear distances:         44
 ==============================================================================


 ==============================================================================
                                 internuclear angles
 ------------------------------------------------------------------------------
        center 1       |       center 2       |       center 3       |  degrees
 ------------------------------------------------------------------------------
    2 O                |   1 C                |   6 C                |   112.89
    2 O                |   1 C                |  14 O                |   108.49
    2 O                |   1 C                |  21 H                |   107.14
    6 C                |   1 C                |  14 O                |   110.65
    6 C                |   1 C                |  21 H                |   111.16
   14 O                |   1 C                |  21 H                |   106.21
    1 C                |   2 O                |   3 C                |   119.10
    2 O                |   3 C                |   4 C                |   114.93
    2 O                |   3 C                |  16 O                |   121.07
    4 C                |   3 C                |  16 O                |   123.69
    3 C                |   4 C                |   5 C                |   113.92
    3 C                |   4 C                |  17 C                |   110.75
    3 C                |   4 C                |  22 H                |   104.57
    5 C                |   4 C                |  17 C                |   110.72
    5 C                |   4 C                |  22 H                |   109.79
   17 C                |   4 C                |  22 H                |   106.67
    4 C                |   5 C                |   6 C                |   112.87
    4 C                |   5 C                |   7 C                |   108.56
    4 C                |   5 C                |  23 H                |   108.27
    6 C                |   5 C                |   7 C                |   110.63
    6 C                |   5 C                |  23 H                |   108.30
    7 C                |   5 C                |  23 H                |   108.08
    1 C                |   6 C                |   5 C                |   108.32
    1 C                |   6 C                |  10 C                |   112.36
    1 C                |   6 C                |  20 O                |   110.13
    5 C                |   6 C                |  10 C                |   113.69
    5 C                |   6 C                |  20 O                |   106.52
   10 C                |   6 C                |  20 O                |   105.61
    5 C                |   7 C                |   8 C                |   112.73
    5 C                |   7 C                |  24 H                |   110.96
    5 C                |   7 C                |  25 H                |   109.49
    8 C                |   7 C                |  24 H                |   108.78
    8 C                |   7 C                |  25 H                |   108.66
   24 H                |   7 C                |  25 H                |   105.97
    7 C                |   8 C                |   9 C                |   113.91
    7 C                |   8 C                |  26 H                |   109.22
    7 C                |   8 C                |  27 H                |   108.29
    9 C                |   8 C                |  26 H                |   108.42
    9 C                |   8 C                |  27 H                |   110.82
   26 H                |   8 C                |  27 H                |   105.88
    8 C                |   9 C                |  10 C                |   111.33
    8 C                |   9 C                |  18 C                |   108.64
    8 C                |   9 C                |  28 H                |   107.68
   10 C                |   9 C                |  18 C                |   114.21
   10 C                |   9 C                |  28 H                |   107.89
   18 C                |   9 C                |  28 H                |   106.80
    6 C                |  10 C                |   9 C                |   110.60
    6 C                |  10 C                |  11 C                |   112.18
    6 C                |  10 C                |  29 H                |   108.71
    9 C                |  10 C                |  11 C                |   109.56
    9 C                |  10 C                |  29 H                |   107.34
   11 C                |  10 C                |  29 H                |   108.30
   10 C                |  11 C                |  12 C                |   117.14
   10 C                |  11 C                |  30 H                |   108.92
   10 C                |  11 C                |  31 H                |   109.75
   12 C                |  11 C                |  30 H                |   107.97
   12 C                |  11 C                |  31 H                |   106.99
   30 H                |  11 C                |  31 H                |   105.44
   11 C                |  12 C                |  13 C                |   116.07
   11 C                |  12 C                |  32 H                |   107.20
   11 C                |  12 C                |  33 H                |   107.66
   13 C                |  12 C                |  32 H                |   109.92
   13 C                |  12 C                |  33 H                |   108.73
   32 H                |  12 C                |  33 H                |   106.86
   12 C                |  13 C                |  14 O                |   108.16
   12 C                |  13 C                |  15 C                |   109.35
   12 C                |  13 C                |  19 O                |   113.43
   14 O                |  13 C                |  15 C                |   105.90
   14 O                |  13 C                |  19 O                |   113.40
   15 C                |  13 C                |  19 O                |   106.27
    1 C                |  14 O                |  13 C                |   110.50
   13 C                |  15 C                |  34 H                |   110.30
   13 C                |  15 C                |  35 H                |   111.57
   13 C                |  15 C                |  36 H                |   111.38
   34 H                |  15 C                |  35 H                |   107.10
   34 H                |  15 C                |  36 H                |   107.09
   35 H                |  15 C                |  36 H                |   109.20
    4 C                |  17 C                |  37 H                |   110.92
    4 C                |  17 C                |  38 H                |   111.14
    4 C                |  17 C                |  39 H                |   111.28
   37 H                |  17 C                |  38 H                |   107.47
   37 H                |  17 C                |  39 H                |   107.62
   38 H                |  17 C                |  39 H                |   108.26
    9 C                |  18 C                |  40 H                |   111.19
    9 C                |  18 C                |  41 H                |   110.75
    9 C                |  18 C                |  42 H                |   111.52
   40 H                |  18 C                |  41 H                |   108.02
   40 H                |  18 C                |  42 H                |   108.42
   41 H                |  18 C                |  42 H                |   106.77
 ------------------------------------------------------------------------------
                            number of included internuclear angles:         89
 ==============================================================================


 Summary of "ao basis" -> "" (cartesian)
 ------------------------------------------------------------------------------
       Tag                 Description            Shells   Functions and Types
 ---------------- ------------------------------  ------  ---------------------
 *                           6-31G*                   on all atoms 


                              NWChem Property Module
                              ----------------------


                                     molecule

  itol2e modified to match energy
  convergence criterion.

                                 NWChem DFT Module
                                 -----------------


                                     molecule


                      Basis "ao basis" -> "ao basis" (cartesian)
                      -----
  C (Carbon)
  ----------
            Exponent  Coefficients 
       -------------- ---------------------------------------------------------
  1 S  3.04752490E+03  0.001835
  1 S  4.57369510E+02  0.014037
  1 S  1.03948690E+02  0.068843
  1 S  2.92101550E+01  0.232184
  1 S  9.28666300E+00  0.467941
  1 S  3.16392700E+00  0.362312

  2 S  7.86827240E+00 -0.119332
  2 S  1.88128850E+00 -0.160854
  2 S  5.44249300E-01  1.143456

  3 P  7.86827240E+00  0.068999
  3 P  1.88128850E+00  0.316424
  3 P  5.44249300E-01  0.744308

  4 S  1.68714400E-01  1.000000

  5 P  1.68714400E-01  1.000000

  6 D  8.00000000E-01  1.000000

  O (Oxygen)
  ----------
            Exponent  Coefficients 
       -------------- ---------------------------------------------------------
  1 S  5.48467170E+03  0.001831
  1 S  8.25234950E+02  0.013950
  1 S  1.88046960E+02  0.068445
  1 S  5.29645000E+01  0.232714
  1 S  1.68975700E+01  0.470193
  1 S  5.79963530E+00  0.358521

  2 S  1.55396160E+01 -0.110778
  2 S  3.59993360E+00 -0.148026
  2 S  1.01376180E+00  1.130767

  3 P  1.55396160E+01  0.070874
  3 P  3.59993360E+00  0.339753
  3 P  1.01376180E+00  0.727159

  4 S  2.70005800E-01  1.000000

  5 P  2.70005800E-01  1.000000

  6 D  8.00000000E-01  1.000000

  H (Hydrogen)
  ------------
            Exponent  Coefficients 
       -------------- ---------------------------------------------------------
  1 S  1.87311370E+01  0.033495
  1 S  2.82539370E+00  0.234727
  1 S  6.40121700E-01  0.813757

  2 S  1.61277800E-01  1.000000


 Summary of "ao basis" -> "ao basis" (cartesian)
 ------------------------------------------------------------------------------
       Tag                 Description            Shells   Functions and Types
 ---------------- ------------------------------  ------  ---------------------
 C                           6-31G*                  6       15   3s2p1d
 O                           6-31G*                  6       15   3s2p1d
 H                           6-31G*                  2        2   2s


 Summary of "ao basis" -> "ao basis" (cartesian)
 ------------------------------------------------------------------------------
       Tag                 Description            Shells   Functions and Types
 ---------------- ------------------------------  ------  ---------------------
 C                           6-31G*                  6       15   3s2p1d
 O                           6-31G*                  6       15   3s2p1d
 H                           6-31G*                  2        2   2s


  Caching 1-el integrals 
  itol2e modified to match energy
  convergence criterion.

            General Information
            -------------------
          SCF calculation type: DFT
          Wavefunction type:  closed shell.
          No. of atoms     :    42
          No. of electrons :   152
           Alpha electrons :    76
            Beta electrons :    76
          Charge           :     0
          Spin multiplicity:     1
          Use of symmetry is: off; symmetry adaption is: off
          Maximum number of iterations:  30
          AO basis - number of functions:   344
                     number of shells:   164
          Convergence on energy requested: 1.00D-07
          Convergence on density requested: 1.00D-05
          Convergence on gradient requested: 5.00D-04

              XC Information
              --------------
                         B3LYP Method XC Potential
                     Hartree-Fock (Exact) Exchange  0.200          
                        Slater Exchange Functional  0.800 local    
                    Becke 1988 Exchange Functional  0.720 non-local
              Lee-Yang-Parr Correlation Functional  0.810          
                  VWN I RPA Correlation Functional  0.190 local    

             Grid Information
             ----------------
          Grid used for XC integration:  fine      
          Radial quadrature: Mura-Knowles        
          Angular quadrature: Lebedev. 
          Tag              B.-S. Rad. Rad. Pts. Rad. Cut. Ang. Pts.
          ---              ---------- --------- --------- ---------
          C                   0.70       70          15.0       590
          O                   0.60       70          14.0       590
          H                   0.35       60          14.0       590
          Grid pruning is: on 
          Number of quadrature shells:  2720
          Spatial weights used:  Erf1

          Convergence Information
          -----------------------
          Convergence aids based upon iterative change in 
          total energy or number of iterations. 
          Levelshifting, if invoked, occurs when the 
          HOMO/LUMO gap drops below (HL_TOL): 1.00D-02
          DIIS, if invoked, will attempt to extrapolate 
          using up to (NFOCK): 10 stored Fock matrices.

                    Damping( 0%)  Levelshifting(0.5)       DIIS
                  --------------- ------------------- ---------------
          dE  on:    start            ASAP                start   
          dE off:    2 iters         30 iters            30 iters 


      Screening Tolerance Information
      -------------------------------
          Density screening/tol_rho: 1.00D-11
          AO Gaussian exp screening on grid/accAOfunc:  16
          CD Gaussian exp screening on grid/accCDfunc:  20
          XC Gaussian exp screening on grid/accXCfunc:  20
          Schwarz screening/accCoul: 1.00D-08


      Superposition of Atomic Density Guess
      -------------------------------------

 Sum of atomic energies:        -949.63668925

      Non-variational initial energy
      ------------------------------

 Total energy =    -962.346568
 1-e energy   =   -4969.888918
 2-e energy   =    2159.661784
 HOMO         =      -0.271039
 LUMO         =      -0.007012

   Time after variat. SCF:      7.0
   Time prior to 1st pass:      7.0

 Grid_pts file          = ./molecule.gridpts.0
 Record size in doubles =  12289        No. of grid_pts per rec  =   3070
 Max. records in memory =     97        Max. recs in file   =     21248


           Memory utilization after 1st SCF pass: 
           Heap Space remaining (MW):       11.89            11893132
          Stack Space remaining (MW):       13.10            13103372

   convergence    iter        energy       DeltaE   RMS-Dens  Diis-err    time
 ---------------- ----- ----------------- --------- --------- ---------  ------
 d= 0,ls=0.0,diis     1   -960.4611453518 -2.81D+03  9.45D-03  3.98D+00    48.4
 d= 0,ls=0.0,diis     2   -959.8859245637  5.75D-01  7.29D-03  9.88D+00    85.6
 d= 0,ls=0.0,diis     3   -960.7947800388 -9.09D-01  2.13D-03  7.96D-01   122.5
 d= 0,ls=0.0,diis     4   -960.8501515401 -5.54D-02  9.46D-04  2.32D-01   159.4
 d= 0,ls=0.0,diis     5   -960.8708102004 -2.07D-02  2.33D-04  1.05D-02   196.3
  Resetting Diis
 d= 0,ls=0.0,diis     6   -960.8716916142 -8.81D-04  9.02D-05  9.33D-04   238.2
 d= 0,ls=0.0,diis     7   -960.8717897032 -9.81D-05  4.47D-05  6.01D-05   279.9
 d= 0,ls=0.0,diis     8   -960.8717797584  9.94D-06  2.65D-05  1.60D-04   321.6
 d= 0,ls=0.0,diis     9   -960.8717961580 -1.64D-05  5.15D-06  5.30D-06   363.1
 d= 0,ls=0.0,diis    10   -960.8717966295 -4.72D-07  1.27D-06  3.66D-07   404.6
 d= 0,ls=0.0,diis    11   -960.8717966659 -3.64D-08  3.07D-07  1.96D-08   446.0


         Total DFT energy =     -960.871796665909
      One electron energy =    -4982.631052044489
           Coulomb energy =     2306.505994478112
    Exchange-Corr. energy =     -132.627305491566
 Nuclear repulsion energy =     1847.880566392034

 Numeric. integr. density =      152.000008447469

     Total iterative time =    439.0s


                       DFT Final Molecular Orbital Analysis
                       ------------------------------------

 Vector   20  Occ=2.000000D+00  E=-1.018000D+01
              MO Center= -2.2D+00, -3.1D+00,  7.0D-01, r^2= 2.8D-02
   Bfn.  Coefficient  Atom+Function         Bfn.  Coefficient  Atom+Function  
  ----- ------------  ---------------      ----- ------------  ---------------
   241      0.992942  17 C  s         

 Vector   21  Occ=2.000000D+00  E=-1.138375D+00
              MO Center=  1.2D+00, -1.9D-01,  4.3D-01, r^2= 2.1D+00
   Bfn.  Coefficient  Atom+Function         Bfn.  Coefficient  Atom+Function  
  ----- ------------  ---------------      ----- ------------  ---------------
   272      0.265879  19 O  s               276      0.264320  19 O  s         
   287      0.252602  20 O  s               291      0.230159  20 O  s         
   201      0.182018  14 O  s                21      0.159729   2 O  s         
   197      0.155408  14 O  s         

 Vector   22  Occ=2.000000D+00  E=-1.098069D+00
              MO Center=  8.6D-01, -1.6D+00, -2.2D-01, r^2= 2.4D+00
   Bfn.  Coefficient  Atom+Function         Bfn.  Coefficient  Atom+Function  
  ----- ------------  ---------------      ----- ------------  ---------------
    21      0.367186   2 O  s                17      0.338600   2 O  s         
    32      0.175878   3 C  s                16     -0.157113   2 O  s         
   272     -0.157353  19 O  s               291     -0.154965  20 O  s         
   287     -0.153713  20 O  s         

 Vector   23  Occ=2.000000D+00  E=-1.053130D+00
              MO Center=  1.4D+00, -4.3D-01, -5.9D-01, r^2= 3.1D+00
   Bfn.  Coefficient  Atom+Function         Bfn.  Coefficient  Atom+Function  
  ----- ------------  ---------------      ----- ------------  ---------------
   201      0.402636  14 O  s               197      0.365257  14 O  s         
   291     -0.171930  20 O  s               196     -0.169216  14 O  s         
   287     -0.151449  20 O  s         

 Vector   24  Occ=2.000000D+00  E=-1.002717D+00
              MO Center=  5.7D-01, -2.8D+00,  1.1D-02, r^2= 2.3D+00
   Bfn.  Coefficient  Atom+Function         Bfn.  Coefficient  Atom+Function  
  ----- ------------  ---------------      ----- ------------  ---------------
   231      0.388540  16 O  s               227      0.370220  16 O  s         
    21     -0.249903   2 O  s                17     -0.208356   2 O  s         
    34     -0.192950   3 C  py              226     -0.172738  16 O  s         

 Vector   25  Occ=2.000000D+00  E=-9.449166D-01
              MO Center=  1.0D+00,  5.4D-03,  6.6D-01, r^2= 2.4D+00
   Bfn.  Coefficient  Atom+Function         Bfn.  Coefficient  Atom+Function  
  ----- ------------  ---------------      ----- ------------  ---------------
   276      0.356080  19 O  s               291     -0.319042  20 O  s         
   272      0.300344  19 O  s               287     -0.255586  20 O  s         
    77     -0.170698   6 C  s         

 Vector   26  Occ=2.000000D+00  E=-8.561359D-01
              MO Center= -1.2D+00,  3.9D-01, -4.4D-02, r^2= 5.0D+00
   Bfn.  Coefficient  Atom+Function         Bfn.  Coefficient  Atom+Function  
  ----- ------------  ---------------      ----- ------------  ---------------
   291     -0.168765  20 O  s                62      0.167877   5 C  s         
    92      0.152703   7 C  s         

 Vector   27  Occ=2.000000D+00  E=-8.201995D-01
              MO Center= -8.4D-01,  1.8D-01,  6.1D-02, r^2= 7.1D+00
   Bfn.  Coefficient  Atom+Function         Bfn.  Coefficient  Atom+Function  
  ----- ------------  ---------------      ----- ------------  ---------------
    47      0.191806   4 C  s                51      0.157081   4 C  s         
    62      0.151208   5 C  s         

 Vector   28  Occ=2.000000D+00  E=-7.990793D-01
              MO Center=  3.9D-01,  1.1D+00, -1.0D-02, r^2= 8.1D+00
   Bfn.  Coefficient  Atom+Function         Bfn.  Coefficient  Atom+Function  
  ----- ------------  ---------------      ----- ------------  ---------------
   167      0.199413  12 C  s         

 Vector   29  Occ=2.000000D+00  E=-7.685646D-01
              MO Center=  2.8D-01,  3.5D-01, -3.4D-01, r^2= 6.2D+00
   Bfn.  Coefficient  Atom+Function         Bfn.  Coefficient  Atom+Function  
  ----- ------------  ---------------      ----- ------------  ---------------
   291     -0.208866  20 O  s                 2      0.201830   1 C  s         
     6      0.156408   1 C  s               287     -0.151936  20 O  s         

 Vector   30  Occ=2.000000D+00  E=-7.582703D-01
              MO Center= -1.1D+00, -3.1D-01,  3.5D-02, r^2= 9.3D+00
   Bfn.  Coefficient  Atom+Function         Bfn.  Coefficient  Atom+Function  
  ----- ------------  ---------------      ----- ------------  ---------------
    47      0.169969   4 C  s               242      0.170620  17 C  s         
    51      0.151694   4 C  s         

 Vector   31  Occ=2.000000D+00  E=-7.328894D-01
              MO Center=  7.7D-01,  1.0D+00, -2.5D-02, r^2= 9.0D+00
   Bfn.  Coefficient  Atom+Function         Bfn.  Coefficient  Atom+Function  
  ----- ------------  ---------------      ----- ------------  ---------------
   212      0.204617  15 C  s               216      0.187006  15 C  s         

 Vector   32  Occ=2.000000D+00  E=-6.989091D-01
              MO Center=  3.6D-01,  2.2D-01, -3.5D-01, r^2= 7.9D+00
   Bfn.  Coefficient  Atom+Function         Bfn.  Coefficient  Atom+Function  
  ----- ------------  ---------------      ----- ------------  ---------------
     2      0.213069   1 C  s                 6      0.195081   1 C  s         
    19      0.187598   2 O  py              137     -0.157176  10 C  s         

 Vector   33  Occ=2.000000D+00  E=-6.881659D-01
              MO Center= -1.0D+00,  4.9D-01,  1.5D-01, r^2= 1.2D+01
   Bfn.  Coefficient  Atom+Function         Bfn.  Coefficient  Atom+Function  
  ----- ------------  ---------------      ----- ------------  ---------------
   257     -0.204644  18 C  s               261     -0.199605  18 C  s         
   242      0.188245  17 C  s               246      0.176342  17 C  s         

 Vector   34  Occ=2.000000D+00  E=-6.605396D-01
              MO Center=  2.2D-01,  7.5D-01, -7.8D-02, r^2= 9.1D+00
   Bfn.  Coefficient  Atom+Function         Bfn.  Coefficient  Atom+Function  
  ----- ------------  ---------------      ----- ------------  ---------------
   212     -0.151982  15 C  s         

 Vector   35  Occ=2.000000D+00  E=-6.486146D-01
              MO Center= -6.6D-01, -1.5D+00,  7.4D-02, r^2= 8.3D+00
   Bfn.  Coefficient  Atom+Function         Bfn.  Coefficient  Atom+Function  
  ----- ------------  ---------------      ----- ------------  ---------------
   242      0.202067  17 C  s               246      0.199882  17 C  s         

 Vector   36  Occ=2.000000D+00  E=-6.226081D-01
              MO Center= -1.4D+00,  6.8D-01, -1.1D-01, r^2= 6.9D+00
   Bfn.  Coefficient  Atom+Function         Bfn.  Coefficient  Atom+Function  
  ----- ------------  ---------------      ----- ------------  ---------------
    96     -0.159850   7 C  s               122      0.157744   9 C  s         

 Vector   37  Occ=2.000000D+00  E=-6.027952D-01
              MO Center=  2.1D-01,  1.2D+00,  6.8D-02, r^2= 6.3D+00
   Bfn.  Coefficient  Atom+Function         Bfn.  Coefficient  Atom+Function  
  ----- ------------  ---------------      ----- ------------  ---------------
   156      0.193442  11 C  s               152      0.188050  11 C  s         
   184     -0.153523  13 C  py        

 Vector   38  Occ=2.000000D+00  E=-5.909107D-01
              MO Center=  4.7D-01, -8.0D-01, -2.8D-01, r^2= 7.2D+00
   Bfn.  Coefficient  Atom+Function         Bfn.  Coefficient  Atom+Function  
  ----- ------------  ---------------      ----- ------------  ---------------
    19      0.247040   2 O  py                4     -0.188494   1 C  py        
    33     -0.151948   3 C  px        

 Vector   39  Occ=2.000000D+00  E=-5.608625D-01
              MO Center=  8.0D-01,  1.8D-01, -4.2D-02, r^2= 5.3D+00
   Bfn.  Coefficient  Atom+Function         Bfn.  Coefficient  Atom+Function  
  ----- ------------  ---------------      ----- ------------  ---------------
   185      0.213329  13 C  pz              288     -0.189170  20 O  px        
   273      0.183867  19 O  px              198     -0.182174  14 O  px        

 Vector   40  Occ=2.000000D+00  E=-5.488188D-01
              MO Center= -1.1D+00,  9.9D-01, -7.5D-02, r^2= 6.5D+00
   Bfn.  Coefficient  Atom+Function         Bfn.  Coefficient  Atom+Function  
  ----- ------------  ---------------      ----- ------------  ---------------
   126      0.176987   9 C  s               122      0.170002   9 C  s         

 Vector   41  Occ=2.000000D+00  E=-5.287426D-01
              MO Center=  8.0D-01, -2.7D-01, -5.2D-01, r^2= 5.7D+00
   Bfn.  Coefficient  Atom+Function         Bfn.  Coefficient  Atom+Function  
  ----- ------------  ---------------      ----- ------------  ---------------
     5      0.225124   1 C  pz                3      0.187627   1 C  px        
   301     -0.166214  21 H  s         

 Vector   42  Occ=2.000000D+00  E=-5.225388D-01
              MO Center= -9.1D-02, -1.8D-01, -5.7D-02, r^2= 7.8D+00
   Bfn.  Coefficient  Atom+Function         Bfn.  Coefficient  Atom+Function  
  ----- ------------  ---------------      ----- ------------  ---------------
    33      0.144567   3 C  px               48     -0.143375   4 C  px        
   169     -0.141844  12 C  py              276     -0.132889  19 O  s         

 Vector   43  Occ=2.000000D+00  E=-5.070749D-01
              MO Center= -6.5D-01, -1.1D+00, -1.5D-01, r^2= 6.6D+00
   Bfn.  Coefficient  Atom+Function         Bfn.  Coefficient  Atom+Function  
  ----- ------------  ---------------      ----- ------------  ---------------
    50      0.194125   4 C  pz              303     -0.153433  22 H  s         

 Vector   44  Occ=2.000000D+00  E=-4.997014D-01
              MO Center= -5.2D-01,  5.7D-01,  2.4D-02, r^2= 7.7D+00
   Bfn.  Coefficient  Atom+Function         Bfn.  Coefficient  Atom+Function  
  ----- ------------  ---------------      ----- ------------  ---------------
   139      0.144645  10 C  py               79     -0.141351   6 C  py        
    33      0.138428   3 C  px        

 Vector   45  Occ=2.000000D+00  E=-4.794335D-01
              MO Center= -3.7D-01,  9.0D-01, -1.8D-02, r^2= 8.4D+00
   Bfn.  Coefficient  Atom+Function         Bfn.  Coefficient  Atom+Function  
  ----- ------------  ---------------      ----- ------------  ---------------
    93      0.158918   7 C  px        

 Vector   46  Occ=2.000000D+00  E=-4.640788D-01
              MO Center=  5.3D-02,  2.2D-01, -2.0D-02, r^2= 8.7D+00
   Bfn.  Coefficient  Atom+Function         Bfn.  Coefficient  Atom+Function  
  ----- ------------  ---------------      ----- ------------  ---------------
   275      0.172282  19 O  pz              201      0.151703  14 O  s         

 Vector   47  Occ=2.000000D+00  E=-4.524188D-01
              MO Center= -9.1D-02,  6.0D-01, -1.0D-01, r^2= 1.0D+01
   Bfn.  Coefficient  Atom+Function         Bfn.  Coefficient  Atom+Function  
  ----- ------------  ---------------      ----- ------------  ---------------
    95      0.160595   7 C  pz        

 Vector   48  Occ=2.000000D+00  E=-4.455969D-01
              MO Center=  7.2D-01,  1.1D-01,  7.7D-02, r^2= 1.0D+01
   Bfn.  Coefficient  Atom+Function         Bfn.  Coefficient  Atom+Function  
  ----- ------------  ---------------      ----- ------------  ---------------
   229      0.165217  16 O  py        

 Vector   49  Occ=2.000000D+00  E=-4.389681D-01
              MO Center=  2.5D-01, -1.4D+00, -3.5D-02, r^2= 9.5D+00
   Bfn.  Coefficient  Atom+Function         Bfn.  Coefficient  Atom+Function  
  ----- ------------  ---------------      ----- ------------  ---------------
   231      0.275015  16 O  s               229     -0.242808  16 O  py        
    18     -0.235550   2 O  px               34      0.204177   3 C  py        

 Vector   50  Occ=2.000000D+00  E=-4.380319D-01
              MO Center= -3.8D-02,  8.3D-01,  1.0D-01, r^2= 9.1D+00
   Bfn.  Coefficient  Atom+Function         Bfn.  Coefficient  Atom+Function  
  ----- ------------  ---------------      ----- ------------  ---------------
   290      0.170135  20 O  pz        

 Vector   51  Occ=2.000000D+00  E=-4.269473D-01
              MO Center= -1.0D+00,  2.5D-01,  1.1D-01, r^2= 1.2D+01
   Bfn.  Coefficient  Atom+Function         Bfn.  Coefficient  Atom+Function  
  ----- ------------  ---------------      ----- ------------  ---------------
    94      0.171356   7 C  py              260      0.160894  18 C  pz        
   229     -0.150443  16 O  py        

 Vector   52  Occ=2.000000D+00  E=-4.173600D-01
              MO Center= -3.6D-01,  4.3D-01, -5.5D-02, r^2= 1.1D+01
   Bfn.  Coefficient  Atom+Function         Bfn.  Coefficient  Atom+Function  
  ----- ------------  ---------------      ----- ------------  ---------------
   108      0.190014   8 C  px               20      0.157176   2 O  pz        

 Vector   53  Occ=2.000000D+00  E=-4.144299D-01
              MO Center=  6.0D-01,  2.7D-02,  2.5D-01, r^2= 9.5D+00
   Bfn.  Coefficient  Atom+Function         Bfn.  Coefficient  Atom+Function  
  ----- ------------  ---------------      ----- ------------  ---------------
   290      0.225829  20 O  pz        

 Vector   54  Occ=2.000000D+00  E=-4.139509D-01
              MO Center= -1.9D-01, -9.8D-01,  1.2D-01, r^2= 1.0D+01
   Bfn.  Coefficient  Atom+Function         Bfn.  Coefficient  Atom+Function  
  ----- ------------  ---------------      ----- ------------  ---------------
   243     -0.199484  17 C  px              229      0.192805  16 O  py        

 Vector   55  Occ=2.000000D+00  E=-4.053973D-01
              MO Center=  2.4D-01,  5.3D-01, -4.4D-02, r^2= 1.2D+01
   Bfn.  Coefficient  Atom+Function         Bfn.  Coefficient  Atom+Function  
  ----- ------------  ---------------      ----- ------------  ---------------
   201      0.158420  14 O  s               215      0.158366  15 C  pz        
   258      0.152143  18 C  px              199      0.151273  14 O  py        

 Vector   56  Occ=2.000000D+00  E=-4.028712D-01
              MO Center= -2.0D-01,  8.5D-01, -3.5D-03, r^2= 9.6D+00
   Bfn.  Coefficient  Atom+Function         Bfn.  Coefficient  Atom+Function  
  ----- ------------  ---------------      ----- ------------  ---------------
   170      0.165323  12 C  pz              289     -0.161742  20 O  py        
   260      0.157549  18 C  pz        

 Vector   57  Occ=2.000000D+00  E=-4.000408D-01
              MO Center=  7.1D-01, -7.0D-01,  1.2D-01, r^2= 1.3D+01
   Bfn.  Coefficient  Atom+Function         Bfn.  Coefficient  Atom+Function  
  ----- ------------  ---------------      ----- ------------  ---------------
   215      0.237077  15 C  pz              331      0.150951  36 H  s         

 Vector   58  Occ=2.000000D+00  E=-3.951976D-01
              MO Center=  1.4D+00,  4.4D-01,  1.4D-01, r^2= 9.0D+00
   Bfn.  Coefficient  Atom+Function         Bfn.  Coefficient  Atom+Function  
  ----- ------------  ---------------      ----- ------------  ---------------
   215      0.202691  15 C  pz              290     -0.184396  20 O  pz        
   329     -0.181198  35 H  s               274     -0.174810  19 O  py        
   154     -0.168663  11 C  py              214     -0.158899  15 C  py        
   330     -0.155310  35 H  s         

 Vector   59  Occ=2.000000D+00  E=-3.898353D-01
              MO Center= -2.8D-01,  1.2D-01,  1.4D-01, r^2= 1.1D+01
   Bfn.  Coefficient  Atom+Function         Bfn.  Coefficient  Atom+Function  
  ----- ------------  ---------------      ----- ------------  ---------------
   289      0.181641  20 O  py              274      0.162745  19 O  py        
   245     -0.156543  17 C  pz        

 Vector   60  Occ=2.000000D+00  E=-3.849965D-01
              MO Center=  8.1D-01, -3.0D-01,  2.7D-02, r^2= 1.2D+01
   Bfn.  Coefficient  Atom+Function         Bfn.  Coefficient  Atom+Function  
  ----- ------------  ---------------      ----- ------------  ---------------
   275      0.149257  19 O  pz              213     -0.139886  15 C  px        

 Vector   61  Occ=2.000000D+00  E=-3.794295D-01
              MO Center= -4.4D-01,  5.5D-01,  2.5D-01, r^2= 1.0D+01
   Bfn.  Coefficient  Atom+Function         Bfn.  Coefficient  Atom+Function  
  ----- ------------  ---------------      ----- ------------  ---------------
   273      0.196948  19 O  px               63     -0.174592   5 C  px        
   288     -0.173916  20 O  px              258      0.172760  18 C  px        
    93      0.167132   7 C  px        

 Vector   62  Occ=2.000000D+00  E=-3.657798D-01
              MO Center= -6.2D-01,  1.4D+00, -2.5D-02, r^2= 1.0D+01
   Bfn.  Coefficient  Atom+Function         Bfn.  Coefficient  Atom+Function  
  ----- ------------  ---------------      ----- ------------  ---------------
   258      0.188249  18 C  px        

 Vector   63  Occ=2.000000D+00  E=-3.631847D-01
              MO Center= -6.0D-01,  2.8D-01,  4.0D-02, r^2= 9.7D+00
   Bfn.  Coefficient  Atom+Function         Bfn.  Coefficient  Atom+Function  
  ----- ------------  ---------------      ----- ------------  ---------------
   230      0.164954  16 O  pz              274     -0.162819  19 O  py        

 Vector   64  Occ=2.000000D+00  E=-3.564136D-01
              MO Center=  3.0D-01,  7.3D-01, -1.4D-01, r^2= 9.7D+00
   Bfn.  Coefficient  Atom+Function         Bfn.  Coefficient  Atom+Function  
  ----- ------------  ---------------      ----- ------------  ---------------
   214     -0.184230  15 C  py              154      0.167628  11 C  py        
   199      0.159008  14 O  py        

 Vector   65  Occ=2.000000D+00  E=-3.560985D-01
              MO Center= -1.2D+00, -1.4D+00,  1.5D-01, r^2= 8.4D+00
   Bfn.  Coefficient  Atom+Function         Bfn.  Coefficient  Atom+Function  
  ----- ------------  ---------------      ----- ------------  ---------------
   245     -0.238495  17 C  pz               50      0.223335   4 C  pz        
   335     -0.177502  38 H  s               304     -0.168701  22 H  s         
   303     -0.167793  22 H  s               336     -0.166912  38 H  s         

 Vector   66  Occ=2.000000D+00  E=-3.514464D-01
              MO Center= -1.4D+00, -6.8D-01,  2.0D-01, r^2= 9.3D+00
   Bfn.  Coefficient  Atom+Function         Bfn.  Coefficient  Atom+Function  
  ----- ------------  ---------------      ----- ------------  ---------------
    64      0.248056   5 C  py              244      0.237213  17 C  py        
    49     -0.218384   4 C  py              124      0.210051   9 C  py        
   259     -0.191887  18 C  py              333     -0.165669  37 H  s         
   334     -0.152922  37 H  s         

 Vector   67  Occ=2.000000D+00  E=-3.422707D-01
              MO Center= -7.6D-01, -8.0D-01, -1.1D-01, r^2= 8.2D+00
   Bfn.  Coefficient  Atom+Function         Bfn.  Coefficient  Atom+Function  
  ----- ------------  ---------------      ----- ------------  ---------------
    18      0.281676   2 O  px               22      0.186411   2 O  px        
    50     -0.172883   4 C  pz               94      0.171790   7 C  py        
   243     -0.156146  17 C  px              109     -0.150469   8 C  py        

 Vector   68  Occ=2.000000D+00  E=-3.394695D-01
              MO Center=  9.9D-01,  1.4D+00,  2.3D-01, r^2= 6.3D+00
   Bfn.  Coefficient  Atom+Function         Bfn.  Coefficient  Atom+Function  
  ----- ------------  ---------------      ----- ------------  ---------------
   155      0.253640  11 C  pz              170     -0.210631  12 C  pz        
   275     -0.207692  19 O  pz              200     -0.180862  14 O  pz        
   319      0.179709  30 H  s               320      0.178387  30 H  s         
   326      0.157763  33 H  s         

 Vector   69  Occ=2.000000D+00  E=-3.325126D-01
              MO Center= -8.9D-01,  5.3D-01, -6.9D-02, r^2= 8.2D+00
   Bfn.  Coefficient  Atom+Function         Bfn.  Coefficient  Atom+Function  
  ----- ------------  ---------------      ----- ------------  ---------------
   110      0.193495   8 C  pz              275      0.184965  19 O  pz        
   125     -0.172435   9 C  pz              314     -0.170925  27 H  s         
   200      0.163138  14 O  pz              313     -0.154834  27 H  s         

 Vector   70  Occ=2.000000D+00  E=-3.180658D-01
              MO Center= -8.2D-01,  9.4D-01, -2.2D-02, r^2= 7.3D+00
   Bfn.  Coefficient  Atom+Function         Bfn.  Coefficient  Atom+Function  
  ----- ------------  ---------------      ----- ------------  ---------------
   125      0.184499   9 C  pz              140     -0.165662  10 C  pz        
   109     -0.161376   8 C  py               18     -0.157391   2 O  px        

 Vector   71  Occ=2.000000D+00  E=-3.065131D-01
              MO Center= -6.7D-01,  9.5D-01,  4.0D-02, r^2= 7.7D+00
   Bfn.  Coefficient  Atom+Function         Bfn.  Coefficient  Atom+Function  
  ----- ------------  ---------------      ----- ------------  ---------------
   123      0.268290   9 C  px              138     -0.254765  10 C  px        
   153      0.187934  11 C  px              108     -0.184904   8 C  px        
   168     -0.182031  12 C  px        

 Vector   72  Occ=2.000000D+00  E=-3.048253D-01
              MO Center= -1.9D-01,  2.5D-01,  2.3D-02, r^2= 7.7D+00
   Bfn.  Coefficient  Atom+Function         Bfn.  Coefficient  Atom+Function  
  ----- ------------  ---------------      ----- ------------  ---------------
   275     -0.211437  19 O  pz               79      0.194847   6 C  py        
   139     -0.168080  10 C  py              199      0.160227  14 O  py        
   200     -0.152317  14 O  pz              230     -0.151871  16 O  pz        

 Vector   73  Occ=2.000000D+00  E=-2.973940D-01
              MO Center=  7.7D-01, -1.7D+00, -2.5D-01, r^2= 5.4D+00
   Bfn.  Coefficient  Atom+Function         Bfn.  Coefficient  Atom+Function  
  ----- ------------  ---------------      ----- ------------  ---------------
    20      0.337345   2 O  pz              230     -0.293003  16 O  pz        
    24      0.243856   2 O  pz              229     -0.206258  16 O  py        
   234     -0.203637  16 O  pz               18      0.177753   2 O  px        

 Vector   74  Occ=2.000000D+00  E=-2.822754D-01
              MO Center=  1.1D+00,  1.2D-01, -3.5D-01, r^2= 5.3D+00
   Bfn.  Coefficient  Atom+Function         Bfn.  Coefficient  Atom+Function  
  ----- ------------  ---------------      ----- ------------  ---------------
   199      0.316067  14 O  py              198     -0.276818  14 O  px        
   203      0.228089  14 O  py              202     -0.205439  14 O  px        
   289      0.183509  20 O  py               78     -0.156386   6 C  px        
   213     -0.153488  15 C  px               63      0.152335   5 C  px        
   169      0.150991  12 C  py        

 Vector   75  Occ=2.000000D+00  E=-2.563465D-01
              MO Center=  2.5D-01, -3.0D+00,  1.6D-01, r^2= 3.4D+00
   Bfn.  Coefficient  Atom+Function         Bfn.  Coefficient  Atom+Function  
  ----- ------------  ---------------      ----- ------------  ---------------
   228      0.544154  16 O  px              232      0.369713  16 O  px        
    51      0.228545   4 C  s                48      0.180584   4 C  px        
    52      0.168358   4 C  px        

 Vector   76  Occ=2.000000D+00  E=-2.516153D-01
              MO Center=  1.0D+00, -8.3D-02,  7.4D-01, r^2= 3.4D+00
   Bfn.  Coefficient  Atom+Function         Bfn.  Coefficient  Atom+Function  
  ----- ------------  ---------------      ----- ------------  ---------------
   289      0.431785  20 O  py              274     -0.385692  19 O  py        
   293      0.310937  20 O  py              278     -0.261703  19 O  py        
   275     -0.174931  19 O  pz        

 Vector   77  Occ=0.000000D+00  E=-6.378121D-03
              MO Center=  1.2D+00,  2.1D-02,  9.0D-01, r^2= 2.7D+00
   Bfn.  Coefficient  Atom+Function         Bfn.  Coefficient  Atom+Function  
  ----- ------------  ---------------      ----- ------------  ---------------
   291      0.528506  20 O  s               276     -0.505612  19 O  s         
   273      0.462454  19 O  px              277      0.444339  19 O  px        
   288      0.444929  20 O  px              292      0.415308  20 O  px        
     6     -0.292240   1 C  s               330      0.288545  35 H  s         
    84     -0.251519   6 C  pz               66      0.242660   5 C  s         

 Vector   78  Occ=0.000000D+00  E= 9.890723D-03
              MO Center=  2.3D-02, -2.7D+00, -5.7D-02, r^2= 2.6D+00
   Bfn.  Coefficient  Atom+Function         Bfn.  Coefficient  Atom+Function  
  ----- ------------  ---------------      ----- ------------  ---------------
   304      0.457939  22 H  s                35      0.452935   3 C  pz        
    39      0.375622   3 C  pz               66     -0.343195   5 C  s         
   230     -0.330169  16 O  pz              234     -0.322689  16 O  pz        
    34      0.266878   3 C  py               54      0.253071   4 C  pz        
    38      0.223286   3 C  py               68      0.222213   5 C  py        

 Vector   79  Occ=0.000000D+00  E= 6.169500D-02
              MO Center= -1.2D+00,  3.2D-01, -1.3D+00, r^2= 7.6D+00
   Bfn.  Coefficient  Atom+Function         Bfn.  Coefficient  Atom+Function  
  ----- ------------  ---------------      ----- ------------  ---------------
   302     -0.876657  21 H  s                96      0.857832   7 C  s         
   310     -0.817844  25 H  s               318     -0.674640  29 H  s         
     6      0.618401   1 C  s               141      0.496618  10 C  s         
   314     -0.465570  27 H  s                 9     -0.462516   1 C  pz        
    99     -0.464211   7 C  pz              111      0.459665   8 C  s         

 Vector   80  Occ=0.000000D+00  E= 7.021687D-02
              MO Center= -1.3D+00,  1.9D-01,  2.2D-01, r^2= 9.1D+00
   Bfn.  Coefficient  Atom+Function         Bfn.  Coefficient  Atom+Function  
  ----- ------------  ---------------      ----- ------------  ---------------
   306      0.757391  23 H  s               308      0.648221  24 H  s         
   312      0.594980  26 H  s                96     -0.548975   7 C  s         
   156      0.547529  11 C  s                66     -0.529684   5 C  s         
   111     -0.512791   8 C  s               316      0.489454  28 H  s         
   126     -0.451755   9 C  s               171      0.452787  12 C  s         

 Vector   81  Occ=0.000000D+00  E= 7.892333D-02
              MO Center= -3.4D-01,  1.8D+00,  1.8D-01, r^2= 1.1D+01
   Bfn.  Coefficient  Atom+Function         Bfn.  Coefficient  Atom+Function  
  ----- ------------  ---------------      ----- ------------  ---------------
   156      0.897127  11 C  s               261      0.842317  18 C  s         
   171      0.605921  12 C  s               324     -0.577569  32 H  s         
   316     -0.559571  28 H  s               322     -0.549646  31 H  s         
   320     -0.535066  30 H  s               312     -0.511001  26 H  s         
   310      0.481799  25 H  s               342     -0.483582  41 H  s         

 Vector   82  Occ=0.000000D+00  E= 9.502023D-02
              MO Center= -1.0D+00, -1.8D-01, -3.4D-01, r^2= 1.3D+01
   Bfn.  Coefficient  Atom+Function         Bfn.  Coefficient  Atom+Function  
  ----- ------------  ---------------      ----- ------------  ---------------
   246      0.888867  17 C  s                51      0.732516   4 C  s         
   304     -0.693351  22 H  s               261     -0.590018  18 C  s         
   338     -0.548626  39 H  s               308     -0.529801  24 H  s         
   324     -0.480529  32 H  s               314      0.468817  27 H  s         
   111     -0.452476   8 C  s               318      0.453529  29 H  s         

 Vector   83  Occ=0.000000D+00  E= 1.057993D-01
              MO Center=  2.4D-01,  4.1D-01, -1.5D-01, r^2= 1.1D+01
   Bfn.  Coefficient  Atom+Function         Bfn.  Coefficient  Atom+Function  
  ----- ------------  ---------------      ----- ------------  ---------------
   332      0.648921  36 H  s                96     -0.571740   7 C  s         
   141     -0.568333  10 C  s               306     -0.546604  23 H  s         
     8      0.510764   1 C  py               51      0.508054   4 C  s         
   111     -0.507076   8 C  s               156      0.501665  11 C  s         
   201     -0.490854  14 O  s               216     -0.478353  15 C  s         

 Vector   84  Occ=0.000000D+00  E= 1.074243D-01
              MO Center=  1.0D+00,  1.6D+00, -1.4D-01, r^2= 1.3D+01
   Bfn.  Coefficient  Atom+Function         Bfn.  Coefficient  Atom+Function  
  ----- ------------  ---------------      ----- ------------  ---------------
   171      1.022310  12 C  s               261     -1.008581  18 C  s         
   216      0.910292  15 C  s               326     -0.902185  33 H  s         
   330     -0.628132  35 H  s               342      0.506445  41 H  s         
   324     -0.447665  32 H  s               328     -0.445837  34 H  s         
   340      0.434008  40 H  s               173      0.428279  12 C  py        

 Vector   85  Occ=0.000000D+00  E= 1.111144D-01
              MO Center= -7.5D-01,  8.1D-01,  1.2D-01, r^2= 1.2D+01
   Bfn.  Coefficient  Atom+Function         Bfn.  Coefficient  Atom+Function  
  ----- ------------  ---------------      ----- ------------  ---------------
   246      1.031384  17 C  s               316      0.640724  28 H  s         
   320      0.599601  30 H  s               326     -0.529306  33 H  s         
   324      0.509789  32 H  s               338     -0.482846  39 H  s         
   261      0.465989  18 C  s               310      0.461745  25 H  s         
   174     -0.443761  12 C  pz              340     -0.445033  40 H  s         

 Vector   86  Occ=0.000000D+00  E= 1.239024D-01
              MO Center=  3.2D-02,  5.5D-01, -3.1D-01, r^2= 1.1D+01
   Bfn.  Coefficient  Atom+Function         Bfn.  Coefficient  Atom+Function  
  ----- ------------  ---------------      ----- ------------  ---------------
   111      1.083627   8 C  s               216      0.840490  15 C  s         
   156     -0.767586  11 C  s                 6     -0.629371   1 C  s         
   312     -0.620476  26 H  s                21      0.611159   2 O  s         
   314     -0.597063  27 H  s               328     -0.540806  34 H  s         
   141     -0.528604  10 C  s               320      0.451831  30 H  s         

 Vector   87  Occ=0.000000D+00  E= 1.264421D-01
              MO Center= -5.8D-01,  5.4D-01, -2.5D-01, r^2= 1.3D+01
   Bfn.  Coefficient  Atom+Function         Bfn.  Coefficient  Atom+Function  
  ----- ------------  ---------------      ----- ------------  ---------------
   261      0.876843  18 C  s               340     -0.699194  40 H  s         
   304     -0.608056  22 H  s               302      0.570452  21 H  s         
    51      0.563584   4 C  s               246      0.556745  17 C  s         
   334     -0.553011  37 H  s               344     -0.522898  42 H  s         
   216      0.495166  15 C  s                 6     -0.490281   1 C  s         

 Vector   88  Occ=0.000000D+00  E= 1.331438D-01
              MO Center= -2.9D-01,  4.5D-01, -9.4D-02, r^2= 1.5D+01
   Bfn.  Coefficient  Atom+Function         Bfn.  Coefficient  Atom+Function  
  ----- ------------  ---------------      ----- ------------  ---------------
   216      1.005535  15 C  s               330     -0.657409  35 H  s         
   304     -0.624623  22 H  s               314      0.621692  27 H  s         
   156     -0.588366  11 C  s               328     -0.582373  34 H  s         
   261      0.554668  18 C  s               316     -0.552861  28 H  s         
   342     -0.555177  41 H  s               246     -0.529785  17 C  s         

 Vector   89  Occ=0.000000D+00  E= 1.378289D-01
              MO Center= -1.1D+00, -6.3D-01,  2.7D-01, r^2= 1.2D+01
   Bfn.  Coefficient  Atom+Function         Bfn.  Coefficient  Atom+Function  
  ----- ------------  ---------------      ----- ------------  ---------------
   306      0.832456  23 H  s               336      0.794861  38 H  s         
    66     -0.675383   5 C  s                96      0.652276   7 C  s         
   308     -0.622259  24 H  s               318      0.615775  29 H  s         
   216     -0.555360  15 C  s               141     -0.512195  10 C  s         
   156      0.512338  11 C  s               302      0.499144  21 H  s         

 Vector   90  Occ=0.000000D+00  E= 1.430293D-01
              MO Center= -9.0D-01,  1.2D+00, -3.1D-01, r^2= 1.0D+01
   Bfn.  Coefficient  Atom+Function         Bfn.  Coefficient  Atom+Function  
  ----- ------------  ---------------      ----- ------------  ---------------
   318     -0.899803  29 H  s               314      0.818999  27 H  s         
   342      0.688824  41 H  s               320     -0.636922  30 H  s         
    51     -0.606094   4 C  s               144     -0.585744  10 C  pz        
   111     -0.574957   8 C  s               126      0.522095   9 C  s         
   159      0.504667  11 C  pz              141      0.471719  10 C  s         

 Vector   91  Occ=0.000000D+00  E= 1.467503D-01
              MO Center=  2.7D-01,  1.8D-01,  4.1D-02, r^2= 1.4D+01
   Bfn.  Coefficient  Atom+Function         Bfn.  Coefficient  Atom+Function  
  ----- ------------  ---------------      ----- ------------  ---------------
   246      1.054989  17 C  s               126      0.797554   9 C  s         
   261     -0.703539  18 C  s               334     -0.698006  37 H  s         
   328      0.641984  34 H  s               322      0.603971  31 H  s         
    81     -0.598493   6 C  s               330     -0.575633  35 H  s         
   320     -0.441043  30 H  s               218      0.436081  15 C  py        

 Vector   92  Occ=0.000000D+00  E= 1.538534D-01
              MO Center= -3.9D-01,  5.5D-01,  1.9D-01, r^2= 1.6D+01
   Bfn.  Coefficient  Atom+Function         Bfn.  Coefficient  Atom+Function  
  ----- ------------  ---------------      ----- ------------  ---------------
   216      1.005304  15 C  s               344     -0.911216  42 H  s         
   246      0.731688  17 C  s               338     -0.727179  39 H  s         
   312      0.591500  26 H  s               330     -0.593040  35 H  s         
   324      0.579271  32 H  s               171     -0.566687  12 C  s         
   328     -0.548723  34 H  s                51     -0.511562   4 C  s         

 Vector   93  Occ=0.000000D+00  E= 1.591203D-01
              MO Center=  4.6D-01,  5.0D-01,  1.8D-01, r^2= 1.7D+01
   Bfn.  Coefficient  Atom+Function         Bfn.  Coefficient  Atom+Function  
  ----- ------------  ---------------      ----- ------------  ---------------
   332      0.804533  36 H  s               246      0.708607  17 C  s         
   336     -0.658957  38 H  s               111      0.623891   8 C  s         
   126     -0.621624   9 C  s               340      0.622117  40 H  s         
   328     -0.575939  34 H  s               218     -0.558953  15 C  py        
   330      0.552362  35 H  s               342     -0.536118  41 H  s         

 Vector   94  Occ=0.000000D+00  E= 1.598404D-01
              MO Center= -7.0D-01,  2.0D+00,  1.7D-01, r^2= 1.2D+01
   Bfn.  Coefficient  Atom+Function         Bfn.  Coefficient  Atom+Function  
  ----- ------------  ---------------      ----- ------------  ---------------
   344      0.947786  42 H  s               340     -0.650139  40 H  s         
   342     -0.629421  41 H  s               111     -0.615951   8 C  s         
   322      0.572140  31 H  s               264     -0.564336  18 C  pz        
   262     -0.539898  18 C  px              320     -0.502314  30 H  s         
   328     -0.456457  34 H  s               158     -0.412352  11 C  py        

 Vector   95  Occ=0.000000D+00  E= 1.659513D-01
              MO Center= -5.2D-01,  7.7D-01, -3.8D-01, r^2= 1.2D+01
   Bfn.  Coefficient  Atom+Function         Bfn.  Coefficient  Atom+Function  
  ----- ------------  ---------------      ----- ------------  ---------------
   261      1.132694  18 C  s               126     -0.851976   9 C  s         
   304      0.759958  22 H  s                 6      0.740941   1 C  s         
   340     -0.706539  40 H  s               302     -0.631185  21 H  s         
   318      0.592050  29 H  s                81     -0.555109   6 C  s         
    96      0.454259   7 C  s                54      0.440589   4 C  pz        

 Vector   96  Occ=0.000000D+00  E= 1.685273D-01
              MO Center= -1.8D+00,  4.0D-01,  2.2D-02, r^2= 1.2D+01
   Bfn.  Coefficient  Atom+Function         Bfn.  Coefficient  Atom+Function  
  ----- ------------  ---------------      ----- ------------  ---------------
   342      1.030734  41 H  s               312     -0.664732  26 H  s         
   262      0.574257  18 C  px              111      0.567749   8 C  s         
    51      0.555177   4 C  s               334      0.554833  37 H  s         
   304     -0.463661  22 H  s               314     -0.465932  27 H  s         
   261     -0.460793  18 C  s                96     -0.458136   7 C  s         

 Vector   97  Occ=0.000000D+00  E= 1.700120D-01
              MO Center= -5.9D-01,  1.2D+00, -2.1D-01, r^2= 1.1D+01
   Bfn.  Coefficient  Atom+Function         Bfn.  Coefficient  Atom+Function  
  ----- ------------  ---------------      ----- ------------  ---------------
   340      0.894323  40 H  s               264      0.687737  18 C  pz        
    96     -0.637988   7 C  s               326      0.564277  33 H  s         
   342     -0.561941  41 H  s               171     -0.558377  12 C  s         
   312     -0.525822  26 H  s               143      0.519201  10 C  py        
   174      0.465366  12 C  pz              129     -0.444303   9 C  pz        

 Vector   98  Occ=0.000000D+00  E= 1.781402D-01
              MO Center= -1.3D+00, -3.3D-01,  1.1D-02, r^2= 1.3D+01
   Bfn.  Coefficient  Atom+Function         Bfn.  Coefficient  Atom+Function  
  ----- ------------  ---------------      ----- ------------  ---------------
   310      0.815288  25 H  s               334     -0.759795  37 H  s         
   126     -0.719868   9 C  s               248     -0.713099  17 C  py        
   338      0.686637  39 H  s               316      0.660655  28 H  s         
    96     -0.574127   7 C  s               111      0.557419   8 C  s         
   344     -0.553201  42 H  s               246     -0.543575  17 C  s         

 Vector   99  Occ=0.000000D+00  E= 1.811159D-01
              MO Center= -2.2D-03, -5.5D-01,  7.1D-02, r^2= 1.4D+01
   Bfn.  Coefficient  Atom+Function         Bfn.  Coefficient  Atom+Function  
  ----- ------------  ---------------      ----- ------------  ---------------
   186      0.884804  13 C  s               328      0.858366  34 H  s         
   334      0.815269  37 H  s               336     -0.711104  38 H  s         
    81      0.674726   6 C  s               249      0.603217  17 C  pz        
   218      0.523159  15 C  py                9     -0.496361   1 C  pz        
   302     -0.488982  21 H  s               173      0.446726  12 C  py        

 Vector  100  Occ=0.000000D+00  E= 1.914455D-01
              MO Center=  6.8D-01,  2.8D-01, -2.8D-01, r^2= 1.3D+01
   Bfn.  Coefficient  Atom+Function         Bfn.  Coefficient  Atom+Function  
  ----- ------------  ---------------      ----- ------------  ---------------
   246     -0.899045  17 C  s               330     -0.892769  35 H  s         
    51      0.861119   4 C  s                96      0.847181   7 C  s         
   156      0.836137  11 C  s               216      0.770932  15 C  s         
   186     -0.664693  13 C  s               126     -0.613950   9 C  s         
   310     -0.603495  25 H  s                36     -0.563068   3 C  s         

 Vector  101  Occ=0.000000D+00  E= 1.953116D-01
              MO Center= -4.1D-01, -9.7D-01,  2.9D-02, r^2= 1.3D+01
   Bfn.  Coefficient  Atom+Function         Bfn.  Coefficient  Atom+Function  
  ----- ------------  ---------------      ----- ------------  ---------------
    96      1.180585   7 C  s               336     -0.820995  38 H  s         
   249      0.740485  17 C  pz              338      0.691290  39 H  s         
    36     -0.674848   3 C  s               308     -0.643335  24 H  s         
    51      0.632173   4 C  s               332     -0.571717  36 H  s         
    66     -0.521280   5 C  s                53     -0.513410   4 C  py        

 Vector  102  Occ=0.000000D+00  E= 1.975888D-01
              MO Center=  6.1D-01,  4.9D-01,  4.9D-03, r^2= 1.4D+01
   Bfn.  Coefficient  Atom+Function         Bfn.  Coefficient  Atom+Function  
  ----- ------------  ---------------      ----- ------------  ---------------
   126      1.027691   9 C  s               111     -0.823530   8 C  s         
   332      0.823257  36 H  s               216     -0.704465  15 C  s         
   334      0.598983  37 H  s               328     -0.571316  34 H  s         
    36     -0.561364   3 C  s               156     -0.555316  11 C  s         
    66      0.529061   5 C  s               218     -0.531583  15 C  py        

 Vector  103  Occ=0.000000D+00  E= 1.999089D-01
              MO Center=  5.4D-01,  1.3D+00, -1.8D-01, r^2= 1.1D+01
   Bfn.  Coefficient  Atom+Function         Bfn.  Coefficient  Atom+Function  
  ----- ------------  ---------------      ----- ------------  ---------------
   326      0.927070  33 H  s                96      0.787128   7 C  s         
   171     -0.762994  12 C  s               186      0.706365  13 C  s         
   113      0.619451   8 C  py              141      0.617282  10 C  s         
   330     -0.613845  35 H  s               219     -0.564754  15 C  pz        
   332      0.556925  36 H  s               174      0.546033  12 C  pz        

 Vector  104  Occ=0.000000D+00  E= 2.052681D-01
              MO Center= -1.3D-01,  9.2D-01,  6.0D-02, r^2= 1.1D+01
   Bfn.  Coefficient  Atom+Function         Bfn.  Coefficient  Atom+Function  
  ----- ------------  ---------------      ----- ------------  ---------------
   171      1.157532  12 C  s               324     -0.807369  32 H  s         
    66     -0.650447   5 C  s                 6     -0.584873   1 C  s         
   111      0.585441   8 C  s               318     -0.585165  29 H  s         
   261      0.555155  18 C  s               320      0.554050  30 H  s         
   304     -0.528281  22 H  s               144     -0.508541  10 C  pz        

 Vector  105  Occ=0.000000D+00  E= 2.136594D-01
              MO Center= -4.5D-01,  9.0D-01, -1.2D-01, r^2= 1.3D+01
   Bfn.  Coefficient  Atom+Function         Bfn.  Coefficient  Atom+Function  
  ----- ------------  ---------------      ----- ------------  ---------------
   126      1.250068   9 C  s               141     -0.991839  10 C  s         
   322     -0.936563  31 H  s                51     -0.903039   4 C  s         
   261     -0.630604  18 C  s               318      0.633358  29 H  s         
   344      0.626232  42 H  s                36      0.609048   3 C  s         
    81      0.571139   6 C  s               158      0.539822  11 C  py        

 Vector  106  Occ=0.000000D+00  E= 2.214241D-01
              MO Center=  3.2D-03,  6.0D-01, -2.6D-01, r^2= 1.2D+01
   Bfn.  Coefficient  Atom+Function         Bfn.  Coefficient  Atom+Function  
  ----- ------------  ---------------      ----- ------------  ---------------
   186      1.636296  13 C  s               216     -0.989965  15 C  s         
   156     -0.958715  11 C  s               111     -0.878606   8 C  s         
   173      0.696759  12 C  py              310     -0.661177  25 H  s         
   127     -0.656200   9 C  px              261      0.613873  18 C  s         
   217      0.571531  15 C  px              302      0.569241  21 H  s         

 Vector  107  Occ=0.000000D+00  E= 2.306699D-01
              MO Center= -2.6D-01,  6.6D-01,  4.9D-02, r^2= 1.1D+01
   Bfn.  Coefficient  Atom+Function         Bfn.  Coefficient  Atom+Function  
  ----- ------------  ---------------      ----- ------------  ---------------
    66      1.239196   5 C  s               141     -0.896696  10 C  s         
   320      0.897629  30 H  s               171      0.855485  12 C  s         
   111     -0.813854   8 C  s               324     -0.800446  32 H  s         
   159     -0.767824  11 C  pz               98      0.744689   7 C  py        
    53     -0.669624   4 C  py              186     -0.631657  13 C  s         

 Vector  108  Occ=0.000000D+00  E= 2.392603D-01
              MO Center=  2.4D-01, -3.4D-01,  2.5D-02, r^2= 1.2D+01
   Bfn.  Coefficient  Atom+Function         Bfn.  Coefficient  Atom+Function  
  ----- ------------  ---------------      ----- ------------  ---------------
   188      0.828771  13 C  py              217     -0.706383  15 C  px        
    81     -0.687134   6 C  s                51      0.655704   4 C  s         
   173      0.624966  12 C  py               53     -0.621309   4 C  py        
    66      0.612624   5 C  s               249      0.610438  17 C  pz        
   247     -0.595167  17 C  px              189      0.590250  13 C  pz        

 Vector  109  Occ=0.000000D+00  E= 2.442134D-01
              MO Center= -1.8D-01,  1.1D+00,  1.4D-01, r^2= 1.3D+01
   Bfn.  Coefficient  Atom+Function         Bfn.  Coefficient  Atom+Function  
  ----- ------------  ---------------      ----- ------------  ---------------
   186      1.592888  13 C  s               156      1.313636  11 C  s         
   312     -1.010610  26 H  s               217      0.932682  15 C  px        
   171     -0.887521  12 C  s               143     -0.824449  10 C  py        
   112     -0.741047   8 C  px              316      0.725116  28 H  s         
   216     -0.669405  15 C  s               308      0.668847  24 H  s         

 Vector  110  Occ=0.000000D+00  E= 2.508692D-01
              MO Center= -7.0D-01, -2.6D-01,  7.4D-02, r^2= 1.2D+01
   Bfn.  Coefficient  Atom+Function         Bfn.  Coefficient  Atom+Function  
  ----- ------------  ---------------      ----- ------------  ---------------
    51      1.486394   4 C  s                36     -0.877943   3 C  s         
    54      0.784992   4 C  pz              247     -0.754842  17 C  px        
    66     -0.733246   5 C  s               306      0.668595  23 H  s         
   314     -0.655067  27 H  s               246     -0.631420  17 C  s         
   316     -0.612512  28 H  s                96     -0.602421   7 C  s         

 Vector  111  Occ=0.000000D+00  E= 2.526115D-01
              MO Center= -7.6D-01,  1.0D+00,  1.7D-01, r^2= 1.1D+01
   Bfn.  Coefficient  Atom+Function         Bfn.  Coefficient  Atom+Function  
  ----- ------------  ---------------      ----- ------------  ---------------
   126      0.996328   9 C  s               263      0.990473  18 C  py        
    81      0.893167   6 C  s               128      0.815076   9 C  py        
    66     -0.738583   5 C  s               188     -0.645972  13 C  py        
   173     -0.641048  12 C  py              306      0.609655  23 H  s         
   187      0.582328  13 C  px              261     -0.576641  18 C  s         

 Vector  112  Occ=0.000000D+00  E= 2.583774D-01
              MO Center=  1.2D-01,  1.7D-01, -2.2D-02, r^2= 1.1D+01
   Bfn.  Coefficient  Atom+Function         Bfn.  Coefficient  Atom+Function  
  ----- ------------  ---------------      ----- ------------  ---------------
   186      1.091141  13 C  s                81     -0.820715   6 C  s         
   308     -0.821465  24 H  s                51      0.758489   4 C  s         
   141     -0.733957  10 C  s               189      0.732404  13 C  pz        
   126      0.641814   9 C  s               216     -0.625137  15 C  s         
     6      0.566599   1 C  s               217      0.564683  15 C  px        

 Vector  113  Occ=0.000000D+00  E= 2.694327D-01
              MO Center= -5.5D-01,  3.6D-01, -4.7D-01, r^2= 9.0D+00
   Bfn.  Coefficient  Atom+Function         Bfn.  Coefficient  Atom+Function  
  ----- ------------  ---------------      ----- ------------  ---------------
     6      0.932246   1 C  s               310      0.923393  25 H  s         
   141      0.738464  10 C  s                69     -0.728924   5 C  pz        
   306      0.726285  23 H  s                84      0.659835   6 C  pz        
   189      0.650835  13 C  pz               53     -0.634499   4 C  py        
   186     -0.636366  13 C  s                96     -0.627066   7 C  s         

 Vector  114  Occ=0.000000D+00  E= 2.726521D-01
              MO Center= -2.5D-02,  8.2D-01,  6.8D-02, r^2= 1.1D+01
   Bfn.  Coefficient  Atom+Function         Bfn.  Coefficient  Atom+Function  
  ----- ------------  ---------------      ----- ------------  ---------------
    66      1.742659   5 C  s               187      0.995946  13 C  px        
   172     -0.954256  12 C  px              171      0.947034  12 C  s         
   126     -0.879597   9 C  s               261      0.794287  18 C  s         
   216     -0.785512  15 C  s                96     -0.777812   7 C  s         
    36     -0.712200   3 C  s               157     -0.704803  11 C  px        

 Vector  115  Occ=0.000000D+00  E= 2.882108D-01
              MO Center=  2.7D-01,  9.6D-01, -1.1D-01, r^2= 7.6D+00
   Bfn.  Coefficient  Atom+Function         Bfn.  Coefficient  Atom+Function  
  ----- ------------  ---------------      ----- ------------  ---------------
    81      1.885206   6 C  s               141     -1.674597  10 C  s         
   171     -1.346851  12 C  s               156      1.194906  11 C  s         
   142     -0.848665  10 C  px              158     -0.813922  11 C  py        
   188      0.787475  13 C  py              173      0.730320  12 C  py        
   143      0.714774  10 C  py               83      0.709412   6 C  py        

 Vector  116  Occ=0.000000D+00  E= 2.904411D-01
              MO Center= -8.7D-01,  4.5D-01, -1.9D-01, r^2= 1.0D+01
   Bfn.  Coefficient  Atom+Function         Bfn.  Coefficient  Atom+Function  
  ----- ------------  ---------------      ----- ------------  ---------------
   113      1.145192   8 C  py               81      1.003676   6 C  s         
   128     -0.849196   9 C  py               98      0.827115   7 C  py        
   261      0.825381  18 C  s                36      0.766501   3 C  s         
     6     -0.716568   1 C  s               186     -0.682164  13 C  s         
    96      0.655329   7 C  s               263     -0.654370  18 C  py        

 Vector  117  Occ=0.000000D+00  E= 3.084524D-01
              MO Center= -2.0D-01, -4.4D-01, -1.2D-01, r^2= 8.3D+00
   Bfn.  Coefficient  Atom+Function         Bfn.  Coefficient  Atom+Function  
  ----- ------------  ---------------      ----- ------------  ---------------
    83      1.401502   6 C  py               36      1.239103   3 C  s         
   231     -1.137339  16 O  s                67      1.122189   5 C  px        
   143      1.125259  10 C  py              157      0.788941  11 C  px        
    54     -0.702938   4 C  pz               68     -0.695995   5 C  py        
    96      0.698719   7 C  s                99      0.696392   7 C  pz        

 Vector  118  Occ=0.000000D+00  E= 3.182467D-01
              MO Center= -9.1D-01,  4.5D-01, -1.5D-01, r^2= 9.0D+00
   Bfn.  Coefficient  Atom+Function         Bfn.  Coefficient  Atom+Function  
  ----- ------------  ---------------      ----- ------------  ---------------
   126      1.379865   9 C  s               111     -1.248833   8 C  s         
   112     -1.194642   8 C  px               66     -1.073988   5 C  s         
   156     -1.031404  11 C  s                96      0.972944   7 C  s         
    67      0.888499   5 C  px               97      0.891681   7 C  px        
   127     -0.887921   9 C  px              172     -0.841021  12 C  px        

 Vector  119  Occ=0.000000D+00  E= 3.403217D-01
              MO Center= -5.2D-02, -1.1D-01, -6.8D-02, r^2= 8.2D+00
   Bfn.  Coefficient  Atom+Function         Bfn.  Coefficient  Atom+Function  
  ----- ------------  ---------------      ----- ------------  ---------------
    36      1.417966   3 C  s                82      1.232120   6 C  px        
   142     -0.969101  10 C  px               68      0.887614   5 C  py        
   157     -0.844300  11 C  px               81     -0.839946   6 C  s         
     7     -0.807128   1 C  px              143     -0.785648  10 C  py        
   231     -0.779385  16 O  s                66      0.766110   5 C  s         

 Vector  120  Occ=0.000000D+00  E= 3.431147D-01
              MO Center= -9.4D-01,  5.3D-01,  5.3D-02, r^2= 8.2D+00
   Bfn.  Coefficient  Atom+Function         Bfn.  Coefficient  Atom+Function  
  ----- ------------  ---------------      ----- ------------  ---------------
   141      1.814364  10 C  s               126     -1.262486   9 C  s         
    68      1.205756   5 C  py              127     -1.173092   9 C  px        
    82      1.150374   6 C  px              144      1.083166  10 C  pz        
    98     -0.961351   7 C  py               96     -0.944479   7 C  s         
   142     -0.894314  10 C  px              111      0.888877   8 C  s         

 Vector  121  Occ=0.000000D+00  E= 3.808092D-01
              MO Center= -5.5D-01, -1.8D+00, -5.4D-02, r^2= 6.8D+00
   Bfn.  Coefficient  Atom+Function         Bfn.  Coefficient  Atom+Function  
  ----- ------------  ---------------      ----- ------------  ---------------
    53      1.592326   4 C  py               38     -1.336687   3 C  py        
    66     -1.296995   5 C  s                37     -0.997221   3 C  px        
   231     -0.981591  16 O  s                39      0.969554   3 C  pz        
    21      0.935001   2 O  s                96      0.872355   7 C  s         
    69      0.837177   5 C  pz              246      0.834847  17 C  s         

 Vector  122  Occ=0.000000D+00  E= 3.977256D-01
              MO Center= -3.7D-01, -1.7D+00, -5.4D-02, r^2= 6.8D+00
   Bfn.  Coefficient  Atom+Function         Bfn.  Coefficient  Atom+Function  
  ----- ------------  ---------------      ----- ------------  ---------------
    51      1.800410   4 C  s               231     -1.616433  16 O  s         
    38     -1.585521   3 C  py               37      1.556178   3 C  px        
    52      1.509169   4 C  px               83     -1.224943   6 C  py        
    67     -1.071135   5 C  px              141      1.012230  10 C  s         
    66     -0.970877   5 C  s                 6     -0.961105   1 C  s         

 Vector  123  Occ=0.000000D+00  E= 4.934763D-01
              MO Center= -5.8D-01,  9.2D-02, -3.5D-01, r^2= 7.8D+00
   Bfn.  Coefficient  Atom+Function         Bfn.  Coefficient  Atom+Function  
  ----- ------------  ---------------      ----- ------------  ---------------
     7      0.974489   1 C  px               81      0.859072   6 C  s         
    66      0.585251   5 C  s                97     -0.540269   7 C  px        
    38      0.529447   3 C  py               21     -0.489297   2 O  s         
    53     -0.458501   4 C  py                9     -0.452525   1 C  pz        
    96     -0.428337   7 C  s               189      0.397434  13 C  pz        

 Vector  124  Occ=0.000000D+00  E= 4.942220D-01
              MO Center= -1.7D-01,  9.9D-01,  3.1D-02, r^2= 1.1D+01
   Bfn.  Coefficient  Atom+Function         Bfn.  Coefficient  Atom+Function  
  ----- ------------  ---------------      ----- ------------  ---------------
   156      0.637122  11 C  s               172      0.546622  12 C  px        
    81     -0.488436   6 C  s               112     -0.468274   8 C  px        
   157     -0.444006  11 C  px              218      0.418858  15 C  py        
    51     -0.396595   4 C  s               143     -0.377257  10 C  py        
   263     -0.370282  18 C  py               68     -0.364348   5 C  py        

 Vector  125  Occ=0.000000D+00  E= 5.028739D-01
              MO Center=  4.8D-03,  2.2D-01, -2.2D-01, r^2= 8.9D+00
   Bfn.  Coefficient  Atom+Function         Bfn.  Coefficient  Atom+Function  
  ----- ------------  ---------------      ----- ------------  ---------------
     8      0.865944   1 C  py               81     -0.721984   6 C  s         
    21      0.672075   2 O  s                83     -0.627284   6 C  py        
   142      0.565986  10 C  px               37     -0.533678   3 C  px        
    68      0.499260   5 C  py               66     -0.452297   5 C  s         
   126      0.442673   9 C  s               143     -0.443358  10 C  py        


 center of mass
 --------------
 x =   0.09007924 y =  -0.10665376 z =   0.00631107

 moments of inertia (a.u.)
 ------------------
        4376.616151018693          -0.000000000000          -0.000000000000
          -0.000000000000        4100.610934713190          -0.000000000000
          -0.000000000000          -0.000000000000        7443.841005011844

     Multipole analysis of the density
     ---------------------------------

     L   x y z        total         alpha         beta         nuclear
     -   - - -        -----         -----         ----         -------
     0   0 0 0     -0.000000    -76.000000    -76.000000    152.000000

     1   1 0 0     -1.112578     -0.556289     -0.556289     -0.000000
     1   0 1 0      1.834240      0.917120      0.917120     -0.000000
     1   0 0 1     -0.726057     -0.363028     -0.363028     -0.000000

     2   2 0 0    -82.703993  -1076.950501  -1076.950501   2071.197009
     2   1 1 0      7.134889     -6.485186     -6.485186     20.105262
     2   1 0 1      0.156776     -0.195392     -0.195392      0.547560
     2   0 2 0    -96.781347  -1132.857970  -1132.857970   2168.934594
     2   0 1 1      2.927330      1.917108      1.917108     -0.906885
     2   0 0 2    -89.575942   -197.689448   -197.689448    305.802953


          -----------------------
          Electric field gradient
          -----------------------

 1 a.u. = 0.324123 10**(16) esu/cm**3  ( or statvolts/cm**2 ) = 0.97174 10**(22) v/m**2 


 ------------------------------------------------------------
   Atom      X         Y         Z
 ------------------------------------------------------------
    1 C    1.26503  -1.04870  -2.01733
 ------------------------------------------------------------

 Electric field gradient in molecular frame (a.u.)
         XX             YY             ZZ             XY             XZ             YZ
 ------------------------------------------------------------------------------------------
       -0.058724      -0.267814       0.326538      -0.053442       0.026095       0.128611

 Principal components (a.u.) and orientation 
 of principal axis w.r.t. absolute frame                      Asymmetry parameter eta
 --------------------------------------------------------------------------------------
        0.353706      -0.307799      -0.045907                       0.740425

        0.036101       0.225676       0.973533
        0.199528       0.952926      -0.228299
        0.979227      -0.202489       0.010627
  

 ------------------------------------------------------------
   Atom      X         Y         Z
 ------------------------------------------------------------
    2 O    1.93145  -3.62078  -1.44911
 ------------------------------------------------------------

 Electric field gradient in molecular frame (a.u.)
         XX             YY             ZZ             XY             XZ             YZ
 ------------------------------------------------------------------------------------------
        0.535055      -1.202180       0.667125      -0.198364       0.548009       0.818061

 Principal components (a.u.) and orientation 
 of principal axis w.r.t. absolute frame                      Asymmetry parameter eta
 --------------------------------------------------------------------------------------
       -1.579905       1.264400       0.315505                       0.600603

        0.182488       0.545798       0.817804
        0.908743       0.223903      -0.352212
       -0.375346       0.807448      -0.455130
  

 ------------------------------------------------------------
   Atom      X         Y         Z
 ------------------------------------------------------------
    3 C    0.26257  -5.08697  -0.18701
 ------------------------------------------------------------

 Electric field gradient in molecular frame (a.u.)
         XX             YY             ZZ             XY             XZ             YZ
 ------------------------------------------------------------------------------------------
        0.183048       0.067256      -0.250304      -0.207440       0.017976      -0.176073

 Principal components (a.u.) and orientation 
 of principal axis w.r.t. absolute frame                      Asymmetry parameter eta
 --------------------------------------------------------------------------------------
        0.365702      -0.339037      -0.026665                       0.854173

        0.743468       0.151456       0.651396
       -0.636974       0.457132       0.620720
        0.203762       0.876408      -0.436337
  

 ------------------------------------------------------------
   Atom      X         Y         Z
 ------------------------------------------------------------
    4 C   -2.46335  -4.21618  -0.33506
 ------------------------------------------------------------

 Electric field gradient in molecular frame (a.u.)
         XX             YY             ZZ             XY             XZ             YZ
 ------------------------------------------------------------------------------------------
       -0.024710      -0.001823       0.026533       0.012881       0.002773      -0.038895

 Principal components (a.u.) and orientation 
 of principal axis w.r.t. absolute frame                      Asymmetry parameter eta
 --------------------------------------------------------------------------------------
        0.054093      -0.039328      -0.014765                       0.454083

       -0.066239      -0.645892       0.760550
       -0.580020       0.645140       0.497365
        0.811905       0.408189       0.417364
  

 ------------------------------------------------------------
   Atom      X         Y         Z
 ------------------------------------------------------------
    5 C   -2.84223  -1.38962   0.31307
 ------------------------------------------------------------

 Electric field gradient in molecular frame (a.u.)
         XX             YY             ZZ             XY             XZ             YZ
 ------------------------------------------------------------------------------------------
       -0.025172      -0.036608       0.061780      -0.027846       0.007431      -0.016351

 Principal components (a.u.) and orientation 
 of principal axis w.r.t. absolute frame                      Asymmetry parameter eta
 --------------------------------------------------------------------------------------
        0.066066      -0.059860      -0.006206                       0.812129

        0.137765       0.615676       0.775864
       -0.192103       0.785067      -0.588869
        0.971657       0.067920      -0.226428
  

 ------------------------------------------------------------
   Atom      X         Y         Z
 ------------------------------------------------------------
    6 C   -0.38450   0.17746   0.04783
 ------------------------------------------------------------

 Electric field gradient in molecular frame (a.u.)
         XX             YY             ZZ             XY             XZ             YZ
 ------------------------------------------------------------------------------------------
        0.059924       0.177286      -0.237210       0.027597      -0.212158      -0.001164

 Principal components (a.u.) and orientation 
 of principal axis w.r.t. absolute frame                      Asymmetry parameter eta
 --------------------------------------------------------------------------------------
       -0.347909       0.199222       0.148687                       0.145254

        0.462573       0.588384       0.663198
       -0.022342       0.755538      -0.654724
        0.886300      -0.288040      -0.362637
  

 ------------------------------------------------------------
   Atom      X         Y         Z
 ------------------------------------------------------------
    7 C   -4.92747  -0.31999  -1.40076
 ------------------------------------------------------------

 Electric field gradient in molecular frame (a.u.)
         XX             YY             ZZ             XY             XZ             YZ
 ------------------------------------------------------------------------------------------
       -0.004847       0.022804      -0.017957       0.015865      -0.033171       0.006063

 Principal components (a.u.) and orientation 
 of principal axis w.r.t. absolute frame                      Asymmetry parameter eta
 --------------------------------------------------------------------------------------
       -0.048320       0.032566       0.015754                       0.347937

        0.639996       0.579349       0.504738
       -0.205864       0.762157      -0.613788
        0.740287      -0.288915      -0.607045
  

 ------------------------------------------------------------
   Atom      X         Y         Z
 ------------------------------------------------------------
    8 C   -5.62886   2.38919  -0.73920
 ------------------------------------------------------------

 Electric field gradient in molecular frame (a.u.)
         XX             YY             ZZ             XY             XZ             YZ
 ------------------------------------------------------------------------------------------
       -0.004282      -0.010243       0.014525       0.008368      -0.014244      -0.016284

 Principal components (a.u.) and orientation 
 of principal axis w.r.t. absolute frame                      Asymmetry parameter eta
 --------------------------------------------------------------------------------------
        0.030429      -0.018497      -0.011932                       0.215754

       -0.429142      -0.151676       0.890411
       -0.410432       0.910893      -0.042646
        0.804601       0.383754       0.453155
  

 ------------------------------------------------------------
   Atom      X         Y         Z
 ------------------------------------------------------------
    9 C   -3.50141   3.86977   0.56327
 ------------------------------------------------------------

 Electric field gradient in molecular frame (a.u.)
         XX             YY             ZZ             XY             XZ             YZ
 ------------------------------------------------------------------------------------------
       -0.026781      -0.003776       0.030557       0.012402       0.013212      -0.013559

 Principal components (a.u.) and orientation 
 of principal axis w.r.t. absolute frame                      Asymmetry parameter eta
 --------------------------------------------------------------------------------------
       -0.036846       0.036495       0.000350                       0.980997

        0.865843       0.144442       0.479011
       -0.429755      -0.275508       0.859887
       -0.256175       0.950385       0.176472
  

 ------------------------------------------------------------
   Atom      X         Y         Z
 ------------------------------------------------------------
   10 C   -0.85868   3.06346  -0.45191
 ------------------------------------------------------------

 Electric field gradient in molecular frame (a.u.)
         XX             YY             ZZ             XY             XZ             YZ
 ------------------------------------------------------------------------------------------
        0.030722      -0.075512       0.044789      -0.003222       0.004384       0.002927

 Principal components (a.u.) and orientation 
 of principal axis w.r.t. absolute frame                      Asymmetry parameter eta
 --------------------------------------------------------------------------------------
       -0.075687       0.046075       0.029612                       0.217510

        0.031305       0.271463       0.961939
        0.999187       0.015968      -0.037024
       -0.025411       0.962316      -0.270743
  

 ------------------------------------------------------------
   Atom      X         Y         Z
 ------------------------------------------------------------
   11 C    1.21021   4.74857   0.75362
 ------------------------------------------------------------

 Electric field gradient in molecular frame (a.u.)
         XX             YY             ZZ             XY             XZ             YZ
 ------------------------------------------------------------------------------------------
       -0.046179       0.001397       0.044782      -0.016090      -0.018591      -0.039788

 Principal components (a.u.) and orientation 
 of principal axis w.r.t. absolute frame                      Asymmetry parameter eta
 --------------------------------------------------------------------------------------
        0.068960      -0.060766      -0.008195                       0.762340

       -0.070989       0.854363      -0.514805
       -0.493564       0.418411       0.762448
        0.866807       0.308215       0.391980
  

 ------------------------------------------------------------
   Atom      X         Y         Z
 ------------------------------------------------------------
   12 C    3.96215   4.02744   0.24119
 ------------------------------------------------------------

 Electric field gradient in molecular frame (a.u.)
         XX             YY             ZZ             XY             XZ             YZ
 ------------------------------------------------------------------------------------------
       -0.003239      -0.045502       0.048741       0.009518       0.006871      -0.000864

 Principal components (a.u.) and orientation 
 of principal axis w.r.t. absolute frame                      Asymmetry parameter eta
 --------------------------------------------------------------------------------------
        0.049635      -0.047602      -0.002034                       0.918053

        0.129558      -0.213267       0.968365
        0.003960       0.976700       0.214573
        0.991564       0.023965      -0.127384
  

 ------------------------------------------------------------
   Atom      X         Y         Z
 ------------------------------------------------------------
   13 C    4.50955   1.19723  -0.00965
 ------------------------------------------------------------

 Electric field gradient in molecular frame (a.u.)
         XX             YY             ZZ             XY             XZ             YZ
 ------------------------------------------------------------------------------------------
        0.188592       0.142569      -0.331160      -0.204624      -0.025726       0.056579

 Principal components (a.u.) and orientation 
 of principal axis w.r.t. absolute frame                      Asymmetry parameter eta
 --------------------------------------------------------------------------------------
        0.376080      -0.337830      -0.038250                       0.796586

        0.739933       0.003678       0.672671
       -0.667866      -0.115421       0.735278
       -0.080345       0.993310       0.082948
  

 ------------------------------------------------------------
   Atom      X         Y         Z
 ------------------------------------------------------------
   14 O    3.52401   0.35530  -2.38252
 ------------------------------------------------------------

 Electric field gradient in molecular frame (a.u.)
         XX             YY             ZZ             XY             XZ             YZ
 ------------------------------------------------------------------------------------------
       -0.422149       0.785235      -0.363087      -1.475815      -0.424710      -0.430461

 Principal components (a.u.) and orientation 
 of principal axis w.r.t. absolute frame                      Asymmetry parameter eta
 --------------------------------------------------------------------------------------
        1.783205      -1.680372      -0.102833                       0.884665

       -0.547290       0.748675      -0.374111
        0.834851       0.519932      -0.180816
       -0.059140       0.411286       0.909586
  

 ------------------------------------------------------------
   Atom      X         Y         Z
 ------------------------------------------------------------
   15 C    7.36817   0.78267  -0.14717
 ------------------------------------------------------------

 Electric field gradient in molecular frame (a.u.)
         XX             YY             ZZ             XY             XZ             YZ
 ------------------------------------------------------------------------------------------
       -0.091560       0.059314       0.032246       0.016636       0.018846       0.007388

 Principal components (a.u.) and orientation 
 of principal axis w.r.t. absolute frame                      Asymmetry parameter eta
 --------------------------------------------------------------------------------------
       -0.095894       0.064083       0.031811                       0.336538

        0.985304       0.137254       0.101672
       -0.098987       0.943923      -0.314977
       -0.139203       0.300284       0.943638
  

 ------------------------------------------------------------
   Atom      X         Y         Z
 ------------------------------------------------------------
   16 O    0.92396  -7.07912   0.79342
 ------------------------------------------------------------

 Electric field gradient in molecular frame (a.u.)
         XX             YY             ZZ             XY             XZ             YZ
 ------------------------------------------------------------------------------------------
        1.433756      -0.717276      -0.716480       0.322926      -0.606538      -0.118005

 Principal components (a.u.) and orientation 
 of principal axis w.r.t. absolute frame                      Asymmetry parameter eta
 --------------------------------------------------------------------------------------
        1.642707      -0.884377      -0.758331                       0.076731

        0.956715       0.210621      -0.200837
        0.143569       0.258708       0.955227
       -0.253149       0.942714      -0.217271
  

 ------------------------------------------------------------
   Atom      X         Y         Z
 ------------------------------------------------------------
   17 C   -4.16360  -5.88227   1.31417
 ------------------------------------------------------------

 Electric field gradient in molecular frame (a.u.)
         XX             YY             ZZ             XY             XZ             YZ
 ------------------------------------------------------------------------------------------
       -0.016277       0.021478      -0.005201      -0.036267       0.044051       0.045601

 Principal components (a.u.) and orientation 
 of principal axis w.r.t. absolute frame                      Asymmetry parameter eta
 --------------------------------------------------------------------------------------
       -0.086002       0.055829       0.030173                       0.298318

        0.633137      -0.068377       0.771014
        0.473445       0.822242      -0.315861
       -0.612362       0.565016       0.552964
  

 ------------------------------------------------------------
   Atom      X         Y         Z
 ------------------------------------------------------------
   18 C   -4.05686   6.70313   0.31281
 ------------------------------------------------------------

 Electric field gradient in molecular frame (a.u.)
         XX             YY             ZZ             XY             XZ             YZ
 ------------------------------------------------------------------------------------------
        0.020300      -0.029502       0.009202       0.018630       0.002146       0.017814

 Principal components (a.u.) and orientation 
 of principal axis w.r.t. absolute frame                      Asymmetry parameter eta
 --------------------------------------------------------------------------------------
       -0.041033       0.029993       0.011040                       0.461899

       -0.266120       0.826517      -0.496034
        0.912034       0.382478       0.148002
       -0.312048       0.413013       0.855597
  

 ------------------------------------------------------------
   Atom      X         Y         Z
 ------------------------------------------------------------
   19 O    3.63027  -0.26273   2.10143
 ------------------------------------------------------------

 Electric field gradient in molecular frame (a.u.)
         XX             YY             ZZ             XY             XZ             YZ
 ------------------------------------------------------------------------------------------
       -2.381135       1.664078       0.717057       0.311425       0.897773       1.254777

 Principal components (a.u.) and orientation 
 of principal axis w.r.t. absolute frame                      Asymmetry parameter eta
 --------------------------------------------------------------------------------------
        2.651212      -2.622648      -0.028564                       0.978452

        0.153915       0.965076       0.211988
        0.794781       0.006547      -0.606861
        0.587054      -0.261890       0.766016
  

 ------------------------------------------------------------
   Atom      X         Y         Z
 ------------------------------------------------------------
   20 O    0.88624   0.04799   2.46868
 ------------------------------------------------------------

 Electric field gradient in molecular frame (a.u.)
         XX             YY             ZZ             XY             XZ             YZ
 ------------------------------------------------------------------------------------------
       -2.565338       2.663436      -0.098098       0.419020      -0.121079      -0.017817

 Principal components (a.u.) and orientation 
 of principal axis w.r.t. absolute frame                      Asymmetry parameter eta
 --------------------------------------------------------------------------------------
        2.697071      -2.604382      -0.092689                       0.931267

        0.079594       0.995737      -0.046614
        0.996779      -0.079043       0.013544
       -0.009802       0.047542       0.998821
  

 ------------------------------------------------------------
   Atom      X         Y         Z
 ------------------------------------------------------------
   21 H    0.28979  -1.06020  -3.84391
 ------------------------------------------------------------

 Electric field gradient in molecular frame (a.u.)
         XX             YY             ZZ             XY             XZ             YZ
 ------------------------------------------------------------------------------------------
        0.039795       0.133524      -0.173320      -0.002189      -0.170880       0.000985

 Principal components (a.u.) and orientation 
 of principal axis w.r.t. absolute frame                      Asymmetry parameter eta
 --------------------------------------------------------------------------------------
       -0.268144       0.136526       0.131618                       0.018302

        0.485217       0.683918       0.544812
        0.000501      -0.623291       0.781989
        0.874394      -0.379162      -0.302774
  

 ------------------------------------------------------------
   Atom      X         Y         Z
 ------------------------------------------------------------
   22 H   -3.01745  -4.56617  -2.30660
 ------------------------------------------------------------

 Electric field gradient in molecular frame (a.u.)
         XX             YY             ZZ             XY             XZ             YZ
 ------------------------------------------------------------------------------------------
        0.106078       0.127474      -0.233552      -0.016059      -0.103040      -0.060617

 Principal components (a.u.) and orientation 
 of principal axis w.r.t. absolute frame                      Asymmetry parameter eta
 --------------------------------------------------------------------------------------
       -0.272205       0.137580       0.134626                       0.010852

        0.265757       0.250868       0.930827
        0.154985       0.941870      -0.298094
        0.951500      -0.223485      -0.211428
  

 ------------------------------------------------------------
   Atom      X         Y         Z
 ------------------------------------------------------------
   23 H   -3.49311  -1.25412   2.28193
 ------------------------------------------------------------

 Electric field gradient in molecular frame (a.u.)
         XX             YY             ZZ             XY             XZ             YZ
 ------------------------------------------------------------------------------------------
        0.097034       0.129139      -0.226172       0.006212       0.121047      -0.025510

 Principal components (a.u.) and orientation 
 of principal axis w.r.t. absolute frame                      Asymmetry parameter eta
 --------------------------------------------------------------------------------------
       -0.268203       0.137996       0.130207                       0.029042

       -0.314921       0.902114       0.294984
        0.065711      -0.289328       0.954972
        0.946841       0.320124       0.031837
  

 ------------------------------------------------------------
   Atom      X         Y         Z
 ------------------------------------------------------------
   24 H   -6.63420  -1.49179  -1.31112
 ------------------------------------------------------------

 Electric field gradient in molecular frame (a.u.)
         XX             YY             ZZ             XY             XZ             YZ
 ------------------------------------------------------------------------------------------
       -0.143815       0.001673       0.142142      -0.195621       0.015689       0.012291

 Principal components (a.u.) and orientation 
 of principal axis w.r.t. absolute frame                      Asymmetry parameter eta
 --------------------------------------------------------------------------------------
       -0.280716       0.143307       0.137410                       0.021007

        0.820160      -0.074444      -0.567270
        0.570200       0.187815       0.799749
       -0.047005       0.979379      -0.196486
  

 ------------------------------------------------------------
   Atom      X         Y         Z
 ------------------------------------------------------------
   25 H   -4.29752  -0.37894  -3.37695
 ------------------------------------------------------------

 Electric field gradient in molecular frame (a.u.)
         XX             YY             ZZ             XY             XZ             YZ
 ------------------------------------------------------------------------------------------
        0.097654       0.139754      -0.237408       0.007886       0.123292      -0.011075

 Principal components (a.u.) and orientation 
 of principal axis w.r.t. absolute frame                      Asymmetry parameter eta
 --------------------------------------------------------------------------------------
       -0.278289       0.143305       0.134984                       0.029901

       -0.312062       0.591965       0.743098
        0.031043       0.788093      -0.614772
        0.949554       0.168779       0.264311
  

 ------------------------------------------------------------
   Atom      X         Y         Z
 ------------------------------------------------------------
   26 H   -7.28299   2.37993   0.51297
 ------------------------------------------------------------

 Electric field gradient in molecular frame (a.u.)
         XX             YY             ZZ             XY             XZ             YZ
 ------------------------------------------------------------------------------------------
       -0.124597       0.137545      -0.012949      -0.002928       0.202888      -0.001195

 Principal components (a.u.) and orientation 
 of principal axis w.r.t. absolute frame                      Asymmetry parameter eta
 --------------------------------------------------------------------------------------
       -0.279207       0.143015       0.136192                       0.024436

        0.795398       0.543712       0.267803
        0.003851      -0.446380       0.894835
       -0.606075       0.710719       0.357144
  

 ------------------------------------------------------------
   Atom      X         Y         Z
 ------------------------------------------------------------
   27 H   -6.23712   3.34657  -2.47572
 ------------------------------------------------------------

 Electric field gradient in molecular frame (a.u.)
         XX             YY             ZZ             XY             XZ             YZ
 ------------------------------------------------------------------------------------------
        0.108094       0.046425      -0.154519       0.055524      -0.102425       0.161800

 Principal components (a.u.) and orientation 
 of principal axis w.r.t. absolute frame                      Asymmetry parameter eta
 --------------------------------------------------------------------------------------
       -0.279519       0.143319       0.136200                       0.025467

        0.287839       0.943479       0.164303
       -0.464710      -0.012410       0.885376
        0.837373      -0.331199       0.434872
  

 ------------------------------------------------------------
   Atom      X         Y         Z
 ------------------------------------------------------------
   28 H   -3.57027   3.42124   2.59058
 ------------------------------------------------------------

 Electric field gradient in molecular frame (a.u.)
         XX             YY             ZZ             XY             XZ             YZ
 ------------------------------------------------------------------------------------------
        0.136036       0.115171      -0.251207      -0.002228       0.013354       0.087378

 Principal components (a.u.) and orientation 
 of principal axis w.r.t. absolute frame                      Asymmetry parameter eta
 --------------------------------------------------------------------------------------
       -0.271428       0.136806       0.134622                       0.008047

       -0.033155       0.922940      -0.383512
       -0.220517       0.367512       0.903497
        0.974819       0.114526       0.191340
  

 ------------------------------------------------------------
   Atom      X         Y         Z
 ------------------------------------------------------------
   29 H   -0.85591   3.39393  -2.50237
 ------------------------------------------------------------

 Electric field gradient in molecular frame (a.u.)
         XX             YY             ZZ             XY             XZ             YZ
 ------------------------------------------------------------------------------------------
        0.140485       0.123655      -0.264139       0.000231      -0.001344       0.062373

 Principal components (a.u.) and orientation 
 of principal axis w.r.t. absolute frame                      Asymmetry parameter eta
 --------------------------------------------------------------------------------------
       -0.273929       0.140489       0.133440                       0.025734

        0.003290       0.999991      -0.002842
       -0.154984       0.003318       0.987911
        0.987911      -0.002809       0.154994
  

 ------------------------------------------------------------
   Atom      X         Y         Z
 ------------------------------------------------------------
   30 H    0.93106   4.78964   2.81088
 ------------------------------------------------------------

 Electric field gradient in molecular frame (a.u.)
         XX             YY             ZZ             XY             XZ             YZ
 ------------------------------------------------------------------------------------------
        0.122334       0.143913      -0.266247      -0.000760       0.055635      -0.010477

 Principal components (a.u.) and orientation 
 of principal axis w.r.t. absolute frame                      Asymmetry parameter eta
 --------------------------------------------------------------------------------------
       -0.274307       0.144504       0.129803                       0.053595

       -0.138818      -0.147114       0.979330
        0.024550       0.988089       0.151910
        0.990014      -0.045130       0.133553
  

 ------------------------------------------------------------
   Atom      X         Y         Z
 ------------------------------------------------------------
   31 H    0.97067   6.70895   0.12510
 ------------------------------------------------------------

 Electric field gradient in molecular frame (a.u.)
         XX             YY             ZZ             XY             XZ             YZ
 ------------------------------------------------------------------------------------------
        0.129197      -0.233411       0.104214       0.046691      -0.015212       0.122632

 Principal components (a.u.) and orientation 
 of principal axis w.r.t. absolute frame                      Asymmetry parameter eta
 --------------------------------------------------------------------------------------
       -0.279158       0.144056       0.135102                       0.032074

       -0.119395      -0.004521       0.992836
        0.944260       0.308476       0.114958
       -0.306786       0.951222      -0.032561
  

 ------------------------------------------------------------
   Atom      X         Y         Z
 ------------------------------------------------------------
   32 H    5.10330   4.83465   1.77342
 ------------------------------------------------------------

 Electric field gradient in molecular frame (a.u.)
         XX             YY             ZZ             XY             XZ             YZ
 ------------------------------------------------------------------------------------------
        0.009722       0.075661      -0.085383      -0.084948      -0.171563      -0.121187

 Principal components (a.u.) and orientation 
 of principal axis w.r.t. absolute frame                      Asymmetry parameter eta
 --------------------------------------------------------------------------------------
       -0.277756       0.144343       0.133412                       0.039356

        0.554181       0.486450      -0.675462
        0.386077       0.568694       0.726314
        0.737447      -0.663290       0.127353
  

 ------------------------------------------------------------
   Atom      X         Y         Z
 ------------------------------------------------------------
   33 H    4.54661   4.97715  -1.50946
 ------------------------------------------------------------

 Electric field gradient in molecular frame (a.u.)
         XX             YY             ZZ             XY             XZ             YZ
 ------------------------------------------------------------------------------------------
        0.103945       0.051581      -0.155526      -0.049047       0.103268       0.158992

 Principal components (a.u.) and orientation 
 of principal axis w.r.t. absolute frame                      Asymmetry parameter eta
 --------------------------------------------------------------------------------------
       -0.276022       0.143854       0.132168                       0.042335

       -0.287803       0.691497      -0.662572
       -0.452675       0.511454       0.730411
        0.843952       0.510144       0.165826
  

 ------------------------------------------------------------
   Atom      X         Y         Z
 ------------------------------------------------------------
   34 H    7.79087  -1.22837  -0.41315
 ------------------------------------------------------------

 Electric field gradient in molecular frame (a.u.)
         XX             YY             ZZ             XY             XZ             YZ
 ------------------------------------------------------------------------------------------
        0.119288      -0.257067       0.137779       0.083718       0.012041      -0.053492

 Principal components (a.u.) and orientation 
 of principal axis w.r.t. absolute frame                      Asymmetry parameter eta
 --------------------------------------------------------------------------------------
       -0.282010       0.144994       0.137016                       0.028291

       -0.206225       0.107828       0.972545
        0.969897      -0.109018       0.217750
        0.129504       0.988174      -0.082100
  

 ------------------------------------------------------------
   Atom      X         Y         Z
 ------------------------------------------------------------
   35 H    8.20849   1.79744  -1.74366
 ------------------------------------------------------------

 Electric field gradient in molecular frame (a.u.)
         XX             YY             ZZ             XY             XZ             YZ
 ------------------------------------------------------------------------------------------
        0.070406       0.039417      -0.109823      -0.082336       0.132245       0.167815

 Principal components (a.u.) and orientation 
 of principal axis w.r.t. absolute frame                      Asymmetry parameter eta
 --------------------------------------------------------------------------------------
       -0.286781       0.149161       0.137621                       0.040240

       -0.399724       0.227273       0.888013
       -0.497098       0.760198      -0.418321
        0.770139       0.608643       0.190893
  

 ------------------------------------------------------------
   Atom      X         Y         Z
 ------------------------------------------------------------
   36 H    8.30152   1.37418   1.60277
 ------------------------------------------------------------

 Electric field gradient in molecular frame (a.u.)
         XX             YY             ZZ             XY             XZ             YZ
 ------------------------------------------------------------------------------------------
        0.052526       0.109701      -0.162227      -0.054245      -0.161993      -0.108594

 Principal components (a.u.) and orientation 
 of principal axis w.r.t. absolute frame                      Asymmetry parameter eta
 --------------------------------------------------------------------------------------
       -0.286373       0.148213       0.138160                       0.035106

        0.450107       0.193214       0.871821
        0.292930       0.890338      -0.348553
        0.843561      -0.412269      -0.344150
  

 ------------------------------------------------------------
   Atom      X         Y         Z
 ------------------------------------------------------------
   37 H   -4.01494  -7.87088   0.75677
 ------------------------------------------------------------

 Electric field gradient in molecular frame (a.u.)
         XX             YY             ZZ             XY             XZ             YZ
 ------------------------------------------------------------------------------------------
        0.143942      -0.251657       0.107715       0.024692       0.012469      -0.110906

 Principal components (a.u.) and orientation 
 of principal axis w.r.t. absolute frame                      Asymmetry parameter eta
 --------------------------------------------------------------------------------------
       -0.284849       0.148587       0.136261                       0.043274

       -0.063220       0.871591      -0.486141
        0.959880      -0.080239      -0.268685
        0.273191       0.483623       0.831550
  

 ------------------------------------------------------------
   Atom      X         Y         Z
 ------------------------------------------------------------
   38 H   -3.62543  -5.75415   3.30967
 ------------------------------------------------------------

 Electric field gradient in molecular frame (a.u.)
         XX             YY             ZZ             XY             XZ             YZ
 ------------------------------------------------------------------------------------------
        0.114920       0.140556      -0.255476      -0.013117      -0.105547      -0.026277

 Principal components (a.u.) and orientation 
 of principal axis w.r.t. absolute frame                      Asymmetry parameter eta
 --------------------------------------------------------------------------------------
       -0.285384       0.148631       0.136753                       0.041622

        0.256439       0.706404       0.659722
        0.067380      -0.693950       0.716863
        0.964209      -0.139379      -0.225553
  

 ------------------------------------------------------------
   Atom      X         Y         Z
 ------------------------------------------------------------
   39 H   -6.14968  -5.33063   1.14196
 ------------------------------------------------------------

 Electric field gradient in molecular frame (a.u.)
         XX             YY             ZZ             XY             XZ             YZ
 ------------------------------------------------------------------------------------------
       -0.254678       0.112153       0.142525       0.112562      -0.034793       0.014246

 Principal components (a.u.) and orientation 
 of principal axis w.r.t. absolute frame                      Asymmetry parameter eta
 --------------------------------------------------------------------------------------
       -0.289692       0.149181       0.140511                       0.029927

        0.958562       0.106943       0.264050
       -0.271558       0.623173       0.733425
        0.086114       0.774738      -0.626391
  

 ------------------------------------------------------------
   Atom      X         Y         Z
 ------------------------------------------------------------
   40 H   -3.76900   7.35280  -1.63085
 ------------------------------------------------------------

 Electric field gradient in molecular frame (a.u.)
         XX             YY             ZZ             XY             XZ             YZ
 ------------------------------------------------------------------------------------------
        0.138587       0.100183      -0.238770      -0.017709       0.057893       0.126458

 Principal components (a.u.) and orientation 
 of principal axis w.r.t. absolute frame                      Asymmetry parameter eta
 --------------------------------------------------------------------------------------
       -0.289311       0.147523       0.141787                       0.019826

       -0.140052       0.957187      -0.253334
       -0.311515       0.200267       0.928898
        0.939864       0.209011       0.270131
  

 ------------------------------------------------------------
   Atom      X         Y         Z
 ------------------------------------------------------------
   41 H   -6.01548   7.11635   0.84291
 ------------------------------------------------------------

 Electric field gradient in molecular frame (a.u.)
         XX             YY             ZZ             XY             XZ             YZ
 ------------------------------------------------------------------------------------------
       -0.242424       0.124355       0.118069       0.079276       0.105164      -0.020654

 Principal components (a.u.) and orientation 
 of principal axis w.r.t. absolute frame                      Asymmetry parameter eta
 --------------------------------------------------------------------------------------
       -0.287167       0.146597       0.140569                       0.020990

        0.946846       0.282001       0.154785
       -0.195234       0.121334       0.973222
       -0.255669       0.951711      -0.169941
  

 ------------------------------------------------------------
   Atom      X         Y         Z
 ------------------------------------------------------------
   42 H   -2.85112   7.82592   1.56229
 ------------------------------------------------------------

 Electric field gradient in molecular frame (a.u.)
         XX             YY             ZZ             XY             XZ             YZ
 ------------------------------------------------------------------------------------------
       -0.003754       0.015489      -0.011736      -0.136866      -0.153861      -0.141465

 Principal components (a.u.) and orientation 
 of principal axis w.r.t. absolute frame                      Asymmetry parameter eta
 --------------------------------------------------------------------------------------
       -0.288930       0.146267       0.142663                       0.012474

        0.585417       0.644198      -0.492236
        0.542976       0.139333       0.828108
        0.602050      -0.752061      -0.268216
  

 Task  times  cpu:      447.6s     wall:      448.6s


                                NWChem Input Module
                                -------------------


 Summary of allocated global arrays
-----------------------------------
  No active global arrays


                         GA Statistics for process    0
                         ------------------------------

       create   destroy   get      put      acc     scatter   gather  read&inc
calls:  210      210     5.15e+05 7371     3.78e+05    0        0     5687     
number of processes/call 1.00e+00 1.15e+00 1.00e+00 0.00e+00 0.00e+00
bytes total:             5.32e+08 6.03e+07 3.21e+08 0.00e+00 0.00e+00 4.55e+04
bytes remote:            1.14e+08 2.04e+07 5.37e+07 0.00e+00 0.00e+00 0.00e+00
Max memory consumed for GA by this process: 10446976 bytes

MA_summarize_allocated_blocks: starting scan ...
MA_summarize_allocated_blocks: scan completed: 0 heap blocks, 0 stack blocks
MA usage statistics:

	allocation statistics:
					      heap	     stack
					      ----	     -----
	current number of blocks	         0	         0
	maximum number of blocks	        22	        51
	current total bytes		         0	         0
	maximum total bytes		   9712528	  22919976
	maximum total K-bytes		      9713	     22920
	maximum total M-bytes		        10	        23


                                     CITATION
                                     --------
                Please cite the following reference when publishing
                           results obtained with NWChem:

                 M. Valiev, E.J. Bylaska, N. Govind, K. Kowalski,
              T.P. Straatsma, H.J.J. van Dam, D. Wang, J. Nieplocha,
                        E. Apra, T.L. Windus, W.A. de Jong
                 "NWChem: a comprehensive and scalable open-source
                  solution for large scale molecular simulations"
                      Comput. Phys. Commun. 181, 1477 (2010)
                           doi:10.1016/j.cpc.2010.04.018

                                      AUTHORS
                                      -------
          E. Apra, E. J. Bylaska, W. A. de Jong, N. Govind, K. Kowalski,
       T. P. Straatsma, M. Valiev, H. J. J. van Dam, D. Wang, T. L. Windus,
        J. Hammond, J. Autschbach, K. Bhaskaran-Nair, J. Brabec, K. Lopata,
       S. A. Fischer, S. Krishnamoorthy, W. Ma, M. Klemm, O. Villa, Y. Chen,
    V. Anisimov, F. Aquino, S. Hirata, M. T. Hackler, T. Risthaus, M. Malagoli,
       A. Marenich, A. Otero-de-la-Roza, J. Mullin, P. Nichols, R. Peverati,
     J. Pittner, Y. Zhao, P.-D. Fan, A. Fonari, M. Williamson, R. J. Harrison,
       J. R. Rehr, M. Dupuis, D. Silverstein, D. M. A. Smith, J. Nieplocha,
        V. Tipparaju, M. Krishnan, B. E. Van Kuiken, A. Vazquez-Mayagoitia,
        L. Jensen, M. Swart, Q. Wu, T. Van Voorhis, A. A. Auer, M. Nooijen,
      L. D. Crosby, E. Brown, G. Cisneros, G. I. Fann, H. Fruchtl, J. Garza,
        K. Hirao, R. A. Kendall, J. A. Nichols, K. Tsemekhman, K. Wolinski,
     J. Anchell, D. E. Bernholdt, P. Borowski, T. Clark, D. Clerc, H. Dachsel,
   M. J. O. Deegan, K. Dyall, D. Elwood, E. Glendening, M. Gutowski, A. C. Hess,
         J. Jaffe, B. G. Johnson, J. Ju, R. Kobayashi, R. Kutteh, Z. Lin,
   R. Littlefield, X. Long, B. Meng, T. Nakajima, S. Niu, L. Pollack, M. Rosing,
   K. Glaesemann, G. Sandrone, M. Stave, H. Taylor, G. Thomas, J. H. van Lenthe,
                               A. T. Wong, Z. Zhang.

 Total times  cpu:      448.0s     wall:      449.0s
