# Supplementary material for: Reference-free NOE NMR analysis
Source: Chem Sci. 2020 Aug 31;11(36):9930–6. doi: 10.1039/d0sc02970j (PMC8162118; doi:10.1039/d0sc02970j)
Supplement: SC-011-D0SC02970J-s002 [file SC-011-D0SC02970J-s002.piz › artemisinin_structures/artemisin_RRSRSSS/artemisin_RRSRSSS_b36311.out]

 argument  1 = artemisin_SSSRSRR/artemisin_SSSRSRR_b36311.nw
  Warning: test file already existed: ./molecule.dir_check_s.5
                                         
                                         


              Northwest Computational Chemistry Package (NWChem) 6.6
              ------------------------------------------------------


                    Environmental Molecular Sciences Laboratory
                       Pacific Northwest National Laboratory
                                Richland, WA 99352

                              Copyright (c) 1994-2015
                       Pacific Northwest National Laboratory
                            Battelle Memorial Institute

             NWChem is an open-source computational chemistry package
                        distributed under the terms of the
                      Educational Community License (ECL) 2.0
             A copy of the license is included with this distribution
                              in the LICENSE.TXT file

                                  ACKNOWLEDGMENT
                                  --------------

            This software and its documentation were developed at the
            EMSL at Pacific Northwest National Laboratory, a multiprogram
            national laboratory, operated for the U.S. Department of Energy
            by Battelle under Contract Number DE-AC05-76RL01830. Support
            for this work was provided by the Department of Energy Office
            of Biological and Environmental Research, Office of Basic
            Energy Sciences, and the Office of Advanced Scientific Computing.


           Job information
           ---------------

    hostname        = nmrserver1
    program         = /home/software/NWChem/bin/nwchem
    date            = Sun Jul 23 20:37:47 2017

    compiled        = Mon_Dec_26_22:57:25_2016
    source          = /home/software/src/nwchem-6.6
    nwchem branch   = 6.6
    nwchem revision = 27746
    ga revision     = 10594
    input           = artemisin_SSSRSRR/artemisin_SSSRSRR_b36311.nw
    prefix          = molecule.
    data base       = ./molecule.db
    status          = startup
    nproc           =        6
    time left       =     -1s


           Memory information
           ------------------

    heap     =   13107200 doubles =    100.0 Mbytes
    stack    =   13107197 doubles =    100.0 Mbytes
    global   =   26214400 doubles =    200.0 Mbytes (distinct from heap & stack)
    total    =   52428797 doubles =    400.0 Mbytes
    verify   = yes
    hardfail = no 


           Directory information
           ---------------------

  0 permanent = .
  0 scratch   = .


                                NWChem Input Module
                                -------------------


                                     molecule
                                     --------

 Scaling coordinates for geometry "geometry" by  1.889725989
 (inverse scale =  0.529177249)

 C1  symmetry detected

          ------
          auto-z
          ------


                             Geometry "geometry" -> ""
                             -------------------------

 Output coordinates in angstroms (scale by  1.889725989 to convert to a.u.)

  No.       Tag          Charge          X              Y              Z
 ---- ---------------- ---------- -------------- -------------- --------------
    1 C                    6.0000     1.13609320    -0.18041251    -0.79415665
    2 O                    8.0000     1.95529516    -1.25120635    -0.30643745
    3 C                    6.0000     1.38235286    -2.47813407    -0.21891946
    4 C                    6.0000    -0.12941525    -2.50800143    -0.43192727
    5 C                    6.0000    -0.75674321    -1.38710465     0.42297597
    6 C                    6.0000    -0.14574882    -0.00017847     0.07077265
    7 C                    6.0000    -2.29417620    -1.37640915     0.37002748
    8 C                    6.0000    -2.85368846    -0.09771742     0.98276318
    9 C                    6.0000    -2.44841557     1.15861113     0.18868003
   10 C                    6.0000    -1.14997722     0.94466244    -0.64390497
   11 C                    6.0000    -0.51499483     2.29947678    -1.04782382
   12 C                    6.0000     0.56290625     2.85925197    -0.10432275
   13 C                    6.0000     1.72104471     1.87692609     0.18788922
   14 O                    8.0000     1.92237899     1.00835125    -0.92530779
   15 C                    6.0000     3.02128299     2.64432301     0.41430547
   16 O                    8.0000     2.06011291    -3.47537621     0.00163261
   17 C                    6.0000    -0.67925776    -3.89380184    -0.08037326
   18 C                    6.0000    -3.61580876     1.58993035    -0.71342763
   19 O                    8.0000     1.49619207     1.10707006     1.37292915
   20 O                    8.0000     0.12088793     0.62776134     1.34934906
   21 H                    1.0000     0.86016145    -0.44367241    -1.82308405
   22 H                    1.0000    -0.32357916    -2.34126587    -1.49869025
   23 H                    1.0000    -0.49163108    -1.60640334     1.46962728
   24 H                    1.0000    -2.68878154    -2.23338512     0.92847635
   25 H                    1.0000    -2.64730098    -1.48155174    -0.66304865
   26 H                    1.0000    -2.47989684    -0.00658642     2.01103755
   27 H                    1.0000    -3.94405194    -0.17537122     1.06872390
   28 H                    1.0000    -2.28638874     1.96799184     0.91305145
   29 H                    1.0000    -1.44531086     0.45512758    -1.58414698
   30 H                    1.0000    -1.28257856     3.06798328    -1.18694983
   31 H                    1.0000    -0.06109087     2.17544011    -2.04078722
   32 H                    1.0000     0.10317320     3.19775152     0.83211459
   33 H                    1.0000     0.96146493     3.75513822    -0.59812078
   34 H                    1.0000     3.84176963     1.95071632     0.63319601
   35 H                    1.0000     3.31133088     3.21382662    -0.47518980
   36 H                    1.0000     2.93694288     3.32582239     1.26742204
   37 H                    1.0000    -0.15800119    -4.67597325    -0.64376123
   38 H                    1.0000    -0.55206457    -4.11369462     0.98533051
   39 H                    1.0000    -1.74237246    -3.97578751    -0.32562973
   40 H                    1.0000    -3.85795086     0.81203802    -1.44557572
   41 H                    1.0000    -4.51429939     1.78095025    -0.11620284
   42 H                    1.0000    -3.39120407     2.50957120    -1.26046640

      Atomic Mass 
      ----------- 

      C                 12.000000
      O                 15.994910
      H                  1.007825


 Effective nuclear repulsion energy (a.u.)    1843.8112885810

            Nuclear Dipole moment (a.u.) 
            ----------------------------
        X                 Y               Z
 ---------------- ---------------- ----------------
    -0.0000000000     0.0000000000     0.0000000000


                                Z-matrix (autoz)
                                -------- 

 Units are Angstrom for bonds and degrees for angles

      Type          Name      I     J     K     L     M      Value
      ----------- --------  ----- ----- ----- ----- ----- ----------
    1 Stretch                  1     2                       1.43372
    2 Stretch                  1     6                       1.55683
    3 Stretch                  1    14                       1.43129
    4 Stretch                  1    21                       1.09733
    5 Stretch                  2     3                       1.35694
    6 Stretch                  3     4                       1.52699
    7 Stretch                  3    16                       1.22576
    8 Stretch                  4     5                       1.54299
    9 Stretch                  4    17                       1.53178
   10 Stretch                  4    22                       1.09703
   11 Stretch                  5     6                       1.55593
   12 Stretch                  5     7                       1.53838
   13 Stretch                  5    23                       1.10175
   14 Stretch                  6    10                       1.55305
   15 Stretch                  6    20                       1.44919
   16 Stretch                  7     8                       1.52432
   17 Stretch                  7    24                       1.09635
   18 Stretch                  7    25                       1.09681
   19 Stretch                  8     9                       1.54051
   20 Stretch                  8    26                       1.09789
   21 Stretch                  8    27                       1.09650
   22 Stretch                  9    10                       1.55721
   23 Stretch                  9    18                       1.53709
   24 Stretch                  9    28                       1.09821
   25 Stretch                 10    11                       1.54980
   26 Stretch                 10    29                       1.10042
   27 Stretch                 11    12                       1.53799
   28 Stretch                 11    30                       1.09505
   29 Stretch                 11    31                       1.09881
   30 Stretch                 12    13                       1.54649
   31 Stretch                 12    32                       1.09675
   32 Stretch                 12    33                       1.09786
   33 Stretch                 13    14                       1.42624
   34 Stretch                 13    15                       1.52669
   35 Stretch                 13    19                       1.43093
   36 Stretch                 15    34                       1.09645
   37 Stretch                 15    35                       1.09529
   38 Stretch                 15    36                       1.09515
   39 Stretch                 17    37                       1.09586
   40 Stretch                 17    38                       1.09556
   41 Stretch                 17    39                       1.09411
   42 Stretch                 18    40                       1.09535
   43 Stretch                 18    41                       1.09565
   44 Stretch                 18    42                       1.09336
   45 Stretch                 19    20                       1.45662
   46 Bend                     1     2     3               117.12868
   47 Bend                     1     6     5               110.23622
   48 Bend                     1     6    10               110.31462
   49 Bend                     1     6    20               112.88207
   50 Bend                     1    14    13               110.89975
   51 Bend                     2     1     6               111.58795
   52 Bend                     2     1    14               109.73003
   53 Bend                     2     1    21               106.46741
   54 Bend                     2     3     4               115.25903
   55 Bend                     2     3    16               120.91468
   56 Bend                     3     4     5               108.12049
   57 Bend                     3     4    17               109.94131
   58 Bend                     3     4    22               107.93261
   59 Bend                     4     3    16               123.82118
   60 Bend                     4     5     6               111.25185
   61 Bend                     4     5     7               113.09752
   62 Bend                     4     5    23               106.49436
   63 Bend                     4    17    37               110.91594
   64 Bend                     4    17    38               111.29446
   65 Bend                     4    17    39               111.41568
   66 Bend                     5     4    17               112.58878
   67 Bend                     5     4    22               110.87926
   68 Bend                     5     6    10               113.11287
   69 Bend                     5     6    20               104.99746
   70 Bend                     5     7     8               111.02821
   71 Bend                     5     7    24               109.67825
   72 Bend                     5     7    25               110.70207
   73 Bend                     6     1    14               114.02120
   74 Bend                     6     1    21               109.97879
   75 Bend                     6     5     7               112.23811
   76 Bend                     6     5    23               107.33600
   77 Bend                     6    10     9               112.13003
   78 Bend                     6    10    11               112.75796
   79 Bend                     6    10    29               107.22293
   80 Bend                     6    20    19               109.30402
   81 Bend                     7     5    23               105.93582
   82 Bend                     7     8     9               112.35506
   83 Bend                     7     8    26               108.73211
   84 Bend                     7     8    27               109.70077
   85 Bend                     8     7    24               108.59270
   86 Bend                     8     7    25               109.92885
   87 Bend                     8     9    10               112.51428
   88 Bend                     8     9    18               109.36381
   89 Bend                     8     9    28               107.44911
   90 Bend                     9     8    26               108.99704
   91 Bend                     9     8    27               111.08609
   92 Bend                     9    10    11               111.15388
   93 Bend                     9    10    29               107.10807
   94 Bend                     9    18    40               111.15557
   95 Bend                     9    18    41               110.59928
   96 Bend                     9    18    42               111.94058
   97 Bend                    10     6    20               105.15067
   98 Bend                    10     9    18               110.97965
   99 Bend                    10     9    28               109.32332
  100 Bend                    10    11    12               116.45156
  101 Bend                    10    11    30               111.06461
  102 Bend                    10    11    31               107.82370
  103 Bend                    11    10    29               106.03144
  104 Bend                    11    12    13               114.17840
  105 Bend                    11    12    32               110.01997
  106 Bend                    11    12    33               105.99257
  107 Bend                    12    11    30               108.28687
  108 Bend                    12    11    31               107.81486
  109 Bend                    12    13    14               110.18596
  110 Bend                    12    13    15               110.27578
  111 Bend                    12    13    19               112.36763
  112 Bend                    13    12    32               110.40351
  113 Bend                    13    12    33               109.35728
  114 Bend                    13    15    34               110.42296
  115 Bend                    13    15    35               111.49698
  116 Bend                    13    15    36               111.26822
  117 Bend                    13    19    20               108.17941
  118 Bend                    14     1    21               104.56490
  119 Bend                    14    13    15               107.55628
  120 Bend                    14    13    19               109.93321
  121 Bend                    15    13    19               106.34632
  122 Bend                    17     4    22               107.28619
  123 Bend                    18     9    28               106.99900
  124 Bend                    24     7    25               106.79563
  125 Bend                    26     8    27               105.72443
  126 Bend                    30    11    31               104.71224
  127 Bend                    32    12    33               106.52030
  128 Bend                    34    15    35               107.03067
  129 Bend                    34    15    36               107.20363
  130 Bend                    35    15    36               109.23589
  131 Bend                    37    17    38               107.55450
  132 Bend                    37    17    39               107.06508
  133 Bend                    38    17    39               108.41032
  134 Bend                    40    18    41               107.87103
  135 Bend                    40    18    42               107.95835
  136 Bend                    41    18    42               107.12989
  137 Torsion                  1     2     3     4          -9.81730
  138 Torsion                  1     2     3    16         169.39083
  139 Torsion                  1     6     5     4         -13.00194
  140 Torsion                  1     6     5     7        -140.86392
  141 Torsion                  1     6     5    23         103.13618
  142 Torsion                  1     6    10     9        -179.80467
  143 Torsion                  1     6    10    11         -53.43021
  144 Torsion                  1     6    10    29          62.90230
  145 Torsion                  1     6    20    19           8.97841
  146 Torsion                  1    14    13    12         -90.67826
  147 Torsion                  1    14    13    15         149.08513
  148 Torsion                  1    14    13    19          33.69756
  149 Torsion                  2     1     6     5         -42.26748
  150 Torsion                  2     1     6    10        -167.90034
  151 Torsion                  2     1     6    20          74.79384
  152 Torsion                  2     1    14    13         -99.79191
  153 Torsion                  2     3     4     5         -47.36735
  154 Torsion                  2     3     4    17        -170.64284
  155 Torsion                  2     3     4    22          72.63591
  156 Torsion                  3     2     1     6          57.34107
  157 Torsion                  3     2     1    14        -175.28627
  158 Torsion                  3     2     1    21         -62.66731
  159 Torsion                  3     4     5     6          56.61838
  160 Torsion                  3     4     5     7        -175.98523
  161 Torsion                  3     4     5    23         -60.03544
  162 Torsion                  3     4    17    37         -54.73336
  163 Torsion                  3     4    17    38          64.97027
  164 Torsion                  3     4    17    39        -173.90022
  165 Torsion                  4     5     6    10         111.02930
  166 Torsion                  4     5     6    20        -134.85822
  167 Torsion                  4     5     7     8        -168.24327
  168 Torsion                  4     5     7    24          71.73990
  169 Torsion                  4     5     7    25         -45.85475
  170 Torsion                  5     4     3    16         133.45041
  171 Torsion                  5     4    17    37        -175.34949
  172 Torsion                  5     4    17    38         -55.64587
  173 Torsion                  5     4    17    39          65.48365
  174 Torsion                  5     6     1    14        -167.28486
  175 Torsion                  5     6     1    21          75.65180
  176 Torsion                  5     6    10     9          56.20701
  177 Torsion                  5     6    10    11        -177.41852
  178 Torsion                  5     6    10    29         -61.08602
  179 Torsion                  5     6    20    19         129.09374
  180 Torsion                  5     7     8     9          64.18034
  181 Torsion                  5     7     8    26         -56.55791
  182 Torsion                  5     7     8    27        -171.73287
  183 Torsion                  6     1    14    13          26.20734
  184 Torsion                  6     5     4    17         178.27424
  185 Torsion                  6     5     4    22         -61.51734
  186 Torsion                  6     5     7     8         -41.36634
  187 Torsion                  6     5     7    24        -161.38317
  188 Torsion                  6     5     7    25          81.02218
  189 Torsion                  6    10     9     8         -34.23165
  190 Torsion                  6    10     9    18        -157.14355
  191 Torsion                  6    10     9    28          85.06443
  192 Torsion                  6    10    11    12         -33.76241
  193 Torsion                  6    10    11    30        -158.31675
  194 Torsion                  6    10    11    31          87.49673
  195 Torsion                  6    20    19    13          50.38279
  196 Torsion                  7     5     4    17         -54.32937
  197 Torsion                  7     5     4    22          65.87905
  198 Torsion                  7     5     6    10         -16.83268
  199 Torsion                  7     5     6    20          97.27979
  200 Torsion                  7     8     9    10         -23.77167
  201 Torsion                  7     8     9    18         100.04180
  202 Torsion                  7     8     9    28        -144.15385
  203 Torsion                  8     7     5    23          75.47561
  204 Torsion                  8     9    10    11        -161.47035
  205 Torsion                  8     9    10    29          83.13004
  206 Torsion                  8     9    18    40         -62.04587
  207 Torsion                  8     9    18    41          57.75448
  208 Torsion                  8     9    18    42         177.13653
  209 Torsion                  9     8     7    24        -175.15924
  210 Torsion                  9     8     7    25         -58.65559
  211 Torsion                  9    10     6    20         -57.81307
  212 Torsion                  9    10    11    12          93.13292
  213 Torsion                  9    10    11    30         -31.42143
  214 Torsion                  9    10    11    31        -145.60795
  215 Torsion                 10     6     1    14          67.08227
  216 Torsion                 10     6     1    21         -49.98106
  217 Torsion                 10     6     5    23        -132.83258
  218 Torsion                 10     6    20    19        -111.33143
  219 Torsion                 10     9     8    26          96.81389
  220 Torsion                 10     9     8    27        -147.08622
  221 Torsion                 10     9    18    40          62.66628
  222 Torsion                 10     9    18    41        -177.53337
  223 Torsion                 10     9    18    42         -58.15132
  224 Torsion                 10    11    12    13          53.99536
  225 Torsion                 10    11    12    32         -70.77708
  226 Torsion                 10    11    12    33         174.43529
  227 Torsion                 11    10     6    20          68.56140
  228 Torsion                 11    10     9    18          75.61776
  229 Torsion                 11    10     9    28         -42.17427
  230 Torsion                 11    12    13    14          29.82016
  231 Torsion                 11    12    13    15         148.40332
  232 Torsion                 11    12    13    19         -93.14164
  233 Torsion                 12    11    10    29        -150.80280
  234 Torsion                 12    13    15    34         179.34566
  235 Torsion                 12    13    15    35         -61.80258
  236 Torsion                 12    13    15    36          60.42424
  237 Torsion                 12    13    19    20          45.13071
  238 Torsion                 13    12    11    30         179.95496
  239 Torsion                 13    12    11    31         -67.26846
  240 Torsion                 13    14     1    21         146.35872
  241 Torsion                 14     1     6    20         -50.22355
  242 Torsion                 14    13    12    32         154.38845
  243 Torsion                 14    13    12    33         -88.72367
  244 Torsion                 14    13    15    34         -60.47458
  245 Torsion                 14    13    15    35          58.37718
  246 Torsion                 14    13    15    36        -179.39600
  247 Torsion                 14    13    19    20         -77.97303
  248 Torsion                 15    13    12    32         -87.02839
  249 Torsion                 15    13    12    33          29.85949
  250 Torsion                 15    13    19    20         165.87545
  251 Torsion                 16     3     4    17          10.17491
  252 Torsion                 16     3     4    22        -106.54633
  253 Torsion                 17     4     5    23          61.62042
  254 Torsion                 18     9     8    26        -139.37264
  255 Torsion                 18     9     8    27         -23.27275
  256 Torsion                 18     9    10    29         -39.78185
  257 Torsion                 19    13    12    32          31.42665
  258 Torsion                 19    13    12    33         148.31453
  259 Torsion                 19    13    15    34          57.26390
  260 Torsion                 19    13    15    35         176.11566
  261 Torsion                 19    13    15    36         -61.65752
  262 Torsion                 20     6     1    21        -167.28689
  263 Torsion                 20     6     5    23         -18.72011
  264 Torsion                 20     6    10    29        -175.10610
  265 Torsion                 22     4     5    23        -178.17116
  266 Torsion                 22     4    17    37          62.39190
  267 Torsion                 22     4    17    38        -177.90447
  268 Torsion                 22     4    17    39         -56.77496
  269 Torsion                 23     5     7    24         -44.54123
  270 Torsion                 23     5     7    25        -162.13587
  271 Torsion                 24     7     8    26          64.10251
  272 Torsion                 24     7     8    27         -51.07245
  273 Torsion                 25     7     8    26        -179.39384
  274 Torsion                 25     7     8    27          65.43120
  275 Torsion                 26     8     9    28         -23.56829
  276 Torsion                 27     8     9    28          92.53160
  277 Torsion                 28     9    10    29        -157.57388
  278 Torsion                 28     9    18    40        -178.13698
  279 Torsion                 28     9    18    41         -58.33664
  280 Torsion                 28     9    18    42          61.04542
  281 Torsion                 29    10    11    30          84.64285
  282 Torsion                 29    10    11    31         -29.54367
  283 Torsion                 30    11    12    32          55.18252
  284 Torsion                 30    11    12    33         -59.60511
  285 Torsion                 31    11    12    32         167.95911
  286 Torsion                 31    11    12    33          53.17147


            XYZ format geometry
            -------------------
    42
 geometry
 C                     1.13609320    -0.18041251    -0.79415665
 O                     1.95529516    -1.25120635    -0.30643745
 C                     1.38235286    -2.47813407    -0.21891946
 C                    -0.12941525    -2.50800143    -0.43192727
 C                    -0.75674321    -1.38710465     0.42297597
 C                    -0.14574882    -0.00017847     0.07077265
 C                    -2.29417620    -1.37640915     0.37002748
 C                    -2.85368846    -0.09771742     0.98276318
 C                    -2.44841557     1.15861113     0.18868003
 C                    -1.14997722     0.94466244    -0.64390497
 C                    -0.51499483     2.29947678    -1.04782382
 C                     0.56290625     2.85925197    -0.10432275
 C                     1.72104471     1.87692609     0.18788922
 O                     1.92237899     1.00835125    -0.92530779
 C                     3.02128299     2.64432301     0.41430547
 O                     2.06011291    -3.47537621     0.00163261
 C                    -0.67925776    -3.89380184    -0.08037326
 C                    -3.61580876     1.58993035    -0.71342763
 O                     1.49619207     1.10707006     1.37292915
 O                     0.12088793     0.62776134     1.34934906
 H                     0.86016145    -0.44367241    -1.82308405
 H                    -0.32357916    -2.34126587    -1.49869025
 H                    -0.49163108    -1.60640334     1.46962728
 H                    -2.68878154    -2.23338512     0.92847635
 H                    -2.64730098    -1.48155174    -0.66304865
 H                    -2.47989684    -0.00658642     2.01103755
 H                    -3.94405194    -0.17537122     1.06872390
 H                    -2.28638874     1.96799184     0.91305145
 H                    -1.44531086     0.45512758    -1.58414698
 H                    -1.28257856     3.06798328    -1.18694983
 H                    -0.06109087     2.17544011    -2.04078722
 H                     0.10317320     3.19775152     0.83211459
 H                     0.96146493     3.75513822    -0.59812078
 H                     3.84176963     1.95071632     0.63319601
 H                     3.31133088     3.21382662    -0.47518980
 H                     2.93694288     3.32582239     1.26742204
 H                    -0.15800119    -4.67597325    -0.64376123
 H                    -0.55206457    -4.11369462     0.98533051
 H                    -1.74237246    -3.97578751    -0.32562973
 H                    -3.85795086     0.81203802    -1.44557572
 H                    -4.51429939     1.78095025    -0.11620284
 H                    -3.39120407     2.50957120    -1.26046640

 ==============================================================================
                                internuclear distances
 ------------------------------------------------------------------------------
       center one      |      center two      | atomic units |  angstroms
 ------------------------------------------------------------------------------
    2 O                |   1 C                |     2.70934  |     1.43372
    3 C                |   2 O                |     2.56424  |     1.35694
    4 C                |   3 C                |     2.88560  |     1.52699
    5 C                |   4 C                |     2.91582  |     1.54299
    6 C                |   1 C                |     2.94197  |     1.55683
    6 C                |   5 C                |     2.94029  |     1.55593
    7 C                |   5 C                |     2.90712  |     1.53838
    8 C                |   7 C                |     2.88055  |     1.52432
    9 C                |   8 C                |     2.91114  |     1.54051
   10 C                |   6 C                |     2.93484  |     1.55305
   10 C                |   9 C                |     2.94271  |     1.55721
   11 C                |  10 C                |     2.92869  |     1.54980
   12 C                |  11 C                |     2.90638  |     1.53799
   13 C                |  12 C                |     2.92245  |     1.54649
   14 O                |   1 C                |     2.70476  |     1.43129
   14 O                |  13 C                |     2.69521  |     1.42624
   15 C                |  13 C                |     2.88503  |     1.52669
   16 O                |   3 C                |     2.31636  |     1.22576
   17 C                |   4 C                |     2.89465  |     1.53178
   18 C                |   9 C                |     2.90468  |     1.53709
   19 O                |  13 C                |     2.70406  |     1.43093
   20 O                |   6 C                |     2.73858  |     1.44919
   21 H                |   1 C                |     2.07366  |     1.09733
   22 H                |   4 C                |     2.07309  |     1.09703
   23 H                |   5 C                |     2.08201  |     1.10175
   24 H                |   7 C                |     2.07180  |     1.09635
   25 H                |   7 C                |     2.07268  |     1.09681
   26 H                |   8 C                |     2.07472  |     1.09789
   27 H                |   8 C                |     2.07208  |     1.09650
   28 H                |   9 C                |     2.07531  |     1.09821
   29 H                |  10 C                |     2.07949  |     1.10042
   30 H                |  11 C                |     2.06935  |     1.09505
   31 H                |  11 C                |     2.07646  |     1.09881
   32 H                |  12 C                |     2.07255  |     1.09675
   33 H                |  12 C                |     2.07466  |     1.09786
   34 H                |  15 C                |     2.07199  |     1.09645
   35 H                |  15 C                |     2.06980  |     1.09529
   36 H                |  15 C                |     2.06954  |     1.09515
   37 H                |  17 C                |     2.07087  |     1.09586
   38 H                |  17 C                |     2.07031  |     1.09556
   39 H                |  17 C                |     2.06758  |     1.09411
   40 H                |  18 C                |     2.06991  |     1.09535
   41 H                |  18 C                |     2.07048  |     1.09565
   42 H                |  18 C                |     2.06615  |     1.09336
 ------------------------------------------------------------------------------
                         number of included internuclear distances:         44
 ==============================================================================


 ==============================================================================
                                 internuclear angles
 ------------------------------------------------------------------------------
        center 1       |       center 2       |       center 3       |  degrees
 ------------------------------------------------------------------------------
    2 O                |   1 C                |   6 C                |   111.59
    2 O                |   1 C                |  14 O                |   109.73
    2 O                |   1 C                |  21 H                |   106.47
    6 C                |   1 C                |  14 O                |   114.02
    6 C                |   1 C                |  21 H                |   109.98
   14 O                |   1 C                |  21 H                |   104.56
    1 C                |   2 O                |   3 C                |   117.13
    2 O                |   3 C                |   4 C                |   115.26
    2 O                |   3 C                |  16 O                |   120.91
    4 C                |   3 C                |  16 O                |   123.82
    3 C                |   4 C                |   5 C                |   108.12
    3 C                |   4 C                |  17 C                |   109.94
    3 C                |   4 C                |  22 H                |   107.93
    5 C                |   4 C                |  17 C                |   112.59
    5 C                |   4 C                |  22 H                |   110.88
   17 C                |   4 C                |  22 H                |   107.29
    4 C                |   5 C                |   6 C                |   111.25
    4 C                |   5 C                |   7 C                |   113.10
    4 C                |   5 C                |  23 H                |   106.49
    6 C                |   5 C                |   7 C                |   112.24
    6 C                |   5 C                |  23 H                |   107.34
    7 C                |   5 C                |  23 H                |   105.94
    1 C                |   6 C                |   5 C                |   110.24
    1 C                |   6 C                |  10 C                |   110.31
    1 C                |   6 C                |  20 O                |   112.88
    5 C                |   6 C                |  10 C                |   113.11
    5 C                |   6 C                |  20 O                |   105.00
   10 C                |   6 C                |  20 O                |   105.15
    5 C                |   7 C                |   8 C                |   111.03
    5 C                |   7 C                |  24 H                |   109.68
    5 C                |   7 C                |  25 H                |   110.70
    8 C                |   7 C                |  24 H                |   108.59
    8 C                |   7 C                |  25 H                |   109.93
   24 H                |   7 C                |  25 H                |   106.80
    7 C                |   8 C                |   9 C                |   112.36
    7 C                |   8 C                |  26 H                |   108.73
    7 C                |   8 C                |  27 H                |   109.70
    9 C                |   8 C                |  26 H                |   109.00
    9 C                |   8 C                |  27 H                |   111.09
   26 H                |   8 C                |  27 H                |   105.72
    8 C                |   9 C                |  10 C                |   112.51
    8 C                |   9 C                |  18 C                |   109.36
    8 C                |   9 C                |  28 H                |   107.45
   10 C                |   9 C                |  18 C                |   110.98
   10 C                |   9 C                |  28 H                |   109.32
   18 C                |   9 C                |  28 H                |   107.00
    6 C                |  10 C                |   9 C                |   112.13
    6 C                |  10 C                |  11 C                |   112.76
    6 C                |  10 C                |  29 H                |   107.22
    9 C                |  10 C                |  11 C                |   111.15
    9 C                |  10 C                |  29 H                |   107.11
   11 C                |  10 C                |  29 H                |   106.03
   10 C                |  11 C                |  12 C                |   116.45
   10 C                |  11 C                |  30 H                |   111.06
   10 C                |  11 C                |  31 H                |   107.82
   12 C                |  11 C                |  30 H                |   108.29
   12 C                |  11 C                |  31 H                |   107.81
   30 H                |  11 C                |  31 H                |   104.71
   11 C                |  12 C                |  13 C                |   114.18
   11 C                |  12 C                |  32 H                |   110.02
   11 C                |  12 C                |  33 H                |   105.99
   13 C                |  12 C                |  32 H                |   110.40
   13 C                |  12 C                |  33 H                |   109.36
   32 H                |  12 C                |  33 H                |   106.52
   12 C                |  13 C                |  14 O                |   110.19
   12 C                |  13 C                |  15 C                |   110.28
   12 C                |  13 C                |  19 O                |   112.37
   14 O                |  13 C                |  15 C                |   107.56
   14 O                |  13 C                |  19 O                |   109.93
   15 C                |  13 C                |  19 O                |   106.35
    1 C                |  14 O                |  13 C                |   110.90
   13 C                |  15 C                |  34 H                |   110.42
   13 C                |  15 C                |  35 H                |   111.50
   13 C                |  15 C                |  36 H                |   111.27
   34 H                |  15 C                |  35 H                |   107.03
   34 H                |  15 C                |  36 H                |   107.20
   35 H                |  15 C                |  36 H                |   109.24
    4 C                |  17 C                |  37 H                |   110.92
    4 C                |  17 C                |  38 H                |   111.29
    4 C                |  17 C                |  39 H                |   111.42
   37 H                |  17 C                |  38 H                |   107.55
   37 H                |  17 C                |  39 H                |   107.07
   38 H                |  17 C                |  39 H                |   108.41
    9 C                |  18 C                |  40 H                |   111.16
    9 C                |  18 C                |  41 H                |   110.60
    9 C                |  18 C                |  42 H                |   111.94
   40 H                |  18 C                |  41 H                |   107.87
   40 H                |  18 C                |  42 H                |   107.96
   41 H                |  18 C                |  42 H                |   107.13
 ------------------------------------------------------------------------------
                            number of included internuclear angles:         89
 ==============================================================================


 Summary of "ao basis" -> "" (cartesian)
 ------------------------------------------------------------------------------
       Tag                 Description            Shells   Functions and Types
 ---------------- ------------------------------  ------  ---------------------
 *                           6-31G*                   on all atoms 


                              NWChem Property Module
                              ----------------------


                                     molecule

  itol2e modified to match energy
  convergence criterion.

                                 NWChem DFT Module
                                 -----------------


                                     molecule


                      Basis "ao basis" -> "ao basis" (cartesian)
                      -----
  C (Carbon)
  ----------
            Exponent  Coefficients 
       -------------- ---------------------------------------------------------
  1 S  3.04752490E+03  0.001835
  1 S  4.57369510E+02  0.014037
  1 S  1.03948690E+02  0.068843
  1 S  2.92101550E+01  0.232184
  1 S  9.28666300E+00  0.467941
  1 S  3.16392700E+00  0.362312

  2 S  7.86827240E+00 -0.119332
  2 S  1.88128850E+00 -0.160854
  2 S  5.44249300E-01  1.143456

  3 P  7.86827240E+00  0.068999
  3 P  1.88128850E+00  0.316424
  3 P  5.44249300E-01  0.744308

  4 S  1.68714400E-01  1.000000

  5 P  1.68714400E-01  1.000000

  6 D  8.00000000E-01  1.000000

  O (Oxygen)
  ----------
            Exponent  Coefficients 
       -------------- ---------------------------------------------------------
  1 S  5.48467170E+03  0.001831
  1 S  8.25234950E+02  0.013950
  1 S  1.88046960E+02  0.068445
  1 S  5.29645000E+01  0.232714
  1 S  1.68975700E+01  0.470193
  1 S  5.79963530E+00  0.358521

  2 S  1.55396160E+01 -0.110778
  2 S  3.59993360E+00 -0.148026
  2 S  1.01376180E+00  1.130767

  3 P  1.55396160E+01  0.070874
  3 P  3.59993360E+00  0.339753
  3 P  1.01376180E+00  0.727159

  4 S  2.70005800E-01  1.000000

  5 P  2.70005800E-01  1.000000

  6 D  8.00000000E-01  1.000000

  H (Hydrogen)
  ------------
            Exponent  Coefficients 
       -------------- ---------------------------------------------------------
  1 S  1.87311370E+01  0.033495
  1 S  2.82539370E+00  0.234727
  1 S  6.40121700E-01  0.813757

  2 S  1.61277800E-01  1.000000


 Summary of "ao basis" -> "ao basis" (cartesian)
 ------------------------------------------------------------------------------
       Tag                 Description            Shells   Functions and Types
 ---------------- ------------------------------  ------  ---------------------
 C                           6-31G*                  6       15   3s2p1d
 O                           6-31G*                  6       15   3s2p1d
 H                           6-31G*                  2        2   2s


 Summary of "ao basis" -> "ao basis" (cartesian)
 ------------------------------------------------------------------------------
       Tag                 Description            Shells   Functions and Types
 ---------------- ------------------------------  ------  ---------------------
 C                           6-31G*                  6       15   3s2p1d
 O                           6-31G*                  6       15   3s2p1d
 H                           6-31G*                  2        2   2s


  Caching 1-el integrals 
  itol2e modified to match energy
  convergence criterion.

            General Information
            -------------------
          SCF calculation type: DFT
          Wavefunction type:  closed shell.
          No. of atoms     :    42
          No. of electrons :   152
           Alpha electrons :    76
            Beta electrons :    76
          Charge           :     0
          Spin multiplicity:     1
          Use of symmetry is: off; symmetry adaption is: off
          Maximum number of iterations:  30
          AO basis - number of functions:   344
                     number of shells:   164
          Convergence on energy requested: 1.00D-07
          Convergence on density requested: 1.00D-05
          Convergence on gradient requested: 5.00D-04

              XC Information
              --------------
                         B3LYP Method XC Potential
                     Hartree-Fock (Exact) Exchange  0.200          
                        Slater Exchange Functional  0.800 local    
                    Becke 1988 Exchange Functional  0.720 non-local
              Lee-Yang-Parr Correlation Functional  0.810          
                  VWN I RPA Correlation Functional  0.190 local    

             Grid Information
             ----------------
          Grid used for XC integration:  fine      
          Radial quadrature: Mura-Knowles        
          Angular quadrature: Lebedev. 
          Tag              B.-S. Rad. Rad. Pts. Rad. Cut. Ang. Pts.
          ---              ---------- --------- --------- ---------
          C                   0.70       70          15.0       590
          O                   0.60       70          14.0       590
          H                   0.35       60          14.0       590
          Grid pruning is: on 
          Number of quadrature shells:  2720
          Spatial weights used:  Erf1

          Convergence Information
          -----------------------
          Convergence aids based upon iterative change in 
          total energy or number of iterations. 
          Levelshifting, if invoked, occurs when the 
          HOMO/LUMO gap drops below (HL_TOL): 1.00D-02
          DIIS, if invoked, will attempt to extrapolate 
          using up to (NFOCK): 10 stored Fock matrices.

                    Damping( 0%)  Levelshifting(0.5)       DIIS
                  --------------- ------------------- ---------------
          dE  on:    start            ASAP                start   
          dE off:    2 iters         30 iters            30 iters 


      Screening Tolerance Information
      -------------------------------
          Density screening/tol_rho: 1.00D-11
          AO Gaussian exp screening on grid/accAOfunc:  16
          CD Gaussian exp screening on grid/accCDfunc:  20
          XC Gaussian exp screening on grid/accXCfunc:  20
          Schwarz screening/accCoul: 1.00D-08


      Superposition of Atomic Density Guess
      -------------------------------------

 Sum of atomic energies:        -949.63668925

      Non-variational initial energy
      ------------------------------

 Total energy =    -962.321760
 1-e energy   =   -4961.773730
 2-e energy   =    2155.640682
 HOMO         =      -0.275257
 LUMO         =       0.005422

   Time after variat. SCF:      7.0
   Time prior to 1st pass:      7.0

 Grid_pts file          = ./molecule.gridpts.0
 Record size in doubles =  12289        No. of grid_pts per rec  =   3070
 Max. records in memory =     97        Max. recs in file   =     21248


           Memory utilization after 1st SCF pass: 
           Heap Space remaining (MW):       11.89            11893136
          Stack Space remaining (MW):       13.10            13103364

   convergence    iter        energy       DeltaE   RMS-Dens  Diis-err    time
 ---------------- ----- ----------------- --------- --------- ---------  ------
 d= 0,ls=0.0,diis     1   -960.4616233505 -2.80D+03  9.39D-03  3.98D+00    49.3
 d= 0,ls=0.0,diis     2   -959.8863464691  5.75D-01  7.23D-03  9.91D+00    86.6
 d= 0,ls=0.0,diis     3   -960.7958230617 -9.09D-01  2.13D-03  8.01D-01   124.0
 d= 0,ls=0.0,diis     4   -960.8511052574 -5.53D-02  9.58D-04  2.40D-01   161.1
 d= 0,ls=0.0,diis     5   -960.8724108335 -2.13D-02  2.43D-04  1.12D-02   198.2
  Resetting Diis
 d= 0,ls=0.0,diis     6   -960.8733552822 -9.44D-04  9.19D-05  9.27D-04   240.0
 d= 0,ls=0.0,diis     7   -960.8734536382 -9.84D-05  4.77D-05  6.81D-05   281.8
 d= 0,ls=0.0,diis     8   -960.8734413761  1.23D-05  2.85D-05  1.89D-04   323.6
 d= 0,ls=0.0,diis     9   -960.8734610365 -1.97D-05  5.16D-06  5.77D-06   365.4
 d= 0,ls=0.0,diis    10   -960.8734615609 -5.24D-07  1.21D-06  3.15D-07   407.1
 d= 0,ls=0.0,diis    11   -960.8734615939 -3.30D-08  3.40D-07  2.47D-08   448.9


         Total DFT energy =     -960.873461593918
      One electron energy =    -4974.341229347681
           Coulomb energy =     2302.278180951113
    Exchange-Corr. energy =     -132.621701778383
 Nuclear repulsion energy =     1843.811288581033

 Numeric. integr. density =      151.999991078577

     Total iterative time =    441.9s


                       DFT Final Molecular Orbital Analysis
                       ------------------------------------

 Vector   20  Occ=2.000000D+00  E=-1.018254D+01
              MO Center= -6.8D-01, -3.9D+00, -8.0D-02, r^2= 2.8D-02
   Bfn.  Coefficient  Atom+Function         Bfn.  Coefficient  Atom+Function  
  ----- ------------  ---------------      ----- ------------  ---------------
   241      0.992936  17 C  s         

 Vector   21  Occ=2.000000D+00  E=-1.143399D+00
              MO Center=  1.0D+00,  7.6D-01,  7.6D-01, r^2= 1.9D+00
   Bfn.  Coefficient  Atom+Function         Bfn.  Coefficient  Atom+Function  
  ----- ------------  ---------------      ----- ------------  ---------------
   272      0.284019  19 O  s               276      0.280314  19 O  s         
   287      0.265743  20 O  s               291      0.241902  20 O  s         
   201      0.168684  14 O  s         

 Vector   22  Occ=2.000000D+00  E=-1.104138D+00
              MO Center=  1.6D+00, -1.2D+00, -1.3D-01, r^2= 2.3D+00
   Bfn.  Coefficient  Atom+Function         Bfn.  Coefficient  Atom+Function  
  ----- ------------  ---------------      ----- ------------  ---------------
    21      0.380023   2 O  s                17      0.353361   2 O  s         
    32      0.180766   3 C  s                16     -0.163703   2 O  s         

 Vector   23  Occ=2.000000D+00  E=-1.054230D+00
              MO Center=  1.6D+00,  3.2D-01, -3.9D-01, r^2= 3.3D+00
   Bfn.  Coefficient  Atom+Function         Bfn.  Coefficient  Atom+Function  
  ----- ------------  ---------------      ----- ------------  ---------------
   201      0.416143  14 O  s               197      0.367162  14 O  s         
   291     -0.175766  20 O  s               196     -0.170981  14 O  s         
   287     -0.152434  20 O  s         

 Vector   24  Occ=2.000000D+00  E=-1.008171D+00
              MO Center=  1.8D+00, -2.4D+00, -1.4D-01, r^2= 2.5D+00
   Bfn.  Coefficient  Atom+Function         Bfn.  Coefficient  Atom+Function  
  ----- ------------  ---------------      ----- ------------  ---------------
   231      0.383515  16 O  s               227      0.369992  16 O  s         
    21     -0.240503   2 O  s                17     -0.209148   2 O  s         
    34     -0.202688   3 C  py              226     -0.172290  16 O  s         

 Vector   25  Occ=2.000000D+00  E=-9.420536D-01
              MO Center=  7.1D-01,  7.1D-01,  7.9D-01, r^2= 2.5D+00
   Bfn.  Coefficient  Atom+Function         Bfn.  Coefficient  Atom+Function  
  ----- ------------  ---------------      ----- ------------  ---------------
   276      0.352519  19 O  s               291     -0.312020  20 O  s         
   272      0.296170  19 O  s               287     -0.253829  20 O  s         
    77     -0.172454   6 C  s         

 Vector   26  Occ=2.000000D+00  E=-8.529891D-01
              MO Center= -1.0D+00, -1.4D-01,  1.2D-01, r^2= 5.3D+00
   Bfn.  Coefficient  Atom+Function         Bfn.  Coefficient  Atom+Function  
  ----- ------------  ---------------      ----- ------------  ---------------
   291     -0.177924  20 O  s                62      0.162162   5 C  s         

 Vector   27  Occ=2.000000D+00  E=-8.208286D-01
              MO Center= -7.2D-01, -4.0D-01, -2.6D-01, r^2= 6.9D+00
   Bfn.  Coefficient  Atom+Function         Bfn.  Coefficient  Atom+Function  
  ----- ------------  ---------------      ----- ------------  ---------------
    47      0.199454   4 C  s                51      0.169766   4 C  s         
    62      0.152299   5 C  s         

 Vector   28  Occ=2.000000D+00  E=-7.966028D-01
              MO Center= -5.7D-01,  1.1D+00,  1.3D-02, r^2= 7.7D+00
   Bfn.  Coefficient  Atom+Function         Bfn.  Coefficient  Atom+Function  
  ----- ------------  ---------------      ----- ------------  ---------------
   167      0.189131  12 C  s               107     -0.157154   8 C  s         

 Vector   29  Occ=2.000000D+00  E=-7.726104D-01
              MO Center=  5.1D-01,  6.4D-01, -8.6D-02, r^2= 6.2D+00
   Bfn.  Coefficient  Atom+Function         Bfn.  Coefficient  Atom+Function  
  ----- ------------  ---------------      ----- ------------  ---------------
     2      0.195977   1 C  s               291     -0.185625  20 O  s         
   276      0.163948  19 O  s                 6      0.151086   1 C  s         

 Vector   30  Occ=2.000000D+00  E=-7.557433D-01
              MO Center= -8.1D-01, -8.2D-01, -9.7D-02, r^2= 8.5D+00
   Bfn.  Coefficient  Atom+Function         Bfn.  Coefficient  Atom+Function  
  ----- ------------  ---------------      ----- ------------  ---------------
   242      0.168851  17 C  s                47      0.159315   4 C  s         

 Vector   31  Occ=2.000000D+00  E=-7.334997D-01
              MO Center=  2.9D-02,  1.3D+00,  2.9D-02, r^2= 9.0D+00
   Bfn.  Coefficient  Atom+Function         Bfn.  Coefficient  Atom+Function  
  ----- ------------  ---------------      ----- ------------  ---------------
   212      0.202361  15 C  s               216      0.185166  15 C  s         
    92     -0.155542   7 C  s         

 Vector   32  Occ=2.000000D+00  E=-6.997002D-01
              MO Center=  5.0D-01,  3.9D-02, -3.0D-01, r^2= 7.9D+00
   Bfn.  Coefficient  Atom+Function         Bfn.  Coefficient  Atom+Function  
  ----- ------------  ---------------      ----- ------------  ---------------
     2      0.220478   1 C  s                19      0.209942   2 O  py        
     6      0.196161   1 C  s         

 Vector   33  Occ=2.000000D+00  E=-6.891566D-01
              MO Center= -1.2D+00, -3.8D-02, -2.0D-01, r^2= 1.1D+01
   Bfn.  Coefficient  Atom+Function         Bfn.  Coefficient  Atom+Function  
  ----- ------------  ---------------      ----- ------------  ---------------
   257      0.209265  18 C  s               261      0.201399  18 C  s         
   242     -0.182833  17 C  s               246     -0.172512  17 C  s         

 Vector   34  Occ=2.000000D+00  E=-6.617263D-01
              MO Center= -5.9D-01,  6.4D-01,  6.7D-02, r^2= 9.1D+00
   Bfn.  Coefficient  Atom+Function         Bfn.  Coefficient  Atom+Function  
  ----- ------------  ---------------      ----- ------------  ---------------
   107      0.155980   8 C  s         

 Vector   35  Occ=2.000000D+00  E=-6.528157D-01
              MO Center=  1.2D-01, -1.0D+00, -7.1D-02, r^2= 1.0D+01
   Bfn.  Coefficient  Atom+Function         Bfn.  Coefficient  Atom+Function  
  ----- ------------  ---------------      ----- ------------  ---------------
   242      0.195840  17 C  s               246      0.191474  17 C  s         

 Vector   36  Occ=2.000000D+00  E=-6.164123D-01
              MO Center= -1.1D+00, -1.7D-01, -3.5D-02, r^2= 7.0D+00
   Bfn.  Coefficient  Atom+Function         Bfn.  Coefficient  Atom+Function  
  ----- ------------  ---------------      ----- ------------  ---------------
    19      0.172831   2 O  py              122      0.162337   9 C  s         
    62      0.157081   5 C  s         

 Vector   37  Occ=2.000000D+00  E=-6.054623D-01
              MO Center= -6.1D-01,  9.2D-01, -1.5D-01, r^2= 6.7D+00
   Bfn.  Coefficient  Atom+Function         Bfn.  Coefficient  Atom+Function  
  ----- ------------  ---------------      ----- ------------  ---------------
   156      0.190176  11 C  s               152      0.187586  11 C  s         

 Vector   38  Occ=2.000000D+00  E=-5.855123D-01
              MO Center=  8.7D-01, -5.7D-01, -1.6D-01, r^2= 7.1D+00
   Bfn.  Coefficient  Atom+Function         Bfn.  Coefficient  Atom+Function  
  ----- ------------  ---------------      ----- ------------  ---------------
    19      0.274344   2 O  py        

 Vector   39  Occ=2.000000D+00  E=-5.609288D-01
              MO Center=  8.3D-01,  6.6D-01,  2.2D-01, r^2= 4.6D+00
   Bfn.  Coefficient  Atom+Function         Bfn.  Coefficient  Atom+Function  
  ----- ------------  ---------------      ----- ------------  ---------------
   199     -0.235584  14 O  py              185      0.222515  13 C  pz        
   288     -0.207205  20 O  px              273      0.171679  19 O  px        
   274      0.160406  19 O  py        

 Vector   40  Occ=2.000000D+00  E=-5.452052D-01
              MO Center= -1.2D+00,  3.7D-01,  3.5D-02, r^2= 6.7D+00
   Bfn.  Coefficient  Atom+Function         Bfn.  Coefficient  Atom+Function  
  ----- ------------  ---------------      ----- ------------  ---------------
   126      0.187234   9 C  s                78      0.173836   6 C  px        
   122      0.173950   9 C  s         

 Vector   41  Occ=2.000000D+00  E=-5.334070D-01
              MO Center=  8.4D-01,  5.5D-01, -3.3D-01, r^2= 6.2D+00
   Bfn.  Coefficient  Atom+Function         Bfn.  Coefficient  Atom+Function  
  ----- ------------  ---------------      ----- ------------  ---------------
     5      0.233091   1 C  pz              301     -0.172372  21 H  s         
   182     -0.159479  13 C  s         

 Vector   42  Occ=2.000000D+00  E=-5.257503D-01
              MO Center= -5.8D-02, -7.3D-01, -1.2D-01, r^2= 6.9D+00
   Bfn.  Coefficient  Atom+Function         Bfn.  Coefficient  Atom+Function  
  ----- ------------  ---------------      ----- ------------  ---------------
    50      0.194086   4 C  pz        

 Vector   43  Occ=2.000000D+00  E=-5.209789D-01
              MO Center=  1.0D-01, -1.1D+00, -1.0D-01, r^2= 7.5D+00
   Bfn.  Coefficient  Atom+Function         Bfn.  Coefficient  Atom+Function  
  ----- ------------  ---------------      ----- ------------  ---------------
    48      0.220805   4 C  px               33     -0.162428   3 C  px        

 Vector   44  Occ=2.000000D+00  E=-4.868125D-01
              MO Center= -1.0D+00,  6.9D-01, -1.1D-01, r^2= 7.1D+00
   Bfn.  Coefficient  Atom+Function         Bfn.  Coefficient  Atom+Function  
  ----- ------------  ---------------      ----- ------------  ---------------
   140      0.143917  10 C  pz              155      0.133514  11 C  pz        
   138      0.129891  10 C  px        

 Vector   45  Occ=2.000000D+00  E=-4.753133D-01
              MO Center= -3.8D-01,  5.7D-01, -5.7D-02, r^2= 9.1D+00
   Bfn.  Coefficient  Atom+Function         Bfn.  Coefficient  Atom+Function  
  ----- ------------  ---------------      ----- ------------  ---------------
   153      0.146094  11 C  px              169     -0.142675  12 C  py        
   183     -0.135364  13 C  px        

 Vector   46  Occ=2.000000D+00  E=-4.647400D-01
              MO Center= -7.6D-01, -3.4D-01, -5.4D-03, r^2= 8.6D+00
   Bfn.  Coefficient  Atom+Function         Bfn.  Coefficient  Atom+Function  
  ----- ------------  ---------------      ----- ------------  ---------------
    50      0.171841   4 C  pz        

 Vector   47  Occ=2.000000D+00  E=-4.633412D-01
              MO Center=  2.3D-01,  8.1D-01,  2.2D-01, r^2= 8.8D+00
   Bfn.  Coefficient  Atom+Function         Bfn.  Coefficient  Atom+Function  
  ----- ------------  ---------------      ----- ------------  ---------------
   276      0.164423  19 O  s               289     -0.163335  20 O  py        
   168      0.155727  12 C  px        

 Vector   48  Occ=2.000000D+00  E=-4.541707D-01
              MO Center=  3.4D-01,  6.4D-01,  2.7D-02, r^2= 8.6D+00
   Bfn.  Coefficient  Atom+Function         Bfn.  Coefficient  Atom+Function  
  ----- ------------  ---------------      ----- ------------  ---------------
   184      0.169098  13 C  py        

 Vector   49  Occ=2.000000D+00  E=-4.439687D-01
              MO Center=  6.2D-01, -6.4D-01,  8.0D-02, r^2= 1.0D+01
   Bfn.  Coefficient  Atom+Function         Bfn.  Coefficient  Atom+Function  
  ----- ------------  ---------------      ----- ------------  ---------------
   231     -0.235003  16 O  s               229      0.221830  16 O  py        
   291      0.153124  20 O  s               200      0.151702  14 O  pz        

 Vector   50  Occ=2.000000D+00  E=-4.374310D-01
              MO Center= -9.9D-02, -9.7D-01,  4.7D-02, r^2= 1.1D+01
   Bfn.  Coefficient  Atom+Function         Bfn.  Coefficient  Atom+Function  
  ----- ------------  ---------------      ----- ------------  ---------------
   231      0.230855  16 O  s               229     -0.205878  16 O  py        
    34      0.181837   3 C  py              108      0.176148   8 C  px        
   228      0.151786  16 O  px        

 Vector   51  Occ=2.000000D+00  E=-4.301034D-01
              MO Center=  4.2D-02,  6.4D-01, -1.1D-01, r^2= 1.0D+01
   Bfn.  Coefficient  Atom+Function         Bfn.  Coefficient  Atom+Function  
  ----- ------------  ---------------      ----- ------------  ---------------
   290      0.178389  20 O  pz              291      0.157127  20 O  s         

 Vector   52  Occ=2.000000D+00  E=-4.243255D-01
              MO Center=  2.8D-03,  6.6D-01,  4.5D-02, r^2= 9.3D+00
   Bfn.  Coefficient  Atom+Function         Bfn.  Coefficient  Atom+Function  
  ----- ------------  ---------------      ----- ------------  ---------------
   275      0.203824  19 O  pz              290      0.155731  20 O  pz        

 Vector   53  Occ=2.000000D+00  E=-4.139470D-01
              MO Center= -1.4D-01, -2.0D+00, -1.2D-01, r^2= 9.8D+00
   Bfn.  Coefficient  Atom+Function         Bfn.  Coefficient  Atom+Function  
  ----- ------------  ---------------      ----- ------------  ---------------
   243      0.285283  17 C  px              229     -0.179479  16 O  py        
   337     -0.176125  39 H  s                18      0.167333   2 O  px        

 Vector   54  Occ=2.000000D+00  E=-4.104649D-01
              MO Center= -6.9D-01,  6.9D-01, -1.6D-01, r^2= 1.1D+01
   Bfn.  Coefficient  Atom+Function         Bfn.  Coefficient  Atom+Function  
  ----- ------------  ---------------      ----- ------------  ---------------
   259      0.196164  18 C  py              213      0.166034  15 C  px        

 Vector   55  Occ=2.000000D+00  E=-4.059065D-01
              MO Center=  1.6D+00,  7.3D-01,  1.2D-01, r^2= 1.2D+01
   Bfn.  Coefficient  Atom+Function         Bfn.  Coefficient  Atom+Function  
  ----- ------------  ---------------      ----- ------------  ---------------
   215      0.291051  15 C  pz              331      0.178950  36 H  s         
    20     -0.167263   2 O  pz               35     -0.153766   3 C  pz        
   329     -0.150776  35 H  s         

 Vector   56  Occ=2.000000D+00  E=-4.039677D-01
              MO Center= -2.2D-01,  3.4D-01,  2.0D-02, r^2= 9.4D+00
   Bfn.  Coefficient  Atom+Function         Bfn.  Coefficient  Atom+Function  
  ----- ------------  ---------------      ----- ------------  ---------------
   274      0.195170  19 O  py               95      0.163886   7 C  pz        
   289      0.160932  20 O  py              258      0.150280  18 C  px        

 Vector   57  Occ=2.000000D+00  E=-3.996874D-01
              MO Center=  5.8D-01,  9.7D-01,  1.8D-01, r^2= 8.5D+00
   Bfn.  Coefficient  Atom+Function         Bfn.  Coefficient  Atom+Function  
  ----- ------------  ---------------      ----- ------------  ---------------
   215      0.201946  15 C  pz              290     -0.190896  20 O  pz        
   200     -0.161697  14 O  pz        

 Vector   58  Occ=2.000000D+00  E=-3.932471D-01
              MO Center=  1.3D+00,  1.3D+00,  4.2D-02, r^2= 9.7D+00
   Bfn.  Coefficient  Atom+Function         Bfn.  Coefficient  Atom+Function  
  ----- ------------  ---------------      ----- ------------  ---------------
   214      0.308080  15 C  py              199      0.170921  14 O  py        

 Vector   59  Occ=2.000000D+00  E=-3.883897D-01
              MO Center= -1.2D+00,  2.7D-01,  2.0D-02, r^2= 1.2D+01
   Bfn.  Coefficient  Atom+Function         Bfn.  Coefficient  Atom+Function  
  ----- ------------  ---------------      ----- ------------  ---------------
   259      0.171960  18 C  py        

 Vector   60  Occ=2.000000D+00  E=-3.829554D-01
              MO Center= -4.7D-01, -7.9D-01, -3.7D-02, r^2= 1.3D+01
   Bfn.  Coefficient  Atom+Function         Bfn.  Coefficient  Atom+Function  
  ----- ------------  ---------------      ----- ------------  ---------------
   244      0.196419  17 C  py              333     -0.164931  37 H  s         

 Vector   61  Occ=2.000000D+00  E=-3.793279D-01
              MO Center= -1.2D+00, -1.2D+00,  2.3D-02, r^2= 9.5D+00
   Bfn.  Coefficient  Atom+Function         Bfn.  Coefficient  Atom+Function  
  ----- ------------  ---------------      ----- ------------  ---------------
   245      0.222111  17 C  pz               95      0.174901   7 C  pz        

 Vector   62  Occ=2.000000D+00  E=-3.726321D-01
              MO Center= -1.1D+00, -5.2D-01,  3.2D-02, r^2= 9.1D+00
   Bfn.  Coefficient  Atom+Function         Bfn.  Coefficient  Atom+Function  
  ----- ------------  ---------------      ----- ------------  ---------------
    63      0.192687   5 C  px               93     -0.185486   7 C  px        
   258     -0.177127  18 C  px        

 Vector   63  Occ=2.000000D+00  E=-3.652585D-01
              MO Center= -4.0D-01,  4.0D-01,  3.6D-02, r^2= 9.0D+00
   Bfn.  Coefficient  Atom+Function         Bfn.  Coefficient  Atom+Function  
  ----- ------------  ---------------      ----- ------------  ---------------
    63      0.171045   5 C  px               93     -0.166872   7 C  px        
   154     -0.150149  11 C  py        

 Vector   64  Occ=2.000000D+00  E=-3.603956D-01
              MO Center= -3.9D-02,  1.0D-01, -1.2D-01, r^2= 1.2D+01
   Bfn.  Coefficient  Atom+Function         Bfn.  Coefficient  Atom+Function  
  ----- ------------  ---------------      ----- ------------  ---------------
   258      0.172217  18 C  px              243     -0.166269  17 C  px        
    33     -0.163059   3 C  px               18      0.162205   2 O  px        
   274     -0.154515  19 O  py        

 Vector   65  Occ=2.000000D+00  E=-3.542285D-01
              MO Center=  3.2D-01, -1.2D-01, -4.5D-02, r^2= 8.9D+00
   Bfn.  Coefficient  Atom+Function         Bfn.  Coefficient  Atom+Function  
  ----- ------------  ---------------      ----- ------------  ---------------
   244     -0.193007  17 C  py               49      0.186922   4 C  py        
   198     -0.159164  14 O  px              275      0.158876  19 O  pz        
   153     -0.157771  11 C  px               79      0.154788   6 C  py        

 Vector   66  Occ=2.000000D+00  E=-3.477858D-01
              MO Center= -7.3D-01,  8.1D-01, -3.0D-01, r^2= 8.2D+00
   Bfn.  Coefficient  Atom+Function         Bfn.  Coefficient  Atom+Function  
  ----- ------------  ---------------      ----- ------------  ---------------
   155      0.173379  11 C  pz              154      0.169402  11 C  py        

 Vector   67  Occ=2.000000D+00  E=-3.457690D-01
              MO Center= -7.1D-01, -1.3D+00,  2.8D-02, r^2= 7.6D+00
   Bfn.  Coefficient  Atom+Function         Bfn.  Coefficient  Atom+Function  
  ----- ------------  ---------------      ----- ------------  ---------------
    50      0.215564   4 C  pz               65     -0.207288   5 C  pz        
    18      0.192586   2 O  px              304     -0.156798  22 H  s         
   108      0.150742   8 C  px        

 Vector   68  Occ=2.000000D+00  E=-3.423389D-01
              MO Center= -3.9D-01, -3.0D-01, -1.6D-01, r^2= 1.0D+01
   Bfn.  Coefficient  Atom+Function         Bfn.  Coefficient  Atom+Function  
  ----- ------------  ---------------      ----- ------------  ---------------
   170     -0.156375  12 C  pz              155      0.150854  11 C  pz        

 Vector   69  Occ=2.000000D+00  E=-3.238785D-01
              MO Center= -2.4D-01, -3.3D-01,  2.6D-01, r^2= 9.1D+00
   Bfn.  Coefficient  Atom+Function         Bfn.  Coefficient  Atom+Function  
  ----- ------------  ---------------      ----- ------------  ---------------
   275     -0.213126  19 O  pz              230     -0.199562  16 O  pz        
    20      0.194290   2 O  pz              200     -0.185018  14 O  pz        
   290      0.151844  20 O  pz        

 Vector   70  Occ=2.000000D+00  E=-3.171010D-01
              MO Center= -1.5D+00,  7.5D-01,  7.2D-02, r^2= 6.1D+00
   Bfn.  Coefficient  Atom+Function         Bfn.  Coefficient  Atom+Function  
  ----- ------------  ---------------      ----- ------------  ---------------
   316     -0.210065  28 H  s               109      0.206907   8 C  py        
   124     -0.205475   9 C  py              315     -0.183381  28 H  s         
   318     -0.174721  29 H  s                94     -0.169156   7 C  py        
   139      0.160809  10 C  py        

 Vector   71  Occ=2.000000D+00  E=-3.145534D-01
              MO Center= -1.2D+00,  8.9D-01, -7.0D-02, r^2= 7.1D+00
   Bfn.  Coefficient  Atom+Function         Bfn.  Coefficient  Atom+Function  
  ----- ------------  ---------------      ----- ------------  ---------------
   125      0.226435   9 C  pz              110     -0.203953   8 C  pz        
   138      0.188917  10 C  px              153     -0.157189  11 C  px        
   140     -0.153459  10 C  pz        

 Vector   72  Occ=2.000000D+00  E=-3.008308D-01
              MO Center=  3.3D-02,  2.8D-01,  2.4D-01, r^2= 7.7D+00
   Bfn.  Coefficient  Atom+Function         Bfn.  Coefficient  Atom+Function  
  ----- ------------  ---------------      ----- ------------  ---------------
   274      0.245112  19 O  py              275      0.181662  19 O  pz        
   278      0.178354  19 O  py              230      0.166875  16 O  pz        

 Vector   73  Occ=2.000000D+00  E=-2.917670D-01
              MO Center=  1.5D+00,  1.5D-01, -3.1D-01, r^2= 5.3D+00
   Bfn.  Coefficient  Atom+Function         Bfn.  Coefficient  Atom+Function  
  ----- ------------  ---------------      ----- ------------  ---------------
   198      0.315535  14 O  px               20      0.264471   2 O  pz        
   200      0.232951  14 O  pz              202      0.227911  14 O  px        
    24      0.198063   2 O  pz              230     -0.184921  16 O  pz        
   275      0.168896  19 O  pz              204      0.160752  14 O  pz        
   171      0.154070  12 C  s         

 Vector   74  Occ=2.000000D+00  E=-2.873278D-01
              MO Center=  6.6D-01, -2.5D-01, -9.7D-02, r^2= 7.0D+00
   Bfn.  Coefficient  Atom+Function         Bfn.  Coefficient  Atom+Function  
  ----- ------------  ---------------      ----- ------------  ---------------
   198      0.258769  14 O  px               20     -0.223233   2 O  pz        
   230      0.224113  16 O  pz              202      0.185689  14 O  px        
    78      0.165584   6 C  px               24     -0.163349   2 O  pz        
   234      0.160715  16 O  pz               18      0.150285   2 O  px        

 Vector   75  Occ=2.000000D+00  E=-2.617313D-01
              MO Center=  1.5D+00, -2.6D+00, -5.2D-02, r^2= 4.1D+00
   Bfn.  Coefficient  Atom+Function         Bfn.  Coefficient  Atom+Function  
  ----- ------------  ---------------      ----- ------------  ---------------
   228      0.467516  16 O  px              232      0.316464  16 O  px        
   229      0.266762  16 O  py               51      0.223525   4 C  s         
    48      0.211685   4 C  px               52      0.188542   4 C  px        
   233      0.180247  16 O  py               19      0.151173   2 O  py        

 Vector   76  Occ=2.000000D+00  E=-2.569766D-01
              MO Center=  6.5D-01,  3.5D-01,  8.9D-01, r^2= 4.0D+00
   Bfn.  Coefficient  Atom+Function         Bfn.  Coefficient  Atom+Function  
  ----- ------------  ---------------      ----- ------------  ---------------
   289      0.417890  20 O  py              274     -0.343341  19 O  py        
   293      0.297181  20 O  py              278     -0.230220  19 O  py        
   288     -0.185375  20 O  px              273      0.167929  19 O  px        

 Vector   77  Occ=0.000000D+00  E= 2.363775D-03
              MO Center=  8.3D-01,  4.5D-01,  8.9D-01, r^2= 4.3D+00
   Bfn.  Coefficient  Atom+Function         Bfn.  Coefficient  Atom+Function  
  ----- ------------  ---------------      ----- ------------  ---------------
   291     -0.507594  20 O  s               276      0.480562  19 O  s         
   273     -0.425273  19 O  px              277     -0.420373  19 O  px        
   292     -0.401169  20 O  px              288     -0.398095  20 O  px        
   330     -0.278536  35 H  s                 6      0.244030   1 C  s         
    51      0.234830   4 C  s               216      0.230729  15 C  s         

 Vector   78  Occ=0.000000D+00  E= 6.224004D-03
              MO Center=  1.2D+00, -2.1D+00, -6.1D-02, r^2= 4.0D+00
   Bfn.  Coefficient  Atom+Function         Bfn.  Coefficient  Atom+Function  
  ----- ------------  ---------------      ----- ------------  ---------------
    35      0.492811   3 C  pz               39      0.419396   3 C  pz        
   304      0.361599  22 H  s               230     -0.354388  16 O  pz        
   234     -0.352735  16 O  pz               66     -0.333197   5 C  s         
    54      0.242482   4 C  pz              246     -0.236139  17 C  s         
    20     -0.214799   2 O  pz               68      0.206041   5 C  py        

 Vector   79  Occ=0.000000D+00  E= 5.680869D-02
              MO Center= -5.4D-01,  9.9D-02, -1.3D+00, r^2= 7.6D+00
   Bfn.  Coefficient  Atom+Function         Bfn.  Coefficient  Atom+Function  
  ----- ------------  ---------------      ----- ------------  ---------------
   302      0.877287  21 H  s               318      0.781525  29 H  s         
   304      0.635135  22 H  s                 6     -0.613014   1 C  s         
    51     -0.548865   4 C  s               156     -0.539886  11 C  s         
   141     -0.494277  10 C  s               322      0.496312  31 H  s         
    96     -0.436630   7 C  s               310      0.424547  25 H  s         

 Vector   80  Occ=0.000000D+00  E= 7.370324D-02
              MO Center= -4.9D-01,  1.2D+00, -2.9D-01, r^2= 1.0D+01
   Bfn.  Coefficient  Atom+Function         Bfn.  Coefficient  Atom+Function  
  ----- ------------  ---------------      ----- ------------  ---------------
   156      0.682118  11 C  s               171      0.625649  12 C  s         
   320     -0.607265  30 H  s               304      0.598200  22 H  s         
   316     -0.601136  28 H  s               324     -0.600167  32 H  s         
   201      0.517197  14 O  s                51     -0.500326   4 C  s         
   126      0.494835   9 C  s               261      0.422380  18 C  s         

 Vector   81  Occ=0.000000D+00  E= 7.834515D-02
              MO Center= -1.6D+00, -6.2D-01,  3.1D-01, r^2= 8.7D+00
   Bfn.  Coefficient  Atom+Function         Bfn.  Coefficient  Atom+Function  
  ----- ------------  ---------------      ----- ------------  ---------------
    96      1.022020   7 C  s               261      0.763901  18 C  s         
   308     -0.722759  24 H  s               306     -0.656878  23 H  s         
   111      0.637732   8 C  s               312     -0.482297  26 H  s         
   302      0.472030  21 H  s               310     -0.470822  25 H  s         
   141      0.404752  10 C  s               314     -0.402509  27 H  s         

 Vector   82  Occ=0.000000D+00  E= 9.304754D-02
              MO Center= -1.1D+00, -5.7D-01, -5.7D-02, r^2= 1.2D+01
   Bfn.  Coefficient  Atom+Function         Bfn.  Coefficient  Atom+Function  
  ----- ------------  ---------------      ----- ------------  ---------------
   261     -0.804959  18 C  s               246      0.745091  17 C  s         
    51      0.605657   4 C  s               306     -0.593577  23 H  s         
   340      0.529072  40 H  s                36     -0.495646   3 C  s         
   324     -0.484203  32 H  s               336     -0.481404  38 H  s         
   171      0.466710  12 C  s               310      0.447695  25 H  s         

 Vector   83  Occ=0.000000D+00  E= 1.055733D-01
              MO Center=  1.9D-01,  1.3D+00, -4.2D-01, r^2= 1.2D+01
   Bfn.  Coefficient  Atom+Function         Bfn.  Coefficient  Atom+Function  
  ----- ------------  ---------------      ----- ------------  ---------------
   326      0.973106  33 H  s               171     -0.664460  12 C  s         
   246      0.622407  17 C  s               322      0.595583  31 H  s         
   261      0.579087  18 C  s               330      0.498410  35 H  s         
   156     -0.473724  11 C  s                66     -0.452763   5 C  s         
   306      0.439169  23 H  s                96      0.429602   7 C  s         

 Vector   84  Occ=0.000000D+00  E= 1.116686D-01
              MO Center= -4.8D-01,  3.0D-01, -6.5D-03, r^2= 1.3D+01
   Bfn.  Coefficient  Atom+Function         Bfn.  Coefficient  Atom+Function  
  ----- ------------  ---------------      ----- ------------  ---------------
   246      0.880980  17 C  s                96      0.766275   7 C  s         
   316      0.682180  28 H  s               126     -0.590899   9 C  s         
   216      0.584401  15 C  s               201      0.544218  14 O  s         
   308     -0.536375  24 H  s               332     -0.529438  36 H  s         
   344      0.488779  42 H  s                51     -0.466284   4 C  s         

 Vector   85  Occ=0.000000D+00  E= 1.156220D-01
              MO Center=  9.3D-01,  1.6D+00,  2.3D-02, r^2= 1.3D+01
   Bfn.  Coefficient  Atom+Function         Bfn.  Coefficient  Atom+Function  
  ----- ------------  ---------------      ----- ------------  ---------------
   216      1.515307  15 C  s               156     -0.928021  11 C  s         
   171      0.773269  12 C  s               328     -0.745614  34 H  s         
   332     -0.723867  36 H  s               330     -0.662753  35 H  s         
     6     -0.626935   1 C  s               324     -0.552427  32 H  s         
   310     -0.538241  25 H  s               302      0.430665  21 H  s         

 Vector   86  Occ=0.000000D+00  E= 1.214794D-01
              MO Center= -1.0D+00,  2.9D-01, -2.4D-02, r^2= 1.1D+01
   Bfn.  Coefficient  Atom+Function         Bfn.  Coefficient  Atom+Function  
  ----- ------------  ---------------      ----- ------------  ---------------
   111      1.273517   8 C  s               320      0.701827  30 H  s         
   156     -0.691997  11 C  s               246     -0.593696  17 C  s         
   312     -0.553172  26 H  s               314     -0.525757  27 H  s         
   338      0.433055  39 H  s                21      0.426485   2 O  s         
   126      0.425489   9 C  s               304      0.421167  22 H  s         

 Vector   87  Occ=0.000000D+00  E= 1.254716D-01
              MO Center= -1.1D-01,  2.6D-01, -3.3D-01, r^2= 1.4D+01
   Bfn.  Coefficient  Atom+Function         Bfn.  Coefficient  Atom+Function  
  ----- ------------  ---------------      ----- ------------  ---------------
   246      1.066370  17 C  s               326     -0.631729  33 H  s         
   338     -0.591690  39 H  s               318      0.578523  29 H  s         
   322      0.571977  31 H  s               141     -0.551506  10 C  s         
   334     -0.517558  37 H  s               314     -0.458141  27 H  s         
   306      0.422650  23 H  s               304     -0.418843  22 H  s         

 Vector   88  Occ=0.000000D+00  E= 1.263991D-01
              MO Center= -6.7D-01, -2.2D-01, -2.5D-01, r^2= 1.2D+01
   Bfn.  Coefficient  Atom+Function         Bfn.  Coefficient  Atom+Function  
  ----- ------------  ---------------      ----- ------------  ---------------
   111      0.685666   8 C  s               314     -0.642625  27 H  s         
   340      0.625938  40 H  s               302     -0.595817  21 H  s         
   246     -0.590579  17 C  s               216      0.575476  15 C  s         
   336      0.570271  38 H  s               156     -0.509805  11 C  s         
     6      0.504947   1 C  s                81      0.475090   6 C  s         

 Vector   89  Occ=0.000000D+00  E= 1.375793D-01
              MO Center= -2.4D+00,  6.0D-01, -1.8D-01, r^2= 1.1D+01
   Bfn.  Coefficient  Atom+Function         Bfn.  Coefficient  Atom+Function  
  ----- ------------  ---------------      ----- ------------  ---------------
   342      1.311027  41 H  s               261     -0.975073  18 C  s         
    96      0.884775   7 C  s                81      0.583472   6 C  s         
   262      0.554199  18 C  px              264     -0.472651  18 C  pz        
   310     -0.454411  25 H  s               126     -0.445263   9 C  s         
    51     -0.433412   4 C  s               216     -0.433527  15 C  s         

 Vector   90  Occ=0.000000D+00  E= 1.406655D-01
              MO Center= -9.8D-01,  6.1D-01,  1.4D-01, r^2= 1.3D+01
   Bfn.  Coefficient  Atom+Function         Bfn.  Coefficient  Atom+Function  
  ----- ------------  ---------------      ----- ------------  ---------------
   316      0.842344  28 H  s               126     -0.734006   9 C  s         
   216      0.670963  15 C  s               320     -0.619466  30 H  s         
   344     -0.618981  42 H  s               306     -0.575447  23 H  s         
    66      0.522896   5 C  s               261      0.515360  18 C  s         
   338      0.517853  39 H  s               314     -0.515132  27 H  s         

 Vector   91  Occ=0.000000D+00  E= 1.466749D-01
              MO Center= -9.1D-01,  6.3D-01, -1.8D-01, r^2= 1.2D+01
   Bfn.  Coefficient  Atom+Function         Bfn.  Coefficient  Atom+Function  
  ----- ------------  ---------------      ----- ------------  ---------------
   156      0.785485  11 C  s               322     -0.758331  31 H  s         
   261     -0.750286  18 C  s               314     -0.702372  27 H  s         
   126      0.599427   9 C  s               312      0.558679  26 H  s         
   112     -0.534240   8 C  px              246      0.516886  17 C  s         
   304      0.494281  22 H  s                51     -0.466764   4 C  s         

 Vector   92  Occ=0.000000D+00  E= 1.495939D-01
              MO Center=  2.4D-01,  4.9D-01,  4.3D-02, r^2= 1.5D+01
   Bfn.  Coefficient  Atom+Function         Bfn.  Coefficient  Atom+Function  
  ----- ------------  ---------------      ----- ------------  ---------------
   246      1.094546  17 C  s               328     -0.802388  34 H  s         
   216      0.675873  15 C  s               324      0.662171  32 H  s         
   261      0.636923  18 C  s               171     -0.607474  12 C  s         
    51     -0.519766   4 C  s               334     -0.514018  37 H  s         
   344     -0.472409  42 H  s               218     -0.442119  15 C  py        

 Vector   93  Occ=0.000000D+00  E= 1.544095D-01
              MO Center= -5.9D-01,  7.7D-02, -1.8D-01, r^2= 1.5D+01
   Bfn.  Coefficient  Atom+Function         Bfn.  Coefficient  Atom+Function  
  ----- ------------  ---------------      ----- ------------  ---------------
   171      0.818730  12 C  s               261      0.708124  18 C  s         
   334      0.692045  37 H  s               156     -0.683476  11 C  s         
   342     -0.605874  41 H  s               328     -0.583572  34 H  s         
   330      0.504036  35 H  s               340     -0.486465  40 H  s         
   322      0.464571  31 H  s               263     -0.455810  18 C  py        

 Vector   94  Occ=0.000000D+00  E= 1.622624D-01
              MO Center= -7.7D-01, -1.1D+00, -2.0D-01, r^2= 1.4D+01
   Bfn.  Coefficient  Atom+Function         Bfn.  Coefficient  Atom+Function  
  ----- ------------  ---------------      ----- ------------  ---------------
   338      0.978302  39 H  s               171      0.707450  12 C  s         
   247      0.654251  17 C  px              334     -0.654830  37 H  s         
    36     -0.616784   3 C  s               261     -0.570754  18 C  s         
   344      0.557195  42 H  s               332      0.546669  36 H  s         
   310     -0.490548  25 H  s               216     -0.467778  15 C  s         

 Vector   95  Occ=0.000000D+00  E= 1.683895D-01
              MO Center= -6.3D-01, -4.9D-01,  1.2D-02, r^2= 1.6D+01
   Bfn.  Coefficient  Atom+Function         Bfn.  Coefficient  Atom+Function  
  ----- ------------  ---------------      ----- ------------  ---------------
   336      0.953757  38 H  s               308     -0.732117  24 H  s         
   249     -0.649822  17 C  pz              261      0.631962  18 C  s         
   340     -0.627796  40 H  s               171      0.600396  12 C  s         
   334     -0.591886  37 H  s               318      0.569460  29 H  s         
   330      0.560653  35 H  s               246     -0.555918  17 C  s         

 Vector   96  Occ=0.000000D+00  E= 1.711136D-01
              MO Center=  5.8D-01,  3.9D-01, -1.8D-02, r^2= 1.5D+01
   Bfn.  Coefficient  Atom+Function         Bfn.  Coefficient  Atom+Function  
  ----- ------------  ---------------      ----- ------------  ---------------
   332      1.022092  36 H  s               219     -0.777201  15 C  pz        
   330     -0.714717  35 H  s               334      0.654098  37 H  s         
   318      0.612442  29 H  s                96      0.549600   7 C  s         
   310     -0.549525  25 H  s                36     -0.504152   3 C  s         
   247     -0.500986  17 C  px              308      0.499583  24 H  s         

 Vector   97  Occ=0.000000D+00  E= 1.740795D-01
              MO Center=  2.3D-01,  1.3D+00,  1.1D-01, r^2= 1.4D+01
   Bfn.  Coefficient  Atom+Function         Bfn.  Coefficient  Atom+Function  
  ----- ------------  ---------------      ----- ------------  ---------------
   330      0.865703  35 H  s               111      0.831380   8 C  s         
   324      0.742111  32 H  s               328     -0.676189  34 H  s         
   312     -0.640345  26 H  s               308      0.597701  24 H  s         
   219      0.562362  15 C  pz              326     -0.525550  33 H  s         
   340      0.508883  40 H  s               310     -0.464694  25 H  s         

 Vector   98  Occ=0.000000D+00  E= 1.795809D-01
              MO Center= -1.2D+00, -5.2D-01, -2.6D-01, r^2= 1.3D+01
   Bfn.  Coefficient  Atom+Function         Bfn.  Coefficient  Atom+Function  
  ----- ------------  ---------------      ----- ------------  ---------------
   340      0.797098  40 H  s               314      0.724590  27 H  s         
   111     -0.699281   8 C  s               318     -0.676183  29 H  s         
   336      0.630387  38 H  s               334     -0.596693  37 H  s         
   328     -0.556757  34 H  s                66      0.536406   5 C  s         
    68     -0.538296   5 C  py              249     -0.521535  17 C  pz        

 Vector   99  Occ=0.000000D+00  E= 1.820927D-01
              MO Center= -5.9D-01,  4.4D-01,  2.1D-02, r^2= 1.2D+01
   Bfn.  Coefficient  Atom+Function         Bfn.  Coefficient  Atom+Function  
  ----- ------------  ---------------      ----- ------------  ---------------
   186      0.849446  13 C  s               216     -0.827887  15 C  s         
   312      0.734702  26 H  s               114     -0.728557   8 C  pz        
     6     -0.582945   1 C  s               156     -0.534697  11 C  s         
   142      0.502469  10 C  px              326     -0.502602  33 H  s         
   332      0.492337  36 H  s               340      0.491462  40 H  s         

 Vector  100  Occ=0.000000D+00  E= 1.910479D-01
              MO Center= -8.6D-01,  6.6D-01,  2.0D-01, r^2= 1.1D+01
   Bfn.  Coefficient  Atom+Function         Bfn.  Coefficient  Atom+Function  
  ----- ------------  ---------------      ----- ------------  ---------------
   111      0.841281   8 C  s               324     -0.732409  32 H  s         
   316      0.726631  28 H  s               143     -0.662404  10 C  py        
   156      0.657499  11 C  s               312     -0.646167  26 H  s         
    66     -0.614659   5 C  s                36      0.585926   3 C  s         
   328     -0.530173  34 H  s                97      0.521162   7 C  px        

 Vector  101  Occ=0.000000D+00  E= 1.933383D-01
              MO Center=  7.8D-02, -1.2D-01, -3.9D-01, r^2= 1.2D+01
   Bfn.  Coefficient  Atom+Function         Bfn.  Coefficient  Atom+Function  
  ----- ------------  ---------------      ----- ------------  ---------------
    51      0.917930   4 C  s               302      0.864057  21 H  s         
   141      0.779363  10 C  s               318     -0.749365  29 H  s         
   330     -0.634391  35 H  s                66     -0.621290   5 C  s         
   219     -0.614152  15 C  pz              332      0.570530  36 H  s         
   246     -0.562226  17 C  s               308     -0.554612  24 H  s         

 Vector  102  Occ=0.000000D+00  E= 1.968566D-01
              MO Center= -1.2D+00, -4.4D-01, -2.0D-01, r^2= 1.1D+01
   Bfn.  Coefficient  Atom+Function         Bfn.  Coefficient  Atom+Function  
  ----- ------------  ---------------      ----- ------------  ---------------
   186      0.855513  13 C  s               310      0.774417  25 H  s         
   141      0.714038  10 C  s               156     -0.646755  11 C  s         
   216     -0.649420  15 C  s               308      0.649032  24 H  s         
    98      0.640052   7 C  py              340     -0.611700  40 H  s         
    51     -0.584199   4 C  s               338     -0.499112  39 H  s         

 Vector  103  Occ=0.000000D+00  E= 2.027915D-01
              MO Center= -2.5D-02,  1.1D+00, -3.2D-02, r^2= 1.2D+01
   Bfn.  Coefficient  Atom+Function         Bfn.  Coefficient  Atom+Function  
  ----- ------------  ---------------      ----- ------------  ---------------
   171      1.199736  12 C  s                81      0.928050   6 C  s         
   126     -0.900310   9 C  s               111      0.822825   8 C  s         
   328      0.793372  34 H  s               141     -0.702576  10 C  s         
     6     -0.688934   1 C  s               326     -0.626945  33 H  s         
   188     -0.591212  13 C  py              157     -0.583935  11 C  px        

 Vector  104  Occ=0.000000D+00  E= 2.109338D-01
              MO Center= -1.0D+00, -6.1D-01, -2.3D-01, r^2= 1.1D+01
   Bfn.  Coefficient  Atom+Function         Bfn.  Coefficient  Atom+Function  
  ----- ------------  ---------------      ----- ------------  ---------------
   126      1.426760   9 C  s                51      1.202294   4 C  s         
    96     -0.963706   7 C  s                 6     -0.832163   1 C  s         
   304     -0.812341  22 H  s                81      0.749585   6 C  s         
   302      0.679099  21 H  s                36     -0.593433   3 C  s         
   308      0.576409  24 H  s               342      0.546946  41 H  s         

 Vector  105  Occ=0.000000D+00  E= 2.159752D-01
              MO Center= -9.2D-01,  9.4D-02, -4.4D-03, r^2= 1.2D+01
   Bfn.  Coefficient  Atom+Function         Bfn.  Coefficient  Atom+Function  
  ----- ------------  ---------------      ----- ------------  ---------------
    96      1.030088   7 C  s                66     -0.847552   5 C  s         
   320     -0.850052  30 H  s               261     -0.776731  18 C  s         
   111     -0.735194   8 C  s               126      0.685916   9 C  s         
   344      0.682477  42 H  s               156      0.660149  11 C  s         
   186     -0.585322  13 C  s               306      0.553146  23 H  s         

 Vector  106  Occ=0.000000D+00  E= 2.189937D-01
              MO Center=  2.2D-01, -1.1D-01,  2.8D-01, r^2= 1.2D+01
   Bfn.  Coefficient  Atom+Function         Bfn.  Coefficient  Atom+Function  
  ----- ------------  ---------------      ----- ------------  ---------------
   186      1.639658  13 C  s               171     -0.895036  12 C  s         
   248     -0.763907  17 C  py              216     -0.725338  15 C  s         
    53     -0.720717   4 C  py              217      0.650337  15 C  px        
   189      0.597789  13 C  pz              306      0.596409  23 H  s         
   141      0.557692  10 C  s               312     -0.541014  26 H  s         

 Vector  107  Occ=0.000000D+00  E= 2.284570D-01
              MO Center= -7.0D-01, -1.6D-01, -1.5D-01, r^2= 1.3D+01
   Bfn.  Coefficient  Atom+Function         Bfn.  Coefficient  Atom+Function  
  ----- ------------  ---------------      ----- ------------  ---------------
   186      1.139792  13 C  s                36     -0.944756   3 C  s         
    51      0.884583   4 C  s               111     -0.827243   8 C  s         
    96      0.722854   7 C  s               246     -0.709029  17 C  s         
   334      0.706166  37 H  s               128     -0.665872   9 C  py        
   172     -0.643394  12 C  px              173      0.622034  12 C  py        

 Vector  108  Occ=0.000000D+00  E= 2.365984D-01
              MO Center= -9.2D-01,  4.8D-01, -1.1D-01, r^2= 1.1D+01
   Bfn.  Coefficient  Atom+Function         Bfn.  Coefficient  Atom+Function  
  ----- ------------  ---------------      ----- ------------  ---------------
    66      1.577610   5 C  s               320     -0.953107  30 H  s         
   344      0.943345  42 H  s               156      0.743086  11 C  s         
   187     -0.692437  13 C  px              171     -0.676547  12 C  s         
   141     -0.543055  10 C  s               261     -0.545597  18 C  s         
   312     -0.536270  26 H  s                81     -0.524210   6 C  s         

 Vector  109  Occ=0.000000D+00  E= 2.390015D-01
              MO Center=  9.9D-01,  1.6D+00, -3.5D-01, r^2= 1.1D+01
   Bfn.  Coefficient  Atom+Function         Bfn.  Coefficient  Atom+Function  
  ----- ------------  ---------------      ----- ------------  ---------------
   186      1.296136  13 C  s               216     -1.111835  15 C  s         
   326      1.110652  33 H  s               217      0.993098  15 C  px        
   187      0.909219  13 C  px              172     -0.856628  12 C  px        
   188      0.850006  13 C  py              322     -0.810515  31 H  s         
   159     -0.778004  11 C  pz              302      0.651731  21 H  s         

 Vector  110  Occ=0.000000D+00  E= 2.465841D-01
              MO Center= -1.3D+00,  4.6D-01, -2.5D-01, r^2= 9.4D+00
   Bfn.  Coefficient  Atom+Function         Bfn.  Coefficient  Atom+Function  
  ----- ------------  ---------------      ----- ------------  ---------------
   126      2.210891   9 C  s               186      1.264405  13 C  s         
   261     -1.061848  18 C  s               141     -0.926352  10 C  s         
     6      0.775282   1 C  s               113     -0.727823   8 C  py        
   310     -0.717220  25 H  s               111     -0.637340   8 C  s         
   127     -0.601219   9 C  px              262     -0.576632  18 C  px        

 Vector  111  Occ=0.000000D+00  E= 2.534749D-01
              MO Center= -8.5D-02,  1.1D+00, -2.9D-02, r^2= 9.4D+00
   Bfn.  Coefficient  Atom+Function         Bfn.  Coefficient  Atom+Function  
  ----- ------------  ---------------      ----- ------------  ---------------
   156      1.609149  11 C  s               141     -1.317645  10 C  s         
   186      1.103322  13 C  s               128      0.911383   9 C  py        
   113      0.825883   8 C  py              171     -0.693711  12 C  s         
    81      0.633250   6 C  s               218      0.568462  15 C  py        
   143     -0.565056  10 C  py              159      0.541351  11 C  pz        

 Vector  112  Occ=0.000000D+00  E= 2.584509D-01
              MO Center= -1.6D-01,  3.8D-02,  1.0D-01, r^2= 1.1D+01
   Bfn.  Coefficient  Atom+Function         Bfn.  Coefficient  Atom+Function  
  ----- ------------  ---------------      ----- ------------  ---------------
    66      1.129697   5 C  s                36      1.077209   3 C  s         
   111     -1.010551   8 C  s               187      0.963488  13 C  px        
    51     -0.904560   4 C  s                 6     -0.786954   1 C  s         
   129      0.743616   9 C  pz              141      0.663320  10 C  s         
   218      0.603601  15 C  py               97     -0.597975   7 C  px        

 Vector  113  Occ=0.000000D+00  E= 2.625490D-01
              MO Center= -5.2D-01, -1.1D+00, -1.1D-01, r^2= 8.3D+00
   Bfn.  Coefficient  Atom+Function         Bfn.  Coefficient  Atom+Function  
  ----- ------------  ---------------      ----- ------------  ---------------
    36      1.311317   3 C  s                52     -1.296989   4 C  px        
    96      1.179899   7 C  s                66     -0.913892   5 C  s         
    51      0.840946   4 C  s               246     -0.791439  17 C  s         
   248     -0.749320  17 C  py               81     -0.720475   6 C  s         
    69      0.684265   5 C  pz              113      0.623990   8 C  py        

 Vector  114  Occ=0.000000D+00  E= 2.739307D-01
              MO Center= -1.3D+00,  6.8D-01, -3.8D-02, r^2= 9.5D+00
   Bfn.  Coefficient  Atom+Function         Bfn.  Coefficient  Atom+Function  
  ----- ------------  ---------------      ----- ------------  ---------------
   129      0.802491   9 C  pz              141      0.789441  10 C  s         
   262      0.788743  18 C  px              316     -0.751345  28 H  s         
     6      0.733115   1 C  s                83     -0.731360   6 C  py        
   314     -0.728613  27 H  s               342      0.725620  41 H  s         
    51     -0.663379   4 C  s                 8      0.643561   1 C  py        

 Vector  115  Occ=0.000000D+00  E= 2.848722D-01
              MO Center=  3.7D-01,  6.8D-01, -1.2D-01, r^2= 8.5D+00
   Bfn.  Coefficient  Atom+Function         Bfn.  Coefficient  Atom+Function  
  ----- ------------  ---------------      ----- ------------  ---------------
   171     -1.286135  12 C  s               156      1.178895  11 C  s         
   173      0.909531  12 C  py              189     -0.909838  13 C  pz        
    81      0.863260   6 C  s               126     -0.758498   9 C  s         
    67     -0.726491   5 C  px              142     -0.727405  10 C  px        
   174      0.665343  12 C  pz               96     -0.636229   7 C  s         

 Vector  116  Occ=0.000000D+00  E= 2.879332D-01
              MO Center= -7.3D-01,  3.5D-01, -8.2D-02, r^2= 9.5D+00
   Bfn.  Coefficient  Atom+Function         Bfn.  Coefficient  Atom+Function  
  ----- ------------  ---------------      ----- ------------  ---------------
    81      1.613875   6 C  s                68     -1.158796   5 C  py        
   111     -1.138841   8 C  s               141     -0.849427  10 C  s         
    96      0.829227   7 C  s               158     -0.814395  11 C  py        
   142     -0.786931  10 C  px              320      0.769060  30 H  s         
    54     -0.755051   4 C  pz               51     -0.729530   4 C  s         

 Vector  117  Occ=0.000000D+00  E= 3.055214D-01
              MO Center= -6.9D-01,  8.7D-01, -1.8D-01, r^2= 8.2D+00
   Bfn.  Coefficient  Atom+Function         Bfn.  Coefficient  Atom+Function  
  ----- ------------  ---------------      ----- ------------  ---------------
   141      1.584534  10 C  s                83     -1.096431   6 C  py        
   127     -1.053180   9 C  px              143      0.860898  10 C  py        
   158      0.777884  11 C  py               68     -0.736141   5 C  py        
   157      0.729907  11 C  px              201     -0.716059  14 O  s         
   112      0.650096   8 C  px              144      0.632116  10 C  pz        

 Vector  118  Occ=0.000000D+00  E= 3.164796D-01
              MO Center= -2.5D-01, -6.7D-01, -2.5D-01, r^2= 8.5D+00
   Bfn.  Coefficient  Atom+Function         Bfn.  Coefficient  Atom+Function  
  ----- ------------  ---------------      ----- ------------  ---------------
    66      1.828067   5 C  s                81     -1.700850   6 C  s         
   143     -1.065738  10 C  py              128      1.028144   9 C  py        
    36      0.960169   3 C  s                51     -0.905942   4 C  s         
    83      0.868450   6 C  py              231     -0.782653  16 O  s         
     7     -0.732271   1 C  px               67      0.717027   5 C  px        

 Vector  119  Occ=0.000000D+00  E= 3.289952D-01
              MO Center= -9.6D-01, -5.3D-01,  1.4D-01, r^2= 7.5D+00
   Bfn.  Coefficient  Atom+Function         Bfn.  Coefficient  Atom+Function  
  ----- ------------  ---------------      ----- ------------  ---------------
   142     -1.336719  10 C  px               84     -1.289757   6 C  pz        
    68      1.231989   5 C  py              113     -1.113419   8 C  py        
    98     -1.011124   7 C  py              129      0.988854   9 C  pz        
    83      0.835500   6 C  py              126     -0.810801   9 C  s         
   127     -0.798354   9 C  px               97      0.747882   7 C  px        

 Vector  120  Occ=0.000000D+00  E= 3.463967D-01
              MO Center=  1.4D-01, -1.0D-01, -2.4D-01, r^2= 8.9D+00
   Bfn.  Coefficient  Atom+Function         Bfn.  Coefficient  Atom+Function  
  ----- ------------  ---------------      ----- ------------  ---------------
    37      1.072216   3 C  px               82     -1.007694   6 C  px        
   144     -0.929857  10 C  pz              171     -0.882751  12 C  s         
   231     -0.872437  16 O  s                67      0.819845   5 C  px        
    97      0.775134   7 C  px              157      0.776079  11 C  px        
    83      0.753221   6 C  py              174      0.739967  12 C  pz        

 Vector  121  Occ=0.000000D+00  E= 3.719344D-01
              MO Center=  2.5D-01, -2.1D+00, -1.0D-01, r^2= 6.6D+00
   Bfn.  Coefficient  Atom+Function         Bfn.  Coefficient  Atom+Function  
  ----- ------------  ---------------      ----- ------------  ---------------
    38      2.110150   3 C  py               53     -1.513106   4 C  py        
   231      1.415358  16 O  s                66      1.335941   5 C  s         
    96     -1.028403   7 C  s                21     -0.929183   2 O  s         
   246     -0.893063  17 C  s                69     -0.863785   5 C  pz        
    97     -0.762695   7 C  px               36     -0.613554   3 C  s         

 Vector  122  Occ=0.000000D+00  E= 4.004554D-01
              MO Center= -3.0D-03, -1.1D+00, -1.4D-02, r^2= 8.1D+00
   Bfn.  Coefficient  Atom+Function         Bfn.  Coefficient  Atom+Function  
  ----- ------------  ---------------      ----- ------------  ---------------
    37      1.604951   3 C  px               51      1.592014   4 C  s         
   231     -1.332583  16 O  s                96     -1.310262   7 C  s         
   141      1.171184  10 C  s                82      1.099470   6 C  px        
     6     -1.018193   1 C  s               111      0.994313   8 C  s         
   144      0.952713  10 C  pz               67     -0.839841   5 C  px        

 Vector  123  Occ=0.000000D+00  E= 4.801474D-01
              MO Center= -1.2D-01, -3.6D-01, -3.5D-01, r^2= 7.5D+00
   Bfn.  Coefficient  Atom+Function         Bfn.  Coefficient  Atom+Function  
  ----- ------------  ---------------      ----- ------------  ---------------
    81      0.926625   6 C  s                 7      0.900363   1 C  px        
    21     -0.723508   2 O  s                66      0.687009   5 C  s         
    82      0.597386   6 C  px               38      0.505303   3 C  py        
    36      0.486633   3 C  s                53     -0.479706   4 C  py        
   291     -0.407079  20 O  s                83      0.400824   6 C  py        

 Vector  124  Occ=0.000000D+00  E= 5.007133D-01
              MO Center= -1.4D-01,  5.3D-01, -3.7D-01, r^2= 1.0D+01
   Bfn.  Coefficient  Atom+Function         Bfn.  Coefficient  Atom+Function  
  ----- ------------  ---------------      ----- ------------  ---------------
     8      0.817285   1 C  py              126     -0.651004   9 C  s         
   127     -0.612257   9 C  px              141      0.550714  10 C  s         
     7     -0.500052   1 C  px               84      0.467804   6 C  pz        
   262      0.450081  18 C  px               97     -0.436859   7 C  px        
    21      0.408433   2 O  s                81     -0.409680   6 C  s         


 center of mass
 --------------
 x =   0.13166194 y =  -0.04750360 z =   0.02355758

 moments of inertia (a.u.)
 ------------------
        4610.702251309265          -0.000000000000          -0.000000000000
          -0.000000000000        4012.628450573575           0.000000000000
          -0.000000000000           0.000000000000        7484.358859699474

     Multipole analysis of the density
     ---------------------------------

     L   x y z        total         alpha         beta         nuclear
     -   - - -        -----         -----         ----         -------
     0   0 0 0     -0.000000    -76.000000    -76.000000    152.000000

     1   1 0 0     -1.679364     -0.839682     -0.839682     -0.000000
     1   0 1 0      1.233656      0.616828      0.616828      0.000000
     1   0 0 1     -0.740143     -0.370071     -0.370071      0.000000

     2   2 0 0    -92.529228  -1024.735329  -1024.735329   1956.941430
     2   1 1 0     10.023836    -16.375835    -16.375835     42.775506
     2   1 0 1     -0.581208     -4.665828     -4.665828      8.750447
     2   0 2 0    -89.880321  -1186.522268  -1186.522268   2283.164215
     2   0 1 1      0.623415      5.958234      5.958234    -11.293053
     2   0 0 2    -88.877352   -214.862064   -214.862064    340.846777


          -----------------------
          Electric field gradient
          -----------------------

 1 a.u. = 0.324123 10**(16) esu/cm**3  ( or statvolts/cm**2 ) = 0.97174 10**(22) v/m**2 


 ------------------------------------------------------------
   Atom      X         Y         Z
 ------------------------------------------------------------
    1 C    2.14690  -0.34093  -1.50074
 ------------------------------------------------------------

 Electric field gradient in molecular frame (a.u.)
         XX             YY             ZZ             XY             XZ             YZ
 ------------------------------------------------------------------------------------------
       -0.042862      -0.244896       0.287757       0.012588      -0.087849       0.158946

 Principal components (a.u.) and orientation 
 of principal axis w.r.t. absolute frame                      Asymmetry parameter eta
 --------------------------------------------------------------------------------------
        0.348571      -0.293955      -0.054616                       0.686630

       -0.204438      -0.145932       0.967940
        0.249195       0.948488       0.195632
        0.946629      -0.281201       0.157542
  

 ------------------------------------------------------------
   Atom      X         Y         Z
 ------------------------------------------------------------
    2 O    3.69497  -2.36444  -0.57908
 ------------------------------------------------------------

 Electric field gradient in molecular frame (a.u.)
         XX             YY             ZZ             XY             XZ             YZ
 ------------------------------------------------------------------------------------------
        0.444135      -1.379435       0.935300       0.181611      -0.309529       0.605229

 Principal components (a.u.) and orientation 
 of principal axis w.r.t. absolute frame                      Asymmetry parameter eta
 --------------------------------------------------------------------------------------
       -1.559770       1.177219       0.382551                       0.509478

       -0.125436      -0.340520       0.931832
        0.960465       0.193620       0.200045
       -0.248541       0.920085       0.302771
  

 ------------------------------------------------------------
   Atom      X         Y         Z
 ------------------------------------------------------------
    3 C    2.61227  -4.68299  -0.41370
 ------------------------------------------------------------

 Electric field gradient in molecular frame (a.u.)
         XX             YY             ZZ             XY             XZ             YZ
 ------------------------------------------------------------------------------------------
        0.289882       0.022927      -0.312809      -0.132233       0.106183      -0.073627

 Principal components (a.u.) and orientation 
 of principal axis w.r.t. absolute frame                      Asymmetry parameter eta
 --------------------------------------------------------------------------------------
        0.367764      -0.338629      -0.029135                       0.841556

        0.904287      -0.133813       0.405411
       -0.385797       0.150526       0.910221
        0.182824       0.979508      -0.084494
  

 ------------------------------------------------------------
   Atom      X         Y         Z
 ------------------------------------------------------------
    4 C   -0.24456  -4.73944  -0.81622
 ------------------------------------------------------------

 Electric field gradient in molecular frame (a.u.)
         XX             YY             ZZ             XY             XZ             YZ
 ------------------------------------------------------------------------------------------
       -0.042111       0.038636       0.003476      -0.005280       0.004114      -0.020661

 Principal components (a.u.) and orientation 
 of principal axis w.r.t. absolute frame                      Asymmetry parameter eta
 --------------------------------------------------------------------------------------
        0.048652      -0.042642      -0.006010                       0.752933

       -0.071664       0.996579       0.041156
        0.904583       0.047553       0.423637
       -0.420231      -0.067589       0.904897
  

 ------------------------------------------------------------
   Atom      X         Y         Z
 ------------------------------------------------------------
    5 C   -1.43004  -2.62125   0.79931
 ------------------------------------------------------------

 Electric field gradient in molecular frame (a.u.)
         XX             YY             ZZ             XY             XZ             YZ
 ------------------------------------------------------------------------------------------
        0.022029      -0.064870       0.042841      -0.010576       0.049479       0.009164

 Principal components (a.u.) and orientation 
 of principal axis w.r.t. absolute frame                      Asymmetry parameter eta
 --------------------------------------------------------------------------------------
        0.082997      -0.068736      -0.014261                       0.656349

        0.629820       0.205024       0.749194
        0.003094       0.963865      -0.266372
        0.776735      -0.170084      -0.606428
  

 ------------------------------------------------------------
   Atom      X         Y         Z
 ------------------------------------------------------------
    6 C   -0.27543  -0.00034   0.13374
 ------------------------------------------------------------

 Electric field gradient in molecular frame (a.u.)
         XX             YY             ZZ             XY             XZ             YZ
 ------------------------------------------------------------------------------------------
        0.124727       0.104048      -0.228775      -0.050931      -0.063078      -0.209624

 Principal components (a.u.) and orientation 
 of principal axis w.r.t. absolute frame                      Asymmetry parameter eta
 --------------------------------------------------------------------------------------
       -0.343344       0.209897       0.133447                       0.222664

        0.166533      -0.242692       0.955702
        0.433839       0.888415       0.150008
        0.885466      -0.389640      -0.253240
  

 ------------------------------------------------------------
   Atom      X         Y         Z
 ------------------------------------------------------------
    7 C   -4.33536  -2.60104   0.69925
 ------------------------------------------------------------

 Electric field gradient in molecular frame (a.u.)
         XX             YY             ZZ             XY             XZ             YZ
 ------------------------------------------------------------------------------------------
       -0.047792       0.027690       0.020102       0.001995      -0.012740      -0.009122

 Principal components (a.u.) and orientation 
 of principal axis w.r.t. absolute frame                      Asymmetry parameter eta
 --------------------------------------------------------------------------------------
       -0.050105       0.034750       0.015355                       0.387081

        0.984023       0.110808      -0.139358
       -0.004368       0.797514       0.603284
        0.177989      -0.593037       0.785256
  

 ------------------------------------------------------------
   Atom      X         Y         Z
 ------------------------------------------------------------
    8 C   -5.39269  -0.18466   1.85715
 ------------------------------------------------------------

 Electric field gradient in molecular frame (a.u.)
         XX             YY             ZZ             XY             XZ             YZ
 ------------------------------------------------------------------------------------------
        0.018082      -0.030217       0.012135      -0.002697       0.033310      -0.002884

 Principal components (a.u.) and orientation 
 of principal axis w.r.t. absolute frame                      Asymmetry parameter eta
 --------------------------------------------------------------------------------------
        0.048747      -0.030421      -0.018326                       0.248116

        0.736802       0.019606      -0.675824
       -0.049792       0.998439      -0.025319
        0.674272       0.052306       0.736628
  

 ------------------------------------------------------------
   Atom      X         Y         Z
 ------------------------------------------------------------
    9 C   -4.62683   2.18946   0.35655
 ------------------------------------------------------------

 Electric field gradient in molecular frame (a.u.)
         XX             YY             ZZ             XY             XZ             YZ
 ------------------------------------------------------------------------------------------
       -0.037779       0.029361       0.008419       0.022065       0.024705       0.021441

 Principal components (a.u.) and orientation 
 of principal axis w.r.t. absolute frame                      Asymmetry parameter eta
 --------------------------------------------------------------------------------------
        0.053953      -0.050509      -0.003444                       0.872327

        0.331807       0.929403       0.161600
        0.771269      -0.168633      -0.613765
        0.543184      -0.328288       0.772773
  

 ------------------------------------------------------------
   Atom      X         Y         Z
 ------------------------------------------------------------
   10 C   -2.17314   1.78515  -1.21680
 ------------------------------------------------------------

 Electric field gradient in molecular frame (a.u.)
         XX             YY             ZZ             XY             XZ             YZ
 ------------------------------------------------------------------------------------------
        0.002264      -0.016132       0.013868       0.028629      -0.012459       0.021612

 Principal components (a.u.) and orientation 
 of principal axis w.r.t. absolute frame                      Asymmetry parameter eta
 --------------------------------------------------------------------------------------
       -0.047111       0.026056       0.021055                       0.106157

       -0.533950       0.358721       0.765648
        0.756674       0.606797       0.243396
       -0.377281       0.709308      -0.595434
  

 ------------------------------------------------------------
   Atom      X         Y         Z
 ------------------------------------------------------------
   11 C   -0.97320   4.34538  -1.98010
 ------------------------------------------------------------

 Electric field gradient in molecular frame (a.u.)
         XX             YY             ZZ             XY             XZ             YZ
 ------------------------------------------------------------------------------------------
        0.015892      -0.032326       0.016434      -0.039952      -0.035328       0.010990

 Principal components (a.u.) and orientation 
 of principal axis w.r.t. absolute frame                      Asymmetry parameter eta
 --------------------------------------------------------------------------------------
        0.065424      -0.055919      -0.009505                       0.709425

        0.716530       0.530706       0.452699
       -0.360026       0.837219      -0.411637
       -0.597466       0.131966       0.790961
  

 ------------------------------------------------------------
   Atom      X         Y         Z
 ------------------------------------------------------------
   12 C    1.06374   5.40320  -0.19714
 ------------------------------------------------------------

 Electric field gradient in molecular frame (a.u.)
         XX             YY             ZZ             XY             XZ             YZ
 ------------------------------------------------------------------------------------------
       -0.031730      -0.013590       0.045320       0.033265      -0.041713       0.002378

 Principal components (a.u.) and orientation 
 of principal axis w.r.t. absolute frame                      Asymmetry parameter eta
 --------------------------------------------------------------------------------------
       -0.068342       0.065346       0.002996                       0.912334

        0.807426      -0.434702       0.398870
       -0.503885      -0.156471       0.849480
        0.306859       0.886877       0.345379
  

 ------------------------------------------------------------
   Atom      X         Y         Z
 ------------------------------------------------------------
   13 C    3.25230   3.54688   0.35506
 ------------------------------------------------------------

 Electric field gradient in molecular frame (a.u.)
         XX             YY             ZZ             XY             XZ             YZ
 ------------------------------------------------------------------------------------------
        0.339838      -0.043296      -0.296541      -0.012295       0.131455      -0.019056

 Principal components (a.u.) and orientation 
 of principal axis w.r.t. absolute frame                      Asymmetry parameter eta
 --------------------------------------------------------------------------------------
        0.366530      -0.323575      -0.042954                       0.765615

        0.979971      -0.193005       0.049052
       -0.038484       0.058127       0.997567
        0.195386       0.979475      -0.049535
  

 ------------------------------------------------------------
   Atom      X         Y         Z
 ------------------------------------------------------------
   14 O    3.63277   1.90551  -1.74858
 ------------------------------------------------------------

 Electric field gradient in molecular frame (a.u.)
         XX             YY             ZZ             XY             XZ             YZ
 ------------------------------------------------------------------------------------------
        0.849390      -1.059149       0.209759      -1.036722       0.520904      -0.878953

 Principal components (a.u.) and orientation 
 of principal axis w.r.t. absolute frame                      Asymmetry parameter eta
 --------------------------------------------------------------------------------------
        1.776504      -1.722127      -0.054377                       0.938782

        0.756946       0.295134      -0.583034
       -0.429422       0.897169      -0.103363
        0.492574       0.328608       0.805846
  

 ------------------------------------------------------------
   Atom      X         Y         Z
 ------------------------------------------------------------
   15 C    5.70940   4.99705   0.78292
 ------------------------------------------------------------

 Electric field gradient in molecular frame (a.u.)
         XX             YY             ZZ             XY             XZ             YZ
 ------------------------------------------------------------------------------------------
       -0.047293       0.016512       0.030781      -0.067514      -0.005700      -0.004645

 Principal components (a.u.) and orientation 
 of principal axis w.r.t. absolute frame                      Asymmetry parameter eta
 --------------------------------------------------------------------------------------
       -0.090502       0.059309       0.031194                       0.310658

        0.843046      -0.533609      -0.067347
        0.534474       0.845164      -0.005944
        0.060091      -0.030985       0.997712
  

 ------------------------------------------------------------
   Atom      X         Y         Z
 ------------------------------------------------------------
   16 O    3.89305  -6.56751   0.00309
 ------------------------------------------------------------

 Electric field gradient in molecular frame (a.u.)
         XX             YY             ZZ             XY             XZ             YZ
 ------------------------------------------------------------------------------------------
        0.947039      -0.102889      -0.844150       1.087180       0.106642      -0.014290

 Principal components (a.u.) and orientation 
 of principal axis w.r.t. absolute frame                      Asymmetry parameter eta
 --------------------------------------------------------------------------------------
        1.632131      -0.891424      -0.740707                       0.092344

        0.847035      -0.312205      -0.430185
        0.530485       0.445653       0.721096
        0.033416       0.839000      -0.543104
  

 ------------------------------------------------------------
   Atom      X         Y         Z
 ------------------------------------------------------------
   17 C   -1.28361  -7.35822  -0.15188
 ------------------------------------------------------------

 Electric field gradient in molecular frame (a.u.)
         XX             YY             ZZ             XY             XZ             YZ
 ------------------------------------------------------------------------------------------
        0.025657      -0.053036       0.027379      -0.050707       0.003436       0.036536

 Principal components (a.u.) and orientation 
 of principal axis w.r.t. absolute frame                      Asymmetry parameter eta
 --------------------------------------------------------------------------------------
       -0.088175       0.058128       0.030048                       0.318457

        0.396962       0.712108       0.579070
        0.871673      -0.490061       0.005102
       -0.287413      -0.502735       0.815262
  

 ------------------------------------------------------------
   Atom      X         Y         Z
 ------------------------------------------------------------
   18 C   -6.83289   3.00453  -1.34818
 ------------------------------------------------------------

 Electric field gradient in molecular frame (a.u.)
         XX             YY             ZZ             XY             XZ             YZ
 ------------------------------------------------------------------------------------------
       -0.016719       0.013469       0.003250       0.004040      -0.023584      -0.003993

 Principal components (a.u.) and orientation 
 of principal axis w.r.t. absolute frame                      Asymmetry parameter eta
 --------------------------------------------------------------------------------------
       -0.032375       0.022362       0.010013                       0.381429

        0.834881      -0.477356      -0.274054
       -0.025681      -0.531129       0.846902
        0.549831       0.700024       0.455688
  

 ------------------------------------------------------------
   Atom      X         Y         Z
 ------------------------------------------------------------
   19 O    2.82739   2.09206   2.59446
 ------------------------------------------------------------

 Electric field gradient in molecular frame (a.u.)
         XX             YY             ZZ             XY             XZ             YZ
 ------------------------------------------------------------------------------------------
       -1.808038       1.303941       0.504096      -1.666014      -0.068048       1.178035

 Principal components (a.u.) and orientation 
 of principal axis w.r.t. absolute frame                      Asymmetry parameter eta
 --------------------------------------------------------------------------------------
        2.617146      -2.590212      -0.026934                       0.979417

       -0.317401       0.893741       0.316992
        0.823886       0.425413      -0.374481
        0.469541      -0.142305       0.871367
  

 ------------------------------------------------------------
   Atom      X         Y         Z
 ------------------------------------------------------------
   20 O    0.22845   1.18630   2.54990
 ------------------------------------------------------------

 Electric field gradient in molecular frame (a.u.)
         XX             YY             ZZ             XY             XZ             YZ
 ------------------------------------------------------------------------------------------
       -1.796677       1.666539       0.130138      -1.687839      -0.114917      -1.095102

 Principal components (a.u.) and orientation 
 of principal axis w.r.t. absolute frame                      Asymmetry parameter eta
 --------------------------------------------------------------------------------------
        2.724011      -2.589706      -0.134304                       0.901392

       -0.318806       0.891820      -0.320968
        0.878168       0.405343       0.254004
       -0.356628       0.200886       0.912393
  

 ------------------------------------------------------------
   Atom      X         Y         Z
 ------------------------------------------------------------
   21 H    1.62547  -0.83842  -3.44513
 ------------------------------------------------------------

 Electric field gradient in molecular frame (a.u.)
         XX             YY             ZZ             XY             XZ             YZ
 ------------------------------------------------------------------------------------------
        0.106527       0.104098      -0.210625      -0.026417      -0.100268      -0.089243

 Principal components (a.u.) and orientation 
 of principal axis w.r.t. absolute frame                      Asymmetry parameter eta
 --------------------------------------------------------------------------------------
       -0.263246       0.135603       0.127642                       0.030241

        0.270001       0.962852      -0.004073
        0.245597      -0.064778       0.967205
        0.931011      -0.262146      -0.253963
  

 ------------------------------------------------------------
   Atom      X         Y         Z
 ------------------------------------------------------------
   22 H   -0.61148  -4.42435  -2.83211
 ------------------------------------------------------------

 Electric field gradient in molecular frame (a.u.)
         XX             YY             ZZ             XY             XZ             YZ
 ------------------------------------------------------------------------------------------
        0.126457       0.127573      -0.254030       0.008901      -0.072399       0.067183

 Principal components (a.u.) and orientation 
 of principal axis w.r.t. absolute frame                      Asymmetry parameter eta
 --------------------------------------------------------------------------------------
       -0.278619       0.142689       0.135931                       0.024254

        0.177047       0.721790       0.669084
       -0.164377      -0.648590       0.743177
        0.970379      -0.241559       0.003814
  

 ------------------------------------------------------------
   Atom      X         Y         Z
 ------------------------------------------------------------
   23 H   -0.92905  -3.03566   2.77719
 ------------------------------------------------------------

 Electric field gradient in molecular frame (a.u.)
         XX             YY             ZZ             XY             XZ             YZ
 ------------------------------------------------------------------------------------------
        0.107045       0.115744      -0.222789       0.021614      -0.089940       0.075332

 Principal components (a.u.) and orientation 
 of principal axis w.r.t. absolute frame                      Asymmetry parameter eta
 --------------------------------------------------------------------------------------
       -0.261967       0.133480       0.128487                       0.019058

        0.243076       0.571117       0.784053
       -0.203084       0.820346      -0.534593
        0.948510       0.029282      -0.315391
  

 ------------------------------------------------------------
   Atom      X         Y         Z
 ------------------------------------------------------------
   24 H   -5.08106  -4.22049   1.75457
 ------------------------------------------------------------

 Electric field gradient in molecular frame (a.u.)
         XX             YY             ZZ             XY             XZ             YZ
 ------------------------------------------------------------------------------------------
        0.084861      -0.118267       0.033406      -0.117122       0.076621       0.168256

 Principal components (a.u.) and orientation 
 of principal axis w.r.t. absolute frame                      Asymmetry parameter eta
 --------------------------------------------------------------------------------------
       -0.280587       0.142270       0.138317                       0.014091

        0.357642       0.177889       0.916759
        0.783997       0.476179      -0.398248
       -0.507386       0.861167       0.030837
  

 ------------------------------------------------------------
   Atom      X         Y         Z
 ------------------------------------------------------------
   25 H   -5.00267  -2.79973  -1.25298
 ------------------------------------------------------------

 Electric field gradient in molecular frame (a.u.)
         XX             YY             ZZ             XY             XZ             YZ
 ------------------------------------------------------------------------------------------
        0.096759       0.138475      -0.235234      -0.011621      -0.126597      -0.038659

 Principal components (a.u.) and orientation 
 of principal axis w.r.t. absolute frame                      Asymmetry parameter eta
 --------------------------------------------------------------------------------------
       -0.281872       0.142893       0.138978                       0.013889

        0.318285       0.325414       0.890393
        0.095542       0.923445      -0.371647
        0.943168      -0.203360      -0.262828
  

 ------------------------------------------------------------
   Atom      X         Y         Z
 ------------------------------------------------------------
   26 H   -4.68633  -0.01245   3.80031
 ------------------------------------------------------------

 Electric field gradient in molecular frame (a.u.)
         XX             YY             ZZ             XY             XZ             YZ
 ------------------------------------------------------------------------------------------
        0.093180       0.133181      -0.226361      -0.009834      -0.132304      -0.031935

 Principal components (a.u.) and orientation 
 of principal axis w.r.t. absolute frame                      Asymmetry parameter eta
 --------------------------------------------------------------------------------------
       -0.276747       0.141304       0.135443                       0.021175

        0.337560       0.895978      -0.288576
        0.081155       0.277727       0.957226
        0.937799      -0.346541       0.021037
  

 ------------------------------------------------------------
   Atom      X         Y         Z
 ------------------------------------------------------------
   27 H   -7.45318  -0.33140   2.01960
 ------------------------------------------------------------

 Electric field gradient in molecular frame (a.u.)
         XX             YY             ZZ             XY             XZ             YZ
 ------------------------------------------------------------------------------------------
       -0.277417       0.135898       0.141519      -0.027603       0.031194       0.004150

 Principal components (a.u.) and orientation 
 of principal axis w.r.t. absolute frame                      Asymmetry parameter eta
 --------------------------------------------------------------------------------------
       -0.281582       0.144481       0.137101                       0.026210

        0.995036       0.051096      -0.085398
        0.066525       0.296686       0.952655
       -0.074013       0.953607      -0.291814
  

 ------------------------------------------------------------
   Atom      X         Y         Z
 ------------------------------------------------------------
   28 H   -4.32065   3.71897   1.72542
 ------------------------------------------------------------

 Electric field gradient in molecular frame (a.u.)
         XX             YY             ZZ             XY             XZ             YZ
 ------------------------------------------------------------------------------------------
        0.128615      -0.087507      -0.041107      -0.047663      -0.038800      -0.199474

 Principal components (a.u.) and orientation 
 of principal axis w.r.t. absolute frame                      Asymmetry parameter eta
 --------------------------------------------------------------------------------------
       -0.274479       0.140024       0.134455                       0.020291

        0.150589       0.785169      -0.600693
        0.738981      -0.493020      -0.459171
        0.656681       0.374755       0.654469
  

 ------------------------------------------------------------
   Atom      X         Y         Z
 ------------------------------------------------------------
   29 H   -2.73124   0.86007  -2.99360
 ------------------------------------------------------------

 Electric field gradient in molecular frame (a.u.)
         XX             YY             ZZ             XY             XZ             YZ
 ------------------------------------------------------------------------------------------
        0.105466       0.052867      -0.158333      -0.047373      -0.092969      -0.155506

 Principal components (a.u.) and orientation 
 of principal axis w.r.t. absolute frame                      Asymmetry parameter eta
 --------------------------------------------------------------------------------------
       -0.269717       0.136498       0.133219                       0.012157

        0.267917       0.597204       0.756021
        0.450009       0.616279      -0.646291
        0.851888      -0.513368       0.103635
  

 ------------------------------------------------------------
   Atom      X         Y         Z
 ------------------------------------------------------------
   30 H   -2.42372   5.79765  -2.24301
 ------------------------------------------------------------

 Electric field gradient in molecular frame (a.u.)
         XX             YY             ZZ             XY             XZ             YZ
 ------------------------------------------------------------------------------------------
       -0.072879      -0.067176       0.140055       0.207308      -0.037716       0.036752

 Principal components (a.u.) and orientation 
 of principal axis w.r.t. absolute frame                      Asymmetry parameter eta
 --------------------------------------------------------------------------------------
       -0.283896       0.146607       0.137289                       0.032823

        0.706589      -0.111633       0.698763
       -0.696805       0.062250       0.714554
        0.123266       0.991798       0.033802
  

 ------------------------------------------------------------
   Atom      X         Y         Z
 ------------------------------------------------------------
   31 H   -0.11544   4.11099  -3.85653
 ------------------------------------------------------------

 Electric field gradient in molecular frame (a.u.)
         XX             YY             ZZ             XY             XZ             YZ
 ------------------------------------------------------------------------------------------
        0.070528       0.129186      -0.199714       0.014526       0.154084      -0.044076

 Principal components (a.u.) and orientation 
 of principal axis w.r.t. absolute frame                      Asymmetry parameter eta
 --------------------------------------------------------------------------------------
       -0.274802       0.143141       0.131660                       0.041779

       -0.408816       0.769622       0.490460
        0.113495      -0.490375       0.864090
        0.905532       0.408919       0.113125
  

 ------------------------------------------------------------
   Atom      X         Y         Z
 ------------------------------------------------------------
   32 H    0.19497   6.04287   1.57247
 ------------------------------------------------------------

 Electric field gradient in molecular frame (a.u.)
         XX             YY             ZZ             XY             XZ             YZ
 ------------------------------------------------------------------------------------------
        0.064830       0.103091      -0.167921       0.056427       0.146828      -0.112430

 Principal components (a.u.) and orientation 
 of principal axis w.r.t. absolute frame                      Asymmetry parameter eta
 --------------------------------------------------------------------------------------
       -0.280180       0.144724       0.135456                       0.033080

       -0.414791       0.308933       0.855867
        0.311822       0.931905      -0.185257
        0.854819      -0.190035       0.482878
  

 ------------------------------------------------------------
   Atom      X         Y         Z
 ------------------------------------------------------------
   33 H    1.81691   7.09618  -1.13028
 ------------------------------------------------------------

 Electric field gradient in molecular frame (a.u.)
         XX             YY             ZZ             XY             XZ             YZ
 ------------------------------------------------------------------------------------------
        0.076779      -0.135276       0.058496      -0.124306       0.066202       0.154691

 Principal components (a.u.) and orientation 
 of principal axis w.r.t. absolute frame                      Asymmetry parameter eta
 --------------------------------------------------------------------------------------
       -0.276974       0.144526       0.132447                       0.043610

        0.369852      -0.167014       0.913956
        0.813808       0.532835      -0.231956
       -0.448248       0.829574       0.332988
  

 ------------------------------------------------------------
   Atom      X         Y         Z
 ------------------------------------------------------------
   34 H    7.25989   3.68632   1.19657
 ------------------------------------------------------------

 Electric field gradient in molecular frame (a.u.)
         XX             YY             ZZ             XY             XZ             YZ
 ------------------------------------------------------------------------------------------
       -0.098527      -0.029792       0.128319       0.198390      -0.064172       0.054327

 Principal components (a.u.) and orientation 
 of principal axis w.r.t. absolute frame                      Asymmetry parameter eta
 --------------------------------------------------------------------------------------
       -0.282704       0.145526       0.137178                       0.029528

        0.749482      -0.134959       0.648123
       -0.630961       0.150750       0.761027
        0.200412       0.979316      -0.027831
  

 ------------------------------------------------------------
   Atom      X         Y         Z
 ------------------------------------------------------------
   35 H    6.25751   6.07325  -0.89798
 ------------------------------------------------------------

 Electric field gradient in molecular frame (a.u.)
         XX             YY             ZZ             XY             XZ             YZ
 ------------------------------------------------------------------------------------------
        0.111861       0.029476      -0.141338      -0.060438       0.086727       0.183779

 Principal components (a.u.) and orientation 
 of principal axis w.r.t. absolute frame                      Asymmetry parameter eta
 --------------------------------------------------------------------------------------
       -0.286587       0.148689       0.137898                       0.037653

       -0.256256      -0.412714       0.874071
       -0.522033       0.820141       0.234203
        0.813520       0.396278       0.425616
  

 ------------------------------------------------------------
   Atom      X         Y         Z
 ------------------------------------------------------------
   36 H    5.55002   6.28489   2.39508
 ------------------------------------------------------------

 Electric field gradient in molecular frame (a.u.)
         XX             YY             ZZ             XY             XZ             YZ
 ------------------------------------------------------------------------------------------
        0.136145      -0.023079      -0.113067       0.019971       0.028259      -0.211032

 Principal components (a.u.) and orientation 
 of principal axis w.r.t. absolute frame                      Asymmetry parameter eta
 --------------------------------------------------------------------------------------
       -0.286668       0.148246       0.138422                       0.034268

       -0.081400      -0.234389       0.968729
        0.626662       0.743765       0.232614
        0.775028      -0.626000      -0.086341
  

 ------------------------------------------------------------
   Atom      X         Y         Z
 ------------------------------------------------------------
   37 H   -0.29858  -8.83631  -1.21653
 ------------------------------------------------------------

 Electric field gradient in molecular frame (a.u.)
         XX             YY             ZZ             XY             XZ             YZ
 ------------------------------------------------------------------------------------------
        0.051166      -0.078456       0.027290       0.141610       0.108233      -0.155311

 Principal components (a.u.) and orientation 
 of principal axis w.r.t. absolute frame                      Asymmetry parameter eta
 --------------------------------------------------------------------------------------
       -0.284279       0.148260       0.136018                       0.043065

       -0.469110       0.789963       0.394833
        0.714467       0.076680       0.695455
        0.519108       0.608340      -0.600374
  

 ------------------------------------------------------------
   Atom      X         Y         Z
 ------------------------------------------------------------
   38 H   -1.04325  -7.77376   1.86200
 ------------------------------------------------------------

 Electric field gradient in molecular frame (a.u.)
         XX             YY             ZZ             XY             XZ             YZ
 ------------------------------------------------------------------------------------------
        0.142311       0.122002      -0.264313       0.005126      -0.048077       0.082293

 Principal components (a.u.) and orientation 
 of principal axis w.r.t. absolute frame                      Asymmetry parameter eta
 --------------------------------------------------------------------------------------
       -0.286515       0.149637       0.136879                       0.044528

        0.111551       0.915829       0.385763
       -0.197589      -0.359995       0.911791
        0.973917      -0.177933       0.140800
  

 ------------------------------------------------------------
   Atom      X         Y         Z
 ------------------------------------------------------------
   39 H   -3.29261  -7.51315  -0.61535
 ------------------------------------------------------------

 Electric field gradient in molecular frame (a.u.)
         XX             YY             ZZ             XY             XZ             YZ
 ------------------------------------------------------------------------------------------
       -0.265116       0.139866       0.125250      -0.030125      -0.094938      -0.004350

 Principal components (a.u.) and orientation 
 of principal axis w.r.t. absolute frame                      Asymmetry parameter eta
 --------------------------------------------------------------------------------------
       -0.289125       0.148146       0.140979                       0.024786

        0.972155      -0.233361       0.021391
        0.070535       0.378438       0.922935
        0.223472       0.895727      -0.384360
  

 ------------------------------------------------------------
   Atom      X         Y         Z
 ------------------------------------------------------------
   40 H   -7.29047   1.53453  -2.73174
 ------------------------------------------------------------

 Electric field gradient in molecular frame (a.u.)
         XX             YY             ZZ             XY             XZ             YZ
 ------------------------------------------------------------------------------------------
        0.123171      -0.075885      -0.047286      -0.065054      -0.065090      -0.206427

 Principal components (a.u.) and orientation 
 of principal axis w.r.t. absolute frame                      Asymmetry parameter eta
 --------------------------------------------------------------------------------------
       -0.289029       0.147751       0.141278                       0.022396

        0.217777      -0.596230       0.772712
        0.712485      -0.443970      -0.543374
        0.667037       0.668880       0.328118
  

 ------------------------------------------------------------
   Atom      X         Y         Z
 ------------------------------------------------------------
   41 H   -8.53079   3.36551  -0.21959
 ------------------------------------------------------------

 Electric field gradient in molecular frame (a.u.)
         XX             YY             ZZ             XY             XZ             YZ
 ------------------------------------------------------------------------------------------
       -0.144769       0.132703       0.012065       0.062179       0.192570      -0.039659

 Principal components (a.u.) and orientation 
 of principal axis w.r.t. absolute frame                      Asymmetry parameter eta
 --------------------------------------------------------------------------------------
       -0.287221       0.146305       0.140915                       0.018766

        0.817703       0.329125       0.472270
       -0.172933       0.922980      -0.343804
       -0.549050       0.199459       0.811640
  

 ------------------------------------------------------------
   Atom      X         Y         Z
 ------------------------------------------------------------
   42 H   -6.40845   4.74240  -2.38194
 ------------------------------------------------------------

 Electric field gradient in molecular frame (a.u.)
         XX             YY             ZZ             XY             XZ             YZ
 ------------------------------------------------------------------------------------------
        0.124420      -0.162438       0.038019      -0.077592       0.044261       0.185369

 Principal components (a.u.) and orientation 
 of principal axis w.r.t. absolute frame                      Asymmetry parameter eta
 --------------------------------------------------------------------------------------
       -0.292092       0.149034       0.143058                       0.020460

        0.209667      -0.286579       0.934833
        0.840284       0.541683      -0.022404
       -0.499962       0.790223       0.354381
  

 Task  times  cpu:      450.5s     wall:      451.1s


                                NWChem Input Module
                                -------------------


 Summary of allocated global arrays
-----------------------------------
  No active global arrays


                         GA Statistics for process    0
                         ------------------------------

       create   destroy   get      put      acc     scatter   gather  read&inc
calls:  210      210     5.06e+05 7362     3.67e+05    0        0     5809     
number of processes/call 1.00e+00 1.15e+00 1.00e+00 0.00e+00 0.00e+00
bytes total:             5.25e+08 6.03e+07 3.11e+08 0.00e+00 0.00e+00 4.65e+04
bytes remote:            1.14e+08 2.04e+07 5.37e+07 0.00e+00 0.00e+00 0.00e+00
Max memory consumed for GA by this process: 10446976 bytes

MA_summarize_allocated_blocks: starting scan ...
MA_summarize_allocated_blocks: scan completed: 0 heap blocks, 0 stack blocks
MA usage statistics:

	allocation statistics:
					      heap	     stack
					      ----	     -----
	current number of blocks	         0	         0
	maximum number of blocks	        22	        51
	current total bytes		         0	         0
	maximum total bytes		   9712496	  22633480
	maximum total K-bytes		      9713	     22634
	maximum total M-bytes		        10	        23


                                     CITATION
                                     --------
                Please cite the following reference when publishing
                           results obtained with NWChem:

                 M. Valiev, E.J. Bylaska, N. Govind, K. Kowalski,
              T.P. Straatsma, H.J.J. van Dam, D. Wang, J. Nieplocha,
                        E. Apra, T.L. Windus, W.A. de Jong
                 "NWChem: a comprehensive and scalable open-source
                  solution for large scale molecular simulations"
                      Comput. Phys. Commun. 181, 1477 (2010)
                           doi:10.1016/j.cpc.2010.04.018

                                      AUTHORS
                                      -------
          E. Apra, E. J. Bylaska, W. A. de Jong, N. Govind, K. Kowalski,
       T. P. Straatsma, M. Valiev, H. J. J. van Dam, D. Wang, T. L. Windus,
        J. Hammond, J. Autschbach, K. Bhaskaran-Nair, J. Brabec, K. Lopata,
       S. A. Fischer, S. Krishnamoorthy, W. Ma, M. Klemm, O. Villa, Y. Chen,
    V. Anisimov, F. Aquino, S. Hirata, M. T. Hackler, T. Risthaus, M. Malagoli,
       A. Marenich, A. Otero-de-la-Roza, J. Mullin, P. Nichols, R. Peverati,
     J. Pittner, Y. Zhao, P.-D. Fan, A. Fonari, M. Williamson, R. J. Harrison,
       J. R. Rehr, M. Dupuis, D. Silverstein, D. M. A. Smith, J. Nieplocha,
        V. Tipparaju, M. Krishnan, B. E. Van Kuiken, A. Vazquez-Mayagoitia,
        L. Jensen, M. Swart, Q. Wu, T. Van Voorhis, A. A. Auer, M. Nooijen,
      L. D. Crosby, E. Brown, G. Cisneros, G. I. Fann, H. Fruchtl, J. Garza,
        K. Hirao, R. A. Kendall, J. A. Nichols, K. Tsemekhman, K. Wolinski,
     J. Anchell, D. E. Bernholdt, P. Borowski, T. Clark, D. Clerc, H. Dachsel,
   M. J. O. Deegan, K. Dyall, D. Elwood, E. Glendening, M. Gutowski, A. C. Hess,
         J. Jaffe, B. G. Johnson, J. Ju, R. Kobayashi, R. Kutteh, Z. Lin,
   R. Littlefield, X. Long, B. Meng, T. Nakajima, S. Niu, L. Pollack, M. Rosing,
   K. Glaesemann, G. Sandrone, M. Stave, H. Taylor, G. Thomas, J. H. van Lenthe,
                               A. T. Wong, Z. Zhang.

 Total times  cpu:      450.9s     wall:      451.5s
