# Supplementary material for: Reference-free NOE NMR analysis
Source: Chem Sci. 2020 Aug 31;11(36):9930–6. doi: 10.1039/d0sc02970j (PMC8162118; doi:10.1039/d0sc02970j)
Supplement: SC-011-D0SC02970J-s002 [file SC-011-D0SC02970J-s002.piz › artemisinin_structures/artemisin_RRSRSSS/artemisin_RRSRSSS_b36314.nw]

start molecule

title molecule
 

geometry units angstroms print xyz autosym
  C       -1.67920        5.00150       -3.67140
  O       -0.49760        5.26800       -2.89840
  C       -0.51020        4.90180       -1.59260
  C       -1.89270        4.86450       -0.95070
  C       -2.71110        6.00000       -1.60190
  C       -2.96580        5.65570       -3.09850
  C       -3.99760        6.41090       -0.87910
  C       -5.09260        5.37130       -1.00940
  C       -5.44550        5.14050       -2.48160
  C       -4.19570        4.69260       -3.29540
  C       -4.60790        4.42600       -4.76610
  C       -3.49580        4.44080       -5.81690
  C       -2.62120        5.70090       -5.72390
  O       -1.42450        5.43390       -5.00120
  C       -2.18030        6.15240       -7.11480
  O        0.52860        4.64230       -0.99710
  C       -1.75230        5.00520        0.56630
  C       -6.59860        4.12980       -2.55600
  O       -3.42210        6.75790       -5.17220
  O       -3.14480        6.93280       -3.74160
  H       -1.77060        3.90810       -3.69240
  H       -2.33090        3.88230       -1.16130
  H       -2.08150        6.90480       -1.57160
  H       -4.35760        7.35710       -1.30500
  H       -3.80770        6.62430        0.17780
  H       -5.97850        5.72100       -0.46520
  H       -4.78270        4.43110       -0.53720
  H       -5.81030        6.08950       -2.89810
  H       -3.89540        3.71660       -2.88630
  H       -5.36270        5.16460       -5.06940
  H       -5.11130        3.45240       -4.82590
  H       -3.99240        4.39840       -6.79520
  H       -2.88720        3.53190       -5.74260
  H       -1.55250        7.04850       -7.04270
  H       -1.58620        5.38030       -7.61530
  H       -3.03820        6.41210       -7.74430
  H       -1.07260        4.24680        0.97070
  H       -1.35030        5.98690        0.83970
  H       -2.71400        4.86900        1.07010
  H       -6.27400        3.13470       -2.23360
  H       -7.42870        4.43920       -1.91140
  H       -6.99850        4.04790       -3.57100
end
BASIS "ao basis" PRINT
* library 6-31G*
END
scf
 direct
end
dft
xc b3lyp
end
property
 efieldgrad
end
task dft property
