# Supplementary material for: Reference-free NOE NMR analysis
Source: Chem Sci. 2020 Aug 31;11(36):9930–6. doi: 10.1039/d0sc02970j (PMC8162118; doi:10.1039/d0sc02970j)
Supplement: SC-011-D0SC02970J-s002 [file SC-011-D0SC02970J-s002.piz › artemisinin_structures/artemisin_RRSRSSS/artemisin_RRSRSSS_b36312.out.xyz]

42
./artemisin_RRSRSSS_b36312.out
C          0.66943       -0.55495       -1.06753
O          1.02208       -1.91603       -0.76683
C          0.13894       -2.69191       -0.09896
C         -1.30355       -2.23111       -0.17731
C         -1.50404       -0.73536        0.16567
C         -0.20347        0.09391        0.02531
C         -2.60751       -0.16933       -0.74125
C         -2.97867        1.26431       -0.39117
C         -1.85287        2.04779        0.29807
C         -0.45439        1.62112       -0.23914
C          0.64042        2.51283        0.39880
C          2.09668        2.13123        0.12763
C          2.38635        0.63355       -0.00511
O          1.86483        0.18802       -1.26078
C          3.89907        0.41417       -0.07788
O          0.48894       -3.74611        0.41986
C         -2.20328       -3.11276        0.69543
C         -2.14680        3.54715        0.16553
O          1.92106       -0.13903        1.11203
O          0.46898        0.02540        1.30637
H          0.15335       -0.56103       -2.03411
H         -1.59677       -2.41631       -1.22060
H         -1.84848       -0.66365        1.20755
H         -3.51067       -0.78942       -0.69381
H         -2.27415       -0.20053       -1.78700
H         -3.85399        1.25940        0.27145
H         -3.30054        1.77093       -1.31010
H         -1.88931        1.81044        1.37088
H         -0.45293        1.79599       -1.32420
H          0.49269        2.53457        1.48745
H          0.51366        3.55022        0.06620
H          2.70055        2.55839        0.93845
H          2.40596        2.63379       -0.79877
H          4.12275       -0.65003       -0.21863
H          4.34375        0.95116       -0.92271
H          4.39298        0.72719        0.84815
H         -2.12462       -4.16509        0.40047
H         -1.91850       -3.04496        1.75140
H         -3.25427       -2.82085        0.60430
H         -1.99447        3.89093       -0.86301
H         -3.18326        3.76581        0.44605
H         -1.50875        4.14130        0.82673
