# Supplementary material for: Reference-free NOE NMR analysis
Source: Chem Sci. 2020 Aug 31;11(36):9930–6. doi: 10.1039/d0sc02970j (PMC8162118; doi:10.1039/d0sc02970j)
Supplement: SC-011-D0SC02970J-s002 [file SC-011-D0SC02970J-s002.piz › artemisinin_structures/artemisin_RRSRSSS/artemisin_RRSRSSS_b36313.out.xyz]

42
./artemisin_RRSRSSS_b36313.out
C          0.54063       -0.59855       -0.99355
O          0.73905       -1.99682       -0.77690
C         -0.34992       -2.73833       -0.48878
C         -1.31233       -2.16390        0.52986
C         -1.52171       -0.63895        0.44506
C         -0.21644        0.11749        0.14146
C         -2.60323       -0.26824       -0.57577
C         -2.92276        1.22911       -0.54913
C         -1.84893        2.09902        0.13613
C         -0.43117        1.61576       -0.26350
C          0.68234        2.51491        0.31532
C          2.12282        2.05857        0.02879
C          2.37834        0.54133       -0.05706
O          1.79253        0.03208       -1.25807
C          3.88214        0.29008       -0.18325
O         -0.47665       -3.87744       -0.92841
C         -0.84184       -2.61894        1.91539
C         -2.11377        3.57144       -0.19499
O          1.94280       -0.18202        1.09861
O          0.53575        0.12179        1.37415
H         -0.02032       -0.51947       -1.93227
H         -2.28199       -2.64694        0.34851
H         -1.89751       -0.32093        1.42883
H         -3.52602       -0.82758       -0.37825
H         -2.28992       -0.55486       -1.58678
H         -3.87723        1.38148       -0.02845
H         -3.08711        1.56541       -1.58099
H         -1.95983        1.99182        1.22374
H         -0.38127        1.69999       -1.35901
H          0.55012        2.60037        1.40224
H          0.58191        3.53570       -0.07203
H          2.75988        2.49659        0.80784
H          2.42578        2.51325       -0.92412
H          4.08235       -0.78326       -0.28527
H          4.29896        0.78132       -1.06909
H          4.42017        0.63483        0.70635
H         -0.83349       -3.71344        1.97621
H          0.17513       -2.28234        2.13731
H         -1.50948       -2.24918        2.70018
H         -1.90483        3.78536       -1.24837
H         -3.15965        3.83108        0.00245
H         -1.49859        4.23524        0.42006
