# Supplementary material for: Reference-free NOE NMR analysis
Source: Chem Sci. 2020 Aug 31;11(36):9930–6. doi: 10.1039/d0sc02970j (PMC8162118; doi:10.1039/d0sc02970j)
Supplement: SC-011-D0SC02970J-s002 [file SC-011-D0SC02970J-s002.piz › artemisinin_structures/artemisin_RSSSSSR/artemisin_RSSSSSR_b36311.out]

 argument  1 = artemisin_SRSSSRS/artemisin_SRSSSRS_b36311.nw
                                         
                                         


              Northwest Computational Chemistry Package (NWChem) 6.6
              ------------------------------------------------------


                    Environmental Molecular Sciences Laboratory
                       Pacific Northwest National Laboratory
                                Richland, WA 99352

                              Copyright (c) 1994-2015
                       Pacific Northwest National Laboratory
                            Battelle Memorial Institute

             NWChem is an open-source computational chemistry package
                        distributed under the terms of the
                      Educational Community License (ECL) 2.0
             A copy of the license is included with this distribution
                              in the LICENSE.TXT file

                                  ACKNOWLEDGMENT
                                  --------------
  Warning: test file already existed: ./molecule.dir_check_s.5

            This software and its documentation were developed at the
            EMSL at Pacific Northwest National Laboratory, a multiprogram
            national laboratory, operated for the U.S. Department of Energy
            by Battelle under Contract Number DE-AC05-76RL01830. Support
            for this work was provided by the Department of Energy Office
            of Biological and Environmental Research, Office of Basic
            Energy Sciences, and the Office of Advanced Scientific Computing.


           Job information
           ---------------

    hostname        = nmrserver1
    program         = /home/software/NWChem/bin/nwchem
    date            = Sun Jul 23 17:46:53 2017

    compiled        = Mon_Dec_26_22:57:25_2016
    source          = /home/software/src/nwchem-6.6
    nwchem branch   = 6.6
    nwchem revision = 27746
    ga revision     = 10594
    input           = artemisin_SRSSSRS/artemisin_SRSSSRS_b36311.nw
    prefix          = molecule.
    data base       = ./molecule.db
    status          = startup
    nproc           =        6
    time left       =     -1s


           Memory information
           ------------------

    heap     =   13107194 doubles =    100.0 Mbytes
    stack    =   13107199 doubles =    100.0 Mbytes
    global   =   26214400 doubles =    200.0 Mbytes (distinct from heap & stack)
    total    =   52428793 doubles =    400.0 Mbytes
    verify   = yes
    hardfail = no 


           Directory information
           ---------------------

  0 permanent = .
  0 scratch   = .


                                NWChem Input Module
                                -------------------


                                     molecule
                                     --------

 Scaling coordinates for geometry "geometry" by  1.889725989
 (inverse scale =  0.529177249)

 C1  symmetry detected

          ------
          auto-z
          ------


                             Geometry "geometry" -> ""
                             -------------------------

 Output coordinates in angstroms (scale by  1.889725989 to convert to a.u.)

  No.       Tag          Charge          X              Y              Z
 ---- ---------------- ---------- -------------- -------------- --------------
    1 C                    6.0000    -1.23863283    -0.43926680    -0.33978554
    2 O                    8.0000    -1.18195256    -1.44384345    -1.34875761
    3 C                    6.0000    -0.80144751    -2.66379436    -0.85924828
    4 C                    6.0000     0.24414729    -2.62565679     0.26111500
    5 C                    6.0000     1.02396137    -1.31081333     0.12187224
    6 C                    6.0000     0.14444935    -0.04056724     0.21856423
    7 C                    6.0000     2.28305100    -1.18392643     0.96397053
    8 C                    6.0000     3.12572031     0.00809046     0.48733469
    9 C                    6.0000     2.46235781     0.85910995    -0.62704545
   10 C                    6.0000     1.00197910     1.21272371    -0.21929537
   11 C                    6.0000     0.26701155     2.12220888    -1.19958378
   12 C                    6.0000    -0.94456660     2.76690958    -0.51525153
   13 C                    6.0000    -1.80493867     1.73650708     0.22787202
   14 O                    8.0000    -2.03794800     0.66486742    -0.68663326
   15 C                    6.0000    -3.17219712     2.35037078     0.53824339
   16 O                    8.0000    -1.23411874    -3.71035663    -1.32759319
   17 C                    6.0000    -0.33652756    -2.93581602     1.63237186
   18 C                    6.0000     3.33888911     2.09213325    -0.88486874
   19 O                    8.0000    -1.22590802     1.42929646     1.53281110
   20 O                    8.0000    -0.24562406     0.29390062     1.56412565
   21 H                    1.0000    -1.83610056    -0.89820943     0.46141786
   22 H                    1.0000     0.94950194    -3.43360647     0.01784572
   23 H                    1.0000     1.36979032    -1.36845669    -0.92289903
   24 H                    1.0000     2.88351753    -2.09877734     0.89326405
   25 H                    1.0000     2.03295719    -1.06019477     2.02413202
   26 H                    1.0000     4.09329480    -0.36272029     0.12542289
   27 H                    1.0000     3.35226105     0.64182326     1.35480522
   28 H                    1.0000     2.44977599     0.28738740    -1.56351295
   29 H                    1.0000     1.15112462     1.83363975     0.68019095
   30 H                    1.0000    -0.03922523     1.55487614    -2.08643972
   31 H                    1.0000     0.90455270     2.93482793    -1.55948623
   32 H                    1.0000    -1.53011934     3.26310320    -1.29930162
   33 H                    1.0000    -0.60105753     3.54118620     0.18196131
   34 H                    1.0000    -3.80091805     1.62290235     1.06535298
   35 H                    1.0000    -3.07927311     3.22735977     1.18782731
   36 H                    1.0000    -3.70622405     2.63287606    -0.37537529
   37 H                    1.0000    -0.86047258    -3.89799055     1.61392412
   38 H                    1.0000     0.45655151    -3.00394620     2.38378498
   39 H                    1.0000    -1.05745569    -2.19057723     1.97431267
   40 H                    1.0000     3.30262962     2.79077951    -0.04245340
   41 H                    1.0000     4.38389463     1.79954713    -1.03600740
   42 H                    1.0000     3.02586568     2.62397857    -1.78797961

      Atomic Mass 
      ----------- 

      C                 12.000000
      O                 15.994910
      H                  1.007825


 Effective nuclear repulsion energy (a.u.)    1842.5756585891

            Nuclear Dipole moment (a.u.) 
            ----------------------------
        X                 Y               Z
 ---------------- ---------------- ----------------
     0.0000000000     0.0000000000    -0.0000000000


                                Z-matrix (autoz)
                                -------- 

 Units are Angstrom for bonds and degrees for angles

      Type          Name      I     J     K     L     M      Value
      ----------- --------  ----- ----- ----- ----- ----- ----------
    1 Stretch                  1     2                       1.42493
    2 Stretch                  1     6                       1.54390
    3 Stretch                  1    14                       1.40653
    4 Stretch                  1    21                       1.09978
    5 Stretch                  2     3                       1.36846
    6 Stretch                  3     4                       1.53295
    7 Stretch                  3    16                       1.22550
    8 Stretch                  4     5                       1.53503
    9 Stretch                  4    17                       1.52109
   10 Stretch                  4    22                       1.09977
   11 Stretch                  5     6                       1.54804
   12 Stretch                  5     7                       1.52004
   13 Stretch                  5    23                       1.10203
   14 Stretch                  6    10                       1.58045
   15 Stretch                  6    20                       1.44033
   16 Stretch                  7     8                       1.53564
   17 Stretch                  7    24                       1.09659
   18 Stretch                  7    25                       1.09627
   19 Stretch                  8     9                       1.55117
   20 Stretch                  8    26                       1.09758
   21 Stretch                  8    27                       1.09793
   22 Stretch                  9    10                       1.55692
   23 Stretch                  9    18                       1.53464
   24 Stretch                  9    28                       1.09727
   25 Stretch                 10    11                       1.52588
   26 Stretch                 10    29                       1.10311
   27 Stretch                 11    12                       1.53358
   28 Stretch                 11    30                       1.09643
   29 Stretch                 11    31                       1.09377
   30 Stretch                 12    13                       1.53434
   31 Stretch                 12    32                       1.09718
   32 Stretch                 12    33                       1.09709
   33 Stretch                 13    14                       1.42794
   34 Stretch                 13    15                       1.53054
   35 Stretch                 13    19                       1.46032
   36 Stretch                 15    34                       1.09651
   37 Stretch                 15    35                       1.09531
   38 Stretch                 15    36                       1.09531
   39 Stretch                 17    37                       1.09574
   40 Stretch                 17    38                       1.09464
   41 Stretch                 17    39                       1.09181
   42 Stretch                 18    40                       1.09503
   43 Stretch                 18    41                       1.09567
   44 Stretch                 18    42                       1.09382
   45 Stretch                 19    20                       1.50035
   46 Bend                     1     2     3               112.72234
   47 Bend                     1     6     5               105.93081
   48 Bend                     1     6    10               126.20380
   49 Bend                     1     6    20                98.92889
   50 Bend                     1    14    13               109.78351
   51 Bend                     2     1     6               113.73492
   52 Bend                     2     1    14               113.66725
   53 Bend                     2     1    21               104.07898
   54 Bend                     2     3     4               115.39831
   55 Bend                     2     3    16               121.76517
   56 Bend                     3     4     5               107.54889
   57 Bend                     3     4    17               113.16653
   58 Bend                     3     4    22               104.92303
   59 Bend                     4     3    16               122.77682
   60 Bend                     4     5     6               114.11448
   61 Bend                     4     5     7               116.23463
   62 Bend                     4     5    23               101.57285
   63 Bend                     4    17    37               110.26806
   64 Bend                     4    17    38               110.78967
   65 Bend                     4    17    39               113.28018
   66 Bend                     5     4    17               116.76709
   67 Bend                     5     4    22               106.46252
   68 Bend                     5     6    10               108.97302
   69 Bend                     5     6    20               113.75101
   70 Bend                     5     7     8               110.32732
   71 Bend                     5     7    24               110.37775
   72 Bend                     5     7    25               110.86728
   73 Bend                     6     1    14               113.30057
   74 Bend                     6     1    21               109.32776
   75 Bend                     6     5     7               111.56215
   76 Bend                     6     5    23               106.28569
   77 Bend                     6    10     9               113.66510
   78 Bend                     6    10    11               112.91086
   79 Bend                     6    10    29               107.08635
   80 Bend                     6    20    19               109.46177
   81 Bend                     7     5    23               105.64291
   82 Bend                     7     8     9               114.46764
   83 Bend                     7     8    26               108.89553
   84 Bend                     7     8    27               108.42372
   85 Bend                     8     7    24               109.09274
   86 Bend                     8     7    25               109.73901
   87 Bend                     8     9    10               109.73029
   88 Bend                     8     9    18               108.49597
   89 Bend                     8     9    28               109.40092
   90 Bend                     9     8    26               108.99367
   91 Bend                     9     8    27               109.82707
   92 Bend                     9    10    11               114.76660
   93 Bend                     9    10    29               102.39049
   94 Bend                     9    18    40               111.37451
   95 Bend                     9    18    41               110.69377
   96 Bend                     9    18    42               111.46428
   97 Bend                    10     6    20               102.80397
   98 Bend                    10     9    18               113.40700
   99 Bend                    10     9    28               109.33559
  100 Bend                    10    11    12               110.14666
  101 Bend                    10    11    30               110.22835
  102 Bend                    10    11    31               111.92952
  103 Bend                    11    10    29               104.68346
  104 Bend                    11    12    13               112.13629
  105 Bend                    11    12    32               107.02982
  106 Bend                    11    12    33               109.44550
  107 Bend                    12    11    30               110.96535
  108 Bend                    12    11    31               107.15747
  109 Bend                    12    13    14               106.57748
  110 Bend                    12    13    15               109.25601
  111 Bend                    12    13    19               110.59333
  112 Bend                    13    12    32               110.52084
  113 Bend                    13    12    33               109.98263
  114 Bend                    13    15    34               110.09661
  115 Bend                    13    15    35               111.44506
  116 Bend                    13    15    36               111.70606
  117 Bend                    13    19    20               115.90743
  118 Bend                    14     1    21               101.44964
  119 Bend                    14    13    15               106.56481
  120 Bend                    14    13    19               118.62762
  121 Bend                    15    13    19               104.91443
  122 Bend                    17     4    22               107.12466
  123 Bend                    18     9    28               106.36787
  124 Bend                    24     7    25               106.34590
  125 Bend                    26     8    27               105.88071
  126 Bend                    30    11    31               106.32459
  127 Bend                    32    12    33               107.58178
  128 Bend                    34    15    35               107.14262
  129 Bend                    34    15    36               107.00964
  130 Bend                    35    15    36               109.24052
  131 Bend                    37    17    38               107.65838
  132 Bend                    37    17    39               106.79265
  133 Bend                    38    17    39               107.81209
  134 Bend                    40    18    41               107.94342
  135 Bend                    40    18    42               108.38983
  136 Bend                    41    18    42               106.79159
  137 Torsion                  1     2     3     4         -36.06001
  138 Torsion                  1     2     3    16         146.67639
  139 Torsion                  1     6     5     4         -30.57723
  140 Torsion                  1     6     5     7        -164.81534
  141 Torsion                  1     6     5    23          80.50799
  142 Torsion                  1     6    10     9        -127.49216
  143 Torsion                  1     6    10    11           5.49053
  144 Torsion                  1     6    10    29         120.18664
  145 Torsion                  1     6    20    19         -61.17034
  146 Torsion                  1    14    13    12         104.86590
  147 Torsion                  1    14    13    15        -138.54843
  148 Torsion                  1    14    13    19         -20.62598
  149 Torsion                  2     1     6     5         -30.83931
  150 Torsion                  2     1     6    10          98.05968
  151 Torsion                  2     1     6    20        -148.79789
  152 Torsion                  2     1    14    13        -167.13882
  153 Torsion                  2     3     4     5         -24.44132
  154 Torsion                  2     3     4    17         106.03221
  155 Torsion                  2     3     4    22        -137.51257
  156 Torsion                  3     2     1     6          68.91876
  157 Torsion                  3     2     1    14        -159.43748
  158 Torsion                  3     2     1    21         -49.96421
  159 Torsion                  3     4     5     6          59.27355
  160 Torsion                  3     4     5     7        -168.69925
  161 Torsion                  3     4     5    23         -54.63502
  162 Torsion                  3     4    17    37          54.84545
  163 Torsion                  3     4    17    38         173.92888
  164 Torsion                  3     4    17    39         -64.76892
  165 Torsion                  4     5     6    10        -168.96641
  166 Torsion                  4     5     6    20          76.99725
  167 Torsion                  4     5     7     8         166.60759
  168 Torsion                  4     5     7    24          45.96268
  169 Torsion                  4     5     7    25         -71.61178
  170 Torsion                  5     4     3    16         152.79156
  171 Torsion                  5     4    17    37        -179.48075
  172 Torsion                  5     4    17    38         -60.39733
  173 Torsion                  5     4    17    39          60.90487
  174 Torsion                  5     6     1    14        -162.66167
  175 Torsion                  5     6     1    21          84.99853
  176 Torsion                  5     6    10     9           0.19528
  177 Torsion                  5     6    10    11         133.17797
  178 Torsion                  5     6    10    29        -112.12592
  179 Torsion                  5     6    20    19        -173.05179
  180 Torsion                  5     7     8     9           4.96084
  181 Torsion                  5     7     8    26        -117.29492
  182 Torsion                  5     7     8    27         127.94193
  183 Torsion                  6     1    14    13         -35.28327
  184 Torsion                  6     5     4    17         -69.16259
  185 Torsion                  6     5     4    22         171.30315
  186 Torsion                  6     5     7     8         -60.19657
  187 Torsion                  6     5     7    24         179.15852
  188 Torsion                  6     5     7    25          61.58406
  189 Torsion                  6    10     9     8         -51.42587
  190 Torsion                  6    10     9    18        -172.92591
  191 Torsion                  6    10     9    28          68.56325
  192 Torsion                  6    10    11    12          65.90727
  193 Torsion                  6    10    11    30         -56.86924
  194 Torsion                  6    10    11    31        -174.98616
  195 Torsion                  6    20    19    13          13.65397
  196 Torsion                  7     5     4    17          62.86462
  197 Torsion                  7     5     4    22         -56.66965
  198 Torsion                  7     5     6    10          56.79548
  199 Torsion                  7     5     6    20         -57.24086
  200 Torsion                  7     8     9    10          49.22639
  201 Torsion                  7     8     9    18         173.62856
  202 Torsion                  7     8     9    28         -70.72291
  203 Torsion                  8     7     5    23          54.87670
  204 Torsion                  8     9    10    11         176.48522
  205 Torsion                  8     9    10    29          63.70684
  206 Torsion                  8     9    18    40         -69.85750
  207 Torsion                  8     9    18    41          50.24127
  208 Torsion                  8     9    18    42         168.94982
  209 Torsion                  9     8     7    24         126.37215
  210 Torsion                  9     8     7    25        -117.48490
  211 Torsion                  9    10     6    20         121.18582
  212 Torsion                  9    10    11    12        -161.64665
  213 Torsion                  9    10    11    30          75.57685
  214 Torsion                  9    10    11    31         -42.54007
  215 Torsion                 10     6     1    14         -33.76269
  216 Torsion                 10     6     1    21        -146.10249
  217 Torsion                 10     6     5    23         -57.88119
  218 Torsion                 10     6    20    19          69.28521
  219 Torsion                 10     9     8    26         171.42872
  220 Torsion                 10     9     8    27         -72.99373
  221 Torsion                 10     9    18    40          52.33123
  222 Torsion                 10     9    18    41         172.43000
  223 Torsion                 10     9    18    42         -68.86145
  224 Torsion                 10    11    12    13         -48.94747
  225 Torsion                 10    11    12    32        -170.30651
  226 Torsion                 10    11    12    33          73.38728
  227 Torsion                 11    10     6    20        -105.83149
  228 Torsion                 11    10     9    18          54.98519
  229 Torsion                 11    10     9    28         -63.52566
  230 Torsion                 11    12    13    14         -49.21979
  231 Torsion                 11    12    13    15        -163.99651
  232 Torsion                 11    12    13    19          81.01111
  233 Torsion                 12    11    10    29         -50.22804
  234 Torsion                 12    13    15    34         179.70493
  235 Torsion                 12    13    15    35         -61.54922
  236 Torsion                 12    13    15    36          60.95958
  237 Torsion                 12    13    19    20         -89.88177
  238 Torsion                 13    12    11    30          73.39526
  239 Torsion                 13    12    11    31        -170.92599
  240 Torsion                 13    14     1    21          81.77570
  241 Torsion                 14     1     6    20          79.37974
  242 Torsion                 14    13    12    32          70.11161
  243 Torsion                 14    13    12    33        -171.24869
  244 Torsion                 14    13    15    34          64.92005
  245 Torsion                 14    13    15    35        -176.33410
  246 Torsion                 14    13    15    36         -53.82530
  247 Torsion                 14    13    19    20          33.64543
  248 Torsion                 15    13    12    32         -44.66511
  249 Torsion                 15    13    12    33          73.97460
  250 Torsion                 15    13    19    20         152.42984
  251 Torsion                 16     3     4    17         -76.73490
  252 Torsion                 16     3     4    22          39.72032
  253 Torsion                 17     4     5    23         176.92885
  254 Torsion                 18     9     8    26         -64.16911
  255 Torsion                 18     9     8    27          51.40843
  256 Torsion                 18     9    10    29         -57.79320
  257 Torsion                 19    13    12    32        -159.65749
  258 Torsion                 19    13    12    33         -41.01779
  259 Torsion                 19    13    15    34         -61.70038
  260 Torsion                 19    13    15    35          57.04547
  261 Torsion                 19    13    15    36         179.55427
  262 Torsion                 20     6     1    21         -32.96006
  263 Torsion                 20     6     5    23        -171.91753
  264 Torsion                 20     6    10    29           8.86462
  265 Torsion                 22     4     5    23          57.39458
  266 Torsion                 22     4    17    37         -60.30176
  267 Torsion                 22     4    17    38          58.78167
  268 Torsion                 22     4    17    39        -179.91613
  269 Torsion                 23     5     7    24         -65.76822
  270 Torsion                 23     5     7    25         176.65733
  271 Torsion                 24     7     8    26           4.11638
  272 Torsion                 24     7     8    27        -110.64677
  273 Torsion                 25     7     8    26         120.25934
  274 Torsion                 25     7     8    27           5.49618
  275 Torsion                 26     8     9    28          51.47942
  276 Torsion                 27     8     9    28         167.05697
  277 Torsion                 28     9    10    29        -176.30404
  278 Torsion                 28     9    18    40         172.54132
  279 Torsion                 28     9    18    41         -67.35991
  280 Torsion                 28     9    18    42          51.34864
  281 Torsion                 29    10    11    30        -173.00454
  282 Torsion                 29    10    11    31          68.87854
  283 Torsion                 30    11    12    32         -47.96378
  284 Torsion                 30    11    12    33        -164.26999
  285 Torsion                 31    11    12    32          67.71497
  286 Torsion                 31    11    12    33         -48.59124


            XYZ format geometry
            -------------------
    42
 geometry
 C                    -1.23863283    -0.43926680    -0.33978554
 O                    -1.18195256    -1.44384345    -1.34875761
 C                    -0.80144751    -2.66379436    -0.85924828
 C                     0.24414729    -2.62565679     0.26111500
 C                     1.02396137    -1.31081333     0.12187224
 C                     0.14444935    -0.04056724     0.21856423
 C                     2.28305100    -1.18392643     0.96397053
 C                     3.12572031     0.00809046     0.48733469
 C                     2.46235781     0.85910995    -0.62704545
 C                     1.00197910     1.21272371    -0.21929537
 C                     0.26701155     2.12220888    -1.19958378
 C                    -0.94456660     2.76690958    -0.51525153
 C                    -1.80493867     1.73650708     0.22787202
 O                    -2.03794800     0.66486742    -0.68663326
 C                    -3.17219712     2.35037078     0.53824339
 O                    -1.23411874    -3.71035663    -1.32759319
 C                    -0.33652756    -2.93581602     1.63237186
 C                     3.33888911     2.09213325    -0.88486874
 O                    -1.22590802     1.42929646     1.53281110
 O                    -0.24562406     0.29390062     1.56412565
 H                    -1.83610056    -0.89820943     0.46141786
 H                     0.94950194    -3.43360647     0.01784572
 H                     1.36979032    -1.36845669    -0.92289903
 H                     2.88351753    -2.09877734     0.89326405
 H                     2.03295719    -1.06019477     2.02413202
 H                     4.09329480    -0.36272029     0.12542289
 H                     3.35226105     0.64182326     1.35480522
 H                     2.44977599     0.28738740    -1.56351295
 H                     1.15112462     1.83363975     0.68019095
 H                    -0.03922523     1.55487614    -2.08643972
 H                     0.90455270     2.93482793    -1.55948623
 H                    -1.53011934     3.26310320    -1.29930162
 H                    -0.60105753     3.54118620     0.18196131
 H                    -3.80091805     1.62290235     1.06535298
 H                    -3.07927311     3.22735977     1.18782731
 H                    -3.70622405     2.63287606    -0.37537529
 H                    -0.86047258    -3.89799055     1.61392412
 H                     0.45655151    -3.00394620     2.38378498
 H                    -1.05745569    -2.19057723     1.97431267
 H                     3.30262962     2.79077951    -0.04245340
 H                     4.38389463     1.79954713    -1.03600740
 H                     3.02586568     2.62397857    -1.78797961

 ==============================================================================
                                internuclear distances
 ------------------------------------------------------------------------------
       center one      |      center two      | atomic units |  angstroms
 ------------------------------------------------------------------------------
    2 O                |   1 C                |     2.69272  |     1.42493
    3 C                |   2 O                |     2.58602  |     1.36846
    4 C                |   3 C                |     2.89686  |     1.53295
    5 C                |   4 C                |     2.90078  |     1.53503
    6 C                |   1 C                |     2.91755  |     1.54390
    6 C                |   5 C                |     2.92536  |     1.54804
    7 C                |   5 C                |     2.87247  |     1.52004
    8 C                |   7 C                |     2.90193  |     1.53564
    9 C                |   8 C                |     2.93129  |     1.55117
   10 C                |   6 C                |     2.98661  |     1.58045
   10 C                |   9 C                |     2.94216  |     1.55692
   11 C                |  10 C                |     2.88349  |     1.52588
   12 C                |  11 C                |     2.89805  |     1.53358
   13 C                |  12 C                |     2.89948  |     1.53434
   14 O                |   1 C                |     2.65795  |     1.40653
   14 O                |  13 C                |     2.69842  |     1.42794
   15 C                |  13 C                |     2.89230  |     1.53054
   16 O                |   3 C                |     2.31585  |     1.22550
   17 C                |   4 C                |     2.87445  |     1.52109
   18 C                |   9 C                |     2.90005  |     1.53464
   19 O                |  13 C                |     2.75960  |     1.46032
   20 O                |   6 C                |     2.72184  |     1.44033
   21 H                |   1 C                |     2.07829  |     1.09978
   22 H                |   4 C                |     2.07826  |     1.09977
   23 H                |   5 C                |     2.08253  |     1.10203
   24 H                |   7 C                |     2.07226  |     1.09659
   25 H                |   7 C                |     2.07164  |     1.09627
   26 H                |   8 C                |     2.07412  |     1.09758
   27 H                |   8 C                |     2.07478  |     1.09793
   28 H                |   9 C                |     2.07354  |     1.09727
   29 H                |  10 C                |     2.08458  |     1.10311
   30 H                |  11 C                |     2.07195  |     1.09643
   31 H                |  11 C                |     2.06693  |     1.09377
   32 H                |  12 C                |     2.07338  |     1.09718
   33 H                |  12 C                |     2.07320  |     1.09709
   34 H                |  15 C                |     2.07211  |     1.09651
   35 H                |  15 C                |     2.06984  |     1.09531
   36 H                |  15 C                |     2.06983  |     1.09531
   37 H                |  17 C                |     2.07064  |     1.09574
   38 H                |  17 C                |     2.06857  |     1.09464
   39 H                |  17 C                |     2.06322  |     1.09181
   40 H                |  18 C                |     2.06930  |     1.09503
   41 H                |  18 C                |     2.07051  |     1.09567
   42 H                |  18 C                |     2.06703  |     1.09382
 ------------------------------------------------------------------------------
                         number of included internuclear distances:         44
 ==============================================================================


 ==============================================================================
                                 internuclear angles
 ------------------------------------------------------------------------------
        center 1       |       center 2       |       center 3       |  degrees
 ------------------------------------------------------------------------------
    2 O                |   1 C                |   6 C                |   113.73
    2 O                |   1 C                |  14 O                |   113.67
    2 O                |   1 C                |  21 H                |   104.08
    6 C                |   1 C                |  14 O                |   113.30
    6 C                |   1 C                |  21 H                |   109.33
   14 O                |   1 C                |  21 H                |   101.45
    1 C                |   2 O                |   3 C                |   112.72
    2 O                |   3 C                |   4 C                |   115.40
    2 O                |   3 C                |  16 O                |   121.77
    4 C                |   3 C                |  16 O                |   122.78
    3 C                |   4 C                |   5 C                |   107.55
    3 C                |   4 C                |  17 C                |   113.17
    3 C                |   4 C                |  22 H                |   104.92
    5 C                |   4 C                |  17 C                |   116.77
    5 C                |   4 C                |  22 H                |   106.46
   17 C                |   4 C                |  22 H                |   107.12
    4 C                |   5 C                |   6 C                |   114.11
    4 C                |   5 C                |   7 C                |   116.23
    4 C                |   5 C                |  23 H                |   101.57
    6 C                |   5 C                |   7 C                |   111.56
    6 C                |   5 C                |  23 H                |   106.29
    7 C                |   5 C                |  23 H                |   105.64
    1 C                |   6 C                |   5 C                |   105.93
    1 C                |   6 C                |  10 C                |   126.20
    1 C                |   6 C                |  20 O                |    98.93
    5 C                |   6 C                |  10 C                |   108.97
    5 C                |   6 C                |  20 O                |   113.75
   10 C                |   6 C                |  20 O                |   102.80
    5 C                |   7 C                |   8 C                |   110.33
    5 C                |   7 C                |  24 H                |   110.38
    5 C                |   7 C                |  25 H                |   110.87
    8 C                |   7 C                |  24 H                |   109.09
    8 C                |   7 C                |  25 H                |   109.74
   24 H                |   7 C                |  25 H                |   106.35
    7 C                |   8 C                |   9 C                |   114.47
    7 C                |   8 C                |  26 H                |   108.90
    7 C                |   8 C                |  27 H                |   108.42
    9 C                |   8 C                |  26 H                |   108.99
    9 C                |   8 C                |  27 H                |   109.83
   26 H                |   8 C                |  27 H                |   105.88
    8 C                |   9 C                |  10 C                |   109.73
    8 C                |   9 C                |  18 C                |   108.50
    8 C                |   9 C                |  28 H                |   109.40
   10 C                |   9 C                |  18 C                |   113.41
   10 C                |   9 C                |  28 H                |   109.34
   18 C                |   9 C                |  28 H                |   106.37
    6 C                |  10 C                |   9 C                |   113.67
    6 C                |  10 C                |  11 C                |   112.91
    6 C                |  10 C                |  29 H                |   107.09
    9 C                |  10 C                |  11 C                |   114.77
    9 C                |  10 C                |  29 H                |   102.39
   11 C                |  10 C                |  29 H                |   104.68
   10 C                |  11 C                |  12 C                |   110.15
   10 C                |  11 C                |  30 H                |   110.23
   10 C                |  11 C                |  31 H                |   111.93
   12 C                |  11 C                |  30 H                |   110.97
   12 C                |  11 C                |  31 H                |   107.16
   30 H                |  11 C                |  31 H                |   106.32
   11 C                |  12 C                |  13 C                |   112.14
   11 C                |  12 C                |  32 H                |   107.03
   11 C                |  12 C                |  33 H                |   109.45
   13 C                |  12 C                |  32 H                |   110.52
   13 C                |  12 C                |  33 H                |   109.98
   32 H                |  12 C                |  33 H                |   107.58
   12 C                |  13 C                |  14 O                |   106.58
   12 C                |  13 C                |  15 C                |   109.26
   12 C                |  13 C                |  19 O                |   110.59
   14 O                |  13 C                |  15 C                |   106.56
   14 O                |  13 C                |  19 O                |   118.63
   15 C                |  13 C                |  19 O                |   104.91
    1 C                |  14 O                |  13 C                |   109.78
   13 C                |  15 C                |  34 H                |   110.10
   13 C                |  15 C                |  35 H                |   111.45
   13 C                |  15 C                |  36 H                |   111.71
   34 H                |  15 C                |  35 H                |   107.14
   34 H                |  15 C                |  36 H                |   107.01
   35 H                |  15 C                |  36 H                |   109.24
    4 C                |  17 C                |  37 H                |   110.27
    4 C                |  17 C                |  38 H                |   110.79
    4 C                |  17 C                |  39 H                |   113.28
   37 H                |  17 C                |  38 H                |   107.66
   37 H                |  17 C                |  39 H                |   106.79
   38 H                |  17 C                |  39 H                |   107.81
    9 C                |  18 C                |  40 H                |   111.37
    9 C                |  18 C                |  41 H                |   110.69
    9 C                |  18 C                |  42 H                |   111.46
   40 H                |  18 C                |  41 H                |   107.94
   40 H                |  18 C                |  42 H                |   108.39
   41 H                |  18 C                |  42 H                |   106.79
 ------------------------------------------------------------------------------
                            number of included internuclear angles:         89
 ==============================================================================


 Summary of "ao basis" -> "" (cartesian)
 ------------------------------------------------------------------------------
       Tag                 Description            Shells   Functions and Types
 ---------------- ------------------------------  ------  ---------------------
 *                           6-31G*                   on all atoms 


                              NWChem Property Module
                              ----------------------


                                     molecule

  itol2e modified to match energy
  convergence criterion.

                                 NWChem DFT Module
                                 -----------------


                                     molecule


                      Basis "ao basis" -> "ao basis" (cartesian)
                      -----
  C (Carbon)
  ----------
            Exponent  Coefficients 
       -------------- ---------------------------------------------------------
  1 S  3.04752490E+03  0.001835
  1 S  4.57369510E+02  0.014037
  1 S  1.03948690E+02  0.068843
  1 S  2.92101550E+01  0.232184
  1 S  9.28666300E+00  0.467941
  1 S  3.16392700E+00  0.362312

  2 S  7.86827240E+00 -0.119332
  2 S  1.88128850E+00 -0.160854
  2 S  5.44249300E-01  1.143456

  3 P  7.86827240E+00  0.068999
  3 P  1.88128850E+00  0.316424
  3 P  5.44249300E-01  0.744308

  4 S  1.68714400E-01  1.000000

  5 P  1.68714400E-01  1.000000

  6 D  8.00000000E-01  1.000000

  O (Oxygen)
  ----------
            Exponent  Coefficients 
       -------------- ---------------------------------------------------------
  1 S  5.48467170E+03  0.001831
  1 S  8.25234950E+02  0.013950
  1 S  1.88046960E+02  0.068445
  1 S  5.29645000E+01  0.232714
  1 S  1.68975700E+01  0.470193
  1 S  5.79963530E+00  0.358521

  2 S  1.55396160E+01 -0.110778
  2 S  3.59993360E+00 -0.148026
  2 S  1.01376180E+00  1.130767

  3 P  1.55396160E+01  0.070874
  3 P  3.59993360E+00  0.339753
  3 P  1.01376180E+00  0.727159

  4 S  2.70005800E-01  1.000000

  5 P  2.70005800E-01  1.000000

  6 D  8.00000000E-01  1.000000

  H (Hydrogen)
  ------------
            Exponent  Coefficients 
       -------------- ---------------------------------------------------------
  1 S  1.87311370E+01  0.033495
  1 S  2.82539370E+00  0.234727
  1 S  6.40121700E-01  0.813757

  2 S  1.61277800E-01  1.000000


 Summary of "ao basis" -> "ao basis" (cartesian)
 ------------------------------------------------------------------------------
       Tag                 Description            Shells   Functions and Types
 ---------------- ------------------------------  ------  ---------------------
 C                           6-31G*                  6       15   3s2p1d
 O                           6-31G*                  6       15   3s2p1d
 H                           6-31G*                  2        2   2s


 Summary of "ao basis" -> "ao basis" (cartesian)
 ------------------------------------------------------------------------------
       Tag                 Description            Shells   Functions and Types
 ---------------- ------------------------------  ------  ---------------------
 C                           6-31G*                  6       15   3s2p1d
 O                           6-31G*                  6       15   3s2p1d
 H                           6-31G*                  2        2   2s


  Caching 1-el integrals 
  itol2e modified to match energy
  convergence criterion.

            General Information
            -------------------
          SCF calculation type: DFT
          Wavefunction type:  closed shell.
          No. of atoms     :    42
          No. of electrons :   152
           Alpha electrons :    76
            Beta electrons :    76
          Charge           :     0
          Spin multiplicity:     1
          Use of symmetry is: off; symmetry adaption is: off
          Maximum number of iterations:  30
          AO basis - number of functions:   344
                     number of shells:   164
          Convergence on energy requested: 1.00D-07
          Convergence on density requested: 1.00D-05
          Convergence on gradient requested: 5.00D-04

              XC Information
              --------------
                         B3LYP Method XC Potential
                     Hartree-Fock (Exact) Exchange  0.200          
                        Slater Exchange Functional  0.800 local    
                    Becke 1988 Exchange Functional  0.720 non-local
              Lee-Yang-Parr Correlation Functional  0.810          
                  VWN I RPA Correlation Functional  0.190 local    

             Grid Information
             ----------------
          Grid used for XC integration:  fine      
          Radial quadrature: Mura-Knowles        
          Angular quadrature: Lebedev. 
          Tag              B.-S. Rad. Rad. Pts. Rad. Cut. Ang. Pts.
          ---              ---------- --------- --------- ---------
          C                   0.70       70          14.0       590
          O                   0.60       70          14.0       590
          H                   0.35       60          14.0       590
          Grid pruning is: on 
          Number of quadrature shells:  2720
          Spatial weights used:  Erf1

          Convergence Information
          -----------------------
          Convergence aids based upon iterative change in 
          total energy or number of iterations. 
          Levelshifting, if invoked, occurs when the 
          HOMO/LUMO gap drops below (HL_TOL): 1.00D-02
          DIIS, if invoked, will attempt to extrapolate 
          using up to (NFOCK): 10 stored Fock matrices.

                    Damping( 0%)  Levelshifting(0.5)       DIIS
                  --------------- ------------------- ---------------
          dE  on:    start            ASAP                start   
          dE off:    2 iters         30 iters            30 iters 


      Screening Tolerance Information
      -------------------------------
          Density screening/tol_rho: 1.00D-11
          AO Gaussian exp screening on grid/accAOfunc:  16
          CD Gaussian exp screening on grid/accCDfunc:  20
          XC Gaussian exp screening on grid/accXCfunc:  20
          Schwarz screening/accCoul: 1.00D-08


      Superposition of Atomic Density Guess
      -------------------------------------

 Sum of atomic energies:        -949.63668925

      Non-variational initial energy
      ------------------------------

 Total energy =    -962.371837
 1-e energy   =   -4959.286594
 2-e energy   =    2154.339098
 HOMO         =      -0.250826
 LUMO         =      -0.034154

   Time after variat. SCF:      7.0
   Time prior to 1st pass:      7.0

 Grid_pts file          = ./molecule.gridpts.0
 Record size in doubles =  12289        No. of grid_pts per rec  =   3070
 Max. records in memory =     97        Max. recs in file   =     21248

 Grid integrated density:     151.999966318753
 Requested integration accuracy:   0.10E-06

           Memory utilization after 1st SCF pass: 
           Heap Space remaining (MW):       11.89            11893130
          Stack Space remaining (MW):       13.10            13103364

   convergence    iter        energy       DeltaE   RMS-Dens  Diis-err    time
 ---------------- ----- ----------------- --------- --------- ---------  ------
 d= 0,ls=0.0,diis     1   -960.4139975453 -2.80D+03  9.12D-03  3.98D+00    49.8
 Grid integrated density:     151.999974192557
 Requested integration accuracy:   0.10E-06
 d= 0,ls=0.0,diis     2   -959.8500122322  5.64D-01  6.98D-03  9.83D+00    88.5
 Grid integrated density:     151.999973264526
 Requested integration accuracy:   0.10E-06
 d= 0,ls=0.0,diis     3   -960.7492908417 -8.99D-01  2.15D-03  7.92D-01   126.4
 Grid integrated density:     151.999972832153
 Requested integration accuracy:   0.10E-06
 d= 0,ls=0.0,diis     4   -960.8037021220 -5.44D-02  9.96D-04  2.38D-01   164.1
 Grid integrated density:     151.999973114920
 Requested integration accuracy:   0.10E-06
 d= 0,ls=0.0,diis     5   -960.8250561459 -2.14D-02  2.37D-04  1.06D-02   201.9
 Grid integrated density:     151.999971590111
 Requested integration accuracy:   0.10E-06
  Resetting Diis
 d= 0,ls=0.0,diis     6   -960.8259510720 -8.95D-04  8.25D-05  8.57D-04   244.3
 Grid integrated density:     151.999971561542
 Requested integration accuracy:   0.10E-06
 d= 0,ls=0.0,diis     7   -960.8260324900 -8.14D-05  5.54D-05  1.26D-04   286.7
 Grid integrated density:     151.999971552361
 Requested integration accuracy:   0.10E-06
 d= 0,ls=0.0,diis     8   -960.8259947773  3.77D-05  3.64D-05  5.36D-04   329.1
 Grid integrated density:     151.999971565872
 Requested integration accuracy:   0.10E-06
 d= 0,ls=0.0,diis     9   -960.8260443412 -4.96D-05  5.76D-06  6.01D-06   371.4
 Grid integrated density:     151.999971561766
 Requested integration accuracy:   0.10E-06
 d= 0,ls=0.0,diis    10   -960.8260449764 -6.35D-07  1.20D-06  2.45D-07   413.8
 Grid integrated density:     151.999971562229
 Requested integration accuracy:   0.10E-06
 d= 0,ls=0.0,diis    11   -960.8260450000 -2.35D-08  3.25D-07  1.45D-08   456.2


         Total DFT energy =     -960.826044999951
      One electron energy =    -4971.661406434245
           Coulomb energy =     2300.895918351133
    Exchange-Corr. energy =     -132.636215505902
 Nuclear repulsion energy =     1842.575658589063

 Numeric. integr. density =      151.999971562229

     Total iterative time =    449.2s


                       DFT Final Molecular Orbital Analysis
                       ------------------------------------

 Vector   20  Occ=2.000000D+00  E=-1.018304D+01
              MO Center=  3.3D+00,  2.1D+00, -8.8D-01, r^2= 2.8D-02
   Bfn.  Coefficient  Atom+Function         Bfn.  Coefficient  Atom+Function  
  ----- ------------  ---------------      ----- ------------  ---------------
   256      0.992924  18 C  s         

 Vector   21  Occ=2.000000D+00  E=-1.130532D+00
              MO Center= -1.1D+00,  2.6D-01,  3.5D-01, r^2= 3.2D+00
   Bfn.  Coefficient  Atom+Function         Bfn.  Coefficient  Atom+Function  
  ----- ------------  ---------------      ----- ------------  ---------------
   272      0.227185  19 O  s               287      0.224430  20 O  s         
   276      0.221486  19 O  s               201      0.220343  14 O  s         
   291      0.206688  20 O  s                21      0.191379   2 O  s         
   197      0.186701  14 O  s                17      0.178467   2 O  s         

 Vector   22  Occ=2.000000D+00  E=-1.106165D+00
              MO Center= -1.0D+00, -1.0D+00, -3.7D-01, r^2= 4.0D+00
   Bfn.  Coefficient  Atom+Function         Bfn.  Coefficient  Atom+Function  
  ----- ------------  ---------------      ----- ------------  ---------------
    21      0.343556   2 O  s                17      0.320157   2 O  s         
   272     -0.182611  19 O  s               287     -0.176474  20 O  s         
   291     -0.173702  20 O  s                32      0.167587   3 C  s         
   276     -0.167065  19 O  s         

 Vector   23  Occ=2.000000D+00  E=-1.059787D+00
              MO Center= -1.5D+00,  9.1D-02, -2.6D-01, r^2= 3.5D+00
   Bfn.  Coefficient  Atom+Function         Bfn.  Coefficient  Atom+Function  
  ----- ------------  ---------------      ----- ------------  ---------------
   201      0.398759  14 O  s               197      0.358235  14 O  s         
   291     -0.180963  20 O  s               287     -0.174525  20 O  s         
   196     -0.166464  14 O  s         

 Vector   24  Occ=2.000000D+00  E=-1.017417D+00
              MO Center= -1.1D+00, -2.7D+00, -1.1D+00, r^2= 2.5D+00
   Bfn.  Coefficient  Atom+Function         Bfn.  Coefficient  Atom+Function  
  ----- ------------  ---------------      ----- ------------  ---------------
   231      0.384035  16 O  s               227      0.370353  16 O  s         
    21     -0.237836   2 O  s                17     -0.211811   2 O  s         
    34     -0.208033   3 C  py              226     -0.172347  16 O  s         

 Vector   25  Occ=2.000000D+00  E=-9.487016D-01
              MO Center= -7.8D-01,  7.6D-01,  9.9D-01, r^2= 2.4D+00
   Bfn.  Coefficient  Atom+Function         Bfn.  Coefficient  Atom+Function  
  ----- ------------  ---------------      ----- ------------  ---------------
   276      0.369854  19 O  s               272      0.315917  19 O  s         
   291     -0.306082  20 O  s               287     -0.252139  20 O  s         
    77     -0.159346   6 C  s         

 Vector   26  Occ=2.000000D+00  E=-8.575322D-01
              MO Center=  1.1D+00, -2.1D-01,  1.1D-01, r^2= 5.0D+00
   Bfn.  Coefficient  Atom+Function         Bfn.  Coefficient  Atom+Function  
  ----- ------------  ---------------      ----- ------------  ---------------
    62      0.184042   5 C  s               291     -0.153198  20 O  s         

 Vector   27  Occ=2.000000D+00  E=-8.218660D-01
              MO Center=  6.5D-01, -3.3D-01, -9.2D-02, r^2= 6.8D+00
   Bfn.  Coefficient  Atom+Function         Bfn.  Coefficient  Atom+Function  
  ----- ------------  ---------------      ----- ------------  ---------------
    47      0.200655   4 C  s                51      0.166500   4 C  s         
   137     -0.153700  10 C  s         

 Vector   28  Occ=2.000000D+00  E=-7.985928D-01
              MO Center=  4.2D-01,  1.1D+00, -1.3D-01, r^2= 7.8D+00
   Bfn.  Coefficient  Atom+Function         Bfn.  Coefficient  Atom+Function  
  ----- ------------  ---------------      ----- ------------  ---------------
   167      0.189029  12 C  s               107     -0.154892   8 C  s         

 Vector   29  Occ=2.000000D+00  E=-7.662032D-01
              MO Center= -5.5D-01,  5.9D-01,  2.1D-01, r^2= 8.1D+00
   Bfn.  Coefficient  Atom+Function         Bfn.  Coefficient  Atom+Function  
  ----- ------------  ---------------      ----- ------------  ---------------
   212      0.180319  15 C  s               216      0.156465  15 C  s         
   291      0.155003  20 O  s         

 Vector   30  Occ=2.000000D+00  E=-7.580093D-01
              MO Center=  7.4D-01, -5.9D-01,  1.1D-01, r^2= 7.7D+00
   Bfn.  Coefficient  Atom+Function         Bfn.  Coefficient  Atom+Function  
  ----- ------------  ---------------      ----- ------------  ---------------
   242      0.158996  17 C  s               257      0.159043  18 C  s         
   291      0.159615  20 O  s         

 Vector   31  Occ=2.000000D+00  E=-7.331049D-01
              MO Center= -2.1D-01,  1.0D+00,  1.1D-01, r^2= 8.8D+00
   Bfn.  Coefficient  Atom+Function         Bfn.  Coefficient  Atom+Function  
  ----- ------------  ---------------      ----- ------------  ---------------
   212      0.195685  15 C  s               216      0.177370  15 C  s         

 Vector   32  Occ=2.000000D+00  E=-7.029037D-01
              MO Center= -2.8D-01, -6.6D-01,  6.1D-02, r^2= 7.6D+00
   Bfn.  Coefficient  Atom+Function         Bfn.  Coefficient  Atom+Function  
  ----- ------------  ---------------      ----- ------------  ---------------
     2      0.198499   1 C  s                19      0.181252   2 O  py        
     6      0.171825   1 C  s               242      0.163230  17 C  s         
   246      0.151949  17 C  s         

 Vector   33  Occ=2.000000D+00  E=-6.897797D-01
              MO Center=  9.5D-01,  8.5D-01, -1.1D-01, r^2= 9.8D+00
   Bfn.  Coefficient  Atom+Function         Bfn.  Coefficient  Atom+Function  
  ----- ------------  ---------------      ----- ------------  ---------------
   257      0.214745  18 C  s               261      0.210044  18 C  s         
   137     -0.181079  10 C  s               141     -0.176489  10 C  s         
   167      0.150452  12 C  s         

 Vector   34  Occ=2.000000D+00  E=-6.615441D-01
              MO Center= -6.4D-01,  9.3D-01,  1.0D-01, r^2= 8.5D+00
   Bfn.  Coefficient  Atom+Function         Bfn.  Coefficient  Atom+Function  
  ----- ------------  ---------------      ----- ------------  ---------------
   212      0.183920  15 C  s               216      0.184742  15 C  s         

 Vector   35  Occ=2.000000D+00  E=-6.506838D-01
              MO Center=  8.5D-01, -1.0D+00,  3.1D-01, r^2= 9.0D+00
   Bfn.  Coefficient  Atom+Function         Bfn.  Coefficient  Atom+Function  
  ----- ------------  ---------------      ----- ------------  ---------------
   246     -0.168576  17 C  s               242     -0.166806  17 C  s         
   107      0.158859   8 C  s               111      0.154879   8 C  s         

 Vector   36  Occ=2.000000D+00  E=-6.216530D-01
              MO Center=  5.8D-01,  3.1D-01, -2.7D-01, r^2= 7.8D+00
   Bfn.  Coefficient  Atom+Function         Bfn.  Coefficient  Atom+Function  
  ----- ------------  ---------------      ----- ------------  ---------------
    19      0.171491   2 O  py        

 Vector   37  Occ=2.000000D+00  E=-5.973671D-01
              MO Center=  4.4D-01,  4.8D-02, -7.3D-02, r^2= 7.4D+00
   Bfn.  Coefficient  Atom+Function         Bfn.  Coefficient  Atom+Function  
  ----- ------------  ---------------      ----- ------------  ---------------
   156      0.151405  11 C  s         

 Vector   38  Occ=2.000000D+00  E=-5.773135D-01
              MO Center= -9.7D-02, -1.7D-01, -4.0D-01, r^2= 7.7D+00
   Bfn.  Coefficient  Atom+Function         Bfn.  Coefficient  Atom+Function  
  ----- ------------  ---------------      ----- ------------  ---------------
    19      0.245376   2 O  py                5     -0.168991   1 C  pz        
   199      0.169007  14 O  py        

 Vector   39  Occ=2.000000D+00  E=-5.722973D-01
              MO Center= -3.0D-01,  7.0D-01, -1.3D-01, r^2= 8.2D+00
   Bfn.  Coefficient  Atom+Function         Bfn.  Coefficient  Atom+Function  
  ----- ------------  ---------------      ----- ------------  ---------------
   182     -0.168914  13 C  s               186     -0.167579  13 C  s         
     4      0.159782   1 C  py              199     -0.160368  14 O  py        

 Vector   40  Occ=2.000000D+00  E=-5.514940D-01
              MO Center= -5.5D-01,  4.0D-01,  4.1D-01, r^2= 5.5D+00
   Bfn.  Coefficient  Atom+Function         Bfn.  Coefficient  Atom+Function  
  ----- ------------  ---------------      ----- ------------  ---------------
   185      0.202259  13 C  pz              199     -0.182428  14 O  py        
   288      0.176760  20 O  px               80      0.172858   6 C  pz        
   273     -0.167698  19 O  px              274      0.163980  19 O  py        
   289     -0.163290  20 O  py        

 Vector   41  Occ=2.000000D+00  E=-5.419477D-01
              MO Center=  2.4D-01, -1.1D-01, -1.5D-01, r^2= 7.1D+00
   Bfn.  Coefficient  Atom+Function         Bfn.  Coefficient  Atom+Function  
  ----- ------------  ---------------      ----- ------------  ---------------
     4      0.192095   1 C  py        

 Vector   42  Occ=2.000000D+00  E=-5.248031D-01
              MO Center=  1.4D-01, -7.2D-01, -7.9D-03, r^2= 6.8D+00
   Bfn.  Coefficient  Atom+Function         Bfn.  Coefficient  Atom+Function  
  ----- ------------  ---------------      ----- ------------  ---------------
    48      0.185789   4 C  px               64     -0.159212   5 C  py        

 Vector   43  Occ=2.000000D+00  E=-5.020181D-01
              MO Center=  6.7D-01, -6.4D-01,  1.4D-01, r^2= 7.3D+00
   Bfn.  Coefficient  Atom+Function         Bfn.  Coefficient  Atom+Function  
  ----- ------------  ---------------      ----- ------------  ---------------
    65      0.166806   5 C  pz               95      0.156490   7 C  pz        

 Vector   44  Occ=2.000000D+00  E=-4.870922D-01
              MO Center= -2.9D-01, -1.6D-01,  6.5D-02, r^2= 7.7D+00
   Bfn.  Coefficient  Atom+Function         Bfn.  Coefficient  Atom+Function  
  ----- ------------  ---------------      ----- ------------  ---------------
    18      0.157931   2 O  px              291      0.155400  20 O  s         

 Vector   45  Occ=2.000000D+00  E=-4.806084D-01
              MO Center= -3.6D-01,  2.2D-01, -2.2D-01, r^2= 8.8D+00
   Bfn.  Coefficient  Atom+Function         Bfn.  Coefficient  Atom+Function  
  ----- ------------  ---------------      ----- ------------  ---------------
   169      0.173252  12 C  py        

 Vector   46  Occ=2.000000D+00  E=-4.698222D-01
              MO Center=  7.3D-01,  3.5D-01, -1.5D-01, r^2= 9.4D+00
   Bfn.  Coefficient  Atom+Function         Bfn.  Coefficient  Atom+Function  
  ----- ------------  ---------------      ----- ------------  ---------------
   201      0.162933  14 O  s         

 Vector   47  Occ=2.000000D+00  E=-4.653177D-01
              MO Center= -3.1D-01,  7.0D-01,  1.5D-01, r^2= 9.3D+00
   Bfn.  Coefficient  Atom+Function         Bfn.  Coefficient  Atom+Function  
  ----- ------------  ---------------      ----- ------------  ---------------
   213      0.181185  15 C  px              184      0.162318  13 C  py        
   183     -0.157705  13 C  px              275      0.156083  19 O  pz        

 Vector   48  Occ=2.000000D+00  E=-4.441140D-01
              MO Center= -7.6D-01, -2.2D+00, -9.9D-01, r^2= 7.7D+00
   Bfn.  Coefficient  Atom+Function         Bfn.  Coefficient  Atom+Function  
  ----- ------------  ---------------      ----- ------------  ---------------
   229      0.354253  16 O  py              231     -0.330526  16 O  s         
    34     -0.247479   3 C  py              233      0.188280  16 O  py        
   230      0.174228  16 O  pz              227     -0.172167  16 O  s         

 Vector   49  Occ=2.000000D+00  E=-4.431661D-01
              MO Center=  5.6D-01,  3.6D-01,  8.1D-03, r^2= 9.6D+00
   Bfn.  Coefficient  Atom+Function         Bfn.  Coefficient  Atom+Function  
  ----- ------------  ---------------      ----- ------------  ---------------
    94      0.166901   7 C  py              290      0.161894  20 O  pz        
   260     -0.153397  18 C  pz        

 Vector   50  Occ=2.000000D+00  E=-4.382608D-01
              MO Center=  3.1D-01,  8.5D-01, -5.1D-02, r^2= 1.1D+01
   Bfn.  Coefficient  Atom+Function         Bfn.  Coefficient  Atom+Function  
  ----- ------------  ---------------      ----- ------------  ---------------
   290     -0.146724  20 O  pz              214      0.145859  15 C  py        
   258     -0.142384  18 C  px              153      0.135543  11 C  px        

 Vector   51  Occ=2.000000D+00  E=-4.334803D-01
              MO Center=  5.9D-03, -9.0D-01,  5.0D-01, r^2= 9.1D+00
   Bfn.  Coefficient  Atom+Function         Bfn.  Coefficient  Atom+Function  
  ----- ------------  ---------------      ----- ------------  ---------------
   244      0.179568  17 C  py        

 Vector   52  Occ=2.000000D+00  E=-4.289348D-01
              MO Center=  5.2D-02,  3.9D-02,  3.1D-01, r^2= 1.1D+01
   Bfn.  Coefficient  Atom+Function         Bfn.  Coefficient  Atom+Function  
  ----- ------------  ---------------      ----- ------------  ---------------
   290      0.154517  20 O  pz              215      0.151779  15 C  pz        

 Vector   53  Occ=2.000000D+00  E=-4.168802D-01
              MO Center= -2.2D-01,  3.1D-02, -6.5D-02, r^2= 1.2D+01
   Bfn.  Coefficient  Atom+Function         Bfn.  Coefficient  Atom+Function  
  ----- ------------  ---------------      ----- ------------  ---------------
    20      0.200677   2 O  pz              215      0.179086  15 C  pz        

 Vector   54  Occ=2.000000D+00  E=-4.141700D-01
              MO Center= -3.9D-01,  6.0D-01,  1.1D-01, r^2= 8.8D+00
   Bfn.  Coefficient  Atom+Function         Bfn.  Coefficient  Atom+Function  
  ----- ------------  ---------------      ----- ------------  ---------------
   289      0.215086  20 O  py              276     -0.174497  19 O  s         
   213      0.173374  15 C  px        

 Vector   55  Occ=2.000000D+00  E=-4.115409D-01
              MO Center=  4.4D-01, -1.0D+00,  4.4D-01, r^2= 1.0D+01
   Bfn.  Coefficient  Atom+Function         Bfn.  Coefficient  Atom+Function  
  ----- ------------  ---------------      ----- ------------  ---------------
   243      0.192299  17 C  px              244      0.166763  17 C  py        

 Vector   56  Occ=2.000000D+00  E=-4.024908D-01
              MO Center= -6.6D-01,  1.6D+00,  2.0D-01, r^2= 1.1D+01
   Bfn.  Coefficient  Atom+Function         Bfn.  Coefficient  Atom+Function  
  ----- ------------  ---------------      ----- ------------  ---------------
   215      0.180039  15 C  pz              329      0.159279  35 H  s         
   214      0.158176  15 C  py              260     -0.158387  18 C  pz        

 Vector   57  Occ=2.000000D+00  E=-4.000206D-01
              MO Center= -1.2D+00,  1.0D+00,  3.7D-01, r^2= 8.6D+00
   Bfn.  Coefficient  Atom+Function         Bfn.  Coefficient  Atom+Function  
  ----- ------------  ---------------      ----- ------------  ---------------
   215      0.206703  15 C  pz              290     -0.184838  20 O  pz        
   198     -0.182951  14 O  px              201      0.175930  14 O  s         

 Vector   58  Occ=2.000000D+00  E=-3.965770D-01
              MO Center=  3.6D-01,  5.9D-01,  2.7D-02, r^2= 9.9D+00
   Bfn.  Coefficient  Atom+Function         Bfn.  Coefficient  Atom+Function  
  ----- ------------  ---------------      ----- ------------  ---------------
   200      0.180294  14 O  pz              260      0.174750  18 C  pz        
    78      0.173051   6 C  px        

 Vector   59  Occ=2.000000D+00  E=-3.933420D-01
              MO Center= -8.5D-01,  1.0D+00,  5.2D-01, r^2= 1.0D+01
   Bfn.  Coefficient  Atom+Function         Bfn.  Coefficient  Atom+Function  
  ----- ------------  ---------------      ----- ------------  ---------------
   214      0.232792  15 C  py              273     -0.165749  19 O  px        
   289     -0.157903  20 O  py        

 Vector   60  Occ=2.000000D+00  E=-3.847161D-01
              MO Center=  2.6D-01,  1.4D-02,  2.6D-01, r^2= 1.1D+01
   Bfn.  Coefficient  Atom+Function         Bfn.  Coefficient  Atom+Function  
  ----- ------------  ---------------      ----- ------------  ---------------
   274     -0.167797  19 O  py              258     -0.159942  18 C  px        
    65      0.155275   5 C  pz        

 Vector   61  Occ=2.000000D+00  E=-3.764243D-01
              MO Center=  6.1D-01,  1.9D-01,  1.7D-01, r^2= 8.5D+00
   Bfn.  Coefficient  Atom+Function         Bfn.  Coefficient  Atom+Function  
  ----- ------------  ---------------      ----- ------------  ---------------
    93      0.201100   7 C  px               63     -0.169061   5 C  px        
    65     -0.153857   5 C  pz              275     -0.153593  19 O  pz        

 Vector   62  Occ=2.000000D+00  E=-3.720063D-01
              MO Center=  2.6D-01,  7.1D-01, -1.7D-01, r^2= 1.1D+01
   Bfn.  Coefficient  Atom+Function         Bfn.  Coefficient  Atom+Function  
  ----- ------------  ---------------      ----- ------------  ---------------
   155      0.159899  11 C  pz        

 Vector   63  Occ=2.000000D+00  E=-3.646693D-01
              MO Center=  4.7D-01, -2.5D-02,  7.9D-02, r^2= 9.0D+00
   Bfn.  Coefficient  Atom+Function         Bfn.  Coefficient  Atom+Function  
  ----- ------------  ---------------      ----- ------------  ---------------
    81      0.151685   6 C  s               288     -0.151363  20 O  px        

 Vector   64  Occ=2.000000D+00  E=-3.612628D-01
              MO Center= -2.7D-02,  3.0D-02, -3.1D-02, r^2= 1.1D+01
   Bfn.  Coefficient  Atom+Function         Bfn.  Coefficient  Atom+Function  
  ----- ------------  ---------------      ----- ------------  ---------------
    18      0.190961   2 O  px               50      0.170905   4 C  pz        
   245     -0.164093  17 C  pz        

 Vector   65  Occ=2.000000D+00  E=-3.609146D-01
              MO Center=  6.5D-01, -8.0D-01,  1.3D-01, r^2= 1.1D+01
   Bfn.  Coefficient  Atom+Function         Bfn.  Coefficient  Atom+Function  
  ----- ------------  ---------------      ----- ------------  ---------------
   243      0.194735  17 C  px               20     -0.164018   2 O  pz        
   259     -0.162535  18 C  py               35      0.151240   3 C  pz        

 Vector   66  Occ=2.000000D+00  E=-3.515061D-01
              MO Center=  6.5D-01, -9.1D-02, -6.4D-02, r^2= 1.0D+01
   Bfn.  Coefficient  Atom+Function         Bfn.  Coefficient  Atom+Function  
  ----- ------------  ---------------      ----- ------------  ---------------
    49      0.195048   4 C  py              244     -0.178697  17 C  py        
    64     -0.155247   5 C  py        

 Vector   67  Occ=2.000000D+00  E=-3.443030D-01
              MO Center=  1.3D+00,  1.7D-01,  4.5D-02, r^2= 8.2D+00
   Bfn.  Coefficient  Atom+Function         Bfn.  Coefficient  Atom+Function  
  ----- ------------  ---------------      ----- ------------  ---------------
    94      0.203303   7 C  py              109     -0.203561   8 C  py        

 Vector   68  Occ=2.000000D+00  E=-3.381141D-01
              MO Center=  9.3D-01, -3.6D-01, -4.4D-02, r^2= 8.3D+00
   Bfn.  Coefficient  Atom+Function         Bfn.  Coefficient  Atom+Function  
  ----- ------------  ---------------      ----- ------------  ---------------
    93      0.167164   7 C  px              230     -0.150849  16 O  pz        

 Vector   69  Occ=2.000000D+00  E=-3.281863D-01
              MO Center= -4.1D-01,  4.4D-01, -1.1D-01, r^2= 7.9D+00
   Bfn.  Coefficient  Atom+Function         Bfn.  Coefficient  Atom+Function  
  ----- ------------  ---------------      ----- ------------  ---------------
   198      0.196785  14 O  px              230     -0.168823  16 O  pz        
   140      0.166263  10 C  pz              170      0.160998  12 C  pz        
   274     -0.159077  19 O  py              273     -0.157782  19 O  px        
   155     -0.156591  11 C  pz              275      0.156644  19 O  pz        

 Vector   70  Occ=2.000000D+00  E=-3.220140D-01
              MO Center=  9.7D-01,  6.4D-02, -1.8D-01, r^2= 8.2D+00
   Bfn.  Coefficient  Atom+Function         Bfn.  Coefficient  Atom+Function  
  ----- ------------  ---------------      ----- ------------  ---------------
   125     -0.183496   9 C  pz              110      0.179225   8 C  pz        
   153     -0.163326  11 C  px        

 Vector   71  Occ=2.000000D+00  E=-3.106495D-01
              MO Center=  3.5D-01, -2.9D-01, -2.5D-01, r^2= 8.2D+00
   Bfn.  Coefficient  Atom+Function         Bfn.  Coefficient  Atom+Function  
  ----- ------------  ---------------      ----- ------------  ---------------
    18      0.274570   2 O  px               22      0.197853   2 O  px        
   290     -0.194394  20 O  pz        

 Vector   72  Occ=2.000000D+00  E=-3.012281D-01
              MO Center=  4.0D-01, -9.1D-02, -1.6D-01, r^2= 7.6D+00
   Bfn.  Coefficient  Atom+Function         Bfn.  Coefficient  Atom+Function  
  ----- ------------  ---------------      ----- ------------  ---------------
    79      0.200081   6 C  py              139     -0.179316  10 C  py        
    18      0.160267   2 O  px               64     -0.154806   5 C  py        

 Vector   73  Occ=2.000000D+00  E=-2.992623D-01
              MO Center=  3.6D-01,  4.5D-01, -2.8D-01, r^2= 8.1D+00
   Bfn.  Coefficient  Atom+Function         Bfn.  Coefficient  Atom+Function  
  ----- ------------  ---------------      ----- ------------  ---------------
    18      0.206220   2 O  px              168     -0.205762  12 C  px        
   123      0.194094   9 C  px              138     -0.187998  10 C  px        
   153      0.165787  11 C  px               22      0.151763   2 O  px        

 Vector   74  Occ=2.000000D+00  E=-2.713311D-01
              MO Center= -1.0D+00, -4.8D-02, -1.2D-01, r^2= 5.6D+00
   Bfn.  Coefficient  Atom+Function         Bfn.  Coefficient  Atom+Function  
  ----- ------------  ---------------      ----- ------------  ---------------
   198      0.268634  14 O  px              200     -0.234214  14 O  pz        
   202      0.201857  14 O  px              289      0.201275  20 O  py        
   288      0.188721  20 O  px              228     -0.184528  16 O  px        
   204     -0.177486  14 O  pz              199      0.152170  14 O  py        

 Vector   75  Occ=2.000000D+00  E=-2.680723D-01
              MO Center= -8.8D-01, -2.7D+00, -8.3D-01, r^2= 4.7D+00
   Bfn.  Coefficient  Atom+Function         Bfn.  Coefficient  Atom+Function  
  ----- ------------  ---------------      ----- ------------  ---------------
   230      0.356403  16 O  pz              228      0.321070  16 O  px        
   234      0.246353  16 O  pz              229     -0.222466  16 O  py        
   232      0.219574  16 O  px               51     -0.217520   4 C  s         
    19     -0.157650   2 O  py              233     -0.151626  16 O  py        
    50      0.150335   4 C  pz        

 Vector   76  Occ=2.000000D+00  E=-2.440841D-01
              MO Center= -8.4D-01,  7.9D-01,  8.5D-01, r^2= 3.4D+00
   Bfn.  Coefficient  Atom+Function         Bfn.  Coefficient  Atom+Function  
  ----- ------------  ---------------      ----- ------------  ---------------
   288     -0.325448  20 O  px              273      0.299256  19 O  px        
   289     -0.264932  20 O  py              274      0.252576  19 O  py        
   292     -0.237051  20 O  px              198      0.212461  14 O  px        
   277      0.211070  19 O  px              293     -0.193412  20 O  py        
   171     -0.180833  12 C  s               278      0.180279  19 O  py        

 Vector   77  Occ=0.000000D+00  E=-2.846100D-02
              MO Center= -7.3D-01,  7.2D-01,  1.2D+00, r^2= 3.1D+00
   Bfn.  Coefficient  Atom+Function         Bfn.  Coefficient  Atom+Function  
  ----- ------------  ---------------      ----- ------------  ---------------
   276      0.474539  19 O  s               291     -0.465829  20 O  s         
   289     -0.348166  20 O  py              274     -0.338937  19 O  py        
   293     -0.323259  20 O  py              278     -0.307665  19 O  py        
   273      0.300759  19 O  px              288      0.289345  20 O  px        
   277      0.266426  19 O  px              292      0.267263  20 O  px        

 Vector   78  Occ=0.000000D+00  E=-1.163065D-02
              MO Center= -8.1D-01, -2.7D+00, -7.1D-01, r^2= 2.9D+00
   Bfn.  Coefficient  Atom+Function         Bfn.  Coefficient  Atom+Function  
  ----- ------------  ---------------      ----- ------------  ---------------
   246      0.428583  17 C  s                33      0.391495   3 C  px        
    35     -0.351849   3 C  pz               39     -0.322735   3 C  pz        
   304     -0.305638  22 H  s                37      0.300381   3 C  px        
   228     -0.283281  16 O  px              232     -0.281867  16 O  px        
   230      0.260408  16 O  pz              234      0.257562  16 O  pz        

 Vector   79  Occ=0.000000D+00  E= 5.723819D-02
              MO Center= -3.7D-01,  4.0D-01, -1.1D-01, r^2= 7.4D+00
   Bfn.  Coefficient  Atom+Function         Bfn.  Coefficient  Atom+Function  
  ----- ------------  ---------------      ----- ------------  ---------------
   302      0.700820  21 H  s               156     -0.588458  11 C  s         
     9     -0.536689   1 C  pz              141     -0.526045  10 C  s         
   318      0.513833  29 H  s                36      0.491376   3 C  s         
   261     -0.454368  18 C  s               201     -0.420785  14 O  s         
    21     -0.386412   2 O  s               326      0.375318  33 H  s         

 Vector   80  Occ=0.000000D+00  E= 7.063687D-02
              MO Center=  1.8D+00, -1.1D+00, -1.7D-01, r^2= 7.9D+00
   Bfn.  Coefficient  Atom+Function         Bfn.  Coefficient  Atom+Function  
  ----- ------------  ---------------      ----- ------------  ---------------
   306      0.797085  23 H  s               308      0.739458  24 H  s         
   304      0.706014  22 H  s                96     -0.654814   7 C  s         
    66     -0.647958   5 C  s               312      0.607171  26 H  s         
   316      0.582482  28 H  s               126     -0.535579   9 C  s         
    51     -0.525824   4 C  s               111     -0.423352   8 C  s         

 Vector   81  Occ=0.000000D+00  E= 8.648196D-02
              MO Center=  1.9D+00,  6.3D-01,  1.8D-01, r^2= 1.0D+01
   Bfn.  Coefficient  Atom+Function         Bfn.  Coefficient  Atom+Function  
  ----- ------------  ---------------      ----- ------------  ---------------
   111      0.992911   8 C  s               261      0.954684  18 C  s         
   314     -0.724346  27 H  s               340     -0.692411  40 H  s         
   318     -0.579804  29 H  s               306      0.519814  23 H  s         
    36      0.494550   3 C  s               312     -0.480252  26 H  s         
    51     -0.433724   4 C  s               342     -0.429092  41 H  s         

 Vector   82  Occ=0.000000D+00  E= 9.008097D-02
              MO Center= -4.0D-01,  1.6D+00, -3.2D-01, r^2= 1.1D+01
   Bfn.  Coefficient  Atom+Function         Bfn.  Coefficient  Atom+Function  
  ----- ------------  ---------------      ----- ------------  ---------------
   324      0.866409  32 H  s               171     -0.769960  12 C  s         
   156     -0.732184  11 C  s               322      0.562577  31 H  s         
   332      0.498829  36 H  s               261     -0.371727  18 C  s         
    96      0.364931   7 C  s               217      0.361370  15 C  px        
   126      0.347485   9 C  s               314     -0.348767  27 H  s         

 Vector   83  Occ=0.000000D+00  E= 9.745874D-02
              MO Center=  7.8D-01,  1.4D-01,  2.4D-01, r^2= 1.4D+01
   Bfn.  Coefficient  Atom+Function         Bfn.  Coefficient  Atom+Function  
  ----- ------------  ---------------      ----- ------------  ---------------
    96      0.963531   7 C  s               316      0.762833  28 H  s         
   246      0.700789  17 C  s               310     -0.698677  25 H  s         
   216      0.655892  15 C  s               171      0.649247  12 C  s         
   126     -0.643178   9 C  s               261     -0.597885  18 C  s         
   336     -0.523607  38 H  s               344      0.452869  42 H  s         

 Vector   84  Occ=0.000000D+00  E= 1.055373D-01
              MO Center=  7.5D-01,  1.6D-01,  2.8D-01, r^2= 1.4D+01
   Bfn.  Coefficient  Atom+Function         Bfn.  Coefficient  Atom+Function  
  ----- ------------  ---------------      ----- ------------  ---------------
   216     -0.843373  15 C  s               156      0.836028  11 C  s         
   312      0.782586  26 H  s               308      0.637426  24 H  s         
   328      0.566421  34 H  s               111     -0.555079   8 C  s         
   330      0.497291  35 H  s               246      0.422555  17 C  s         
   322     -0.421163  31 H  s                 8      0.411241   1 C  py        

 Vector   85  Occ=0.000000D+00  E= 1.158545D-01
              MO Center= -5.1D-01,  7.2D-01,  5.2D-01, r^2= 1.3D+01
   Bfn.  Coefficient  Atom+Function         Bfn.  Coefficient  Atom+Function  
  ----- ------------  ---------------      ----- ------------  ---------------
   326      0.891755  33 H  s               216     -0.757394  15 C  s         
   171     -0.723079  12 C  s                 6      0.718354   1 C  s         
   330      0.690247  35 H  s               302     -0.648718  21 H  s         
   338     -0.633539  39 H  s               246      0.563939  17 C  s         
   304      0.562426  22 H  s               261      0.484205  18 C  s         

 Vector   86  Occ=0.000000D+00  E= 1.220190D-01
              MO Center=  1.3D-01,  2.9D-01, -2.9D-02, r^2= 1.4D+01
   Bfn.  Coefficient  Atom+Function         Bfn.  Coefficient  Atom+Function  
  ----- ------------  ---------------      ----- ------------  ---------------
   216      1.109922  15 C  s               328     -0.748746  34 H  s         
   126      0.718963   9 C  s               316     -0.642068  28 H  s         
   332     -0.616404  36 H  s               308      0.601502  24 H  s         
   304      0.576400  22 H  s               306     -0.570733  23 H  s         
    51     -0.516629   4 C  s               314     -0.517626  27 H  s         

 Vector   87  Occ=0.000000D+00  E= 1.265406D-01
              MO Center= -2.0D-01,  1.0D+00, -3.3D-01, r^2= 1.3D+01
   Bfn.  Coefficient  Atom+Function         Bfn.  Coefficient  Atom+Function  
  ----- ------------  ---------------      ----- ------------  ---------------
   261      0.870169  18 C  s               246      0.747254  17 C  s         
   320      0.738641  30 H  s               344     -0.657992  42 H  s         
   324      0.646267  32 H  s               338     -0.588815  39 H  s         
   328     -0.573774  34 H  s                 6      0.569317   1 C  s         
   322     -0.507189  31 H  s               156     -0.408842  11 C  s         

 Vector   88  Occ=0.000000D+00  E= 1.334896D-01
              MO Center= -4.5D-02,  2.3D-01,  2.5D-01, r^2= 1.2D+01
   Bfn.  Coefficient  Atom+Function         Bfn.  Coefficient  Atom+Function  
  ----- ------------  ---------------      ----- ------------  ---------------
    96      0.761860   7 C  s               304      0.619558  22 H  s         
    51     -0.601460   4 C  s               310     -0.575179  25 H  s         
   328      0.512534  34 H  s               216     -0.504029  15 C  s         
   324      0.498987  32 H  s               332      0.495356  36 H  s         
    66     -0.488138   5 C  s               246      0.446133  17 C  s         

 Vector   89  Occ=0.000000D+00  E= 1.402397D-01
              MO Center= -1.3D-01,  7.6D-01,  4.2D-02, r^2= 1.2D+01
   Bfn.  Coefficient  Atom+Function         Bfn.  Coefficient  Atom+Function  
  ----- ------------  ---------------      ----- ------------  ---------------
   156      0.914994  11 C  s               320     -0.794459  30 H  s         
   336     -0.553290  38 H  s               246      0.471845  17 C  s         
   330      0.462432  35 H  s                96      0.422358   7 C  s         
   318      0.421893  29 H  s               340      0.420126  40 H  s         
   186      0.415859  13 C  s               328     -0.417551  34 H  s         

 Vector   90  Occ=0.000000D+00  E= 1.420968D-01
              MO Center=  1.9D-01,  9.0D-01, -1.3D-03, r^2= 1.1D+01
   Bfn.  Coefficient  Atom+Function         Bfn.  Coefficient  Atom+Function  
  ----- ------------  ---------------      ----- ------------  ---------------
   318      0.800383  29 H  s               344     -0.760707  42 H  s         
   330     -0.654775  35 H  s               141     -0.614480  10 C  s         
   216      0.593251  15 C  s                21      0.535732   2 O  s         
   144     -0.535910  10 C  pz              171     -0.533126  12 C  s         
   111      0.454936   8 C  s               264     -0.453175  18 C  pz        

 Vector   91  Occ=0.000000D+00  E= 1.469677D-01
              MO Center=  1.6D+00,  7.3D-01,  2.7D-02, r^2= 1.3D+01
   Bfn.  Coefficient  Atom+Function         Bfn.  Coefficient  Atom+Function  
  ----- ------------  ---------------      ----- ------------  ---------------
   111      0.973342   8 C  s               261     -0.929780  18 C  s         
   342      0.891182  41 H  s               336      0.645173  38 H  s         
   216     -0.639735  15 C  s               322     -0.597328  31 H  s         
   126     -0.544557   9 C  s               330      0.533929  35 H  s         
   340      0.502452  40 H  s               308     -0.482188  24 H  s         

 Vector   92  Occ=0.000000D+00  E= 1.516026D-01
              MO Center=  9.8D-01, -4.6D-01,  6.3D-01, r^2= 1.3D+01
   Bfn.  Coefficient  Atom+Function         Bfn.  Coefficient  Atom+Function  
  ----- ------------  ---------------      ----- ------------  ---------------
   246      1.220655  17 C  s               336     -0.852356  38 H  s         
   304      0.779816  22 H  s               314      0.761174  27 H  s         
   111     -0.751029   8 C  s                51     -0.745940   4 C  s         
   126      0.666955   9 C  s               261     -0.651270  18 C  s         
   342      0.556628  41 H  s                81      0.529008   6 C  s         

 Vector   93  Occ=0.000000D+00  E= 1.552276D-01
              MO Center=  9.5D-01,  8.9D-02, -4.8D-02, r^2= 1.3D+01
   Bfn.  Coefficient  Atom+Function         Bfn.  Coefficient  Atom+Function  
  ----- ------------  ---------------      ----- ------------  ---------------
   334     -0.853971  37 H  s               261      0.833543  18 C  s         
   340     -0.804406  40 H  s               171     -0.708767  12 C  s         
   344     -0.601412  42 H  s               111     -0.565676   8 C  s         
   246      0.563518  17 C  s               312      0.550944  26 H  s         
     8     -0.513275   1 C  py              320     -0.478047  30 H  s         

 Vector   94  Occ=0.000000D+00  E= 1.604585D-01
              MO Center=  4.5D-01, -9.2D-01,  2.9D-01, r^2= 1.4D+01
   Bfn.  Coefficient  Atom+Function         Bfn.  Coefficient  Atom+Function  
  ----- ------------  ---------------      ----- ------------  ---------------
   334      1.070633  37 H  s               342      0.728091  41 H  s         
   246     -0.632408  17 C  s                36      0.611783   3 C  s         
   171     -0.601313  12 C  s               111     -0.546555   8 C  s         
   262     -0.527711  18 C  px              328     -0.479782  34 H  s         
   128     -0.467122   9 C  py              308     -0.453763  24 H  s         

 Vector   95  Occ=0.000000D+00  E= 1.620183D-01
              MO Center=  6.3D-01, -4.5D-01,  5.0D-01, r^2= 1.4D+01
   Bfn.  Coefficient  Atom+Function         Bfn.  Coefficient  Atom+Function  
  ----- ------------  ---------------      ----- ------------  ---------------
    96      0.873697   7 C  s               334      0.844718  37 H  s         
   340     -0.826154  40 H  s               246     -0.774365  17 C  s         
   261      0.771004  18 C  s               171      0.700078  12 C  s         
    36     -0.677136   3 C  s                81     -0.623915   6 C  s         
   336     -0.577535  38 H  s               249      0.549712  17 C  pz        

 Vector   96  Occ=0.000000D+00  E= 1.720374D-01
              MO Center= -9.6D-01,  9.4D-01, -1.6D-01, r^2= 1.2D+01
   Bfn.  Coefficient  Atom+Function         Bfn.  Coefficient  Atom+Function  
  ----- ------------  ---------------      ----- ------------  ---------------
   320      1.028045  30 H  s               332     -0.989627  36 H  s         
   338      0.837181  39 H  s               156     -0.676104  11 C  s         
   219     -0.626467  15 C  pz              330      0.582816  35 H  s         
   248     -0.492323  17 C  py              246     -0.489579  17 C  s         
   171     -0.483143  12 C  s                96      0.467690   7 C  s         

 Vector   97  Occ=0.000000D+00  E= 1.768939D-01
              MO Center=  6.8D-01,  5.3D-01,  7.9D-02, r^2= 1.4D+01
   Bfn.  Coefficient  Atom+Function         Bfn.  Coefficient  Atom+Function  
  ----- ------------  ---------------      ----- ------------  ---------------
   340      0.827320  40 H  s                66      0.769818   5 C  s         
   342     -0.640111  41 H  s               246     -0.634396  17 C  s         
   111     -0.602103   8 C  s               312      0.604687  26 H  s         
   264     -0.510902  18 C  pz              186      0.492659  13 C  s         
    53     -0.484756   4 C  py              334      0.480211  37 H  s         

 Vector   98  Occ=0.000000D+00  E= 1.819542D-01
              MO Center= -1.1D+00,  4.6D-01,  4.2D-01, r^2= 1.2D+01
   Bfn.  Coefficient  Atom+Function         Bfn.  Coefficient  Atom+Function  
  ----- ------------  ---------------      ----- ------------  ---------------
   328      0.936489  34 H  s               332     -0.820888  36 H  s         
   219     -0.790635  15 C  pz              111      0.693656   8 C  s         
    66     -0.680030   5 C  s                52      0.647250   4 C  px        
   338     -0.623343  39 H  s                36      0.516143   3 C  s         
   171      0.456669  12 C  s               189      0.448867  13 C  pz        

 Vector   99  Occ=0.000000D+00  E= 1.863106D-01
              MO Center=  2.5D-01,  1.4D+00, -1.4D-01, r^2= 1.2D+01
   Bfn.  Coefficient  Atom+Function         Bfn.  Coefficient  Atom+Function  
  ----- ------------  ---------------      ----- ------------  ---------------
   171      1.134083  12 C  s               326     -0.992471  33 H  s         
   216     -0.862164  15 C  s               316     -0.759189  28 H  s         
   156     -0.742288  11 C  s               330      0.689719  35 H  s         
    81     -0.541924   6 C  s               126      0.516989   9 C  s         
   322      0.486261  31 H  s               306      0.460440  23 H  s         

 Vector  100  Occ=0.000000D+00  E= 1.940093D-01
              MO Center= -4.9D-01,  8.0D-01,  6.2D-02, r^2= 1.3D+01
   Bfn.  Coefficient  Atom+Function         Bfn.  Coefficient  Atom+Function  
  ----- ------------  ---------------      ----- ------------  ---------------
   186      1.540834  13 C  s               216     -1.205858  15 C  s         
   156     -1.060503  11 C  s               324     -0.711039  32 H  s         
   141      0.702934  10 C  s               174     -0.673872  12 C  pz        
   308      0.618618  24 H  s               332      0.606629  36 H  s         
    96     -0.555297   7 C  s               336     -0.554691  38 H  s         

 Vector  101  Occ=0.000000D+00  E= 1.976077D-01
              MO Center= -2.9D-01,  2.4D-01,  3.6D-01, r^2= 1.3D+01
   Bfn.  Coefficient  Atom+Function         Bfn.  Coefficient  Atom+Function  
  ----- ------------  ---------------      ----- ------------  ---------------
   246      0.773189  17 C  s               186     -0.737993  13 C  s         
   330      0.732772  35 H  s               111      0.710056   8 C  s         
    51     -0.650711   4 C  s                36      0.629458   3 C  s         
   218     -0.616616  15 C  py               52      0.587433   4 C  px        
   336     -0.557574  38 H  s               324      0.553112  32 H  s         

 Vector  102  Occ=0.000000D+00  E= 2.023783D-01
              MO Center= -1.8D-01,  9.8D-01, -2.6D-01, r^2= 9.3D+00
   Bfn.  Coefficient  Atom+Function         Bfn.  Coefficient  Atom+Function  
  ----- ------------  ---------------      ----- ------------  ---------------
   172      0.777538  12 C  px              324      0.667266  32 H  s         
     6      0.591874   1 C  s               159     -0.573667  11 C  pz        
   322     -0.546421  31 H  s               157      0.540938  11 C  px        
   142     -0.510616  10 C  px              189     -0.506039  13 C  pz        
   328      0.478651  34 H  s               141     -0.459155  10 C  s         

 Vector  103  Occ=0.000000D+00  E= 2.068374D-01
              MO Center=  4.9D-01, -1.3D+00,  3.4D-01, r^2= 9.7D+00
   Bfn.  Coefficient  Atom+Function         Bfn.  Coefficient  Atom+Function  
  ----- ------------  ---------------      ----- ------------  ---------------
    51      1.167354   4 C  s               246     -1.063732  17 C  s         
    54      1.049480   4 C  pz              312     -0.734305  26 H  s         
   111      0.673786   8 C  s               248     -0.665928  17 C  py        
    68      0.648895   5 C  py              302     -0.598139  21 H  s         
    36      0.590807   3 C  s               338      0.582826  39 H  s         

 Vector  104  Occ=0.000000D+00  E= 2.096340D-01
              MO Center=  9.2D-01,  8.6D-01,  1.1D-01, r^2= 1.1D+01
   Bfn.  Coefficient  Atom+Function         Bfn.  Coefficient  Atom+Function  
  ----- ------------  ---------------      ----- ------------  ---------------
   186     -0.769946  13 C  s               144      0.718607  10 C  pz        
    96      0.712478   7 C  s                67     -0.652426   5 C  px        
   318     -0.631943  29 H  s               171      0.620620  12 C  s         
   261      0.610608  18 C  s               126     -0.604926   9 C  s         
    97     -0.595853   7 C  px              127     -0.598261   9 C  px        

 Vector  105  Occ=0.000000D+00  E= 2.142357D-01
              MO Center=  1.0D+00,  2.9D-02,  1.3D-01, r^2= 1.2D+01
   Bfn.  Coefficient  Atom+Function         Bfn.  Coefficient  Atom+Function  
  ----- ------------  ---------------      ----- ------------  ---------------
    36      1.034631   3 C  s               111     -0.909223   8 C  s         
    96      0.880011   7 C  s                51     -0.766872   4 C  s         
   310     -0.747510  25 H  s               186      0.732435  13 C  s         
   344      0.710984  42 H  s                52      0.669771   4 C  px        
   312      0.662667  26 H  s               336      0.622203  38 H  s         

 Vector  106  Occ=0.000000D+00  E= 2.189278D-01
              MO Center=  9.7D-01, -5.5D-01,  3.6D-01, r^2= 9.8D+00
   Bfn.  Coefficient  Atom+Function         Bfn.  Coefficient  Atom+Function  
  ----- ------------  ---------------      ----- ------------  ---------------
    96      1.140124   7 C  s                51      0.991696   4 C  s         
    66     -0.900071   5 C  s               126     -0.754795   9 C  s         
   141      0.701073  10 C  s               114     -0.673673   8 C  pz        
   171     -0.636649  12 C  s               310     -0.634673  25 H  s         
   304     -0.593889  22 H  s               306      0.586625  23 H  s         

 Vector  107  Occ=0.000000D+00  E= 2.232956D-01
              MO Center=  1.9D-01,  9.7D-01, -4.5D-01, r^2= 1.2D+01
   Bfn.  Coefficient  Atom+Function         Bfn.  Coefficient  Atom+Function  
  ----- ------------  ---------------      ----- ------------  ---------------
   186      1.559347  13 C  s               126     -1.234570   9 C  s         
   322      0.869747  31 H  s               261      0.752638  18 C  s         
   171     -0.747809  12 C  s               172      0.736696  12 C  px        
   216     -0.712575  15 C  s               217     -0.663099  15 C  px        
   308     -0.632882  24 H  s               188      0.625273  13 C  py        

 Vector  108  Occ=0.000000D+00  E= 2.355220D-01
              MO Center= -3.0D-01,  1.4D+00, -5.2D-03, r^2= 9.7D+00
   Bfn.  Coefficient  Atom+Function         Bfn.  Coefficient  Atom+Function  
  ----- ------------  ---------------      ----- ------------  ---------------
   217      0.941753  15 C  px              187      0.885158  13 C  px        
   127      0.872328   9 C  px              141      0.847548  10 C  s         
   142      0.754823  10 C  px              189     -0.710768  13 C  pz        
   156     -0.640959  11 C  s               172      0.640421  12 C  px        
    51     -0.632515   4 C  s               216      0.601892  15 C  s         

 Vector  109  Occ=0.000000D+00  E= 2.409095D-01
              MO Center= -1.7D-01,  5.0D-01,  1.2D-01, r^2= 1.2D+01
   Bfn.  Coefficient  Atom+Function         Bfn.  Coefficient  Atom+Function  
  ----- ------------  ---------------      ----- ------------  ---------------
   187      0.940630  13 C  px              113      0.746864   8 C  py        
   186     -0.731460  13 C  s                97      0.712735   7 C  px        
   217      0.699208  15 C  px              218     -0.675298  15 C  py        
   324     -0.668255  32 H  s                68      0.633918   5 C  py        
   216      0.588092  15 C  s                36      0.498565   3 C  s         

 Vector  110  Occ=0.000000D+00  E= 2.494872D-01
              MO Center=  1.6D+00,  7.9D-01, -1.4D-01, r^2= 9.8D+00
   Bfn.  Coefficient  Atom+Function         Bfn.  Coefficient  Atom+Function  
  ----- ------------  ---------------      ----- ------------  ---------------
   141      1.237590  10 C  s               126     -1.073160   9 C  s         
   263     -0.997630  18 C  py              246      0.891878  17 C  s         
   128     -0.800880   9 C  py               66      0.769608   5 C  s         
   262     -0.740811  18 C  px               96     -0.700545   7 C  s         
   322     -0.704023  31 H  s                81     -0.686586   6 C  s         

 Vector  111  Occ=0.000000D+00  E= 2.521207D-01
              MO Center=  1.2D+00, -1.7D-01,  1.4D-01, r^2= 9.6D+00
   Bfn.  Coefficient  Atom+Function         Bfn.  Coefficient  Atom+Function  
  ----- ------------  ---------------      ----- ------------  ---------------
   141      1.606371  10 C  s                66     -1.321921   5 C  s         
   316     -0.854410  28 H  s               306      0.815810  23 H  s         
   312      0.760043  26 H  s                99     -0.754588   7 C  pz        
   310      0.711243  25 H  s               314     -0.703701  27 H  s         
   113      0.654544   8 C  py               83     -0.639943   6 C  py        

 Vector  112  Occ=0.000000D+00  E= 2.646308D-01
              MO Center=  4.1D-01,  4.6D-01,  2.5D-02, r^2= 1.1D+01
   Bfn.  Coefficient  Atom+Function         Bfn.  Coefficient  Atom+Function  
  ----- ------------  ---------------      ----- ------------  ---------------
   126      0.794628   9 C  s                 6     -0.718957   1 C  s         
   187     -0.713848  13 C  px               52      0.705718   4 C  px        
   344     -0.675279  42 H  s               263      0.662680  18 C  py        
   189     -0.655721  13 C  pz              111     -0.618015   8 C  s         
   128      0.569882   9 C  py              141      0.560855  10 C  s         

 Vector  113  Occ=0.000000D+00  E= 2.661534D-01
              MO Center=  1.6D-01,  1.2D-01,  2.9D-02, r^2= 9.8D+00
   Bfn.  Coefficient  Atom+Function         Bfn.  Coefficient  Atom+Function  
  ----- ------------  ---------------      ----- ------------  ---------------
   156      1.107390  11 C  s                 6      1.057708   1 C  s         
    51     -0.975245   4 C  s                81     -0.964751   6 C  s         
    67     -0.937067   5 C  px              172     -0.858829  12 C  px        
   302     -0.831912  21 H  s                96      0.721879   7 C  s         
   159      0.660706  11 C  pz              171     -0.655107  12 C  s         

 Vector  114  Occ=0.000000D+00  E= 2.756595D-01
              MO Center=  5.6D-01,  5.0D-01, -4.6D-01, r^2= 1.0D+01
   Bfn.  Coefficient  Atom+Function         Bfn.  Coefficient  Atom+Function  
  ----- ------------  ---------------      ----- ------------  ---------------
   126     -1.310140   9 C  s               186     -1.309166  13 C  s         
   171      1.239899  12 C  s                66      1.224958   5 C  s         
   156     -1.185126  11 C  s               141      1.115662  10 C  s         
    36      0.854077   3 C  s               173     -0.849439  12 C  py        
   261      0.766535  18 C  s               189      0.724841  13 C  pz        

 Vector  115  Occ=0.000000D+00  E= 2.761459D-01
              MO Center=  6.6D-01,  6.4D-01, -1.2D-01, r^2= 8.1D+00
   Bfn.  Coefficient  Atom+Function         Bfn.  Coefficient  Atom+Function  
  ----- ------------  ---------------      ----- ------------  ---------------
    81      2.609965   6 C  s               261      1.016249  18 C  s         
   141     -0.994862  10 C  s               128     -0.961484   9 C  py        
   126     -0.937337   9 C  s                 6     -0.908644   1 C  s         
   142      0.891147  10 C  px               66     -0.672396   5 C  s         
   263     -0.672811  18 C  py              156      0.648526  11 C  s         

 Vector  116  Occ=0.000000D+00  E= 2.965332D-01
              MO Center=  1.4D-03, -9.8D-02,  1.4D-01, r^2= 9.4D+00
   Bfn.  Coefficient  Atom+Function         Bfn.  Coefficient  Atom+Function  
  ----- ------------  ---------------      ----- ------------  ---------------
    83      1.387509   6 C  py                6      1.028521   1 C  s         
   171      0.884790  12 C  s               302     -0.823841  21 H  s         
   143      0.815121  10 C  py              156     -0.756633  11 C  s         
    54     -0.719323   4 C  pz               81     -0.716943   6 C  s         
    67     -0.692427   5 C  px              249     -0.673757  17 C  pz        

 Vector  117  Occ=0.000000D+00  E= 3.038203D-01
              MO Center=  2.9D-03, -1.3D-01, -1.8D-01, r^2= 8.6D+00
   Bfn.  Coefficient  Atom+Function         Bfn.  Coefficient  Atom+Function  
  ----- ------------  ---------------      ----- ------------  ---------------
    36     -1.164169   3 C  s                 6      1.148021   1 C  s         
    82      0.982803   6 C  px               66     -0.956912   5 C  s         
   142     -0.871122  10 C  px               67      0.866686   5 C  px        
   156     -0.839767  11 C  s               143      0.835080  10 C  py        
   144     -0.742869  10 C  pz              159     -0.743847  11 C  pz        

 Vector  118  Occ=0.000000D+00  E= 3.175995D-01
              MO Center=  6.5D-01, -3.6D-01, -1.3D-01, r^2= 8.6D+00
   Bfn.  Coefficient  Atom+Function         Bfn.  Coefficient  Atom+Function  
  ----- ------------  ---------------      ----- ------------  ---------------
   127      1.109588   9 C  px              141      0.989703  10 C  s         
   186     -0.959908  13 C  s                38      0.842314   3 C  py        
   144     -0.803232  10 C  pz              114      0.797980   8 C  pz        
   113     -0.780401   8 C  py              156     -0.779448  11 C  s         
    97     -0.760716   7 C  px              171      0.739334  12 C  s         

 Vector  119  Occ=0.000000D+00  E= 3.307618D-01
              MO Center=  4.0D-01,  2.2D-01, -4.3D-02, r^2= 8.4D+00
   Bfn.  Coefficient  Atom+Function         Bfn.  Coefficient  Atom+Function  
  ----- ------------  ---------------      ----- ------------  ---------------
    83      1.399508   6 C  py               66      1.391394   5 C  s         
   126     -1.365062   9 C  s               142      1.128809  10 C  px        
    68      0.997865   5 C  py              111      0.944841   8 C  s         
   112     -0.887500   8 C  px              127      0.866510   9 C  px        
     7      0.820790   1 C  px              144     -0.812645  10 C  pz        

 Vector  120  Occ=0.000000D+00  E= 3.544372D-01
              MO Center= -5.4D-02, -1.3D+00, -3.5D-01, r^2= 8.4D+00
   Bfn.  Coefficient  Atom+Function         Bfn.  Coefficient  Atom+Function  
  ----- ------------  ---------------      ----- ------------  ---------------
   231     -1.343260  16 O  s                82      1.227176   6 C  px        
    39     -1.113160   3 C  pz               66     -0.961458   5 C  s         
    51      0.906866   4 C  s               143      0.900234  10 C  py        
    36      0.893266   3 C  s               126      0.857705   9 C  s         
     9      0.828549   1 C  pz               37     -0.819438   3 C  px        

 Vector  121  Occ=0.000000D+00  E= 3.723331D-01
              MO Center=  5.6D-01, -9.2D-01, -7.4D-02, r^2= 7.6D+00
   Bfn.  Coefficient  Atom+Function         Bfn.  Coefficient  Atom+Function  
  ----- ------------  ---------------      ----- ------------  ---------------
    96      1.643823   7 C  s                51     -1.378911   4 C  s         
    67     -1.308784   5 C  px               54      1.133928   4 C  pz        
   111     -1.091929   8 C  s                99     -0.970772   7 C  pz        
    69     -0.852168   5 C  pz               39      0.829916   3 C  pz        
    82      0.831723   6 C  px              129      0.815065   9 C  pz        

 Vector  122  Occ=0.000000D+00  E= 3.902016D-01
              MO Center= -3.3D-02, -1.6D+00, -3.6D-01, r^2= 6.9D+00
   Bfn.  Coefficient  Atom+Function         Bfn.  Coefficient  Atom+Function  
  ----- ------------  ---------------      ----- ------------  ---------------
    38      1.988027   3 C  py              231      1.664045  16 O  s         
    53     -1.475869   4 C  py               66      1.351491   5 C  s         
    68     -1.343652   5 C  py               51     -1.149786   4 C  s         
    82      0.904205   6 C  px               36     -0.635110   3 C  s         
    52     -0.631992   4 C  px              127     -0.553618   9 C  px        

 Vector  123  Occ=0.000000D+00  E= 4.876193D-01
              MO Center=  3.8D-01, -7.6D-01,  2.6D-01, r^2= 8.3D+00
   Bfn.  Coefficient  Atom+Function         Bfn.  Coefficient  Atom+Function  
  ----- ------------  ---------------      ----- ------------  ---------------
    21      0.502991   2 O  s                36     -0.496378   3 C  s         
   248      0.473924  17 C  py                9      0.461315   1 C  pz        
   126     -0.412468   9 C  s                 6     -0.396669   1 C  s         
   141      0.379759  10 C  s               247      0.355793  17 C  px        
    38     -0.327713   3 C  py              156     -0.329014  11 C  s         

 Vector  124  Occ=0.000000D+00  E= 4.947135D-01
              MO Center=  3.3D-01,  4.2D-01, -4.7D-02, r^2= 1.0D+01
   Bfn.  Coefficient  Atom+Function         Bfn.  Coefficient  Atom+Function  
  ----- ------------  ---------------      ----- ------------  ---------------
   126      0.586236   9 C  s                 7      0.529906   1 C  px        
   141     -0.466940  10 C  s               157      0.461539  11 C  px        
   112      0.456953   8 C  px               81     -0.393674   6 C  s         
     8     -0.370424   1 C  py              111     -0.353969   8 C  s         
    39      0.345840   3 C  pz              249     -0.334016  17 C  pz        

 Vector  125  Occ=0.000000D+00  E= 4.979661D-01
              MO Center=  1.1D+00,  5.3D-03, -3.1D-03, r^2= 9.7D+00
   Bfn.  Coefficient  Atom+Function         Bfn.  Coefficient  Atom+Function  
  ----- ------------  ---------------      ----- ------------  ---------------
   127      0.823946   9 C  px               81      0.603847   6 C  s         
    39      0.569572   3 C  pz               51     -0.460338   4 C  s         
   112     -0.420885   8 C  px              144     -0.419824  10 C  pz        
    97      0.414488   7 C  px              291     -0.391912  20 O  s         
   111     -0.385619   8 C  s               141      0.381153  10 C  s         

 Vector  126  Occ=0.000000D+00  E= 5.065344D-01
              MO Center=  6.1D-01,  1.7D-01,  4.3D-02, r^2= 1.1D+01
   Bfn.  Coefficient  Atom+Function         Bfn.  Coefficient  Atom+Function  
  ----- ------------  ---------------      ----- ------------  ---------------
    68      0.589831   5 C  py              171     -0.440032  12 C  s         
    98     -0.428487   7 C  py              186      0.403029  13 C  s         
   159      0.396798  11 C  pz               66      0.383461   5 C  s         
   157     -0.376951  11 C  px               51      0.369526   4 C  s         
   217     -0.363892  15 C  px              248     -0.333545  17 C  py        


 center of mass
 --------------
 x =  -0.09180080 y =  -0.06928097 z =  -0.02185907

 moments of inertia (a.u.)
 ------------------
        4771.283535927426           0.000000000001           0.000000000001
           0.000000000001        4153.183095622891           0.000000000001
           0.000000000001           0.000000000001        6944.611085393833

     Multipole analysis of the density
     ---------------------------------

     L   x y z        total         alpha         beta         nuclear
     -   - - -        -----         -----         ----         -------
     0   0 0 0     -0.000000    -76.000000    -76.000000    152.000000

     1   1 0 0      1.074470      0.537235      0.537235      0.000000
     1   0 1 0      1.111551      0.555776      0.555776      0.000000
     1   0 0 1      0.391841      0.195920      0.195920     -0.000000

     2   2 0 0    -85.689891   -955.158983   -955.158983   1824.628075
     2   1 1 0     -7.169804      4.153266      4.153266    -15.476335
     2   1 0 1     -3.487287      8.416363      8.416363    -20.320013
     2   0 2 0    -91.772524  -1102.472269  -1102.472269   2113.172014
     2   0 1 1     -7.571800     25.212586     25.212586    -57.996971
     2   0 0 2    -94.018397   -328.551448   -328.551448    563.084498


          -----------------------
          Electric field gradient
          -----------------------

 1 a.u. = 0.324123 10**(16) esu/cm**3  ( or statvolts/cm**2 ) = 0.97174 10**(22) v/m**2 


 ------------------------------------------------------------
   Atom      X         Y         Z
 ------------------------------------------------------------
    1 C   -2.34068  -0.83009  -0.64210
 ------------------------------------------------------------

 Electric field gradient in molecular frame (a.u.)
         XX             YY             ZZ             XY             XZ             YZ
 ------------------------------------------------------------------------------------------
        0.175911      -0.156168      -0.019743       0.206493      -0.093982      -0.173085

 Principal components (a.u.) and orientation 
 of principal axis w.r.t. absolute frame                      Asymmetry parameter eta
 --------------------------------------------------------------------------------------
        0.348397      -0.309316      -0.039081                       0.775653

        0.781863      -0.284529       0.554737
        0.463147       0.860725      -0.211301
       -0.417354       0.422133       0.804748
  

 ------------------------------------------------------------
   Atom      X         Y         Z
 ------------------------------------------------------------
    2 O   -2.23357  -2.72847  -2.54878
 ------------------------------------------------------------

 Electric field gradient in molecular frame (a.u.)
         XX             YY             ZZ             XY             XZ             YZ
 ------------------------------------------------------------------------------------------
        1.285910      -1.390788       0.104878       0.592045       0.043120      -0.419858

 Principal components (a.u.) and orientation 
 of principal axis w.r.t. absolute frame                      Asymmetry parameter eta
 --------------------------------------------------------------------------------------
       -1.618163       1.412610       0.205553                       0.745942

       -0.197453       0.976698       0.084097
        0.951296       0.211620      -0.224173
        0.236746      -0.035738       0.970914
  

 ------------------------------------------------------------
   Atom      X         Y         Z
 ------------------------------------------------------------
    3 C   -1.51452  -5.03384  -1.62374
 ------------------------------------------------------------

 Electric field gradient in molecular frame (a.u.)
         XX             YY             ZZ             XY             XZ             YZ
 ------------------------------------------------------------------------------------------
       -0.064622       0.047679       0.016943       0.096364       0.322452       0.136445

 Principal components (a.u.) and orientation 
 of principal axis w.r.t. absolute frame                      Asymmetry parameter eta
 --------------------------------------------------------------------------------------
        0.383436      -0.349766      -0.033670                       0.824380

        0.584371       0.740631      -0.331628
        0.443802       0.050449       0.894704
        0.679375      -0.670016      -0.299213
  

 ------------------------------------------------------------
   Atom      X         Y         Z
 ------------------------------------------------------------
    4 C    0.46137  -4.96177   0.49344
 ------------------------------------------------------------

 Electric field gradient in molecular frame (a.u.)
         XX             YY             ZZ             XY             XZ             YZ
 ------------------------------------------------------------------------------------------
       -0.023026       0.037125      -0.014099      -0.022836      -0.049189       0.014930

 Principal components (a.u.) and orientation 
 of principal axis w.r.t. absolute frame                      Asymmetry parameter eta
 --------------------------------------------------------------------------------------
       -0.068422       0.060789       0.007633                       0.776885

        0.748843      -0.474931      -0.462250
        0.068773       0.749396      -0.658541
        0.659170       0.461353       0.593842
  

 ------------------------------------------------------------
   Atom      X         Y         Z
 ------------------------------------------------------------
    5 C    1.93501  -2.47708   0.23031
 ------------------------------------------------------------

 Electric field gradient in molecular frame (a.u.)
         XX             YY             ZZ             XY             XZ             YZ
 ------------------------------------------------------------------------------------------
        0.005249      -0.061951       0.056702       0.047283       0.019706      -0.018194

 Principal components (a.u.) and orientation 
 of principal axis w.r.t. absolute frame                      Asymmetry parameter eta
 --------------------------------------------------------------------------------------
       -0.090688       0.063431       0.027256                       0.398899

       -0.463460       0.303243       0.832615
        0.869788      -0.023876       0.492847
        0.169332       0.952614      -0.252692
  

 ------------------------------------------------------------
   Atom      X         Y         Z
 ------------------------------------------------------------
    6 C    0.27297  -0.07666   0.41303
 ------------------------------------------------------------

 Electric field gradient in molecular frame (a.u.)
         XX             YY             ZZ             XY             XZ             YZ
 ------------------------------------------------------------------------------------------
        0.119336       0.168009      -0.287345       0.007187       0.118162      -0.122176

 Principal components (a.u.) and orientation 
 of principal axis w.r.t. absolute frame                      Asymmetry parameter eta
 --------------------------------------------------------------------------------------
       -0.347130       0.206490       0.140640                       0.189699

       -0.242429      -0.334390       0.910720
        0.227085       0.893087       0.388365
        0.943218      -0.300962       0.140575
  

 ------------------------------------------------------------
   Atom      X         Y         Z
 ------------------------------------------------------------
    7 C    4.31434  -2.23730   1.82164
 ------------------------------------------------------------

 Electric field gradient in molecular frame (a.u.)
         XX             YY             ZZ             XY             XZ             YZ
 ------------------------------------------------------------------------------------------
       -0.031584       0.008411       0.023173      -0.015692      -0.034791       0.019358

 Principal components (a.u.) and orientation 
 of principal axis w.r.t. absolute frame                      Asymmetry parameter eta
 --------------------------------------------------------------------------------------
        0.053283      -0.049107      -0.004177                       0.843224

       -0.407387       0.906775       0.108605
        0.478131       0.110452       0.871316
        0.778091       0.406891      -0.478554
  

 ------------------------------------------------------------
   Atom      X         Y         Z
 ------------------------------------------------------------
    8 C    5.90675   0.01529   0.92093
 ------------------------------------------------------------

 Electric field gradient in molecular frame (a.u.)
         XX             YY             ZZ             XY             XZ             YZ
 ------------------------------------------------------------------------------------------
       -0.002325      -0.003566       0.005891      -0.019033      -0.013954       0.034727

 Principal components (a.u.) and orientation 
 of principal axis w.r.t. absolute frame                      Asymmetry parameter eta
 --------------------------------------------------------------------------------------
        0.047028      -0.034943      -0.012085                       0.486046

       -0.425021       0.200457       0.882708
        0.615470       0.779060       0.119427
        0.663743      -0.594039       0.454492
  

 ------------------------------------------------------------
   Atom      X         Y         Z
 ------------------------------------------------------------
    9 C    4.65318   1.62348  -1.18494
 ------------------------------------------------------------

 Electric field gradient in molecular frame (a.u.)
         XX             YY             ZZ             XY             XZ             YZ
 ------------------------------------------------------------------------------------------
       -0.026485       0.010097       0.016389       0.002522       0.004189       0.018493

 Principal components (a.u.) and orientation 
 of principal axis w.r.t. absolute frame                      Asymmetry parameter eta
 --------------------------------------------------------------------------------------
        0.032398      -0.026909      -0.005488                       0.661186

        0.081746       0.996009      -0.035835
        0.641653      -0.025082       0.766585
        0.762626      -0.085659      -0.641143
  

 ------------------------------------------------------------
   Atom      X         Y         Z
 ------------------------------------------------------------
   10 C    1.89347   2.29172  -0.41441
 ------------------------------------------------------------

 Electric field gradient in molecular frame (a.u.)
         XX             YY             ZZ             XY             XZ             YZ
 ------------------------------------------------------------------------------------------
       -0.023612      -0.062432       0.086044      -0.065122       0.009310       0.021501

 Principal components (a.u.) and orientation 
 of principal axis w.r.t. absolute frame                      Asymmetry parameter eta
 --------------------------------------------------------------------------------------
       -0.113582       0.089095       0.024487                       0.568820

        0.590230       0.000820       0.807235
        0.799201       0.140140      -0.584498
       -0.113605       0.990131       0.082060
  

 ------------------------------------------------------------
   Atom      X         Y         Z
 ------------------------------------------------------------
   11 C    0.50458   4.01039  -2.26688
 ------------------------------------------------------------

 Electric field gradient in molecular frame (a.u.)
         XX             YY             ZZ             XY             XZ             YZ
 ------------------------------------------------------------------------------------------
        0.000973       0.006862      -0.007835       0.037452       0.015850       0.014216

 Principal components (a.u.) and orientation 
 of principal axis w.r.t. absolute frame                      Asymmetry parameter eta
 --------------------------------------------------------------------------------------
        0.049350      -0.033848      -0.015502                       0.371749

        0.642535       0.749277      -0.160414
        0.682763      -0.654866      -0.324015
        0.347826      -0.098666       0.932353
  

 ------------------------------------------------------------
   Atom      X         Y         Z
 ------------------------------------------------------------
   12 C   -1.78497   5.22870  -0.97368
 ------------------------------------------------------------

 Electric field gradient in molecular frame (a.u.)
         XX             YY             ZZ             XY             XZ             YZ
 ------------------------------------------------------------------------------------------
        0.005841      -0.021381       0.015540      -0.011486       0.032654       0.014886

 Principal components (a.u.) and orientation 
 of principal axis w.r.t. absolute frame                      Asymmetry parameter eta
 --------------------------------------------------------------------------------------
        0.043938      -0.040360      -0.003579                       0.837103

        0.638571       0.520287      -0.567035
        0.062520       0.699317       0.712072
        0.767019      -0.490160       0.414035
  

 ------------------------------------------------------------
   Atom      X         Y         Z
 ------------------------------------------------------------
   13 C   -3.41084   3.28152   0.43062
 ------------------------------------------------------------

 Electric field gradient in molecular frame (a.u.)
         XX             YY             ZZ             XY             XZ             YZ
 ------------------------------------------------------------------------------------------
        0.265937      -0.043988      -0.221949       0.031748      -0.273807      -0.112874

 Principal components (a.u.) and orientation 
 of principal axis w.r.t. absolute frame                      Asymmetry parameter eta
 --------------------------------------------------------------------------------------
        0.401695      -0.370137      -0.031558                       0.842878

        0.890555       0.369043      -0.265932
        0.170265       0.271681       0.947206
       -0.421809       0.888818      -0.179112
  

 ------------------------------------------------------------
   Atom      X         Y         Z
 ------------------------------------------------------------
   14 O   -3.85116   1.25642  -1.29755
 ------------------------------------------------------------

 Electric field gradient in molecular frame (a.u.)
         XX             YY             ZZ             XY             XZ             YZ
 ------------------------------------------------------------------------------------------
        0.867271      -1.205235       0.337964       0.975743      -0.796629      -0.913542

 Principal components (a.u.) and orientation 
 of principal axis w.r.t. absolute frame                      Asymmetry parameter eta
 --------------------------------------------------------------------------------------
        1.993762      -1.771103      -0.222659                       0.776644

        0.731274      -0.248119       0.635354
        0.384027       0.919594      -0.082883
       -0.563703       0.304603       0.767760
  

 ------------------------------------------------------------
   Atom      X         Y         Z
 ------------------------------------------------------------
   15 C   -5.99458   4.44156   1.01713
 ------------------------------------------------------------

 Electric field gradient in molecular frame (a.u.)
         XX             YY             ZZ             XY             XZ             YZ
 ------------------------------------------------------------------------------------------
       -0.073255       0.034017       0.039238       0.042835       0.009466      -0.010376

 Principal components (a.u.) and orientation 
 of principal axis w.r.t. absolute frame                      Asymmetry parameter eta
 --------------------------------------------------------------------------------------
       -0.089451       0.052630       0.036822                       0.176721

        0.937885       0.251091       0.239429
       -0.333438       0.843027       0.422048
       -0.095873      -0.475667       0.874385
  

 ------------------------------------------------------------
   Atom      X         Y         Z
 ------------------------------------------------------------
   16 O   -2.33215  -7.01156  -2.50879
 ------------------------------------------------------------

 Electric field gradient in molecular frame (a.u.)
         XX             YY             ZZ             XY             XZ             YZ
 ------------------------------------------------------------------------------------------
        0.020808      -0.167795       0.146988      -0.754976       1.053014      -0.668186

 Principal components (a.u.) and orientation 
 of principal axis w.r.t. absolute frame                      Asymmetry parameter eta
 --------------------------------------------------------------------------------------
        1.684091      -0.994610      -0.689481                       0.181183

        0.614396       0.780111       0.118083
       -0.477189       0.248218       0.843017
        0.628337      -0.574294       0.524765
  

 ------------------------------------------------------------
   Atom      X         Y         Z
 ------------------------------------------------------------
   17 C   -0.63594  -5.54789   3.08474
 ------------------------------------------------------------

 Electric field gradient in molecular frame (a.u.)
         XX             YY             ZZ             XY             XZ             YZ
 ------------------------------------------------------------------------------------------
        0.019467       0.050457      -0.069924      -0.011748       0.035828       0.033744

 Principal components (a.u.) and orientation 
 of principal axis w.r.t. absolute frame                      Asymmetry parameter eta
 --------------------------------------------------------------------------------------
       -0.091505       0.059450       0.032054                       0.299393

       -0.321253      -0.077514       0.943816
       -0.244081       0.969749      -0.003436
        0.914998       0.231471       0.330454
  

 ------------------------------------------------------------
   Atom      X         Y         Z
 ------------------------------------------------------------
   18 C    6.30959   3.95356  -1.67216
 ------------------------------------------------------------

 Electric field gradient in molecular frame (a.u.)
         XX             YY             ZZ             XY             XZ             YZ
 ------------------------------------------------------------------------------------------
       -0.001391      -0.017728       0.019119      -0.030533       0.003801      -0.003954

 Principal components (a.u.) and orientation 
 of principal axis w.r.t. absolute frame                      Asymmetry parameter eta
 --------------------------------------------------------------------------------------
       -0.041178       0.026204       0.014974                       0.272715

        0.607928       0.625042      -0.489639
        0.793873      -0.489172       0.361215
        0.013742       0.608304       0.793585
  

 ------------------------------------------------------------
   Atom      X         Y         Z
 ------------------------------------------------------------
   19 O   -2.31663   2.70098   2.89659
 ------------------------------------------------------------

 Electric field gradient in molecular frame (a.u.)
         XX             YY             ZZ             XY             XZ             YZ
 ------------------------------------------------------------------------------------------
        0.214858      -0.161559      -0.053299       2.562462      -0.726493      -0.034454

 Principal components (a.u.) and orientation 
 of principal axis w.r.t. absolute frame                      Asymmetry parameter eta
 --------------------------------------------------------------------------------------
        2.709486      -2.630187      -0.079299                       0.941466

        0.729787      -0.683332       0.021622
        0.653750       0.706749       0.270401
       -0.200055      -0.183200       0.962505
  

 ------------------------------------------------------------
   Atom      X         Y         Z
 ------------------------------------------------------------
   20 O   -0.46416   0.55539   2.95577
 ------------------------------------------------------------

 Electric field gradient in molecular frame (a.u.)
         XX             YY             ZZ             XY             XZ             YZ
 ------------------------------------------------------------------------------------------
        0.434853      -0.349444      -0.085409       2.774990       0.270241      -0.096957

 Principal components (a.u.) and orientation 
 of principal axis w.r.t. absolute frame                      Asymmetry parameter eta
 --------------------------------------------------------------------------------------
        2.852006      -2.783131      -0.068874                       0.951701

        0.755492      -0.654700       0.024507
        0.653402       0.750202      -0.101303
        0.047938       0.092546       0.994554
  

 ------------------------------------------------------------
   Atom      X         Y         Z
 ------------------------------------------------------------
   21 H   -3.46973  -1.69737   0.87195
 ------------------------------------------------------------

 Electric field gradient in molecular frame (a.u.)
         XX             YY             ZZ             XY             XZ             YZ
 ------------------------------------------------------------------------------------------
        0.033676       0.045896      -0.079572      -0.080730       0.149238       0.119695

 Principal components (a.u.) and orientation 
 of principal axis w.r.t. absolute frame                      Asymmetry parameter eta
 --------------------------------------------------------------------------------------
       -0.252431       0.136765       0.115667                       0.083578

       -0.509858       0.805771      -0.301295
       -0.435606       0.060194       0.898123
        0.741817       0.589161       0.320308
  

 ------------------------------------------------------------
   Atom      X         Y         Z
 ------------------------------------------------------------
   22 H    1.79430  -6.48858   0.03372
 ------------------------------------------------------------

 Electric field gradient in molecular frame (a.u.)
         XX             YY             ZZ             XY             XZ             YZ
 ------------------------------------------------------------------------------------------
       -0.033448      -0.080745       0.114193       0.191473       0.058309      -0.064566

 Principal components (a.u.) and orientation 
 of principal axis w.r.t. absolute frame                      Asymmetry parameter eta
 --------------------------------------------------------------------------------------
       -0.269736       0.136184       0.133552                       0.009757

       -0.646353       0.750486      -0.137833
        0.730338       0.556161      -0.396600
        0.220985       0.357008       0.907585
  

 ------------------------------------------------------------
   Atom      X         Y         Z
 ------------------------------------------------------------
   23 H    2.58853  -2.58601  -1.74403
 ------------------------------------------------------------

 Electric field gradient in molecular frame (a.u.)
         XX             YY             ZZ             XY             XZ             YZ
 ------------------------------------------------------------------------------------------
        0.093620       0.126774      -0.220394       0.001345       0.116503      -0.016004

 Principal components (a.u.) and orientation 
 of principal axis w.r.t. absolute frame                      Asymmetry parameter eta
 --------------------------------------------------------------------------------------
       -0.259528       0.134187       0.125342                       0.034083

       -0.313173       0.825322       0.469858
        0.040400      -0.482720       0.874843
        0.948836       0.292959       0.117832
  

 ------------------------------------------------------------
   Atom      X         Y         Z
 ------------------------------------------------------------
   24 H    5.44906  -3.96611   1.68802
 ------------------------------------------------------------

 Electric field gradient in molecular frame (a.u.)
         XX             YY             ZZ             XY             XZ             YZ
 ------------------------------------------------------------------------------------------
        0.013165      -0.154983       0.141818       0.190489       0.015173      -0.024975

 Principal components (a.u.) and orientation 
 of principal axis w.r.t. absolute frame                      Asymmetry parameter eta
 --------------------------------------------------------------------------------------
       -0.281143       0.143963       0.137180                       0.024126

       -0.544569      -0.077734       0.835106
        0.835882      -0.132089       0.532779
        0.068893       0.988185       0.136909
  

 ------------------------------------------------------------
   Atom      X         Y         Z
 ------------------------------------------------------------
   25 H    3.84173  -2.00348   3.82505
 ------------------------------------------------------------

 Electric field gradient in molecular frame (a.u.)
         XX             YY             ZZ             XY             XZ             YZ
 ------------------------------------------------------------------------------------------
        0.116940       0.135548      -0.252489       0.007621       0.091130      -0.045481

 Principal components (a.u.) and orientation 
 of principal axis w.r.t. absolute frame                      Asymmetry parameter eta
 --------------------------------------------------------------------------------------
       -0.278857       0.142572       0.136285                       0.022543

       -0.225020      -0.516262       0.826341
        0.110386       0.829124       0.548059
        0.968081      -0.214540       0.129581
  

 ------------------------------------------------------------
   Atom      X         Y         Z
 ------------------------------------------------------------
   26 H    7.73521  -0.68544   0.23701
 ------------------------------------------------------------

 Electric field gradient in molecular frame (a.u.)
         XX             YY             ZZ             XY             XZ             YZ
 ------------------------------------------------------------------------------------------
       -0.184245       0.089469       0.094776       0.124754       0.125307      -0.044368

 Principal components (a.u.) and orientation 
 of principal axis w.r.t. absolute frame                      Asymmetry parameter eta
 --------------------------------------------------------------------------------------
       -0.279721       0.144067       0.135654                       0.030078

        0.879915       0.450211       0.151851
       -0.337521       0.367348       0.866680
       -0.334407       0.813858      -0.475191
  

 ------------------------------------------------------------
   Atom      X         Y         Z
 ------------------------------------------------------------
   27 H    6.33485   1.21287   2.56021
 ------------------------------------------------------------

 Electric field gradient in molecular frame (a.u.)
         XX             YY             ZZ             XY             XZ             YZ
 ------------------------------------------------------------------------------------------
        0.125682      -0.004804      -0.120878      -0.050827      -0.067050      -0.189481

 Principal components (a.u.) and orientation 
 of principal axis w.r.t. absolute frame                      Asymmetry parameter eta
 --------------------------------------------------------------------------------------
       -0.278522       0.143313       0.135210                       0.029092

        0.203775       0.971802       0.118645
        0.582534      -0.217756       0.783094
        0.786848      -0.090461      -0.610481
  

 ------------------------------------------------------------
   Atom      X         Y         Z
 ------------------------------------------------------------
   28 H    4.62941   0.54308  -2.95461
 ------------------------------------------------------------

 Electric field gradient in molecular frame (a.u.)
         XX             YY             ZZ             XY             XZ             YZ
 ------------------------------------------------------------------------------------------
        0.139438       0.021903      -0.161341      -0.005469      -0.003568      -0.185824

 Principal components (a.u.) and orientation 
 of principal axis w.r.t. absolute frame                      Asymmetry parameter eta
 --------------------------------------------------------------------------------------
       -0.276987       0.141439       0.135548                       0.021267

        0.014212       0.821265       0.570370
        0.528124      -0.490534       0.693153
        0.849048       0.291375      -0.440702
  

 ------------------------------------------------------------
   Atom      X         Y         Z
 ------------------------------------------------------------
   29 H    2.17531   3.46508   1.28537
 ------------------------------------------------------------

 Electric field gradient in molecular frame (a.u.)
         XX             YY             ZZ             XY             XZ             YZ
 ------------------------------------------------------------------------------------------
        0.120713       0.009694      -0.130407      -0.028887      -0.042526      -0.177687

 Principal components (a.u.) and orientation 
 of principal axis w.r.t. absolute frame                      Asymmetry parameter eta
 --------------------------------------------------------------------------------------
       -0.258325       0.130641       0.127685                       0.011442

        0.134400       0.016308       0.990793
        0.557570       0.825322      -0.089219
        0.819178      -0.564427      -0.101830
  

 ------------------------------------------------------------
   Atom      X         Y         Z
 ------------------------------------------------------------
   30 H   -0.07412   2.93829  -3.94280
 ------------------------------------------------------------

 Electric field gradient in molecular frame (a.u.)
         XX             YY             ZZ             XY             XZ             YZ
 ------------------------------------------------------------------------------------------
        0.109655       0.025554      -0.135209      -0.057929      -0.096436      -0.174782

 Principal components (a.u.) and orientation 
 of principal axis w.r.t. absolute frame                      Asymmetry parameter eta
 --------------------------------------------------------------------------------------
       -0.279687       0.143719       0.135968                       0.027715

        0.277495       0.857076      -0.434071
        0.516511       0.247871       0.819620
        0.810070      -0.451643      -0.373906
  

 ------------------------------------------------------------
   Atom      X         Y         Z
 ------------------------------------------------------------
   31 H    1.70936   5.54602  -2.94700
 ------------------------------------------------------------

 Electric field gradient in molecular frame (a.u.)
         XX             YY             ZZ             XY             XZ             YZ
 ------------------------------------------------------------------------------------------
       -0.007808      -0.092032       0.099840      -0.185018       0.082916       0.104375

 Principal components (a.u.) and orientation 
 of principal axis w.r.t. absolute frame                      Asymmetry parameter eta
 --------------------------------------------------------------------------------------
       -0.285753       0.145935       0.139818                       0.021405

        0.589319       0.168491       0.790135
        0.738884       0.283122      -0.611467
       -0.326731       0.944168       0.042354
  

 ------------------------------------------------------------
   Atom      X         Y         Z
 ------------------------------------------------------------
   32 H   -2.89151   6.16637  -2.45532
 ------------------------------------------------------------

 Electric field gradient in molecular frame (a.u.)
         XX             YY             ZZ             XY             XZ             YZ
 ------------------------------------------------------------------------------------------
        0.012636       0.057460      -0.070097       0.101402      -0.159004       0.136723

 Principal components (a.u.) and orientation 
 of principal axis w.r.t. absolute frame                      Asymmetry parameter eta
 --------------------------------------------------------------------------------------
       -0.279095       0.144550       0.134545                       0.035848

        0.542884       0.007267       0.839777
       -0.451289       0.845838       0.284422
        0.708248       0.533390      -0.462471
  

 ------------------------------------------------------------
   Atom      X         Y         Z
 ------------------------------------------------------------
   33 H   -1.13583   6.69187   0.34386
 ------------------------------------------------------------

 Electric field gradient in molecular frame (a.u.)
         XX             YY             ZZ             XY             XZ             YZ
 ------------------------------------------------------------------------------------------
        0.096833      -0.067404      -0.029429      -0.093564      -0.080010      -0.189503

 Principal components (a.u.) and orientation 
 of principal axis w.r.t. absolute frame                      Asymmetry parameter eta
 --------------------------------------------------------------------------------------
       -0.279150       0.143673       0.135477                       0.029363

        0.311085       0.425179       0.849970
        0.706430      -0.701717       0.092468
        0.635753       0.571679      -0.518653
  

 ------------------------------------------------------------
   Atom      X         Y         Z
 ------------------------------------------------------------
   34 H   -7.18269   3.06684   2.01323
 ------------------------------------------------------------

 Electric field gradient in molecular frame (a.u.)
         XX             YY             ZZ             XY             XZ             YZ
 ------------------------------------------------------------------------------------------
        0.000641      -0.047993       0.047351      -0.159146       0.118546       0.137413

 Principal components (a.u.) and orientation 
 of principal axis w.r.t. absolute frame                      Asymmetry parameter eta
 --------------------------------------------------------------------------------------
       -0.284051       0.146747       0.137304                       0.033242

        0.571797       0.341298       0.746033
        0.665092       0.339551      -0.665099
       -0.480313       0.876482      -0.032840
  

 ------------------------------------------------------------
   Atom      X         Y         Z
 ------------------------------------------------------------
   35 H   -5.81898   6.09883   2.24467
 ------------------------------------------------------------

 Electric field gradient in molecular frame (a.u.)
         XX             YY             ZZ             XY             XZ             YZ
 ------------------------------------------------------------------------------------------
        0.134626      -0.132479      -0.002146      -0.029444      -0.021741      -0.205698

 Principal components (a.u.) and orientation 
 of principal axis w.r.t. absolute frame                      Asymmetry parameter eta
 --------------------------------------------------------------------------------------
       -0.286270       0.148463       0.137806                       0.037228

        0.086632      -0.013790       0.996145
        0.803799      -0.589756      -0.078068
        0.588559       0.807464      -0.040007
  

 ------------------------------------------------------------
   Atom      X         Y         Z
 ------------------------------------------------------------
   36 H   -7.00375   4.97541  -0.70936
 ------------------------------------------------------------

 Electric field gradient in molecular frame (a.u.)
         XX             YY             ZZ             XY             XZ             YZ
 ------------------------------------------------------------------------------------------
        0.041446       0.118354      -0.159800       0.055794      -0.169388       0.094266

 Principal components (a.u.) and orientation 
 of principal axis w.r.t. absolute frame                      Asymmetry parameter eta
 --------------------------------------------------------------------------------------
       -0.285874       0.148339       0.137535                       0.037794

        0.478397       0.274476       0.834146
       -0.261522       0.951326      -0.163047
        0.838297       0.140147      -0.526894
  

 ------------------------------------------------------------
   Atom      X         Y         Z
 ------------------------------------------------------------
   37 H   -1.62606  -7.36613   3.04987
 ------------------------------------------------------------

 Electric field gradient in molecular frame (a.u.)
         XX             YY             ZZ             XY             XZ             YZ
 ------------------------------------------------------------------------------------------
        0.047978      -0.187059       0.139081      -0.179358      -0.001510      -0.005605

 Principal components (a.u.) and orientation 
 of principal axis w.r.t. absolute frame                      Asymmetry parameter eta
 --------------------------------------------------------------------------------------
       -0.284045       0.145184       0.138861                       0.022264

        0.475288       0.857587      -0.196588
        0.879729      -0.466608       0.091396
        0.013349       0.216383       0.976217
  

 ------------------------------------------------------------
   Atom      X         Y         Z
 ------------------------------------------------------------
   38 H    0.86276  -5.67664   4.50470
 ------------------------------------------------------------

 Electric field gradient in molecular frame (a.u.)
         XX             YY             ZZ             XY             XZ             YZ
 ------------------------------------------------------------------------------------------
       -0.086594       0.147213      -0.060619       0.018265      -0.212916       0.019924

 Principal components (a.u.) and orientation 
 of principal axis w.r.t. absolute frame                      Asymmetry parameter eta
 --------------------------------------------------------------------------------------
       -0.288586       0.149294       0.139292                       0.034660

        0.726728      -0.095385      -0.680271
       -0.061736       0.977235      -0.202977
        0.684146       0.189506       0.704296
  

 ------------------------------------------------------------
   Atom      X         Y         Z
 ------------------------------------------------------------
   39 H   -1.99830  -4.13959   3.73091
 ------------------------------------------------------------

 Electric field gradient in molecular frame (a.u.)
         XX             YY             ZZ             XY             XZ             YZ
 ------------------------------------------------------------------------------------------
       -0.042837      -0.054457       0.097294       0.199538       0.089637      -0.086446

 Principal components (a.u.) and orientation 
 of principal axis w.r.t. absolute frame                      Asymmetry parameter eta
 --------------------------------------------------------------------------------------
       -0.288434       0.152009       0.136425                       0.054029

       -0.665107       0.746398       0.022859
        0.680675       0.618562      -0.392508
        0.307107       0.245500       0.919464
  

 ------------------------------------------------------------
   Atom      X         Y         Z
 ------------------------------------------------------------
   40 H    6.24107   5.27381  -0.08023
 ------------------------------------------------------------

 Electric field gradient in molecular frame (a.u.)
         XX             YY             ZZ             XY             XZ             YZ
 ------------------------------------------------------------------------------------------
        0.144402      -0.031815      -0.112586       0.007326       0.013553      -0.212464

 Principal components (a.u.) and orientation 
 of principal axis w.r.t. absolute frame                      Asymmetry parameter eta
 --------------------------------------------------------------------------------------
       -0.288996       0.147526       0.141469                       0.020958

       -0.034848       0.755252       0.654507
        0.637103      -0.487789       0.596793
        0.769991       0.437785      -0.464175
  

 ------------------------------------------------------------
   Atom      X         Y         Z
 ------------------------------------------------------------
   41 H    8.28436   3.40065  -1.95777
 ------------------------------------------------------------

 Electric field gradient in molecular frame (a.u.)
         XX             YY             ZZ             XY             XZ             YZ
 ------------------------------------------------------------------------------------------
       -0.247756       0.109299       0.138457       0.110713       0.056818      -0.015093

 Principal components (a.u.) and orientation 
 of principal axis w.r.t. absolute frame                      Asymmetry parameter eta
 --------------------------------------------------------------------------------------
       -0.287411       0.146753       0.140658                       0.021207

        0.952790       0.177030       0.246680
       -0.271103       0.130166       0.953708
       -0.136726       0.975560      -0.172015
  

 ------------------------------------------------------------
   Atom      X         Y         Z
 ------------------------------------------------------------
   42 H    5.71806   4.95860  -3.37879
 ------------------------------------------------------------

 Electric field gradient in molecular frame (a.u.)
         XX             YY             ZZ             XY             XZ             YZ
 ------------------------------------------------------------------------------------------
        0.107673       0.042038      -0.149711       0.059777      -0.104609       0.175337

 Principal components (a.u.) and orientation 
 of principal axis w.r.t. absolute frame                      Asymmetry parameter eta
 --------------------------------------------------------------------------------------
       -0.290154       0.147146       0.143007                       0.014265

        0.289824      -0.503643       0.813847
       -0.487022       0.654408       0.578412
        0.823900       0.563999       0.055622
  

 Task  times  cpu:      457.8s     wall:      459.6s


                                NWChem Input Module
                                -------------------


 Summary of allocated global arrays
-----------------------------------
  No active global arrays


                         GA Statistics for process    0
                         ------------------------------

       create   destroy   get      put      acc     scatter   gather  read&inc
calls:  210      210     5.15e+05 7385     3.71e+05    0        0     5817     
number of processes/call 1.00e+00 1.15e+00 1.00e+00 0.00e+00 0.00e+00
bytes total:             5.34e+08 6.03e+07 3.17e+08 0.00e+00 0.00e+00 4.65e+04
bytes remote:            1.14e+08 2.04e+07 5.37e+07 0.00e+00 0.00e+00 0.00e+00
Max memory consumed for GA by this process: 10446976 bytes

MA_summarize_allocated_blocks: starting scan ...
MA_summarize_allocated_blocks: scan completed: 0 heap blocks, 0 stack blocks
MA usage statistics:

	allocation statistics:
					      heap	     stack
					      ----	     -----
	current number of blocks	         0	         0
	maximum number of blocks	        22	        51
	current total bytes		         0	         0
	maximum total bytes		   9712544	  22540248
	maximum total K-bytes		      9713	     22541
	maximum total M-bytes		        10	        23


                                     CITATION
                                     --------
                Please cite the following reference when publishing
                           results obtained with NWChem:

                 M. Valiev, E.J. Bylaska, N. Govind, K. Kowalski,
              T.P. Straatsma, H.J.J. van Dam, D. Wang, J. Nieplocha,
                        E. Apra, T.L. Windus, W.A. de Jong
                 "NWChem: a comprehensive and scalable open-source
                  solution for large scale molecular simulations"
                      Comput. Phys. Commun. 181, 1477 (2010)
                           doi:10.1016/j.cpc.2010.04.018

                                      AUTHORS
                                      -------
          E. Apra, E. J. Bylaska, W. A. de Jong, N. Govind, K. Kowalski,
       T. P. Straatsma, M. Valiev, H. J. J. van Dam, D. Wang, T. L. Windus,
        J. Hammond, J. Autschbach, K. Bhaskaran-Nair, J. Brabec, K. Lopata,
       S. A. Fischer, S. Krishnamoorthy, W. Ma, M. Klemm, O. Villa, Y. Chen,
    V. Anisimov, F. Aquino, S. Hirata, M. T. Hackler, T. Risthaus, M. Malagoli,
       A. Marenich, A. Otero-de-la-Roza, J. Mullin, P. Nichols, R. Peverati,
     J. Pittner, Y. Zhao, P.-D. Fan, A. Fonari, M. Williamson, R. J. Harrison,
       J. R. Rehr, M. Dupuis, D. Silverstein, D. M. A. Smith, J. Nieplocha,
        V. Tipparaju, M. Krishnan, B. E. Van Kuiken, A. Vazquez-Mayagoitia,
        L. Jensen, M. Swart, Q. Wu, T. Van Voorhis, A. A. Auer, M. Nooijen,
      L. D. Crosby, E. Brown, G. Cisneros, G. I. Fann, H. Fruchtl, J. Garza,
        K. Hirao, R. A. Kendall, J. A. Nichols, K. Tsemekhman, K. Wolinski,
     J. Anchell, D. E. Bernholdt, P. Borowski, T. Clark, D. Clerc, H. Dachsel,
   M. J. O. Deegan, K. Dyall, D. Elwood, E. Glendening, M. Gutowski, A. C. Hess,
         J. Jaffe, B. G. Johnson, J. Ju, R. Kobayashi, R. Kutteh, Z. Lin,
   R. Littlefield, X. Long, B. Meng, T. Nakajima, S. Niu, L. Pollack, M. Rosing,
   K. Glaesemann, G. Sandrone, M. Stave, H. Taylor, G. Thomas, J. H. van Lenthe,
                               A. T. Wong, Z. Zhang.

 Total times  cpu:      458.1s     wall:      460.0s
