# Supplementary material for: Reference-free NOE NMR analysis
Source: Chem Sci. 2020 Aug 31;11(36):9930–6. doi: 10.1039/d0sc02970j (PMC8162118; doi:10.1039/d0sc02970j)
Supplement: SC-011-D0SC02970J-s002 [file SC-011-D0SC02970J-s002.piz › artemisinin_structures/artemisin_RSSSSSR/artemisin_RSSSSSR_b36311.out.xyz]

42
./artemisin_RSSSSSR_b36311.out
C         -1.23863       -0.43927       -0.33979
O         -1.18195       -1.44384       -1.34876
C         -0.80145       -2.66379       -0.85925
C          0.24415       -2.62566        0.26111
C          1.02396       -1.31081        0.12187
C          0.14445       -0.04057        0.21856
C          2.28305       -1.18393        0.96397
C          3.12572        0.00809        0.48733
C          2.46236        0.85911       -0.62705
C          1.00198        1.21272       -0.21930
C          0.26701        2.12221       -1.19958
C         -0.94457        2.76691       -0.51525
C         -1.80494        1.73651        0.22787
O         -2.03795        0.66487       -0.68663
C         -3.17220        2.35037        0.53824
O         -1.23412       -3.71036       -1.32759
C         -0.33653       -2.93582        1.63237
C          3.33889        2.09213       -0.88487
O         -1.22591        1.42930        1.53281
O         -0.24562        0.29390        1.56413
H         -1.83610       -0.89821        0.46142
H          0.94950       -3.43361        0.01785
H          1.36979       -1.36846       -0.92290
H          2.88352       -2.09878        0.89326
H          2.03296       -1.06019        2.02413
H          4.09329       -0.36272        0.12542
H          3.35226        0.64182        1.35481
H          2.44978        0.28739       -1.56351
H          1.15112        1.83364        0.68019
H         -0.03923        1.55488       -2.08644
H          0.90455        2.93483       -1.55949
H         -1.53012        3.26310       -1.29930
H         -0.60106        3.54119        0.18196
H         -3.80092        1.62290        1.06535
H         -3.07927        3.22736        1.18783
H         -3.70622        2.63288       -0.37538
H         -0.86047       -3.89799        1.61392
H          0.45655       -3.00395        2.38378
H         -1.05746       -2.19058        1.97431
H          3.30263        2.79078       -0.04245
H          4.38389        1.79955       -1.03601
H          3.02587        2.62398       -1.78798
