# Supplementary material for: Reference-free NOE NMR analysis
Source: Chem Sci. 2020 Aug 31;11(36):9930–6. doi: 10.1039/d0sc02970j (PMC8162118; doi:10.1039/d0sc02970j)
Supplement: SC-011-D0SC02970J-s002 [file SC-011-D0SC02970J-s002.piz › artemisinin_structures/artemisin_RSSSSSR/artemisin_RSSSSSR_b36311.nw]

start molecule

title molecule
 

geometry units angstroms print xyz autosym
  C       -0.11680        0.78020       -2.87430
  O       -0.51640        0.81100       -4.24170
  C        0.28260        1.61550       -5.00790
  C        0.79270        2.88530       -4.31700
  C       -0.19250        3.22690       -3.19050
  C       -0.35030        2.11170       -2.12850
  C       -0.02800        4.59340       -2.54540
  C       -1.25750        4.93070       -1.68940
  C       -2.29830        3.78570       -1.58060
  C       -1.58080        2.45770       -1.19900
  C       -2.51150        1.26880       -0.97850
  C       -1.78940        0.17270       -0.18540
  C       -0.40740       -0.14840       -0.76950
  O       -0.59280       -0.34170       -2.17210
  C        0.08080       -1.48490       -0.20560
  O        0.52430        1.35570       -6.18090
  C        2.26470        2.81170       -3.94080
  C       -3.37990        4.20480       -0.57580
  O        0.57930        0.83100       -0.32260
  O        0.74450        2.04020       -1.19530
  H        0.96200        0.57040       -2.91550
  H        0.69060        3.67880       -5.07160
  H       -1.14800        3.26980       -3.73790
  H        0.09700        5.36580       -3.31370
  H        0.87530        4.62620       -1.92510
  H       -1.74730        5.82030       -2.10580
  H       -0.91410        5.21830       -0.68700
  H       -2.80480        3.66060       -2.54590
  H       -1.17690        2.68600       -0.19820
  H       -2.87060        0.88490       -1.94070
  H       -3.40160        1.54730       -0.40710
  H       -2.43220       -0.71620       -0.20730
  H       -1.69060        0.48450        0.86180
  H        1.06640       -1.73060       -0.61860
  H        0.18810       -1.44470        0.88370
  H       -0.59220       -2.30700       -0.47190
  H        2.87010        2.57130       -4.82190
  H        2.61430        3.77250       -3.54980
  H        2.48090        2.04760       -3.19150
  H       -2.98830        4.22560        0.44660
  H       -3.76100        5.20460       -0.81170
  H       -4.23670        3.52540       -0.60340
end
BASIS "ao basis" PRINT
* library 6-31G*
END
scf
 direct
end
dft
xc b3lyp
end
property
 efieldgrad
end
task dft property
