# Supplementary material for: Reference-free NOE NMR analysis
Source: Chem Sci. 2020 Aug 31;11(36):9930–6. doi: 10.1039/d0sc02970j (PMC8162118; doi:10.1039/d0sc02970j)
Supplement: SC-011-D0SC02970J-s002 [file SC-011-D0SC02970J-s002.piz › artemisinin_structures/artemisin_RRSRSSR/artemisin_RRSRSSR_b36311.out]

 argument  1 = artemisin_SRSRSRR/artemisin_SRSRSRR_b36311.nw
  Warning: test file already existed: ./molecule.dir_check_s.5
                                         
                                         


              Northwest Computational Chemistry Package (NWChem) 6.6
              ------------------------------------------------------


                    Environmental Molecular Sciences Laboratory
                       Pacific Northwest National Laboratory
                                Richland, WA 99352

                              Copyright (c) 1994-2015
                       Pacific Northwest National Laboratory
                            Battelle Memorial Institute

             NWChem is an open-source computational chemistry package
                        distributed under the terms of the
                      Educational Community License (ECL) 2.0
             A copy of the license is included with this distribution
                              in the LICENSE.TXT file

                                  ACKNOWLEDGMENT
                                  --------------

            This software and its documentation were developed at the
            EMSL at Pacific Northwest National Laboratory, a multiprogram
            national laboratory, operated for the U.S. Department of Energy
            by Battelle under Contract Number DE-AC05-76RL01830. Support
            for this work was provided by the Department of Energy Office
            of Biological and Environmental Research, Office of Basic
            Energy Sciences, and the Office of Advanced Scientific Computing.


           Job information
           ---------------

    hostname        = nmrserver1
    program         = /home/software/NWChem/bin/nwchem
    date            = Sun Jul 23 17:16:10 2017

    compiled        = Mon_Dec_26_22:57:25_2016
    source          = /home/software/src/nwchem-6.6
    nwchem branch   = 6.6
    nwchem revision = 27746
    ga revision     = 10594
    input           = artemisin_SRSRSRR/artemisin_SRSRSRR_b36311.nw
    prefix          = molecule.
    data base       = ./molecule.db
    status          = startup
    nproc           =        6
    time left       =     -1s


           Memory information
           ------------------

    heap     =   13107198 doubles =    100.0 Mbytes
    stack    =   13107195 doubles =    100.0 Mbytes
    global   =   26214400 doubles =    200.0 Mbytes (distinct from heap & stack)
    total    =   52428793 doubles =    400.0 Mbytes
    verify   = yes
    hardfail = no 


           Directory information
           ---------------------

  0 permanent = .
  0 scratch   = .


                                NWChem Input Module
                                -------------------


                                     molecule
                                     --------

 Scaling coordinates for geometry "geometry" by  1.889725989
 (inverse scale =  0.529177249)

 C1  symmetry detected

          ------
          auto-z
          ------


                             Geometry "geometry" -> ""
                             -------------------------

 Output coordinates in angstroms (scale by  1.889725989 to convert to a.u.)

  No.       Tag          Charge          X              Y              Z
 ---- ---------------- ---------- -------------- -------------- --------------
    1 C                    6.0000    -0.86793741    -0.16517605     0.90770207
    2 O                    8.0000    -1.77966171    -1.23742032     0.65477990
    3 C                    6.0000    -1.24380416    -2.43167501     0.31455833
    4 C                    6.0000    -0.17135358    -2.37332369    -0.76003026
    5 C                    6.0000     0.88256639    -1.27260074    -0.52758901
    6 C                    6.0000     0.18346455     0.05915017    -0.19860999
    7 C                    6.0000     1.95470309    -1.59335142     0.51630725
    8 C                    6.0000     3.01557797    -0.48913384     0.60401876
    9 C                    6.0000     2.62307180     0.83709142    -0.08047580
   10 C                    6.0000     1.15542485     1.19511912     0.26054409
   11 C                    6.0000     0.72149851     2.55997632    -0.31223887
   12 C                    6.0000    -0.74601904     2.94601754    -0.05467966
   13 C                    6.0000    -1.78211763     1.80426226    -0.01150268
   14 O                    8.0000    -1.59232773     1.03448034     1.17913921
   15 C                    6.0000    -3.18597865     2.40301804     0.09458845
   16 O                    8.0000    -1.70505448    -3.47832274     0.75581041
   17 C                    6.0000     0.45048568    -3.75369741    -0.98475892
   18 C                    6.0000     3.62735601     1.92276267     0.31962614
   19 O                    8.0000    -1.78040867     0.98103933    -1.18235657
   20 O                    8.0000    -0.42485255     0.48836178    -1.43884313
   21 H                    1.0000    -0.37240637    -0.41702498     1.85289412
   22 H                    1.0000    -0.71516475    -2.12825522    -1.68389828
   23 H                    1.0000     1.40099045    -1.16572790    -1.49289779
   24 H                    1.0000     2.46491852    -2.53391725     0.28107966
   25 H                    1.0000     1.49738297    -1.73768300     1.50228702
   26 H                    1.0000     3.94640621    -0.85307112     0.14965686
   27 H                    1.0000     3.24715823    -0.31658509     1.66304987
   28 H                    1.0000     2.70988486     0.70666493    -1.16764792
   29 H                    1.0000     1.11557512     1.27783264     1.35675435
   30 H                    1.0000     0.90677291     2.57521055    -1.39451911
   31 H                    1.0000     1.34604307     3.35996492     0.10234710
   32 H                    1.0000    -1.02809420     3.67084025    -0.82905583
   33 H                    1.0000    -0.77920238     3.47647595     0.90654084
   34 H                    1.0000    -3.93635854     1.60648576     0.16435329
   35 H                    1.0000    -3.29137042     3.02429622     0.99059413
   36 H                    1.0000    -3.43248414     3.00108595    -0.78919619
   37 H                    1.0000    -0.30682140    -4.46318873    -1.33747327
   38 H                    1.0000     1.24145248    -3.71068218    -1.74060188
   39 H                    1.0000     0.86924617    -4.16686919    -0.06112690
   40 H                    1.0000     3.52035179     2.19374080     1.37532504
   41 H                    1.0000     4.65500614     1.57768226     0.16122018
   42 H                    1.0000     3.49752422     2.82698099    -0.28268325

      Atomic Mass 
      ----------- 

      C                 12.000000
      O                 15.994910
      H                  1.007825


 Effective nuclear repulsion energy (a.u.)    1845.1104511516

            Nuclear Dipole moment (a.u.) 
            ----------------------------
        X                 Y               Z
 ---------------- ---------------- ----------------
    -0.0000000000    -0.0000000000     0.0000000000


                                Z-matrix (autoz)
                                -------- 

 Units are Angstrom for bonds and degrees for angles

      Type          Name      I     J     K     L     M      Value
      ----------- --------  ----- ----- ----- ----- ----- ----------
    1 Stretch                  1     2                       1.43001
    2 Stretch                  1     6                       1.54263
    3 Stretch                  1    14                       1.42744
    4 Stretch                  1    21                       1.09652
    5 Stretch                  2     3                       1.35246
    6 Stretch                  3     4                       1.51931
    7 Stretch                  3    16                       1.22594
    8 Stretch                  4     5                       1.54155
    9 Stretch                  4    17                       1.53056
   10 Stretch                  4    22                       1.09969
   11 Stretch                  5     6                       1.53965
   12 Stretch                  5     7                       1.53038
   13 Stretch                  5    23                       1.10091
   14 Stretch                  6    10                       1.56395
   15 Stretch                  6    20                       1.44653
   16 Stretch                  7     8                       1.53377
   17 Stretch                  7    24                       1.09559
   18 Stretch                  7    25                       1.09642
   19 Stretch                  8     9                       1.54320
   20 Stretch                  8    26                       1.09788
   21 Stretch                  8    27                       1.09770
   22 Stretch                  9    10                       1.54870
   23 Stretch                  9    18                       1.53211
   24 Stretch                  9    28                       1.09840
   25 Stretch                 10    11                       1.54247
   26 Stretch                 10    29                       1.10005
   27 Stretch                 11    12                       1.53915
   28 Stretch                 11    30                       1.09813
   29 Stretch                 11    31                       1.09632
   30 Stretch                 12    13                       1.54239
   31 Stretch                 12    32                       1.09754
   32 Stretch                 12    33                       1.09838
   33 Stretch                 13    14                       1.43046
   34 Stretch                 13    15                       1.52990
   35 Stretch                 13    19                       1.43129
   36 Stretch                 15    34                       1.09654
   37 Stretch                 15    35                       1.09541
   38 Stretch                 15    36                       1.09523
   39 Stretch                 17    37                       1.09604
   40 Stretch                 17    38                       1.09489
   41 Stretch                 17    39                       1.09507
   42 Stretch                 18    40                       1.09516
   43 Stretch                 18    41                       1.09555
   44 Stretch                 18    42                       1.09419
   45 Stretch                 19    20                       1.46494
   46 Bend                     1     2     3               117.00002
   47 Bend                     1     6     5               109.68991
   48 Bend                     1     6    10               108.58147
   49 Bend                     1     6    20               111.80254
   50 Bend                     1    14    13               111.18105
   51 Bend                     2     1     6               114.62884
   52 Bend                     2     1    14               109.89200
   53 Bend                     2     1    21               105.56691
   54 Bend                     2     3     4               115.06764
   55 Bend                     2     3    16               120.94873
   56 Bend                     3     4     5               113.78904
   57 Bend                     3     4    17               110.85464
   58 Bend                     3     4    22               104.69633
   59 Bend                     4     3    16               123.56937
   60 Bend                     4     5     6               109.84062
   61 Bend                     4     5     7               115.60468
   62 Bend                     4     5    23               105.01376
   63 Bend                     4    17    37               110.50778
   64 Bend                     4    17    38               111.06544
   65 Bend                     4    17    39               111.82689
   66 Bend                     5     4    17               112.85163
   67 Bend                     5     4    22               107.79657
   68 Bend                     5     6    10               114.12978
   69 Bend                     5     6    20               105.33152
   70 Bend                     5     7     8               111.88128
   71 Bend                     5     7    24               111.08380
   72 Bend                     5     7    25               110.41321
   73 Bend                     6     1    14               111.10246
   74 Bend                     6     1    21               110.09500
   75 Bend                     6     5     7               110.71023
   76 Bend                     6     5    23               108.49399
   77 Bend                     6    10     9               110.87854
   78 Bend                     6    10    11               111.02981
   79 Bend                     6    10    29               108.94510
   80 Bend                     6    20    19               109.80445
   81 Bend                     7     5    23               106.77067
   82 Bend                     7     8     9               114.67199
   83 Bend                     7     8    26               108.91194
   84 Bend                     7     8    27               108.31628
   85 Bend                     8     7    24               107.95271
   86 Bend                     8     7    25               109.38095
   87 Bend                     8     9    10               110.00123
   88 Bend                     8     9    18               109.05212
   89 Bend                     8     9    28               108.47378
   90 Bend                     9     8    26               108.47926
   91 Bend                     9     8    27               110.27329
   92 Bend                     9    10    11               112.91643
   93 Bend                     9    10    29               105.73221
   94 Bend                     9    18    40               111.28596
   95 Bend                     9    18    41               110.72632
   96 Bend                     9    18    42               111.34963
   97 Bend                    10     6    20               107.31044
   98 Bend                    10     9    18               113.56984
   99 Bend                    10     9    28               108.68084
  100 Bend                    10    11    12               115.34209
  101 Bend                    10    11    30               109.31697
  102 Bend                    10    11    31               110.18134
  103 Bend                    11    10    29               107.05698
  104 Bend                    11    12    13               117.35516
  105 Bend                    11    12    32               107.01483
  106 Bend                    11    12    33               107.24023
  107 Bend                    12    11    30               108.80271
  108 Bend                    12    11    31               107.26911
  109 Bend                    12    13    14               109.42241
  110 Bend                    12    13    15               109.18610
  111 Bend                    12    13    19               113.70708
  112 Bend                    13    12    32               109.63175
  113 Bend                    13    12    33               108.22261
  114 Bend                    13    15    34               110.36864
  115 Bend                    13    15    35               111.52945
  116 Bend                    13    15    36               111.36368
  117 Bend                    13    19    20               109.74068
  118 Bend                    14     1    21               104.97799
  119 Bend                    14    13    15               105.94044
  120 Bend                    14    13    19               111.79099
  121 Bend                    15    13    19               106.43474
  122 Bend                    17     4    22               106.17331
  123 Bend                    18     9    28               106.90642
  124 Bend                    24     7    25               105.92094
  125 Bend                    26     8    27               105.81395
  126 Bend                    30    11    31               105.45407
  127 Bend                    32    12    33               106.90262
  128 Bend                    34    15    35               107.10425
  129 Bend                    34    15    36               107.09668
  130 Bend                    35    15    36               109.18893
  131 Bend                    37    17    38               107.60360
  132 Bend                    37    17    39               106.94273
  133 Bend                    38    17    39               108.71320
  134 Bend                    40    18    41               107.99699
  135 Bend                    40    18    42               108.33429
  136 Bend                    41    18    42               106.97814
  137 Torsion                  1     2     3     4         -47.41888
  138 Torsion                  1     2     3    16         139.71266
  139 Torsion                  1     6     5     4          49.42796
  140 Torsion                  1     6     5     7         -79.44439
  141 Torsion                  1     6     5    23         163.70086
  142 Torsion                  1     6    10     9         137.85315
  143 Torsion                  1     6    10    11         -95.76681
  144 Torsion                  1     6    10    29          21.89297
  145 Torsion                  1     6    20    19          17.48996
  146 Torsion                  1    14    13    12        -100.20213
  147 Torsion                  1    14    13    15         142.20979
  148 Torsion                  1    14    13    19          26.67442
  149 Torsion                  2     1     6     5         -51.11575
  150 Torsion                  2     1     6    10        -176.45191
  151 Torsion                  2     1     6    20          65.34648
  152 Torsion                  2     1    14    13         -93.18792
  153 Torsion                  2     3     4     5          46.69722
  154 Torsion                  2     3     4    17         175.16635
  155 Torsion                  2     3     4    22         -70.75008
  156 Torsion                  3     2     1     6          50.86134
  157 Torsion                  3     2     1    14         176.81151
  158 Torsion                  3     2     1    21         -70.47558
  159 Torsion                  3     4     5     6         -48.05431
  160 Torsion                  3     4     5     7          78.08944
  161 Torsion                  3     4     5    23        -164.53627
  162 Torsion                  3     4    17    37          62.09000
  163 Torsion                  3     4    17    38        -178.56364
  164 Torsion                  3     4    17    39         -56.92050
  165 Torsion                  4     5     6    10         171.51074
  166 Torsion                  4     5     6    20         -71.04552
  167 Torsion                  4     5     7     8         175.73367
  168 Torsion                  4     5     7    24          55.01425
  169 Torsion                  4     5     7    25         -62.19069
  170 Torsion                  5     4     3    16        -140.64438
  171 Torsion                  5     4    17    37        -168.93685
  172 Torsion                  5     4    17    38         -49.59048
  173 Torsion                  5     4    17    39          72.05265
  174 Torsion                  5     6     1    14        -176.43466
  175 Torsion                  5     6     1    21          67.70553
  176 Torsion                  5     6    10     9          15.16399
  177 Torsion                  5     6    10    11         141.54403
  178 Torsion                  5     6    10    29        -100.79619
  179 Torsion                  5     6    20    19         136.56458
  180 Torsion                  5     7     8     9          14.48896
  181 Torsion                  5     7     8    26        -107.25243
  182 Torsion                  5     7     8    27         138.11148
  183 Torsion                  6     1    14    13          34.74050
  184 Torsion                  6     5     4    17        -175.49663
  185 Torsion                  6     5     4    22          67.58409
  186 Torsion                  6     5     7     8         -58.56603
  187 Torsion                  6     5     7    24        -179.28545
  188 Torsion                  6     5     7    25          63.50962
  189 Torsion                  6    10     9     8         -58.57021
  190 Torsion                  6    10     9    18         178.89607
  191 Torsion                  6    10     9    28          60.05199
  192 Torsion                  6    10    11    12          52.38772
  193 Torsion                  6    10    11    30         -70.56271
  194 Torsion                  6    10    11    31         173.99062
  195 Torsion                  6    20    19    13          43.28465
  196 Torsion                  7     5     4    17         -49.35288
  197 Torsion                  7     5     4    22        -166.27216
  198 Torsion                  7     5     6    10          42.63839
  199 Torsion                  7     5     6    20         160.08213
  200 Torsion                  7     8     9    10          43.51678
  201 Torsion                  7     8     9    18         168.67924
  202 Torsion                  7     8     9    28         -75.23260
  203 Torsion                  8     7     5    23          59.34622
  204 Torsion                  8     9    10    11         176.10320
  205 Torsion                  8     9    10    29          59.36346
  206 Torsion                  8     9    18    40         -69.49044
  207 Torsion                  8     9    18    41          50.63900
  208 Torsion                  8     9    18    42         169.52862
  209 Torsion                  9     8     7    24         137.01132
  210 Torsion                  9     8     7    25        -108.17609
  211 Torsion                  9    10     6    20        -101.13610
  212 Torsion                  9    10    11    12         177.63246
  213 Torsion                  9    10    11    30          54.68203
  214 Torsion                  9    10    11    31         -60.76464
  215 Torsion                 10     6     1    14          58.22918
  216 Torsion                 10     6     1    21         -57.63063
  217 Torsion                 10     6     5    23         -74.21636
  218 Torsion                 10     6    20    19        -101.46734
  219 Torsion                 10     9     8    26         165.49378
  220 Torsion                 10     9     8    27         -79.05455
  221 Torsion                 10     9    18    40          53.56568
  222 Torsion                 10     9    18    41         173.69512
  223 Torsion                 10     9    18    42         -67.41525
  224 Torsion                 10    11    12    13         -33.01242
  225 Torsion                 10    11    12    32        -156.64796
  226 Torsion                 10    11    12    33          88.93842
  227 Torsion                 11    10     6    20          25.24394
  228 Torsion                 11    10     9    18          53.56948
  229 Torsion                 11    10     9    28         -65.27460
  230 Torsion                 11    12    13    14          70.83467
  231 Torsion                 11    12    13    15        -173.63258
  232 Torsion                 11    12    13    19         -54.94926
  233 Torsion                 12    11    10    29         -66.41486
  234 Torsion                 12    13    15    34        -177.89662
  235 Torsion                 12    13    15    35         -58.96748
  236 Torsion                 12    13    15    36          63.28988
  237 Torsion                 12    13    19    20          53.44063
  238 Torsion                 13    12    11    30          90.21069
  239 Torsion                 13    12    11    31        -156.17221
  240 Torsion                 13    14     1    21         153.71855
  241 Torsion                 14     1     6    20         -59.97242
  242 Torsion                 14    13    12    32        -166.86616
  243 Torsion                 14    13    12    33         -50.60751
  244 Torsion                 14    13    15    34         -60.15066
  245 Torsion                 14    13    15    35          58.77849
  246 Torsion                 14    13    15    36        -178.96415
  247 Torsion                 14    13    19    20         -71.07838
  248 Torsion                 15    13    12    32         -51.33341
  249 Torsion                 15    13    12    33          64.92524
  250 Torsion                 15    13    19    20         173.68866
  251 Torsion                 16     3     4    17         -12.17526
  252 Torsion                 16     3     4    22         101.90831
  253 Torsion                 17     4     5    23          68.02140
  254 Torsion                 18     9     8    26         -69.34376
  255 Torsion                 18     9     8    27          46.10791
  256 Torsion                 18     9    10    29         -63.17026
  257 Torsion                 19    13    12    32          67.34992
  258 Torsion                 19    13    12    33        -176.39144
  259 Torsion                 19    13    15    34          58.97742
  260 Torsion                 19    13    15    35         177.90657
  261 Torsion                 19    13    15    36         -59.83607
  262 Torsion                 20     6     1    21        -175.83223
  263 Torsion                 20     6     5    23          43.22737
  264 Torsion                 20     6    10    29         142.90372
  265 Torsion                 22     4     5    23         -48.89787
  266 Torsion                 22     4    17    37         -51.06091
  267 Torsion                 22     4    17    38          68.28546
  268 Torsion                 22     4    17    39        -170.07141
  269 Torsion                 23     5     7    24         -61.37320
  270 Torsion                 23     5     7    25        -178.57814
  271 Torsion                 24     7     8    26          15.26993
  272 Torsion                 24     7     8    27         -99.36616
  273 Torsion                 25     7     8    26         130.08252
  274 Torsion                 25     7     8    27          15.44643
  275 Torsion                 26     8     9    28          46.74439
  276 Torsion                 27     8     9    28         162.19607
  277 Torsion                 28     9    10    29         177.98566
  278 Torsion                 28     9    18    40         173.42253
  279 Torsion                 28     9    18    41         -66.44802
  280 Torsion                 28     9    18    42          52.44160
  281 Torsion                 29    10    11    30         170.63471
  282 Torsion                 29    10    11    31          55.18804
  283 Torsion                 30    11    12    32         -33.42484
  284 Torsion                 30    11    12    33        -147.83846
  285 Torsion                 31    11    12    32          80.19225
  286 Torsion                 31    11    12    33         -34.22137


            XYZ format geometry
            -------------------
    42
 geometry
 C                    -0.86793741    -0.16517605     0.90770207
 O                    -1.77966171    -1.23742032     0.65477990
 C                    -1.24380416    -2.43167501     0.31455833
 C                    -0.17135358    -2.37332369    -0.76003026
 C                     0.88256639    -1.27260074    -0.52758901
 C                     0.18346455     0.05915017    -0.19860999
 C                     1.95470309    -1.59335142     0.51630725
 C                     3.01557797    -0.48913384     0.60401876
 C                     2.62307180     0.83709142    -0.08047580
 C                     1.15542485     1.19511912     0.26054409
 C                     0.72149851     2.55997632    -0.31223887
 C                    -0.74601904     2.94601754    -0.05467966
 C                    -1.78211763     1.80426226    -0.01150268
 O                    -1.59232773     1.03448034     1.17913921
 C                    -3.18597865     2.40301804     0.09458845
 O                    -1.70505448    -3.47832274     0.75581041
 C                     0.45048568    -3.75369741    -0.98475892
 C                     3.62735601     1.92276267     0.31962614
 O                    -1.78040867     0.98103933    -1.18235657
 O                    -0.42485255     0.48836178    -1.43884313
 H                    -0.37240637    -0.41702498     1.85289412
 H                    -0.71516475    -2.12825522    -1.68389828
 H                     1.40099045    -1.16572790    -1.49289779
 H                     2.46491852    -2.53391725     0.28107966
 H                     1.49738297    -1.73768300     1.50228702
 H                     3.94640621    -0.85307112     0.14965686
 H                     3.24715823    -0.31658509     1.66304987
 H                     2.70988486     0.70666493    -1.16764792
 H                     1.11557512     1.27783264     1.35675435
 H                     0.90677291     2.57521055    -1.39451911
 H                     1.34604307     3.35996492     0.10234710
 H                    -1.02809420     3.67084025    -0.82905583
 H                    -0.77920238     3.47647595     0.90654084
 H                    -3.93635854     1.60648576     0.16435329
 H                    -3.29137042     3.02429622     0.99059413
 H                    -3.43248414     3.00108595    -0.78919619
 H                    -0.30682140    -4.46318873    -1.33747327
 H                     1.24145248    -3.71068218    -1.74060188
 H                     0.86924617    -4.16686919    -0.06112690
 H                     3.52035179     2.19374080     1.37532504
 H                     4.65500614     1.57768226     0.16122018
 H                     3.49752422     2.82698099    -0.28268325

 ==============================================================================
                                internuclear distances
 ------------------------------------------------------------------------------
       center one      |      center two      | atomic units |  angstroms
 ------------------------------------------------------------------------------
    2 O                |   1 C                |     2.70232  |     1.43001
    3 C                |   2 O                |     2.55577  |     1.35246
    4 C                |   3 C                |     2.87108  |     1.51931
    5 C                |   4 C                |     2.91310  |     1.54155
    6 C                |   1 C                |     2.91514  |     1.54263
    6 C                |   5 C                |     2.90952  |     1.53965
    7 C                |   5 C                |     2.89201  |     1.53038
    8 C                |   7 C                |     2.89840  |     1.53377
    9 C                |   8 C                |     2.91623  |     1.54320
   10 C                |   6 C                |     2.95545  |     1.56395
   10 C                |   9 C                |     2.92662  |     1.54870
   11 C                |  10 C                |     2.91484  |     1.54247
   12 C                |  11 C                |     2.90857  |     1.53915
   13 C                |  12 C                |     2.91470  |     1.54239
   14 O                |   1 C                |     2.69748  |     1.42744
   14 O                |  13 C                |     2.70318  |     1.43046
   15 C                |  13 C                |     2.89109  |     1.52990
   16 O                |   3 C                |     2.31669  |     1.22594
   17 C                |   4 C                |     2.89234  |     1.53056
   18 C                |   9 C                |     2.89526  |     1.53211
   19 O                |  13 C                |     2.70475  |     1.43129
   20 O                |   6 C                |     2.73355  |     1.44653
   21 H                |   1 C                |     2.07213  |     1.09652
   22 H                |   4 C                |     2.07812  |     1.09969
   23 H                |   5 C                |     2.08042  |     1.10091
   24 H                |   7 C                |     2.07036  |     1.09559
   25 H                |   7 C                |     2.07193  |     1.09642
   26 H                |   8 C                |     2.07469  |     1.09788
   27 H                |   8 C                |     2.07436  |     1.09770
   28 H                |   9 C                |     2.07568  |     1.09840
   29 H                |  10 C                |     2.07879  |     1.10005
   30 H                |  11 C                |     2.07516  |     1.09813
   31 H                |  11 C                |     2.07175  |     1.09632
   32 H                |  12 C                |     2.07405  |     1.09754
   33 H                |  12 C                |     2.07563  |     1.09838
   34 H                |  15 C                |     2.07216  |     1.09654
   35 H                |  15 C                |     2.07002  |     1.09541
   36 H                |  15 C                |     2.06968  |     1.09523
   37 H                |  17 C                |     2.07121  |     1.09604
   38 H                |  17 C                |     2.06904  |     1.09489
   39 H                |  17 C                |     2.06937  |     1.09507
   40 H                |  18 C                |     2.06956  |     1.09516
   41 H                |  18 C                |     2.07030  |     1.09555
   42 H                |  18 C                |     2.06771  |     1.09419
 ------------------------------------------------------------------------------
                         number of included internuclear distances:         44
 ==============================================================================


 ==============================================================================
                                 internuclear angles
 ------------------------------------------------------------------------------
        center 1       |       center 2       |       center 3       |  degrees
 ------------------------------------------------------------------------------
    2 O                |   1 C                |   6 C                |   114.63
    2 O                |   1 C                |  14 O                |   109.89
    2 O                |   1 C                |  21 H                |   105.57
    6 C                |   1 C                |  14 O                |   111.10
    6 C                |   1 C                |  21 H                |   110.10
   14 O                |   1 C                |  21 H                |   104.98
    1 C                |   2 O                |   3 C                |   117.00
    2 O                |   3 C                |   4 C                |   115.07
    2 O                |   3 C                |  16 O                |   120.95
    4 C                |   3 C                |  16 O                |   123.57
    3 C                |   4 C                |   5 C                |   113.79
    3 C                |   4 C                |  17 C                |   110.85
    3 C                |   4 C                |  22 H                |   104.70
    5 C                |   4 C                |  17 C                |   112.85
    5 C                |   4 C                |  22 H                |   107.80
   17 C                |   4 C                |  22 H                |   106.17
    4 C                |   5 C                |   6 C                |   109.84
    4 C                |   5 C                |   7 C                |   115.60
    4 C                |   5 C                |  23 H                |   105.01
    6 C                |   5 C                |   7 C                |   110.71
    6 C                |   5 C                |  23 H                |   108.49
    7 C                |   5 C                |  23 H                |   106.77
    1 C                |   6 C                |   5 C                |   109.69
    1 C                |   6 C                |  10 C                |   108.58
    1 C                |   6 C                |  20 O                |   111.80
    5 C                |   6 C                |  10 C                |   114.13
    5 C                |   6 C                |  20 O                |   105.33
   10 C                |   6 C                |  20 O                |   107.31
    5 C                |   7 C                |   8 C                |   111.88
    5 C                |   7 C                |  24 H                |   111.08
    5 C                |   7 C                |  25 H                |   110.41
    8 C                |   7 C                |  24 H                |   107.95
    8 C                |   7 C                |  25 H                |   109.38
   24 H                |   7 C                |  25 H                |   105.92
    7 C                |   8 C                |   9 C                |   114.67
    7 C                |   8 C                |  26 H                |   108.91
    7 C                |   8 C                |  27 H                |   108.32
    9 C                |   8 C                |  26 H                |   108.48
    9 C                |   8 C                |  27 H                |   110.27
   26 H                |   8 C                |  27 H                |   105.81
    8 C                |   9 C                |  10 C                |   110.00
    8 C                |   9 C                |  18 C                |   109.05
    8 C                |   9 C                |  28 H                |   108.47
   10 C                |   9 C                |  18 C                |   113.57
   10 C                |   9 C                |  28 H                |   108.68
   18 C                |   9 C                |  28 H                |   106.91
    6 C                |  10 C                |   9 C                |   110.88
    6 C                |  10 C                |  11 C                |   111.03
    6 C                |  10 C                |  29 H                |   108.95
    9 C                |  10 C                |  11 C                |   112.92
    9 C                |  10 C                |  29 H                |   105.73
   11 C                |  10 C                |  29 H                |   107.06
   10 C                |  11 C                |  12 C                |   115.34
   10 C                |  11 C                |  30 H                |   109.32
   10 C                |  11 C                |  31 H                |   110.18
   12 C                |  11 C                |  30 H                |   108.80
   12 C                |  11 C                |  31 H                |   107.27
   30 H                |  11 C                |  31 H                |   105.45
   11 C                |  12 C                |  13 C                |   117.36
   11 C                |  12 C                |  32 H                |   107.01
   11 C                |  12 C                |  33 H                |   107.24
   13 C                |  12 C                |  32 H                |   109.63
   13 C                |  12 C                |  33 H                |   108.22
   32 H                |  12 C                |  33 H                |   106.90
   12 C                |  13 C                |  14 O                |   109.42
   12 C                |  13 C                |  15 C                |   109.19
   12 C                |  13 C                |  19 O                |   113.71
   14 O                |  13 C                |  15 C                |   105.94
   14 O                |  13 C                |  19 O                |   111.79
   15 C                |  13 C                |  19 O                |   106.43
    1 C                |  14 O                |  13 C                |   111.18
   13 C                |  15 C                |  34 H                |   110.37
   13 C                |  15 C                |  35 H                |   111.53
   13 C                |  15 C                |  36 H                |   111.36
   34 H                |  15 C                |  35 H                |   107.10
   34 H                |  15 C                |  36 H                |   107.10
   35 H                |  15 C                |  36 H                |   109.19
    4 C                |  17 C                |  37 H                |   110.51
    4 C                |  17 C                |  38 H                |   111.07
    4 C                |  17 C                |  39 H                |   111.83
   37 H                |  17 C                |  38 H                |   107.60
   37 H                |  17 C                |  39 H                |   106.94
   38 H                |  17 C                |  39 H                |   108.71
    9 C                |  18 C                |  40 H                |   111.29
    9 C                |  18 C                |  41 H                |   110.73
    9 C                |  18 C                |  42 H                |   111.35
   40 H                |  18 C                |  41 H                |   108.00
   40 H                |  18 C                |  42 H                |   108.33
   41 H                |  18 C                |  42 H                |   106.98
 ------------------------------------------------------------------------------
                            number of included internuclear angles:         89
 ==============================================================================


 Summary of "ao basis" -> "" (cartesian)
 ------------------------------------------------------------------------------
       Tag                 Description            Shells   Functions and Types
 ---------------- ------------------------------  ------  ---------------------
 *                           6-31G*                   on all atoms 


                              NWChem Property Module
                              ----------------------


                                     molecule

  itol2e modified to match energy
  convergence criterion.

                                 NWChem DFT Module
                                 -----------------


                                     molecule


                      Basis "ao basis" -> "ao basis" (cartesian)
                      -----
  C (Carbon)
  ----------
            Exponent  Coefficients 
       -------------- ---------------------------------------------------------
  1 S  3.04752490E+03  0.001835
  1 S  4.57369510E+02  0.014037
  1 S  1.03948690E+02  0.068843
  1 S  2.92101550E+01  0.232184
  1 S  9.28666300E+00  0.467941
  1 S  3.16392700E+00  0.362312

  2 S  7.86827240E+00 -0.119332
  2 S  1.88128850E+00 -0.160854
  2 S  5.44249300E-01  1.143456

  3 P  7.86827240E+00  0.068999
  3 P  1.88128850E+00  0.316424
  3 P  5.44249300E-01  0.744308

  4 S  1.68714400E-01  1.000000

  5 P  1.68714400E-01  1.000000

  6 D  8.00000000E-01  1.000000

  O (Oxygen)
  ----------
            Exponent  Coefficients 
       -------------- ---------------------------------------------------------
  1 S  5.48467170E+03  0.001831
  1 S  8.25234950E+02  0.013950
  1 S  1.88046960E+02  0.068445
  1 S  5.29645000E+01  0.232714
  1 S  1.68975700E+01  0.470193
  1 S  5.79963530E+00  0.358521

  2 S  1.55396160E+01 -0.110778
  2 S  3.59993360E+00 -0.148026
  2 S  1.01376180E+00  1.130767

  3 P  1.55396160E+01  0.070874
  3 P  3.59993360E+00  0.339753
  3 P  1.01376180E+00  0.727159

  4 S  2.70005800E-01  1.000000

  5 P  2.70005800E-01  1.000000

  6 D  8.00000000E-01  1.000000

  H (Hydrogen)
  ------------
            Exponent  Coefficients 
       -------------- ---------------------------------------------------------
  1 S  1.87311370E+01  0.033495
  1 S  2.82539370E+00  0.234727
  1 S  6.40121700E-01  0.813757

  2 S  1.61277800E-01  1.000000


 Summary of "ao basis" -> "ao basis" (cartesian)
 ------------------------------------------------------------------------------
       Tag                 Description            Shells   Functions and Types
 ---------------- ------------------------------  ------  ---------------------
 C                           6-31G*                  6       15   3s2p1d
 O                           6-31G*                  6       15   3s2p1d
 H                           6-31G*                  2        2   2s


 Summary of "ao basis" -> "ao basis" (cartesian)
 ------------------------------------------------------------------------------
       Tag                 Description            Shells   Functions and Types
 ---------------- ------------------------------  ------  ---------------------
 C                           6-31G*                  6       15   3s2p1d
 O                           6-31G*                  6       15   3s2p1d
 H                           6-31G*                  2        2   2s


  Caching 1-el integrals 
  itol2e modified to match energy
  convergence criterion.

            General Information
            -------------------
          SCF calculation type: DFT
          Wavefunction type:  closed shell.
          No. of atoms     :    42
          No. of electrons :   152
           Alpha electrons :    76
            Beta electrons :    76
          Charge           :     0
          Spin multiplicity:     1
          Use of symmetry is: off; symmetry adaption is: off
          Maximum number of iterations:  30
          AO basis - number of functions:   344
                     number of shells:   164
          Convergence on energy requested: 1.00D-07
          Convergence on density requested: 1.00D-05
          Convergence on gradient requested: 5.00D-04

              XC Information
              --------------
                         B3LYP Method XC Potential
                     Hartree-Fock (Exact) Exchange  0.200          
                        Slater Exchange Functional  0.800 local    
                    Becke 1988 Exchange Functional  0.720 non-local
              Lee-Yang-Parr Correlation Functional  0.810          
                  VWN I RPA Correlation Functional  0.190 local    

             Grid Information
             ----------------
          Grid used for XC integration:  fine      
          Radial quadrature: Mura-Knowles        
          Angular quadrature: Lebedev. 
          Tag              B.-S. Rad. Rad. Pts. Rad. Cut. Ang. Pts.
          ---              ---------- --------- --------- ---------
          C                   0.70       70          15.0       590
          O                   0.60       70          14.0       590
          H                   0.35       60          14.0       590
          Grid pruning is: on 
          Number of quadrature shells:  2720
          Spatial weights used:  Erf1

          Convergence Information
          -----------------------
          Convergence aids based upon iterative change in 
          total energy or number of iterations. 
          Levelshifting, if invoked, occurs when the 
          HOMO/LUMO gap drops below (HL_TOL): 1.00D-02
          DIIS, if invoked, will attempt to extrapolate 
          using up to (NFOCK): 10 stored Fock matrices.

                    Damping( 0%)  Levelshifting(0.5)       DIIS
                  --------------- ------------------- ---------------
          dE  on:    start            ASAP                start   
          dE off:    2 iters         30 iters            30 iters 


      Screening Tolerance Information
      -------------------------------
          Density screening/tol_rho: 1.00D-11
          AO Gaussian exp screening on grid/accAOfunc:  16
          CD Gaussian exp screening on grid/accCDfunc:  20
          XC Gaussian exp screening on grid/accXCfunc:  20
          Schwarz screening/accCoul: 1.00D-08


      Superposition of Atomic Density Guess
      -------------------------------------

 Sum of atomic energies:        -949.63668925

      Non-variational initial energy
      ------------------------------

 Total energy =    -962.380196
 1-e energy   =   -4964.334257
 2-e energy   =    2156.843609
 HOMO         =      -0.270097
 LUMO         =      -0.000046

   Time after variat. SCF:      6.8
   Time prior to 1st pass:      6.8

 Grid_pts file          = ./molecule.gridpts.0
 Record size in doubles =  12289        No. of grid_pts per rec  =   3070
 Max. records in memory =     97        Max. recs in file   =     21258

 Grid integrated density:     151.999949796145
 Requested integration accuracy:   0.10E-06

           Memory utilization after 1st SCF pass: 
           Heap Space remaining (MW):       11.89            11893134
          Stack Space remaining (MW):       13.10            13103364

   convergence    iter        energy       DeltaE   RMS-Dens  Diis-err    time
 ---------------- ----- ----------------- --------- --------- ---------  ------
 d= 0,ls=0.0,diis     1   -960.4628760344 -2.81D+03  9.05D-03  3.95D+00    48.9
 Grid integrated density:     151.999956263138
 Requested integration accuracy:   0.10E-06
 d= 0,ls=0.0,diis     2   -959.9248196814  5.38D-01  6.94D-03  9.50D+00    86.6
 Grid integrated density:     151.999958850099
 Requested integration accuracy:   0.10E-06
 d= 0,ls=0.0,diis     3   -960.7955164453 -8.71D-01  2.09D-03  7.74D-01   123.9
 Grid integrated density:     151.999957782491
 Requested integration accuracy:   0.10E-06
 d= 0,ls=0.0,diis     4   -960.8499383403 -5.44D-02  9.45D-04  2.21D-01   161.3
 Grid integrated density:     151.999957955818
 Requested integration accuracy:   0.10E-06
 d= 0,ls=0.0,diis     5   -960.8696810730 -1.97D-02  2.31D-04  9.77D-03   198.7
 Grid integrated density:     151.999955599228
 Requested integration accuracy:   0.10E-06
  Resetting Diis
 d= 0,ls=0.0,diis     6   -960.8704999174 -8.19D-04  8.79D-05  8.62D-04   240.9
 Grid integrated density:     151.999955694133
 Requested integration accuracy:   0.10E-06
 d= 0,ls=0.0,diis     7   -960.8705927157 -9.28D-05  4.06D-05  4.85D-05   283.1
 Grid integrated density:     151.999955663105
 Requested integration accuracy:   0.10E-06
 d= 0,ls=0.0,diis     8   -960.8705848166  7.90D-06  2.42D-05  1.25D-04   325.2
 Grid integrated density:     151.999955677119
 Requested integration accuracy:   0.10E-06
 d= 0,ls=0.0,diis     9   -960.8705980168 -1.32D-05  4.61D-06  4.53D-06   367.3
 Grid integrated density:     151.999955680095
 Requested integration accuracy:   0.10E-06
 d= 0,ls=0.0,diis    10   -960.8705984231 -4.06D-07  1.14D-06  2.75D-07   409.5
 Grid integrated density:     151.999955679570
 Requested integration accuracy:   0.10E-06
 d= 0,ls=0.0,diis    11   -960.8705984505 -2.73D-08  2.95D-07  1.69D-08   451.6


         Total DFT energy =     -960.870598450474
      One electron energy =    -4977.003211613600
           Coulomb energy =     2303.661235949137
    Exchange-Corr. energy =     -132.639073937603
 Nuclear repulsion energy =     1845.110451151592

 Numeric. integr. density =      151.999955679570

     Total iterative time =    444.8s


                       DFT Final Molecular Orbital Analysis
                       ------------------------------------

 Vector   20  Occ=2.000000D+00  E=-1.017930D+01
              MO Center=  4.5D-01, -3.8D+00, -9.8D-01, r^2= 2.8D-02
   Bfn.  Coefficient  Atom+Function         Bfn.  Coefficient  Atom+Function  
  ----- ------------  ---------------      ----- ------------  ---------------
   241      0.992934  17 C  s         

 Vector   21  Occ=2.000000D+00  E=-1.141632D+00
              MO Center= -1.2D+00,  6.5D-01, -6.6D-01, r^2= 1.9D+00
   Bfn.  Coefficient  Atom+Function         Bfn.  Coefficient  Atom+Function  
  ----- ------------  ---------------      ----- ------------  ---------------
   272      0.281900  19 O  s               276      0.280316  19 O  s         
   287      0.265441  20 O  s               291      0.245801  20 O  s         
   201      0.167787  14 O  s         

 Vector   22  Occ=2.000000D+00  E=-1.102082D+00
              MO Center= -1.5D+00, -1.2D+00,  3.8D-01, r^2= 2.3D+00
   Bfn.  Coefficient  Atom+Function         Bfn.  Coefficient  Atom+Function  
  ----- ------------  ---------------      ----- ------------  ---------------
    21      0.368152   2 O  s                17      0.347581   2 O  s         
    32      0.184430   3 C  s                16     -0.160862   2 O  s         

 Vector   23  Occ=2.000000D+00  E=-1.052687D+00
              MO Center= -1.4D+00,  2.6D-01,  6.3D-01, r^2= 3.4D+00
   Bfn.  Coefficient  Atom+Function         Bfn.  Coefficient  Atom+Function  
  ----- ------------  ---------------      ----- ------------  ---------------
   201      0.406289  14 O  s               197      0.366063  14 O  s         
   291     -0.174954  20 O  s               196     -0.169785  14 O  s         
   231     -0.154924  16 O  s               227     -0.150881  16 O  s         
   287     -0.150270  20 O  s         

 Vector   24  Occ=2.000000D+00  E=-1.007962D+00
              MO Center= -1.5D+00, -2.3D+00,  6.1D-01, r^2= 2.6D+00
   Bfn.  Coefficient  Atom+Function         Bfn.  Coefficient  Atom+Function  
  ----- ------------  ---------------      ----- ------------  ---------------
   231      0.378440  16 O  s               227      0.363079  16 O  s         
    21     -0.255884   2 O  s                17     -0.219665   2 O  s         
    34     -0.209927   3 C  py              226     -0.169103  16 O  s         

 Vector   25  Occ=2.000000D+00  E=-9.453616D-01
              MO Center= -9.0D-01,  6.4D-01, -7.5D-01, r^2= 2.4D+00
   Bfn.  Coefficient  Atom+Function         Bfn.  Coefficient  Atom+Function  
  ----- ------------  ---------------      ----- ------------  ---------------
   276      0.354833  19 O  s               291     -0.322025  20 O  s         
   272      0.298696  19 O  s               287     -0.253958  20 O  s         
    77     -0.172459   6 C  s         

 Vector   26  Occ=2.000000D+00  E=-8.554803D-01
              MO Center=  1.2D+00, -1.1D-01, -7.0D-02, r^2= 5.0D+00
   Bfn.  Coefficient  Atom+Function         Bfn.  Coefficient  Atom+Function  
  ----- ------------  ---------------      ----- ------------  ---------------
   291     -0.173729  20 O  s                62      0.161878   5 C  s         

 Vector   27  Occ=2.000000D+00  E=-8.190751D-01
              MO Center=  7.4D-01, -2.9D-01, -2.9D-01, r^2= 6.8D+00
   Bfn.  Coefficient  Atom+Function         Bfn.  Coefficient  Atom+Function  
  ----- ------------  ---------------      ----- ------------  ---------------
    47      0.194879   4 C  s                62      0.159866   5 C  s         
    51      0.153153   4 C  s         

 Vector   28  Occ=2.000000D+00  E=-7.989616D-01
              MO Center=  5.8D-02,  1.2D+00,  2.4D-02, r^2= 8.0D+00
   Bfn.  Coefficient  Atom+Function         Bfn.  Coefficient  Atom+Function  
  ----- ------------  ---------------      ----- ------------  ---------------
   167      0.198647  12 C  s         

 Vector   29  Occ=2.000000D+00  E=-7.687118D-01
              MO Center=  4.1D-02,  4.7D-01,  2.9D-01, r^2= 6.3D+00
   Bfn.  Coefficient  Atom+Function         Bfn.  Coefficient  Atom+Function  
  ----- ------------  ---------------      ----- ------------  ---------------
   291     -0.207542  20 O  s                 2      0.199799   1 C  s         
   287     -0.152481  20 O  s         

 Vector   30  Occ=2.000000D+00  E=-7.583503D-01
              MO Center=  6.6D-01, -7.4D-01, -2.0D-01, r^2= 9.5D+00
   Bfn.  Coefficient  Atom+Function         Bfn.  Coefficient  Atom+Function  
  ----- ------------  ---------------      ----- ------------  ---------------
    47      0.172111   4 C  s               242      0.166356  17 C  s         
    51      0.155789   4 C  s                92     -0.150188   7 C  s         

 Vector   31  Occ=2.000000D+00  E=-7.334274D-01
              MO Center= -8.8D-02,  1.2D+00,  5.5D-02, r^2= 9.0D+00
   Bfn.  Coefficient  Atom+Function         Bfn.  Coefficient  Atom+Function  
  ----- ------------  ---------------      ----- ------------  ---------------
   212      0.197564  15 C  s               216      0.181078  15 C  s         
    92     -0.153227   7 C  s         

 Vector   32  Occ=2.000000D+00  E=-6.987203D-01
              MO Center= -3.9D-01, -7.0D-02,  2.6D-01, r^2= 8.5D+00
   Bfn.  Coefficient  Atom+Function         Bfn.  Coefficient  Atom+Function  
  ----- ------------  ---------------      ----- ------------  ---------------
     2      0.213603   1 C  s                19      0.203469   2 O  py        
     6      0.188309   1 C  s         

 Vector   33  Occ=2.000000D+00  E=-6.889766D-01
              MO Center=  1.2D+00,  2.5D-01, -1.0D-01, r^2= 1.1D+01
   Bfn.  Coefficient  Atom+Function         Bfn.  Coefficient  Atom+Function  
  ----- ------------  ---------------      ----- ------------  ---------------
   257      0.211131  18 C  s               261      0.206640  18 C  s         
   242     -0.172407  17 C  s               246     -0.164940  17 C  s         

 Vector   34  Occ=2.000000D+00  E=-6.597664D-01
              MO Center=  2.4D-01,  7.5D-01,  5.8D-02, r^2= 8.8D+00
   Bfn.  Coefficient  Atom+Function         Bfn.  Coefficient  Atom+Function  
  ----- ------------  ---------------      ----- ------------  ---------------
   107      0.146092   8 C  s               111      0.142396   8 C  s         
   152     -0.143036  11 C  s               212     -0.139822  15 C  s         
   216     -0.136570  15 C  s         

 Vector   35  Occ=2.000000D+00  E=-6.457027D-01
              MO Center= -2.3D-01, -1.3D+00, -3.1D-01, r^2= 9.6D+00
   Bfn.  Coefficient  Atom+Function         Bfn.  Coefficient  Atom+Function  
  ----- ------------  ---------------      ----- ------------  ---------------
   246      0.199585  17 C  s               242      0.197405  17 C  s         

 Vector   36  Occ=2.000000D+00  E=-6.270873D-01
              MO Center=  1.3D+00, -2.1D-01,  1.4D-01, r^2= 7.1D+00
   Bfn.  Coefficient  Atom+Function         Bfn.  Coefficient  Atom+Function  
  ----- ------------  ---------------      ----- ------------  ---------------
    96     -0.156721   7 C  s                19      0.152039   2 O  py        

 Vector   37  Occ=2.000000D+00  E=-6.060987D-01
              MO Center=  1.3D-01,  1.1D+00, -6.4D-02, r^2= 6.4D+00
   Bfn.  Coefficient  Atom+Function         Bfn.  Coefficient  Atom+Function  
  ----- ------------  ---------------      ----- ------------  ---------------
   156      0.173544  11 C  s               152      0.167354  11 C  s         

 Vector   38  Occ=2.000000D+00  E=-5.824102D-01
              MO Center= -4.0D-01, -5.2D-01,  1.8D-01, r^2= 7.9D+00
   Bfn.  Coefficient  Atom+Function         Bfn.  Coefficient  Atom+Function  
  ----- ------------  ---------------      ----- ------------  ---------------
    19      0.269542   2 O  py        

 Vector   39  Occ=2.000000D+00  E=-5.597922D-01
              MO Center= -4.0D-01,  5.6D-01, -1.3D-02, r^2= 6.1D+00
   Bfn.  Coefficient  Atom+Function         Bfn.  Coefficient  Atom+Function  
  ----- ------------  ---------------      ----- ------------  ---------------
   185      0.208022  13 C  pz              199      0.207603  14 O  py        
   288     -0.202996  20 O  px              274     -0.175155  19 O  py        

 Vector   40  Occ=2.000000D+00  E=-5.554033D-01
              MO Center=  1.0D+00,  2.3D-01,  2.4D-02, r^2= 7.1D+00
   Bfn.  Coefficient  Atom+Function         Bfn.  Coefficient  Atom+Function  
  ----- ------------  ---------------      ----- ------------  ---------------
   122      0.156986   9 C  s               126      0.156852   9 C  s         

 Vector   41  Occ=2.000000D+00  E=-5.332971D-01
              MO Center= -8.7D-01,  2.8D-01,  4.2D-01, r^2= 5.8D+00
   Bfn.  Coefficient  Atom+Function         Bfn.  Coefficient  Atom+Function  
  ----- ------------  ---------------      ----- ------------  ---------------
     5      0.219431   1 C  pz              301      0.165317  21 H  s         
   291      0.151045  20 O  s         

 Vector   42  Occ=2.000000D+00  E=-5.217437D-01
              MO Center= -6.4D-02,  5.6D-02, -1.7D-01, r^2= 7.3D+00
   Bfn.  Coefficient  Atom+Function         Bfn.  Coefficient  Atom+Function  
  ----- ------------  ---------------      ----- ------------  ---------------
   273     -0.155690  19 O  px               64      0.151765   5 C  py        

 Vector   43  Occ=2.000000D+00  E=-5.000642D-01
              MO Center=  6.3D-01,  2.8D-01, -6.6D-02, r^2= 7.3D+00
   Bfn.  Coefficient  Atom+Function         Bfn.  Coefficient  Atom+Function  
  ----- ------------  ---------------      ----- ------------  ---------------
   289      0.166776  20 O  py               78      0.161531   6 C  px        

 Vector   44  Occ=2.000000D+00  E=-4.902757D-01
              MO Center=  3.5D-02, -1.3D+00, -2.8D-01, r^2= 7.4D+00
   Bfn.  Coefficient  Atom+Function         Bfn.  Coefficient  Atom+Function  
  ----- ------------  ---------------      ----- ------------  ---------------
    50      0.246185   4 C  pz              303     -0.163748  22 H  s         

 Vector   45  Occ=2.000000D+00  E=-4.804678D-01
              MO Center=  7.6D-01,  2.7D-01,  4.5D-02, r^2= 8.7D+00
   Bfn.  Coefficient  Atom+Function         Bfn.  Coefficient  Atom+Function  
  ----- ------------  ---------------      ----- ------------  ---------------
   170      0.144662  12 C  pz              155      0.141130  11 C  pz        
   273     -0.132184  19 O  px        

 Vector   46  Occ=2.000000D+00  E=-4.675245D-01
              MO Center=  3.2D-01, -4.5D-01, -1.7D-02, r^2= 8.5D+00
   Bfn.  Coefficient  Atom+Function         Bfn.  Coefficient  Atom+Function  
  ----- ------------  ---------------      ----- ------------  ---------------
    48      0.144252   4 C  px               63     -0.142205   5 C  px        

 Vector   47  Occ=2.000000D+00  E=-4.616270D-01
              MO Center= -2.2D-01,  1.3D-01,  6.8D-02, r^2= 9.7D+00
   Bfn.  Coefficient  Atom+Function         Bfn.  Coefficient  Atom+Function  
  ----- ------------  ---------------      ----- ------------  ---------------
   184      0.186253  13 C  py              275     -0.152842  19 O  pz        

 Vector   48  Occ=2.000000D+00  E=-4.470947D-01
              MO Center= -3.9D-01,  1.3D+00, -4.5D-02, r^2= 8.0D+00
   Bfn.  Coefficient  Atom+Function         Bfn.  Coefficient  Atom+Function  
  ----- ------------  ---------------      ----- ------------  ---------------
   183      0.198306  13 C  px              170      0.182412  12 C  pz        
   169     -0.153883  12 C  py        

 Vector   49  Occ=2.000000D+00  E=-4.442965D-01
              MO Center=  6.0D-02, -3.6D-01,  8.1D-02, r^2= 1.1D+01
   Bfn.  Coefficient  Atom+Function         Bfn.  Coefficient  Atom+Function  
  ----- ------------  ---------------      ----- ------------  ---------------
   229      0.231728  16 O  py              231     -0.202964  16 O  s         

 Vector   50  Occ=2.000000D+00  E=-4.397397D-01
              MO Center= -8.3D-01, -9.1D-01,  3.3D-01, r^2= 9.6D+00
   Bfn.  Coefficient  Atom+Function         Bfn.  Coefficient  Atom+Function  
  ----- ------------  ---------------      ----- ------------  ---------------
    18      0.271441   2 O  px              231      0.234797  16 O  s         
   229     -0.220280  16 O  py               34      0.205547   3 C  py        
    22      0.164239   2 O  px        

 Vector   51  Occ=2.000000D+00  E=-4.258089D-01
              MO Center=  1.3D+00,  3.6D-01,  2.3D-03, r^2= 1.1D+01
   Bfn.  Coefficient  Atom+Function         Bfn.  Coefficient  Atom+Function  
  ----- ------------  ---------------      ----- ------------  ---------------
   259      0.198591  18 C  py              343      0.157605  42 H  s         
   260     -0.156714  18 C  pz        

 Vector   52  Occ=2.000000D+00  E=-4.240652D-01
              MO Center= -9.8D-02,  2.8D-01,  1.8D-02, r^2= 1.1D+01
   Bfn.  Coefficient  Atom+Function         Bfn.  Coefficient  Atom+Function  
  ----- ------------  ---------------      ----- ------------  ---------------
   290      0.224572  20 O  pz              229     -0.155801  16 O  py        
   200      0.154720  14 O  pz        

 Vector   53  Occ=2.000000D+00  E=-4.123834D-01
              MO Center= -2.1D-01,  8.7D-03,  9.2D-02, r^2= 1.2D+01
   Bfn.  Coefficient  Atom+Function         Bfn.  Coefficient  Atom+Function  
  ----- ------------  ---------------      ----- ------------  ---------------
   201     -0.167399  14 O  s               110      0.158699   8 C  pz        

 Vector   54  Occ=2.000000D+00  E=-4.118627D-01
              MO Center= -4.6D-01,  6.2D-01, -1.1D-01, r^2= 9.5D+00
   Bfn.  Coefficient  Atom+Function         Bfn.  Coefficient  Atom+Function  
  ----- ------------  ---------------      ----- ------------  ---------------
   273      0.201097  19 O  px              275      0.157999  19 O  pz        

 Vector   55  Occ=2.000000D+00  E=-4.084507D-01
              MO Center= -9.7D-03,  6.0D-01,  6.8D-02, r^2= 1.3D+01
   Bfn.  Coefficient  Atom+Function         Bfn.  Coefficient  Atom+Function  
  ----- ------------  ---------------      ----- ------------  ---------------
   258     -0.174527  18 C  px              199      0.166915  14 O  py        
   215     -0.167355  15 C  pz              213     -0.158212  15 C  px        

 Vector   56  Occ=2.000000D+00  E=-4.017422D-01
              MO Center=  2.0D-02, -2.3D-01, -4.5D-01, r^2= 1.1D+01
   Bfn.  Coefficient  Atom+Function         Bfn.  Coefficient  Atom+Function  
  ----- ------------  ---------------      ----- ------------  ---------------
   274      0.202286  19 O  py              289      0.185237  20 O  py        
   245     -0.163100  17 C  pz              243      0.150535  17 C  px        

 Vector   57  Occ=2.000000D+00  E=-3.961699D-01
              MO Center= -1.0D+00,  1.3D+00,  7.6D-02, r^2= 9.7D+00
   Bfn.  Coefficient  Atom+Function         Bfn.  Coefficient  Atom+Function  
  ----- ------------  ---------------      ----- ------------  ---------------
   214      0.224528  15 C  py              215      0.192171  15 C  pz        
   329      0.188873  35 H  s               290     -0.187730  20 O  pz        
   330      0.157216  35 H  s         

 Vector   58  Occ=2.000000D+00  E=-3.942468D-01
              MO Center=  5.3D-01,  1.7D-01, -1.9D-01, r^2= 1.0D+01
   Bfn.  Coefficient  Atom+Function         Bfn.  Coefficient  Atom+Function  
  ----- ------------  ---------------      ----- ------------  ---------------
   289      0.195311  20 O  py              169      0.154386  12 C  py        

 Vector   59  Occ=2.000000D+00  E=-3.929046D-01
              MO Center=  3.8D-01, -6.6D-01,  4.3D-02, r^2= 1.1D+01
   Bfn.  Coefficient  Atom+Function         Bfn.  Coefficient  Atom+Function  
  ----- ------------  ---------------      ----- ------------  ---------------
   243      0.202049  17 C  px              199      0.170362  14 O  py        
   200      0.168736  14 O  pz        

 Vector   60  Occ=2.000000D+00  E=-3.876670D-01
              MO Center= -9.9D-03,  5.6D-01, -1.5D-01, r^2= 1.2D+01
   Bfn.  Coefficient  Atom+Function         Bfn.  Coefficient  Atom+Function  
  ----- ------------  ---------------      ----- ------------  ---------------
   215      0.192712  15 C  pz              273     -0.184212  19 O  px        

 Vector   61  Occ=2.000000D+00  E=-3.813818D-01
              MO Center= -4.0D-01, -1.4D-01, -9.8D-02, r^2= 1.1D+01
   Bfn.  Coefficient  Atom+Function         Bfn.  Coefficient  Atom+Function  
  ----- ------------  ---------------      ----- ------------  ---------------
   214      0.179292  15 C  py               65      0.152638   5 C  pz        

 Vector   62  Occ=2.000000D+00  E=-3.672485D-01
              MO Center=  8.2D-01,  1.2D+00,  1.3D-01, r^2= 1.1D+01
   Bfn.  Coefficient  Atom+Function         Bfn.  Coefficient  Atom+Function  
  ----- ------------  ---------------      ----- ------------  ---------------
   153      0.152803  11 C  px        

 Vector   63  Occ=2.000000D+00  E=-3.630823D-01
              MO Center=  4.0D-01, -2.1D-01, -2.6D-02, r^2= 1.0D+01
   Bfn.  Coefficient  Atom+Function         Bfn.  Coefficient  Atom+Function  
  ----- ------------  ---------------      ----- ------------  ---------------
   274     -0.162986  19 O  py               33      0.150190   3 C  px        

 Vector   64  Occ=2.000000D+00  E=-3.605185D-01
              MO Center=  7.0D-01, -2.8D-01, -2.0D-02, r^2= 1.1D+01
   Bfn.  Coefficient  Atom+Function         Bfn.  Coefficient  Atom+Function  
  ----- ------------  ---------------      ----- ------------  ---------------
   260      0.152713  18 C  pz        

 Vector   65  Occ=2.000000D+00  E=-3.547997D-01
              MO Center=  6.1D-01, -8.0D-01, -3.8D-01, r^2= 9.4D+00
   Bfn.  Coefficient  Atom+Function         Bfn.  Coefficient  Atom+Function  
  ----- ------------  ---------------      ----- ------------  ---------------
   244     -0.256386  17 C  py               49      0.249482   4 C  py        
    64     -0.180437   5 C  py              124     -0.158159   9 C  py        

 Vector   66  Occ=2.000000D+00  E=-3.476160D-01
              MO Center=  6.1D-01, -3.5D-01, -2.2D-01, r^2= 1.1D+01
   Bfn.  Coefficient  Atom+Function         Bfn.  Coefficient  Atom+Function  
  ----- ------------  ---------------      ----- ------------  ---------------
   153      0.171246  11 C  px              243      0.171762  17 C  px        
   168     -0.162664  12 C  px              123      0.159179   9 C  px        
    94      0.150154   7 C  py        

 Vector   67  Occ=2.000000D+00  E=-3.444477D-01
              MO Center=  4.6D-01, -6.3D-01,  2.1D-01, r^2= 9.4D+00
   Bfn.  Coefficient  Atom+Function         Bfn.  Coefficient  Atom+Function  
  ----- ------------  ---------------      ----- ------------  ---------------
    18      0.253644   2 O  px               93     -0.188755   7 C  px        
    22      0.164840   2 O  px              109      0.161817   8 C  py        
   108      0.155599   8 C  px              228     -0.152361  16 O  px        

 Vector   68  Occ=2.000000D+00  E=-3.377283D-01
              MO Center=  2.2D-01,  8.8D-01, -1.5D-01, r^2= 8.7D+00
   Bfn.  Coefficient  Atom+Function         Bfn.  Coefficient  Atom+Function  
  ----- ------------  ---------------      ----- ------------  ---------------
   155      0.232247  11 C  pz              275     -0.189324  19 O  pz        
   170     -0.174724  12 C  pz              319     -0.161815  30 H  s         
   320     -0.158940  30 H  s               200     -0.153698  14 O  pz        

 Vector   69  Occ=2.000000D+00  E=-3.276852D-01
              MO Center=  5.6D-01, -7.0D-01,  2.6D-02, r^2= 8.2D+00
   Bfn.  Coefficient  Atom+Function         Bfn.  Coefficient  Atom+Function  
  ----- ------------  ---------------      ----- ------------  ---------------
    95      0.179890   7 C  pz              275     -0.174831  19 O  pz        
   110     -0.170369   8 C  pz              200     -0.162602  14 O  pz        
   314     -0.150886  27 H  s         

 Vector   70  Occ=2.000000D+00  E=-3.184698D-01
              MO Center=  7.8D-01,  4.0D-02,  2.1D-01, r^2= 8.2D+00
   Bfn.  Coefficient  Atom+Function         Bfn.  Coefficient  Atom+Function  
  ----- ------------  ---------------      ----- ------------  ---------------
   125      0.202289   9 C  pz              228      0.197918  16 O  px        
   140     -0.194865  10 C  pz              316     -0.168754  28 H  s         
   318     -0.168824  29 H  s                20     -0.158916   2 O  pz        

 Vector   71  Occ=2.000000D+00  E=-3.088486D-01
              MO Center=  1.1D+00,  3.6D-01,  1.3D-01, r^2= 7.8D+00
   Bfn.  Coefficient  Atom+Function         Bfn.  Coefficient  Atom+Function  
  ----- ------------  ---------------      ----- ------------  ---------------
   124     -0.221722   9 C  py              109      0.219043   8 C  py        
   154     -0.179873  11 C  py              139      0.172994  10 C  py        
    20      0.153505   2 O  pz        

 Vector   72  Occ=2.000000D+00  E=-3.043843D-01
              MO Center=  1.8D-01,  1.9D-01, -2.1D-01, r^2= 7.4D+00
   Bfn.  Coefficient  Atom+Function         Bfn.  Coefficient  Atom+Function  
  ----- ------------  ---------------      ----- ------------  ---------------
   275     -0.219212  19 O  pz              138      0.213940  10 C  px        
   274      0.177235  19 O  py              123     -0.173289   9 C  px        
   290      0.173077  20 O  pz               78     -0.170433   6 C  px        

 Vector   73  Occ=2.000000D+00  E=-2.907430D-01
              MO Center= -1.2D+00, -4.1D-01,  5.4D-01, r^2= 6.2D+00
   Bfn.  Coefficient  Atom+Function         Bfn.  Coefficient  Atom+Function  
  ----- ------------  ---------------      ----- ------------  ---------------
    20      0.343908   2 O  pz              198      0.264038  14 O  px        
    24      0.250011   2 O  pz              230     -0.237531  16 O  pz        
   202      0.195405  14 O  px              234     -0.164358  16 O  pz        

 Vector   74  Occ=2.000000D+00  E=-2.852687D-01
              MO Center= -7.8D-01,  3.6D-01,  2.7D-01, r^2= 5.8D+00
   Bfn.  Coefficient  Atom+Function         Bfn.  Coefficient  Atom+Function  
  ----- ------------  ---------------      ----- ------------  ---------------
   198      0.353881  14 O  px              202      0.257441  14 O  px        
    20     -0.197845   2 O  pz              289      0.166707  20 O  py        
   183     -0.154615  13 C  px        

 Vector   75  Occ=2.000000D+00  E=-2.626786D-01
              MO Center= -1.3D+00, -2.4D+00,  3.8D-01, r^2= 4.5D+00
   Bfn.  Coefficient  Atom+Function         Bfn.  Coefficient  Atom+Function  
  ----- ------------  ---------------      ----- ------------  ---------------
   228      0.362985  16 O  px              230     -0.301379  16 O  pz        
   232      0.247475  16 O  px              229     -0.222661  16 O  py        
    51     -0.219485   4 C  s               234     -0.205132  16 O  pz        
    50     -0.151477   4 C  pz        

 Vector   76  Occ=2.000000D+00  E=-2.546172D-01
              MO Center= -9.2D-01,  2.9D-01, -7.2D-01, r^2= 4.4D+00
   Bfn.  Coefficient  Atom+Function         Bfn.  Coefficient  Atom+Function  
  ----- ------------  ---------------      ----- ------------  ---------------
   289      0.390835  20 O  py              274     -0.342738  19 O  py        
   293      0.278800  20 O  py              278     -0.232978  19 O  py        
   288      0.191635  20 O  px              273     -0.151744  19 O  px        

 Vector   77  Occ=0.000000D+00  E=-7.065104D-03
              MO Center= -1.1D+00, -2.2D+00,  2.6D-01, r^2= 3.6D+00
   Bfn.  Coefficient  Atom+Function         Bfn.  Coefficient  Atom+Function  
  ----- ------------  ---------------      ----- ------------  ---------------
   304      0.372499  22 H  s                35      0.367266   3 C  pz        
    33      0.327148   3 C  px               37      0.298878   3 C  px        
    39      0.292072   3 C  pz               66     -0.289731   5 C  s         
   230     -0.277945  16 O  pz               81     -0.263481   6 C  s         
   234     -0.264177  16 O  pz               52      0.256566   4 C  px        

 Vector   78  Occ=0.000000D+00  E=-1.741652D-03
              MO Center= -1.0D+00,  5.8D-01, -8.9D-01, r^2= 3.5D+00
   Bfn.  Coefficient  Atom+Function         Bfn.  Coefficient  Atom+Function  
  ----- ------------  ---------------      ----- ------------  ---------------
   291     -0.546063  20 O  s               276      0.501808  19 O  s         
   277      0.444831  19 O  px              273      0.440316  19 O  px        
   288      0.393964  20 O  px              292      0.370512  20 O  px        
     6      0.323179   1 C  s               330     -0.290403  35 H  s         
    96      0.268922   7 C  s               216      0.250912  15 C  s         

 Vector   79  Occ=0.000000D+00  E= 6.456951D-02
              MO Center=  7.9D-01,  6.3D-01,  9.2D-01, r^2= 8.1D+00
   Bfn.  Coefficient  Atom+Function         Bfn.  Coefficient  Atom+Function  
  ----- ------------  ---------------      ----- ------------  ---------------
   302      0.782478  21 H  s               318      0.731524  29 H  s         
   310      0.522805  25 H  s                 6     -0.516938   1 C  s         
   156     -0.510551  11 C  s               314      0.502359  27 H  s         
   111     -0.471528   8 C  s               261     -0.465023  18 C  s         
   322      0.460906  31 H  s               144     -0.449358  10 C  pz        

 Vector   80  Occ=0.000000D+00  E= 7.050079D-02
              MO Center=  1.8D+00, -9.3D-01, -3.1D-01, r^2= 8.5D+00
   Bfn.  Coefficient  Atom+Function         Bfn.  Coefficient  Atom+Function  
  ----- ------------  ---------------      ----- ------------  ---------------
   306     -0.735109  23 H  s               312     -0.710087  26 H  s         
    96      0.698872   7 C  s               308     -0.698828  24 H  s         
   111      0.653572   8 C  s               126      0.635439   9 C  s         
   246      0.602730  17 C  s               316     -0.561451  28 H  s         
    66      0.530442   5 C  s               112      0.411386   8 C  px        

 Vector   81  Occ=0.000000D+00  E= 8.152181D-02
              MO Center=  8.8D-01,  1.3D+00,  1.1D-02, r^2= 1.1D+01
   Bfn.  Coefficient  Atom+Function         Bfn.  Coefficient  Atom+Function  
  ----- ------------  ---------------      ----- ------------  ---------------
   156      0.918831  11 C  s               261      0.643816  18 C  s         
   310      0.623704  25 H  s               324     -0.613439  32 H  s         
    96     -0.605984   7 C  s               171      0.568521  12 C  s         
   320     -0.559000  30 H  s               316     -0.533969  28 H  s         
   322     -0.499640  31 H  s               302      0.447498  21 H  s         

 Vector   82  Occ=0.000000D+00  E= 9.537553D-02
              MO Center=  9.3D-01, -3.1D-01, -1.5D-01, r^2= 1.4D+01
   Bfn.  Coefficient  Atom+Function         Bfn.  Coefficient  Atom+Function  
  ----- ------------  ---------------      ----- ------------  ---------------
   261      1.006247  18 C  s               246     -0.744462  17 C  s         
   171     -0.718248  12 C  s               111      0.673433   8 C  s         
    51     -0.643894   4 C  s               304      0.605933  22 H  s         
    96     -0.600652   7 C  s               342     -0.536759  41 H  s         
   340     -0.488242  40 H  s               306      0.470386  23 H  s         

 Vector   83  Occ=0.000000D+00  E= 1.019281D-01
              MO Center=  3.0D-02,  1.2D+00,  1.6D-02, r^2= 1.2D+01
   Bfn.  Coefficient  Atom+Function         Bfn.  Coefficient  Atom+Function  
  ----- ------------  ---------------      ----- ------------  ---------------
   332      0.658233  36 H  s               324      0.651653  32 H  s         
   322     -0.584794  31 H  s               308      0.574320  24 H  s         
    96     -0.543579   7 C  s               312      0.537728  26 H  s         
   156      0.493484  11 C  s               201     -0.481169  14 O  s         
   326     -0.479575  33 H  s               216     -0.450068  15 C  s         

 Vector   84  Occ=0.000000D+00  E= 1.091345D-01
              MO Center= -4.4D-01,  1.5D+00,  1.5D-01, r^2= 1.1D+01
   Bfn.  Coefficient  Atom+Function         Bfn.  Coefficient  Atom+Function  
  ----- ------------  ---------------      ----- ------------  ---------------
   216      0.925060  15 C  s               326     -0.892874  33 H  s         
   171      0.793722  12 C  s               330     -0.621594  35 H  s         
   316      0.567019  28 H  s               156     -0.548470  11 C  s         
   141      0.452607  10 C  s               328     -0.432441  34 H  s         
   126     -0.428087   9 C  s               332     -0.400692  36 H  s         

 Vector   85  Occ=0.000000D+00  E= 1.194861D-01
              MO Center=  4.9D-01, -2.0D-01, -1.5D-01, r^2= 1.4D+01
   Bfn.  Coefficient  Atom+Function         Bfn.  Coefficient  Atom+Function  
  ----- ------------  ---------------      ----- ------------  ---------------
   246      1.019394  17 C  s               216     -0.737781  15 C  s         
   328      0.523032  34 H  s               314      0.502416  27 H  s         
   308     -0.499612  24 H  s               324      0.493213  32 H  s         
   316      0.478266  28 H  s               338     -0.477689  39 H  s         
   310      0.452253  25 H  s               126     -0.443884   9 C  s         

 Vector   86  Occ=0.000000D+00  E= 1.236159D-01
              MO Center=  9.5D-01,  3.1D-01,  1.9D-01, r^2= 1.4D+01
   Bfn.  Coefficient  Atom+Function         Bfn.  Coefficient  Atom+Function  
  ----- ------------  ---------------      ----- ------------  ---------------
   246      0.889434  17 C  s               261      0.869927  18 C  s         
   340     -0.770628  40 H  s               302      0.562403  21 H  s         
   314     -0.520631  27 H  s               334     -0.496987  37 H  s         
   312      0.493914  26 H  s               324     -0.485840  32 H  s         
   316      0.451677  28 H  s               304     -0.447349  22 H  s         

 Vector   87  Occ=0.000000D+00  E= 1.299875D-01
              MO Center= -3.8D-01,  9.6D-01, -9.0D-02, r^2= 1.3D+01
   Bfn.  Coefficient  Atom+Function         Bfn.  Coefficient  Atom+Function  
  ----- ------------  ---------------      ----- ------------  ---------------
   216      1.245250  15 C  s               156     -0.882000  11 C  s         
    96     -0.672661   7 C  s               320      0.675355  30 H  s         
   328     -0.649726  34 H  s               304     -0.569145  22 H  s         
   340     -0.511626  40 H  s               332     -0.495769  36 H  s         
    51      0.435937   4 C  s               324      0.437827  32 H  s         

 Vector   88  Occ=0.000000D+00  E= 1.386829D-01
              MO Center=  5.6D-01, -4.0D-01, -5.4D-02, r^2= 1.3D+01
   Bfn.  Coefficient  Atom+Function         Bfn.  Coefficient  Atom+Function  
  ----- ------------  ---------------      ----- ------------  ---------------
   261      0.814175  18 C  s               306      0.800363  23 H  s         
   314      0.618150  27 H  s                36     -0.613940   3 C  s         
    21      0.595442   2 O  s               318      0.585281  29 H  s         
    66     -0.573593   5 C  s               328     -0.545623  34 H  s         
   141     -0.526743  10 C  s               338     -0.500793  39 H  s         

 Vector   89  Occ=0.000000D+00  E= 1.396191D-01
              MO Center=  1.2D+00,  6.5D-01,  6.2D-01, r^2= 8.9D+00
   Bfn.  Coefficient  Atom+Function         Bfn.  Coefficient  Atom+Function  
  ----- ------------  ---------------      ----- ------------  ---------------
   111      1.112291   8 C  s               318      0.965065  29 H  s         
   141     -0.926009  10 C  s               314     -0.818077  27 H  s         
   126     -0.794030   9 C  s               171      0.632017  12 C  s         
   302      0.573276  21 H  s               144     -0.554679  10 C  pz        
   159      0.523517  11 C  pz              322     -0.488464  31 H  s         

 Vector   90  Occ=0.000000D+00  E= 1.428959D-01
              MO Center=  7.1D-01,  5.8D-01, -1.5D-01, r^2= 1.4D+01
   Bfn.  Coefficient  Atom+Function         Bfn.  Coefficient  Atom+Function  
  ----- ------------  ---------------      ----- ------------  ---------------
   322      0.660479  31 H  s               330     -0.604123  35 H  s         
   336      0.587589  38 H  s               126      0.572853   9 C  s         
   344      0.541740  42 H  s               342     -0.512364  41 H  s         
    81     -0.494879   6 C  s               334     -0.465763  37 H  s         
   316     -0.451441  28 H  s               304     -0.419199  22 H  s         

 Vector   91  Occ=0.000000D+00  E= 1.491538D-01
              MO Center=  5.8D-01, -4.6D-03, -1.5D-01, r^2= 1.6D+01
   Bfn.  Coefficient  Atom+Function         Bfn.  Coefficient  Atom+Function  
  ----- ------------  ---------------      ----- ------------  ---------------
   216      0.909255  15 C  s               246      0.871324  17 C  s         
   261      0.741179  18 C  s               330     -0.744121  35 H  s         
   111     -0.713281   8 C  s               312      0.674368  26 H  s         
   336     -0.652756  38 H  s               338     -0.642581  39 H  s         
   344     -0.642786  42 H  s               171     -0.630654  12 C  s         

 Vector   92  Occ=0.000000D+00  E= 1.540817D-01
              MO Center=  1.3D+00, -5.6D-01,  1.7D-01, r^2= 1.3D+01
   Bfn.  Coefficient  Atom+Function         Bfn.  Coefficient  Atom+Function  
  ----- ------------  ---------------      ----- ------------  ---------------
     6      1.024622   1 C  s                51      0.948930   4 C  s         
   261      0.953615  18 C  s               338      0.881090  39 H  s         
   342     -0.857457  41 H  s               126     -0.759749   9 C  s         
   302     -0.669460  21 H  s               246     -0.604505  17 C  s         
   304     -0.502472  22 H  s               249     -0.486232  17 C  pz        

 Vector   93  Occ=0.000000D+00  E= 1.553574D-01
              MO Center=  5.4D-01,  1.0D+00, -2.1D-01, r^2= 1.5D+01
   Bfn.  Coefficient  Atom+Function         Bfn.  Coefficient  Atom+Function  
  ----- ------------  ---------------      ----- ------------  ---------------
   344      0.795475  42 H  s               328     -0.717754  34 H  s         
   320     -0.619670  30 H  s               332      0.568954  36 H  s         
   340     -0.566661  40 H  s               264      0.507878  18 C  pz        
   218     -0.492273  15 C  py              342     -0.456820  41 H  s         
   334      0.444179  37 H  s               336     -0.445230  38 H  s         

 Vector   94  Occ=0.000000D+00  E= 1.579815D-01
              MO Center=  5.0D-01,  3.2D-01,  1.1D-01, r^2= 1.4D+01
   Bfn.  Coefficient  Atom+Function         Bfn.  Coefficient  Atom+Function  
  ----- ------------  ---------------      ----- ------------  ---------------
   340      0.822833  40 H  s               111      0.675148   8 C  s         
   328     -0.621086  34 H  s               246      0.552420  17 C  s         
   264     -0.553008  18 C  pz              126     -0.535326   9 C  s         
    36      0.530395   3 C  s               344     -0.508409  42 H  s         
   304     -0.487300  22 H  s                21     -0.467107   2 O  s         

 Vector   95  Occ=0.000000D+00  E= 1.637108D-01
              MO Center=  9.6D-01,  1.5D-01, -1.0D-01, r^2= 1.6D+01
   Bfn.  Coefficient  Atom+Function         Bfn.  Coefficient  Atom+Function  
  ----- ------------  ---------------      ----- ------------  ---------------
   111      0.799648   8 C  s               336     -0.780256  38 H  s         
   330     -0.720178  35 H  s               342      0.687064  41 H  s         
   338      0.653610  39 H  s               249     -0.612530  17 C  pz        
   322      0.562506  31 H  s               141     -0.537662  10 C  s         
   340     -0.485191  40 H  s               262     -0.474392  18 C  px        

 Vector   96  Occ=0.000000D+00  E= 1.715147D-01
              MO Center=  7.2D-01, -2.8D-01, -3.2D-01, r^2= 1.5D+01
   Bfn.  Coefficient  Atom+Function         Bfn.  Coefficient  Atom+Function  
  ----- ------------  ---------------      ----- ------------  ---------------
   336      0.970561  38 H  s                51      0.907390   4 C  s         
   342      0.738522  41 H  s               246     -0.719511  17 C  s         
   262     -0.657531  18 C  px              328     -0.622831  34 H  s         
   340     -0.581541  40 H  s                 6      0.570809   1 C  s         
   304     -0.570763  22 H  s                66     -0.531852   5 C  s         

 Vector   97  Occ=0.000000D+00  E= 1.762659D-01
              MO Center=  7.9D-01,  4.3D-01,  3.0D-01, r^2= 1.1D+01
   Bfn.  Coefficient  Atom+Function         Bfn.  Coefficient  Atom+Function  
  ----- ------------  ---------------      ----- ------------  ---------------
   171      0.728552  12 C  s               326     -0.694051  33 H  s         
    66     -0.660597   5 C  s               340     -0.636546  40 H  s         
   129     -0.620541   9 C  pz              316     -0.589675  28 H  s         
   216     -0.584608  15 C  s                96      0.561614   7 C  s         
   302     -0.513702  21 H  s               248      0.473348  17 C  py        

 Vector   98  Occ=0.000000D+00  E= 1.797596D-01
              MO Center=  2.7D-01, -1.3D+00, -2.9D-01, r^2= 1.4D+01
   Bfn.  Coefficient  Atom+Function         Bfn.  Coefficient  Atom+Function  
  ----- ------------  ---------------      ----- ------------  ---------------
   334     -1.079865  37 H  s                66      1.021325   5 C  s         
   171      0.626146  12 C  s               304      0.601270  22 H  s         
   326     -0.597835  33 H  s               249     -0.571901  17 C  pz        
   338      0.569671  39 H  s               126      0.543553   9 C  s         
    81     -0.505012   6 C  s               248     -0.493127  17 C  py        

 Vector   99  Occ=0.000000D+00  E= 1.871394D-01
              MO Center= -4.4D-01,  6.7D-01, -2.5D-01, r^2= 1.3D+01
   Bfn.  Coefficient  Atom+Function         Bfn.  Coefficient  Atom+Function  
  ----- ------------  ---------------      ----- ------------  ---------------
   332      0.794883  36 H  s               316      0.739390  28 H  s         
   219      0.710524  15 C  pz              330     -0.699180  35 H  s         
   246     -0.673766  17 C  s               186      0.638408  13 C  s         
    51      0.606778   4 C  s               126     -0.560781   9 C  s         
    66      0.555303   5 C  s               306     -0.534676  23 H  s         

 Vector  100  Occ=0.000000D+00  E= 1.895701D-01
              MO Center= -2.2D-01,  1.2D+00, -1.4D-01, r^2= 1.3D+01
   Bfn.  Coefficient  Atom+Function         Bfn.  Coefficient  Atom+Function  
  ----- ------------  ---------------      ----- ------------  ---------------
   216      0.707861  15 C  s               246     -0.697951  17 C  s         
   332     -0.676956  36 H  s               320     -0.672592  30 H  s         
   324      0.660550  32 H  s                51      0.634721   4 C  s         
   217      0.619805  15 C  px              156      0.603077  11 C  s         
   111     -0.564908   8 C  s               328      0.561405  34 H  s         

 Vector  101  Occ=0.000000D+00  E= 1.933480D-01
              MO Center=  9.4D-01, -5.0D-02,  2.6D-02, r^2= 1.2D+01
   Bfn.  Coefficient  Atom+Function         Bfn.  Coefficient  Atom+Function  
  ----- ------------  ---------------      ----- ------------  ---------------
    96      1.064501   7 C  s               156      1.064683  11 C  s         
   186     -1.013321  13 C  s               308     -0.955240  24 H  s         
   216      0.853920  15 C  s               143     -0.663403  10 C  py        
   126     -0.572123   9 C  s               338      0.564071  39 H  s         
    98     -0.534784   7 C  py               69     -0.516617   5 C  pz        

 Vector  102  Occ=0.000000D+00  E= 2.004253D-01
              MO Center= -2.2D-01,  4.9D-01, -1.2D-01, r^2= 1.5D+01
   Bfn.  Coefficient  Atom+Function         Bfn.  Coefficient  Atom+Function  
  ----- ------------  ---------------      ----- ------------  ---------------
    51      0.832180   4 C  s               330      0.830374  35 H  s         
   334      0.825649  37 H  s               326     -0.784088  33 H  s         
   304     -0.723967  22 H  s               322      0.620425  31 H  s         
   219     -0.587766  15 C  pz              247      0.576687  17 C  px        
   113     -0.526958   8 C  py               36     -0.519074   3 C  s         

 Vector  103  Occ=0.000000D+00  E= 2.053974D-01
              MO Center=  2.4D-01,  7.4D-01,  2.1D-01, r^2= 1.2D+01
   Bfn.  Coefficient  Atom+Function         Bfn.  Coefficient  Atom+Function  
  ----- ------------  ---------------      ----- ------------  ---------------
   186      1.412196  13 C  s                51     -0.792189   4 C  s         
   171     -0.748189  12 C  s               216     -0.738578  15 C  s         
   312      0.734907  26 H  s               217     -0.652434  15 C  px        
   156     -0.591585  11 C  s                36      0.587453   3 C  s         
    68     -0.587991   5 C  py               81      0.580746   6 C  s         

 Vector  104  Occ=0.000000D+00  E= 2.122655D-01
              MO Center=  3.5D-02,  1.1D+00, -2.5D-01, r^2= 1.0D+01
   Bfn.  Coefficient  Atom+Function         Bfn.  Coefficient  Atom+Function  
  ----- ------------  ---------------      ----- ------------  ---------------
   171      1.207755  12 C  s                81      1.041673   6 C  s         
   320      0.906998  30 H  s               324     -0.907717  32 H  s         
   111     -0.675651   8 C  s                 6     -0.665275   1 C  s         
   156     -0.649633  11 C  s                36      0.588251   3 C  s         
   216     -0.557291  15 C  s               159      0.554022  11 C  pz        

 Vector  105  Occ=0.000000D+00  E= 2.141874D-01
              MO Center=  1.2D-01,  4.2D-01,  9.4D-02, r^2= 1.4D+01
   Bfn.  Coefficient  Atom+Function         Bfn.  Coefficient  Atom+Function  
  ----- ------------  ---------------      ----- ------------  ---------------
   111     -0.958391   8 C  s                96      0.937739   7 C  s         
   126      0.862136   9 C  s               171     -0.824125  12 C  s         
   322     -0.695642  31 H  s               261     -0.687076  18 C  s         
   310     -0.670725  25 H  s               302      0.648917  21 H  s         
   158      0.610090  11 C  py              334      0.577602  37 H  s         

 Vector  106  Occ=0.000000D+00  E= 2.261794D-01
              MO Center=  7.3D-01,  5.1D-01,  3.3D-01, r^2= 1.1D+01
   Bfn.  Coefficient  Atom+Function         Bfn.  Coefficient  Atom+Function  
  ----- ------------  ---------------      ----- ------------  ---------------
   126      1.494247   9 C  s               141     -1.231490  10 C  s         
    96     -0.959600   7 C  s               186     -0.899134  13 C  s         
   302     -0.791278  21 H  s               322     -0.793031  31 H  s         
   261     -0.784017  18 C  s               318      0.720590  29 H  s         
   156      0.612836  11 C  s               172     -0.571349  12 C  px        

 Vector  107  Occ=0.000000D+00  E= 2.317224D-01
              MO Center=  4.3D-01, -1.4D+00, -3.1D-01, r^2= 9.8D+00
   Bfn.  Coefficient  Atom+Function         Bfn.  Coefficient  Atom+Function  
  ----- ------------  ---------------      ----- ------------  ---------------
    53      1.182052   4 C  py              248      0.910820  17 C  py        
   186      0.835588  13 C  s                67      0.814519   5 C  px        
   247     -0.761056  17 C  px              338      0.664138  39 H  s         
    51     -0.624604   4 C  s                97      0.490016   7 C  px        
   246      0.466358  17 C  s               111     -0.450829   8 C  s         

 Vector  108  Occ=0.000000D+00  E= 2.391955D-01
              MO Center=  2.9D-01,  7.3D-01,  1.1D-01, r^2= 1.3D+01
   Bfn.  Coefficient  Atom+Function         Bfn.  Coefficient  Atom+Function  
  ----- ------------  ---------------      ----- ------------  ---------------
   186     -1.146069  13 C  s                36      1.067542   3 C  s         
    96      1.012146   7 C  s               111     -0.961749   8 C  s         
   216      0.692457  15 C  s               326     -0.667419  33 H  s         
   187      0.629880  13 C  px              263      0.620538  18 C  py        
   322      0.616616  31 H  s               218     -0.612481  15 C  py        

 Vector  109  Occ=0.000000D+00  E= 2.474051D-01
              MO Center=  6.9D-01,  6.3D-01, -6.9D-02, r^2= 9.5D+00
   Bfn.  Coefficient  Atom+Function         Bfn.  Coefficient  Atom+Function  
  ----- ------------  ---------------      ----- ------------  ---------------
    81      1.224444   6 C  s               127      0.859853   9 C  px        
   187     -0.808473  13 C  px              173     -0.796982  12 C  py        
   186     -0.790361  13 C  s               142      0.748222  10 C  px        
   308      0.740282  24 H  s                98      0.567628   7 C  py        
   263      0.555340  18 C  py               66     -0.547297   5 C  s         

 Vector  110  Occ=0.000000D+00  E= 2.494653D-01
              MO Center= -5.2D-01,  6.3D-01, -1.3D-01, r^2= 1.2D+01
   Bfn.  Coefficient  Atom+Function         Bfn.  Coefficient  Atom+Function  
  ----- ------------  ---------------      ----- ------------  ---------------
   186      1.272507  13 C  s                36      1.057910   3 C  s         
   189     -0.767770  13 C  pz              141     -0.759872  10 C  s         
   216     -0.740755  15 C  s               217     -0.728063  15 C  px        
   324      0.708953  32 H  s               174      0.656913  12 C  pz        
   320     -0.632222  30 H  s               187     -0.627063  13 C  px        

 Vector  111  Occ=0.000000D+00  E= 2.546288D-01
              MO Center=  1.2D+00, -8.0D-01, -2.6D-01, r^2= 9.7D+00
   Bfn.  Coefficient  Atom+Function         Bfn.  Coefficient  Atom+Function  
  ----- ------------  ---------------      ----- ------------  ---------------
    66      1.810664   5 C  s                51     -1.214422   4 C  s         
    52     -1.078802   4 C  px              126     -0.859024   9 C  s         
   306     -0.800594  23 H  s               316      0.790566  28 H  s         
    99      0.743104   7 C  pz               68     -0.709798   5 C  py        
   312     -0.709541  26 H  s               314      0.664622  27 H  s         

 Vector  112  Occ=0.000000D+00  E= 2.550834D-01
              MO Center=  8.0D-01,  4.2D-01,  4.9D-02, r^2= 9.9D+00
   Bfn.  Coefficient  Atom+Function         Bfn.  Coefficient  Atom+Function  
  ----- ------------  ---------------      ----- ------------  ---------------
   156      1.151598  11 C  s               186      0.883342  13 C  s         
   141     -0.833647  10 C  s               112      0.826955   8 C  px        
    96      0.759183   7 C  s               312     -0.715835  26 H  s         
    98      0.697311   7 C  py              172     -0.633247  12 C  px        
   143     -0.605184  10 C  py              171     -0.578817  12 C  s         

 Vector  113  Occ=0.000000D+00  E= 2.671008D-01
              MO Center=  9.7D-01,  3.1D-01,  3.9D-02, r^2= 1.0D+01
   Bfn.  Coefficient  Atom+Function         Bfn.  Coefficient  Atom+Function  
  ----- ------------  ---------------      ----- ------------  ---------------
    81      1.261975   6 C  s               128     -1.108272   9 C  py        
    51     -1.006599   4 C  s                36      0.989314   3 C  s         
   126     -0.897735   9 C  s               143      0.876932  10 C  py        
   263     -0.838781  18 C  py              261      0.761010  18 C  s         
   171     -0.741311  12 C  s               262     -0.687491  18 C  px        

 Vector  114  Occ=0.000000D+00  E= 2.752693D-01
              MO Center=  6.6D-01,  6.0D-01,  6.8D-02, r^2= 1.1D+01
   Bfn.  Coefficient  Atom+Function         Bfn.  Coefficient  Atom+Function  
  ----- ------------  ---------------      ----- ------------  ---------------
    66      1.519375   5 C  s               171      1.268346  12 C  s         
   187     -1.068729  13 C  px              173     -1.036105  12 C  py        
   156     -1.015402  11 C  s               261      0.968715  18 C  s         
    97      0.877229   7 C  px              111     -0.767818   8 C  s         
   126     -0.733382   9 C  s                81     -0.688452   6 C  s         

 Vector  115  Occ=0.000000D+00  E= 2.801341D-01
              MO Center=  6.5D-02, -6.0D-02,  3.3D-01, r^2= 8.2D+00
   Bfn.  Coefficient  Atom+Function         Bfn.  Coefficient  Atom+Function  
  ----- ------------  ---------------      ----- ------------  ---------------
    83      1.026308   6 C  py                6     -0.841220   1 C  s         
   189      0.824880  13 C  pz                8     -0.747271   1 C  py        
   141     -0.745158  10 C  s               302      0.726114  21 H  s         
    68      0.709815   5 C  py              143      0.709986  10 C  py        
    84      0.703593   6 C  pz              310     -0.662964  25 H  s         

 Vector  116  Occ=0.000000D+00  E= 2.854631D-01
              MO Center=  1.6D-01,  2.1D-01,  1.4D-01, r^2= 7.3D+00
   Bfn.  Coefficient  Atom+Function         Bfn.  Coefficient  Atom+Function  
  ----- ------------  ---------------      ----- ------------  ---------------
    81      1.820695   6 C  s                 6     -1.094976   1 C  s         
    67      0.896911   5 C  px              141     -0.890428  10 C  s         
     7     -0.782058   1 C  px              127     -0.754485   9 C  px        
     9      0.630851   1 C  pz               82     -0.611910   6 C  px        
    99      0.602895   7 C  pz              201      0.596671  14 O  s         

 Vector  117  Occ=0.000000D+00  E= 3.022041D-01
              MO Center=  5.4D-01,  1.6D-01,  7.2D-02, r^2= 7.9D+00
   Bfn.  Coefficient  Atom+Function         Bfn.  Coefficient  Atom+Function  
  ----- ------------  ---------------      ----- ------------  ---------------
   141     -1.484063  10 C  s                83      1.459477   6 C  py        
   142      1.346407  10 C  px               67     -1.102694   5 C  px        
   156      0.974270  11 C  s               158     -0.829197  11 C  py        
    66      0.771066   5 C  s                99     -0.700995   7 C  pz        
   310      0.647242  25 H  s               129     -0.626268   9 C  pz        

 Vector  118  Occ=0.000000D+00  E= 3.142298D-01
              MO Center=  3.9D-01,  5.8D-01, -7.8D-02, r^2= 9.7D+00
   Bfn.  Coefficient  Atom+Function         Bfn.  Coefficient  Atom+Function  
  ----- ------------  ---------------      ----- ------------  ---------------
   126      1.388072   9 C  s               172      1.185904  12 C  px        
   157      1.066007  11 C  px               52      0.990580   4 C  px        
   113     -0.914017   8 C  py               66     -0.767607   5 C  s         
    68      0.754176   5 C  py              188      0.724177  13 C  py        
   129      0.667807   9 C  pz              156     -0.655041  11 C  s         

 Vector  119  Occ=0.000000D+00  E= 3.459776D-01
              MO Center=  7.7D-01, -4.5D-03, -1.2D-01, r^2= 8.4D+00
   Bfn.  Coefficient  Atom+Function         Bfn.  Coefficient  Atom+Function  
  ----- ------------  ---------------      ----- ------------  ---------------
   141      1.834679  10 C  s               144     -1.215204  10 C  pz        
    51      1.198435   4 C  s               127      1.203713   9 C  px        
    68      1.158534   5 C  py               84      1.076695   6 C  pz        
    82     -0.978066   6 C  px              158      0.947576  11 C  py        
     6     -0.829090   1 C  s               186     -0.828134  13 C  s         

 Vector  120  Occ=0.000000D+00  E= 3.551197D-01
              MO Center=  3.8D-01, -3.1D-01,  1.6D-01, r^2= 7.6D+00
   Bfn.  Coefficient  Atom+Function         Bfn.  Coefficient  Atom+Function  
  ----- ------------  ---------------      ----- ------------  ---------------
   143     -1.292481  10 C  py               66      1.265147   5 C  s         
    81     -0.990533   6 C  s               111      0.986770   8 C  s         
    96     -0.980054   7 C  s               156      0.945344  11 C  s         
   126     -0.913656   9 C  s                69      0.903437   5 C  pz        
   128      0.857162   9 C  py                7      0.806620   1 C  px        

 Vector  121  Occ=0.000000D+00  E= 3.673574D-01
              MO Center= -2.4D-02, -1.8D+00,  3.4D-02, r^2= 6.8D+00
   Bfn.  Coefficient  Atom+Function         Bfn.  Coefficient  Atom+Function  
  ----- ------------  ---------------      ----- ------------  ---------------
    96      1.135084   7 C  s                38      1.128669   3 C  py        
    53     -1.032932   4 C  py               37     -0.957225   3 C  px        
    52     -0.953484   4 C  px               51      0.887726   4 C  s         
    54      0.862985   4 C  pz              111     -0.864953   8 C  s         
    69     -0.825467   5 C  pz               81      0.818114   6 C  s         

 Vector  122  Occ=0.000000D+00  E= 3.761975D-01
              MO Center= -7.3D-01, -2.3D+00,  2.1D-01, r^2= 5.8D+00
   Bfn.  Coefficient  Atom+Function         Bfn.  Coefficient  Atom+Function  
  ----- ------------  ---------------      ----- ------------  ---------------
   231      2.243714  16 O  s                38      1.952323   3 C  py        
    51     -1.566224   4 C  s                53     -1.432425   4 C  py        
    37      1.252920   3 C  px               67     -1.157228   5 C  px        
    39     -1.129570   3 C  pz               36     -1.046941   3 C  s         
    66      1.051485   5 C  s               246     -0.862625  17 C  s         

 Vector  123  Occ=0.000000D+00  E= 4.759701D-01
              MO Center=  1.2D+00, -8.2D-01,  1.9D-01, r^2= 9.8D+00
   Bfn.  Coefficient  Atom+Function         Bfn.  Coefficient  Atom+Function  
  ----- ------------  ---------------      ----- ------------  ---------------
    37      0.587478   3 C  px               97     -0.540274   7 C  px        
    96      0.500412   7 C  s               113      0.485496   8 C  py        
   111      0.446516   8 C  s                83      0.432515   6 C  py        
   126     -0.416149   9 C  s                93      0.390600   7 C  px        
    98     -0.350668   7 C  py              263     -0.343791  18 C  py        

 Vector  124  Occ=0.000000D+00  E= 4.946411D-01
              MO Center=  4.2D-01, -1.0D-01,  3.1D-01, r^2= 8.2D+00
   Bfn.  Coefficient  Atom+Function         Bfn.  Coefficient  Atom+Function  
  ----- ------------  ---------------      ----- ------------  ---------------
    81     -1.003172   6 C  s                 7      0.915447   1 C  px        
    21      0.569975   2 O  s                 9     -0.500655   1 C  pz        
   143     -0.486121  10 C  py               52      0.464460   4 C  px        
    38     -0.444739   3 C  py               66     -0.446347   5 C  s         
    51     -0.430910   4 C  s                82      0.366027   6 C  px        

 Vector  125  Occ=0.000000D+00  E= 4.970293D-01
              MO Center=  6.5D-01,  9.3D-01,  3.8D-02, r^2= 1.0D+01
   Bfn.  Coefficient  Atom+Function         Bfn.  Coefficient  Atom+Function  
  ----- ------------  ---------------      ----- ------------  ---------------
   141      0.986974  10 C  s               127      0.800322   9 C  px        
   112     -0.612665   8 C  px              158      0.574738  11 C  py        
   156     -0.522004  11 C  s               126     -0.503196   9 C  s         
   172      0.433487  12 C  px               51     -0.415097   4 C  s         
   261     -0.385173  18 C  s               157     -0.380540  11 C  px        

 Vector  126  Occ=0.000000D+00  E= 5.113153D-01
              MO Center=  1.8D-01,  3.3D-01,  3.0D-01, r^2= 8.5D+00
   Bfn.  Coefficient  Atom+Function         Bfn.  Coefficient  Atom+Function  
  ----- ------------  ---------------      ----- ------------  ---------------
     8      0.850081   1 C  py               37      0.684039   3 C  px        
    51     -0.567142   4 C  s               142     -0.569964  10 C  px        
    81     -0.536643   6 C  s                83     -0.459595   6 C  py        
    21      0.427224   2 O  s                 4     -0.403826   1 C  py        
   201     -0.379888  14 O  s               171      0.374894  12 C  s         


 center of mass
 --------------
 x =  -0.12306662 y =  -0.05178593 z =   0.00181522

 moments of inertia (a.u.)
 ------------------
        4618.405213598220          -0.000000000001          -0.000000000000
          -0.000000000001        3997.756117178244          -0.000000000000
          -0.000000000000          -0.000000000000        7422.427770700580

     Multipole analysis of the density
     ---------------------------------

     L   x y z        total         alpha         beta         nuclear
     -   - - -        -----         -----         ----         -------
     0   0 0 0     -0.000000    -76.000000    -76.000000    152.000000

     1   1 0 0      1.542376      0.771188      0.771188     -0.000000
     1   0 1 0      1.280696      0.640348      0.640348     -0.000000
     1   0 0 1     -0.140326     -0.070163     -0.070163      0.000000

     2   2 0 0    -89.340414  -1017.128628  -1017.128628   1944.916842
     2   1 1 0     -8.369614     11.259661     11.259661    -30.888937
     2   1 0 1      1.878672     -4.640775     -4.640775     11.160221
     2   0 2 0    -90.846345  -1183.071613  -1183.071613   2275.296881
     2   0 1 1      4.233364    -10.605105    -10.605105     25.443574
     2   0 0 2    -90.202835   -219.802978   -219.802978    349.403120


          -----------------------
          Electric field gradient
          -----------------------

 1 a.u. = 0.324123 10**(16) esu/cm**3  ( or statvolts/cm**2 ) = 0.97174 10**(22) v/m**2 


 ------------------------------------------------------------
   Atom      X         Y         Z
 ------------------------------------------------------------
    1 C   -1.64016  -0.31214   1.71531
 ------------------------------------------------------------

 Electric field gradient in molecular frame (a.u.)
         XX             YY             ZZ             XY             XZ             YZ
 ------------------------------------------------------------------------------------------
       -0.061702      -0.264385       0.326087      -0.054660      -0.014215      -0.145480

 Principal components (a.u.) and orientation 
 of principal axis w.r.t. absolute frame                      Asymmetry parameter eta
 --------------------------------------------------------------------------------------
        0.359989      -0.311065      -0.048924                       0.728193

       -0.003457       0.220828       0.975307
       -0.226635       0.949761      -0.215848
        0.973974       0.221784      -0.046764
  

 ------------------------------------------------------------
   Atom      X         Y         Z
 ------------------------------------------------------------
    2 O   -3.36307  -2.33839   1.23735
 ------------------------------------------------------------

 Electric field gradient in molecular frame (a.u.)
         XX             YY             ZZ             XY             XZ             YZ
 ------------------------------------------------------------------------------------------
        0.044702      -1.365414       1.320712      -0.278157      -0.264677      -0.712691

 Principal components (a.u.) and orientation 
 of principal axis w.r.t. absolute frame                      Asymmetry parameter eta
 --------------------------------------------------------------------------------------
       -1.610599       1.523037       0.087562                       0.891268

        0.199025      -0.130392       0.971281
        0.947977      -0.225655      -0.224543
        0.248453       0.965442       0.078698
  

 ------------------------------------------------------------
   Atom      X         Y         Z
 ------------------------------------------------------------
    3 C   -2.35045  -4.59520   0.59443
 ------------------------------------------------------------

 Electric field gradient in molecular frame (a.u.)
         XX             YY             ZZ             XY             XZ             YZ
 ------------------------------------------------------------------------------------------
        0.011164       0.056137      -0.067301       0.120454      -0.326896      -0.090129

 Principal components (a.u.) and orientation 
 of principal axis w.r.t. absolute frame                      Asymmetry parameter eta
 --------------------------------------------------------------------------------------
        0.372309      -0.357723      -0.014586                       0.921644

        0.680693       0.668870      -0.298782
        0.428671      -0.032944       0.902860
       -0.594053       0.742649       0.309149
  

 ------------------------------------------------------------
   Atom      X         Y         Z
 ------------------------------------------------------------
    4 C   -0.32381  -4.48493  -1.43625
 ------------------------------------------------------------

 Electric field gradient in molecular frame (a.u.)
         XX             YY             ZZ             XY             XZ             YZ
 ------------------------------------------------------------------------------------------
       -0.027160       0.024875       0.002285      -0.023363       0.046295      -0.027395

 Principal components (a.u.) and orientation 
 of principal axis w.r.t. absolute frame                      Asymmetry parameter eta
 --------------------------------------------------------------------------------------
        0.066876      -0.061116      -0.005760                       0.827747

        0.459436       0.814591       0.354062
       -0.650230       0.036905       0.758841
        0.605079      -0.578860       0.546627
  

 ------------------------------------------------------------
   Atom      X         Y         Z
 ------------------------------------------------------------
    5 C    1.66781  -2.40487  -0.99700
 ------------------------------------------------------------

 Electric field gradient in molecular frame (a.u.)
         XX             YY             ZZ             XY             XZ             YZ
 ------------------------------------------------------------------------------------------
       -0.003917      -0.043804       0.047721       0.010117      -0.005552      -0.027530

 Principal components (a.u.) and orientation 
 of principal axis w.r.t. absolute frame                      Asymmetry parameter eta
 --------------------------------------------------------------------------------------
        0.056450      -0.052859      -0.003591                       0.872764

       -0.133650      -0.168471       0.976604
       -0.274944       0.953064       0.126783
        0.952126       0.251567       0.173697
  

 ------------------------------------------------------------
   Atom      X         Y         Z
 ------------------------------------------------------------
    6 C    0.34670   0.11178  -0.37532
 ------------------------------------------------------------

 Electric field gradient in molecular frame (a.u.)
         XX             YY             ZZ             XY             XZ             YZ
 ------------------------------------------------------------------------------------------
        0.068755       0.141278      -0.210033       0.061725      -0.177119       0.158786

 Principal components (a.u.) and orientation 
 of principal axis w.r.t. absolute frame                      Asymmetry parameter eta
 --------------------------------------------------------------------------------------
       -0.354259       0.203014       0.151244                       0.146136

        0.405219      -0.099728       0.908764
       -0.324362       0.913681       0.244901
        0.854744       0.394007      -0.337893
  

 ------------------------------------------------------------
   Atom      X         Y         Z
 ------------------------------------------------------------
    7 C    3.69385  -3.01100   0.97568
 ------------------------------------------------------------

 Electric field gradient in molecular frame (a.u.)
         XX             YY             ZZ             XY             XZ             YZ
 ------------------------------------------------------------------------------------------
       -0.017731       0.023867      -0.006136      -0.011505      -0.029785       0.020322

 Principal components (a.u.) and orientation 
 of principal axis w.r.t. absolute frame                      Asymmetry parameter eta
 --------------------------------------------------------------------------------------
        0.044406      -0.042561      -0.001845                       0.916910

       -0.394215       0.752787      -0.527168
        0.748474      -0.069866      -0.659474
        0.533274       0.654546       0.535899
  

 ------------------------------------------------------------
   Atom      X         Y         Z
 ------------------------------------------------------------
    8 C    5.69862  -0.92433   1.14143
 ------------------------------------------------------------

 Electric field gradient in molecular frame (a.u.)
         XX             YY             ZZ             XY             XZ             YZ
 ------------------------------------------------------------------------------------------
       -0.007858      -0.014393       0.022252      -0.020036      -0.015644       0.018622

 Principal components (a.u.) and orientation 
 of principal axis w.r.t. absolute frame                      Asymmetry parameter eta
 --------------------------------------------------------------------------------------
        0.040714      -0.031837      -0.008877                       0.563941

       -0.431732       0.598520       0.674820
        0.425701       0.794776      -0.432561
        0.795227      -0.100521       0.597921
  

 ------------------------------------------------------------
   Atom      X         Y         Z
 ------------------------------------------------------------
    9 C    4.95689   1.58187  -0.15208
 ------------------------------------------------------------

 Electric field gradient in molecular frame (a.u.)
         XX             YY             ZZ             XY             XZ             YZ
 ------------------------------------------------------------------------------------------
       -0.023552      -0.006009       0.029561       0.003218       0.003315       0.006791

 Principal components (a.u.) and orientation 
 of principal axis w.r.t. absolute frame                      Asymmetry parameter eta
 --------------------------------------------------------------------------------------
        0.031085      -0.024208      -0.006877                       0.557529

        0.070398       0.986406       0.148486
        0.185549      -0.159206       0.969652
        0.980110      -0.040711      -0.194234
  

 ------------------------------------------------------------
   Atom      X         Y         Z
 ------------------------------------------------------------
   10 C    2.18344   2.25845   0.49236
 ------------------------------------------------------------

 Electric field gradient in molecular frame (a.u.)
         XX             YY             ZZ             XY             XZ             YZ
 ------------------------------------------------------------------------------------------
        0.006528      -0.044820       0.038292      -0.037739      -0.007852      -0.020957

 Principal components (a.u.) and orientation 
 of principal axis w.r.t. absolute frame                      Asymmetry parameter eta
 --------------------------------------------------------------------------------------
       -0.069369       0.043334       0.026035                       0.249383

        0.452724       0.052378       0.890111
        0.868452      -0.252134      -0.426872
        0.202068       0.966274      -0.159635
  

 ------------------------------------------------------------
   Atom      X         Y         Z
 ------------------------------------------------------------
   11 C    1.36343   4.83765  -0.59005
 ------------------------------------------------------------

 Electric field gradient in molecular frame (a.u.)
         XX             YY             ZZ             XY             XZ             YZ
 ------------------------------------------------------------------------------------------
       -0.033409      -0.022697       0.056106       0.026236       0.010478       0.034760

 Principal components (a.u.) and orientation 
 of principal axis w.r.t. absolute frame                      Asymmetry parameter eta
 --------------------------------------------------------------------------------------
        0.072808      -0.056902      -0.015905                       0.563084

        0.183362       0.706891       0.683142
        0.380300      -0.691825       0.613800
        0.906504       0.147251      -0.395685
  

 ------------------------------------------------------------
   Atom      X         Y         Z
 ------------------------------------------------------------
   12 C   -1.40977   5.56717  -0.10333
 ------------------------------------------------------------

 Electric field gradient in molecular frame (a.u.)
         XX             YY             ZZ             XY             XZ             YZ
 ------------------------------------------------------------------------------------------
       -0.029032      -0.025777       0.054809      -0.030150       0.006245      -0.007975

 Principal components (a.u.) and orientation 
 of principal axis w.r.t. absolute frame                      Asymmetry parameter eta
 --------------------------------------------------------------------------------------
       -0.057607       0.056703       0.000903                       0.968638

        0.724898       0.120515      -0.678232
        0.688803      -0.139094       0.711480
        0.008594       0.982919       0.183840
  

 ------------------------------------------------------------
   Atom      X         Y         Z
 ------------------------------------------------------------
   13 C   -3.36771   3.40956  -0.02174
 ------------------------------------------------------------

 Electric field gradient in molecular frame (a.u.)
         XX             YY             ZZ             XY             XZ             YZ
 ------------------------------------------------------------------------------------------
        0.353127      -0.027077      -0.326050       0.066143      -0.043410      -0.009817

 Principal components (a.u.) and orientation 
 of principal axis w.r.t. absolute frame                      Asymmetry parameter eta
 --------------------------------------------------------------------------------------
        0.367154      -0.328919      -0.038235                       0.791722

        0.983934       0.061677      -0.167540
        0.166675       0.018940       0.985830
       -0.063977       0.997916      -0.008356
  

 ------------------------------------------------------------
   Atom      X         Y         Z
 ------------------------------------------------------------
   14 O   -3.00906   1.95488   2.22825
 ------------------------------------------------------------

 Electric field gradient in molecular frame (a.u.)
         XX             YY             ZZ             XY             XZ             YZ
 ------------------------------------------------------------------------------------------
        1.063530      -0.868185      -0.195345       1.299253       0.059406       0.605530

 Principal components (a.u.) and orientation 
 of principal axis w.r.t. absolute frame                      Asymmetry parameter eta
 --------------------------------------------------------------------------------------
        1.772571      -1.700687      -0.071884                       0.918893

        0.868313      -0.395863      -0.298873
        0.466108       0.857268       0.218712
        0.169634      -0.329218       0.928892
  

 ------------------------------------------------------------
   Atom      X         Y         Z
 ------------------------------------------------------------
   15 C   -6.02063   4.54105   0.17875
 ------------------------------------------------------------

 Electric field gradient in molecular frame (a.u.)
         XX             YY             ZZ             XY             XZ             YZ
 ------------------------------------------------------------------------------------------
       -0.065467       0.033533       0.031933       0.055648       0.013265      -0.013342

 Principal components (a.u.) and orientation 
 of principal axis w.r.t. absolute frame                      Asymmetry parameter eta
 --------------------------------------------------------------------------------------
       -0.092921       0.060241       0.032681                       0.296595

        0.900811       0.370046       0.227168
       -0.411145       0.895162       0.172177
       -0.139639      -0.248498       0.958514
  

 ------------------------------------------------------------
   Atom      X         Y         Z
 ------------------------------------------------------------
   16 O   -3.22209  -6.57308   1.42827
 ------------------------------------------------------------

 Electric field gradient in molecular frame (a.u.)
         XX             YY             ZZ             XY             XZ             YZ
 ------------------------------------------------------------------------------------------
        0.206786      -0.117651      -0.089135      -0.738800      -1.054864       0.723096

 Principal components (a.u.) and orientation 
 of principal axis w.r.t. absolute frame                      Asymmetry parameter eta
 --------------------------------------------------------------------------------------
        1.707847      -1.015629      -0.692218                       0.189368

        0.649510       0.592397       0.476658
       -0.492371      -0.150013       0.857360
       -0.579403       0.791557      -0.194244
  

 ------------------------------------------------------------
   Atom      X         Y         Z
 ------------------------------------------------------------
   17 C    0.85129  -7.09346  -1.86092
 ------------------------------------------------------------

 Electric field gradient in molecular frame (a.u.)
         XX             YY             ZZ             XY             XZ             YZ
 ------------------------------------------------------------------------------------------
        0.017665      -0.042673       0.025008       0.048254       0.019228      -0.013677

 Principal components (a.u.) and orientation 
 of principal axis w.r.t. absolute frame                      Asymmetry parameter eta
 --------------------------------------------------------------------------------------
       -0.074028       0.049440       0.024588                       0.335717

       -0.489559       0.820047      -0.296405
        0.845841       0.364019      -0.389926
        0.211861       0.441603       0.871838
  

 ------------------------------------------------------------
   Atom      X         Y         Z
 ------------------------------------------------------------
   18 C    6.85471   3.63349   0.60401
 ------------------------------------------------------------

 Electric field gradient in molecular frame (a.u.)
         XX             YY             ZZ             XY             XZ             YZ
 ------------------------------------------------------------------------------------------
       -0.004814       0.001980       0.002834      -0.024369      -0.013026      -0.018869

 Principal components (a.u.) and orientation 
 of principal axis w.r.t. absolute frame                      Asymmetry parameter eta
 --------------------------------------------------------------------------------------
       -0.038202       0.025627       0.012575                       0.341644

        0.631584      -0.468619      -0.617655
        0.608596       0.793215       0.020503
        0.480325      -0.388852       0.786182
  

 ------------------------------------------------------------
   Atom      X         Y         Z
 ------------------------------------------------------------
   19 O   -3.36448   1.85390  -2.23433
 ------------------------------------------------------------

 Electric field gradient in molecular frame (a.u.)
         XX             YY             ZZ             XY             XZ             YZ
 ------------------------------------------------------------------------------------------
       -1.748923       1.208647       0.540277       1.382655       0.378612      -1.530142

 Principal components (a.u.) and orientation 
 of principal axis w.r.t. absolute frame                      Asymmetry parameter eta
 --------------------------------------------------------------------------------------
        2.618658      -2.597397      -0.021261                       0.983762

        0.206856       0.845275       0.492667
        0.805490      -0.432961       0.404636
       -0.555334      -0.313137       0.770421
  

 ------------------------------------------------------------
   Atom      X         Y         Z
 ------------------------------------------------------------
   20 O   -0.80285   0.92287  -2.71902
 ------------------------------------------------------------

 Electric field gradient in molecular frame (a.u.)
         XX             YY             ZZ             XY             XZ             YZ
 ------------------------------------------------------------------------------------------
       -1.803881       1.855691      -0.051810       1.892543       0.128728       0.351052

 Principal components (a.u.) and orientation 
 of principal axis w.r.t. absolute frame                      Asymmetry parameter eta
 --------------------------------------------------------------------------------------
        2.708881      -2.606689      -0.102192                       0.924550

        0.386502       0.920393      -0.059104
        0.912494      -0.390926      -0.120547
        0.134056       0.007341       0.990947
  

 ------------------------------------------------------------
   Atom      X         Y         Z
 ------------------------------------------------------------
   21 H   -0.70375  -0.78806   3.50146
 ------------------------------------------------------------

 Electric field gradient in molecular frame (a.u.)
         XX             YY             ZZ             XY             XZ             YZ
 ------------------------------------------------------------------------------------------
        0.047024       0.107887      -0.154911       0.043053      -0.160147       0.077403

 Principal components (a.u.) and orientation 
 of principal axis w.r.t. absolute frame                      Asymmetry parameter eta
 --------------------------------------------------------------------------------------
       -0.264337       0.135389       0.128948                       0.024365

        0.470087       0.879761       0.070988
       -0.231487       0.045278       0.971784
        0.851723      -0.473256       0.224938
  

 ------------------------------------------------------------
   Atom      X         Y         Z
 ------------------------------------------------------------
   22 H   -1.35147  -4.02182  -3.18211
 ------------------------------------------------------------

 Electric field gradient in molecular frame (a.u.)
         XX             YY             ZZ             XY             XZ             YZ
 ------------------------------------------------------------------------------------------
        0.034109       0.118455      -0.152564       0.044829      -0.165819       0.075771

 Principal components (a.u.) and orientation 
 of principal axis w.r.t. absolute frame                      Asymmetry parameter eta
 --------------------------------------------------------------------------------------
       -0.269490       0.138461       0.131029                       0.027576

        0.492423       0.163357       0.854888
       -0.221308       0.973446      -0.058537
        0.841749       0.160369      -0.515500
  

 ------------------------------------------------------------
   Atom      X         Y         Z
 ------------------------------------------------------------
   23 H    2.64749  -2.20291  -2.82117
 ------------------------------------------------------------

 Electric field gradient in molecular frame (a.u.)
         XX             YY             ZZ             XY             XZ             YZ
 ------------------------------------------------------------------------------------------
        0.044702       0.128192      -0.172894      -0.020722       0.166201       0.034558

 Principal components (a.u.) and orientation 
 of principal axis w.r.t. absolute frame                      Asymmetry parameter eta
 --------------------------------------------------------------------------------------
       -0.266843       0.135533       0.131310                       0.015828

       -0.473501       0.793480       0.382343
       -0.101377      -0.480300       0.871226
        0.874940       0.373766       0.307864
  

 ------------------------------------------------------------
   Atom      X         Y         Z
 ------------------------------------------------------------
   24 H    4.65802  -4.78841   0.53116
 ------------------------------------------------------------

 Electric field gradient in molecular frame (a.u.)
         XX             YY             ZZ             XY             XZ             YZ
 ------------------------------------------------------------------------------------------
        0.048313      -0.170532       0.122219       0.166811       0.041504      -0.080144

 Principal components (a.u.) and orientation 
 of principal axis w.r.t. absolute frame                      Asymmetry parameter eta
 --------------------------------------------------------------------------------------
       -0.280812       0.142934       0.137878                       0.018005

       -0.462940      -0.181026       0.867707
        0.859038      -0.332934       0.388856
        0.218496       0.925410       0.309637
  

 ------------------------------------------------------------
   Atom      X         Y         Z
 ------------------------------------------------------------
   25 H    2.82964  -3.28374   2.83891
 ------------------------------------------------------------

 Electric field gradient in molecular frame (a.u.)
         XX             YY             ZZ             XY             XZ             YZ
 ------------------------------------------------------------------------------------------
        0.061841       0.137905      -0.199746      -0.022673       0.158250       0.047946

 Principal components (a.u.) and orientation 
 of principal axis w.r.t. absolute frame                      Asymmetry parameter eta
 --------------------------------------------------------------------------------------
       -0.280972       0.144621       0.136351                       0.029432

       -0.422636      -0.063115       0.904099
       -0.125612       0.992023       0.010533
        0.897552       0.109114       0.427193
  

 ------------------------------------------------------------
   Atom      X         Y         Z
 ------------------------------------------------------------
   26 H    7.45763  -1.61207   0.28281
 ------------------------------------------------------------

 Electric field gradient in molecular frame (a.u.)
         XX             YY             ZZ             XY             XZ             YZ
 ------------------------------------------------------------------------------------------
       -0.160176       0.090279       0.069897       0.115651       0.149528      -0.057495

 Principal components (a.u.) and orientation 
 of principal axis w.r.t. absolute frame                      Asymmetry parameter eta
 --------------------------------------------------------------------------------------
       -0.278972       0.143546       0.135426                       0.029104

        0.846673       0.424218       0.321221
       -0.330158      -0.054607       0.942345
       -0.417301       0.903912      -0.093825
  

 ------------------------------------------------------------
   Atom      X         Y         Z
 ------------------------------------------------------------
   27 H    6.13624  -0.59826   3.14271
 ------------------------------------------------------------

 Electric field gradient in molecular frame (a.u.)
         XX             YY             ZZ             XY             XZ             YZ
 ------------------------------------------------------------------------------------------
        0.123826       0.126415      -0.250241      -0.016890      -0.083810      -0.065059

 Principal components (a.u.) and orientation 
 of principal axis w.r.t. absolute frame                      Asymmetry parameter eta
 --------------------------------------------------------------------------------------
       -0.279276       0.143203       0.136074                       0.025525

        0.207381       0.887507       0.411491
        0.163312      -0.446141       0.879936
        0.964532      -0.115280      -0.237462
  

 ------------------------------------------------------------
   Atom      X         Y         Z
 ------------------------------------------------------------
   28 H    5.12094   1.33540  -2.20653
 ------------------------------------------------------------

 Electric field gradient in molecular frame (a.u.)
         XX             YY             ZZ             XY             XZ             YZ
 ------------------------------------------------------------------------------------------
        0.134406       0.131082      -0.265488       0.002236       0.031177      -0.050443

 Principal components (a.u.) and orientation 
 of principal axis w.r.t. absolute frame                      Asymmetry parameter eta
 --------------------------------------------------------------------------------------
       -0.274188       0.138772       0.135417                       0.012235

       -0.076172      -0.638025       0.766239
        0.123568       0.756507       0.642205
        0.989408      -0.143601      -0.021215
  

 ------------------------------------------------------------
   Atom      X         Y         Z
 ------------------------------------------------------------
   29 H    2.10813   2.41475   2.56389
 ------------------------------------------------------------

 Electric field gradient in molecular frame (a.u.)
         XX             YY             ZZ             XY             XZ             YZ
 ------------------------------------------------------------------------------------------
        0.135614       0.132078      -0.267692      -0.002329       0.014879      -0.026792

 Principal components (a.u.) and orientation 
 of principal axis w.r.t. absolute frame                      Asymmetry parameter eta
 --------------------------------------------------------------------------------------
       -0.270012       0.138510       0.131503                       0.025951

       -0.036197       0.813571       0.580338
        0.066232      -0.577489       0.813708
        0.997147       0.067891      -0.032980
  

 ------------------------------------------------------------
   Atom      X         Y         Z
 ------------------------------------------------------------
   30 H    1.71355   4.86644  -2.63526
 ------------------------------------------------------------

 Electric field gradient in molecular frame (a.u.)
         XX             YY             ZZ             XY             XZ             YZ
 ------------------------------------------------------------------------------------------
        0.124810       0.138840      -0.263650       0.005464       0.070582       0.007882

 Principal components (a.u.) and orientation 
 of principal axis w.r.t. absolute frame                      Asymmetry parameter eta
 --------------------------------------------------------------------------------------
       -0.276189       0.144896       0.131293                       0.049254

       -0.173111       0.648905       0.740915
       -0.016422       0.750266      -0.660932
        0.984765       0.126582       0.119223
  

 ------------------------------------------------------------
   Atom      X         Y         Z
 ------------------------------------------------------------
   31 H    2.54365   6.34941   0.19341
 ------------------------------------------------------------

 Electric field gradient in molecular frame (a.u.)
         XX             YY             ZZ             XY             XZ             YZ
 ------------------------------------------------------------------------------------------
        0.000568      -0.082823       0.082255      -0.172075      -0.092109      -0.118355

 Principal components (a.u.) and orientation 
 of principal axis w.r.t. absolute frame                      Asymmetry parameter eta
 --------------------------------------------------------------------------------------
       -0.280230       0.144364       0.135866                       0.030328

        0.570736      -0.168578       0.803643
        0.726707      -0.351968      -0.589929
        0.382305       0.920706      -0.078374
  

 ------------------------------------------------------------
   Atom      X         Y         Z
 ------------------------------------------------------------
   32 H   -1.94282   6.93688  -1.56669
 ------------------------------------------------------------

 Electric field gradient in molecular frame (a.u.)
         XX             YY             ZZ             XY             XZ             YZ
 ------------------------------------------------------------------------------------------
        0.105219      -0.040223      -0.064996       0.070124      -0.077404       0.196576

 Principal components (a.u.) and orientation 
 of principal axis w.r.t. absolute frame                      Asymmetry parameter eta
 --------------------------------------------------------------------------------------
       -0.278031       0.144652       0.133379                       0.040544

        0.262902      -0.156239       0.952088
       -0.659586       0.691087       0.295542
        0.704151       0.705683      -0.078635
  

 ------------------------------------------------------------
   Atom      X         Y         Z
 ------------------------------------------------------------
   33 H   -1.47248   6.56959   1.71311
 ------------------------------------------------------------

 Electric field gradient in molecular frame (a.u.)
         XX             YY             ZZ             XY             XZ             YZ
 ------------------------------------------------------------------------------------------
        0.132603       0.045409      -0.178011       0.004256       0.015221      -0.176830

 Principal components (a.u.) and orientation 
 of principal axis w.r.t. absolute frame                      Asymmetry parameter eta
 --------------------------------------------------------------------------------------
       -0.276041       0.144061       0.131980                       0.043767

       -0.037625      -0.315220       0.948272
        0.482029       0.825519       0.293541
        0.875347      -0.468139      -0.120885
  

 ------------------------------------------------------------
   Atom      X         Y         Z
 ------------------------------------------------------------
   34 H   -7.43864   3.03582   0.31058
 ------------------------------------------------------------

 Electric field gradient in molecular frame (a.u.)
         XX             YY             ZZ             XY             XZ             YZ
 ------------------------------------------------------------------------------------------
       -0.059664      -0.083872       0.143536      -0.208710       0.019573       0.018886

 Principal components (a.u.) and orientation 
 of principal axis w.r.t. absolute frame                      Asymmetry parameter eta
 --------------------------------------------------------------------------------------
       -0.282561       0.145465       0.137095                       0.029622

        0.685081       0.154816       0.711826
        0.725682      -0.059680      -0.685437
       -0.063634       0.986139      -0.153233
  

 ------------------------------------------------------------
   Atom      X         Y         Z
 ------------------------------------------------------------
   35 H   -6.21979   5.71509   1.87195
 ------------------------------------------------------------

 Electric field gradient in molecular frame (a.u.)
         XX             YY             ZZ             XY             XZ             YZ
 ------------------------------------------------------------------------------------------
        0.134752       0.007361      -0.142113       0.023175       0.029289      -0.202529

 Principal components (a.u.) and orientation 
 of principal axis w.r.t. absolute frame                      Asymmetry parameter eta
 --------------------------------------------------------------------------------------
       -0.286554       0.148970       0.137583                       0.039738

       -0.088144       0.201814       0.975449
        0.569904       0.813371      -0.116783
        0.816970      -0.545618       0.186709
  

 ------------------------------------------------------------
   Atom      X         Y         Z
 ------------------------------------------------------------
   36 H   -6.48645   5.67123  -1.49136
 ------------------------------------------------------------

 Electric field gradient in molecular frame (a.u.)
         XX             YY             ZZ             XY             XZ             YZ
 ------------------------------------------------------------------------------------------
        0.118364       0.016013      -0.134377       0.053836      -0.073996       0.192306

 Principal components (a.u.) and orientation 
 of principal axis w.r.t. absolute frame                      Asymmetry parameter eta
 --------------------------------------------------------------------------------------
       -0.286340       0.148092       0.138248                       0.034381

        0.220458       0.276412       0.935411
       -0.551119       0.826553      -0.114357
        0.804777       0.490312      -0.334557
  

 ------------------------------------------------------------
   Atom      X         Y         Z
 ------------------------------------------------------------
   37 H   -0.57981  -8.43420  -2.52746
 ------------------------------------------------------------

 Electric field gradient in molecular frame (a.u.)
         XX             YY             ZZ             XY             XZ             YZ
 ------------------------------------------------------------------------------------------
       -0.061831      -0.039018       0.100849      -0.187019      -0.098701      -0.090774

 Principal components (a.u.) and orientation 
 of principal axis w.r.t. absolute frame                      Asymmetry parameter eta
 --------------------------------------------------------------------------------------
       -0.284455       0.147704       0.136751                       0.038507

        0.688662      -0.327913      -0.646698
        0.646311      -0.126682       0.752485
        0.328675       0.936176      -0.124692
  

 ------------------------------------------------------------
   Atom      X         Y         Z
 ------------------------------------------------------------
   38 H    2.34601  -7.01217  -3.28926
 ------------------------------------------------------------

 Electric field gradient in molecular frame (a.u.)
         XX             YY             ZZ             XY             XZ             YZ
 ------------------------------------------------------------------------------------------
       -0.080807       0.140150      -0.059343      -0.012766       0.217945       0.013603

 Principal components (a.u.) and orientation 
 of principal axis w.r.t. absolute frame                      Asymmetry parameter eta
 --------------------------------------------------------------------------------------
       -0.289092       0.148284       0.140808                       0.025860

        0.723534       0.678149      -0.128889
        0.043352       0.141708       0.988959
       -0.688926       0.721132      -0.073132
  

 ------------------------------------------------------------
   Atom      X         Y         Z
 ------------------------------------------------------------
   39 H    1.64264  -7.87424  -0.11551
 ------------------------------------------------------------

 Electric field gradient in molecular frame (a.u.)
         XX             YY             ZZ             XY             XZ             YZ
 ------------------------------------------------------------------------------------------
        0.082113       0.080197      -0.162310       0.065491      -0.142164       0.132735

 Principal components (a.u.) and orientation 
 of principal axis w.r.t. absolute frame                      Asymmetry parameter eta
 --------------------------------------------------------------------------------------
       -0.287166       0.148985       0.138181                       0.037621

        0.390221       0.897398      -0.205924
       -0.373618       0.358750       0.855399
        0.841509      -0.256858       0.475276
  

 ------------------------------------------------------------
   Atom      X         Y         Z
 ------------------------------------------------------------
   40 H    6.65250   4.14557   2.59899
 ------------------------------------------------------------

 Electric field gradient in molecular frame (a.u.)
         XX             YY             ZZ             XY             XZ             YZ
 ------------------------------------------------------------------------------------------
        0.139861       0.118445      -0.258306       0.007826       0.042485      -0.103127

 Principal components (a.u.) and orientation 
 of principal axis w.r.t. absolute frame                      Asymmetry parameter eta
 --------------------------------------------------------------------------------------
       -0.289019       0.147459       0.141560                       0.020409

       -0.099993      -0.664646       0.740437
        0.245933       0.704566       0.665660
        0.964115      -0.248660      -0.093007
  

 ------------------------------------------------------------
   Atom      X         Y         Z
 ------------------------------------------------------------
   41 H    8.79669   2.98139   0.30466
 ------------------------------------------------------------

 Electric field gradient in molecular frame (a.u.)
         XX             YY             ZZ             XY             XZ             YZ
 ------------------------------------------------------------------------------------------
       -0.235258       0.098216       0.137042       0.127764       0.058424      -0.021670

 Principal components (a.u.) and orientation 
 of principal axis w.r.t. absolute frame                      Asymmetry parameter eta
 --------------------------------------------------------------------------------------
       -0.287714       0.146758       0.140956                       0.020164

        0.936825       0.028508       0.348636
       -0.318287      -0.343947       0.883399
       -0.145096       0.938556       0.313144
  

 ------------------------------------------------------------
   Atom      X         Y         Z
 ------------------------------------------------------------
   42 H    6.60936   5.34222  -0.53419
 ------------------------------------------------------------

 Electric field gradient in molecular frame (a.u.)
         XX             YY             ZZ             XY             XZ             YZ
 ------------------------------------------------------------------------------------------
        0.137791      -0.152248       0.014456       0.042396      -0.030295       0.197266

 Principal components (a.u.) and orientation 
 of principal axis w.r.t. absolute frame                      Asymmetry parameter eta
 --------------------------------------------------------------------------------------
       -0.289397       0.146590       0.142807                       0.013070

       -0.121010      -0.589189       0.798882
        0.827027       0.385249       0.409401
       -0.548984       0.710239       0.440656
  

 Task  times  cpu:      453.2s     wall:      454.1s


                                NWChem Input Module
                                -------------------


 Summary of allocated global arrays
-----------------------------------
  No active global arrays


                         GA Statistics for process    0
                         ------------------------------

       create   destroy   get      put      acc     scatter   gather  read&inc
calls:  210      210     4.95e+05 7371     3.52e+05    0        0     5891     
number of processes/call 1.00e+00 1.15e+00 1.00e+00 0.00e+00 0.00e+00
bytes total:             5.26e+08 6.03e+07 3.08e+08 0.00e+00 0.00e+00 4.71e+04
bytes remote:            1.14e+08 2.04e+07 5.37e+07 0.00e+00 0.00e+00 0.00e+00
Max memory consumed for GA by this process: 10446976 bytes

MA_summarize_allocated_blocks: starting scan ...
MA_summarize_allocated_blocks: scan completed: 0 heap blocks, 0 stack blocks
MA usage statistics:

	allocation statistics:
					      heap	     stack
					      ----	     -----
	current number of blocks	         0	         0
	maximum number of blocks	        22	        51
	current total bytes		         0	         0
	maximum total bytes		   9712512	  22540216
	maximum total K-bytes		      9713	     22541
	maximum total M-bytes		        10	        23


                                     CITATION
                                     --------
                Please cite the following reference when publishing
                           results obtained with NWChem:

                 M. Valiev, E.J. Bylaska, N. Govind, K. Kowalski,
              T.P. Straatsma, H.J.J. van Dam, D. Wang, J. Nieplocha,
                        E. Apra, T.L. Windus, W.A. de Jong
                 "NWChem: a comprehensive and scalable open-source
                  solution for large scale molecular simulations"
                      Comput. Phys. Commun. 181, 1477 (2010)
                           doi:10.1016/j.cpc.2010.04.018

                                      AUTHORS
                                      -------
          E. Apra, E. J. Bylaska, W. A. de Jong, N. Govind, K. Kowalski,
       T. P. Straatsma, M. Valiev, H. J. J. van Dam, D. Wang, T. L. Windus,
        J. Hammond, J. Autschbach, K. Bhaskaran-Nair, J. Brabec, K. Lopata,
       S. A. Fischer, S. Krishnamoorthy, W. Ma, M. Klemm, O. Villa, Y. Chen,
    V. Anisimov, F. Aquino, S. Hirata, M. T. Hackler, T. Risthaus, M. Malagoli,
       A. Marenich, A. Otero-de-la-Roza, J. Mullin, P. Nichols, R. Peverati,
     J. Pittner, Y. Zhao, P.-D. Fan, A. Fonari, M. Williamson, R. J. Harrison,
       J. R. Rehr, M. Dupuis, D. Silverstein, D. M. A. Smith, J. Nieplocha,
        V. Tipparaju, M. Krishnan, B. E. Van Kuiken, A. Vazquez-Mayagoitia,
        L. Jensen, M. Swart, Q. Wu, T. Van Voorhis, A. A. Auer, M. Nooijen,
      L. D. Crosby, E. Brown, G. Cisneros, G. I. Fann, H. Fruchtl, J. Garza,
        K. Hirao, R. A. Kendall, J. A. Nichols, K. Tsemekhman, K. Wolinski,
     J. Anchell, D. E. Bernholdt, P. Borowski, T. Clark, D. Clerc, H. Dachsel,
   M. J. O. Deegan, K. Dyall, D. Elwood, E. Glendening, M. Gutowski, A. C. Hess,
         J. Jaffe, B. G. Johnson, J. Ju, R. Kobayashi, R. Kutteh, Z. Lin,
   R. Littlefield, X. Long, B. Meng, T. Nakajima, S. Niu, L. Pollack, M. Rosing,
   K. Glaesemann, G. Sandrone, M. Stave, H. Taylor, G. Thomas, J. H. van Lenthe,
                               A. T. Wong, Z. Zhang.

 Total times  cpu:      453.6s     wall:      454.5s
