# Supplementary material for: Reference-free NOE NMR analysis
Source: Chem Sci. 2020 Aug 31;11(36):9930–6. doi: 10.1039/d0sc02970j (PMC8162118; doi:10.1039/d0sc02970j)
Supplement: SC-011-D0SC02970J-s002 [file SC-011-D0SC02970J-s002.piz › artemisinin_structures/artemisin_RRSRSSR/artemisin_RRSRSSR_b36311.out.xyz]

42
./artemisin_RRSRSSR_b36311.out
C         -0.86794       -0.16518        0.90770
O         -1.77966       -1.23742        0.65478
C         -1.24380       -2.43168        0.31456
C         -0.17135       -2.37332       -0.76003
C          0.88257       -1.27260       -0.52759
C          0.18346        0.05915       -0.19861
C          1.95470       -1.59335        0.51631
C          3.01558       -0.48913        0.60402
C          2.62307        0.83709       -0.08048
C          1.15542        1.19512        0.26054
C          0.72150        2.55998       -0.31224
C         -0.74602        2.94602       -0.05468
C         -1.78212        1.80426       -0.01150
O         -1.59233        1.03448        1.17914
C         -3.18598        2.40302        0.09459
O         -1.70505       -3.47832        0.75581
C          0.45049       -3.75370       -0.98476
C          3.62736        1.92276        0.31963
O         -1.78041        0.98104       -1.18236
O         -0.42485        0.48836       -1.43884
H         -0.37241       -0.41702        1.85289
H         -0.71516       -2.12826       -1.68390
H          1.40099       -1.16573       -1.49290
H          2.46492       -2.53392        0.28108
H          1.49738       -1.73768        1.50229
H          3.94641       -0.85307        0.14966
H          3.24716       -0.31659        1.66305
H          2.70988        0.70666       -1.16765
H          1.11558        1.27783        1.35675
H          0.90677        2.57521       -1.39452
H          1.34604        3.35996        0.10235
H         -1.02809        3.67084       -0.82906
H         -0.77920        3.47648        0.90654
H         -3.93636        1.60649        0.16435
H         -3.29137        3.02430        0.99059
H         -3.43248        3.00109       -0.78920
H         -0.30682       -4.46319       -1.33747
H          1.24145       -3.71068       -1.74060
H          0.86925       -4.16687       -0.06113
H          3.52035        2.19374        1.37533
H          4.65501        1.57768        0.16122
H          3.49752        2.82698       -0.28268
