# Supplementary material for: Reference-free NOE NMR analysis
Source: Chem Sci. 2020 Aug 31;11(36):9930–6. doi: 10.1039/d0sc02970j (PMC8162118; doi:10.1039/d0sc02970j)
Supplement: SC-011-D0SC02970J-s002 [file SC-011-D0SC02970J-s002.piz › artemisinin_structures/artemisin_RRSRSSR/artemisin_RRSRSSR_b36311.nw]

start molecule

title molecule
 

geometry units angstroms print xyz autosym
  C       -2.26420        0.45550        1.65670
  O       -1.59890       -0.80980        1.62050
  C       -0.29510       -0.80790        1.26100
  C        0.02910        0.00550        0.01940
  C       -0.61130        1.40770        0.00990
  C       -2.10260        1.30360        0.37830
  C        0.08750        2.45980        0.87410
  C       -0.55510        3.84400        0.72080
  C       -1.94020        3.83940        0.04040
  C       -2.80330        2.68350        0.60380
  C       -4.23830        2.67460        0.03820
  C       -5.12830        1.51410        0.51790
  C       -4.44040        0.16230        0.79790
  O       -3.64220        0.27060        1.98000
  C       -5.50700       -0.89030        1.10610
  O        0.51700       -1.52830        1.83060
  C        1.53870        0.03980       -0.23070
  C       -2.58290        5.22040        0.20510
  O       -3.68470       -0.33910       -0.30940
  O       -2.73600        0.68070       -0.76330
  H       -1.84000        0.98650        2.51720
  H       -0.40610       -0.56840       -0.81160
  H       -0.53240        1.75020       -1.03340
  H        1.14670        2.54790        0.60830
  H        0.06590        2.16350        1.92950
  H        0.11740        4.48580        0.13670
  H       -0.62100        4.30570        1.71450
  H       -1.79820        3.67960       -1.03700
  H       -2.88370        2.87080        1.68480
  H       -4.19620        2.65820       -1.05900
  H       -4.75260        3.60760        0.29690
  H       -5.91390        1.37880       -0.23650
  H       -5.62480        1.84440        1.44030
  H       -5.03670       -1.85160        1.34510
  H       -6.11500       -0.60510        1.97150
  H       -6.16270       -1.05790        0.24500
  H        1.92110       -0.97140       -0.41110
  H        1.77820        0.64620       -1.11030
  H        2.08510        0.43870        0.63040
  H       -2.86350        5.40660        1.24720
  H       -1.88980        6.01010       -0.10510
  H       -3.47860        5.31950       -0.41550
end
BASIS "ao basis" PRINT
* library 6-31G*
END
scf
 direct
end
dft
xc b3lyp
end
property
 efieldgrad
end
task dft property
