# Supplementary material for: Reference-free NOE NMR analysis
Source: Chem Sci. 2020 Aug 31;11(36):9930–6. doi: 10.1039/d0sc02970j (PMC8162118; doi:10.1039/d0sc02970j)
Supplement: SC-011-D0SC02970J-s002 [file SC-011-D0SC02970J-s002.piz › artemisinin_structures/artemisin_RSSSRRR/artemisin_RSSSRRR_b36311.out]

 argument  1 = artemisin_SRRSRRS/artemisin_SRRSRRS_b36311.nw
  Warning: test file already existed: ./molecule.dir_check_s.5
                                         
                                         


              Northwest Computational Chemistry Package (NWChem) 6.6
              ------------------------------------------------------


                    Environmental Molecular Sciences Laboratory
                       Pacific Northwest National Laboratory
                                Richland, WA 99352

                              Copyright (c) 1994-2015
                       Pacific Northwest National Laboratory
                            Battelle Memorial Institute

             NWChem is an open-source computational chemistry package
                        distributed under the terms of the
                      Educational Community License (ECL) 2.0
             A copy of the license is included with this distribution
                              in the LICENSE.TXT file

                                  ACKNOWLEDGMENT
                                  --------------

            This software and its documentation were developed at the
            EMSL at Pacific Northwest National Laboratory, a multiprogram
            national laboratory, operated for the U.S. Department of Energy
            by Battelle under Contract Number DE-AC05-76RL01830. Support
            for this work was provided by the Department of Energy Office
            of Biological and Environmental Research, Office of Basic
            Energy Sciences, and the Office of Advanced Scientific Computing.


           Job information
           ---------------

    hostname        = nmrserver1
    program         = /home/software/NWChem/bin/nwchem
    date            = Sun Jul 23 16:05:56 2017

    compiled        = Mon_Dec_26_22:57:25_2016
    source          = /home/software/src/nwchem-6.6
    nwchem branch   = 6.6
    nwchem revision = 27746
    ga revision     = 10594
    input           = artemisin_SRRSRRS/artemisin_SRRSRRS_b36311.nw
    prefix          = molecule.
    data base       = ./molecule.db
    status          = startup
    nproc           =        6
    time left       =     -1s


           Memory information
           ------------------

    heap     =   13107200 doubles =    100.0 Mbytes
    stack    =   13107197 doubles =    100.0 Mbytes
    global   =   26214400 doubles =    200.0 Mbytes (distinct from heap & stack)
    total    =   52428797 doubles =    400.0 Mbytes
    verify   = yes
    hardfail = no 


           Directory information
           ---------------------

  0 permanent = .
  0 scratch   = .


                                NWChem Input Module
                                -------------------


                                     molecule
                                     --------

 Scaling coordinates for geometry "geometry" by  1.889725989
 (inverse scale =  0.529177249)

 C1  symmetry detected

          ------
          auto-z
          ------


                             Geometry "geometry" -> ""
                             -------------------------

 Output coordinates in angstroms (scale by  1.889725989 to convert to a.u.)

  No.       Tag          Charge          X              Y              Z
 ---- ---------------- ---------- -------------- -------------- --------------
    1 C                    6.0000    -0.96534829    -0.36102008     0.52872249
    2 O                    8.0000    -0.85630831     0.69701075     1.47402974
    3 C                    6.0000    -1.07444325     1.95379142     1.03004759
    4 C                    6.0000    -1.23539334     2.15060459    -0.46690795
    5 C                    6.0000    -0.35444006     1.21850804    -1.34328760
    6 C                    6.0000    -0.02256490    -0.14351046    -0.67266746
    7 C                    6.0000     0.91969572     1.94880685    -1.80723338
    8 C                    6.0000     1.87682889     2.19772181    -0.65192088
    9 C                    6.0000     2.32547827     0.90253352     0.03946087
   10 C                    6.0000     1.50890051    -0.34542642    -0.39824790
   11 C                    6.0000     1.84898015    -1.59422639     0.44045254
   12 C                    6.0000     1.04042590    -2.84401204     0.07497244
   13 C                    6.0000    -0.47858090    -2.61957191     0.18434096
   14 O                    8.0000    -0.74895986    -1.61933130     1.17342520
   15 C                    6.0000    -1.17594467    -3.90314901     0.62882237
   16 O                    8.0000    -1.15264642     2.89469003     1.81462180
   17 C                    6.0000    -2.71852535     2.09517341    -0.84391250
   18 C                    6.0000     2.47935784     1.12509041     1.54647116
   19 O                    8.0000    -1.06663634    -2.26037564    -1.07780794
   20 O                    8.0000    -0.29849155    -1.16360701    -1.68040264
   21 H                    1.0000    -2.01071600    -0.40297740     0.20280822
   22 H                    1.0000    -0.92382987     3.18748900    -0.65669945
   23 H                    1.0000    -0.91770944     1.02297197    -2.26751395
   24 H                    1.0000     0.65571751     2.90508007    -2.27549781
   25 H                    1.0000     1.42105444     1.36251276    -2.58766984
   26 H                    1.0000     1.41448264     2.88275155     0.06805519
   27 H                    1.0000     2.76125386     2.72681601    -1.02942776
   28 H                    1.0000     3.35036234     0.71375846    -0.31647660
   29 H                    1.0000     1.93087286    -0.59217947    -1.38841033
   30 H                    1.0000     1.69430695    -1.39261444     1.50662881
   31 H                    1.0000     2.91668127    -1.82273656     0.32902730
   32 H                    1.0000     1.35249043    -3.62965197     0.77512773
   33 H                    1.0000     1.30916099    -3.19138464    -0.92970531
   34 H                    1.0000    -2.25880503    -3.74555974     0.69754032
   35 H                    1.0000    -1.01143206    -4.71382270    -0.08892354
   36 H                    1.0000    -0.83484516    -4.22302012     1.61915025
   37 H                    1.0000    -3.31267964     2.73860446    -0.18543936
   38 H                    1.0000    -2.86403417     2.44528861    -1.87161746
   39 H                    1.0000    -3.13455839     1.08726372    -0.77679567
   40 H                    1.0000     1.51703504     1.20846974     2.05293815
   41 H                    1.0000     3.04292841     0.31181856     2.01412942
   42 H                    1.0000     3.04004354     2.04614486     1.74316586

      Atomic Mass 
      ----------- 

      C                 12.000000
      O                 15.994910
      H                  1.007825


 Effective nuclear repulsion energy (a.u.)    1869.8108287845

            Nuclear Dipole moment (a.u.) 
            ----------------------------
        X                 Y               Z
 ---------------- ---------------- ----------------
     0.0000000000     0.0000000000     0.0000000000


                                Z-matrix (autoz)
                                -------- 

 Units are Angstrom for bonds and degrees for angles

      Type          Name      I     J     K     L     M      Value
      ----------- --------  ----- ----- ----- ----- ----- ----------
    1 Stretch                  1     2                       1.42300
    2 Stretch                  1     6                       1.54256
    3 Stretch                  1    14                       1.43032
    4 Stretch                  1    21                       1.09580
    5 Stretch                  2     3                       1.35063
    6 Stretch                  3     4                       1.51839
    7 Stretch                  3    16                       1.22758
    8 Stretch                  4     5                       1.55336
    9 Stretch                  4    17                       1.53130
   10 Stretch                  4    22                       1.09919
   11 Stretch                  5     6                       1.55402
   12 Stretch                  5     7                       1.54013
   13 Stretch                  5    23                       1.09986
   14 Stretch                  6    10                       1.56890
   15 Stretch                  6    20                       1.46023
   16 Stretch                  7     8                       1.52079
   17 Stretch                  7    24                       1.09700
   18 Stretch                  7    25                       1.09735
   19 Stretch                  8     9                       1.53519
   20 Stretch                  8    26                       1.09608
   21 Stretch                  8    27                       1.09757
   22 Stretch                  9    10                       1.55428
   23 Stretch                  9    18                       1.53111
   24 Stretch                  9    28                       1.10123
   25 Stretch                 10    11                       1.54226
   26 Stretch                 10    29                       1.10425
   27 Stretch                 11    12                       1.53274
   28 Stretch                 11    30                       1.09604
   29 Stretch                 11    31                       1.09755
   30 Stretch                 12    13                       1.53939
   31 Stretch                 12    32                       1.09765
   32 Stretch                 12    33                       1.09648
   33 Stretch                 13    14                       1.43244
   34 Stretch                 13    15                       1.52691
   35 Stretch                 13    19                       1.43800
   36 Stretch                 15    34                       1.09642
   37 Stretch                 15    35                       1.09518
   38 Stretch                 15    36                       1.09518
   39 Stretch                 17    37                       1.09572
   40 Stretch                 17    38                       1.09541
   41 Stretch                 17    39                       1.09246
   42 Stretch                 18    40                       1.09065
   43 Stretch                 18    41                       1.09441
   44 Stretch                 18    42                       1.09608
   45 Stretch                 19    20                       1.46836
   46 Bend                     1     2     3               117.45876
   47 Bend                     1     6     5               109.21760
   48 Bend                     1     6    10               116.24581
   49 Bend                     1     6    20               108.87428
   50 Bend                     1    14    13               109.36769
   51 Bend                     2     1     6               111.45113
   52 Bend                     2     1    14               110.06493
   53 Bend                     2     1    21               107.40647
   54 Bend                     2     3     4               117.50421
   55 Bend                     2     3    16               120.89065
   56 Bend                     3     4     5               114.72883
   57 Bend                     3     4    17               109.91932
   58 Bend                     3     4    22               105.21569
   59 Bend                     4     3    16               121.60068
   60 Bend                     4     5     6               113.80117
   61 Bend                     4     5     7               110.76896
   62 Bend                     4     5    23               106.87749
   63 Bend                     4    17    37               110.85362
   64 Bend                     4    17    38               110.36914
   65 Bend                     4    17    39               112.77505
   66 Bend                     5     4    17               112.87149
   67 Bend                     5     4    22               107.93109
   68 Bend                     5     6    10               113.37471
   69 Bend                     5     6    20               105.90884
   70 Bend                     5     7     8               111.68077
   71 Bend                     5     7    24               110.05118
   72 Bend                     5     7    25               109.80792
   73 Bend                     6     1    14               112.49698
   74 Bend                     6     1    21               110.90453
   75 Bend                     6     5     7               111.64874
   76 Bend                     6     5    23               108.43203
   77 Bend                     6    10     9               117.30706
   78 Bend                     6    10    11               114.49247
   79 Bend                     6    10    29               104.17794
   80 Bend                     6    20    19               109.72069
   81 Bend                     7     5    23               104.76439
   82 Bend                     7     8     9               112.82803
   83 Bend                     7     8    26               109.62248
   84 Bend                     7     8    27               108.95074
   85 Bend                     8     7    24               109.45370
   86 Bend                     8     7    25               109.88823
   87 Bend                     8     9    10               113.39269
   88 Bend                     8     9    18               110.48771
   89 Bend                     8     9    28               105.72628
   90 Bend                     9     8    26               110.77667
   91 Bend                     9     8    27               109.03259
   92 Bend                     9    10    11               112.40456
   93 Bend                     9    10    29               103.36619
   94 Bend                     9    18    40               112.30255
   95 Bend                     9    18    41               111.36625
   96 Bend                     9    18    42               110.49856
   97 Bend                    10     6    20               102.43050
   98 Bend                    10     9    18               116.53172
   99 Bend                    10     9    28               105.08718
  100 Bend                    10    11    12               114.47180
  101 Bend                    10    11    30               110.42201
  102 Bend                    10    11    31               109.14044
  103 Bend                    11    10    29               102.85153
  104 Bend                    11    12    13               112.62593
  105 Bend                    11    12    32               106.35218
  106 Bend                    11    12    33               110.33554
  107 Bend                    12    11    30               107.90837
  108 Bend                    12    11    31               108.61467
  109 Bend                    12    13    14               109.70154
  110 Bend                    12    13    15               110.41316
  111 Bend                    12    13    19               112.18417
  112 Bend                    13    12    32               109.85099
  113 Bend                    13    12    33               110.67906
  114 Bend                    13    15    34               110.39474
  115 Bend                    13    15    35               111.27684
  116 Bend                    13    15    36               111.50052
  117 Bend                    13    19    20               109.44171
  118 Bend                    14     1    21               104.16409
  119 Bend                    14    13    15               107.44508
  120 Bend                    14    13    19               110.75910
  121 Bend                    15    13    19               106.18340
  122 Bend                    17     4    22               105.43640
  123 Bend                    18     9    28               104.44871
  124 Bend                    24     7    25               105.78931
  125 Bend                    26     8    27               105.34024
  126 Bend                    30    11    31               105.92240
  127 Bend                    32    12    33               106.74007
  128 Bend                    34    15    35               107.20698
  129 Bend                    34    15    36               107.03216
  130 Bend                    35    15    36               109.24704
  131 Bend                    37    17    38               107.70324
  132 Bend                    37    17    39               107.35866
  133 Bend                    38    17    39               107.57385
  134 Bend                    40    18    41               108.22447
  135 Bend                    40    18    42               107.68434
  136 Bend                    41    18    42               106.52002
  137 Torsion                  1     2     3     4          -7.87927
  138 Torsion                  1     2     3    16         171.36395
  139 Torsion                  1     6     5     4          15.07194
  140 Torsion                  1     6     5     7         141.37406
  141 Torsion                  1     6     5    23        -103.70968
  142 Torsion                  1     6    10     9         -90.87070
  143 Torsion                  1     6    10    11          44.08562
  144 Torsion                  1     6    10    29         155.62791
  145 Torsion                  1     6    20    19         -16.55013
  146 Torsion                  1    14    13    12          98.65944
  147 Torsion                  1    14    13    15        -141.28354
  148 Torsion                  1    14    13    19         -25.71771
  149 Torsion                  2     1     6     5         -57.74838
  150 Torsion                  2     1     6    10          72.06731
  151 Torsion                  2     1     6    20        -172.95921
  152 Torsion                  2     1    14    13        -163.49680
  153 Torsion                  2     3     4     5         -35.27936
  154 Torsion                  2     3     4    17          93.18518
  155 Torsion                  2     3     4    22        -153.73877
  156 Torsion                  3     2     1     6          56.39041
  157 Torsion                  3     2     1    14        -178.07493
  158 Torsion                  3     2     1    21         -65.27449
  159 Torsion                  3     4     5     6          28.47532
  160 Torsion                  3     4     5     7         -98.28764
  161 Torsion                  3     4     5    23         148.14139
  162 Torsion                  3     4    17    37          48.67532
  163 Torsion                  3     4    17    38         167.92018
  164 Torsion                  3     4    17    39         -71.73569
  165 Torsion                  4     5     6    10        -116.29305
  166 Torsion                  4     5     6    20         132.17427
  167 Torsion                  4     5     7     8          69.73937
  168 Torsion                  4     5     7    24         -52.03846
  169 Torsion                  4     5     7    25        -168.09974
  170 Torsion                  5     4     3    16         145.48314
  171 Torsion                  5     4    17    37         178.15258
  172 Torsion                  5     4    17    38         -62.60256
  173 Torsion                  5     4    17    39          57.74157
  174 Torsion                  5     6     1    14         178.07730
  175 Torsion                  5     6     1    21          61.86464
  176 Torsion                  5     6    10     9          36.92944
  177 Torsion                  5     6    10    11         171.88575
  178 Torsion                  5     6    10    29         -76.57196
  179 Torsion                  5     6    20    19        -133.88291
  180 Torsion                  5     7     8     9          59.29950
  181 Torsion                  5     7     8    26         -64.66480
  182 Torsion                  5     7     8    27        -179.45999
  183 Torsion                  6     1    14    13         -38.55958
  184 Torsion                  6     5     4    17         -98.49331
  185 Torsion                  6     5     4    22         145.39459
  186 Torsion                  6     5     7     8         -58.20476
  187 Torsion                  6     5     7    24        -179.98259
  188 Torsion                  6     5     7    25          63.95613
  189 Torsion                  6    10     9     8         -36.59481
  190 Torsion                  6    10     9    18          93.36268
  191 Torsion                  6    10     9    28        -151.58576
  192 Torsion                  6    10    11    12          41.17512
  193 Torsion                  6    10    11    30         -80.82800
  194 Torsion                  6    10    11    31         163.12612
  195 Torsion                  6    20    19    13         -45.62315
  196 Torsion                  7     5     4    17         134.74373
  197 Torsion                  7     5     4    22          18.63163
  198 Torsion                  7     5     6    10          10.00907
  199 Torsion                  7     5     6    20        -101.52361
  200 Torsion                  7     8     9    10         -11.11840
  201 Torsion                  7     8     9    18        -144.05531
  202 Torsion                  7     8     9    28         103.49140
  203 Torsion                  8     7     5    23        -175.35946
  204 Torsion                  8     9    10    11        -172.44418
  205 Torsion                  8     9    10    29          77.35925
  206 Torsion                  8     9    18    40          73.50683
  207 Torsion                  8     9    18    41        -164.92959
  208 Torsion                  8     9    18    42         -46.75011
  209 Torsion                  9     8     7    24        -178.57865
  210 Torsion                  9     8     7    25         -62.81525
  211 Torsion                  9    10     6    20         150.57347
  212 Torsion                  9    10    11    12         178.32172
  213 Torsion                  9    10    11    30          56.31859
  214 Torsion                  9    10    11    31         -59.72729
  215 Torsion                 10     6     1    14         -52.10700
  216 Torsion                 10     6     1    21        -168.31967
  217 Torsion                 10     6     5    23         124.92533
  218 Torsion                 10     6    20    19         107.08677
  219 Torsion                 10     9     8    26         112.20783
  220 Torsion                 10     9     8    27        -132.31243
  221 Torsion                 10     9    18    40         -57.81425
  222 Torsion                 10     9    18    41          63.74933
  223 Torsion                 10     9    18    42        -178.07119
  224 Torsion                 10    11    12    13         -57.09647
  225 Torsion                 10    11    12    32        -177.47352
  226 Torsion                 10    11    12    33          67.13079
  227 Torsion                 11    10     6    20         -74.47022
  228 Torsion                 11    10     9    18         -42.48669
  229 Torsion                 11    10     9    28          72.56487
  230 Torsion                 11    12    13    14         -28.43837
  231 Torsion                 11    12    13    15        -146.66967
  232 Torsion                 11    12    13    19          95.10650
  233 Torsion                 12    11    10    29         -71.15872
  234 Torsion                 12    13    15    34        -179.47051
  235 Torsion                 12    13    15    35         -60.55774
  236 Torsion                 12    13    15    36          61.69206
  237 Torsion                 12    13    19    20         -49.92523
  238 Torsion                 13    12    11    30          66.26847
  239 Torsion                 13    12    11    31        -179.33412
  240 Torsion                 13    14     1    21          81.62792
  241 Torsion                 14     1     6    20          62.86648
  242 Torsion                 14    13    12    32          89.90525
  243 Torsion                 14    13    12    33        -152.47609
  244 Torsion                 14    13    15    34          60.92558
  245 Torsion                 14    13    15    35         179.83835
  246 Torsion                 14    13    15    36         -57.91184
  247 Torsion                 14    13    19    20          73.02512
  248 Torsion                 15    13    12    32         -28.32605
  249 Torsion                 15    13    12    33          89.29261
  250 Torsion                 15    13    19    20        -170.62584
  251 Torsion                 16     3     4    17         -86.05233
  252 Torsion                 16     3     4    22          27.02373
  253 Torsion                 17     4     5    23          21.17277
  254 Torsion                 18     9     8    26         -20.72908
  255 Torsion                 18     9     8    27          94.75066
  256 Torsion                 18     9    10    29        -152.68326
  257 Torsion                 19    13    12    32        -146.54988
  258 Torsion                 19    13    12    33         -28.93122
  259 Torsion                 19    13    15    34         -57.63289
  260 Torsion                 19    13    15    35          61.27987
  261 Torsion                 19    13    15    36        -176.47032
  262 Torsion                 20     6     1    21         -53.34619
  263 Torsion                 20     6     5    23          13.39265
  264 Torsion                 20     6    10    29          37.07207
  265 Torsion                 22     4     5    23         -94.93933
  266 Torsion                 22     4    17    37         -64.25828
  267 Torsion                 22     4    17    38          54.98659
  268 Torsion                 22     4    17    39         175.33071
  269 Torsion                 23     5     7    24          62.86270
  270 Torsion                 23     5     7    25         -53.19858
  271 Torsion                 24     7     8    26          57.45705
  272 Torsion                 24     7     8    27         -57.33814
  273 Torsion                 25     7     8    26         173.22046
  274 Torsion                 25     7     8    27          58.42526
  275 Torsion                 26     8     9    28        -133.18237
  276 Torsion                 27     8     9    28         -17.70263
  277 Torsion                 28     9    10    29         -37.63170
  278 Torsion                 28     9    18    40        -173.22299
  279 Torsion                 28     9    18    41         -51.65941
  280 Torsion                 28     9    18    42          66.52006
  281 Torsion                 29    10    11    30         166.83815
  282 Torsion                 29    10    11    31          50.79227
  283 Torsion                 30    11    12    32         -54.10859
  284 Torsion                 30    11    12    33        -169.50427
  285 Torsion                 31    11    12    32          60.28882
  286 Torsion                 31    11    12    33         -55.10686


            XYZ format geometry
            -------------------
    42
 geometry
 C                    -0.96534829    -0.36102008     0.52872249
 O                    -0.85630831     0.69701075     1.47402974
 C                    -1.07444325     1.95379142     1.03004759
 C                    -1.23539334     2.15060459    -0.46690795
 C                    -0.35444006     1.21850804    -1.34328760
 C                    -0.02256490    -0.14351046    -0.67266746
 C                     0.91969572     1.94880685    -1.80723338
 C                     1.87682889     2.19772181    -0.65192088
 C                     2.32547827     0.90253352     0.03946087
 C                     1.50890051    -0.34542642    -0.39824790
 C                     1.84898015    -1.59422639     0.44045254
 C                     1.04042590    -2.84401204     0.07497244
 C                    -0.47858090    -2.61957191     0.18434096
 O                    -0.74895986    -1.61933130     1.17342520
 C                    -1.17594467    -3.90314901     0.62882237
 O                    -1.15264642     2.89469003     1.81462180
 C                    -2.71852535     2.09517341    -0.84391250
 C                     2.47935784     1.12509041     1.54647116
 O                    -1.06663634    -2.26037564    -1.07780794
 O                    -0.29849155    -1.16360701    -1.68040264
 H                    -2.01071600    -0.40297740     0.20280822
 H                    -0.92382987     3.18748900    -0.65669945
 H                    -0.91770944     1.02297197    -2.26751395
 H                     0.65571751     2.90508007    -2.27549781
 H                     1.42105444     1.36251276    -2.58766984
 H                     1.41448264     2.88275155     0.06805519
 H                     2.76125386     2.72681601    -1.02942776
 H                     3.35036234     0.71375846    -0.31647660
 H                     1.93087286    -0.59217947    -1.38841033
 H                     1.69430695    -1.39261444     1.50662881
 H                     2.91668127    -1.82273656     0.32902730
 H                     1.35249043    -3.62965197     0.77512773
 H                     1.30916099    -3.19138464    -0.92970531
 H                    -2.25880503    -3.74555974     0.69754032
 H                    -1.01143206    -4.71382270    -0.08892354
 H                    -0.83484516    -4.22302012     1.61915025
 H                    -3.31267964     2.73860446    -0.18543936
 H                    -2.86403417     2.44528861    -1.87161746
 H                    -3.13455839     1.08726372    -0.77679567
 H                     1.51703504     1.20846974     2.05293815
 H                     3.04292841     0.31181856     2.01412942
 H                     3.04004354     2.04614486     1.74316586

 ==============================================================================
                                internuclear distances
 ------------------------------------------------------------------------------
       center one      |      center two      | atomic units |  angstroms
 ------------------------------------------------------------------------------
    2 O                |   1 C                |     2.68908  |     1.42300
    3 C                |   2 O                |     2.55232  |     1.35063
    4 C                |   3 C                |     2.86935  |     1.51839
    5 C                |   4 C                |     2.93542  |     1.55336
    6 C                |   1 C                |     2.91501  |     1.54256
    6 C                |   5 C                |     2.93667  |     1.55402
    7 C                |   5 C                |     2.91043  |     1.54013
    8 C                |   7 C                |     2.87388  |     1.52079
    9 C                |   8 C                |     2.90109  |     1.53519
   10 C                |   6 C                |     2.96480  |     1.56890
   10 C                |   9 C                |     2.93717  |     1.55428
   11 C                |  10 C                |     2.91445  |     1.54226
   12 C                |  11 C                |     2.89646  |     1.53274
   13 C                |  12 C                |     2.90902  |     1.53939
   14 O                |   1 C                |     2.70291  |     1.43032
   14 O                |  13 C                |     2.70691  |     1.43244
   15 C                |  13 C                |     2.88544  |     1.52691
   16 O                |   3 C                |     2.31980  |     1.22758
   17 C                |   4 C                |     2.89374  |     1.53130
   18 C                |   9 C                |     2.89337  |     1.53111
   19 O                |  13 C                |     2.71743  |     1.43800
   20 O                |   6 C                |     2.75943  |     1.46023
   21 H                |   1 C                |     2.07076  |     1.09580
   22 H                |   4 C                |     2.07717  |     1.09919
   23 H                |   5 C                |     2.07844  |     1.09986
   24 H                |   7 C                |     2.07303  |     1.09700
   25 H                |   7 C                |     2.07370  |     1.09735
   26 H                |   8 C                |     2.07129  |     1.09608
   27 H                |   8 C                |     2.07411  |     1.09757
   28 H                |   9 C                |     2.08103  |     1.10123
   29 H                |  10 C                |     2.08673  |     1.10425
   30 H                |  11 C                |     2.07121  |     1.09604
   31 H                |  11 C                |     2.07407  |     1.09755
   32 H                |  12 C                |     2.07425  |     1.09765
   33 H                |  12 C                |     2.07204  |     1.09648
   34 H                |  15 C                |     2.07194  |     1.09642
   35 H                |  15 C                |     2.06959  |     1.09518
   36 H                |  15 C                |     2.06959  |     1.09518
   37 H                |  17 C                |     2.07062  |     1.09572
   38 H                |  17 C                |     2.07003  |     1.09541
   39 H                |  17 C                |     2.06445  |     1.09246
   40 H                |  18 C                |     2.06104  |     1.09065
   41 H                |  18 C                |     2.06813  |     1.09441
   42 H                |  18 C                |     2.07130  |     1.09608
 ------------------------------------------------------------------------------
                         number of included internuclear distances:         44
 ==============================================================================


 ==============================================================================
                                 internuclear angles
 ------------------------------------------------------------------------------
        center 1       |       center 2       |       center 3       |  degrees
 ------------------------------------------------------------------------------
    2 O                |   1 C                |   6 C                |   111.45
    2 O                |   1 C                |  14 O                |   110.06
    2 O                |   1 C                |  21 H                |   107.41
    6 C                |   1 C                |  14 O                |   112.50
    6 C                |   1 C                |  21 H                |   110.90
   14 O                |   1 C                |  21 H                |   104.16
    1 C                |   2 O                |   3 C                |   117.46
    2 O                |   3 C                |   4 C                |   117.50
    2 O                |   3 C                |  16 O                |   120.89
    4 C                |   3 C                |  16 O                |   121.60
    3 C                |   4 C                |   5 C                |   114.73
    3 C                |   4 C                |  17 C                |   109.92
    3 C                |   4 C                |  22 H                |   105.22
    5 C                |   4 C                |  17 C                |   112.87
    5 C                |   4 C                |  22 H                |   107.93
   17 C                |   4 C                |  22 H                |   105.44
    4 C                |   5 C                |   6 C                |   113.80
    4 C                |   5 C                |   7 C                |   110.77
    4 C                |   5 C                |  23 H                |   106.88
    6 C                |   5 C                |   7 C                |   111.65
    6 C                |   5 C                |  23 H                |   108.43
    7 C                |   5 C                |  23 H                |   104.76
    1 C                |   6 C                |   5 C                |   109.22
    1 C                |   6 C                |  10 C                |   116.25
    1 C                |   6 C                |  20 O                |   108.87
    5 C                |   6 C                |  10 C                |   113.37
    5 C                |   6 C                |  20 O                |   105.91
   10 C                |   6 C                |  20 O                |   102.43
    5 C                |   7 C                |   8 C                |   111.68
    5 C                |   7 C                |  24 H                |   110.05
    5 C                |   7 C                |  25 H                |   109.81
    8 C                |   7 C                |  24 H                |   109.45
    8 C                |   7 C                |  25 H                |   109.89
   24 H                |   7 C                |  25 H                |   105.79
    7 C                |   8 C                |   9 C                |   112.83
    7 C                |   8 C                |  26 H                |   109.62
    7 C                |   8 C                |  27 H                |   108.95
    9 C                |   8 C                |  26 H                |   110.78
    9 C                |   8 C                |  27 H                |   109.03
   26 H                |   8 C                |  27 H                |   105.34
    8 C                |   9 C                |  10 C                |   113.39
    8 C                |   9 C                |  18 C                |   110.49
    8 C                |   9 C                |  28 H                |   105.73
   10 C                |   9 C                |  18 C                |   116.53
   10 C                |   9 C                |  28 H                |   105.09
   18 C                |   9 C                |  28 H                |   104.45
    6 C                |  10 C                |   9 C                |   117.31
    6 C                |  10 C                |  11 C                |   114.49
    6 C                |  10 C                |  29 H                |   104.18
    9 C                |  10 C                |  11 C                |   112.40
    9 C                |  10 C                |  29 H                |   103.37
   11 C                |  10 C                |  29 H                |   102.85
   10 C                |  11 C                |  12 C                |   114.47
   10 C                |  11 C                |  30 H                |   110.42
   10 C                |  11 C                |  31 H                |   109.14
   12 C                |  11 C                |  30 H                |   107.91
   12 C                |  11 C                |  31 H                |   108.61
   30 H                |  11 C                |  31 H                |   105.92
   11 C                |  12 C                |  13 C                |   112.63
   11 C                |  12 C                |  32 H                |   106.35
   11 C                |  12 C                |  33 H                |   110.34
   13 C                |  12 C                |  32 H                |   109.85
   13 C                |  12 C                |  33 H                |   110.68
   32 H                |  12 C                |  33 H                |   106.74
   12 C                |  13 C                |  14 O                |   109.70
   12 C                |  13 C                |  15 C                |   110.41
   12 C                |  13 C                |  19 O                |   112.18
   14 O                |  13 C                |  15 C                |   107.45
   14 O                |  13 C                |  19 O                |   110.76
   15 C                |  13 C                |  19 O                |   106.18
    1 C                |  14 O                |  13 C                |   109.37
   13 C                |  15 C                |  34 H                |   110.39
   13 C                |  15 C                |  35 H                |   111.28
   13 C                |  15 C                |  36 H                |   111.50
   34 H                |  15 C                |  35 H                |   107.21
   34 H                |  15 C                |  36 H                |   107.03
   35 H                |  15 C                |  36 H                |   109.25
    4 C                |  17 C                |  37 H                |   110.85
    4 C                |  17 C                |  38 H                |   110.37
    4 C                |  17 C                |  39 H                |   112.78
   37 H                |  17 C                |  38 H                |   107.70
   37 H                |  17 C                |  39 H                |   107.36
   38 H                |  17 C                |  39 H                |   107.57
    9 C                |  18 C                |  40 H                |   112.30
    9 C                |  18 C                |  41 H                |   111.37
    9 C                |  18 C                |  42 H                |   110.50
   40 H                |  18 C                |  41 H                |   108.22
   40 H                |  18 C                |  42 H                |   107.68
   41 H                |  18 C                |  42 H                |   106.52
 ------------------------------------------------------------------------------
                            number of included internuclear angles:         89
 ==============================================================================


 Summary of "ao basis" -> "" (cartesian)
 ------------------------------------------------------------------------------
       Tag                 Description            Shells   Functions and Types
 ---------------- ------------------------------  ------  ---------------------
 *                           6-31G*                   on all atoms 


                              NWChem Property Module
                              ----------------------


                                     molecule

  itol2e modified to match energy
  convergence criterion.

                                 NWChem DFT Module
                                 -----------------


                                     molecule


                      Basis "ao basis" -> "ao basis" (cartesian)
                      -----
  C (Carbon)
  ----------
            Exponent  Coefficients 
       -------------- ---------------------------------------------------------
  1 S  3.04752490E+03  0.001835
  1 S  4.57369510E+02  0.014037
  1 S  1.03948690E+02  0.068843
  1 S  2.92101550E+01  0.232184
  1 S  9.28666300E+00  0.467941
  1 S  3.16392700E+00  0.362312

  2 S  7.86827240E+00 -0.119332
  2 S  1.88128850E+00 -0.160854
  2 S  5.44249300E-01  1.143456

  3 P  7.86827240E+00  0.068999
  3 P  1.88128850E+00  0.316424
  3 P  5.44249300E-01  0.744308

  4 S  1.68714400E-01  1.000000

  5 P  1.68714400E-01  1.000000

  6 D  8.00000000E-01  1.000000

  O (Oxygen)
  ----------
            Exponent  Coefficients 
       -------------- ---------------------------------------------------------
  1 S  5.48467170E+03  0.001831
  1 S  8.25234950E+02  0.013950
  1 S  1.88046960E+02  0.068445
  1 S  5.29645000E+01  0.232714
  1 S  1.68975700E+01  0.470193
  1 S  5.79963530E+00  0.358521

  2 S  1.55396160E+01 -0.110778
  2 S  3.59993360E+00 -0.148026
  2 S  1.01376180E+00  1.130767

  3 P  1.55396160E+01  0.070874
  3 P  3.59993360E+00  0.339753
  3 P  1.01376180E+00  0.727159

  4 S  2.70005800E-01  1.000000

  5 P  2.70005800E-01  1.000000

  6 D  8.00000000E-01  1.000000

  H (Hydrogen)
  ------------
            Exponent  Coefficients 
       -------------- ---------------------------------------------------------
  1 S  1.87311370E+01  0.033495
  1 S  2.82539370E+00  0.234727
  1 S  6.40121700E-01  0.813757

  2 S  1.61277800E-01  1.000000


 Summary of "ao basis" -> "ao basis" (cartesian)
 ------------------------------------------------------------------------------
       Tag                 Description            Shells   Functions and Types
 ---------------- ------------------------------  ------  ---------------------
 C                           6-31G*                  6       15   3s2p1d
 O                           6-31G*                  6       15   3s2p1d
 H                           6-31G*                  2        2   2s


 Summary of "ao basis" -> "ao basis" (cartesian)
 ------------------------------------------------------------------------------
       Tag                 Description            Shells   Functions and Types
 ---------------- ------------------------------  ------  ---------------------
 C                           6-31G*                  6       15   3s2p1d
 O                           6-31G*                  6       15   3s2p1d
 H                           6-31G*                  2        2   2s


  Caching 1-el integrals 
  itol2e modified to match energy
  convergence criterion.

            General Information
            -------------------
          SCF calculation type: DFT
          Wavefunction type:  closed shell.
          No. of atoms     :    42
          No. of electrons :   152
           Alpha electrons :    76
            Beta electrons :    76
          Charge           :     0
          Spin multiplicity:     1
          Use of symmetry is: off; symmetry adaption is: off
          Maximum number of iterations:  30
          AO basis - number of functions:   344
                     number of shells:   164
          Convergence on energy requested: 1.00D-07
          Convergence on density requested: 1.00D-05
          Convergence on gradient requested: 5.00D-04

              XC Information
              --------------
                         B3LYP Method XC Potential
                     Hartree-Fock (Exact) Exchange  0.200          
                        Slater Exchange Functional  0.800 local    
                    Becke 1988 Exchange Functional  0.720 non-local
              Lee-Yang-Parr Correlation Functional  0.810          
                  VWN I RPA Correlation Functional  0.190 local    

             Grid Information
             ----------------
          Grid used for XC integration:  fine      
          Radial quadrature: Mura-Knowles        
          Angular quadrature: Lebedev. 
          Tag              B.-S. Rad. Rad. Pts. Rad. Cut. Ang. Pts.
          ---              ---------- --------- --------- ---------
          C                   0.70       70          15.0       590
          O                   0.60       70          13.0       590
          H                   0.35       60          14.0       590
          Grid pruning is: on 
          Number of quadrature shells:  2720
          Spatial weights used:  Erf1

          Convergence Information
          -----------------------
          Convergence aids based upon iterative change in 
          total energy or number of iterations. 
          Levelshifting, if invoked, occurs when the 
          HOMO/LUMO gap drops below (HL_TOL): 1.00D-02
          DIIS, if invoked, will attempt to extrapolate 
          using up to (NFOCK): 10 stored Fock matrices.

                    Damping( 0%)  Levelshifting(0.5)       DIIS
                  --------------- ------------------- ---------------
          dE  on:    start            ASAP                start   
          dE off:    2 iters         30 iters            30 iters 


      Screening Tolerance Information
      -------------------------------
          Density screening/tol_rho: 1.00D-11
          AO Gaussian exp screening on grid/accAOfunc:  16
          CD Gaussian exp screening on grid/accCDfunc:  20
          XC Gaussian exp screening on grid/accXCfunc:  20
          Schwarz screening/accCoul: 1.00D-08


      Superposition of Atomic Density Guess
      -------------------------------------

 Sum of atomic energies:        -949.63668925

      Non-variational initial energy
      ------------------------------

 Total energy =    -962.354729
 1-e energy   =   -5013.756009
 2-e energy   =    2181.590450
 HOMO         =      -0.262496
 LUMO         =      -0.001547

   Time after variat. SCF:      7.3
   Time prior to 1st pass:      7.3

 Grid_pts file          = ./molecule.gridpts.0
 Record size in doubles =  12289        No. of grid_pts per rec  =   3070
 Max. records in memory =     97        Max. recs in file   =     21258

 Grid integrated density:     152.000048024204
 Requested integration accuracy:   0.10E-06

           Memory utilization after 1st SCF pass: 
           Heap Space remaining (MW):       11.89            11893136
          Stack Space remaining (MW):       13.10            13103364

   convergence    iter        energy       DeltaE   RMS-Dens  Diis-err    time
 ---------------- ----- ----------------- --------- --------- ---------  ------
 d= 0,ls=0.0,diis     1   -960.4468086402 -2.83D+03  9.34D-03  3.98D+00    51.0
 Grid integrated density:     152.000045167881
 Requested integration accuracy:   0.10E-06
 d= 0,ls=0.0,diis     2   -959.8434715620  6.03D-01  7.25D-03  1.02D+01    90.2
 Grid integrated density:     152.000042676558
 Requested integration accuracy:   0.10E-06
 d= 0,ls=0.0,diis     3   -960.7786544492 -9.35D-01  2.17D-03  8.10D-01   129.2
 Grid integrated density:     152.000043034850
 Requested integration accuracy:   0.10E-06
 d= 0,ls=0.0,diis     4   -960.8349999959 -5.63D-02  9.71D-04  2.38D-01   168.2
 Grid integrated density:     152.000044234417
 Requested integration accuracy:   0.10E-06
 d= 0,ls=0.0,diis     5   -960.8562125577 -2.12D-02  2.38D-04  1.14D-02   207.2
 Grid integrated density:     152.000041044035
 Requested integration accuracy:   0.10E-06
  Resetting Diis
 d= 0,ls=0.0,diis     6   -960.8571712416 -9.59D-04  8.80D-05  8.59D-04   251.0
 Grid integrated density:     152.000041137574
 Requested integration accuracy:   0.10E-06
 d= 0,ls=0.0,diis     7   -960.8572606894 -8.94D-05  4.76D-05  6.77D-05   294.8
 Grid integrated density:     152.000041137391
 Requested integration accuracy:   0.10E-06
 d= 0,ls=0.0,diis     8   -960.8572497768  1.09D-05  2.83D-05  1.76D-04   338.5
 Grid integrated density:     152.000041144439
 Requested integration accuracy:   0.10E-06
 d= 0,ls=0.0,diis     9   -960.8572680016 -1.82D-05  5.28D-06  5.47D-06   382.3
 Grid integrated density:     152.000041143710
 Requested integration accuracy:   0.10E-06
 d= 0,ls=0.0,diis    10   -960.8572684949 -4.93D-07  1.33D-06  4.15D-07   426.1
 Grid integrated density:     152.000041141701
 Requested integration accuracy:   0.10E-06
 d= 0,ls=0.0,diis    11   -960.8572685353 -4.04D-08  3.36D-07  2.00D-08   469.9


         Total DFT energy =     -960.857268535310
      One electron energy =    -5026.292033389922
           Coulomb energy =     2328.263725039528
    Exchange-Corr. energy =     -132.639788969387
 Nuclear repulsion energy =     1869.810828784471

 Numeric. integr. density =      152.000041141701

     Total iterative time =    462.6s


                       DFT Final Molecular Orbital Analysis
                       ------------------------------------

 Vector   20  Occ=2.000000D+00  E=-1.016704D+01
              MO Center=  2.5D+00,  1.1D+00,  1.5D+00, r^2= 2.8D-02
   Bfn.  Coefficient  Atom+Function         Bfn.  Coefficient  Atom+Function  
  ----- ------------  ---------------      ----- ------------  ---------------
   256      0.992924  18 C  s         

 Vector   21  Occ=2.000000D+00  E=-1.139991D+00
              MO Center= -6.9D-01, -1.3D+00, -4.8D-01, r^2= 2.7D+00
   Bfn.  Coefficient  Atom+Function         Bfn.  Coefficient  Atom+Function  
  ----- ------------  ---------------      ----- ------------  ---------------
   272      0.269868  19 O  s               276      0.267163  19 O  s         
   287      0.246934  20 O  s               291      0.225305  20 O  s         
   201      0.182475  14 O  s                21      0.163710   2 O  s         

 Vector   22  Occ=2.000000D+00  E=-1.117249D+00
              MO Center= -8.8D-01,  4.7D-01,  7.9D-01, r^2= 3.2D+00
   Bfn.  Coefficient  Atom+Function         Bfn.  Coefficient  Atom+Function  
  ----- ------------  ---------------      ----- ------------  ---------------
    21      0.385983   2 O  s                17      0.352631   2 O  s         
    32      0.173745   3 C  s                16     -0.164097   2 O  s         
   272     -0.151304  19 O  s         

 Vector   23  Occ=2.000000D+00  E=-1.052672D+00
              MO Center= -7.5D-01, -9.4D-01,  6.9D-01, r^2= 3.6D+00
   Bfn.  Coefficient  Atom+Function         Bfn.  Coefficient  Atom+Function  
  ----- ------------  ---------------      ----- ------------  ---------------
   201      0.413585  14 O  s               197      0.363291  14 O  s         
   291     -0.170782  20 O  s               196     -0.169668  14 O  s         
   287     -0.162487  20 O  s               231     -0.151349  16 O  s         

 Vector   24  Occ=2.000000D+00  E=-1.014988D+00
              MO Center= -1.0D+00,  1.8D+00,  1.4D+00, r^2= 2.9D+00
   Bfn.  Coefficient  Atom+Function         Bfn.  Coefficient  Atom+Function  
  ----- ------------  ---------------      ----- ------------  ---------------
   231      0.384844  16 O  s               227      0.369399  16 O  s         
    21     -0.225468   2 O  s                17     -0.196350   2 O  s         
    34      0.192062   3 C  py              226     -0.172226  16 O  s         

 Vector   25  Occ=2.000000D+00  E=-9.421804D-01
              MO Center= -5.2D-01, -1.4D+00, -8.9D-01, r^2= 2.4D+00
   Bfn.  Coefficient  Atom+Function         Bfn.  Coefficient  Atom+Function  
  ----- ------------  ---------------      ----- ------------  ---------------
   276      0.354729  19 O  s               291     -0.319308  20 O  s         
   272      0.300129  19 O  s               287     -0.261655  20 O  s         
    77     -0.168684   6 C  s         

 Vector   26  Occ=2.000000D+00  E=-8.522487D-01
              MO Center=  4.0D-01,  8.3D-01, -6.9D-01, r^2= 5.1D+00
   Bfn.  Coefficient  Atom+Function         Bfn.  Coefficient  Atom+Function  
  ----- ------------  ---------------      ----- ------------  ---------------
    62      0.173574   5 C  s               291     -0.159127  20 O  s         

 Vector   27  Occ=2.000000D+00  E=-8.198705D-01
              MO Center=  2.7D-01,  3.8D-01, -2.3D-01, r^2= 7.0D+00
   Bfn.  Coefficient  Atom+Function         Bfn.  Coefficient  Atom+Function  
  ----- ------------  ---------------      ----- ------------  ---------------
    47      0.190376   4 C  s                51      0.160566   4 C  s         
   137     -0.154960  10 C  s               152     -0.150416  11 C  s         

 Vector   28  Occ=2.000000D+00  E=-7.969615D-01
              MO Center=  6.2D-01, -6.6D-01, -2.1D-02, r^2= 8.3D+00
   Bfn.  Coefficient  Atom+Function         Bfn.  Coefficient  Atom+Function  
  ----- ------------  ---------------      ----- ------------  ---------------
   167      0.186014  12 C  s         

 Vector   29  Occ=2.000000D+00  E=-7.667500D-01
              MO Center= -3.2D-02, -5.6D-01, -1.0D-01, r^2= 7.5D+00
   Bfn.  Coefficient  Atom+Function         Bfn.  Coefficient  Atom+Function  
  ----- ------------  ---------------      ----- ------------  ---------------
   291     -0.177208  20 O  s                 2      0.171547   1 C  s         
   212     -0.150913  15 C  s         

 Vector   30  Occ=2.000000D+00  E=-7.586961D-01
              MO Center= -2.2D-01,  8.3D-01, -2.4D-01, r^2= 6.8D+00
   Bfn.  Coefficient  Atom+Function         Bfn.  Coefficient  Atom+Function  
  ----- ------------  ---------------      ----- ------------  ---------------
   242     -0.165113  17 C  s                77      0.155729   6 C  s         
    81      0.151344   6 C  s               246     -0.150283  17 C  s         

 Vector   31  Occ=2.000000D+00  E=-7.330226D-01
              MO Center=  3.5D-01, -1.3D+00,  3.2D-02, r^2= 9.1D+00
   Bfn.  Coefficient  Atom+Function         Bfn.  Coefficient  Atom+Function  
  ----- ------------  ---------------      ----- ------------  ---------------
   212      0.216027  15 C  s               216      0.197036  15 C  s         

 Vector   32  Occ=2.000000D+00  E=-7.026365D-01
              MO Center= -1.1D-01, -1.4D-01,  1.8D-01, r^2= 7.2D+00
   Bfn.  Coefficient  Atom+Function         Bfn.  Coefficient  Atom+Function  
  ----- ------------  ---------------      ----- ------------  ---------------
    19      0.221511   2 O  py                2     -0.193509   1 C  s         
     6     -0.169293   1 C  s         

 Vector   33  Occ=2.000000D+00  E=-6.874000D-01
              MO Center=  7.0D-01,  4.6D-01,  2.1D-01, r^2= 9.3D+00
   Bfn.  Coefficient  Atom+Function         Bfn.  Coefficient  Atom+Function  
  ----- ------------  ---------------      ----- ------------  ---------------
   257      0.229198  18 C  s               261      0.217571  18 C  s         
   246     -0.157007  17 C  s               242     -0.154845  17 C  s         
   137     -0.151579  10 C  s         

 Vector   34  Occ=2.000000D+00  E=-6.620455D-01
              MO Center=  3.3D-01, -4.2D-01, -9.1D-02, r^2= 8.5D+00
   Bfn.  Coefficient  Atom+Function         Bfn.  Coefficient  Atom+Function  
  ----- ------------  ---------------      ----- ------------  ---------------
   107      0.144168   8 C  s               212     -0.138030  15 C  s         
   111      0.137240   8 C  s               216     -0.134105  15 C  s         

 Vector   35  Occ=2.000000D+00  E=-6.550584D-01
              MO Center= -1.1D+00,  1.1D+00, -2.5D-01, r^2= 7.9D+00
   Bfn.  Coefficient  Atom+Function         Bfn.  Coefficient  Atom+Function  
  ----- ------------  ---------------      ----- ------------  ---------------
   246      0.209457  17 C  s               242      0.204905  17 C  s         
    51     -0.170288   4 C  s                35      0.164898   3 C  pz        
    47     -0.158329   4 C  s         

 Vector   36  Occ=2.000000D+00  E=-6.163816D-01
              MO Center=  6.4D-01, -3.3D-02,  1.3D-01, r^2= 7.3D+00
   Bfn.  Coefficient  Atom+Function         Bfn.  Coefficient  Atom+Function  
  ----- ------------  ---------------      ----- ------------  ---------------
    19      0.191742   2 O  py              156      0.158070  11 C  s         
     5     -0.153393   1 C  pz        

 Vector   37  Occ=2.000000D+00  E=-6.018546D-01
              MO Center=  4.5D-01,  6.3D-01, -4.1D-01, r^2= 7.1D+00
   Bfn.  Coefficient  Atom+Function         Bfn.  Coefficient  Atom+Function  
  ----- ------------  ---------------      ----- ------------  ---------------
    66      0.154475   5 C  s         

 Vector   38  Occ=2.000000D+00  E=-5.802821D-01
              MO Center=  2.0D-01,  4.7D-02,  9.9D-02, r^2= 7.8D+00
   Bfn.  Coefficient  Atom+Function         Bfn.  Coefficient  Atom+Function  
  ----- ------------  ---------------      ----- ------------  ---------------
    19      0.203226   2 O  py        

 Vector   39  Occ=2.000000D+00  E=-5.699327D-01
              MO Center= -1.8D-01, -8.3D-01,  6.4D-03, r^2= 6.4D+00
   Bfn.  Coefficient  Atom+Function         Bfn.  Coefficient  Atom+Function  
  ----- ------------  ---------------      ----- ------------  ---------------
     3      0.189399   1 C  px              275     -0.174583  19 O  pz        
   182     -0.150785  13 C  s         

 Vector   40  Occ=2.000000D+00  E=-5.607000D-01
              MO Center= -2.9D-01, -1.0D+00, -6.8D-02, r^2= 5.2D+00
   Bfn.  Coefficient  Atom+Function         Bfn.  Coefficient  Atom+Function  
  ----- ------------  ---------------      ----- ------------  ---------------
   199      0.238304  14 O  py              185     -0.189355  13 C  pz        
     4     -0.180184   1 C  py              289      0.172118  20 O  py        
   275      0.156311  19 O  pz               80     -0.153817   6 C  pz        
   274     -0.153234  19 O  py        

 Vector   41  Occ=2.000000D+00  E=-5.353895D-01
              MO Center= -4.0D-01,  3.2D-01, -1.4D-01, r^2= 6.5D+00
   Bfn.  Coefficient  Atom+Function         Bfn.  Coefficient  Atom+Function  
  ----- ------------  ---------------      ----- ------------  ---------------
    50      0.166035   4 C  pz        

 Vector   42  Occ=2.000000D+00  E=-5.221728D-01
              MO Center=  4.0D-01,  2.1D-01, -1.0D-01, r^2= 7.0D+00
   Bfn.  Coefficient  Atom+Function         Bfn.  Coefficient  Atom+Function  
  ----- ------------  ---------------      ----- ------------  ---------------
     3      0.187214   1 C  px        

 Vector   43  Occ=2.000000D+00  E=-4.959548D-01
              MO Center= -3.6D-01, -8.9D-01, -1.7D-01, r^2= 7.9D+00
   Bfn.  Coefficient  Atom+Function         Bfn.  Coefficient  Atom+Function  
  ----- ------------  ---------------      ----- ------------  ---------------
   273      0.183785  19 O  px              199      0.165937  14 O  py        
   168     -0.164492  12 C  px               49     -0.150812   4 C  py        

 Vector   44  Occ=2.000000D+00  E=-4.858996D-01
              MO Center=  8.2D-01,  6.4D-01, -3.4D-01, r^2= 7.7D+00
   Bfn.  Coefficient  Atom+Function         Bfn.  Coefficient  Atom+Function  
  ----- ------------  ---------------      ----- ------------  ---------------
   108      0.169931   8 C  px              123      0.159897   9 C  px        

 Vector   45  Occ=2.000000D+00  E=-4.743073D-01
              MO Center= -1.9D-01, -3.0D-02,  2.3D-01, r^2= 7.9D+00
   Bfn.  Coefficient  Atom+Function         Bfn.  Coefficient  Atom+Function  
  ----- ------------  ---------------      ----- ------------  ---------------
    18      0.211244   2 O  px               33      0.174363   3 C  px        
   291      0.152160  20 O  s         

 Vector   46  Occ=2.000000D+00  E=-4.705659D-01
              MO Center= -1.7D-02, -1.1D+00, -1.4D-01, r^2= 9.0D+00
   Bfn.  Coefficient  Atom+Function         Bfn.  Coefficient  Atom+Function  
  ----- ------------  ---------------      ----- ------------  ---------------
   184      0.214305  13 C  py              213     -0.157647  15 C  px        

 Vector   47  Occ=2.000000D+00  E=-4.549776D-01
              MO Center= -7.1D-01,  1.7D+00,  4.5D-01, r^2= 7.1D+00
   Bfn.  Coefficient  Atom+Function         Bfn.  Coefficient  Atom+Function  
  ----- ------------  ---------------      ----- ------------  ---------------
   231      0.291009  16 O  s               230      0.251992  16 O  pz        
    34     -0.203040   3 C  py              229      0.185157  16 O  py        
   227      0.153027  16 O  s         

 Vector   48  Occ=2.000000D+00  E=-4.492463D-01
              MO Center=  8.0D-01,  7.0D-01, -4.7D-01, r^2= 7.6D+00
   Bfn.  Coefficient  Atom+Function         Bfn.  Coefficient  Atom+Function  
  ----- ------------  ---------------      ----- ------------  ---------------
    94      0.173398   7 C  py              260     -0.154495  18 C  pz        

 Vector   49  Occ=2.000000D+00  E=-4.429548D-01
              MO Center=  2.3D-02,  7.4D-01, -4.6D-02, r^2= 8.3D+00
   Bfn.  Coefficient  Atom+Function         Bfn.  Coefficient  Atom+Function  
  ----- ------------  ---------------      ----- ------------  ---------------
   123      0.171323   9 C  px              244      0.163784  17 C  py        
   258      0.163695  18 C  px        

 Vector   50  Occ=2.000000D+00  E=-4.397955D-01
              MO Center=  2.2D-01,  3.5D-01, -4.2D-01, r^2= 8.5D+00
   Bfn.  Coefficient  Atom+Function         Bfn.  Coefficient  Atom+Function  
  ----- ------------  ---------------      ----- ------------  ---------------
   290      0.192593  20 O  pz        

 Vector   51  Occ=2.000000D+00  E=-4.342472D-01
              MO Center= -1.5D-01, -3.7D-01, -2.3D-02, r^2= 9.6D+00
   Bfn.  Coefficient  Atom+Function         Bfn.  Coefficient  Atom+Function  
  ----- ------------  ---------------      ----- ------------  ---------------
   170      0.217844  12 C  pz        

 Vector   52  Occ=2.000000D+00  E=-4.297547D-01
              MO Center= -8.9D-01,  1.1D+00,  4.3D-01, r^2= 9.3D+00
   Bfn.  Coefficient  Atom+Function         Bfn.  Coefficient  Atom+Function  
  ----- ------------  ---------------      ----- ------------  ---------------
   229      0.261693  16 O  py              231      0.217287  16 O  s         
   230      0.166745  16 O  pz               34     -0.162359   3 C  py        
   244      0.150163  17 C  py        

 Vector   53  Occ=2.000000D+00  E=-4.204844D-01
              MO Center=  4.9D-01, -8.0D-01,  2.1D-01, r^2= 1.0D+01
   Bfn.  Coefficient  Atom+Function         Bfn.  Coefficient  Atom+Function  
  ----- ------------  ---------------      ----- ------------  ---------------
   213      0.196696  15 C  px              153      0.174765  11 C  px        
   259      0.171883  18 C  py              184     -0.152655  13 C  py        

 Vector   54  Occ=2.000000D+00  E=-4.168001D-01
              MO Center= -9.1D-01, -5.1D-01, -6.2D-02, r^2= 9.8D+00
   Bfn.  Coefficient  Atom+Function         Bfn.  Coefficient  Atom+Function  
  ----- ------------  ---------------      ----- ------------  ---------------
   245     -0.211463  17 C  pz              200      0.204321  14 O  pz        
   290      0.186499  20 O  pz              201      0.158969  14 O  s         
   215      0.151655  15 C  pz        

 Vector   55  Occ=2.000000D+00  E=-4.143558D-01
              MO Center=  9.7D-02, -7.9D-01,  1.1D-01, r^2= 8.3D+00
   Bfn.  Coefficient  Atom+Function         Bfn.  Coefficient  Atom+Function  
  ----- ------------  ---------------      ----- ------------  ---------------
   169      0.167054  12 C  py               20      0.163284   2 O  pz        

 Vector   56  Occ=2.000000D+00  E=-4.111591D-01
              MO Center= -4.7D-01, -6.0D-01,  2.4D-01, r^2= 1.2D+01
   Bfn.  Coefficient  Atom+Function         Bfn.  Coefficient  Atom+Function  
  ----- ------------  ---------------      ----- ------------  ---------------
   215      0.192220  15 C  pz              198     -0.158319  14 O  px        
   329     -0.155330  35 H  s               214      0.150614  15 C  py        

 Vector   57  Occ=2.000000D+00  E=-3.986978D-01
              MO Center= -5.0D-01, -2.1D+00,  6.4D-04, r^2= 8.3D+00
   Bfn.  Coefficient  Atom+Function         Bfn.  Coefficient  Atom+Function  
  ----- ------------  ---------------      ----- ------------  ---------------
   215      0.308555  15 C  pz              290     -0.212169  20 O  pz        
   331      0.188582  36 H  s               274     -0.172369  19 O  py        
   332      0.162575  36 H  s         

 Vector   58  Occ=2.000000D+00  E=-3.955479D-01
              MO Center= -1.7D-01, -8.8D-01, -2.9D-01, r^2= 9.4D+00
   Bfn.  Coefficient  Atom+Function         Bfn.  Coefficient  Atom+Function  
  ----- ------------  ---------------      ----- ------------  ---------------
   214      0.224043  15 C  py              184     -0.177282  13 C  py        

 Vector   59  Occ=2.000000D+00  E=-3.896136D-01
              MO Center= -2.3D-01, -4.3D-01,  1.7D-01, r^2= 1.0D+01
   Bfn.  Coefficient  Atom+Function         Bfn.  Coefficient  Atom+Function  
  ----- ------------  ---------------      ----- ------------  ---------------
   200      0.223907  14 O  pz              213     -0.161385  15 C  px        

 Vector   60  Occ=2.000000D+00  E=-3.832220D-01
              MO Center= -1.6D-01,  4.0D-01, -3.0D-01, r^2= 9.4D+00
   Bfn.  Coefficient  Atom+Function         Bfn.  Coefficient  Atom+Function  
  ----- ------------  ---------------      ----- ------------  ---------------
    79      0.172278   6 C  py              245     -0.157146  17 C  pz        
    65      0.151530   5 C  pz        

 Vector   61  Occ=2.000000D+00  E=-3.790571D-01
              MO Center=  2.4D-01,  8.4D-01,  6.8D-02, r^2= 1.0D+01
   Bfn.  Coefficient  Atom+Function         Bfn.  Coefficient  Atom+Function  
  ----- ------------  ---------------      ----- ------------  ---------------
   258     -0.169130  18 C  px               48      0.166399   4 C  px        
   108      0.163931   8 C  px              243     -0.151329  17 C  px        

 Vector   62  Occ=2.000000D+00  E=-3.705550D-01
              MO Center= -4.7D-01,  5.4D-01,  2.1D-01, r^2= 9.9D+00
   Bfn.  Coefficient  Atom+Function         Bfn.  Coefficient  Atom+Function  
  ----- ------------  ---------------      ----- ------------  ---------------
   244      0.155923  17 C  py        

 Vector   63  Occ=2.000000D+00  E=-3.648828D-01
              MO Center=  1.2D+00,  8.8D-02,  5.1D-01, r^2= 8.8D+00
   Bfn.  Coefficient  Atom+Function         Bfn.  Coefficient  Atom+Function  
  ----- ------------  ---------------      ----- ------------  ---------------
   259      0.246373  18 C  py              343      0.191576  42 H  s         
   344      0.183425  42 H  s               154      0.163173  11 C  py        

 Vector   64  Occ=2.000000D+00  E=-3.581457D-01
              MO Center=  7.3D-01,  5.8D-01, -6.4D-01, r^2= 8.0D+00
   Bfn.  Coefficient  Atom+Function         Bfn.  Coefficient  Atom+Function  
  ----- ------------  ---------------      ----- ------------  ---------------
    94      0.227091   7 C  py              125     -0.162754   9 C  pz        
   310     -0.158053  25 H  s               309     -0.156551  25 H  s         

 Vector   65  Occ=2.000000D+00  E=-3.489085D-01
              MO Center= -5.2D-01,  4.4D-01,  5.4D-02, r^2= 7.4D+00
   Bfn.  Coefficient  Atom+Function         Bfn.  Coefficient  Atom+Function  
  ----- ------------  ---------------      ----- ------------  ---------------
    20      0.286939   2 O  pz               24      0.186726   2 O  pz        
   288      0.178033  20 O  px              274     -0.173101  19 O  py        
     5     -0.169200   1 C  pz               35     -0.157334   3 C  pz        

 Vector   66  Occ=2.000000D+00  E=-3.447925D-01
              MO Center=  5.3D-02, -7.8D-01, -3.7D-02, r^2= 8.3D+00
   Bfn.  Coefficient  Atom+Function         Bfn.  Coefficient  Atom+Function  
  ----- ------------  ---------------      ----- ------------  ---------------
   153      0.160452  11 C  px              168     -0.160323  12 C  px        
   273     -0.154969  19 O  px        

 Vector   67  Occ=2.000000D+00  E=-3.428436D-01
              MO Center=  6.0D-01,  7.9D-01, -9.9D-02, r^2= 8.0D+00
   Bfn.  Coefficient  Atom+Function         Bfn.  Coefficient  Atom+Function  
  ----- ------------  ---------------      ----- ------------  ---------------
    63      0.236790   5 C  px              123      0.178243   9 C  px        
    93     -0.167707   7 C  px              258     -0.150965  18 C  px        

 Vector   68  Occ=2.000000D+00  E=-3.386781D-01
              MO Center=  1.1D+00, -3.2D-02, -2.5D-01, r^2= 8.2D+00
   Bfn.  Coefficient  Atom+Function         Bfn.  Coefficient  Atom+Function  
  ----- ------------  ---------------      ----- ------------  ---------------
   110     -0.220004   8 C  pz               95      0.205671   7 C  pz        
   155     -0.175289  11 C  pz              170      0.163324  12 C  pz        
   140      0.152678  10 C  pz        

 Vector   69  Occ=2.000000D+00  E=-3.202946D-01
              MO Center=  4.5D-01,  4.0D-02, -7.7D-02, r^2= 8.0D+00
   Bfn.  Coefficient  Atom+Function         Bfn.  Coefficient  Atom+Function  
  ----- ------------  ---------------      ----- ------------  ---------------
   200      0.205603  14 O  pz               93     -0.185557   7 C  px        
   108      0.164158   8 C  px              275      0.154268  19 O  pz        
   204      0.153097  14 O  pz        

 Vector   70  Occ=2.000000D+00  E=-3.153963D-01
              MO Center=  7.3D-01,  9.7D-01,  5.0D-01, r^2= 6.7D+00
   Bfn.  Coefficient  Atom+Function         Bfn.  Coefficient  Atom+Function  
  ----- ------------  ---------------      ----- ------------  ---------------
   228     -0.260429  16 O  px               18      0.259122   2 O  px        
    22      0.188670   2 O  px              260     -0.186156  18 C  pz        
   232     -0.183170  16 O  px              124      0.163426   9 C  py        
   125      0.163027   9 C  pz              140     -0.160206  10 C  pz        

 Vector   71  Occ=2.000000D+00  E=-3.081693D-01
              MO Center=  8.3D-01,  6.7D-01,  1.9D-01, r^2= 7.4D+00
   Bfn.  Coefficient  Atom+Function         Bfn.  Coefficient  Atom+Function  
  ----- ------------  ---------------      ----- ------------  ---------------
   124      0.250951   9 C  py              139     -0.234098  10 C  py        
   228      0.229977  16 O  px               18     -0.212637   2 O  px        
   109     -0.201689   8 C  py              154      0.162743  11 C  py        
   232      0.160616  16 O  px               22     -0.156990   2 O  px        

 Vector   72  Occ=2.000000D+00  E=-3.038667D-01
              MO Center=  3.9D-01, -1.9D-01,  2.1D-01, r^2= 7.5D+00
   Bfn.  Coefficient  Atom+Function         Bfn.  Coefficient  Atom+Function  
  ----- ------------  ---------------      ----- ------------  ---------------
   198      0.269260  14 O  px              202      0.191571  14 O  px        
   125      0.168870   9 C  pz              260     -0.169045  18 C  pz        
   275      0.163252  19 O  pz              200      0.154733  14 O  pz        
   110     -0.152297   8 C  pz        

 Vector   73  Occ=2.000000D+00  E=-2.963454D-01
              MO Center=  8.1D-01,  1.2D-02, -4.6D-01, r^2= 7.3D+00
   Bfn.  Coefficient  Atom+Function         Bfn.  Coefficient  Atom+Function  
  ----- ------------  ---------------      ----- ------------  ---------------
   123      0.197047   9 C  px              138     -0.197878  10 C  px        
    78      0.182841   6 C  px              316      0.174020  28 H  s         
   274      0.170038  19 O  py              108     -0.164307   8 C  px        
    93      0.159701   7 C  px              290     -0.154536  20 O  pz        
    63     -0.150096   5 C  px        

 Vector   74  Occ=2.000000D+00  E=-2.735099D-01
              MO Center= -5.7D-01, -2.4D-01,  5.1D-01, r^2= 6.6D+00
   Bfn.  Coefficient  Atom+Function         Bfn.  Coefficient  Atom+Function  
  ----- ------------  ---------------      ----- ------------  ---------------
   198      0.374476  14 O  px              202      0.270885  14 O  px        
   230      0.222947  16 O  pz               18      0.158802   2 O  px        
   229     -0.157072  16 O  py              288      0.156991  20 O  px        
   234      0.153502  16 O  pz        

 Vector   75  Occ=2.000000D+00  E=-2.666136D-01
              MO Center= -9.1D-01,  1.6D+00,  9.2D-01, r^2= 5.9D+00
   Bfn.  Coefficient  Atom+Function         Bfn.  Coefficient  Atom+Function  
  ----- ------------  ---------------      ----- ------------  ---------------
   230      0.412861  16 O  pz              234      0.284848  16 O  pz        
   229     -0.270678  16 O  py               51      0.227331   4 C  s         
    50      0.189536   4 C  pz              233     -0.185787  16 O  py        
   198     -0.157236  14 O  px               19     -0.153577   2 O  py        
    66     -0.153819   5 C  s               288     -0.151538  20 O  px        

 Vector   76  Occ=2.000000D+00  E=-2.556315D-01
              MO Center= -4.3D-01, -1.1D+00, -7.2D-01, r^2= 4.3D+00
   Bfn.  Coefficient  Atom+Function         Bfn.  Coefficient  Atom+Function  
  ----- ------------  ---------------      ----- ------------  ---------------
   288      0.385610  20 O  px              273     -0.299292  19 O  px        
   292      0.284887  20 O  px              277     -0.202741  19 O  px        
   198     -0.191869  14 O  px              289     -0.187682  20 O  py        
   171      0.179627  12 C  s               274      0.180198  19 O  py        

 Vector   77  Occ=0.000000D+00  E=-5.575846D-03
              MO Center= -9.7D-01,  1.1D+00,  4.0D-01, r^2= 6.1D+00
   Bfn.  Coefficient  Atom+Function         Bfn.  Coefficient  Atom+Function  
  ----- ------------  ---------------      ----- ------------  ---------------
    33      0.449901   3 C  px               37      0.398499   3 C  px        
   246      0.387748  17 C  s               232     -0.329608  16 O  px        
   228     -0.322274  16 O  px              291      0.298907  20 O  s         
    84      0.251458   6 C  pz              276     -0.236716  19 O  s         
   336     -0.233133  38 H  s                18     -0.194513   2 O  px        

 Vector   78  Occ=0.000000D+00  E=-3.985222D-03
              MO Center= -7.9D-01, -6.7D-01, -5.7D-01, r^2= 6.2D+00
   Bfn.  Coefficient  Atom+Function         Bfn.  Coefficient  Atom+Function  
  ----- ------------  ---------------      ----- ------------  ---------------
   276      0.449342  19 O  s               291     -0.444263  20 O  s         
     6      0.313101   1 C  s               246      0.299337  17 C  s         
   274      0.298016  19 O  py              278      0.294993  19 O  py        
   277      0.265916  19 O  px              294     -0.267227  20 O  pz        
    33      0.260554   3 C  px              289      0.261586  20 O  py        

 Vector   79  Occ=0.000000D+00  E= 5.278297D-02
              MO Center=  7.6D-01,  3.7D-01, -7.4D-01, r^2= 8.5D+00
   Bfn.  Coefficient  Atom+Function         Bfn.  Coefficient  Atom+Function  
  ----- ------------  ---------------      ----- ------------  ---------------
   318     -0.672358  29 H  s                96      0.659782   7 C  s         
   316     -0.590246  28 H  s               126      0.539920   9 C  s         
   141      0.527058  10 C  s               306     -0.485292  23 H  s         
    51      0.438532   4 C  s               314     -0.436235  27 H  s         
   310     -0.420384  25 H  s                36     -0.407384   3 C  s         

 Vector   80  Occ=0.000000D+00  E= 8.218930D-02
              MO Center=  3.7D-01, -2.4D-01, -3.8D-01, r^2= 1.3D+01
   Bfn.  Coefficient  Atom+Function         Bfn.  Coefficient  Atom+Function  
  ----- ------------  ---------------      ----- ------------  ---------------
   156      0.829933  11 C  s               171      0.671425  12 C  s         
   322     -0.657419  31 H  s               246     -0.592324  17 C  s         
    66     -0.534538   5 C  s               304      0.525247  22 H  s         
   324     -0.525621  32 H  s                51     -0.515666   4 C  s         
   306      0.509858  23 H  s               336      0.490913  38 H  s         

 Vector   81  Occ=0.000000D+00  E= 8.703115D-02
              MO Center=  3.1D-01,  9.2D-01, -4.8D-01, r^2= 1.0D+01
   Bfn.  Coefficient  Atom+Function         Bfn.  Coefficient  Atom+Function  
  ----- ------------  ---------------      ----- ------------  ---------------
   111      0.787678   8 C  s               304     -0.759962  22 H  s         
   308     -0.663997  24 H  s                53      0.499773   4 C  py        
   314     -0.484490  27 H  s                96      0.452537   7 C  s         
   324     -0.449021  32 H  s               312     -0.407860  26 H  s         
    51      0.383546   4 C  s               302      0.361734  21 H  s         

 Vector   82  Occ=0.000000D+00  E= 9.296690D-02
              MO Center= -6.3D-01, -5.5D-01, -1.1D-01, r^2= 1.2D+01
   Bfn.  Coefficient  Atom+Function         Bfn.  Coefficient  Atom+Function  
  ----- ------------  ---------------      ----- ------------  ---------------
   246      0.825929  17 C  s               302     -0.779794  21 H  s         
   338     -0.662219  39 H  s               216      0.629422  15 C  s         
     6      0.593367   1 C  s               324     -0.579456  32 H  s         
   171      0.564791  12 C  s               316      0.536529  28 H  s         
   126     -0.483966   9 C  s               330     -0.457999  35 H  s         

 Vector   83  Occ=0.000000D+00  E= 1.012569D-01
              MO Center= -6.6D-01, -1.9D-01, -2.0D-01, r^2= 1.1D+01
   Bfn.  Coefficient  Atom+Function         Bfn.  Coefficient  Atom+Function  
  ----- ------------  ---------------      ----- ------------  ---------------
     6      0.765149   1 C  s               338     -0.678692  39 H  s         
   246      0.547050  17 C  s               201     -0.540402  14 O  s         
   302     -0.506954  21 H  s               304      0.505747  22 H  s         
   330      0.506365  35 H  s               326      0.447720  33 H  s         
   308      0.435081  24 H  s               312      0.429652  26 H  s         

 Vector   84  Occ=0.000000D+00  E= 1.079461D-01
              MO Center=  7.0D-01, -4.0D-01,  1.2D-01, r^2= 1.4D+01
   Bfn.  Coefficient  Atom+Function         Bfn.  Coefficient  Atom+Function  
  ----- ------------  ---------------      ----- ------------  ---------------
   261     -1.078502  18 C  s                96      1.021281   7 C  s         
   216      0.977884  15 C  s               156     -0.871699  11 C  s         
   310     -0.673624  25 H  s               342      0.609998  41 H  s         
   328     -0.566970  34 H  s               344      0.484811  42 H  s         
   330     -0.471265  35 H  s               171      0.448940  12 C  s         

 Vector   85  Occ=0.000000D+00  E= 1.162144D-01
              MO Center=  2.7D-01, -9.7D-01,  7.4D-03, r^2= 1.1D+01
   Bfn.  Coefficient  Atom+Function         Bfn.  Coefficient  Atom+Function  
  ----- ------------  ---------------      ----- ------------  ---------------
   324      0.741876  32 H  s               261     -0.636702  18 C  s         
   332      0.631667  36 H  s               306      0.598066  23 H  s         
   216     -0.592618  15 C  s               318     -0.582145  29 H  s         
   320      0.552902  30 H  s               338     -0.455500  39 H  s         
     6      0.432879   1 C  s               174     -0.422050  12 C  pz        

 Vector   86  Occ=0.000000D+00  E= 1.215622D-01
              MO Center=  6.0D-01, -3.4D-02, -2.2D-01, r^2= 1.3D+01
   Bfn.  Coefficient  Atom+Function         Bfn.  Coefficient  Atom+Function  
  ----- ------------  ---------------      ----- ------------  ---------------
   111      0.997006   8 C  s               171     -0.716021  12 C  s         
   314     -0.715457  27 H  s               216      0.591912  15 C  s         
    66     -0.556703   5 C  s               324      0.550061  32 H  s         
   156     -0.538989  11 C  s               328     -0.488508  34 H  s         
   322      0.471253  31 H  s               302     -0.460667  21 H  s         

 Vector   87  Occ=0.000000D+00  E= 1.263164D-01
              MO Center= -5.2D-01, -1.2D+00, -2.3D-01, r^2= 1.1D+01
   Bfn.  Coefficient  Atom+Function         Bfn.  Coefficient  Atom+Function  
  ----- ------------  ---------------      ----- ------------  ---------------
   216      1.256742  15 C  s                96     -0.941089   7 C  s         
   328     -0.938164  34 H  s               171      0.492576  12 C  s         
   201     -0.434047  14 O  s               308      0.435401  24 H  s         
   310      0.418555  25 H  s                67      0.403414   5 C  px        
   330     -0.399497  35 H  s               306      0.384460  23 H  s         

 Vector   88  Occ=0.000000D+00  E= 1.327449D-01
              MO Center= -5.0D-01,  4.1D-01, -7.2D-01, r^2= 1.3D+01
   Bfn.  Coefficient  Atom+Function         Bfn.  Coefficient  Atom+Function  
  ----- ------------  ---------------      ----- ------------  ---------------
   246      1.227606  17 C  s               334     -0.767550  37 H  s         
   336     -0.691290  38 H  s               306     -0.687621  23 H  s         
   326     -0.594407  33 H  s                69     -0.538086   5 C  pz        
   318      0.479962  29 H  s               312      0.468400  26 H  s         
    96     -0.461576   7 C  s               141     -0.446436  10 C  s         

 Vector   89  Occ=0.000000D+00  E= 1.469266D-01
              MO Center= -1.9D-01, -7.9D-01,  1.9D-01, r^2= 1.4D+01
   Bfn.  Coefficient  Atom+Function         Bfn.  Coefficient  Atom+Function  
  ----- ------------  ---------------      ----- ------------  ---------------
   126      0.812527   9 C  s               332     -0.715364  36 H  s         
   246      0.707005  17 C  s               156     -0.650033  11 C  s         
   328      0.596905  34 H  s               334     -0.589227  37 H  s         
   320      0.567765  30 H  s               171     -0.559117  12 C  s         
   316     -0.555831  28 H  s               330     -0.513293  35 H  s         

 Vector   90  Occ=0.000000D+00  E= 1.494358D-01
              MO Center=  4.4D-01,  1.9D-01, -4.6D-01, r^2= 1.4D+01
   Bfn.  Coefficient  Atom+Function         Bfn.  Coefficient  Atom+Function  
  ----- ------------  ---------------      ----- ------------  ---------------
   314      0.945059  27 H  s               111     -0.796056   8 C  s         
   141      0.796718  10 C  s               330      0.707502  35 H  s         
   246      0.639692  17 C  s               308     -0.565993  24 H  s         
   318     -0.517634  29 H  s                54      0.453410   4 C  pz        
    66      0.452177   5 C  s               112     -0.451782   8 C  px        

 Vector   91  Occ=0.000000D+00  E= 1.522759D-01
              MO Center=  9.6D-01,  8.9D-01, -3.6D-01, r^2= 1.2D+01
   Bfn.  Coefficient  Atom+Function         Bfn.  Coefficient  Atom+Function  
  ----- ------------  ---------------      ----- ------------  ---------------
   310     -0.850669  25 H  s               344     -0.849360  42 H  s         
   261      0.787424  18 C  s               334     -0.725821  37 H  s         
   322      0.668833  31 H  s               308      0.646080  24 H  s         
    98     -0.507128   7 C  py              216      0.501741  15 C  s         
   318     -0.485350  29 H  s               263      0.475581  18 C  py        

 Vector   92  Occ=0.000000D+00  E= 1.559775D-01
              MO Center=  4.6D-01,  1.6D+00, -1.9D-01, r^2= 9.3D+00
   Bfn.  Coefficient  Atom+Function         Bfn.  Coefficient  Atom+Function  
  ----- ------------  ---------------      ----- ------------  ---------------
   312      1.037845  26 H  s                36      0.764464   3 C  s         
   111     -0.705726   8 C  s               308     -0.672729  24 H  s         
   336      0.577785  38 H  s               320     -0.550171  30 H  s         
    98      0.531843   7 C  py               51     -0.528613   4 C  s         
   344     -0.521895  42 H  s                81      0.476419   6 C  s         

 Vector   93  Occ=0.000000D+00  E= 1.596099D-01
              MO Center= -5.5D-01, -9.7D-02, -1.4D-01, r^2= 1.8D+01
   Bfn.  Coefficient  Atom+Function         Bfn.  Coefficient  Atom+Function  
  ----- ------------  ---------------      ----- ------------  ---------------
   334     -0.980984  37 H  s               171      0.935542  12 C  s         
   330      0.906360  35 H  s               336      0.801541  38 H  s         
   216     -0.745944  15 C  s               249      0.732427  17 C  pz        
   261     -0.619376  18 C  s               314     -0.589142  27 H  s         
   324     -0.573909  32 H  s               342      0.552616  41 H  s         

 Vector   94  Occ=0.000000D+00  E= 1.643506D-01
              MO Center=  1.2D+00,  1.7D-01,  3.4D-01, r^2= 1.4D+01
   Bfn.  Coefficient  Atom+Function         Bfn.  Coefficient  Atom+Function  
  ----- ------------  ---------------      ----- ------------  ---------------
   344      0.992594  42 H  s               326      0.811652  33 H  s         
   263     -0.751856  18 C  py              342     -0.724282  41 H  s         
   310     -0.632332  25 H  s               328     -0.562097  34 H  s         
   171     -0.558505  12 C  s                96      0.441612   7 C  s         
   334     -0.440332  37 H  s               174      0.432627  12 C  pz        

 Vector   95  Occ=0.000000D+00  E= 1.662870D-01
              MO Center= -8.3D-01,  9.2D-01, -7.7D-01, r^2= 1.2D+01
   Bfn.  Coefficient  Atom+Function         Bfn.  Coefficient  Atom+Function  
  ----- ------------  ---------------      ----- ------------  ---------------
   336      1.199882  38 H  s               249      0.826209  17 C  pz        
   306     -0.701504  23 H  s                81      0.667789   6 C  s         
   246     -0.664887  17 C  s               334     -0.577751  37 H  s         
   330     -0.500372  35 H  s               322     -0.489379  31 H  s         
    36      0.474809   3 C  s                54     -0.467333   4 C  pz        

 Vector   96  Occ=0.000000D+00  E= 1.716648D-01
              MO Center=  2.0D-01, -1.5D+00,  6.4D-01, r^2= 1.4D+01
   Bfn.  Coefficient  Atom+Function         Bfn.  Coefficient  Atom+Function  
  ----- ------------  ---------------      ----- ------------  ---------------
   332      1.002594  36 H  s               342      0.683656  41 H  s         
   217     -0.672918  15 C  px              328     -0.667471  34 H  s         
   326      0.628000  33 H  s               261     -0.550587  18 C  s         
   263      0.551920  18 C  py              344     -0.532339  42 H  s         
   126      0.528978   9 C  s               219     -0.525335  15 C  pz        

 Vector   97  Occ=0.000000D+00  E= 1.732648D-01
              MO Center=  3.5D-02, -7.6D-02, -8.0D-02, r^2= 1.3D+01
   Bfn.  Coefficient  Atom+Function         Bfn.  Coefficient  Atom+Function  
  ----- ------------  ---------------      ----- ------------  ---------------
    96      0.985544   7 C  s               261      0.812749  18 C  s         
   332      0.815998  36 H  s               340     -0.721868  40 H  s         
    66      0.582434   5 C  s               310     -0.584604  25 H  s         
   308     -0.546727  24 H  s               219     -0.514179  15 C  pz        
   126     -0.484192   9 C  s                36     -0.478029   3 C  s         

 Vector   98  Occ=0.000000D+00  E= 1.799403D-01
              MO Center=  6.3D-01, -2.3D-01,  6.6D-01, r^2= 1.1D+01
   Bfn.  Coefficient  Atom+Function         Bfn.  Coefficient  Atom+Function  
  ----- ------------  ---------------      ----- ------------  ---------------
   340      1.055208  40 H  s               261     -0.897557  18 C  s         
   246      0.795346  17 C  s               320     -0.726820  30 H  s         
   262      0.582903  18 C  px              322      0.525982  31 H  s         
    36      0.511697   3 C  s               328      0.509959  34 H  s         
   129      0.474057   9 C  pz              111      0.464769   8 C  s         

 Vector   99  Occ=0.000000D+00  E= 1.867624D-01
              MO Center=  7.2D-01, -1.2D+00,  4.2D-01, r^2= 1.0D+01
   Bfn.  Coefficient  Atom+Function         Bfn.  Coefficient  Atom+Function  
  ----- ------------  ---------------      ----- ------------  ---------------
   328     -0.761676  34 H  s               322      0.726182  31 H  s         
   342     -0.724508  41 H  s               126      0.707355   9 C  s         
   217     -0.627870  15 C  px              157     -0.617166  11 C  px        
    81     -0.610827   6 C  s               320      0.605626  30 H  s         
   173     -0.519226  12 C  py              158     -0.464928  11 C  py        

 Vector  100  Occ=0.000000D+00  E= 1.906475D-01
              MO Center=  5.5D-01,  5.7D-01, -2.4D-01, r^2= 9.9D+00
   Bfn.  Coefficient  Atom+Function         Bfn.  Coefficient  Atom+Function  
  ----- ------------  ---------------      ----- ------------  ---------------
    66      1.002589   5 C  s               246     -0.851669  17 C  s         
   111     -0.805156   8 C  s               340      0.652141  40 H  s         
    97      0.558964   7 C  px              308      0.559231  24 H  s         
    52     -0.531760   4 C  px               81     -0.529182   6 C  s         
   171     -0.487924  12 C  s               318      0.482713  29 H  s         

 Vector  101  Occ=0.000000D+00  E= 1.923453D-01
              MO Center=  2.2D-01,  2.2D-01, -1.1D-01, r^2= 1.1D+01
   Bfn.  Coefficient  Atom+Function         Bfn.  Coefficient  Atom+Function  
  ----- ------------  ---------------      ----- ------------  ---------------
    51      1.381066   4 C  s               111     -0.857319   8 C  s         
   246     -0.823202  17 C  s                36     -0.796656   3 C  s         
     6      0.706628   1 C  s                81     -0.645269   6 C  s         
   322      0.576920  31 H  s               316     -0.570770  28 H  s         
   304     -0.566161  22 H  s               330     -0.542899  35 H  s         

 Vector  102  Occ=0.000000D+00  E= 1.977892D-01
              MO Center=  7.3D-01, -3.7D-01,  6.0D-02, r^2= 1.1D+01
   Bfn.  Coefficient  Atom+Function         Bfn.  Coefficient  Atom+Function  
  ----- ------------  ---------------      ----- ------------  ---------------
   126      1.320133   9 C  s               261     -1.166246  18 C  s         
   141     -0.806522  10 C  s               156      0.793984  11 C  s         
    51      0.725228   4 C  s               342      0.701912  41 H  s         
    66      0.651406   5 C  s               326      0.648186  33 H  s         
   189     -0.627249  13 C  pz              216      0.609020  15 C  s         

 Vector  103  Occ=0.000000D+00  E= 1.999550D-01
              MO Center=  1.6D-01, -1.5D-01, -3.1D-01, r^2= 1.1D+01
   Bfn.  Coefficient  Atom+Function         Bfn.  Coefficient  Atom+Function  
  ----- ------------  ---------------      ----- ------------  ---------------
    96      1.171261   7 C  s               186     -1.086177  13 C  s         
    66     -0.969622   5 C  s               216      0.935885  15 C  s         
   156      0.721259  11 C  s               143      0.661991  10 C  py        
   246      0.623016  17 C  s               308     -0.625401  24 H  s         
    52      0.619172   4 C  px               81     -0.614577   6 C  s         

 Vector  104  Occ=0.000000D+00  E= 2.108346D-01
              MO Center=  1.4D-01, -2.9D-01, -1.1D-01, r^2= 1.1D+01
   Bfn.  Coefficient  Atom+Function         Bfn.  Coefficient  Atom+Function  
  ----- ------------  ---------------      ----- ------------  ---------------
   186      1.878590  13 C  s               111     -1.030541   8 C  s         
    66     -0.992930   5 C  s               216     -0.786579  15 C  s         
    96      0.758949   7 C  s               171     -0.760177  12 C  s         
   304     -0.675874  22 H  s               141      0.592871  10 C  s         
    52      0.566658   4 C  px              172      0.548199  12 C  px        

 Vector  105  Occ=0.000000D+00  E= 2.157569D-01
              MO Center=  5.8D-01,  1.0D+00, -1.9D-01, r^2= 9.6D+00
   Bfn.  Coefficient  Atom+Function         Bfn.  Coefficient  Atom+Function  
  ----- ------------  ---------------      ----- ------------  ---------------
    51      1.669355   4 C  s               141     -0.795295  10 C  s         
   246     -0.773558  17 C  s                36     -0.743647   3 C  s         
   340      0.738784  40 H  s               306      0.610885  23 H  s         
   114     -0.602511   8 C  pz              312      0.578345  26 H  s         
   262      0.544817  18 C  px               83     -0.535277   6 C  py        

 Vector  106  Occ=0.000000D+00  E= 2.169714D-01
              MO Center=  5.9D-01, -6.6D-01,  3.2D-01, r^2= 1.1D+01
   Bfn.  Coefficient  Atom+Function         Bfn.  Coefficient  Atom+Function  
  ----- ------------  ---------------      ----- ------------  ---------------
   320      0.895587  30 H  s               324     -0.877165  32 H  s         
   171      0.761466  12 C  s               314      0.733267  27 H  s         
   111     -0.710457   8 C  s               159     -0.706546  11 C  pz        
   188      0.687759  13 C  py              174      0.677491  12 C  pz        
    36     -0.661176   3 C  s               156     -0.626676  11 C  s         

 Vector  107  Occ=0.000000D+00  E= 2.320354D-01
              MO Center=  8.2D-01, -6.3D-01, -1.7D-01, r^2= 1.0D+01
   Bfn.  Coefficient  Atom+Function         Bfn.  Coefficient  Atom+Function  
  ----- ------------  ---------------      ----- ------------  ---------------
   126      1.581576   9 C  s               186     -0.994239  13 C  s         
   113      0.828239   8 C  py              156      0.826715  11 C  s         
   188      0.773374  13 C  py              171      0.764481  12 C  s         
   142     -0.703507  10 C  px               98     -0.665933   7 C  py        
   324     -0.614197  32 H  s               310     -0.588910  25 H  s         

 Vector  108  Occ=0.000000D+00  E= 2.327512D-01
              MO Center=  8.9D-03,  4.4D-01, -4.0D-01, r^2= 1.0D+01
   Bfn.  Coefficient  Atom+Function         Bfn.  Coefficient  Atom+Function  
  ----- ------------  ---------------      ----- ------------  ---------------
   111      0.828268   8 C  s               171      0.822549  12 C  s         
   246      0.774362  17 C  s               186     -0.750845  13 C  s         
   128     -0.706931   9 C  py              338     -0.687966  39 H  s         
    67     -0.655747   5 C  px              173      0.653349  12 C  py        
   302      0.650868  21 H  s               157      0.602001  11 C  px        

 Vector  109  Occ=0.000000D+00  E= 2.357396D-01
              MO Center=  4.4D-01,  1.2D+00, -6.7D-01, r^2= 1.0D+01
   Bfn.  Coefficient  Atom+Function         Bfn.  Coefficient  Atom+Function  
  ----- ------------  ---------------      ----- ------------  ---------------
    66      1.628811   5 C  s                51     -1.025535   4 C  s         
    96     -0.972924   7 C  s               316      0.924988  28 H  s         
   247      0.889817  17 C  px              314     -0.810026  27 H  s         
    54      0.774214   4 C  pz              126     -0.730265   9 C  s         
   318     -0.601034  29 H  s               246      0.558703  17 C  s         

 Vector  110  Occ=0.000000D+00  E= 2.378032D-01
              MO Center=  5.9D-01, -2.7D-01, -2.1D-01, r^2= 1.0D+01
   Bfn.  Coefficient  Atom+Function         Bfn.  Coefficient  Atom+Function  
  ----- ------------  ---------------      ----- ------------  ---------------
   126      1.252818   9 C  s               171      0.885673  12 C  s         
   156     -0.819274  11 C  s               264      0.725859  18 C  pz        
     9     -0.586470   1 C  pz               81     -0.580863   6 C  s         
   189      0.575560  13 C  pz              318      0.558288  29 H  s         
   326     -0.535566  33 H  s               172      0.523886  12 C  px        

 Vector  111  Occ=0.000000D+00  E= 2.476939D-01
              MO Center= -4.1D-01, -1.7D+00,  2.1D-01, r^2= 9.5D+00
   Bfn.  Coefficient  Atom+Function         Bfn.  Coefficient  Atom+Function  
  ----- ------------  ---------------      ----- ------------  ---------------
   186      1.363515  13 C  s               218     -1.226091  15 C  py        
   187     -1.149856  13 C  px              141     -1.060571  10 C  s         
   216     -1.009473  15 C  s               126      0.782012   9 C  s         
   156      0.624653  11 C  s                68      0.615952   5 C  py        
    81      0.565332   6 C  s               261     -0.566421  18 C  s         

 Vector  112  Occ=0.000000D+00  E= 2.517136D-01
              MO Center=  3.0D-01,  2.5D-01, -2.0D-01, r^2= 9.8D+00
   Bfn.  Coefficient  Atom+Function         Bfn.  Coefficient  Atom+Function  
  ----- ------------  ---------------      ----- ------------  ---------------
   141      1.289869  10 C  s                96     -1.032845   7 C  s         
     6     -0.927563   1 C  s               186      0.855771  13 C  s         
   302      0.856468  21 H  s               114     -0.847156   8 C  pz        
    51      0.734697   4 C  s               261     -0.664609  18 C  s         
    36     -0.653345   3 C  s                83      0.644514   6 C  py        

 Vector  113  Occ=0.000000D+00  E= 2.658172D-01
              MO Center=  9.6D-01, -1.7D-01, -4.8D-02, r^2= 1.0D+01
   Bfn.  Coefficient  Atom+Function         Bfn.  Coefficient  Atom+Function  
  ----- ------------  ---------------      ----- ------------  ---------------
   141      1.773263  10 C  s               156     -1.070674  11 C  s         
   171      1.055721  12 C  s                51      0.980018   4 C  s         
   186     -0.947937  13 C  s               172     -0.921618  12 C  px        
   187     -0.900845  13 C  px              312      0.803006  26 H  s         
   158     -0.728795  11 C  py              129      0.687358   9 C  pz        

 Vector  114  Occ=0.000000D+00  E= 2.753159D-01
              MO Center=  4.7D-02, -3.6D-01,  7.0D-02, r^2= 7.8D+00
   Bfn.  Coefficient  Atom+Function         Bfn.  Coefficient  Atom+Function  
  ----- ------------  ---------------      ----- ------------  ---------------
     6      1.252574   1 C  s                81     -0.959726   6 C  s         
    84     -0.873452   6 C  pz               83      0.816587   6 C  py        
   189     -0.706503  13 C  pz                7      0.680423   1 C  px        
    66     -0.623304   5 C  s               129      0.615587   9 C  pz        
    67     -0.602818   5 C  px              111      0.604139   8 C  s         

 Vector  115  Occ=0.000000D+00  E= 2.868640D-01
              MO Center=  6.3D-01, -1.3D-01,  1.1D-01, r^2= 8.1D+00
   Bfn.  Coefficient  Atom+Function         Bfn.  Coefficient  Atom+Function  
  ----- ------------  ---------------      ----- ------------  ---------------
    81      2.015025   6 C  s               141     -1.119217  10 C  s         
    66     -1.004161   5 C  s               171     -0.964770  12 C  s         
   142      0.912966  10 C  px              264      0.861042  18 C  pz        
   129      0.848304   9 C  pz              187      0.804800  13 C  px        
   111     -0.788831   8 C  s               261     -0.760872  18 C  s         

 Vector  116  Occ=0.000000D+00  E= 3.065685D-01
              MO Center=  9.0D-02,  5.2D-01, -2.7D-01, r^2= 8.1D+00
   Bfn.  Coefficient  Atom+Function         Bfn.  Coefficient  Atom+Function  
  ----- ------------  ---------------      ----- ------------  ---------------
    81      1.487792   6 C  s                36     -1.079690   3 C  s         
   128      1.021289   9 C  py              141      0.974939  10 C  s         
    66     -0.861186   5 C  s               186     -0.781950  13 C  s         
   144      0.759947  10 C  pz              338      0.706484  39 H  s         
   142      0.694310  10 C  px              112     -0.670753   8 C  px        

 Vector  117  Occ=0.000000D+00  E= 3.113311D-01
              MO Center=  4.3D-01, -2.6D-01, -1.5D-01, r^2= 9.5D+00
   Bfn.  Coefficient  Atom+Function         Bfn.  Coefficient  Atom+Function  
  ----- ------------  ---------------      ----- ------------  ---------------
   156      1.423107  11 C  s               171     -1.096084  12 C  s         
   173     -1.059234  12 C  py              113     -0.938477   8 C  py        
   111      0.901968   8 C  s               129      0.826761   9 C  pz        
   126     -0.741874   9 C  s                52      0.713158   4 C  px        
    68     -0.704642   5 C  py              157     -0.664211  11 C  px        

 Vector  118  Occ=0.000000D+00  E= 3.267024D-01
              MO Center=  2.3D-01,  4.8D-01, -5.5D-01, r^2= 8.6D+00
   Bfn.  Coefficient  Atom+Function         Bfn.  Coefficient  Atom+Function  
  ----- ------------  ---------------      ----- ------------  ---------------
    68      1.443343   5 C  py               84     -0.974014   6 C  pz        
    97      0.978116   7 C  px              126     -0.915625   9 C  s         
    96     -0.765199   7 C  s                82     -0.731333   6 C  px        
    52     -0.718730   4 C  px              111      0.698432   8 C  s         
    36     -0.685456   3 C  s               304      0.679132  22 H  s         

 Vector  119  Occ=0.000000D+00  E= 3.423149D-01
              MO Center=  5.3D-01,  4.0D-01, -5.0D-02, r^2= 7.5D+00
   Bfn.  Coefficient  Atom+Function         Bfn.  Coefficient  Atom+Function  
  ----- ------------  ---------------      ----- ------------  ---------------
   143      1.444392  10 C  py               96     -1.290297   7 C  s         
    66      1.147292   5 C  s               129      1.133454   9 C  pz        
    82     -1.068343   6 C  px                6     -1.043505   1 C  s         
   111      1.045782   8 C  s                51      0.896996   4 C  s         
   158      0.874486  11 C  py              127      0.855024   9 C  px        

 Vector  120  Occ=0.000000D+00  E= 3.561618D-01
              MO Center=  9.4D-02,  7.5D-01,  1.5D-01, r^2= 8.3D+00
   Bfn.  Coefficient  Atom+Function         Bfn.  Coefficient  Atom+Function  
  ----- ------------  ---------------      ----- ------------  ---------------
    36      1.353218   3 C  s               231     -1.289286  16 O  s         
   142      1.240790  10 C  px              128      1.081511   9 C  py        
    82      1.012566   6 C  px               83     -0.867033   6 C  py        
    39      0.799080   3 C  pz               38      0.789013   3 C  py        
    99     -0.773283   7 C  pz              126     -0.776142   9 C  s         

 Vector  121  Occ=0.000000D+00  E= 3.914866D-01
              MO Center= -4.2D-01,  1.2D+00,  3.2D-01, r^2= 6.0D+00
   Bfn.  Coefficient  Atom+Function         Bfn.  Coefficient  Atom+Function  
  ----- ------------  ---------------      ----- ------------  ---------------
    39      1.653906   3 C  pz               51      1.354289   4 C  s         
    54      1.358943   4 C  pz               83      1.159651   6 C  py        
    81      0.947668   6 C  s               143     -0.939469  10 C  py        
    66     -0.853602   5 C  s                23     -0.759718   2 O  py        
     8     -0.711533   1 C  py                9     -0.710494   1 C  pz        

 Vector  122  Occ=0.000000D+00  E= 4.073044D-01
              MO Center= -5.3D-01,  1.5D+00,  1.7D-01, r^2= 6.0D+00
   Bfn.  Coefficient  Atom+Function         Bfn.  Coefficient  Atom+Function  
  ----- ------------  ---------------      ----- ------------  ---------------
    38      1.825272   3 C  py              231     -1.665614  16 O  s         
    53     -1.487498   4 C  py               66     -1.190909   5 C  s         
    67      1.186519   5 C  px               51      1.101083   4 C  s         
    36      0.899456   3 C  s                69     -0.880866   5 C  pz        
    82     -0.853389   6 C  px               39      0.817813   3 C  pz        

 Vector  123  Occ=0.000000D+00  E= 4.647628D-01
              MO Center=  7.8D-01,  9.5D-01,  1.5D-01, r^2= 5.8D+00
   Bfn.  Coefficient  Atom+Function         Bfn.  Coefficient  Atom+Function  
  ----- ------------  ---------------      ----- ------------  ---------------
   262      0.532197  18 C  px               83     -0.455919   6 C  py        
    36     -0.442002   3 C  s                21      0.401205   2 O  s         
    38      0.363843   3 C  py                9     -0.359799   1 C  pz        
   261     -0.357973  18 C  s               201      0.352562  14 O  s         
    32      0.340734   3 C  s                80      0.324406   6 C  pz        

 Vector  124  Occ=0.000000D+00  E= 4.905099D-01
              MO Center= -2.3D-01,  2.6D-01,  1.8D-01, r^2= 1.0D+01
   Bfn.  Coefficient  Atom+Function         Bfn.  Coefficient  Atom+Function  
  ----- ------------  ---------------      ----- ------------  ---------------
    21      0.695918   2 O  s                81     -0.579840   6 C  s         
     7      0.551113   1 C  px                9     -0.510232   1 C  pz        
     8     -0.493292   1 C  py               36     -0.476080   3 C  s         
    38      0.432025   3 C  py               83      0.424970   6 C  py        
   158      0.395725  11 C  py              249     -0.396992  17 C  pz        

 Vector  125  Occ=0.000000D+00  E= 4.908136D-01
              MO Center= -4.8D-01,  3.6D-01,  2.6D-01, r^2= 9.5D+00
   Bfn.  Coefficient  Atom+Function         Bfn.  Coefficient  Atom+Function  
  ----- ------------  ---------------      ----- ------------  ---------------
     8      0.737387   1 C  py               21     -0.656100   2 O  s         
   156      0.517429  11 C  s                 9      0.500602   1 C  pz        
    83     -0.466427   6 C  py               37     -0.456476   3 C  px        
   173     -0.448671  12 C  py              111     -0.395600   8 C  s         
    36      0.380310   3 C  s               158      0.374952  11 C  py        

 Vector  126  Occ=0.000000D+00  E= 5.022740D-01
              MO Center= -5.7D-01,  1.1D+00, -3.6D-01, r^2= 7.7D+00
   Bfn.  Coefficient  Atom+Function         Bfn.  Coefficient  Atom+Function  
  ----- ------------  ---------------      ----- ------------  ---------------
    66      1.151501   5 C  s                 9     -0.909835   1 C  pz        
   247      0.613307  17 C  px                8      0.597196   1 C  py        
    51     -0.575042   4 C  s                39      0.523266   3 C  pz        
    81     -0.488587   6 C  s                97      0.489417   7 C  px        
   201      0.448838  14 O  s                82      0.436482   6 C  px        


 center of mass
 --------------
 x =  -0.06058239 y =  -0.00609753 z =   0.02230725

 moments of inertia (a.u.)
 ------------------
        5282.105768447472           0.000000000000           0.000000000001
           0.000000000000        3374.640663356722          -0.000000000000
           0.000000000001          -0.000000000000        6133.621832968394

     Multipole analysis of the density
     ---------------------------------

     L   x y z        total         alpha         beta         nuclear
     -   - - -        -----         -----         ----         -------
     0   0 0 0     -0.000000    -76.000000    -76.000000    152.000000

     1   1 0 0      0.483252      0.241626      0.241626      0.000000
     1   0 1 0     -0.631409     -0.315705     -0.315705      0.000000
     1   0 0 1     -1.018951     -0.509476     -0.509476      0.000000

     2   2 0 0    -84.485372   -663.188056   -663.188056   1241.890739
     2   1 1 0     -0.116206     -2.859096     -2.859096      5.601986
     2   1 0 1      1.577115    -11.577404    -11.577404     24.731924
     2   0 2 0    -87.628683  -1174.266850  -1174.266850   2260.905018
     2   0 1 1     -9.855971     19.377852     19.377852    -48.611675
     2   0 0 2    -96.067535   -401.588564   -401.588564    707.109593


          -----------------------
          Electric field gradient
          -----------------------

 1 a.u. = 0.324123 10**(16) esu/cm**3  ( or statvolts/cm**2 ) = 0.97174 10**(22) v/m**2 


 ------------------------------------------------------------
   Atom      X         Y         Z
 ------------------------------------------------------------
    1 C   -1.82424  -0.68223   0.99914
 ------------------------------------------------------------

 Electric field gradient in molecular frame (a.u.)
         XX             YY             ZZ             XY             XZ             YZ
 ------------------------------------------------------------------------------------------
        0.358184      -0.290777      -0.067407       0.032696      -0.058891      -0.072624

 Principal components (a.u.) and orientation 
 of principal axis w.r.t. absolute frame                      Asymmetry parameter eta
 --------------------------------------------------------------------------------------
        0.368922      -0.312639      -0.056283                       0.694880

        0.987445      -0.022303       0.156381
        0.064799       0.960044      -0.272242
       -0.144061       0.278957       0.949436
  

 ------------------------------------------------------------
   Atom      X         Y         Z
 ------------------------------------------------------------
    2 O   -1.61819   1.31716   2.78551
 ------------------------------------------------------------

 Electric field gradient in molecular frame (a.u.)
         XX             YY             ZZ             XY             XZ             YZ
 ------------------------------------------------------------------------------------------
        1.112164      -1.464864       0.352700       0.169776      -0.182078      -0.482185

 Principal components (a.u.) and orientation 
 of principal axis w.r.t. absolute frame                      Asymmetry parameter eta
 --------------------------------------------------------------------------------------
       -1.590305       1.184050       0.406256                       0.489085

       -0.045029       0.955396       0.291873
        0.970554       0.111047      -0.213760
        0.236637      -0.273653       0.932264
  

 ------------------------------------------------------------
   Atom      X         Y         Z
 ------------------------------------------------------------
    3 C   -2.03040   3.69213   1.94651
 ------------------------------------------------------------

 Electric field gradient in molecular frame (a.u.)
         XX             YY             ZZ             XY             XZ             YZ
 ------------------------------------------------------------------------------------------
       -0.327654      -0.005528       0.333182      -0.033313       0.038360       0.130782

 Principal components (a.u.) and orientation 
 of principal axis w.r.t. absolute frame                      Asymmetry parameter eta
 --------------------------------------------------------------------------------------
        0.378732      -0.335332      -0.043400                       0.770813

        0.036376       0.987732      -0.151864
        0.319158       0.132524       0.938390
        0.947003      -0.082603      -0.310422
  

 ------------------------------------------------------------
   Atom      X         Y         Z
 ------------------------------------------------------------
    4 C   -2.33455   4.06405  -0.88233
 ------------------------------------------------------------

 Electric field gradient in molecular frame (a.u.)
         XX             YY             ZZ             XY             XZ             YZ
 ------------------------------------------------------------------------------------------
       -0.000230       0.056953      -0.056723       0.037334      -0.002395       0.012083

 Principal components (a.u.) and orientation 
 of principal axis w.r.t. absolute frame                      Asymmetry parameter eta
 --------------------------------------------------------------------------------------
        0.076108      -0.058833      -0.017275                       0.546048

        0.436270       0.132468       0.890012
        0.896792      -0.145032      -0.418007
        0.073708       0.980519      -0.182070
  

 ------------------------------------------------------------
   Atom      X         Y         Z
 ------------------------------------------------------------
    5 C   -0.66979   2.30265  -2.53845
 ------------------------------------------------------------

 Electric field gradient in molecular frame (a.u.)
         XX             YY             ZZ             XY             XZ             YZ
 ------------------------------------------------------------------------------------------
        0.036235      -0.034919      -0.001316       0.062125       0.035004       0.033300

 Principal components (a.u.) and orientation 
 of principal axis w.r.t. absolute frame                      Asymmetry parameter eta
 --------------------------------------------------------------------------------------
        0.095282      -0.073168      -0.022115                       0.535805

        0.761529      -0.436608      -0.479006
        0.475891       0.878399      -0.044072
        0.440001      -0.194392       0.876705
  

 ------------------------------------------------------------
   Atom      X         Y         Z
 ------------------------------------------------------------
    6 C   -0.04264  -0.27120  -1.27116
 ------------------------------------------------------------

 Electric field gradient in molecular frame (a.u.)
         XX             YY             ZZ             XY             XZ             YZ
 ------------------------------------------------------------------------------------------
        0.156331      -0.081827      -0.074504      -0.081644      -0.047950      -0.256107

 Principal components (a.u.) and orientation 
 of principal axis w.r.t. absolute frame                      Asymmetry parameter eta
 --------------------------------------------------------------------------------------
       -0.350947       0.198412       0.152535                       0.130723

        0.178423       0.657362       0.732147
        0.706181      -0.603700       0.369940
        0.685182       0.451022      -0.571931
  

 ------------------------------------------------------------
   Atom      X         Y         Z
 ------------------------------------------------------------
    7 C    1.73797   3.68271  -3.41518
 ------------------------------------------------------------

 Electric field gradient in molecular frame (a.u.)
         XX             YY             ZZ             XY             XZ             YZ
 ------------------------------------------------------------------------------------------
       -0.014184       0.006118       0.008066      -0.036440       0.016409       0.019070

 Principal components (a.u.) and orientation 
 of principal axis w.r.t. absolute frame                      Asymmetry parameter eta
 --------------------------------------------------------------------------------------
       -0.051992       0.035228       0.016764                       0.355138

        0.722031      -0.514938       0.462072
        0.577702       0.816218       0.006889
       -0.380699       0.261966       0.886816
  

 ------------------------------------------------------------
   Atom      X         Y         Z
 ------------------------------------------------------------
    8 C    3.54669   4.15309  -1.23195
 ------------------------------------------------------------

 Electric field gradient in molecular frame (a.u.)
         XX             YY             ZZ             XY             XZ             YZ
 ------------------------------------------------------------------------------------------
        0.007689      -0.016482       0.008793       0.002237      -0.023574       0.004262

 Principal components (a.u.) and orientation 
 of principal axis w.r.t. absolute frame                      Asymmetry parameter eta
 --------------------------------------------------------------------------------------
        0.031868      -0.020548      -0.011320                       0.289589

       -0.696291      -0.457258       0.553258
        0.030995       0.750938       0.659645
        0.717090      -0.476453       0.508698
  

 ------------------------------------------------------------
   Atom      X         Y         Z
 ------------------------------------------------------------
    9 C    4.39452   1.70554   0.07457
 ------------------------------------------------------------

 Electric field gradient in molecular frame (a.u.)
         XX             YY             ZZ             XY             XZ             YZ
 ------------------------------------------------------------------------------------------
        0.016206      -0.028818       0.012612      -0.028787      -0.023498      -0.005017

 Principal components (a.u.) and orientation 
 of principal axis w.r.t. absolute frame                      Asymmetry parameter eta
 --------------------------------------------------------------------------------------
       -0.046849       0.043070       0.003779                       0.838674

        0.479563       0.782703       0.396730
        0.838034      -0.274437      -0.471574
        0.260225      -0.558623       0.787542
  

 ------------------------------------------------------------
   Atom      X         Y         Z
 ------------------------------------------------------------
   10 C    2.85141  -0.65276  -0.75258
 ------------------------------------------------------------

 Electric field gradient in molecular frame (a.u.)
         XX             YY             ZZ             XY             XZ             YZ
 ------------------------------------------------------------------------------------------
       -0.083932       0.017254       0.066678       0.027734      -0.005524       0.007828

 Principal components (a.u.) and orientation 
 of principal axis w.r.t. absolute frame                      Asymmetry parameter eta
 --------------------------------------------------------------------------------------
       -0.091372       0.067900       0.023473                       0.486214

        0.967080      -0.008950       0.254313
       -0.250243       0.147960       0.956810
        0.046192       0.988953      -0.140850
  

 ------------------------------------------------------------
   Atom      X         Y         Z
 ------------------------------------------------------------
   11 C    3.49407  -3.01265   0.83233
 ------------------------------------------------------------

 Electric field gradient in molecular frame (a.u.)
         XX             YY             ZZ             XY             XZ             YZ
 ------------------------------------------------------------------------------------------
        0.001005      -0.046246       0.045241      -0.009735      -0.035190       0.024528

 Principal components (a.u.) and orientation 
 of principal axis w.r.t. absolute frame                      Asymmetry parameter eta
 --------------------------------------------------------------------------------------
        0.070559      -0.052425      -0.018134                       0.485990

       -0.464716       0.021401       0.885201
        0.218896       0.971455       0.091431
        0.857976      -0.236257       0.456136
  

 ------------------------------------------------------------
   Atom      X         Y         Z
 ------------------------------------------------------------
   12 C    1.96612  -5.37440   0.14168
 ------------------------------------------------------------

 Electric field gradient in molecular frame (a.u.)
         XX             YY             ZZ             XY             XZ             YZ
 ------------------------------------------------------------------------------------------
       -0.065969       0.009581       0.056388       0.007218       0.001842      -0.005454

 Principal components (a.u.) and orientation 
 of principal axis w.r.t. absolute frame                      Asymmetry parameter eta
 --------------------------------------------------------------------------------------
       -0.066697       0.057023       0.009674                       0.709913

        0.995242       0.008248       0.097086
       -0.095541      -0.112968       0.988995
       -0.019125       0.993564       0.111642
  

 ------------------------------------------------------------
   Atom      X         Y         Z
 ------------------------------------------------------------
   13 C   -0.90439  -4.95027   0.34835
 ------------------------------------------------------------

 Electric field gradient in molecular frame (a.u.)
         XX             YY             ZZ             XY             XZ             YZ
 ------------------------------------------------------------------------------------------
        0.277341       0.014937      -0.292278       0.150936      -0.116293      -0.120372

 Principal components (a.u.) and orientation 
 of principal axis w.r.t. absolute frame                      Asymmetry parameter eta
 --------------------------------------------------------------------------------------
        0.382536      -0.340695      -0.041840                       0.781248

        0.872360       0.112374      -0.475773
        0.432692       0.275456       0.858430
       -0.227519       0.954723      -0.191673
  

 ------------------------------------------------------------
   Atom      X         Y         Z
 ------------------------------------------------------------
   14 O   -1.41533  -3.06009   2.21745
 ------------------------------------------------------------

 Electric field gradient in molecular frame (a.u.)
         XX             YY             ZZ             XY             XZ             YZ
 ------------------------------------------------------------------------------------------
        1.796516      -1.624069      -0.172447       0.668670       0.161744      -0.132496

 Principal components (a.u.) and orientation 
 of principal axis w.r.t. absolute frame                      Asymmetry parameter eta
 --------------------------------------------------------------------------------------
        1.931199      -1.766282      -0.164917                       0.829208

        0.981187      -0.187927      -0.044231
        0.182156       0.977049      -0.110428
        0.063968       0.100293       0.992899
  

 ------------------------------------------------------------
   Atom      X         Y         Z
 ------------------------------------------------------------
   15 C   -2.22221  -7.37588   1.18830
 ------------------------------------------------------------

 Electric field gradient in molecular frame (a.u.)
         XX             YY             ZZ             XY             XZ             YZ
 ------------------------------------------------------------------------------------------
        0.025541      -0.044722       0.019182      -0.050917       0.017938       0.039480

 Principal components (a.u.) and orientation 
 of principal axis w.r.t. absolute frame                      Asymmetry parameter eta
 --------------------------------------------------------------------------------------
       -0.088814       0.052602       0.036212                       0.184540

        0.425630       0.854886       0.296663
        0.824798      -0.501367       0.261419
       -0.372220      -0.133419       0.918505
  

 ------------------------------------------------------------
   Atom      X         Y         Z
 ------------------------------------------------------------
   16 O   -2.17819   5.47017   3.42914
 ------------------------------------------------------------

 Electric field gradient in molecular frame (a.u.)
         XX             YY             ZZ             XY             XZ             YZ
 ------------------------------------------------------------------------------------------
       -0.837324       0.062473       0.774851      -0.153523       0.242562      -1.140931

 Principal components (a.u.) and orientation 
 of principal axis w.r.t. absolute frame                      Asymmetry parameter eta
 --------------------------------------------------------------------------------------
        1.646912      -0.874381      -0.772531                       0.061843

        0.114522       0.973506       0.197916
       -0.587789      -0.094209       0.803510
        0.800867      -0.208353       0.561427
  

 ------------------------------------------------------------
   Atom      X         Y         Z
 ------------------------------------------------------------
   17 C   -5.13727   3.95930  -1.59476
 ------------------------------------------------------------

 Electric field gradient in molecular frame (a.u.)
         XX             YY             ZZ             XY             XZ             YZ
 ------------------------------------------------------------------------------------------
       -0.073349       0.042131       0.031218      -0.007103      -0.046645       0.012202

 Principal components (a.u.) and orientation 
 of principal axis w.r.t. absolute frame                      Asymmetry parameter eta
 --------------------------------------------------------------------------------------
       -0.091172       0.059928       0.031244                       0.314613

        0.934870      -0.289029       0.206107
        0.017357       0.617123       0.786675
        0.354565       0.731862      -0.581947
  

 ------------------------------------------------------------
   Atom      X         Y         Z
 ------------------------------------------------------------
   18 C    4.68531   2.12611   2.92241
 ------------------------------------------------------------

 Electric field gradient in molecular frame (a.u.)
         XX             YY             ZZ             XY             XZ             YZ
 ------------------------------------------------------------------------------------------
        0.029482       0.006723      -0.036204      -0.004417      -0.017572      -0.016727

 Principal components (a.u.) and orientation 
 of principal axis w.r.t. absolute frame                      Asymmetry parameter eta
 --------------------------------------------------------------------------------------
       -0.046258       0.033889       0.012369                       0.465214

        0.231984       0.970466      -0.066174
        0.310388      -0.009380       0.950564
        0.921869      -0.241055      -0.303397
  

 ------------------------------------------------------------
   Atom      X         Y         Z
 ------------------------------------------------------------
   19 O   -2.01565  -4.27149  -2.03676
 ------------------------------------------------------------

 Electric field gradient in molecular frame (a.u.)
         XX             YY             ZZ             XY             XZ             YZ
 ------------------------------------------------------------------------------------------
        0.564180      -0.322333      -0.241847      -1.767389      -0.182127       1.800080

 Principal components (a.u.) and orientation 
 of principal axis w.r.t. absolute frame                      Asymmetry parameter eta
 --------------------------------------------------------------------------------------
        2.586874      -2.565649      -0.021225                       0.983590

        0.609308       0.387909       0.691571
       -0.650617       0.743126       0.156399
       -0.453256      -0.545243       0.705173
  

 ------------------------------------------------------------
   Atom      X         Y         Z
 ------------------------------------------------------------
   20 O   -0.56407  -2.19890  -3.17550
 ------------------------------------------------------------

 Electric field gradient in molecular frame (a.u.)
         XX             YY             ZZ             XY             XZ             YZ
 ------------------------------------------------------------------------------------------
        1.415838      -1.289512      -0.126326      -2.160788       0.867462       0.208073

 Principal components (a.u.) and orientation 
 of principal axis w.r.t. absolute frame                      Asymmetry parameter eta
 --------------------------------------------------------------------------------------
        2.765824      -2.635571      -0.130252                       0.905813

        0.864297       0.496384      -0.081206
       -0.448876       0.834048       0.320741
        0.226940      -0.240764       0.943679
  

 ------------------------------------------------------------
   Atom      X         Y         Z
 ------------------------------------------------------------
   21 H   -3.79970  -0.76152   0.38325
 ------------------------------------------------------------

 Electric field gradient in molecular frame (a.u.)
         XX             YY             ZZ             XY             XZ             YZ
 ------------------------------------------------------------------------------------------
       -0.224751       0.125766       0.098985      -0.005127      -0.118689      -0.002646

 Principal components (a.u.) and orientation 
 of principal axis w.r.t. absolute frame                      Asymmetry parameter eta
 --------------------------------------------------------------------------------------
       -0.263686       0.137907       0.125779                       0.045994

        0.950266      -0.309170      -0.037521
        0.014624      -0.076046       0.996997
        0.311095       0.947961       0.067743
  

 ------------------------------------------------------------
   Atom      X         Y         Z
 ------------------------------------------------------------
   22 H   -1.74579   6.02348  -1.24098
 ------------------------------------------------------------

 Electric field gradient in molecular frame (a.u.)
         XX             YY             ZZ             XY             XZ             YZ
 ------------------------------------------------------------------------------------------
        0.099583      -0.220819       0.121236      -0.109672       0.021575       0.067948

 Principal components (a.u.) and orientation 
 of principal axis w.r.t. absolute frame                      Asymmetry parameter eta
 --------------------------------------------------------------------------------------
       -0.267825       0.134553       0.133272                       0.004784

        0.291049       0.473962       0.831054
        0.939578       0.022039      -0.341625
       -0.180233       0.880269      -0.438910
  

 ------------------------------------------------------------
   Atom      X         Y         Z
 ------------------------------------------------------------
   23 H   -1.73422   1.93314  -4.28498
 ------------------------------------------------------------

 Electric field gradient in molecular frame (a.u.)
         XX             YY             ZZ             XY             XZ             YZ
 ------------------------------------------------------------------------------------------
        0.024044       0.121595      -0.145639      -0.035112      -0.173951      -0.060866

 Principal components (a.u.) and orientation 
 of principal axis w.r.t. absolute frame                      Asymmetry parameter eta
 --------------------------------------------------------------------------------------
       -0.267026       0.136070       0.130955                       0.019155

        0.520539       0.425368       0.740339
        0.177826       0.794051      -0.581259
        0.835115      -0.434219      -0.337693
  

 ------------------------------------------------------------
   Atom      X         Y         Z
 ------------------------------------------------------------
   24 H    1.23913   5.48981  -4.30007
 ------------------------------------------------------------

 Electric field gradient in molecular frame (a.u.)
         XX             YY             ZZ             XY             XZ             YZ
 ------------------------------------------------------------------------------------------
        0.111804      -0.178167       0.066362       0.090771      -0.043837       0.157168

 Principal components (a.u.) and orientation 
 of principal axis w.r.t. absolute frame                      Asymmetry parameter eta
 --------------------------------------------------------------------------------------
       -0.280901       0.143263       0.137637                       0.020029

       -0.248625       0.083136       0.965025
        0.870255       0.456594       0.184873
       -0.425255       0.885782      -0.185871
  

 ------------------------------------------------------------
   Atom      X         Y         Z
 ------------------------------------------------------------
   25 H    2.68540   2.57478  -4.88999
 ------------------------------------------------------------

 Electric field gradient in molecular frame (a.u.)
         XX             YY             ZZ             XY             XZ             YZ
 ------------------------------------------------------------------------------------------
        0.051717       0.018985      -0.070702       0.101462       0.136005      -0.159753

 Principal components (a.u.) and orientation 
 of principal axis w.r.t. absolute frame                      Asymmetry parameter eta
 --------------------------------------------------------------------------------------
       -0.278874       0.140749       0.138124                       0.009413

       -0.456626       0.453194       0.765577
        0.536271      -0.546410       0.643312
        0.709864       0.704309       0.006470
  

 ------------------------------------------------------------
   Atom      X         Y         Z
 ------------------------------------------------------------
   26 H    2.67298   5.44761   0.12861
 ------------------------------------------------------------

 Electric field gradient in molecular frame (a.u.)
         XX             YY             ZZ             XY             XZ             YZ
 ------------------------------------------------------------------------------------------
        0.062485      -0.020553      -0.041932       0.112061       0.116056      -0.170278

 Principal components (a.u.) and orientation 
 of principal axis w.r.t. absolute frame                      Asymmetry parameter eta
 --------------------------------------------------------------------------------------
       -0.278231       0.141149       0.137082                       0.014620

       -0.427924       0.598057       0.677650
        0.620414       0.739592      -0.260942
        0.657242      -0.308760       0.687532
  

 ------------------------------------------------------------
   Atom      X         Y         Z
 ------------------------------------------------------------
   27 H    5.21801   5.15294  -1.94534
 ------------------------------------------------------------

 Electric field gradient in molecular frame (a.u.)
         XX             YY             ZZ             XY             XZ             YZ
 ------------------------------------------------------------------------------------------
       -0.135271       0.043942       0.091329      -0.161988       0.115260       0.071354

 Principal components (a.u.) and orientation 
 of principal axis w.r.t. absolute frame                      Asymmetry parameter eta
 --------------------------------------------------------------------------------------
       -0.280222       0.142933       0.137289                       0.020142

        0.808032      -0.084414      -0.583059
        0.479213       0.669858       0.567137
       -0.342693       0.737675      -0.581719
  

 ------------------------------------------------------------
   Atom      X         Y         Z
 ------------------------------------------------------------
   28 H    6.33127   1.34881  -0.59805
 ------------------------------------------------------------

 Electric field gradient in molecular frame (a.u.)
         XX             YY             ZZ             XY             XZ             YZ
 ------------------------------------------------------------------------------------------
       -0.212214       0.120689       0.091525       0.065289       0.123398      -0.024450

 Principal components (a.u.) and orientation 
 of principal axis w.r.t. absolute frame                      Asymmetry parameter eta
 --------------------------------------------------------------------------------------
       -0.268512       0.135854       0.132657                       0.011908

        0.927430       0.239995       0.286839
       -0.176298      -0.395858       0.901230
       -0.329838       0.886397       0.324820
  

 ------------------------------------------------------------
   Atom      X         Y         Z
 ------------------------------------------------------------
   29 H    3.64882  -1.11906  -2.62372
 ------------------------------------------------------------

 Electric field gradient in molecular frame (a.u.)
         XX             YY             ZZ             XY             XZ             YZ
 ------------------------------------------------------------------------------------------
        0.072635       0.114215      -0.186850       0.033630       0.131302      -0.073586

 Principal components (a.u.) and orientation 
 of principal axis w.r.t. absolute frame                      Asymmetry parameter eta
 --------------------------------------------------------------------------------------
       -0.259208       0.132965       0.126242                       0.025936

       -0.378056       0.469751       0.797751
        0.211649       0.882739      -0.419495
        0.901265      -0.010250       0.433147
  

 ------------------------------------------------------------
   Atom      X         Y         Z
 ------------------------------------------------------------
   30 H    3.20178  -2.63166   2.84712
 ------------------------------------------------------------

 Electric field gradient in molecular frame (a.u.)
         XX             YY             ZZ             XY             XZ             YZ
 ------------------------------------------------------------------------------------------
        0.135834       0.119437      -0.255270       0.009060       0.054605      -0.073398

 Principal components (a.u.) and orientation 
 of principal axis w.r.t. absolute frame                      Asymmetry parameter eta
 --------------------------------------------------------------------------------------
       -0.276560       0.143407       0.133153                       0.037076

       -0.132996       0.983964       0.118853
        0.183568      -0.093389       0.978561
        0.973969       0.151962      -0.168204
  

 ------------------------------------------------------------
   Atom      X         Y         Z
 ------------------------------------------------------------
   31 H    5.51173  -3.44447   0.62177
 ------------------------------------------------------------

 Electric field gradient in molecular frame (a.u.)
         XX             YY             ZZ             XY             XZ             YZ
 ------------------------------------------------------------------------------------------
       -0.257967       0.119287       0.138680       0.083640       0.043918      -0.006968

 Principal components (a.u.) and orientation 
 of principal axis w.r.t. absolute frame                      Asymmetry parameter eta
 --------------------------------------------------------------------------------------
       -0.280385       0.144110       0.136275                       0.027940

        0.972977       0.161029       0.165488
       -0.205453       0.276654       0.938750
       -0.105383       0.947382      -0.302261
  

 ------------------------------------------------------------
   Atom      X         Y         Z
 ------------------------------------------------------------
   32 H    2.55584  -6.85905   1.46478
 ------------------------------------------------------------

 Electric field gradient in molecular frame (a.u.)
         XX             YY             ZZ             XY             XZ             YZ
 ------------------------------------------------------------------------------------------
        0.101862      -0.074134      -0.027727       0.080559      -0.073473       0.194005

 Principal components (a.u.) and orientation 
 of principal axis w.r.t. absolute frame                      Asymmetry parameter eta
 --------------------------------------------------------------------------------------
       -0.277639       0.144634       0.133005                       0.041883

       -0.276113      -0.118527       0.953789
        0.718199       0.634028       0.286703
       -0.638711       0.764172      -0.089937
  

 ------------------------------------------------------------
   Atom      X         Y         Z
 ------------------------------------------------------------
   33 H    2.47396  -6.03084  -1.75689
 ------------------------------------------------------------

 Electric field gradient in molecular frame (a.u.)
         XX             YY             ZZ             XY             XZ             YZ
 ------------------------------------------------------------------------------------------
        0.112378       0.099425      -0.211802       0.030583       0.093802      -0.125164

 Principal components (a.u.) and orientation 
 of principal axis w.r.t. absolute frame                      Asymmetry parameter eta
 --------------------------------------------------------------------------------------
       -0.280647       0.144229       0.136418                       0.027830

       -0.243423      -0.293399       0.924480
        0.320998       0.875068       0.362239
        0.915263      -0.384933       0.118831
  

 ------------------------------------------------------------
   Atom      X         Y         Z
 ------------------------------------------------------------
   34 H   -4.26852  -7.07808   1.31816
 ------------------------------------------------------------

 Electric field gradient in molecular frame (a.u.)
         XX             YY             ZZ             XY             XZ             YZ
 ------------------------------------------------------------------------------------------
       -0.273613       0.129846       0.143767       0.060378       0.026779      -0.000603

 Principal components (a.u.) and orientation 
 of principal axis w.r.t. absolute frame                      Asymmetry parameter eta
 --------------------------------------------------------------------------------------
       -0.284106       0.146751       0.137355                       0.033070

        0.987612       0.111224       0.110687
       -0.144141       0.364273       0.920070
       -0.062014       0.924627      -0.375792
  

 ------------------------------------------------------------
   Atom      X         Y         Z
 ------------------------------------------------------------
   35 H   -1.91133  -8.90783  -0.16804
 ------------------------------------------------------------

 Electric field gradient in molecular frame (a.u.)
         XX             YY             ZZ             XY             XZ             YZ
 ------------------------------------------------------------------------------------------
        0.133578      -0.093673      -0.039905       0.046832       0.047479      -0.207359

 Principal components (a.u.) and orientation 
 of principal axis w.r.t. absolute frame                      Asymmetry parameter eta
 --------------------------------------------------------------------------------------
       -0.286420       0.147990       0.138430                       0.033379

       -0.156450       0.761704      -0.628753
        0.740793      -0.330551      -0.584775
        0.653260       0.557264       0.512551
  

 ------------------------------------------------------------
   Atom      X         Y         Z
 ------------------------------------------------------------
   36 H   -1.57763  -7.98035   3.05975
 ------------------------------------------------------------

 Electric field gradient in molecular frame (a.u.)
         XX             YY             ZZ             XY             XZ             YZ
 ------------------------------------------------------------------------------------------
        0.098465       0.106878      -0.205343       0.034948      -0.125134       0.113851

 Principal components (a.u.) and orientation 
 of principal axis w.r.t. absolute frame                      Asymmetry parameter eta
 --------------------------------------------------------------------------------------
       -0.286253       0.148454       0.137800                       0.037220

        0.319746       0.614208       0.721465
       -0.289684      -0.661608       0.691634
        0.902134      -0.430144      -0.033620
  

 ------------------------------------------------------------
   Atom      X         Y         Z
 ------------------------------------------------------------
   37 H   -6.26006   5.17521  -0.35043
 ------------------------------------------------------------

 Electric field gradient in molecular frame (a.u.)
         XX             YY             ZZ             XY             XZ             YZ
 ------------------------------------------------------------------------------------------
        0.013869      -0.003075      -0.010794       0.136137       0.136020      -0.151180

 Principal components (a.u.) and orientation 
 of principal axis w.r.t. absolute frame                      Asymmetry parameter eta
 --------------------------------------------------------------------------------------
       -0.282929       0.145010       0.137919                       0.025065

       -0.544027       0.267378       0.795326
        0.588002       0.797676       0.134043
        0.598573      -0.540576       0.591176
  

 ------------------------------------------------------------
   Atom      X         Y         Z
 ------------------------------------------------------------
   38 H   -5.41224   4.62093  -3.53684
 ------------------------------------------------------------

 Electric field gradient in molecular frame (a.u.)
         XX             YY             ZZ             XY             XZ             YZ
 ------------------------------------------------------------------------------------------
        0.131770       0.103434      -0.235204       0.016064      -0.050896       0.130649

 Principal components (a.u.) and orientation 
 of principal axis w.r.t. absolute frame                      Asymmetry parameter eta
 --------------------------------------------------------------------------------------
       -0.286555       0.148133       0.138422                       0.033887

        0.126526      -0.124752       0.984087
       -0.319785       0.933966       0.159514
        0.939004       0.334879      -0.078277
  

 ------------------------------------------------------------
   Atom      X         Y         Z
 ------------------------------------------------------------
   39 H   -5.92346   2.05463  -1.46793
 ------------------------------------------------------------

 Electric field gradient in molecular frame (a.u.)
         XX             YY             ZZ             XY             XZ             YZ
 ------------------------------------------------------------------------------------------
        0.080555      -0.228307       0.147752      -0.149669       0.005883       0.028595

 Principal components (a.u.) and orientation 
 of principal axis w.r.t. absolute frame                      Asymmetry parameter eta
 --------------------------------------------------------------------------------------
       -0.290814       0.152162       0.138652                       0.046459

        0.373896      -0.379139       0.846437
        0.925166       0.216756      -0.311583
       -0.065337       0.899594       0.431811
  

 ------------------------------------------------------------
   Atom      X         Y         Z
 ------------------------------------------------------------
   40 H    2.86678   2.28368   3.87949
 ------------------------------------------------------------

 Electric field gradient in molecular frame (a.u.)
         XX             YY             ZZ             XY             XZ             YZ
 ------------------------------------------------------------------------------------------
       -0.194512       0.146084       0.048427       0.030647       0.175472      -0.015618

 Principal components (a.u.) and orientation 
 of principal axis w.r.t. absolute frame                      Asymmetry parameter eta
 --------------------------------------------------------------------------------------
       -0.289173       0.148820       0.140353                       0.029280

        0.883050       0.091031       0.460365
       -0.078778       0.995839      -0.045806
       -0.462619       0.004183       0.886547
  

 ------------------------------------------------------------
   Atom      X         Y         Z
 ------------------------------------------------------------
   41 H    5.75030   0.58925   3.80615
 ------------------------------------------------------------

 Electric field gradient in molecular frame (a.u.)
         XX             YY             ZZ             XY             XZ             YZ
 ------------------------------------------------------------------------------------------
        0.032424      -0.096824       0.064400       0.167128      -0.095815       0.136095

 Principal components (a.u.) and orientation 
 of principal axis w.r.t. absolute frame                      Asymmetry parameter eta
 --------------------------------------------------------------------------------------
       -0.289627       0.147692       0.141935                       0.019876

       -0.513348       0.855903       0.062480
        0.745300       0.408548       0.526893
       -0.425444      -0.317046       0.847632
  

 ------------------------------------------------------------
   Atom      X         Y         Z
 ------------------------------------------------------------
   42 H    5.74485   3.86665   3.29411
 ------------------------------------------------------------

 Electric field gradient in molecular frame (a.u.)
         XX             YY             ZZ             XY             XZ             YZ
 ------------------------------------------------------------------------------------------
        0.033243      -0.160383       0.127140      -0.187148      -0.039049      -0.061591

 Principal components (a.u.) and orientation 
 of principal axis w.r.t. absolute frame                      Asymmetry parameter eta
 --------------------------------------------------------------------------------------
       -0.287110       0.147371       0.139740                       0.026579

        0.512456       0.856539       0.061072
        0.841034      -0.486276      -0.237060
        0.173353      -0.172846       0.969574
  

 Task  times  cpu:      471.5s     wall:      472.1s


                                NWChem Input Module
                                -------------------


 Summary of allocated global arrays
-----------------------------------
  No active global arrays


                         GA Statistics for process    0
                         ------------------------------

       create   destroy   get      put      acc     scatter   gather  read&inc
calls:  210      210     5.13e+05 7374     3.78e+05    0        0     5730     
number of processes/call 1.00e+00 1.15e+00 1.00e+00 0.00e+00 0.00e+00
bytes total:             5.28e+08 6.03e+07 3.21e+08 0.00e+00 0.00e+00 4.58e+04
bytes remote:            1.14e+08 2.04e+07 5.37e+07 0.00e+00 0.00e+00 0.00e+00
Max memory consumed for GA by this process: 10446976 bytes

MA_summarize_allocated_blocks: starting scan ...
MA_summarize_allocated_blocks: scan completed: 0 heap blocks, 0 stack blocks
MA usage statistics:

	allocation statistics:
					      heap	     stack
					      ----	     -----
	current number of blocks	         0	         0
	maximum number of blocks	        22	        51
	current total bytes		         0	         0
	maximum total bytes		   9712496	  22540232
	maximum total K-bytes		      9713	     22541
	maximum total M-bytes		        10	        23


                                     CITATION
                                     --------
                Please cite the following reference when publishing
                           results obtained with NWChem:

                 M. Valiev, E.J. Bylaska, N. Govind, K. Kowalski,
              T.P. Straatsma, H.J.J. van Dam, D. Wang, J. Nieplocha,
                        E. Apra, T.L. Windus, W.A. de Jong
                 "NWChem: a comprehensive and scalable open-source
                  solution for large scale molecular simulations"
                      Comput. Phys. Commun. 181, 1477 (2010)
                           doi:10.1016/j.cpc.2010.04.018

                                      AUTHORS
                                      -------
          E. Apra, E. J. Bylaska, W. A. de Jong, N. Govind, K. Kowalski,
       T. P. Straatsma, M. Valiev, H. J. J. van Dam, D. Wang, T. L. Windus,
        J. Hammond, J. Autschbach, K. Bhaskaran-Nair, J. Brabec, K. Lopata,
       S. A. Fischer, S. Krishnamoorthy, W. Ma, M. Klemm, O. Villa, Y. Chen,
    V. Anisimov, F. Aquino, S. Hirata, M. T. Hackler, T. Risthaus, M. Malagoli,
       A. Marenich, A. Otero-de-la-Roza, J. Mullin, P. Nichols, R. Peverati,
     J. Pittner, Y. Zhao, P.-D. Fan, A. Fonari, M. Williamson, R. J. Harrison,
       J. R. Rehr, M. Dupuis, D. Silverstein, D. M. A. Smith, J. Nieplocha,
        V. Tipparaju, M. Krishnan, B. E. Van Kuiken, A. Vazquez-Mayagoitia,
        L. Jensen, M. Swart, Q. Wu, T. Van Voorhis, A. A. Auer, M. Nooijen,
      L. D. Crosby, E. Brown, G. Cisneros, G. I. Fann, H. Fruchtl, J. Garza,
        K. Hirao, R. A. Kendall, J. A. Nichols, K. Tsemekhman, K. Wolinski,
     J. Anchell, D. E. Bernholdt, P. Borowski, T. Clark, D. Clerc, H. Dachsel,
   M. J. O. Deegan, K. Dyall, D. Elwood, E. Glendening, M. Gutowski, A. C. Hess,
         J. Jaffe, B. G. Johnson, J. Ju, R. Kobayashi, R. Kutteh, Z. Lin,
   R. Littlefield, X. Long, B. Meng, T. Nakajima, S. Niu, L. Pollack, M. Rosing,
   K. Glaesemann, G. Sandrone, M. Stave, H. Taylor, G. Thomas, J. H. van Lenthe,
                               A. T. Wong, Z. Zhang.

 Total times  cpu:      471.8s     wall:      472.5s
