# Supplementary material for: Reference-free NOE NMR analysis
Source: Chem Sci. 2020 Aug 31;11(36):9930–6. doi: 10.1039/d0sc02970j (PMC8162118; doi:10.1039/d0sc02970j)
Supplement: SC-011-D0SC02970J-s002 [file SC-011-D0SC02970J-s002.piz › artemisinin_structures/artemisin_RSSSRRR/artemisin_RSSSRRR_b36312.out]

 argument  1 = artemisin_SRRSRRS/artemisin_SRRSRRS_b36312.nw
  Warning: test file already existed: ./molecule.dir_check_s.5
                                         
                                         


              Northwest Computational Chemistry Package (NWChem) 6.6
              ------------------------------------------------------


                    Environmental Molecular Sciences Laboratory
                       Pacific Northwest National Laboratory
                                Richland, WA 99352

                              Copyright (c) 1994-2015
                       Pacific Northwest National Laboratory
                            Battelle Memorial Institute

             NWChem is an open-source computational chemistry package
                        distributed under the terms of the
                      Educational Community License (ECL) 2.0
             A copy of the license is included with this distribution
                              in the LICENSE.TXT file

                                  ACKNOWLEDGMENT
                                  --------------

            This software and its documentation were developed at the
            EMSL at Pacific Northwest National Laboratory, a multiprogram
            national laboratory, operated for the U.S. Department of Energy
            by Battelle under Contract Number DE-AC05-76RL01830. Support
            for this work was provided by the Department of Energy Office
            of Biological and Environmental Research, Office of Basic
            Energy Sciences, and the Office of Advanced Scientific Computing.


           Job information
           ---------------

    hostname        = nmrserver1
    program         = /home/software/NWChem/bin/nwchem
    date            = Sun Jul 23 16:13:48 2017

    compiled        = Mon_Dec_26_22:57:25_2016
    source          = /home/software/src/nwchem-6.6
    nwchem branch   = 6.6
    nwchem revision = 27746
    ga revision     = 10594
    input           = artemisin_SRRSRRS/artemisin_SRRSRRS_b36312.nw
    prefix          = molecule.
    data base       = ./molecule.db
    status          = startup
    nproc           =        6
    time left       =     -1s


           Memory information
           ------------------

    heap     =   13107198 doubles =    100.0 Mbytes
    stack    =   13107195 doubles =    100.0 Mbytes
    global   =   26214400 doubles =    200.0 Mbytes (distinct from heap & stack)
    total    =   52428793 doubles =    400.0 Mbytes
    verify   = yes
    hardfail = no 


           Directory information
           ---------------------

  0 permanent = .
  0 scratch   = .


                                NWChem Input Module
                                -------------------


                                     molecule
                                     --------

 Scaling coordinates for geometry "geometry" by  1.889725989
 (inverse scale =  0.529177249)

 C1  symmetry detected

          ------
          auto-z
          ------


                             Geometry "geometry" -> ""
                             -------------------------

 Output coordinates in angstroms (scale by  1.889725989 to convert to a.u.)

  No.       Tag          Charge          X              Y              Z
 ---- ---------------- ---------- -------------- -------------- --------------
    1 C                    6.0000    -0.90077844    -0.20220010     0.55691727
    2 O                    8.0000    -0.89437846     0.89720124     1.45188438
    3 C                    6.0000    -1.38527182     2.03697974     0.88693074
    4 C                    6.0000    -1.21323557     2.17022314    -0.63192757
    5 C                    6.0000     0.06832599     1.43266702    -1.11428677
    6 C                    6.0000     0.13051964    -0.03969632    -0.58301909
    7 C                    6.0000     1.25395701     2.34594688    -0.72373717
    8 C                    6.0000     2.60664689     1.67517969    -0.78819281
    9 C                    6.0000     2.65021930     0.44997102     0.11795984
   10 C                    6.0000     1.59893130    -0.56903545    -0.37006942
   11 C                    6.0000     1.73850345    -1.89336790     0.40514173
   12 C                    6.0000     0.72962810    -2.96609119     0.00613555
   13 C                    6.0000    -0.71220280    -2.46805548     0.14385355
   14 O                    8.0000    -0.78562068    -1.47417694     1.18589326
   15 C                    6.0000    -1.63790059    -3.61415325     0.54701605
   16 O                    8.0000    -1.90212664     2.91651152     1.56726826
   17 C                    6.0000    -2.47757082     1.81424434    -1.41044198
   18 C                    6.0000     2.56027625     0.82348666     1.59993796
   19 O                    8.0000    -1.21640774    -1.97658772    -1.11895644
   20 O                    8.0000    -0.33820651    -0.91521947    -1.66193914
   21 H                    1.0000    -1.92465817    -0.22824473     0.16517102
   22 H                    1.0000    -1.05826247     3.24621551    -0.80270725
   23 H                    1.0000     0.05127044     1.39949165    -2.21292830
   24 H                    1.0000     1.11455654     2.76032133     0.28183271
   25 H                    1.0000     1.26323624     3.21452567    -1.39572315
   26 H                    1.0000     3.38634898     2.38916268    -0.49659091
   27 H                    1.0000     2.82433193     1.38415752    -1.82359140
   28 H                    1.0000     3.64219194    -0.00345643    -0.02101699
   29 H                    1.0000     1.94388190    -0.83242305    -1.38536433
   30 H                    1.0000     1.64716402    -1.71909504     1.48323067
   31 H                    1.0000     2.74923167    -2.29481987     0.25475801
   32 H                    1.0000     0.90024655    -3.82133763     0.67248563
   33 H                    1.0000     0.92529171    -3.31444979    -1.01487377
   34 H                    1.0000    -2.67166011    -3.25795450     0.62918016
   35 H                    1.0000    -1.62969595    -4.41459294    -0.20045038
   36 H                    1.0000    -1.36259115    -4.02831023     1.52284740
   37 H                    1.0000    -3.36487740     2.24153273    -0.93142654
   38 H                    1.0000    -2.41692115     2.21925693    -2.42669838
   39 H                    1.0000    -2.63996965     0.73898342    -1.50887384
   40 H                    1.0000     1.56290925     1.15623239     1.88997393
   41 H                    1.0000     2.82857814    -0.02384710     2.23821252
   42 H                    1.0000     3.26302964     1.63022964     1.83604335

      Atomic Mass 
      ----------- 

      C                 12.000000
      O                 15.994910
      H                  1.007825


 Effective nuclear repulsion energy (a.u.)    1864.9740962896

            Nuclear Dipole moment (a.u.) 
            ----------------------------
        X                 Y               Z
 ---------------- ---------------- ----------------
    -0.0000000000    -0.0000000000     0.0000000000


                                Z-matrix (autoz)
                                -------- 

 Units are Angstrom for bonds and degrees for angles

      Type          Name      I     J     K     L     M      Value
      ----------- --------  ----- ----- ----- ----- ----- ----------
    1 Stretch                  1     2                       1.41764
    2 Stretch                  1     6                       1.54578
    3 Stretch                  1    14                       1.42366
    4 Stretch                  1    21                       1.09657
    5 Stretch                  2     3                       1.36354
    6 Stretch                  3     4                       1.53437
    7 Stretch                  3    16                       1.22620
    8 Stretch                  4     5                       1.55533
    9 Stretch                  4    17                       1.52688
   10 Stretch                  4    22                       1.10043
   11 Stretch                  5     6                       1.56651
   12 Stretch                  5     7                       1.54672
   13 Stretch                  5    23                       1.09927
   14 Stretch                  6    10                       1.57537
   15 Stretch                  6    20                       1.46639
   16 Stretch                  7     8                       1.51124
   17 Stretch                  7    24                       1.09650
   18 Stretch                  7    25                       1.09822
   19 Stretch                  8     9                       1.52452
   20 Stretch                  8    26                       1.09669
   21 Stretch                  8    27                       1.09733
   22 Stretch                  9    10                       1.54329
   23 Stretch                  9    18                       1.53097
   24 Stretch                  9    28                       1.09951
   25 Stretch                 10    11                       1.54087
   26 Stretch                 10    29                       1.10417
   27 Stretch                 11    12                       1.52570
   28 Stretch                 11    30                       1.09590
   29 Stretch                 11    31                       1.09788
   30 Stretch                 12    13                       1.53163
   31 Stretch                 12    32                       1.09753
   32 Stretch                 12    33                       1.09640
   33 Stretch                 13    14                       1.44188
   34 Stretch                 13    15                       1.52741
   35 Stretch                 13    19                       1.44584
   36 Stretch                 15    34                       1.09649
   37 Stretch                 15    35                       1.09521
   38 Stretch                 15    36                       1.09525
   39 Stretch                 17    37                       1.09515
   40 Stretch                 17    38                       1.09567
   41 Stretch                 17    39                       1.09190
   42 Stretch                 18    40                       1.09068
   43 Stretch                 18    41                       1.09424
   44 Stretch                 18    42                       1.09565
   45 Stretch                 19    20                       1.48073
   46 Bend                     1     2     3               112.64730
   47 Bend                     1     6     5               108.80933
   48 Bend                     1     6    10               119.13478
   49 Bend                     1     6    20               105.45993
   50 Bend                     1    14    13               107.49865
   51 Bend                     2     1     6               112.39685
   52 Bend                     2     1    14               114.43196
   53 Bend                     2     1    21               104.36909
   54 Bend                     2     3     4               116.25480
   55 Bend                     2     3    16               121.42875
   56 Bend                     3     4     5               110.98993
   57 Bend                     3     4    17               113.05607
   58 Bend                     3     4    22               104.73368
   59 Bend                     4     3    16               122.28947
   60 Bend                     4     5     6               111.91590
   61 Bend                     4     5     7               105.86104
   62 Bend                     4     5    23               108.14851
   63 Bend                     4    17    37               110.91126
   64 Bend                     4    17    38               109.93186
   65 Bend                     4    17    39               113.49752
   66 Bend                     5     4    17               114.43194
   67 Bend                     5     4    22               107.42815
   68 Bend                     5     6    10               113.49473
   69 Bend                     5     6    20               107.39493
   70 Bend                     5     7     8               114.41087
   71 Bend                     5     7    24               110.93145
   72 Bend                     5     7    25               108.60070
   73 Bend                     6     1    14               111.45487
   74 Bend                     6     1    21               111.22232
   75 Bend                     6     5     7               116.03426
   76 Bend                     6     5    23               108.13127
   77 Bend                     6    10     9               117.11865
   78 Bend                     6    10    11               116.18218
   79 Bend                     6    10    29               104.30329
   80 Bend                     6    20    19               110.34892
   81 Bend                     7     5    23               106.38379
   82 Bend                     7     8     9               110.91251
   83 Bend                     7     8    26               109.63728
   84 Bend                     7     8    27               109.60427
   85 Bend                     8     7    24               108.70180
   86 Bend                     8     7    25               108.50464
   87 Bend                     8     9    10               108.85766
   88 Bend                     8     9    18               112.18596
   89 Bend                     8     9    28               106.38452
   90 Bend                     9     8    26               110.17281
   91 Bend                     9     8    27               110.00064
   92 Bend                     9    10    11               110.28530
   93 Bend                     9    10    29               103.61902
   94 Bend                     9    18    40               112.67898
   95 Bend                     9    18    41               111.18078
   96 Bend                     9    18    42               110.52146
   97 Bend                    10     6    20               101.34889
   98 Bend                    10     9    18               115.28861
   99 Bend                    10     9    28               107.59638
  100 Bend                    10    11    12               114.38245
  101 Bend                    10    11    30               110.53005
  102 Bend                    10    11    31               109.19291
  103 Bend                    11    10    29               103.25526
  104 Bend                    11    12    13               111.73683
  105 Bend                    11    12    32               106.63728
  106 Bend                    11    12    33               110.42175
  107 Bend                    12    11    30               108.29859
  108 Bend                    12    11    31               108.41158
  109 Bend                    12    13    14               109.69723
  110 Bend                    12    13    15               110.50363
  111 Bend                    12    13    19               111.11738
  112 Bend                    13    12    32               110.19010
  113 Bend                    13    12    33               110.79622
  114 Bend                    13    15    34               110.32883
  115 Bend                    13    15    35               111.32858
  116 Bend                    13    15    36               111.50407
  117 Bend                    13    19    20               110.92228
  118 Bend                    14     1    21               102.24770
  119 Bend                    14    13    15               107.19328
  120 Bend                    14    13    19               112.28087
  121 Bend                    15    13    19               105.91715
  122 Bend                    17     4    22               105.39371
  123 Bend                    18     9    28               106.01982
  124 Bend                    24     7    25               105.26800
  125 Bend                    26     8    27               106.40993
  126 Bend                    30    11    31               105.64217
  127 Bend                    32    12    33               106.86121
  128 Bend                    34    15    35               107.19510
  129 Bend                    34    15    36               107.04144
  130 Bend                    35    15    36               109.25826
  131 Bend                    37    17    38               107.83767
  132 Bend                    37    17    39               107.64666
  133 Bend                    38    17    39               106.77623
  134 Bend                    40    18    41               107.77902
  135 Bend                    40    18    42               107.73344
  136 Bend                    41    18    42               106.69075
  137 Torsion                  1     2     3     4         -28.49555
  138 Torsion                  1     2     3    16         153.35246
  139 Torsion                  1     6     5     4         -14.83141
  140 Torsion                  1     6     5     7         106.79543
  141 Torsion                  1     6     5    23        -133.84571
  142 Torsion                  1     6    10     9         -95.07381
  143 Torsion                  1     6    10    11          38.22924
  144 Torsion                  1     6    10    29         151.12375
  145 Torsion                  1     6    20    19         -22.61924
  146 Torsion                  1    14    13    12         104.55133
  147 Torsion                  1    14    13    15        -135.43469
  148 Torsion                  1    14    13    19         -19.52065
  149 Torsion                  2     1     6     5         -43.24910
  150 Torsion                  2     1     6    10          88.97344
  151 Torsion                  2     1     6    20        -158.20254
  152 Torsion                  2     1    14    13        -175.99864
  153 Torsion                  2     3     4     5         -30.29290
  154 Torsion                  2     3     4    17          99.85519
  155 Torsion                  2     3     4    22        -145.92535
  156 Torsion                  3     2     1     6          69.41950
  157 Torsion                  3     2     1    14        -162.13740
  158 Torsion                  3     2     1    21         -51.22692
  159 Torsion                  3     4     5     6          50.87397
  160 Torsion                  3     4     5     7         -76.43632
  161 Torsion                  3     4     5    23         169.87809
  162 Torsion                  3     4    17    37          42.89141
  163 Torsion                  3     4    17    38         162.05919
  164 Torsion                  3     4    17    39         -78.43958
  165 Torsion                  4     5     6    10        -149.97618
  166 Torsion                  4     5     6    20          98.85972
  167 Torsion                  4     5     7     8         165.56587
  168 Torsion                  4     5     7    24          42.15819
  169 Torsion                  4     5     7    25         -73.06889
  170 Torsion                  5     4     3    16         147.84174
  171 Torsion                  5     4    17    37         171.27697
  172 Torsion                  5     4    17    38         -69.55525
  173 Torsion                  5     4    17    39          49.94598
  174 Torsion                  5     6     1    14        -173.23680
  175 Torsion                  5     6     1    21          73.36455
  176 Torsion                  5     6    10     9          35.07601
  177 Torsion                  5     6    10    11         168.37906
  178 Torsion                  5     6    10    29         -78.72643
  179 Torsion                  5     6    20    19        -138.54469
  180 Torsion                  5     7     8     9         -58.05548
  181 Torsion                  5     7     8    26        -179.94703
  182 Torsion                  5     7     8    27          63.59778
  183 Torsion                  6     1    14    13         -47.08192
  184 Torsion                  6     5     4    17         -78.54730
  185 Torsion                  6     5     4    22         164.82454
  186 Torsion                  6     5     7     8          40.77226
  187 Torsion                  6     5     7    24         -82.63542
  188 Torsion                  6     5     7    25         162.13750
  189 Torsion                  6    10     9     8         -51.49785
  190 Torsion                  6    10     9    18          75.56515
  191 Torsion                  6    10     9    28        -166.39790
  192 Torsion                  6    10    11    12          43.01711
  193 Torsion                  6    10    11    30         -79.51871
  194 Torsion                  6    10    11    31         164.68223
  195 Torsion                  6    20    19    13         -39.54624
  196 Torsion                  7     5     4    17         154.14242
  197 Torsion                  7     5     4    22          37.51425
  198 Torsion                  7     5     6    10         -28.34934
  199 Torsion                  7     5     6    20        -139.51344
  200 Torsion                  7     8     9    10          61.73986
  201 Torsion                  7     8     9    18         -67.07365
  202 Torsion                  7     8     9    28         177.42355
  203 Torsion                  8     7     5    23         -79.53330
  204 Torsion                  8     9    10    11         172.62908
  205 Torsion                  8     9    10    29          62.68679
  206 Torsion                  8     9    18    40          72.36337
  207 Torsion                  8     9    18    41        -166.51654
  208 Torsion                  8     9    18    42         -48.22710
  209 Torsion                  9     8     7    24          66.54333
  210 Torsion                  9     8     7    25        -179.47355
  211 Torsion                  9    10     6    20         149.89357
  212 Torsion                  9    10    11    12         179.34248
  213 Torsion                  9    10    11    30          56.80666
  214 Torsion                  9    10    11    31         -58.99240
  215 Torsion                 10     6     1    14         -41.01426
  216 Torsion                 10     6     1    21        -154.41291
  217 Torsion                 10     6     5    23          91.00952
  218 Torsion                 10     6    20    19         102.18171
  219 Torsion                 10     9     8    26        -176.68214
  220 Torsion                 10     9     8    27         -59.68085
  221 Torsion                 10     9    18    40         -52.99781
  222 Torsion                 10     9    18    41          68.12229
  223 Torsion                 10     9    18    42        -173.58828
  224 Torsion                 10    11    12    13         -56.05812
  225 Torsion                 10    11    12    32        -176.51754
  226 Torsion                 10    11    12    33          67.74234
  227 Torsion                 11    10     6    20         -76.80338
  228 Torsion                 11    10     9    18         -60.30792
  229 Torsion                 11    10     9    28          57.72903
  230 Torsion                 11    12    13    14         -29.01287
  231 Torsion                 11    12    13    15        -146.98733
  232 Torsion                 11    12    13    19          95.73505
  233 Torsion                 12    11    10    29         -70.47724
  234 Torsion                 12    13    15    34        -179.09883
  235 Torsion                 12    13    15    35         -60.21069
  236 Torsion                 12    13    15    36          62.09295
  237 Torsion                 12    13    19    20         -56.03006
  238 Torsion                 13    12    11    30          67.68246
  239 Torsion                 13    12    11    31        -178.15098
  240 Torsion                 13    14     1    21          71.81988
  241 Torsion                 14     1     6    20          71.80977
  242 Torsion                 14    13    12    32          89.34782
  243 Torsion                 14    13    12    33        -152.60214
  244 Torsion                 14    13    15    34          61.40340
  245 Torsion                 14    13    15    35        -179.70846
  246 Torsion                 14    13    15    36         -57.40482
  247 Torsion                 14    13    19    20          67.24892
  248 Torsion                 15    13    12    32         -28.62664
  249 Torsion                 15    13    12    33          89.42340
  250 Torsion                 15    13    19    20        -176.06939
  251 Torsion                 16     3     4    17         -82.01016
  252 Torsion                 16     3     4    22          32.20929
  253 Torsion                 17     4     5    23          40.45682
  254 Torsion                 18     9     8    26          54.50436
  255 Torsion                 18     9     8    27         171.50565
  256 Torsion                 18     9    10    29        -170.25021
  257 Torsion                 19    13    12    32        -145.90426
  258 Torsion                 19    13    12    33         -27.85422
  259 Torsion                 19    13    15    34         -58.65933
  260 Torsion                 19    13    15    35          60.22881
  261 Torsion                 19    13    15    36        -177.46755
  262 Torsion                 20     6     1    21         -41.58889
  263 Torsion                 20     6     5    23         -20.15458
  264 Torsion                 20     6    10    29          36.09113
  265 Torsion                 22     4     5    23         -76.17134
  266 Torsion                 22     4    17    37         -70.92943
  267 Torsion                 22     4    17    38          48.23835
  268 Torsion                 22     4    17    39         167.73958
  269 Torsion                 23     5     7    24         157.05902
  270 Torsion                 23     5     7    25          41.83194
  271 Torsion                 24     7     8    26         -55.34822
  272 Torsion                 24     7     8    27        -171.80340
  273 Torsion                 25     7     8    26          58.63490
  274 Torsion                 25     7     8    27         -57.82029
  275 Torsion                 26     8     9    28         -60.99845
  276 Torsion                 27     8     9    28          56.00284
  277 Torsion                 28     9    10    29         -52.21326
  278 Torsion                 28     9    18    40        -171.91278
  279 Torsion                 28     9    18    41         -50.79269
  280 Torsion                 28     9    18    42          67.49675
  281 Torsion                 29    10    11    30         166.98693
  282 Torsion                 29    10    11    31          51.18788
  283 Torsion                 30    11    12    32         -52.77695
  284 Torsion                 30    11    12    33        -168.51708
  285 Torsion                 31    11    12    32          61.38960
  286 Torsion                 31    11    12    33         -54.35052


            XYZ format geometry
            -------------------
    42
 geometry
 C                    -0.90077844    -0.20220010     0.55691727
 O                    -0.89437846     0.89720124     1.45188438
 C                    -1.38527182     2.03697974     0.88693074
 C                    -1.21323557     2.17022314    -0.63192757
 C                     0.06832599     1.43266702    -1.11428677
 C                     0.13051964    -0.03969632    -0.58301909
 C                     1.25395701     2.34594688    -0.72373717
 C                     2.60664689     1.67517969    -0.78819281
 C                     2.65021930     0.44997102     0.11795984
 C                     1.59893130    -0.56903545    -0.37006942
 C                     1.73850345    -1.89336790     0.40514173
 C                     0.72962810    -2.96609119     0.00613555
 C                    -0.71220280    -2.46805548     0.14385355
 O                    -0.78562068    -1.47417694     1.18589326
 C                    -1.63790059    -3.61415325     0.54701605
 O                    -1.90212664     2.91651152     1.56726826
 C                    -2.47757082     1.81424434    -1.41044198
 C                     2.56027625     0.82348666     1.59993796
 O                    -1.21640774    -1.97658772    -1.11895644
 O                    -0.33820651    -0.91521947    -1.66193914
 H                    -1.92465817    -0.22824473     0.16517102
 H                    -1.05826247     3.24621551    -0.80270725
 H                     0.05127044     1.39949165    -2.21292830
 H                     1.11455654     2.76032133     0.28183271
 H                     1.26323624     3.21452567    -1.39572315
 H                     3.38634898     2.38916268    -0.49659091
 H                     2.82433193     1.38415752    -1.82359140
 H                     3.64219194    -0.00345643    -0.02101699
 H                     1.94388190    -0.83242305    -1.38536433
 H                     1.64716402    -1.71909504     1.48323067
 H                     2.74923167    -2.29481987     0.25475801
 H                     0.90024655    -3.82133763     0.67248563
 H                     0.92529171    -3.31444979    -1.01487377
 H                    -2.67166011    -3.25795450     0.62918016
 H                    -1.62969595    -4.41459294    -0.20045038
 H                    -1.36259115    -4.02831023     1.52284740
 H                    -3.36487740     2.24153273    -0.93142654
 H                    -2.41692115     2.21925693    -2.42669838
 H                    -2.63996965     0.73898342    -1.50887384
 H                     1.56290925     1.15623239     1.88997393
 H                     2.82857814    -0.02384710     2.23821252
 H                     3.26302964     1.63022964     1.83604335

 ==============================================================================
                                internuclear distances
 ------------------------------------------------------------------------------
       center one      |      center two      | atomic units |  angstroms
 ------------------------------------------------------------------------------
    2 O                |   1 C                |     2.67894  |     1.41764
    3 C                |   2 O                |     2.57672  |     1.36354
    4 C                |   3 C                |     2.89953  |     1.53437
    5 C                |   4 C                |     2.93915  |     1.55533
    6 C                |   1 C                |     2.92110  |     1.54578
    6 C                |   5 C                |     2.96028  |     1.56651
    7 C                |   5 C                |     2.92287  |     1.54672
    8 C                |   7 C                |     2.85583  |     1.51124
    9 C                |   8 C                |     2.88092  |     1.52452
   10 C                |   6 C                |     2.97701  |     1.57537
   10 C                |   9 C                |     2.91640  |     1.54329
   11 C                |  10 C                |     2.91183  |     1.54087
   12 C                |  11 C                |     2.88316  |     1.52570
   13 C                |  12 C                |     2.89436  |     1.53163
   14 O                |   1 C                |     2.69032  |     1.42366
   14 O                |  13 C                |     2.72477  |     1.44188
   15 C                |  13 C                |     2.88640  |     1.52741
   16 O                |   3 C                |     2.31719  |     1.22620
   17 C                |   4 C                |     2.88538  |     1.52688
   18 C                |   9 C                |     2.89311  |     1.53097
   19 O                |  13 C                |     2.73224  |     1.44584
   20 O                |   6 C                |     2.77108  |     1.46639
   21 H                |   1 C                |     2.07222  |     1.09657
   22 H                |   4 C                |     2.07951  |     1.10043
   23 H                |   5 C                |     2.07733  |     1.09927
   24 H                |   7 C                |     2.07208  |     1.09650
   25 H                |   7 C                |     2.07533  |     1.09822
   26 H                |   8 C                |     2.07245  |     1.09669
   27 H                |   8 C                |     2.07365  |     1.09733
   28 H                |   9 C                |     2.07777  |     1.09951
   29 H                |  10 C                |     2.08658  |     1.10417
   30 H                |  11 C                |     2.07094  |     1.09590
   31 H                |  11 C                |     2.07470  |     1.09788
   32 H                |  12 C                |     2.07404  |     1.09753
   33 H                |  12 C                |     2.07190  |     1.09640
   34 H                |  15 C                |     2.07206  |     1.09649
   35 H                |  15 C                |     2.06964  |     1.09521
   36 H                |  15 C                |     2.06972  |     1.09525
   37 H                |  17 C                |     2.06953  |     1.09515
   38 H                |  17 C                |     2.07051  |     1.09567
   39 H                |  17 C                |     2.06339  |     1.09190
   40 H                |  18 C                |     2.06109  |     1.09068
   41 H                |  18 C                |     2.06781  |     1.09424
   42 H                |  18 C                |     2.07047  |     1.09565
 ------------------------------------------------------------------------------
                         number of included internuclear distances:         44
 ==============================================================================


 ==============================================================================
                                 internuclear angles
 ------------------------------------------------------------------------------
        center 1       |       center 2       |       center 3       |  degrees
 ------------------------------------------------------------------------------
    2 O                |   1 C                |   6 C                |   112.40
    2 O                |   1 C                |  14 O                |   114.43
    2 O                |   1 C                |  21 H                |   104.37
    6 C                |   1 C                |  14 O                |   111.45
    6 C                |   1 C                |  21 H                |   111.22
   14 O                |   1 C                |  21 H                |   102.25
    1 C                |   2 O                |   3 C                |   112.65
    2 O                |   3 C                |   4 C                |   116.25
    2 O                |   3 C                |  16 O                |   121.43
    4 C                |   3 C                |  16 O                |   122.29
    3 C                |   4 C                |   5 C                |   110.99
    3 C                |   4 C                |  17 C                |   113.06
    3 C                |   4 C                |  22 H                |   104.73
    5 C                |   4 C                |  17 C                |   114.43
    5 C                |   4 C                |  22 H                |   107.43
   17 C                |   4 C                |  22 H                |   105.39
    4 C                |   5 C                |   6 C                |   111.92
    4 C                |   5 C                |   7 C                |   105.86
    4 C                |   5 C                |  23 H                |   108.15
    6 C                |   5 C                |   7 C                |   116.03
    6 C                |   5 C                |  23 H                |   108.13
    7 C                |   5 C                |  23 H                |   106.38
    1 C                |   6 C                |   5 C                |   108.81
    1 C                |   6 C                |  10 C                |   119.13
    1 C                |   6 C                |  20 O                |   105.46
    5 C                |   6 C                |  10 C                |   113.49
    5 C                |   6 C                |  20 O                |   107.39
   10 C                |   6 C                |  20 O                |   101.35
    5 C                |   7 C                |   8 C                |   114.41
    5 C                |   7 C                |  24 H                |   110.93
    5 C                |   7 C                |  25 H                |   108.60
    8 C                |   7 C                |  24 H                |   108.70
    8 C                |   7 C                |  25 H                |   108.50
   24 H                |   7 C                |  25 H                |   105.27
    7 C                |   8 C                |   9 C                |   110.91
    7 C                |   8 C                |  26 H                |   109.64
    7 C                |   8 C                |  27 H                |   109.60
    9 C                |   8 C                |  26 H                |   110.17
    9 C                |   8 C                |  27 H                |   110.00
   26 H                |   8 C                |  27 H                |   106.41
    8 C                |   9 C                |  10 C                |   108.86
    8 C                |   9 C                |  18 C                |   112.19
    8 C                |   9 C                |  28 H                |   106.38
   10 C                |   9 C                |  18 C                |   115.29
   10 C                |   9 C                |  28 H                |   107.60
   18 C                |   9 C                |  28 H                |   106.02
    6 C                |  10 C                |   9 C                |   117.12
    6 C                |  10 C                |  11 C                |   116.18
    6 C                |  10 C                |  29 H                |   104.30
    9 C                |  10 C                |  11 C                |   110.29
    9 C                |  10 C                |  29 H                |   103.62
   11 C                |  10 C                |  29 H                |   103.26
   10 C                |  11 C                |  12 C                |   114.38
   10 C                |  11 C                |  30 H                |   110.53
   10 C                |  11 C                |  31 H                |   109.19
   12 C                |  11 C                |  30 H                |   108.30
   12 C                |  11 C                |  31 H                |   108.41
   30 H                |  11 C                |  31 H                |   105.64
   11 C                |  12 C                |  13 C                |   111.74
   11 C                |  12 C                |  32 H                |   106.64
   11 C                |  12 C                |  33 H                |   110.42
   13 C                |  12 C                |  32 H                |   110.19
   13 C                |  12 C                |  33 H                |   110.80
   32 H                |  12 C                |  33 H                |   106.86
   12 C                |  13 C                |  14 O                |   109.70
   12 C                |  13 C                |  15 C                |   110.50
   12 C                |  13 C                |  19 O                |   111.12
   14 O                |  13 C                |  15 C                |   107.19
   14 O                |  13 C                |  19 O                |   112.28
   15 C                |  13 C                |  19 O                |   105.92
    1 C                |  14 O                |  13 C                |   107.50
   13 C                |  15 C                |  34 H                |   110.33
   13 C                |  15 C                |  35 H                |   111.33
   13 C                |  15 C                |  36 H                |   111.50
   34 H                |  15 C                |  35 H                |   107.20
   34 H                |  15 C                |  36 H                |   107.04
   35 H                |  15 C                |  36 H                |   109.26
    4 C                |  17 C                |  37 H                |   110.91
    4 C                |  17 C                |  38 H                |   109.93
    4 C                |  17 C                |  39 H                |   113.50
   37 H                |  17 C                |  38 H                |   107.84
   37 H                |  17 C                |  39 H                |   107.65
   38 H                |  17 C                |  39 H                |   106.78
    9 C                |  18 C                |  40 H                |   112.68
    9 C                |  18 C                |  41 H                |   111.18
    9 C                |  18 C                |  42 H                |   110.52
   40 H                |  18 C                |  41 H                |   107.78
   40 H                |  18 C                |  42 H                |   107.73
   41 H                |  18 C                |  42 H                |   106.69
 ------------------------------------------------------------------------------
                            number of included internuclear angles:         89
 ==============================================================================


 Summary of "ao basis" -> "" (cartesian)
 ------------------------------------------------------------------------------
       Tag                 Description            Shells   Functions and Types
 ---------------- ------------------------------  ------  ---------------------
 *                           6-31G*                   on all atoms 


                              NWChem Property Module
                              ----------------------


                                     molecule

  itol2e modified to match energy
  convergence criterion.

                                 NWChem DFT Module
                                 -----------------


                                     molecule


                      Basis "ao basis" -> "ao basis" (cartesian)
                      -----
  C (Carbon)
  ----------
            Exponent  Coefficients 
       -------------- ---------------------------------------------------------
  1 S  3.04752490E+03  0.001835
  1 S  4.57369510E+02  0.014037
  1 S  1.03948690E+02  0.068843
  1 S  2.92101550E+01  0.232184
  1 S  9.28666300E+00  0.467941
  1 S  3.16392700E+00  0.362312

  2 S  7.86827240E+00 -0.119332
  2 S  1.88128850E+00 -0.160854
  2 S  5.44249300E-01  1.143456

  3 P  7.86827240E+00  0.068999
  3 P  1.88128850E+00  0.316424
  3 P  5.44249300E-01  0.744308

  4 S  1.68714400E-01  1.000000

  5 P  1.68714400E-01  1.000000

  6 D  8.00000000E-01  1.000000

  O (Oxygen)
  ----------
            Exponent  Coefficients 
       -------------- ---------------------------------------------------------
  1 S  5.48467170E+03  0.001831
  1 S  8.25234950E+02  0.013950
  1 S  1.88046960E+02  0.068445
  1 S  5.29645000E+01  0.232714
  1 S  1.68975700E+01  0.470193
  1 S  5.79963530E+00  0.358521

  2 S  1.55396160E+01 -0.110778
  2 S  3.59993360E+00 -0.148026
  2 S  1.01376180E+00  1.130767

  3 P  1.55396160E+01  0.070874
  3 P  3.59993360E+00  0.339753
  3 P  1.01376180E+00  0.727159

  4 S  2.70005800E-01  1.000000

  5 P  2.70005800E-01  1.000000

  6 D  8.00000000E-01  1.000000

  H (Hydrogen)
  ------------
            Exponent  Coefficients 
       -------------- ---------------------------------------------------------
  1 S  1.87311370E+01  0.033495
  1 S  2.82539370E+00  0.234727
  1 S  6.40121700E-01  0.813757

  2 S  1.61277800E-01  1.000000


 Summary of "ao basis" -> "ao basis" (cartesian)
 ------------------------------------------------------------------------------
       Tag                 Description            Shells   Functions and Types
 ---------------- ------------------------------  ------  ---------------------
 C                           6-31G*                  6       15   3s2p1d
 O                           6-31G*                  6       15   3s2p1d
 H                           6-31G*                  2        2   2s


 Summary of "ao basis" -> "ao basis" (cartesian)
 ------------------------------------------------------------------------------
       Tag                 Description            Shells   Functions and Types
 ---------------- ------------------------------  ------  ---------------------
 C                           6-31G*                  6       15   3s2p1d
 O                           6-31G*                  6       15   3s2p1d
 H                           6-31G*                  2        2   2s


  Caching 1-el integrals 
  itol2e modified to match energy
  convergence criterion.

            General Information
            -------------------
          SCF calculation type: DFT
          Wavefunction type:  closed shell.
          No. of atoms     :    42
          No. of electrons :   152
           Alpha electrons :    76
            Beta electrons :    76
          Charge           :     0
          Spin multiplicity:     1
          Use of symmetry is: off; symmetry adaption is: off
          Maximum number of iterations:  30
          AO basis - number of functions:   344
                     number of shells:   164
          Convergence on energy requested: 1.00D-07
          Convergence on density requested: 1.00D-05
          Convergence on gradient requested: 5.00D-04

              XC Information
              --------------
                         B3LYP Method XC Potential
                     Hartree-Fock (Exact) Exchange  0.200          
                        Slater Exchange Functional  0.800 local    
                    Becke 1988 Exchange Functional  0.720 non-local
              Lee-Yang-Parr Correlation Functional  0.810          
                  VWN I RPA Correlation Functional  0.190 local    

             Grid Information
             ----------------
          Grid used for XC integration:  fine      
          Radial quadrature: Mura-Knowles        
          Angular quadrature: Lebedev. 
          Tag              B.-S. Rad. Rad. Pts. Rad. Cut. Ang. Pts.
          ---              ---------- --------- --------- ---------
          C                   0.70       70          14.0       590
          O                   0.60       70          14.0       590
          H                   0.35       60          14.0       590
          Grid pruning is: on 
          Number of quadrature shells:  2720
          Spatial weights used:  Erf1

          Convergence Information
          -----------------------
          Convergence aids based upon iterative change in 
          total energy or number of iterations. 
          Levelshifting, if invoked, occurs when the 
          HOMO/LUMO gap drops below (HL_TOL): 1.00D-02
          DIIS, if invoked, will attempt to extrapolate 
          using up to (NFOCK): 10 stored Fock matrices.

                    Damping( 0%)  Levelshifting(0.5)       DIIS
                  --------------- ------------------- ---------------
          dE  on:    start            ASAP                start   
          dE off:    2 iters         30 iters            30 iters 


      Screening Tolerance Information
      -------------------------------
          Density screening/tol_rho: 1.00D-11
          AO Gaussian exp screening on grid/accAOfunc:  16
          CD Gaussian exp screening on grid/accCDfunc:  20
          XC Gaussian exp screening on grid/accXCfunc:  20
          Schwarz screening/accCoul: 1.00D-08


      Superposition of Atomic Density Guess
      -------------------------------------

 Sum of atomic energies:        -949.63668925

      Non-variational initial energy
      ------------------------------

 Total energy =    -962.333746
 1-e energy   =   -5004.104954
 2-e energy   =    2176.797111
 HOMO         =      -0.257072
 LUMO         =      -0.010590

   Time after variat. SCF:      7.2
   Time prior to 1st pass:      7.2

 Grid_pts file          = ./molecule.gridpts.0
 Record size in doubles =  12289        No. of grid_pts per rec  =   3070
 Max. records in memory =     97        Max. recs in file   =     21258


           Memory utilization after 1st SCF pass: 
           Heap Space remaining (MW):       11.89            11893134
          Stack Space remaining (MW):       13.10            13103364

   convergence    iter        energy       DeltaE   RMS-Dens  Diis-err    time
 ---------------- ----- ----------------- --------- --------- ---------  ------
 d= 0,ls=0.0,diis     1   -960.4381432402 -2.83D+03  9.14D-03  3.99D+00    51.1
 d= 0,ls=0.0,diis     2   -959.8497863512  5.88D-01  7.02D-03  1.01D+01    89.8
 d= 0,ls=0.0,diis     3   -960.7719965883 -9.22D-01  2.15D-03  8.05D-01   128.8
 d= 0,ls=0.0,diis     4   -960.8278633611 -5.59D-02  9.76D-04  2.37D-01   167.7
 d= 0,ls=0.0,diis     5   -960.8490376566 -2.12D-02  2.37D-04  1.12D-02   206.7
  Resetting Diis
 d= 0,ls=0.0,diis     6   -960.8499828659 -9.45D-04  8.53D-05  8.14D-04   250.1
 d= 0,ls=0.0,diis     7   -960.8500660072 -8.31D-05  4.78D-05  7.57D-05   294.0
 d= 0,ls=0.0,diis     8   -960.8500517564  1.43D-05  2.87D-05  2.25D-04   337.8
 d= 0,ls=0.0,diis     9   -960.8500737063 -2.19D-05  5.60D-06  6.20D-06   381.7
 d= 0,ls=0.0,diis    10   -960.8500742996 -5.93D-07  1.33D-06  3.77D-07   425.6
 d= 0,ls=0.0,diis    11   -960.8500743370 -3.74D-08  3.62D-07  2.08D-08   469.4


         Total DFT energy =     -960.850074337019
      One electron energy =    -5016.581735934408
           Coulomb energy =     2323.384747424728
    Exchange-Corr. energy =     -132.627182116927
 Nuclear repulsion energy =     1864.974096289588

 Numeric. integr. density =      151.999996217839

     Total iterative time =    462.2s


                       DFT Final Molecular Orbital Analysis
                       ------------------------------------

 Vector   20  Occ=2.000000D+00  E=-1.017114D+01
              MO Center=  2.6D+00,  8.2D-01,  1.6D+00, r^2= 2.8D-02
   Bfn.  Coefficient  Atom+Function         Bfn.  Coefficient  Atom+Function  
  ----- ------------  ---------------      ----- ------------  ---------------
   256      0.992923  18 C  s         

 Vector   21  Occ=2.000000D+00  E=-1.136091D+00
              MO Center= -7.9D-01, -9.9D-01, -3.5D-01, r^2= 2.9D+00
   Bfn.  Coefficient  Atom+Function         Bfn.  Coefficient  Atom+Function  
  ----- ------------  ---------------      ----- ------------  ---------------
   272      0.257653  19 O  s               276      0.257877  19 O  s         
   287      0.235443  20 O  s               291      0.210805  20 O  s         
   201      0.190879  14 O  s                21      0.177216   2 O  s         
    17      0.166981   2 O  s               197      0.157293  14 O  s         

 Vector   22  Occ=2.000000D+00  E=-1.114114D+00
              MO Center= -1.0D+00,  5.6D-01,  6.4D-01, r^2= 3.5D+00
   Bfn.  Coefficient  Atom+Function         Bfn.  Coefficient  Atom+Function  
  ----- ------------  ---------------      ----- ------------  ---------------
    21      0.366583   2 O  s                17      0.340000   2 O  s         
    32      0.170179   3 C  s               272     -0.167084  19 O  s         
   276     -0.159443  19 O  s                16     -0.157853   2 O  s         
   287     -0.153222  20 O  s         

 Vector   23  Occ=2.000000D+00  E=-1.053286D+00
              MO Center= -8.8D-01, -7.7D-01,  6.4D-01, r^2= 3.6D+00
   Bfn.  Coefficient  Atom+Function         Bfn.  Coefficient  Atom+Function  
  ----- ------------  ---------------      ----- ------------  ---------------
   201      0.410283  14 O  s               197      0.359371  14 O  s         
   291     -0.174330  20 O  s               196     -0.167998  14 O  s         
   287     -0.166431  20 O  s               231     -0.158486  16 O  s         
   227     -0.152318  16 O  s         

 Vector   24  Occ=2.000000D+00  E=-1.018939D+00
              MO Center= -1.5D+00,  1.9D+00,  1.2D+00, r^2= 2.9D+00
   Bfn.  Coefficient  Atom+Function         Bfn.  Coefficient  Atom+Function  
  ----- ------------  ---------------      ----- ------------  ---------------
   231      0.378657  16 O  s               227      0.367504  16 O  s         
    21     -0.227686   2 O  s                17     -0.202577   2 O  s         
    34      0.178105   3 C  py              226     -0.170840  16 O  s         

 Vector   25  Occ=2.000000D+00  E=-9.428873D-01
              MO Center= -5.9D-01, -1.2D+00, -9.0D-01, r^2= 2.4D+00
   Bfn.  Coefficient  Atom+Function         Bfn.  Coefficient  Atom+Function  
  ----- ------------  ---------------      ----- ------------  ---------------
   276      0.357099  19 O  s               291     -0.324416  20 O  s         
   272      0.301474  19 O  s               287     -0.267648  20 O  s         
    77     -0.164706   6 C  s         

 Vector   26  Occ=2.000000D+00  E=-8.522709D-01
              MO Center=  8.8D-01,  7.3D-01, -4.8D-01, r^2= 5.2D+00
   Bfn.  Coefficient  Atom+Function         Bfn.  Coefficient  Atom+Function  
  ----- ------------  ---------------      ----- ------------  ---------------
    62      0.163897   5 C  s               291     -0.150459  20 O  s         

 Vector   27  Occ=2.000000D+00  E=-8.212227D-01
              MO Center=  2.5D-01,  4.9D-01, -3.5D-01, r^2= 6.9D+00
   Bfn.  Coefficient  Atom+Function         Bfn.  Coefficient  Atom+Function  
  ----- ------------  ---------------      ----- ------------  ---------------
    47      0.201062   4 C  s                51      0.169495   4 C  s         

 Vector   28  Occ=2.000000D+00  E=-7.998757D-01
              MO Center=  6.9D-01, -8.7D-01, -2.0D-02, r^2= 8.0D+00
   Bfn.  Coefficient  Atom+Function         Bfn.  Coefficient  Atom+Function  
  ----- ------------  ---------------      ----- ------------  ---------------
   167      0.193067  12 C  s         

 Vector   29  Occ=2.000000D+00  E=-7.650256D-01
              MO Center= -2.9D-02, -6.2D-01, -6.7D-02, r^2= 8.1D+00
   Bfn.  Coefficient  Atom+Function         Bfn.  Coefficient  Atom+Function  
  ----- ------------  ---------------      ----- ------------  ---------------
   291      0.171411  20 O  s               212      0.167535  15 C  s         

 Vector   30  Occ=2.000000D+00  E=-7.523649D-01
              MO Center= -2.2D-01,  7.8D-01, -2.8D-01, r^2= 6.3D+00
   Bfn.  Coefficient  Atom+Function         Bfn.  Coefficient  Atom+Function  
  ----- ------------  ---------------      ----- ------------  ---------------
    77      0.170060   6 C  s                81      0.168786   6 C  s         
   242     -0.168497  17 C  s               291     -0.161428  20 O  s         
   246     -0.150695  17 C  s         

 Vector   31  Occ=2.000000D+00  E=-7.340185D-01
              MO Center=  2.1D-01, -1.2D+00,  1.2D-01, r^2= 9.1D+00
   Bfn.  Coefficient  Atom+Function         Bfn.  Coefficient  Atom+Function  
  ----- ------------  ---------------      ----- ------------  ---------------
   212      0.215579  15 C  s               216      0.195808  15 C  s         

 Vector   32  Occ=2.000000D+00  E=-6.999247D-01
              MO Center= -1.9D-01,  6.1D-02,  3.1D-02, r^2= 7.5D+00
   Bfn.  Coefficient  Atom+Function         Bfn.  Coefficient  Atom+Function  
  ----- ------------  ---------------      ----- ------------  ---------------
    19     -0.209430   2 O  py                2      0.197871   1 C  s         
     6      0.172065   1 C  s         

 Vector   33  Occ=2.000000D+00  E=-6.900288D-01
              MO Center=  1.3D+00,  4.4D-01,  3.9D-01, r^2= 7.9D+00
   Bfn.  Coefficient  Atom+Function         Bfn.  Coefficient  Atom+Function  
  ----- ------------  ---------------      ----- ------------  ---------------
   257      0.262091  18 C  s               261      0.250106  18 C  s         

 Vector   34  Occ=2.000000D+00  E=-6.619101D-01
              MO Center= -8.1D-02, -1.2D+00,  3.5D-02, r^2= 8.2D+00
   Bfn.  Coefficient  Atom+Function         Bfn.  Coefficient  Atom+Function  
  ----- ------------  ---------------      ----- ------------  ---------------
   212      0.181492  15 C  s               216      0.180506  15 C  s         

 Vector   35  Occ=2.000000D+00  E=-6.480993D-01
              MO Center= -7.9D-01,  1.5D+00, -4.0D-01, r^2= 6.3D+00
   Bfn.  Coefficient  Atom+Function         Bfn.  Coefficient  Atom+Function  
  ----- ------------  ---------------      ----- ------------  ---------------
   246      0.200069  17 C  s               242      0.194657  17 C  s         
    35      0.165224   3 C  pz               51     -0.154020   4 C  s         
    21      0.151955   2 O  s         

 Vector   36  Occ=2.000000D+00  E=-6.209890D-01
              MO Center=  6.4D-01,  5.3D-01, -7.5D-02, r^2= 6.9D+00
   Bfn.  Coefficient  Atom+Function         Bfn.  Coefficient  Atom+Function  
  ----- ------------  ---------------      ----- ------------  ---------------
    19      0.160850   2 O  py               66     -0.151195   5 C  s         

 Vector   37  Occ=2.000000D+00  E=-6.028477D-01
              MO Center=  3.9D-01,  1.5D-01, -2.0D-01, r^2= 7.1D+00
   Bfn.  Coefficient  Atom+Function         Bfn.  Coefficient  Atom+Function  
  ----- ------------  ---------------      ----- ------------  ---------------
    19      0.154277   2 O  py        

 Vector   38  Occ=2.000000D+00  E=-5.751067D-01
              MO Center= -1.6D-01, -8.8D-01,  1.5D-01, r^2= 7.9D+00
   Bfn.  Coefficient  Atom+Function         Bfn.  Coefficient  Atom+Function  
  ----- ------------  ---------------      ----- ------------  ---------------
    19      0.212191   2 O  py              199      0.163940  14 O  py        

 Vector   39  Occ=2.000000D+00  E=-5.678782D-01
              MO Center=  2.4D-01,  9.2D-02,  7.8D-02, r^2= 7.0D+00
   Bfn.  Coefficient  Atom+Function         Bfn.  Coefficient  Atom+Function  
  ----- ------------  ---------------      ----- ------------  ---------------
     3      0.213905   1 C  px        

 Vector   40  Occ=2.000000D+00  E=-5.632506D-01
              MO Center= -2.4D-01, -7.4D-01, -4.8D-02, r^2= 5.4D+00
   Bfn.  Coefficient  Atom+Function         Bfn.  Coefficient  Atom+Function  
  ----- ------------  ---------------      ----- ------------  ---------------
   199      0.230850  14 O  py              185     -0.179109  13 C  pz        
     4     -0.164181   1 C  py              288      0.155723  20 O  px        
    80     -0.152328   6 C  pz        

 Vector   41  Occ=2.000000D+00  E=-5.371895D-01
              MO Center=  4.2D-02,  3.2D-01,  1.3D-01, r^2= 6.9D+00
   Bfn.  Coefficient  Atom+Function         Bfn.  Coefficient  Atom+Function  
  ----- ------------  ---------------      ----- ------------  ---------------
     3      0.161883   1 C  px        

 Vector   42  Occ=2.000000D+00  E=-5.211105D-01
              MO Center=  2.0D-01,  3.5D-02, -3.1D-01, r^2= 7.7D+00
   Bfn.  Coefficient  Atom+Function         Bfn.  Coefficient  Atom+Function  
  ----- ------------  ---------------      ----- ------------  ---------------
   289      0.153400  20 O  py        

 Vector   43  Occ=2.000000D+00  E=-4.954391D-01
              MO Center= -2.5D-01, -9.0D-01, -6.2D-02, r^2= 7.9D+00
   Bfn.  Coefficient  Atom+Function         Bfn.  Coefficient  Atom+Function  
  ----- ------------  ---------------      ----- ------------  ---------------
   168      0.160219  12 C  px              199     -0.155228  14 O  py        
   273     -0.155728  19 O  px        

 Vector   44  Occ=2.000000D+00  E=-4.819174D-01
              MO Center=  3.6D-01,  2.2D-01, -1.9D-02, r^2= 8.3D+00
   Bfn.  Coefficient  Atom+Function         Bfn.  Coefficient  Atom+Function  
  ----- ------------  ---------------      ----- ------------  ---------------
   155      0.154785  11 C  pz        

 Vector   45  Occ=2.000000D+00  E=-4.742664D-01
              MO Center=  1.1D+00,  8.6D-01, -1.9D-01, r^2= 7.6D+00
   Bfn.  Coefficient  Atom+Function         Bfn.  Coefficient  Atom+Function  
  ----- ------------  ---------------      ----- ------------  ---------------
    95      0.185868   7 C  pz              110      0.175639   8 C  pz        
   124      0.154917   9 C  py        

 Vector   46  Occ=2.000000D+00  E=-4.708403D-01
              MO Center= -3.5D-01, -8.2D-01, -4.6D-02, r^2= 9.1D+00
   Bfn.  Coefficient  Atom+Function         Bfn.  Coefficient  Atom+Function  
  ----- ------------  ---------------      ----- ------------  ---------------
   184      0.221478  13 C  py              213     -0.163984  15 C  px        

 Vector   47  Occ=2.000000D+00  E=-4.660636D-01
              MO Center=  4.1D-01,  5.2D-01,  1.0D-01, r^2= 8.2D+00
   Bfn.  Coefficient  Atom+Function         Bfn.  Coefficient  Atom+Function  
  ----- ------------  ---------------      ----- ------------  ---------------
    18      0.184360   2 O  px              276     -0.157371  19 O  s         

 Vector   48  Occ=2.000000D+00  E=-4.480435D-01
              MO Center= -5.2D-01,  1.4D+00,  6.3D-01, r^2= 9.8D+00
   Bfn.  Coefficient  Atom+Function         Bfn.  Coefficient  Atom+Function  
  ----- ------------  ---------------      ----- ------------  ---------------
   231      0.281678  16 O  s               229      0.215068  16 O  py        
    34     -0.200622   3 C  py              230      0.189660  16 O  pz        
   228     -0.186191  16 O  px        

 Vector   49  Occ=2.000000D+00  E=-4.433549D-01
              MO Center= -1.9D-01,  8.7D-01, -3.3D-02, r^2= 8.5D+00
   Bfn.  Coefficient  Atom+Function         Bfn.  Coefficient  Atom+Function  
  ----- ------------  ---------------      ----- ------------  ---------------
    20      0.157063   2 O  pz              231     -0.153558  16 O  s         

 Vector   50  Occ=2.000000D+00  E=-4.379711D-01
              MO Center= -4.5D-01, -4.8D-01, -3.1D-01, r^2= 8.8D+00
   Bfn.  Coefficient  Atom+Function         Bfn.  Coefficient  Atom+Function  
  ----- ------------  ---------------      ----- ------------  ---------------
   244     -0.188275  17 C  py              170      0.186393  12 C  pz        

 Vector   51  Occ=2.000000D+00  E=-4.327578D-01
              MO Center= -5.0D-02, -5.2D-01, -1.2D-01, r^2= 9.5D+00
   Bfn.  Coefficient  Atom+Function         Bfn.  Coefficient  Atom+Function  
  ----- ------------  ---------------      ----- ------------  ---------------
   153      0.183730  11 C  px        

 Vector   52  Occ=2.000000D+00  E=-4.224978D-01
              MO Center=  5.7D-02, -3.4D-01, -1.3D-01, r^2= 9.0D+00
   Bfn.  Coefficient  Atom+Function         Bfn.  Coefficient  Atom+Function  
  ----- ------------  ---------------      ----- ------------  ---------------
    65      0.165701   5 C  pz              273      0.153232  19 O  px        

 Vector   53  Occ=2.000000D+00  E=-4.189165D-01
              MO Center= -7.7D-01,  9.1D-01, -1.5D-01, r^2= 9.7D+00
   Bfn.  Coefficient  Atom+Function         Bfn.  Coefficient  Atom+Function  
  ----- ------------  ---------------      ----- ------------  ---------------
   245      0.196113  17 C  pz              229      0.176450  16 O  py        
   243     -0.152982  17 C  px        

 Vector   54  Occ=2.000000D+00  E=-4.177407D-01
              MO Center= -6.2D-01, -5.7D-01,  3.1D-02, r^2= 1.0D+01
   Bfn.  Coefficient  Atom+Function         Bfn.  Coefficient  Atom+Function  
  ----- ------------  ---------------      ----- ------------  ---------------
   215      0.180209  15 C  pz              290      0.172457  20 O  pz        
   245     -0.155152  17 C  pz               20     -0.153485   2 O  pz        

 Vector   55  Occ=2.000000D+00  E=-4.161491D-01
              MO Center=  1.1D-01, -7.2D-01, -1.5D-02, r^2= 8.9D+00
   Bfn.  Coefficient  Atom+Function         Bfn.  Coefficient  Atom+Function  
  ----- ------------  ---------------      ----- ------------  ---------------
     3      0.140593   1 C  px              183     -0.140923  13 C  px        
   169     -0.137143  12 C  py               79     -0.132037   6 C  py        
   289     -0.129858  20 O  py        

 Vector   56  Occ=2.000000D+00  E=-4.063325D-01
              MO Center= -2.7D-03, -7.0D-01, -1.3D-01, r^2= 8.3D+00
   Bfn.  Coefficient  Atom+Function         Bfn.  Coefficient  Atom+Function  
  ----- ------------  ---------------      ----- ------------  ---------------
   290      0.231276  20 O  pz              200      0.224491  14 O  pz        
   215     -0.164053  15 C  pz               79     -0.156820   6 C  py        

 Vector   57  Occ=2.000000D+00  E=-4.019685D-01
              MO Center= -4.1D-01, -2.0D+00,  7.1D-02, r^2= 9.8D+00
   Bfn.  Coefficient  Atom+Function         Bfn.  Coefficient  Atom+Function  
  ----- ------------  ---------------      ----- ------------  ---------------
   215      0.272892  15 C  pz              329     -0.189853  35 H  s         
   169      0.158064  12 C  py              330     -0.156096  35 H  s         

 Vector   58  Occ=2.000000D+00  E=-3.973896D-01
              MO Center= -1.7D-01,  8.0D-01,  1.2D-01, r^2= 1.0D+01
   Bfn.  Coefficient  Atom+Function         Bfn.  Coefficient  Atom+Function  
  ----- ------------  ---------------      ----- ------------  ---------------
   258      0.185616  18 C  px              108     -0.155700   8 C  px        
   243      0.153479  17 C  px        

 Vector   59  Occ=2.000000D+00  E=-3.915383D-01
              MO Center= -2.2D-02,  4.5D-02, -2.2D-01, r^2= 9.7D+00
   Bfn.  Coefficient  Atom+Function         Bfn.  Coefficient  Atom+Function  
  ----- ------------  ---------------      ----- ------------  ---------------
    94      0.163787   7 C  py              274     -0.162470  19 O  py        
   258     -0.158058  18 C  px              288      0.152923  20 O  px        

 Vector   60  Occ=2.000000D+00  E=-3.878394D-01
              MO Center= -6.7D-01, -1.2D+00,  5.2D-02, r^2= 8.6D+00
   Bfn.  Coefficient  Atom+Function         Bfn.  Coefficient  Atom+Function  
  ----- ------------  ---------------      ----- ------------  ---------------
   273      0.207053  19 O  px              200      0.189602  14 O  pz        
   213     -0.164618  15 C  px              214      0.150702  15 C  py        

 Vector   61  Occ=2.000000D+00  E=-3.750852D-01
              MO Center=  1.8D-01,  1.1D+00, -9.6D-02, r^2= 8.7D+00
   Bfn.  Coefficient  Atom+Function         Bfn.  Coefficient  Atom+Function  
  ----- ------------  ---------------      ----- ------------  ---------------
   259     -0.184966  18 C  py              245      0.183080  17 C  pz        
    94     -0.155370   7 C  py        

 Vector   62  Occ=2.000000D+00  E=-3.696819D-01
              MO Center=  1.0D+00,  5.2D-02,  5.1D-01, r^2= 9.4D+00
   Bfn.  Coefficient  Atom+Function         Bfn.  Coefficient  Atom+Function  
  ----- ------------  ---------------      ----- ------------  ---------------
   258      0.209773  18 C  px              259      0.183367  18 C  py        
   343      0.183547  42 H  s               344      0.172137  42 H  s         

 Vector   63  Occ=2.000000D+00  E=-3.665123D-01
              MO Center= -3.7D-01, -1.0D-01, -2.2D-01, r^2= 1.0D+01
   Bfn.  Coefficient  Atom+Function         Bfn.  Coefficient  Atom+Function  
  ----- ------------  ---------------      ----- ------------  ---------------
   244      0.192686  17 C  py              153     -0.179686  11 C  px        
    49     -0.174862   4 C  py              198     -0.153913  14 O  px        

 Vector   64  Occ=2.000000D+00  E=-3.632457D-01
              MO Center=  1.0D+00, -5.8D-02, -3.6D-02, r^2= 8.4D+00
   Bfn.  Coefficient  Atom+Function         Bfn.  Coefficient  Atom+Function  
  ----- ------------  ---------------      ----- ------------  ---------------
   170      0.184495  12 C  pz              125      0.174257   9 C  pz        
   260     -0.152372  18 C  pz               95     -0.150788   7 C  pz        

 Vector   65  Occ=2.000000D+00  E=-3.520691D-01
              MO Center= -1.0D-01, -4.5D-01, -5.6D-02, r^2= 8.5D+00
   Bfn.  Coefficient  Atom+Function         Bfn.  Coefficient  Atom+Function  
  ----- ------------  ---------------      ----- ------------  ---------------
    20      0.198139   2 O  pz              288      0.197520  20 O  px        
   274     -0.185534  19 O  py              169     -0.154097  12 C  py        
   275     -0.153230  19 O  pz        

 Vector   66  Occ=2.000000D+00  E=-3.447382D-01
              MO Center=  3.5D-01,  7.1D-01, -2.6D-01, r^2= 8.6D+00
   Bfn.  Coefficient  Atom+Function         Bfn.  Coefficient  Atom+Function  
  ----- ------------  ---------------      ----- ------------  ---------------
    63      0.210287   5 C  px               48     -0.151749   4 C  px        

 Vector   67  Occ=2.000000D+00  E=-3.415173D-01
              MO Center= -2.3D-01,  1.2D-01,  1.1D-01, r^2= 8.9D+00
   Bfn.  Coefficient  Atom+Function         Bfn.  Coefficient  Atom+Function  
  ----- ------------  ---------------      ----- ------------  ---------------
   228      0.221431  16 O  px              200     -0.167864  14 O  pz        
     5      0.158816   1 C  pz              153      0.155347  11 C  px        

 Vector   68  Occ=2.000000D+00  E=-3.340600D-01
              MO Center=  8.8D-01,  6.4D-01, -4.7D-01, r^2= 7.7D+00
   Bfn.  Coefficient  Atom+Function         Bfn.  Coefficient  Atom+Function  
  ----- ------------  ---------------      ----- ------------  ---------------
    95      0.197395   7 C  pz              110     -0.163303   8 C  pz        

 Vector   69  Occ=2.000000D+00  E=-3.220156D-01
              MO Center=  7.5D-01,  2.0D-01,  1.1D-01, r^2= 8.1D+00
   Bfn.  Coefficient  Atom+Function         Bfn.  Coefficient  Atom+Function  
  ----- ------------  ---------------      ----- ------------  ---------------
    93      0.195088   7 C  px              200     -0.176773  14 O  pz        
   108     -0.163047   8 C  px              123      0.151068   9 C  px        

 Vector   70  Occ=2.000000D+00  E=-3.201285D-01
              MO Center=  1.7D+00,  4.4D-01,  2.0D-01, r^2= 6.3D+00
   Bfn.  Coefficient  Atom+Function         Bfn.  Coefficient  Atom+Function  
  ----- ------------  ---------------      ----- ------------  ---------------
   260     -0.266848  18 C  pz              125      0.244923   9 C  pz        
   140     -0.193439  10 C  pz              318      0.176576  29 H  s         
   264     -0.163471  18 C  pz              314      0.158380  27 H  s         
   110     -0.151208   8 C  pz        

 Vector   71  Occ=2.000000D+00  E=-3.121873D-01
              MO Center= -7.0D-01,  4.5D-01,  7.4D-01, r^2= 6.7D+00
   Bfn.  Coefficient  Atom+Function         Bfn.  Coefficient  Atom+Function  
  ----- ------------  ---------------      ----- ------------  ---------------
    18      0.305974   2 O  px              198     -0.261187  14 O  px        
   228     -0.234194  16 O  px               22      0.223937   2 O  px        
   202     -0.187024  14 O  px              229     -0.180359  16 O  py        
    20     -0.168811   2 O  pz              232     -0.161870  16 O  px        

 Vector   72  Occ=2.000000D+00  E=-3.033358D-01
              MO Center=  1.3D+00, -3.6D-02, -1.2D-01, r^2= 7.0D+00
   Bfn.  Coefficient  Atom+Function         Bfn.  Coefficient  Atom+Function  
  ----- ------------  ---------------      ----- ------------  ---------------
   124      0.252671   9 C  py              139     -0.226535  10 C  py        
   109     -0.221380   8 C  py              154      0.194740  11 C  py        

 Vector   73  Occ=2.000000D+00  E=-3.007646D-01
              MO Center=  6.7D-01, -2.3D-01, -3.1D-01, r^2= 7.7D+00
   Bfn.  Coefficient  Atom+Function         Bfn.  Coefficient  Atom+Function  
  ----- ------------  ---------------      ----- ------------  ---------------
   138      0.209355  10 C  px              274     -0.164536  19 O  py        
   290      0.165301  20 O  pz              123     -0.162145   9 C  px        
    78     -0.157905   6 C  px              168      0.156711  12 C  px        
   275     -0.154281  19 O  pz               63      0.151368   5 C  px        
    93     -0.151523   7 C  px        

 Vector   74  Occ=2.000000D+00  E=-2.713790D-01
              MO Center= -1.0D+00,  1.1D+00,  6.5D-01, r^2= 7.0D+00
   Bfn.  Coefficient  Atom+Function         Bfn.  Coefficient  Atom+Function  
  ----- ------------  ---------------      ----- ------------  ---------------
   230      0.354938  16 O  pz              198      0.253050  14 O  px        
   229     -0.244854  16 O  py              234      0.242943  16 O  pz        
   202      0.183848  14 O  px               18      0.170014   2 O  px        
   233     -0.166389  16 O  py              288      0.153236  20 O  px        
    50      0.151979   4 C  pz        

 Vector   75  Occ=2.000000D+00  E=-2.704590D-01
              MO Center= -9.7D-01,  5.7D-01,  4.8D-01, r^2= 7.1D+00
   Bfn.  Coefficient  Atom+Function         Bfn.  Coefficient  Atom+Function  
  ----- ------------  ---------------      ----- ------------  ---------------
   230      0.338925  16 O  pz              198     -0.306746  14 O  px        
   234      0.232809  16 O  pz              202     -0.224765  14 O  px        
   288     -0.180005  20 O  px               51      0.170453   4 C  s         
    50      0.154497   4 C  pz              229     -0.153101  16 O  py        

 Vector   76  Occ=2.000000D+00  E=-2.528202D-01
              MO Center= -5.1D-01, -1.1D+00, -6.2D-01, r^2= 3.8D+00
   Bfn.  Coefficient  Atom+Function         Bfn.  Coefficient  Atom+Function  
  ----- ------------  ---------------      ----- ------------  ---------------
   288      0.343545  20 O  px              273     -0.286269  19 O  px        
   292      0.255231  20 O  px              198     -0.236009  14 O  px        
   289     -0.212919  20 O  py              274      0.205380  19 O  py        
   171      0.196449  12 C  s               277     -0.193642  19 O  px        
   202     -0.177509  14 O  px                3      0.151946   1 C  px        

 Vector   77  Occ=0.000000D+00  E=-1.360933D-02
              MO Center= -1.2D+00,  7.9D-01,  8.0D-02, r^2= 6.5D+00
   Bfn.  Coefficient  Atom+Function         Bfn.  Coefficient  Atom+Function  
  ----- ------------  ---------------      ----- ------------  ---------------
   246      0.374013  17 C  s                33      0.370241   3 C  px        
   276      0.324952  19 O  s               291     -0.322660  20 O  s         
     6      0.309753   1 C  s                37      0.290269   3 C  px        
   228     -0.277622  16 O  px              232     -0.270674  16 O  px        
   304     -0.254549  22 H  s               302     -0.229005  21 H  s         

 Vector   78  Occ=0.000000D+00  E=-1.038239D-02
              MO Center= -9.7D-01, -8.3D-02, -3.8D-01, r^2= 6.5D+00
   Bfn.  Coefficient  Atom+Function         Bfn.  Coefficient  Atom+Function  
  ----- ------------  ---------------      ----- ------------  ---------------
   291     -0.411126  20 O  s               276      0.380232  19 O  s         
    33     -0.294179   3 C  px              277      0.270723  19 O  px        
   274      0.262931  19 O  py              273      0.261433  19 O  px        
   278      0.253970  19 O  py               84     -0.251617   6 C  pz        
   289      0.249823  20 O  py               37     -0.247367   3 C  px        

 Vector   79  Occ=0.000000D+00  E= 5.013458D-02
              MO Center=  4.5D-01,  2.1D-01, -4.3D-01, r^2= 8.2D+00
   Bfn.  Coefficient  Atom+Function         Bfn.  Coefficient  Atom+Function  
  ----- ------------  ---------------      ----- ------------  ---------------
   318      0.560835  29 H  s               306      0.529238  23 H  s         
   141     -0.480414  10 C  s               302      0.447521  21 H  s         
   310      0.449313  25 H  s               111     -0.444473   8 C  s         
    36      0.437746   3 C  s                21     -0.426606   2 O  s         
     9      0.406150   1 C  pz               96     -0.388652   7 C  s         

 Vector   80  Occ=0.000000D+00  E= 8.209465D-02
              MO Center=  1.2D+00,  5.7D-02,  1.1D-02, r^2= 1.1D+01
   Bfn.  Coefficient  Atom+Function         Bfn.  Coefficient  Atom+Function  
  ----- ------------  ---------------      ----- ------------  ---------------
   111      0.666549   8 C  s               316     -0.656190  28 H  s         
   312     -0.574312  26 H  s               261      0.521467  18 C  s         
   322     -0.496224  31 H  s               302      0.488636  21 H  s         
   156      0.452551  11 C  s               314     -0.414659  27 H  s         
   324     -0.407306  32 H  s               310     -0.384841  25 H  s         

 Vector   81  Occ=0.000000D+00  E= 8.390613D-02
              MO Center=  3.5D-01, -8.6D-01, -3.1D-01, r^2= 1.3D+01
   Bfn.  Coefficient  Atom+Function         Bfn.  Coefficient  Atom+Function  
  ----- ------------  ---------------      ----- ------------  ---------------
   156      0.791680  11 C  s               171      0.793693  12 C  s         
    96     -0.675633   7 C  s               324     -0.623991  32 H  s         
   216      0.616622  15 C  s               322     -0.593393  31 H  s         
   326     -0.563402  33 H  s                66     -0.555091   5 C  s         
   306      0.537280  23 H  s               304      0.487623  22 H  s         

 Vector   82  Occ=0.000000D+00  E= 9.327931D-02
              MO Center= -3.5D-02,  1.3D-01, -4.0D-01, r^2= 1.3D+01
   Bfn.  Coefficient  Atom+Function         Bfn.  Coefficient  Atom+Function  
  ----- ------------  ---------------      ----- ------------  ---------------
   246      0.689621  17 C  s                51      0.676488   4 C  s         
   304     -0.673135  22 H  s               324     -0.651266  32 H  s         
   111     -0.547730   8 C  s               314      0.509383  27 H  s         
   318      0.509901  29 H  s                36     -0.485918   3 C  s         
   336     -0.484580  38 H  s               126     -0.476170   9 C  s         

 Vector   83  Occ=0.000000D+00  E= 1.010961D-01
              MO Center=  6.3D-01,  1.1D+00, -1.5D-01, r^2= 1.0D+01
   Bfn.  Coefficient  Atom+Function         Bfn.  Coefficient  Atom+Function  
  ----- ------------  ---------------      ----- ------------  ---------------
   261      0.946811  18 C  s               306      0.782564  23 H  s         
   308     -0.710929  24 H  s               246     -0.622374  17 C  s         
    96      0.580390   7 C  s               312     -0.530366  26 H  s         
   344     -0.503918  42 H  s               340     -0.444451  40 H  s         
   338      0.428888  39 H  s                 6     -0.417987   1 C  s         

 Vector   84  Occ=0.000000D+00  E= 1.129357D-01
              MO Center= -1.5D-01, -1.1D+00, -5.2D-02, r^2= 1.4D+01
   Bfn.  Coefficient  Atom+Function         Bfn.  Coefficient  Atom+Function  
  ----- ------------  ---------------      ----- ------------  ---------------
   216      1.111986  15 C  s               328     -0.797074  34 H  s         
   156     -0.762065  11 C  s               111      0.703062   8 C  s         
   332     -0.637583  36 H  s               322      0.607517  31 H  s         
   304      0.587939  22 H  s                51     -0.572774   4 C  s         
    96      0.503394   7 C  s               186      0.395811  13 C  s         

 Vector   85  Occ=0.000000D+00  E= 1.148288D-01
              MO Center= -1.6D-01, -1.4D+00, -1.3D-01, r^2= 1.3D+01
   Bfn.  Coefficient  Atom+Function         Bfn.  Coefficient  Atom+Function  
  ----- ------------  ---------------      ----- ------------  ---------------
   216      1.053064  15 C  s               326     -0.846282  33 H  s         
   330     -0.795288  35 H  s               156     -0.653491  11 C  s         
   171      0.604327  12 C  s               304     -0.601316  22 H  s         
   261     -0.566816  18 C  s               342      0.494326  41 H  s         
    96      0.446617   7 C  s               338      0.445599  39 H  s         

 Vector   86  Occ=0.000000D+00  E= 1.210376D-01
              MO Center=  1.1D-01,  1.1D-01, -1.6D-01, r^2= 1.3D+01
   Bfn.  Coefficient  Atom+Function         Bfn.  Coefficient  Atom+Function  
  ----- ------------  ---------------      ----- ------------  ---------------
   246      0.867643  17 C  s               302     -0.674168  21 H  s         
   156     -0.651515  11 C  s               338     -0.649659  39 H  s         
   312     -0.625526  26 H  s               126      0.609119   9 C  s         
     6      0.548282   1 C  s               320      0.516931  30 H  s         
   324      0.503630  32 H  s                96     -0.474113   7 C  s         

 Vector   87  Occ=0.000000D+00  E= 1.296292D-01
              MO Center=  1.8D-01, -5.1D-01, -5.2D-02, r^2= 1.1D+01
   Bfn.  Coefficient  Atom+Function         Bfn.  Coefficient  Atom+Function  
  ----- ------------  ---------------      ----- ------------  ---------------
   216      0.843057  15 C  s               328     -0.773802  34 H  s         
   261      0.590740  18 C  s                96     -0.561407   7 C  s         
   310      0.555866  25 H  s               111     -0.531587   8 C  s         
   314      0.502611  27 H  s               201     -0.488097  14 O  s         
    83     -0.473491   6 C  py              141     -0.451396  10 C  s         

 Vector   88  Occ=0.000000D+00  E= 1.368035D-01
              MO Center=  3.5D-01, -9.0D-01,  3.3D-01, r^2= 1.1D+01
   Bfn.  Coefficient  Atom+Function         Bfn.  Coefficient  Atom+Function  
  ----- ------------  ---------------      ----- ------------  ---------------
   342      0.708412  41 H  s               318     -0.584641  29 H  s         
   261     -0.575905  18 C  s               332     -0.575718  36 H  s         
   320      0.566942  30 H  s               324     -0.566892  32 H  s         
   246     -0.551332  17 C  s               156     -0.537037  11 C  s         
     8     -0.493684   1 C  py              310      0.456082  25 H  s         

 Vector   89  Occ=0.000000D+00  E= 1.444495D-01
              MO Center=  3.4D-01, -2.8D-01, -1.5D-01, r^2= 1.5D+01
   Bfn.  Coefficient  Atom+Function         Bfn.  Coefficient  Atom+Function  
  ----- ------------  ---------------      ----- ------------  ---------------
   171     -0.825393  12 C  s               246      0.793257  17 C  s         
   126      0.770601   9 C  s               216      0.695024  15 C  s         
   316     -0.648173  28 H  s               334     -0.646987  37 H  s         
   330     -0.629914  35 H  s                96     -0.551048   7 C  s         
   332     -0.539341  36 H  s               336     -0.513632  38 H  s         

 Vector   90  Occ=0.000000D+00  E= 1.477103D-01
              MO Center=  1.1D+00,  9.8D-01,  1.6D-01, r^2= 1.2D+01
   Bfn.  Coefficient  Atom+Function         Bfn.  Coefficient  Atom+Function  
  ----- ------------  ---------------      ----- ------------  ---------------
    96      0.988124   7 C  s               344      0.958355  42 H  s         
   312      0.658306  26 H  s                 6      0.642114   1 C  s         
   246     -0.605730  17 C  s               308     -0.599845  24 H  s         
   334      0.586514  37 H  s               263     -0.573475  18 C  py        
   306      0.558820  23 H  s               113     -0.486266   8 C  py        

 Vector   91  Occ=0.000000D+00  E= 1.514609D-01
              MO Center= -8.3D-01,  1.0D+00, -3.7D-01, r^2= 1.3D+01
   Bfn.  Coefficient  Atom+Function         Bfn.  Coefficient  Atom+Function  
  ----- ------------  ---------------      ----- ------------  ---------------
   334      1.089106  37 H  s               246     -0.971048  17 C  s         
   304     -0.747682  22 H  s               326      0.737793  33 H  s         
   171     -0.695188  12 C  s               308      0.565880  24 H  s         
   340      0.508251  40 H  s               249     -0.472088  17 C  pz        
   126      0.450914   9 C  s                51      0.435248   4 C  s         

 Vector   92  Occ=0.000000D+00  E= 1.544771D-01
              MO Center=  1.3D+00,  3.3D-01, -5.8D-01, r^2= 1.2D+01
   Bfn.  Coefficient  Atom+Function         Bfn.  Coefficient  Atom+Function  
  ----- ------------  ---------------      ----- ------------  ---------------
   316      0.863947  28 H  s               314     -0.739269  27 H  s         
   318     -0.684349  29 H  s               336     -0.679500  38 H  s         
   114     -0.644772   8 C  pz              310      0.638573  25 H  s         
   127     -0.567760   9 C  px              261      0.531406  18 C  s         
   144     -0.485968  10 C  pz              126     -0.480328   9 C  s         

 Vector   93  Occ=0.000000D+00  E= 1.556706D-01
              MO Center= -1.1D+00, -3.5D-01, -3.3D-01, r^2= 1.4D+01
   Bfn.  Coefficient  Atom+Function         Bfn.  Coefficient  Atom+Function  
  ----- ------------  ---------------      ----- ------------  ---------------
   330      1.002597  35 H  s               334     -0.823235  37 H  s         
   261     -0.706440  18 C  s               338      0.604363  39 H  s         
    36     -0.545062   3 C  s               219      0.483171  15 C  pz        
   141      0.456995  10 C  s               218      0.424125  15 C  py        
   328     -0.419381  34 H  s                51      0.389626   4 C  s         

 Vector   94  Occ=0.000000D+00  E= 1.599978D-01
              MO Center=  2.9D-01,  3.1D-01, -6.5D-01, r^2= 1.4D+01
   Bfn.  Coefficient  Atom+Function         Bfn.  Coefficient  Atom+Function  
  ----- ------------  ---------------      ----- ------------  ---------------
   336      1.015127  38 H  s               216      0.768231  15 C  s         
   261      0.661346  18 C  s               249      0.573892  17 C  pz        
   322      0.570815  31 H  s               246     -0.533399  17 C  s         
   312      0.532131  26 H  s               304     -0.529214  22 H  s         
    51      0.526518   4 C  s                96     -0.490339   7 C  s         

 Vector   95  Occ=0.000000D+00  E= 1.691453D-01
              MO Center= -8.0D-02, -1.4D+00,  3.1D-01, r^2= 1.4D+01
   Bfn.  Coefficient  Atom+Function         Bfn.  Coefficient  Atom+Function  
  ----- ------------  ---------------      ----- ------------  ---------------
   332      1.105412  36 H  s               111      1.023299   8 C  s         
   324     -0.719851  32 H  s               314     -0.654515  27 H  s         
   171      0.565098  12 C  s               219     -0.531165  15 C  pz        
   174      0.522178  12 C  pz              217     -0.517527  15 C  px        
   261     -0.513753  18 C  s               328     -0.512262  34 H  s         

 Vector   96  Occ=0.000000D+00  E= 1.717960D-01
              MO Center= -4.1D-01, -4.3D-01, -3.2D-01, r^2= 1.3D+01
   Bfn.  Coefficient  Atom+Function         Bfn.  Coefficient  Atom+Function  
  ----- ------------  ---------------      ----- ------------  ---------------
   111      0.817824   8 C  s               338     -0.773288  39 H  s         
   306      0.729075  23 H  s               246      0.684471  17 C  s         
   332     -0.638503  36 H  s                66     -0.611046   5 C  s         
   261     -0.559240  18 C  s               330      0.556025  35 H  s         
   171      0.525381  12 C  s               217      0.518798  15 C  px        

 Vector   97  Occ=0.000000D+00  E= 1.777777D-01
              MO Center=  2.5D-01, -3.1D-01, -2.9D-01, r^2= 1.1D+01
   Bfn.  Coefficient  Atom+Function         Bfn.  Coefficient  Atom+Function  
  ----- ------------  ---------------      ----- ------------  ---------------
    81      0.902852   6 C  s                36      0.753198   3 C  s         
    66     -0.741368   5 C  s               322     -0.659930  31 H  s         
   326      0.620997  33 H  s               246      0.589953  17 C  s         
    51     -0.566676   4 C  s               156      0.522924  11 C  s         
   330     -0.518029  35 H  s               328      0.465801  34 H  s         

 Vector   98  Occ=0.000000D+00  E= 1.847965D-01
              MO Center= -5.6D-01,  6.0D-01, -6.3D-01, r^2= 1.1D+01
   Bfn.  Coefficient  Atom+Function         Bfn.  Coefficient  Atom+Function  
  ----- ------------  ---------------      ----- ------------  ---------------
   336      1.043924  38 H  s                66      0.900617   5 C  s         
   111     -0.856652   8 C  s               248     -0.633449  17 C  py        
   246     -0.609130  17 C  s               340      0.545798  40 H  s         
    52     -0.514785   4 C  px              338     -0.510156  39 H  s         
    53      0.502125   4 C  py               67     -0.484900   5 C  px        

 Vector   99  Occ=0.000000D+00  E= 1.890765D-01
              MO Center=  4.9D-01, -3.2D-01, -3.8D-01, r^2= 1.3D+01
   Bfn.  Coefficient  Atom+Function         Bfn.  Coefficient  Atom+Function  
  ----- ------------  ---------------      ----- ------------  ---------------
   306     -0.770376  23 H  s               111      0.756475   8 C  s         
   322     -0.741080  31 H  s               186     -0.713728  13 C  s         
   216      0.711140  15 C  s               246     -0.709158  17 C  s         
   312     -0.605576  26 H  s               332     -0.589877  36 H  s         
   141     -0.573163  10 C  s               156      0.546338  11 C  s         

 Vector  100  Occ=0.000000D+00  E= 1.922804D-01
              MO Center= -9.5D-02, -4.2D-01, -1.4D-01, r^2= 1.2D+01
   Bfn.  Coefficient  Atom+Function         Bfn.  Coefficient  Atom+Function  
  ----- ------------  ---------------      ----- ------------  ---------------
    51      1.114424   4 C  s               126     -0.982231   9 C  s         
   111      0.879840   8 C  s               328      0.812353  34 H  s         
   246     -0.763749  17 C  s                36     -0.668195   3 C  s         
   171      0.639755  12 C  s               158      0.635434  11 C  py        
    66     -0.556133   5 C  s               340      0.512325  40 H  s         

 Vector  101  Occ=0.000000D+00  E= 1.949039D-01
              MO Center=  9.5D-01,  2.8D-01, -2.6D-01, r^2= 1.2D+01
   Bfn.  Coefficient  Atom+Function         Bfn.  Coefficient  Atom+Function  
  ----- ------------  ---------------      ----- ------------  ---------------
   322      1.017986  31 H  s               310      0.891429  25 H  s         
   246     -0.819076  17 C  s               186      0.798265  13 C  s         
    51      0.791693   4 C  s               156     -0.749478  11 C  s         
   157     -0.629882  11 C  px              216     -0.619127  15 C  s         
    96     -0.601422   7 C  s               316     -0.603793  28 H  s         

 Vector  102  Occ=0.000000D+00  E= 1.979483D-01
              MO Center=  5.0D-01,  8.8D-02,  4.1D-01, r^2= 9.2D+00
   Bfn.  Coefficient  Atom+Function         Bfn.  Coefficient  Atom+Function  
  ----- ------------  ---------------      ----- ------------  ---------------
    81      0.940982   6 C  s               340     -0.860366  40 H  s         
    96     -0.773281   7 C  s               128     -0.631895   9 C  py        
   261      0.549677  18 C  s               262     -0.549201  18 C  px        
    68      0.540056   5 C  py              141     -0.522276  10 C  s         
   324     -0.487144  32 H  s                 6     -0.482667   1 C  s         

 Vector  103  Occ=0.000000D+00  E= 2.051566D-01
              MO Center=  8.2D-01, -4.9D-01,  2.3D-01, r^2= 1.1D+01
   Bfn.  Coefficient  Atom+Function         Bfn.  Coefficient  Atom+Function  
  ----- ------------  ---------------      ----- ------------  ---------------
   186      1.490347  13 C  s               261      0.979893  18 C  s         
    66     -0.864631   5 C  s               320      0.866610  30 H  s         
   216     -0.709299  15 C  s               344     -0.702856  42 H  s         
   144      0.614840  10 C  pz               81      0.582948   6 C  s         
   159     -0.579241  11 C  pz              318      0.570960  29 H  s         

 Vector  104  Occ=0.000000D+00  E= 2.113231D-01
              MO Center=  1.0D-01, -4.3D-01, -1.8D-01, r^2= 1.1D+01
   Bfn.  Coefficient  Atom+Function         Bfn.  Coefficient  Atom+Function  
  ----- ------------  ---------------      ----- ------------  ---------------
    96      0.981525   7 C  s               261     -0.957076  18 C  s         
   326      0.848080  33 H  s               338     -0.729655  39 H  s         
   308     -0.708753  24 H  s                51      0.675916   4 C  s         
   189     -0.651754  13 C  pz              174      0.642438  12 C  pz        
   302      0.637231  21 H  s               111     -0.618290   8 C  s         

 Vector  105  Occ=0.000000D+00  E= 2.172224D-01
              MO Center=  1.1D+00,  2.9D-01, -4.1D-02, r^2= 1.0D+01
   Bfn.  Coefficient  Atom+Function         Bfn.  Coefficient  Atom+Function  
  ----- ------------  ---------------      ----- ------------  ---------------
   126      1.060531   9 C  s               186      0.970649  13 C  s         
    96     -0.913014   7 C  s                51      0.907522   4 C  s         
   314     -0.759835  27 H  s                81     -0.755923   6 C  s         
   111      0.718829   8 C  s               318      0.607704  29 H  s         
   114     -0.559077   8 C  pz              261     -0.554727  18 C  s         

 Vector  106  Occ=0.000000D+00  E= 2.186768D-01
              MO Center=  1.7D+00,  4.0D-01, -8.3D-02, r^2= 9.6D+00
   Bfn.  Coefficient  Atom+Function         Bfn.  Coefficient  Atom+Function  
  ----- ------------  ---------------      ----- ------------  ---------------
   186     -1.098764  13 C  s               126      1.013779   9 C  s         
   171      0.994863  12 C  s               141     -0.939686  10 C  s         
   316     -0.885883  28 H  s               318      0.786878  29 H  s         
   312      0.779708  26 H  s               308     -0.697881  24 H  s         
   112     -0.642216   8 C  px              344     -0.616195  42 H  s         

 Vector  107  Occ=0.000000D+00  E= 2.293279D-01
              MO Center=  6.3D-01, -3.1D-01,  2.3D-02, r^2= 1.0D+01
   Bfn.  Coefficient  Atom+Function         Bfn.  Coefficient  Atom+Function  
  ----- ------------  ---------------      ----- ------------  ---------------
   141     -1.160797  10 C  s                66      1.108106   5 C  s         
   159     -0.883555  11 C  pz               96     -0.779926   7 C  s         
   156      0.710422  11 C  s               320      0.660067  30 H  s         
   324     -0.565718  32 H  s               342     -0.555952  41 H  s         
   302     -0.548259  21 H  s                 6      0.543896   1 C  s         

 Vector  108  Occ=0.000000D+00  E= 2.323864D-01
              MO Center=  1.4D-01, -9.1D-02, -3.4D-01, r^2= 1.1D+01
   Bfn.  Coefficient  Atom+Function         Bfn.  Coefficient  Atom+Function  
  ----- ------------  ---------------      ----- ------------  ---------------
   186      1.547322  13 C  s                51     -1.161240   4 C  s         
    66      1.105720   5 C  s               172      1.025104  12 C  px        
   171     -0.888642  12 C  s               141      0.856242  10 C  s         
   247      0.791009  17 C  px              126     -0.643393   9 C  s         
   246      0.603937  17 C  s               308     -0.559990  24 H  s         

 Vector  109  Occ=0.000000D+00  E= 2.344089D-01
              MO Center=  1.1D-01,  4.6D-01,  3.2D-01, r^2= 1.0D+01
   Bfn.  Coefficient  Atom+Function         Bfn.  Coefficient  Atom+Function  
  ----- ------------  ---------------      ----- ------------  ---------------
    36      1.033170   3 C  s               342      0.921273  41 H  s         
   156      0.853361  11 C  s               302     -0.837488  21 H  s         
   171     -0.806175  12 C  s               261     -0.751636  18 C  s         
   320     -0.748210  30 H  s               141     -0.734821  10 C  s         
    54     -0.727547   4 C  pz                6      0.693772   1 C  s         

 Vector  110  Occ=0.000000D+00  E= 2.353763D-01
              MO Center=  7.1D-01, -5.8D-01,  1.5D-01, r^2= 1.0D+01
   Bfn.  Coefficient  Atom+Function         Bfn.  Coefficient  Atom+Function  
  ----- ------------  ---------------      ----- ------------  ---------------
   126      1.141225   9 C  s               141      1.024182  10 C  s         
   111     -0.844321   8 C  s               128      0.777474   9 C  py        
    81     -0.694827   6 C  s               188      0.686422  13 C  py        
   340     -0.635117  40 H  s               114     -0.615153   8 C  pz        
   219     -0.584550  15 C  pz              171      0.568276  12 C  s         

 Vector  111  Occ=0.000000D+00  E= 2.467494D-01
              MO Center=  1.3D+00,  7.7D-01,  1.7D-01, r^2= 8.3D+00
   Bfn.  Coefficient  Atom+Function         Bfn.  Coefficient  Atom+Function  
  ----- ------------  ---------------      ----- ------------  ---------------
   264      1.163106  18 C  pz              129      1.041274   9 C  pz        
   126      0.989033   9 C  s                81      0.803277   6 C  s         
   156     -0.797611  11 C  s               261     -0.763316  18 C  s         
    66     -0.710477   5 C  s                51      0.699079   4 C  s         
   143     -0.650354  10 C  py              112     -0.635594   8 C  px        

 Vector  112  Occ=0.000000D+00  E= 2.509480D-01
              MO Center= -6.7D-02, -1.3D+00,  4.0D-01, r^2= 1.0D+01
   Bfn.  Coefficient  Atom+Function         Bfn.  Coefficient  Atom+Function  
  ----- ------------  ---------------      ----- ------------  ---------------
   187      1.034320  13 C  px              218      0.990111  15 C  py        
   186     -0.932087  13 C  s               320      0.708594  30 H  s         
   156     -0.702557  11 C  s               216      0.690900  15 C  s         
   324     -0.670698  32 H  s                 8      0.581747   1 C  py        
   201      0.550606  14 O  s                21     -0.517449   2 O  s         

 Vector  113  Occ=0.000000D+00  E= 2.590649D-01
              MO Center=  2.5D-01, -2.8D-01, -4.1D-02, r^2= 9.0D+00
   Bfn.  Coefficient  Atom+Function         Bfn.  Coefficient  Atom+Function  
  ----- ------------  ---------------      ----- ------------  ---------------
    66      1.089831   5 C  s               171      1.033299  12 C  s         
     6     -0.820973   1 C  s               216     -0.811650  15 C  s         
    97      0.796939   7 C  px              187     -0.788319  13 C  px        
   189      0.729714  13 C  pz              126      0.691528   9 C  s         
   127     -0.690786   9 C  px              111     -0.675475   8 C  s         

 Vector  114  Occ=0.000000D+00  E= 2.763625D-01
              MO Center=  1.9D-01, -4.5D-01,  7.9D-02, r^2= 9.6D+00
   Bfn.  Coefficient  Atom+Function         Bfn.  Coefficient  Atom+Function  
  ----- ------------  ---------------      ----- ------------  ---------------
     6      1.297976   1 C  s               171      1.115889  12 C  s         
   156     -1.082741  11 C  s                81     -0.987876   6 C  s         
    51     -0.923907   4 C  s               141      0.888037  10 C  s         
   187     -0.846008  13 C  px              113     -0.825594   8 C  py        
   186     -0.724014  13 C  s               129      0.641719   9 C  pz        

 Vector  115  Occ=0.000000D+00  E= 2.928517D-01
              MO Center=  1.1D+00,  2.8D-01, -1.6D-01, r^2= 8.2D+00
   Bfn.  Coefficient  Atom+Function         Bfn.  Coefficient  Atom+Function  
  ----- ------------  ---------------      ----- ------------  ---------------
   141      2.004572  10 C  s                96     -1.679812   7 C  s         
   111      1.500082   8 C  s               126     -1.417988   9 C  s         
    82     -1.163804   6 C  px               67      1.006127   5 C  px        
    98      0.961410   7 C  py              112     -0.936449   8 C  px        
   158     -0.934408  11 C  py               51      0.787174   4 C  s         

 Vector  116  Occ=0.000000D+00  E= 3.028583D-01
              MO Center=  7.3D-01,  4.0D-02, -3.3D-01, r^2= 7.4D+00
   Bfn.  Coefficient  Atom+Function         Bfn.  Coefficient  Atom+Function  
  ----- ------------  ---------------      ----- ------------  ---------------
    81      2.014415   6 C  s               142      1.324384  10 C  px        
   128      1.199748   9 C  py              186     -0.932106  13 C  s         
   144      0.861681  10 C  pz               36     -0.760492   3 C  s         
   141      0.687330  10 C  s               114     -0.675307   8 C  pz        
   156     -0.589275  11 C  s               158     -0.584779  11 C  py        

 Vector  117  Occ=0.000000D+00  E= 3.071214D-01
              MO Center=  2.0D-01, -1.8D-01, -2.4D-01, r^2= 1.0D+01
   Bfn.  Coefficient  Atom+Function         Bfn.  Coefficient  Atom+Function  
  ----- ------------  ---------------      ----- ------------  ---------------
   156      1.331735  11 C  s               171     -1.028766  12 C  s         
   173     -0.928703  12 C  py               52      0.876101   4 C  px        
   157     -0.800932  11 C  px              111      0.765068   8 C  s         
    68     -0.716507   5 C  py              129      0.661178   9 C  pz        
   126     -0.653226   9 C  s               172     -0.620632  12 C  px        

 Vector  118  Occ=0.000000D+00  E= 3.119886D-01
              MO Center=  9.1D-01,  7.0D-01, -2.7D-01, r^2= 8.6D+00
   Bfn.  Coefficient  Atom+Function         Bfn.  Coefficient  Atom+Function  
  ----- ------------  ---------------      ----- ------------  ---------------
   129      1.307855   9 C  pz               97      1.290465   7 C  px        
   113     -1.251425   8 C  py              156      1.065259  11 C  s         
   143      0.949921  10 C  py               66      0.934365   5 C  s         
    68      0.920487   5 C  py                6     -0.866033   1 C  s         
    82     -0.836417   6 C  px              171     -0.810811  12 C  s         

 Vector  119  Occ=0.000000D+00  E= 3.209639D-01
              MO Center=  3.6D-01,  5.3D-01, -1.3D-01, r^2= 7.6D+00
   Bfn.  Coefficient  Atom+Function         Bfn.  Coefficient  Atom+Function  
  ----- ------------  ---------------      ----- ------------  ---------------
    83      1.565057   6 C  py               68      1.368558   5 C  py        
    66     -1.149864   5 C  s               143     -1.115873  10 C  py        
    36     -1.054441   3 C  s               126      1.025603   9 C  s         
   111     -0.998245   8 C  s               142     -0.897124  10 C  px        
    84     -0.824817   6 C  pz              127     -0.797513   9 C  px        

 Vector  120  Occ=0.000000D+00  E= 3.441975D-01
              MO Center= -1.4D-01, -9.1D-02,  6.9D-02, r^2= 8.0D+00
   Bfn.  Coefficient  Atom+Function         Bfn.  Coefficient  Atom+Function  
  ----- ------------  ---------------      ----- ------------  ---------------
    82      1.186600   6 C  px              158     -1.058676  11 C  py        
   142      0.977922  10 C  px               36      0.931679   3 C  s         
   231     -0.913007  16 O  s               144      0.898363  10 C  pz        
    38      0.816462   3 C  py                9     -0.812325   1 C  pz        
    84     -0.731999   6 C  pz              189      0.709627  13 C  pz        

 Vector  121  Occ=0.000000D+00  E= 3.692165D-01
              MO Center= -9.0D-01,  1.4D+00,  4.9D-01, r^2= 4.9D+00
   Bfn.  Coefficient  Atom+Function         Bfn.  Coefficient  Atom+Function  
  ----- ------------  ---------------      ----- ------------  ---------------
    39      1.596959   3 C  pz               54      1.283831   4 C  pz        
    51      1.247580   4 C  s                83      0.768298   6 C  py        
    23     -0.752351   2 O  py               81      0.623388   6 C  s         
     9     -0.597065   1 C  pz               68      0.546160   5 C  py        
   231     -0.542600  16 O  s                66     -0.524110   5 C  s         

 Vector  122  Occ=0.000000D+00  E= 3.875973D-01
              MO Center= -5.0D-01,  1.4D+00,  2.2D-01, r^2= 6.5D+00
   Bfn.  Coefficient  Atom+Function         Bfn.  Coefficient  Atom+Function  
  ----- ------------  ---------------      ----- ------------  ---------------
   231      1.782867  16 O  s                38     -1.614749   3 C  py        
    66      1.426734   5 C  s                51     -1.254475   4 C  s         
    52     -1.110036   4 C  px               53      1.097894   4 C  py        
    67     -1.053195   5 C  px               37      1.012442   3 C  px        
    39     -0.896877   3 C  pz               36     -0.784623   3 C  s         

 Vector  123  Occ=0.000000D+00  E= 4.716655D-01
              MO Center=  7.2D-01,  2.7D-01,  2.6D-01, r^2= 7.9D+00
   Bfn.  Coefficient  Atom+Function         Bfn.  Coefficient  Atom+Function  
  ----- ------------  ---------------      ----- ------------  ---------------
    66      0.636720   5 C  s                96     -0.548792   7 C  s         
   156     -0.541720  11 C  s                 9     -0.532431   1 C  pz        
   262      0.517908  18 C  px              158     -0.461234  11 C  py        
   173      0.426734  12 C  py              247      0.417646  17 C  px        
     6     -0.398234   1 C  s               261     -0.374417  18 C  s         

 Vector  124  Occ=0.000000D+00  E= 4.906113D-01
              MO Center=  3.8D-01,  1.1D-01, -2.5D-01, r^2= 1.1D+01
   Bfn.  Coefficient  Atom+Function         Bfn.  Coefficient  Atom+Function  
  ----- ------------  ---------------      ----- ------------  ---------------
   247      0.580717  17 C  px              113      0.474315   8 C  py        
    81     -0.467457   6 C  s               156      0.434420  11 C  s         
    51     -0.416763   4 C  s                97      0.404611   7 C  px        
   158      0.398102  11 C  py               38      0.352100   3 C  py        
   243     -0.351540  17 C  px              142     -0.347155  10 C  px        

 Vector  125  Occ=0.000000D+00  E= 4.985459D-01
              MO Center=  1.3D+00,  9.3D-01,  2.9D-02, r^2= 7.9D+00
   Bfn.  Coefficient  Atom+Function         Bfn.  Coefficient  Atom+Function  
  ----- ------------  ---------------      ----- ------------  ---------------
    39      0.535563   3 C  pz               83      0.513115   6 C  py        
    67     -0.443306   5 C  px              264     -0.431837  18 C  pz        
   126     -0.397425   9 C  s               263      0.395018  18 C  py        
    82      0.374713   6 C  px              114      0.365509   8 C  pz        
   291      0.365410  20 O  s                81      0.357843   6 C  s         

 Vector  126  Occ=0.000000D+00  E= 5.130486D-01
              MO Center= -7.2D-01,  1.3D+00, -4.8D-01, r^2= 7.5D+00
   Bfn.  Coefficient  Atom+Function         Bfn.  Coefficient  Atom+Function  
  ----- ------------  ---------------      ----- ------------  ---------------
    21      0.616710   2 O  s               249     -0.550452  17 C  pz        
     9     -0.524633   1 C  pz                8     -0.470182   1 C  py        
    38      0.446429   3 C  py               81     -0.447336   6 C  s         
   248     -0.442839  17 C  py               67     -0.425242   5 C  px        
    96      0.423974   7 C  s                 7      0.378377   1 C  px        


 center of mass
 --------------
 x =  -0.07314627 y =   0.01037495 z =   0.02152536

 moments of inertia (a.u.)
 ------------------
        4896.120391798470          -0.000000000001           0.000000000000
          -0.000000000001        3686.114422476264          -0.000000000001
           0.000000000000          -0.000000000001        6343.577942877532

     Multipole analysis of the density
     ---------------------------------

     L   x y z        total         alpha         beta         nuclear
     -   - - -        -----         -----         ----         -------
     0   0 0 0     -0.000000    -76.000000    -76.000000    152.000000

     1   1 0 0      0.869080      0.434540      0.434540     -0.000000
     1   0 1 0     -0.736457     -0.368228     -0.368228     -0.000000
     1   0 0 1     -0.879534     -0.439767     -0.439767      0.000000

     2   2 0 0    -87.201922   -785.767955   -785.767955   1484.333988
     2   1 1 0      3.488902     -9.284252     -9.284252     22.057405
     2   1 0 1      2.745873    -13.565186    -13.565186     29.876245
     2   0 2 0    -86.622054  -1105.796561  -1105.796561   2124.971068
     2   0 1 1     -8.651481     17.864351     17.864351    -44.380184
     2   0 0 2    -95.187170   -363.445054   -363.445054    631.702939


          -----------------------
          Electric field gradient
          -----------------------

 1 a.u. = 0.324123 10**(16) esu/cm**3  ( or statvolts/cm**2 ) = 0.97174 10**(22) v/m**2 


 ------------------------------------------------------------
   Atom      X         Y         Z
 ------------------------------------------------------------
    1 C   -1.70222  -0.38210   1.05242
 ------------------------------------------------------------

 Electric field gradient in molecular frame (a.u.)
         XX             YY             ZZ             XY             XZ             YZ
 ------------------------------------------------------------------------------------------
        0.367687      -0.294265      -0.073422       0.021140      -0.006826      -0.061146

 Principal components (a.u.) and orientation 
 of principal axis w.r.t. absolute frame                      Asymmetry parameter eta
 --------------------------------------------------------------------------------------
        0.368538      -0.310584      -0.057954                       0.685493

        0.999229      -0.027671       0.027849
        0.033724       0.968156      -0.248068
       -0.020098       0.248816       0.968342
  

 ------------------------------------------------------------
   Atom      X         Y         Z
 ------------------------------------------------------------
    2 O   -1.69013   1.69546   2.74366
 ------------------------------------------------------------

 Electric field gradient in molecular frame (a.u.)
         XX             YY             ZZ             XY             XZ             YZ
 ------------------------------------------------------------------------------------------
        1.015381      -1.419552       0.404171       0.584941      -0.348952      -0.394644

 Principal components (a.u.) and orientation 
 of principal axis w.r.t. absolute frame                      Asymmetry parameter eta
 --------------------------------------------------------------------------------------
       -1.601481       1.349242       0.252239                       0.684993

       -0.195539       0.871935       0.448880
        0.968132       0.244657      -0.053505
        0.156475      -0.424113       0.891989
  

 ------------------------------------------------------------
   Atom      X         Y         Z
 ------------------------------------------------------------
    3 C   -2.61778   3.84933   1.67606
 ------------------------------------------------------------

 Electric field gradient in molecular frame (a.u.)
         XX             YY             ZZ             XY             XZ             YZ
 ------------------------------------------------------------------------------------------
       -0.263428      -0.038541       0.301970      -0.141597      -0.134906       0.110931

 Principal components (a.u.) and orientation 
 of principal axis w.r.t. absolute frame                      Asymmetry parameter eta
 --------------------------------------------------------------------------------------
        0.381070      -0.341124      -0.039946                       0.790347

       -0.262088       0.915451      -0.305385
        0.328345       0.382157       0.863797
        0.907469       0.126120      -0.400743
  

 ------------------------------------------------------------
   Atom      X         Y         Z
 ------------------------------------------------------------
    4 C   -2.29268   4.10113  -1.19417
 ------------------------------------------------------------

 Electric field gradient in molecular frame (a.u.)
         XX             YY             ZZ             XY             XZ             YZ
 ------------------------------------------------------------------------------------------
        0.006797       0.068908      -0.075704       0.017173       0.020862       0.014051

 Principal components (a.u.) and orientation 
 of principal axis w.r.t. absolute frame                      Asymmetry parameter eta
 --------------------------------------------------------------------------------------
       -0.081322       0.075738       0.005584                       0.862676

       -0.217638       0.275615       0.936306
       -0.066199       0.952924      -0.295895
        0.973782       0.126380       0.189147
  

 ------------------------------------------------------------
   Atom      X         Y         Z
 ------------------------------------------------------------
    5 C    0.12912   2.70735  -2.10570
 ------------------------------------------------------------

 Electric field gradient in molecular frame (a.u.)
         XX             YY             ZZ             XY             XZ             YZ
 ------------------------------------------------------------------------------------------
        0.011399      -0.064504       0.053106       0.025952       0.019487       0.036121

 Principal components (a.u.) and orientation 
 of principal axis w.r.t. absolute frame                      Asymmetry parameter eta
 --------------------------------------------------------------------------------------
       -0.079216       0.074351       0.004866                       0.877148

       -0.222978       0.392665       0.892242
        0.948260       0.299583       0.105135
       -0.226018       0.869520      -0.439149
  

 ------------------------------------------------------------
   Atom      X         Y         Z
 ------------------------------------------------------------
    6 C    0.24665  -0.07502  -1.10175
 ------------------------------------------------------------

 Electric field gradient in molecular frame (a.u.)
         XX             YY             ZZ             XY             XZ             YZ
 ------------------------------------------------------------------------------------------
        0.118017      -0.007502      -0.110515      -0.112220      -0.117436      -0.238945

 Principal components (a.u.) and orientation 
 of principal axis w.r.t. absolute frame                      Asymmetry parameter eta
 --------------------------------------------------------------------------------------
       -0.358469       0.193485       0.164984                       0.079506

        0.321852      -0.504584       0.801128
        0.600989       0.762706       0.238937
        0.731589      -0.404567      -0.548728
  

 ------------------------------------------------------------
   Atom      X         Y         Z
 ------------------------------------------------------------
    7 C    2.36964   4.43320  -1.36766
 ------------------------------------------------------------

 Electric field gradient in molecular frame (a.u.)
         XX             YY             ZZ             XY             XZ             YZ
 ------------------------------------------------------------------------------------------
       -0.008512      -0.023599       0.032111      -0.050578      -0.015703      -0.014962

 Principal components (a.u.) and orientation 
 of principal axis w.r.t. absolute frame                      Asymmetry parameter eta
 --------------------------------------------------------------------------------------
       -0.071683       0.038056       0.033627                       0.061795

        0.642254      -0.541829       0.542154
        0.738933       0.249722      -0.625793
        0.203685       0.802534       0.560760
  

 ------------------------------------------------------------
   Atom      X         Y         Z
 ------------------------------------------------------------
    8 C    4.92585   3.16563  -1.48947
 ------------------------------------------------------------

 Electric field gradient in molecular frame (a.u.)
         XX             YY             ZZ             XY             XZ             YZ
 ------------------------------------------------------------------------------------------
       -0.013012       0.009211       0.003801       0.004497       0.013432       0.007292

 Principal components (a.u.) and orientation 
 of principal axis w.r.t. absolute frame                      Asymmetry parameter eta
 --------------------------------------------------------------------------------------
       -0.020457       0.018845       0.001612                       0.842371

        0.876610       0.368077      -0.309959
       -0.014647       0.664247       0.747370
       -0.480979       0.650612      -0.587676
  

 ------------------------------------------------------------
   Atom      X         Y         Z
 ------------------------------------------------------------
    9 C    5.00819   0.85032   0.22291
 ------------------------------------------------------------

 Electric field gradient in molecular frame (a.u.)
         XX             YY             ZZ             XY             XZ             YZ
 ------------------------------------------------------------------------------------------
        0.001333       0.010583      -0.011916      -0.026923      -0.012481      -0.006719

 Principal components (a.u.) and orientation 
 of principal axis w.r.t. absolute frame                      Asymmetry parameter eta
 --------------------------------------------------------------------------------------
        0.033477      -0.031337      -0.002140                       0.872180

       -0.656215       0.637465      -0.403757
        0.751394       0.502963      -0.427124
        0.069202       0.583666       0.809039
  

 ------------------------------------------------------------
   Atom      X         Y         Z
 ------------------------------------------------------------
   10 C    3.02154  -1.07532  -0.69933
 ------------------------------------------------------------

 Electric field gradient in molecular frame (a.u.)
         XX             YY             ZZ             XY             XZ             YZ
 ------------------------------------------------------------------------------------------
       -0.072503       0.008425       0.064078       0.057170       0.003092       0.006440

 Principal components (a.u.) and orientation 
 of principal axis w.r.t. absolute frame                      Asymmetry parameter eta
 --------------------------------------------------------------------------------------
       -0.102081       0.065906       0.036175                       0.291252

        0.888146       0.112829       0.445495
       -0.459559       0.220757       0.860274
        0.001283       0.968781      -0.247916
  

 ------------------------------------------------------------
   Atom      X         Y         Z
 ------------------------------------------------------------
   11 C    3.28530  -3.57795   0.76561
 ------------------------------------------------------------

 Electric field gradient in molecular frame (a.u.)
         XX             YY             ZZ             XY             XZ             YZ
 ------------------------------------------------------------------------------------------
       -0.003774      -0.040305       0.044079      -0.007564      -0.034909       0.022972

 Principal components (a.u.) and orientation 
 of principal axis w.r.t. absolute frame                      Asymmetry parameter eta
 --------------------------------------------------------------------------------------
        0.067747      -0.046210      -0.021537                       0.364182

       -0.446634      -0.043917       0.893638
        0.215862       0.964001       0.155261
        0.868286      -0.262248       0.421076
  

 ------------------------------------------------------------
   Atom      X         Y         Z
 ------------------------------------------------------------
   12 C    1.37880  -5.60510   0.01159
 ------------------------------------------------------------

 Electric field gradient in molecular frame (a.u.)
         XX             YY             ZZ             XY             XZ             YZ
 ------------------------------------------------------------------------------------------
       -0.054397       0.005703       0.048694       0.025212       0.006266      -0.007225

 Principal components (a.u.) and orientation 
 of principal axis w.r.t. absolute frame                      Asymmetry parameter eta
 --------------------------------------------------------------------------------------
       -0.064194       0.049926       0.014268                       0.555482

        0.935628       0.023593       0.352199
       -0.345141      -0.148078       0.926796
       -0.074019       0.988694       0.130403
  

 ------------------------------------------------------------
   Atom      X         Y         Z
 ------------------------------------------------------------
   13 C   -1.34587  -4.66395   0.27184
 ------------------------------------------------------------

 Electric field gradient in molecular frame (a.u.)
         XX             YY             ZZ             XY             XZ             YZ
 ------------------------------------------------------------------------------------------
        0.339475      -0.025846      -0.313629       0.094086      -0.134022      -0.086120

 Principal components (a.u.) and orientation 
 of principal axis w.r.t. absolute frame                      Asymmetry parameter eta
 --------------------------------------------------------------------------------------
        0.394562      -0.354153      -0.040409                       0.795172

        0.944158       0.158317      -0.288966
        0.254235       0.207833       0.944547
       -0.209594       0.965267      -0.155978
  

 ------------------------------------------------------------
   Atom      X         Y         Z
 ------------------------------------------------------------
   14 O   -1.48461  -2.78579   2.24101
 ------------------------------------------------------------

 Electric field gradient in molecular frame (a.u.)
         XX             YY             ZZ             XY             XZ             YZ
 ------------------------------------------------------------------------------------------
        1.971394      -1.713917      -0.257477       0.218968       0.005428      -0.262558

 Principal components (a.u.) and orientation 
 of principal axis w.r.t. absolute frame                      Asymmetry parameter eta
 --------------------------------------------------------------------------------------
        1.984405      -1.772341      -0.212064                       0.786270

        0.998222      -0.057779       0.014611
        0.059425       0.983629      -0.170125
       -0.004543       0.170691       0.985314
  

 ------------------------------------------------------------
   Atom      X         Y         Z
 ------------------------------------------------------------
   15 C   -3.09518  -6.82976   1.03371
 ------------------------------------------------------------

 Electric field gradient in molecular frame (a.u.)
         XX             YY             ZZ             XY             XZ             YZ
 ------------------------------------------------------------------------------------------
        0.004825      -0.026228       0.021402      -0.061925       0.024018       0.035771

 Principal components (a.u.) and orientation 
 of principal axis w.r.t. absolute frame                      Asymmetry parameter eta
 --------------------------------------------------------------------------------------
       -0.090987       0.053668       0.037319                       0.179680

        0.568510       0.740926       0.357526
        0.741015      -0.649962       0.168659
       -0.357342      -0.169047       0.918547
  

 ------------------------------------------------------------
   Atom      X         Y         Z
 ------------------------------------------------------------
   16 O   -3.59450   5.51141   2.96171
 ------------------------------------------------------------

 Electric field gradient in molecular frame (a.u.)
         XX             YY             ZZ             XY             XZ             YZ
 ------------------------------------------------------------------------------------------
       -0.939496      -0.042012       0.981508      -0.153447       0.160601      -1.071242

 Principal components (a.u.) and orientation 
 of principal axis w.r.t. absolute frame                      Asymmetry parameter eta
 --------------------------------------------------------------------------------------
        1.675085      -0.965426      -0.709659                       0.152689

        0.082999       0.981250      -0.173950
       -0.532811       0.191204       0.824351
        0.842154       0.024262       0.538690
  

 ------------------------------------------------------------
   Atom      X         Y         Z
 ------------------------------------------------------------
   17 C   -4.68193   3.42842  -2.66535
 ------------------------------------------------------------

 Electric field gradient in molecular frame (a.u.)
         XX             YY             ZZ             XY             XZ             YZ
 ------------------------------------------------------------------------------------------
       -0.040257       0.048413      -0.008156      -0.024299      -0.062817      -0.006350

 Principal components (a.u.) and orientation 
 of principal axis w.r.t. absolute frame                      Asymmetry parameter eta
 --------------------------------------------------------------------------------------
       -0.092835       0.057755       0.035080                       0.244241

        0.786658      -0.410507      -0.461144
        0.162113       0.858059      -0.487292
        0.595726       0.308574       0.741548
  

 ------------------------------------------------------------
   Atom      X         Y         Z
 ------------------------------------------------------------
   18 C    4.83822   1.55616   3.02344
 ------------------------------------------------------------

 Electric field gradient in molecular frame (a.u.)
         XX             YY             ZZ             XY             XZ             YZ
 ------------------------------------------------------------------------------------------
        0.028276       0.003830      -0.032106      -0.008172      -0.009981      -0.017140

 Principal components (a.u.) and orientation 
 of principal axis w.r.t. absolute frame                      Asymmetry parameter eta
 --------------------------------------------------------------------------------------
       -0.041159       0.031168       0.009991                       0.514519

        0.175170       0.968275       0.178209
        0.378133      -0.233291       0.895874
        0.909027      -0.089544      -0.407003
  

 ------------------------------------------------------------
   Atom      X         Y         Z
 ------------------------------------------------------------
   19 O   -2.29868  -3.73521  -2.11452
 ------------------------------------------------------------

 Electric field gradient in molecular frame (a.u.)
         XX             YY             ZZ             XY             XZ             YZ
 ------------------------------------------------------------------------------------------
        0.264278      -0.149171      -0.115107      -1.888432      -0.092246       1.745336

 Principal components (a.u.) and orientation 
 of principal axis w.r.t. absolute frame                      Asymmetry parameter eta
 --------------------------------------------------------------------------------------
        2.599601      -2.566730      -0.032871                       0.974711

        0.569820       0.469105       0.674719
       -0.682292       0.727694       0.070279
       -0.458021      -0.500402       0.734721
  

 ------------------------------------------------------------
   Atom      X         Y         Z
 ------------------------------------------------------------
   20 O   -0.63912  -1.72951  -3.14061
 ------------------------------------------------------------

 Electric field gradient in molecular frame (a.u.)
         XX             YY             ZZ             XY             XZ             YZ
 ------------------------------------------------------------------------------------------
        0.934933      -0.784075      -0.150858      -2.485233       0.617679       0.206092

 Principal components (a.u.) and orientation 
 of principal axis w.r.t. absolute frame                      Asymmetry parameter eta
 --------------------------------------------------------------------------------------
        2.756611      -2.665559      -0.091052                       0.933939

        0.814841       0.579564       0.011838
       -0.564194       0.788210       0.245785
        0.133117      -0.206955       0.969252
  

 ------------------------------------------------------------
   Atom      X         Y         Z
 ------------------------------------------------------------
   21 H   -3.63708  -0.43132   0.31213
 ------------------------------------------------------------

 Electric field gradient in molecular frame (a.u.)
         XX             YY             ZZ             XY             XZ             YZ
 ------------------------------------------------------------------------------------------
       -0.198814       0.118349       0.080465       0.001829      -0.138370      -0.002130

 Principal components (a.u.) and orientation 
 of principal axis w.r.t. absolute frame                      Asymmetry parameter eta
 --------------------------------------------------------------------------------------
       -0.255761       0.137776       0.117986                       0.077377

        0.924755      -0.377321      -0.049576
       -0.002355      -0.135942       0.990714
        0.380556       0.916051       0.126601
  

 ------------------------------------------------------------
   Atom      X         Y         Z
 ------------------------------------------------------------
   22 H   -1.99983   6.13446  -1.51690
 ------------------------------------------------------------

 Electric field gradient in molecular frame (a.u.)
         XX             YY             ZZ             XY             XZ             YZ
 ------------------------------------------------------------------------------------------
        0.123854      -0.247009       0.123156      -0.058200       0.008704       0.062618

 Principal components (a.u.) and orientation 
 of principal axis w.r.t. absolute frame                      Asymmetry parameter eta
 --------------------------------------------------------------------------------------
       -0.266192       0.134025       0.132167                       0.006978

        0.149169      -0.544450       0.825423
        0.975738       0.216341      -0.033635
       -0.160261       0.810414       0.563512
  

 ------------------------------------------------------------
   Atom      X         Y         Z
 ------------------------------------------------------------
   23 H    0.09689   2.64466  -4.18183
 ------------------------------------------------------------

 Electric field gradient in molecular frame (a.u.)
         XX             YY             ZZ             XY             XZ             YZ
 ------------------------------------------------------------------------------------------
        0.136855       0.133204      -0.270059       0.001543      -0.006172      -0.011440

 Principal components (a.u.) and orientation 
 of principal axis w.r.t. absolute frame                      Asymmetry parameter eta
 --------------------------------------------------------------------------------------
       -0.270476       0.137661       0.132815                       0.017914

        0.015038       0.923339      -0.383692
        0.028268       0.383189       0.923237
        0.999487      -0.024730      -0.020339
  

 ------------------------------------------------------------
   Atom      X         Y         Z
 ------------------------------------------------------------
   24 H    2.10621   5.21625   0.53259
 ------------------------------------------------------------

 Electric field gradient in molecular frame (a.u.)
         XX             YY             ZZ             XY             XZ             YZ
 ------------------------------------------------------------------------------------------
        0.125622       0.085153      -0.210775       0.018248       0.051933      -0.144221

 Principal components (a.u.) and orientation 
 of principal axis w.r.t. absolute frame                      Asymmetry parameter eta
 --------------------------------------------------------------------------------------
       -0.276943       0.144428       0.132515                       0.043018

       -0.135326      -0.225407       0.964820
        0.372500       0.890764       0.260353
        0.918112      -0.394628       0.036580
  

 ------------------------------------------------------------
   Atom      X         Y         Z
 ------------------------------------------------------------
   25 H    2.38717   6.07457  -2.63753
 ------------------------------------------------------------

 Electric field gradient in molecular frame (a.u.)
         XX             YY             ZZ             XY             XZ             YZ
 ------------------------------------------------------------------------------------------
        0.136195      -0.118978      -0.017217      -0.001580      -0.002031       0.203954

 Principal components (a.u.) and orientation 
 of principal axis w.r.t. absolute frame                      Asymmetry parameter eta
 --------------------------------------------------------------------------------------
       -0.278302       0.143070       0.135232                       0.028165

       -0.000013      -0.350552       0.936543
        0.788052       0.576541       0.215813
       -0.615609       0.738047       0.276246
  

 ------------------------------------------------------------
   Atom      X         Y         Z
 ------------------------------------------------------------
   26 H    6.39927   4.51486  -0.93842
 ------------------------------------------------------------

 Electric field gradient in molecular frame (a.u.)
         XX             YY             ZZ             XY             XZ             YZ
 ------------------------------------------------------------------------------------------
       -0.073331      -0.038335       0.111665      -0.194978      -0.081370      -0.072948

 Principal components (a.u.) and orientation 
 of principal axis w.r.t. absolute frame                      Asymmetry parameter eta
 --------------------------------------------------------------------------------------
       -0.281933       0.142427       0.139506                       0.010362

        0.711590      -0.439200      -0.548401
        0.649672       0.114122       0.751600
        0.267518       0.891112      -0.366544
  

 ------------------------------------------------------------
   Atom      X         Y         Z
 ------------------------------------------------------------
   27 H    5.33721   2.61568  -3.44609
 ------------------------------------------------------------

 Electric field gradient in molecular frame (a.u.)
         XX             YY             ZZ             XY             XZ             YZ
 ------------------------------------------------------------------------------------------
        0.124121       0.109569      -0.233690       0.023863       0.078680      -0.106126

 Principal components (a.u.) and orientation 
 of principal axis w.r.t. absolute frame                      Asymmetry parameter eta
 --------------------------------------------------------------------------------------
       -0.280550       0.141792       0.138758                       0.010815

       -0.199080       0.807990      -0.554545
        0.268560       0.589190       0.762057
        0.942466       0.002781      -0.334290
  

 ------------------------------------------------------------
   Atom      X         Y         Z
 ------------------------------------------------------------
   28 H    6.88274  -0.00653  -0.03972
 ------------------------------------------------------------

 Electric field gradient in molecular frame (a.u.)
         XX             YY             ZZ             XY             XZ             YZ
 ------------------------------------------------------------------------------------------
       -0.194096       0.064687       0.129409       0.154314       0.047570      -0.023432

 Principal components (a.u.) and orientation 
 of principal axis w.r.t. absolute frame                      Asymmetry parameter eta
 --------------------------------------------------------------------------------------
       -0.273071       0.137659       0.135413                       0.008225

        0.898320       0.239425       0.368371
       -0.419483       0.716659       0.557166
       -0.130597      -0.655039       0.744224
  

 ------------------------------------------------------------
   Atom      X         Y         Z
 ------------------------------------------------------------
   29 H    3.67340  -1.57305  -2.61796
 ------------------------------------------------------------

 Electric field gradient in molecular frame (a.u.)
         XX             YY             ZZ             XY             XZ             YZ
 ------------------------------------------------------------------------------------------
        0.091825       0.110372      -0.202198       0.030570       0.111235      -0.080942

 Principal components (a.u.) and orientation 
 of principal axis w.r.t. absolute frame                      Asymmetry parameter eta
 --------------------------------------------------------------------------------------
       -0.259739       0.133084       0.126654                       0.024756

       -0.311678       0.648788       0.694213
        0.227503       0.760309      -0.608418
        0.922551       0.031695       0.384572
  

 ------------------------------------------------------------
   Atom      X         Y         Z
 ------------------------------------------------------------
   30 H    3.11269  -3.24862   2.80290
 ------------------------------------------------------------

 Electric field gradient in molecular frame (a.u.)
         XX             YY             ZZ             XY             XZ             YZ
 ------------------------------------------------------------------------------------------
        0.141456       0.123536      -0.264991       0.001707       0.031906      -0.064604

 Principal components (a.u.) and orientation 
 of principal axis w.r.t. absolute frame                      Asymmetry parameter eta
 --------------------------------------------------------------------------------------
       -0.277859       0.144923       0.132936                       0.043143

       -0.075551       0.952009       0.296598
        0.158762      -0.282169       0.946137
        0.984422       0.118570      -0.129825
  

 ------------------------------------------------------------
   Atom      X         Y         Z
 ------------------------------------------------------------
   31 H    5.19529  -4.33658   0.48142
 ------------------------------------------------------------

 Electric field gradient in molecular frame (a.u.)
         XX             YY             ZZ             XY             XZ             YZ
 ------------------------------------------------------------------------------------------
       -0.216617       0.082035       0.134583       0.138303       0.056244      -0.019890

 Principal components (a.u.) and orientation 
 of principal axis w.r.t. absolute frame                      Asymmetry parameter eta
 --------------------------------------------------------------------------------------
       -0.279412       0.143698       0.135714                       0.028576

        0.921781       0.222004       0.317859
       -0.360553       0.189404       0.913306
       -0.142553       0.956473      -0.254633
  

 ------------------------------------------------------------
   Atom      X         Y         Z
 ------------------------------------------------------------
   32 H    1.70122  -7.22128   1.27081
 ------------------------------------------------------------

 Electric field gradient in molecular frame (a.u.)
         XX             YY             ZZ             XY             XZ             YZ
 ------------------------------------------------------------------------------------------
        0.124473      -0.112893      -0.011581       0.047406      -0.036455       0.200554

 Principal components (a.u.) and orientation 
 of principal axis w.r.t. absolute frame                      Asymmetry parameter eta
 --------------------------------------------------------------------------------------
       -0.277975       0.144627       0.133348                       0.040578

       -0.146979       0.031888       0.988626
        0.780462       0.617772       0.096105
       -0.607681       0.785710      -0.115687
  

 ------------------------------------------------------------
   Atom      X         Y         Z
 ------------------------------------------------------------
   33 H    1.74855  -6.26340  -1.91783
 ------------------------------------------------------------

 Electric field gradient in molecular frame (a.u.)
         XX             YY             ZZ             XY             XZ             YZ
 ------------------------------------------------------------------------------------------
        0.123923       0.099812      -0.223735       0.022778       0.068509      -0.126902

 Principal components (a.u.) and orientation 
 of principal axis w.r.t. absolute frame                      Asymmetry parameter eta
 --------------------------------------------------------------------------------------
       -0.280458       0.143745       0.136713                       0.025075

       -0.175747      -0.116296       0.977542
        0.321083       0.931924       0.168594
        0.930601      -0.343502       0.126442
  

 ------------------------------------------------------------
   Atom      X         Y         Z
 ------------------------------------------------------------
   34 H   -5.04871  -6.15664   1.18898
 ------------------------------------------------------------

 Electric field gradient in molecular frame (a.u.)
         XX             YY             ZZ             XY             XZ             YZ
 ------------------------------------------------------------------------------------------
       -0.236636       0.093271       0.143365       0.129703       0.031108      -0.007501

 Principal components (a.u.) and orientation 
 of principal axis w.r.t. absolute frame                      Asymmetry parameter eta
 --------------------------------------------------------------------------------------
       -0.283896       0.146831       0.137065                       0.034397

        0.942574       0.175359       0.284259
       -0.325618       0.293027       0.898948
       -0.074343       0.939885      -0.333300
  

 ------------------------------------------------------------
   Atom      X         Y         Z
 ------------------------------------------------------------
   35 H   -3.07968  -8.34237  -0.37880
 ------------------------------------------------------------

 Electric field gradient in molecular frame (a.u.)
         XX             YY             ZZ             XY             XZ             YZ
 ------------------------------------------------------------------------------------------
        0.142897      -0.087452      -0.055445       0.000931       0.007393      -0.214146

 Principal components (a.u.) and orientation 
 of principal axis w.r.t. absolute frame                      Asymmetry parameter eta
 --------------------------------------------------------------------------------------
       -0.286267       0.147921       0.138346                       0.033449

       -0.013310       0.695044       0.718844
        0.732816      -0.482334       0.479932
        0.680297       0.533168      -0.502919
  

 ------------------------------------------------------------
   Atom      X         Y         Z
 ------------------------------------------------------------
   36 H   -2.57492  -7.61240   2.87776
 ------------------------------------------------------------

 Electric field gradient in molecular frame (a.u.)
         XX             YY             ZZ             XY             XZ             YZ
 ------------------------------------------------------------------------------------------
        0.111321       0.083509      -0.194829       0.037720      -0.100525       0.145688

 Principal components (a.u.) and orientation 
 of principal axis w.r.t. absolute frame                      Asymmetry parameter eta
 --------------------------------------------------------------------------------------
       -0.286090       0.148486       0.137604                       0.038037

        0.260605      -0.478514       0.838516
       -0.376948       0.749160       0.544674
        0.888817       0.458022      -0.014860
  

 ------------------------------------------------------------
   Atom      X         Y         Z
 ------------------------------------------------------------
   37 H   -6.35870   4.23588  -1.76014
 ------------------------------------------------------------

 Electric field gradient in molecular frame (a.u.)
         XX             YY             ZZ             XY             XZ             YZ
 ------------------------------------------------------------------------------------------
       -0.139963       0.080147       0.059816       0.135717       0.148731      -0.074364

 Principal components (a.u.) and orientation 
 of principal axis w.r.t. absolute frame                      Asymmetry parameter eta
 --------------------------------------------------------------------------------------
       -0.284844       0.146140       0.138704                       0.026105

        0.811695       0.228059       0.537717
       -0.390343       0.896648       0.208939
       -0.434492      -0.379489       0.816826
  

 ------------------------------------------------------------
   Atom      X         Y         Z
 ------------------------------------------------------------
   38 H   -4.56732   4.19379  -4.58579
 ------------------------------------------------------------

 Electric field gradient in molecular frame (a.u.)
         XX             YY             ZZ             XY             XZ             YZ
 ------------------------------------------------------------------------------------------
        0.138459       0.086545      -0.225004      -0.013534       0.022167       0.149302

 Principal components (a.u.) and orientation 
 of principal axis w.r.t. absolute frame                      Asymmetry parameter eta
 --------------------------------------------------------------------------------------
       -0.286543       0.148661       0.137882                       0.037619

       -0.060167      -0.442777       0.894611
       -0.372740       0.841371       0.391357
        0.925983       0.309911       0.215663
  

 ------------------------------------------------------------
   Atom      X         Y         Z
 ------------------------------------------------------------
   39 H   -4.98882   1.39648  -2.85136
 ------------------------------------------------------------

 Electric field gradient in molecular frame (a.u.)
         XX             YY             ZZ             XY             XZ             YZ
 ------------------------------------------------------------------------------------------
        0.134722      -0.275433       0.140711      -0.062813      -0.011972      -0.033049

 Principal components (a.u.) and orientation 
 of principal axis w.r.t. absolute frame                      Asymmetry parameter eta
 --------------------------------------------------------------------------------------
       -0.287610       0.150736       0.136873                       0.048202

        0.148862       0.723406       0.674184
        0.985600      -0.053241      -0.160495
        0.080209      -0.688367       0.720914
  

 ------------------------------------------------------------
   Atom      X         Y         Z
 ------------------------------------------------------------
   40 H    2.95347   2.18496   3.57153
 ------------------------------------------------------------

 Electric field gradient in molecular frame (a.u.)
         XX             YY             ZZ             XY             XZ             YZ
 ------------------------------------------------------------------------------------------
       -0.217367       0.105956       0.111411       0.123764       0.101980      -0.036426

 Principal components (a.u.) and orientation 
 of principal axis w.r.t. absolute frame                      Asymmetry parameter eta
 --------------------------------------------------------------------------------------
       -0.288611       0.148280       0.140331                       0.027540

        0.913868       0.259329       0.312400
       -0.310773       0.941935       0.127192
       -0.261277      -0.213322       0.941397
  

 ------------------------------------------------------------
   Atom      X         Y         Z
 ------------------------------------------------------------
   41 H    5.34524  -0.04506   4.22961
 ------------------------------------------------------------

 Electric field gradient in molecular frame (a.u.)
         XX             YY             ZZ             XY             XZ             YZ
 ------------------------------------------------------------------------------------------
        0.122035      -0.118595      -0.003441       0.082822      -0.062322       0.194693

 Principal components (a.u.) and orientation 
 of principal axis w.r.t. absolute frame                      Asymmetry parameter eta
 --------------------------------------------------------------------------------------
       -0.290113       0.148122       0.141991                       0.021131

       -0.243893       0.968244       0.054957
        0.776808       0.161118       0.608778
       -0.580590      -0.191168       0.791435
  

 ------------------------------------------------------------
   Atom      X         Y         Z
 ------------------------------------------------------------
   42 H    6.16623   3.08069   3.46962
 ------------------------------------------------------------

 Electric field gradient in molecular frame (a.u.)
         XX             YY             ZZ             XY             XZ             YZ
 ------------------------------------------------------------------------------------------
       -0.032797      -0.089163       0.121961      -0.206353      -0.057902      -0.067022

 Principal components (a.u.) and orientation 
 of principal axis w.r.t. absolute frame                      Asymmetry parameter eta
 --------------------------------------------------------------------------------------
       -0.288367       0.147319       0.141048                       0.021747

        0.642562       0.742144      -0.190619
        0.736612      -0.666803      -0.113028
        0.210989       0.067785       0.975135
  

 Task  times  cpu:      471.0s     wall:      473.2s


                                NWChem Input Module
                                -------------------


 Summary of allocated global arrays
-----------------------------------
  No active global arrays


                         GA Statistics for process    0
                         ------------------------------

       create   destroy   get      put      acc     scatter   gather  read&inc
calls:  210      210     5.44e+05 7373     3.93e+05    0        0     5675     
number of processes/call 1.00e+00 1.15e+00 1.00e+00 0.00e+00 0.00e+00
bytes total:             5.49e+08 6.03e+07 3.29e+08 0.00e+00 0.00e+00 4.54e+04
bytes remote:            1.14e+08 2.04e+07 5.37e+07 0.00e+00 0.00e+00 0.00e+00
Max memory consumed for GA by this process: 10446976 bytes

MA_summarize_allocated_blocks: starting scan ...
MA_summarize_allocated_blocks: scan completed: 0 heap blocks, 0 stack blocks
MA usage statistics:

	allocation statistics:
					      heap	     stack
					      ----	     -----
	current number of blocks	         0	         0
	maximum number of blocks	        22	        51
	current total bytes		         0	         0
	maximum total bytes		   9712512	  22540216
	maximum total K-bytes		      9713	     22541
	maximum total M-bytes		        10	        23


                                     CITATION
                                     --------
                Please cite the following reference when publishing
                           results obtained with NWChem:

                 M. Valiev, E.J. Bylaska, N. Govind, K. Kowalski,
              T.P. Straatsma, H.J.J. van Dam, D. Wang, J. Nieplocha,
                        E. Apra, T.L. Windus, W.A. de Jong
                 "NWChem: a comprehensive and scalable open-source
                  solution for large scale molecular simulations"
                      Comput. Phys. Commun. 181, 1477 (2010)
                           doi:10.1016/j.cpc.2010.04.018

                                      AUTHORS
                                      -------
          E. Apra, E. J. Bylaska, W. A. de Jong, N. Govind, K. Kowalski,
       T. P. Straatsma, M. Valiev, H. J. J. van Dam, D. Wang, T. L. Windus,
        J. Hammond, J. Autschbach, K. Bhaskaran-Nair, J. Brabec, K. Lopata,
       S. A. Fischer, S. Krishnamoorthy, W. Ma, M. Klemm, O. Villa, Y. Chen,
    V. Anisimov, F. Aquino, S. Hirata, M. T. Hackler, T. Risthaus, M. Malagoli,
       A. Marenich, A. Otero-de-la-Roza, J. Mullin, P. Nichols, R. Peverati,
     J. Pittner, Y. Zhao, P.-D. Fan, A. Fonari, M. Williamson, R. J. Harrison,
       J. R. Rehr, M. Dupuis, D. Silverstein, D. M. A. Smith, J. Nieplocha,
        V. Tipparaju, M. Krishnan, B. E. Van Kuiken, A. Vazquez-Mayagoitia,
        L. Jensen, M. Swart, Q. Wu, T. Van Voorhis, A. A. Auer, M. Nooijen,
      L. D. Crosby, E. Brown, G. Cisneros, G. I. Fann, H. Fruchtl, J. Garza,
        K. Hirao, R. A. Kendall, J. A. Nichols, K. Tsemekhman, K. Wolinski,
     J. Anchell, D. E. Bernholdt, P. Borowski, T. Clark, D. Clerc, H. Dachsel,
   M. J. O. Deegan, K. Dyall, D. Elwood, E. Glendening, M. Gutowski, A. C. Hess,
         J. Jaffe, B. G. Johnson, J. Ju, R. Kobayashi, R. Kutteh, Z. Lin,
   R. Littlefield, X. Long, B. Meng, T. Nakajima, S. Niu, L. Pollack, M. Rosing,
   K. Glaesemann, G. Sandrone, M. Stave, H. Taylor, G. Thomas, J. H. van Lenthe,
                               A. T. Wong, Z. Zhang.

 Total times  cpu:      471.4s     wall:      473.6s
