# Supplementary material for: Reference-free NOE NMR analysis
Source: Chem Sci. 2020 Aug 31;11(36):9930–6. doi: 10.1039/d0sc02970j (PMC8162118; doi:10.1039/d0sc02970j)
Supplement: SC-011-D0SC02970J-s002 [file SC-011-D0SC02970J-s002.piz › artemisinin_structures/artemisin_RSSSRRR/artemisin_RSSSRRR_b36312.nw]

start molecule

title molecule
 

geometry units angstroms print xyz autosym
  C       -4.36890        5.02490       -3.06050
  O       -3.29090        5.27370       -3.94690
  C       -2.93350        4.16910       -4.66200
  C       -3.19400        2.81340       -3.99230
  C       -3.09280        2.92800       -2.44450
  C       -3.96570        4.10320       -1.88690
  C       -1.58120        2.99350       -2.12340
  C       -1.26030        3.44800       -0.71830
  C       -1.85020        4.82680       -0.44430
  C       -3.38620        4.74630       -0.57070
  C       -4.02940        6.07260       -0.12180
  C       -5.55140        6.10090       -0.22420
  C       -6.03050        5.78030       -1.64320
  O       -5.03350        6.19600       -2.59830
  C       -7.31040        6.55030       -1.96250
  O       -2.40200        4.26450       -5.76290
  C       -4.46600        2.13350       -4.49340
  C       -1.18130        5.91890       -1.28320
  O       -6.36650        4.38030       -1.77570
  O       -5.22010        3.52320       -1.39660
  H       -5.13510        4.55530       -3.68890
  H       -2.36690        2.17090       -4.33000
  H       -3.46240        1.98980       -2.00680
  H       -1.05810        3.64640       -2.83220
  H       -1.14740        1.99600       -2.27470
  H       -0.17300        3.46680       -0.57630
  H       -1.65460        2.72100        0.00290
  H       -1.61480        5.06220        0.60360
  H       -3.67620        4.04120        0.22800
  H       -3.62970        6.91020       -0.70460
  H       -3.74810        6.27580        0.91980
  H       -5.86690        7.11220        0.06270
  H       -5.99660        5.41080        0.50220
  H       -7.65960        6.30650       -2.97290
  H       -8.11660        6.28790       -1.26920
  H       -7.14590        7.63270       -1.93220
  H       -4.55260        2.21980       -5.58170
  H       -4.44350        1.06730       -4.24200
  H       -5.37920        2.54140       -4.05530
  H       -1.46190        5.87150       -2.33610
  H       -1.43970        6.91570       -0.91310
  H       -0.09050        5.83440       -1.22440
end
BASIS "ao basis" PRINT
* library 6-31G*
END
scf
 direct
end
dft
xc b3lyp
end
property
 efieldgrad
end
task dft property
