# Supplementary material for: Reference-free NOE NMR analysis
Source: Chem Sci. 2020 Aug 31;11(36):9930–6. doi: 10.1039/d0sc02970j (PMC8162118; doi:10.1039/d0sc02970j)
Supplement: SC-011-D0SC02970J-s002 [file SC-011-D0SC02970J-s002.piz › artemisinin_structures/artemisin_RSSSRRR/artemisin_RSSSRRR_b36311.out.xyz]

42
./artemisin_RSSSRRR_b36311.out
C         -0.96535       -0.36102        0.52872
O         -0.85631        0.69701        1.47403
C         -1.07444        1.95379        1.03005
C         -1.23539        2.15060       -0.46691
C         -0.35444        1.21851       -1.34329
C         -0.02256       -0.14351       -0.67267
C          0.91970        1.94881       -1.80723
C          1.87683        2.19772       -0.65192
C          2.32548        0.90253        0.03946
C          1.50890       -0.34543       -0.39825
C          1.84898       -1.59423        0.44045
C          1.04043       -2.84401        0.07497
C         -0.47858       -2.61957        0.18434
O         -0.74896       -1.61933        1.17343
C         -1.17594       -3.90315        0.62882
O         -1.15265        2.89469        1.81462
C         -2.71853        2.09517       -0.84391
C          2.47936        1.12509        1.54647
O         -1.06664       -2.26038       -1.07781
O         -0.29849       -1.16361       -1.68040
H         -2.01072       -0.40298        0.20281
H         -0.92383        3.18749       -0.65670
H         -0.91771        1.02297       -2.26751
H          0.65572        2.90508       -2.27550
H          1.42105        1.36251       -2.58767
H          1.41448        2.88275        0.06806
H          2.76125        2.72682       -1.02943
H          3.35036        0.71376       -0.31648
H          1.93087       -0.59218       -1.38841
H          1.69431       -1.39261        1.50663
H          2.91668       -1.82274        0.32903
H          1.35249       -3.62965        0.77513
H          1.30916       -3.19138       -0.92971
H         -2.25881       -3.74556        0.69754
H         -1.01143       -4.71382       -0.08892
H         -0.83485       -4.22302        1.61915
H         -3.31268        2.73860       -0.18544
H         -2.86403        2.44529       -1.87162
H         -3.13456        1.08726       -0.77680
H          1.51704        1.20847        2.05294
H          3.04293        0.31182        2.01413
H          3.04004        2.04614        1.74317
