# Supplementary material for: Reference-free NOE NMR analysis
Source: Chem Sci. 2020 Aug 31;11(36):9930–6. doi: 10.1039/d0sc02970j (PMC8162118; doi:10.1039/d0sc02970j)
Supplement: SC-011-D0SC02970J-s002 [file SC-011-D0SC02970J-s002.piz › artemisinin_structures/artemisin_RSSSRRR/artemisin_RSSSRRR_b36311.nw]

start molecule

title molecule
 

geometry units angstroms print xyz autosym
  C       -4.55920        4.92560       -3.07420
  O       -3.45630        5.28000       -3.90060
  C       -2.70820        4.27520       -4.40550
  C       -2.99180        2.87000       -3.90500
  C       -3.40130        2.78330       -2.40910
  C       -4.11280        4.05900       -1.87870
  C       -2.19340        2.40080       -1.53350
  C       -1.17510        3.52780       -1.45770
  C       -1.76150        4.82230       -0.87700
  C       -3.31030        4.79530       -0.74940
  C       -3.89050        6.16490       -0.34180
  C       -5.41950        6.20230       -0.24150
  C       -6.10940        5.78550       -1.55300
  O       -5.26360        6.10130       -2.66510
  C       -7.41430        6.55680       -1.73680
  O       -1.84280        4.49560       -5.24780
  C       -3.98960        2.17590       -4.83640
  C       -1.15360        6.04440       -1.57070
  O       -6.46310        4.39170       -1.56130
  O       -5.29820        3.58950       -1.16690
  H       -5.27850        4.38650       -3.70090
  H       -2.04640        2.32320       -4.02930
  H       -4.09460        1.93450       -2.31650
  H       -1.71140        1.49900       -1.93080
  H       -2.53430        2.13720       -0.52430
  H       -0.74840        3.70580       -2.45150
  H       -0.33210        3.20510       -0.83330
  H       -1.38960        4.88050        0.15790
  H       -3.48160        4.17840        0.15030
  H       -3.58040        6.93870       -1.05340
  H       -3.46850        6.46050        0.62730
  H       -5.68760        7.23700        0.00820
  H       -5.76210        5.57740        0.59180
  H       -7.91010        6.25290       -2.66630
  H       -8.11260        6.35750       -0.91700
  H       -7.23680        7.63530       -1.80570
  H       -3.68650        2.28500       -5.88370
  H       -4.03760        1.10450       -4.61340
  H       -5.00170        2.57720       -4.74650
  H       -1.53640        6.17870       -2.58310
  H       -1.34910        6.96150       -1.00640
  H       -0.06400        5.94560       -1.63710
end
BASIS "ao basis" PRINT
* library 6-31G*
END
scf
 direct
end
dft
xc b3lyp
end
property
 efieldgrad
end
task dft property
