# Supplementary material for: Reference-free NOE NMR analysis
Source: Chem Sci. 2020 Aug 31;11(36):9930–6. doi: 10.1039/d0sc02970j (PMC8162118; doi:10.1039/d0sc02970j)
Supplement: SC-011-D0SC02970J-s002 [file SC-011-D0SC02970J-s002.piz › artemisinin_structures/artemisin_RSSSRRR/artemisin_RSSSRRR_b36312.out.xyz]

42
./artemisin_RSSSRRR_b36312.out
C         -0.90078       -0.20220        0.55692
O         -0.89438        0.89720        1.45188
C         -1.38527        2.03698        0.88693
C         -1.21324        2.17022       -0.63193
C          0.06833        1.43267       -1.11429
C          0.13052       -0.03970       -0.58302
C          1.25396        2.34595       -0.72374
C          2.60665        1.67518       -0.78819
C          2.65022        0.44997        0.11796
C          1.59893       -0.56904       -0.37007
C          1.73850       -1.89337        0.40514
C          0.72963       -2.96609        0.00614
C         -0.71220       -2.46806        0.14385
O         -0.78562       -1.47418        1.18589
C         -1.63790       -3.61415        0.54702
O         -1.90213        2.91651        1.56727
C         -2.47757        1.81424       -1.41044
C          2.56028        0.82349        1.59994
O         -1.21641       -1.97659       -1.11896
O         -0.33821       -0.91522       -1.66194
H         -1.92466       -0.22824        0.16517
H         -1.05826        3.24622       -0.80271
H          0.05127        1.39949       -2.21293
H          1.11456        2.76032        0.28183
H          1.26324        3.21453       -1.39572
H          3.38635        2.38916       -0.49659
H          2.82433        1.38416       -1.82359
H          3.64219       -0.00346       -0.02102
H          1.94388       -0.83242       -1.38536
H          1.64716       -1.71910        1.48323
H          2.74923       -2.29482        0.25476
H          0.90025       -3.82134        0.67249
H          0.92529       -3.31445       -1.01487
H         -2.67166       -3.25795        0.62918
H         -1.62970       -4.41459       -0.20045
H         -1.36259       -4.02831        1.52285
H         -3.36488        2.24153       -0.93143
H         -2.41692        2.21926       -2.42670
H         -2.63997        0.73898       -1.50887
H          1.56291        1.15623        1.88997
H          2.82858       -0.02385        2.23821
H          3.26303        1.63023        1.83604
