# Supplementary material for: Reference-free NOE NMR analysis
Source: Chem Sci. 2020 Aug 31;11(36):9930–6. doi: 10.1039/d0sc02970j (PMC8162118; doi:10.1039/d0sc02970j)
Supplement: SC-011-D0SC02970J-s002 [file SC-011-D0SC02970J-s002.piz › artemisinin_structures/artemisin_RRSRRRR/artemisin_RRSRRRR_b36311.out]

 argument  1 = artemisin_SRRRRRR/artemisin_SRRRRRR_b36311.nw
                                         
                                         


              Northwest Computational Chemistry Package (NWChem) 6.6
              ------------------------------------------------------


                    Environmental Molecular Sciences Laboratory
                       Pacific Northwest National Laboratory
                                Richland, WA 99352

                              Copyright (c) 1994-2015
                       Pacific Northwest National Laboratory
                            Battelle Memorial Institute

             NWChem is an open-source computational chemistry package
                        distributed under the terms of the
                      Educational Community License (ECL) 2.0
             A copy of the license is included with this distribution
                              in the LICENSE.TXT file

                                  ACKNOWLEDGMENT
                                  --------------

            This software and its documentation were developed at the
            EMSL at Pacific Northwest National Laboratory, a multiprogram
            national laboratory, operated for the U.S. Department of Energy
            by Battelle under Contract Number DE-AC05-76RL01830. Support
            for this work was provided by the Department of Energy Office
            of Biological and Environmental Research, Office of Basic
            Energy Sciences, and the Office of Advanced Scientific Computing.


  Warning: test file already existed: ./molecule.dir_check_s.5
           Job information
           ---------------

    hostname        = nmrserver
    program         = /home/software/NWChem/bin/nwchem
    date            = Sun Jul 23 15:20:22 2017

    compiled        = Mon_Dec_26_22:57:25_2016
    source          = /home/software/src/nwchem-6.6
    nwchem branch   = 6.6
    nwchem revision = 27746
    ga revision     = 10594
    input           = artemisin_SRRRRRR/artemisin_SRRRRRR_b36311.nw
    prefix          = molecule.
    data base       = ./molecule.db
    status          = startup
    nproc           =        6
    time left       =     -1s


           Memory information
           ------------------

    heap     =   13107200 doubles =    100.0 Mbytes
    stack    =   13107197 doubles =    100.0 Mbytes
    global   =   26214400 doubles =    200.0 Mbytes (distinct from heap & stack)
    total    =   52428797 doubles =    400.0 Mbytes
    verify   = yes
    hardfail = no 


           Directory information
           ---------------------

  0 permanent = .
  0 scratch   = .


                                NWChem Input Module
                                -------------------


                                     molecule
                                     --------

 Scaling coordinates for geometry "geometry" by  1.889725989
 (inverse scale =  0.529177249)

 C1  symmetry detected

          ------
          auto-z
          ------


                             Geometry "geometry" -> ""
                             -------------------------

 Output coordinates in angstroms (scale by  1.889725989 to convert to a.u.)

  No.       Tag          Charge          X              Y              Z
 ---- ---------------- ---------- -------------- -------------- --------------
    1 C                    6.0000    -1.07730302    -0.24310135     1.01987232
    2 O                    8.0000    -1.78983299    -1.40506815     0.56315886
    3 C                    6.0000    -1.18060576    -2.50611874     0.08362752
    4 C                    6.0000     0.25645467    -2.38858412    -0.40972819
    5 C                    6.0000     1.05821449    -1.28310083     0.30505888
    6 C                    6.0000     0.24950663     0.02453183     0.27785570
    7 C                    6.0000     2.45696357    -1.08591436    -0.31001784
    8 C                    6.0000     3.21959502     0.05444132     0.36103529
    9 C                    6.0000     2.45977499     1.38881796     0.34264118
   10 C                    6.0000     1.03229017     1.19696216     0.92845083
   11 C                    6.0000     0.24422547     2.52496314     0.99755861
   12 C                    6.0000    -0.82346192     2.76232485    -0.08093949
   13 C                    6.0000    -1.80738798     1.58694766    -0.26103369
   14 O                    8.0000    -1.96224490     0.88312917     0.97347098
   15 C                    6.0000    -3.18404888     2.10309773    -0.67205463
   16 O                    8.0000    -1.81964988    -3.55155846    -0.01968485
   17 C                    6.0000     0.94250486    -3.75635824    -0.28438663
   18 C                    6.0000     2.53508270     2.04111400    -1.04226129
   19 O                    8.0000    -1.38414549     0.69507615    -1.30176243
   20 O                    8.0000     0.02908927     0.38243187    -1.10078757
   21 H                    1.0000    -0.87948489    -0.42067147     2.08365135
   22 H                    1.0000     0.18253756    -2.15277578    -1.47973188
   23 H                    1.0000     1.19744537    -1.57963237     1.35539905
   24 H                    1.0000     2.37908097    -0.90208572    -1.38806112
   25 H                    1.0000     3.05453446    -1.99622426    -0.19167438
   26 H                    1.0000     4.20100730     0.16873494    -0.11485285
   27 H                    1.0000     3.41650038    -0.22434528     1.40466191
   28 H                    1.0000     2.99723164     2.06683273     1.02107929
   29 H                    1.0000     1.20286592     0.90876056     1.97824180
   30 H                    1.0000     0.92929589     3.38124509     1.02407834
   31 H                    1.0000    -0.26648624     2.55298246     1.97090599
   32 H                    1.0000    -0.34988195     3.00925006    -1.03800630
   33 H                    1.0000    -1.37580742     3.65865911     0.23063067
   34 H                    1.0000    -3.87875396     1.26679427    -0.81401064
   35 H                    1.0000    -3.61558648     2.75172568     0.09772791
   36 H                    1.0000    -3.13709691     2.64965132    -1.61983711
   37 H                    1.0000     0.34900985    -4.54547176    -0.75938276
   38 H                    1.0000     1.92003514    -3.76550231    -0.77449325
   39 H                    1.0000     1.07796195    -4.03397423     0.76667500
   40 H                    1.0000     2.08668426     1.42889240    -1.82749076
   41 H                    1.0000     2.05028184     3.02106829    -1.05161942
   42 H                    1.0000     3.58206723     2.20386356    -1.32312225

      Atomic Mass 
      ----------- 

      C                 12.000000
      O                 15.994910
      H                  1.007825


 Effective nuclear repulsion energy (a.u.)    1862.4185245405

            Nuclear Dipole moment (a.u.) 
            ----------------------------
        X                 Y               Z
 ---------------- ---------------- ----------------
    -0.0000000000    -0.0000000000     0.0000000000


                                Z-matrix (autoz)
                                -------- 

 Units are Angstrom for bonds and degrees for angles

      Type          Name      I     J     K     L     M      Value
      ----------- --------  ----- ----- ----- ----- ----- ----------
    1 Stretch                  1     2                       1.43752
    2 Stretch                  1     6                       1.54358
    3 Stretch                  1    14                       1.43306
    4 Stretch                  1    21                       1.09649
    5 Stretch                  2     3                       1.34663
    6 Stretch                  3     4                       1.52393
    7 Stretch                  3    16                       1.22963
    8 Stretch                  4     5                       1.54137
    9 Stretch                  4    17                       1.53531
   10 Stretch                  4    22                       1.09817
   11 Stretch                  5     6                       1.53774
   12 Stretch                  5     7                       1.54068
   13 Stretch                  5    23                       1.10024
   14 Stretch                  6    10                       1.55262
   15 Stretch                  6    20                       1.44130
   16 Stretch                  7     8                       1.52720
   17 Stretch                  7    24                       1.09637
   18 Stretch                  7    25                       1.09534
   19 Stretch                  8     9                       1.53565
   20 Stretch                  8    26                       1.09668
   21 Stretch                  8    27                       1.09802
   22 Stretch                  9    10                       1.55489
   23 Stretch                  9    18                       1.53268
   24 Stretch                  9    28                       1.09947
   25 Stretch                 10    11                       1.54577
   26 Stretch                 10    29                       1.10192
   27 Stretch                 11    12                       1.53605
   28 Stretch                 11    30                       1.09692
   29 Stretch                 11    31                       1.09955
   30 Stretch                 12    13                       1.54339
   31 Stretch                 12    32                       1.09600
   32 Stretch                 12    33                       1.09799
   33 Stretch                 13    14                       1.42946
   34 Stretch                 13    15                       1.52661
   35 Stretch                 13    19                       1.43446
   36 Stretch                 15    34                       1.09644
   37 Stretch                 15    35                       1.09522
   38 Stretch                 15    36                       1.09509
   39 Stretch                 17    37                       1.09570
   40 Stretch                 17    38                       1.09355
   41 Stretch                 17    39                       1.09551
   42 Stretch                 18    40                       1.09200
   43 Stretch                 18    41                       1.09336
   44 Stretch                 18    42                       1.09615
   45 Stretch                 19    20                       1.46129
   46 Bend                     1     2     3               123.35306
   47 Bend                     1     6     5               107.22399
   48 Bend                     1     6    10               111.27614
   49 Bend                     1     6    20               111.80298
   50 Bend                     1    14    13               110.36584
   51 Bend                     2     1     6               114.42374
   52 Bend                     2     1    14               108.59501
   53 Bend                     2     1    21               105.47119
   54 Bend                     2     3     4               118.60974
   55 Bend                     2     3    16               119.33770
   56 Bend                     3     4     5               113.30935
   57 Bend                     3     4    17               109.04050
   58 Bend                     3     4    22               105.57650
   59 Bend                     4     3    16               121.90091
   60 Bend                     4     5     6               109.15497
   61 Bend                     4     5     7               112.26554
   62 Bend                     4     5    23               108.37454
   63 Bend                     4    17    37               111.35664
   64 Bend                     4    17    38               111.73409
   65 Bend                     4    17    39               111.05947
   66 Bend                     5     4    17               111.63252
   67 Bend                     5     4    22               109.44165
   68 Bend                     5     6    10               111.68935
   69 Bend                     5     6    20               107.96932
   70 Bend                     5     7     8               111.93232
   71 Bend                     5     7    24               110.45771
   72 Bend                     5     7    25               110.23068
   73 Bend                     6     1    14               112.26996
   74 Bend                     6     1    21               109.83879
   75 Bend                     6     5     7               111.19609
   76 Bend                     6     5    23               108.21742
   77 Bend                     6    10     9               113.46333
   78 Bend                     6    10    11               114.23285
   79 Bend                     6    10    29               106.24549
   80 Bend                     6    20    19               109.42561
   81 Bend                     7     5    23               107.50106
   82 Bend                     7     8     9               113.35874
   83 Bend                     7     8    26               109.51346
   84 Bend                     7     8    27               108.51776
   85 Bend                     8     7    24               110.01889
   86 Bend                     8     7    25               107.49703
   87 Bend                     8     9    10               110.03016
   88 Bend                     8     9    18               110.87447
   89 Bend                     8     9    28               106.65379
   90 Bend                     9     8    26               110.30554
   91 Bend                     9     8    27               108.70736
   92 Bend                     9    10    11               112.26453
   93 Bend                     9    10    29               104.42351
   94 Bend                     9    18    40               113.01438
   95 Bend                     9    18    41               111.55512
   96 Bend                     9    18    42               109.97679
   97 Bend                    10     6    20               106.88227
   98 Bend                    10     9    18               115.97937
   99 Bend                    10     9    28               107.00100
  100 Bend                    10    11    12               117.11225
  101 Bend                    10    11    30               110.69083
  102 Bend                    10    11    31               107.35347
  103 Bend                    11    10    29               105.13095
  104 Bend                    11    12    13               114.03982
  105 Bend                    11    12    32               110.33980
  106 Bend                    11    12    33               106.05583
  107 Bend                    12    11    30               109.29637
  108 Bend                    12    11    31               107.14248
  109 Bend                    12    13    14               110.07533
  110 Bend                    12    13    15               110.41538
  111 Bend                    12    13    19               111.71891
  112 Bend                    13    12    32               110.19068
  113 Bend                    13    12    33               109.51788
  114 Bend                    13    15    34               110.38581
  115 Bend                    13    15    35               111.48866
  116 Bend                    13    15    36               111.29085
  117 Bend                    13    19    20               108.57771
  118 Bend                    14     1    21               105.66964
  119 Bend                    14    13    15               107.53553
  120 Bend                    14    13    19               110.63460
  121 Bend                    15    13    19               106.31680
  122 Bend                    17     4    22               107.51281
  123 Bend                    18     9    28               105.72928
  124 Bend                    24     7    25               106.51928
  125 Bend                    26     8    27               106.16599
  126 Bend                    30    11    31               104.40572
  127 Bend                    32    12    33               106.33430
  128 Bend                    34    15    35               107.04204
  129 Bend                    34    15    36               107.20522
  130 Bend                    35    15    36               109.24592
  131 Bend                    37    17    38               106.49186
  132 Bend                    37    17    39               107.48095
  133 Bend                    38    17    39               108.50249
  134 Bend                    40    18    41               108.31654
  135 Bend                    40    18    42               106.92979
  136 Bend                    41    18    42               106.75323
  137 Torsion                  1     2     3     4         -19.75196
  138 Torsion                  1     2     3    16         164.63775
  139 Torsion                  1     6     5     4          60.39764
  140 Torsion                  1     6     5     7        -175.20598
  141 Torsion                  1     6     5    23         -57.35359
  142 Torsion                  1     6    10     9         172.33597
  143 Torsion                  1     6    10    11         -57.24926
  144 Torsion                  1     6    10    29          58.17448
  145 Torsion                  1     6    20    19          13.44475
  146 Torsion                  1    14    13    12         -95.31665
  147 Torsion                  1    14    13    15         144.35425
  148 Torsion                  1    14    13    19          28.64371
  149 Torsion                  2     1     6     5         -51.32215
  150 Torsion                  2     1     6    10        -173.73025
  151 Torsion                  2     1     6    20          66.83499
  152 Torsion                  2     1    14    13         -94.28124
  153 Torsion                  2     3     4     5          28.92146
  154 Torsion                  2     3     4    17         153.90538
  155 Torsion                  2     3     4    22         -90.83761
  156 Torsion                  3     2     1     6          31.90929
  157 Torsion                  3     2     1    14         158.20312
  158 Torsion                  3     2     1    21         -88.91693
  159 Torsion                  3     4     5     6         -50.27426
  160 Torsion                  3     4     5     7        -174.04061
  161 Torsion                  3     4     5    23          67.37803
  162 Torsion                  3     4    17    37          51.77037
  163 Torsion                  3     4    17    38         170.71818
  164 Torsion                  3     4    17    39         -67.97769
  165 Torsion                  4     5     6    10        -177.45171
  166 Torsion                  4     5     6    20         -60.22223
  167 Torsion                  4     5     7     8         177.33255
  168 Torsion                  4     5     7    24          54.37020
  169 Torsion                  4     5     7    25         -63.07574
  170 Torsion                  5     4     3    16        -155.58630
  171 Torsion                  5     4    17    37         177.72773
  172 Torsion                  5     4    17    38         -63.32446
  173 Torsion                  5     4    17    39          57.97967
  174 Torsion                  5     6     1    14        -175.68388
  175 Torsion                  5     6     1    21          67.05647
  176 Torsion                  5     6    10     9          52.54372
  177 Torsion                  5     6    10    11        -177.04151
  178 Torsion                  5     6    10    29         -61.61777
  179 Torsion                  5     6    20    19         131.15608
  180 Torsion                  5     7     8     9         -55.58537
  181 Torsion                  5     7     8    26        -179.23375
  182 Torsion                  5     7     8    27          65.28518
  183 Torsion                  6     1    14    13          33.25030
  184 Torsion                  6     5     4    17        -173.84858
  185 Torsion                  6     5     4    22          67.25175
  186 Torsion                  6     5     7     8          54.71270
  187 Torsion                  6     5     7    24         -68.24966
  188 Torsion                  6     5     7    25         174.30441
  189 Torsion                  6    10     9     8         -51.36757
  190 Torsion                  6    10     9    18          75.46956
  191 Torsion                  6    10     9    28        -166.86335
  192 Torsion                  6    10    11    12         -28.24761
  193 Torsion                  6    10    11    30        -154.42017
  194 Torsion                  6    10    11    31          92.21127
  195 Torsion                  6    20    19    13          47.80422
  196 Torsion                  7     5     4    17          62.38507
  197 Torsion                  7     5     4    22         -56.51460
  198 Torsion                  7     5     6    10         -53.05533
  199 Torsion                  7     5     6    20          64.17415
  200 Torsion                  7     8     9    10          52.85283
  201 Torsion                  7     8     9    18         -76.79232
  202 Torsion                  7     8     9    28         168.56772
  203 Torsion                  8     7     5    23         -63.57254
  204 Torsion                  8     9    10    11         177.24150
  205 Torsion                  8     9    10    29          63.88000
  206 Torsion                  8     9    18    40          61.17109
  207 Torsion                  8     9    18    41        -176.49099
  208 Torsion                  8     9    18    42         -58.23824
  209 Torsion                  9     8     7    24          67.62530
  210 Torsion                  9     8     7    25        -176.77001
  211 Torsion                  9    10     6    20         -65.33964
  212 Torsion                  9    10    11    12         102.75470
  213 Torsion                  9    10    11    30         -23.41785
  214 Torsion                  9    10    11    31        -136.78642
  215 Torsion                 10     6     1    14          61.90802
  216 Torsion                 10     6     1    21         -55.35162
  217 Torsion                 10     6     5    23          64.79706
  218 Torsion                 10     6    20    19        -108.54890
  219 Torsion                 10     9     8    26         176.06665
  220 Torsion                 10     9     8    27         -67.91068
  221 Torsion                 10     9    18    40         -65.24245
  222 Torsion                 10     9    18    41          57.09547
  223 Torsion                 10     9    18    42         175.34822
  224 Torsion                 10    11    12    13          50.22103
  225 Torsion                 10    11    12    32         -74.41860
  226 Torsion                 10    11    12    33         170.82216
  227 Torsion                 11    10     6    20          65.07513
  228 Torsion                 11    10     9    18         -55.92137
  229 Torsion                 11    10     9    28          61.74572
  230 Torsion                 11    12    13    14          29.44378
  231 Torsion                 11    12    13    15         148.01899
  232 Torsion                 11    12    13    19         -93.88539
  233 Torsion                 12    11    10    29        -144.32040
  234 Torsion                 12    13    15    34         179.18026
  235 Torsion                 12    13    15    35         -61.98339
  236 Torsion                 12    13    15    36          60.26654
  237 Torsion                 12    13    19    20          48.14736
  238 Torsion                 13    12    11    30         177.07889
  239 Torsion                 13    12    11    31         -70.34899
  240 Torsion                 13    14     1    21         152.97026
  241 Torsion                 14     1     6    20         -57.52673
  242 Torsion                 14    13    12    32         154.16298
  243 Torsion                 14    13    12    33         -89.20375
  244 Torsion                 14    13    15    34         -60.70596
  245 Torsion                 14    13    15    35          58.13039
  246 Torsion                 14    13    15    36        -179.61968
  247 Torsion                 14    13    19    20         -74.86437
  248 Torsion                 15    13    12    32         -87.26180
  249 Torsion                 15    13    12    33          29.37146
  250 Torsion                 15    13    19    20         168.66764
  251 Torsion                 16     3     4    17         -30.60238
  252 Torsion                 16     3     4    22          84.65462
  253 Torsion                 17     4     5    23         -56.19629
  254 Torsion                 18     9     8    26          46.42150
  255 Torsion                 18     9     8    27         162.44417
  256 Torsion                 18     9    10    29        -169.28287
  257 Torsion                 19    13    12    32          30.83382
  258 Torsion                 19    13    12    33         147.46709
  259 Torsion                 19    13    15    34          57.82225
  260 Torsion                 19    13    15    35         176.65860
  261 Torsion                 19    13    15    36         -61.09147
  262 Torsion                 20     6     1    21        -174.78638
  263 Torsion                 20     6     5    23        -177.97346
  264 Torsion                 20     6    10    29        -179.50113
  265 Torsion                 22     4     5    23        -175.09596
  266 Torsion                 22     4    17    37         -62.23193
  267 Torsion                 22     4    17    38          56.71588
  268 Torsion                 22     4    17    39         178.02001
  269 Torsion                 23     5     7    24         173.46511
  270 Torsion                 23     5     7    25          56.01917
  271 Torsion                 24     7     8    26         -56.02309
  272 Torsion                 24     7     8    27        -171.50415
  273 Torsion                 25     7     8    26          59.58161
  274 Torsion                 25     7     8    27         -55.89946
  275 Torsion                 26     8     9    28         -68.21846
  276 Torsion                 27     8     9    28          47.80421
  277 Torsion                 28     9    10    29         -51.61578
  278 Torsion                 28     9    18    40         176.38862
  279 Torsion                 28     9    18    41         -61.27346
  280 Torsion                 28     9    18    42          56.97929
  281 Torsion                 29    10    11    30          89.50705
  282 Torsion                 29    10    11    31         -23.86152
  283 Torsion                 30    11    12    32          52.43926
  284 Torsion                 30    11    12    33         -62.31998
  285 Torsion                 31    11    12    32         165.01138
  286 Torsion                 31    11    12    33          50.25214


            XYZ format geometry
            -------------------
    42
 geometry
 C                    -1.07730302    -0.24310135     1.01987232
 O                    -1.78983299    -1.40506815     0.56315886
 C                    -1.18060576    -2.50611874     0.08362752
 C                     0.25645467    -2.38858412    -0.40972819
 C                     1.05821449    -1.28310083     0.30505888
 C                     0.24950663     0.02453183     0.27785570
 C                     2.45696357    -1.08591436    -0.31001784
 C                     3.21959502     0.05444132     0.36103529
 C                     2.45977499     1.38881796     0.34264118
 C                     1.03229017     1.19696216     0.92845083
 C                     0.24422547     2.52496314     0.99755861
 C                    -0.82346192     2.76232485    -0.08093949
 C                    -1.80738798     1.58694766    -0.26103369
 O                    -1.96224490     0.88312917     0.97347098
 C                    -3.18404888     2.10309773    -0.67205463
 O                    -1.81964988    -3.55155846    -0.01968485
 C                     0.94250486    -3.75635824    -0.28438663
 C                     2.53508270     2.04111400    -1.04226129
 O                    -1.38414549     0.69507615    -1.30176243
 O                     0.02908927     0.38243187    -1.10078757
 H                    -0.87948489    -0.42067147     2.08365135
 H                     0.18253756    -2.15277578    -1.47973188
 H                     1.19744537    -1.57963237     1.35539905
 H                     2.37908097    -0.90208572    -1.38806112
 H                     3.05453446    -1.99622426    -0.19167438
 H                     4.20100730     0.16873494    -0.11485285
 H                     3.41650038    -0.22434528     1.40466191
 H                     2.99723164     2.06683273     1.02107929
 H                     1.20286592     0.90876056     1.97824180
 H                     0.92929589     3.38124509     1.02407834
 H                    -0.26648624     2.55298246     1.97090599
 H                    -0.34988195     3.00925006    -1.03800630
 H                    -1.37580742     3.65865911     0.23063067
 H                    -3.87875396     1.26679427    -0.81401064
 H                    -3.61558648     2.75172568     0.09772791
 H                    -3.13709691     2.64965132    -1.61983711
 H                     0.34900985    -4.54547176    -0.75938276
 H                     1.92003514    -3.76550231    -0.77449325
 H                     1.07796195    -4.03397423     0.76667500
 H                     2.08668426     1.42889240    -1.82749076
 H                     2.05028184     3.02106829    -1.05161942
 H                     3.58206723     2.20386356    -1.32312225

 ==============================================================================
                                internuclear distances
 ------------------------------------------------------------------------------
       center one      |      center two      | atomic units |  angstroms
 ------------------------------------------------------------------------------
    2 O                |   1 C                |     2.71651  |     1.43752
    3 C                |   2 O                |     2.54477  |     1.34663
    4 C                |   3 C                |     2.87981  |     1.52393
    5 C                |   4 C                |     2.91277  |     1.54137
    6 C                |   1 C                |     2.91694  |     1.54358
    6 C                |   5 C                |     2.90591  |     1.53774
    7 C                |   5 C                |     2.91147  |     1.54068
    8 C                |   7 C                |     2.88598  |     1.52720
    9 C                |   8 C                |     2.90196  |     1.53565
   10 C                |   6 C                |     2.93402  |     1.55262
   10 C                |   9 C                |     2.93832  |     1.55489
   11 C                |  10 C                |     2.92108  |     1.54577
   12 C                |  11 C                |     2.90272  |     1.53605
   13 C                |  12 C                |     2.91659  |     1.54339
   14 O                |   1 C                |     2.70810  |     1.43306
   14 O                |  13 C                |     2.70128  |     1.42946
   15 C                |  13 C                |     2.88488  |     1.52661
   16 O                |   3 C                |     2.32367  |     1.22963
   17 C                |   4 C                |     2.90132  |     1.53531
   18 C                |   9 C                |     2.89635  |     1.53268
   19 O                |  13 C                |     2.71074  |     1.43446
   20 O                |   6 C                |     2.72365  |     1.44130
   21 H                |   1 C                |     2.07206  |     1.09649
   22 H                |   4 C                |     2.07524  |     1.09817
   23 H                |   5 C                |     2.07915  |     1.10024
   24 H                |   7 C                |     2.07185  |     1.09637
   25 H                |   7 C                |     2.06988  |     1.09534
   26 H                |   8 C                |     2.07242  |     1.09668
   27 H                |   8 C                |     2.07496  |     1.09802
   28 H                |   9 C                |     2.07770  |     1.09947
   29 H                |  10 C                |     2.08232  |     1.10192
   30 H                |  11 C                |     2.07289  |     1.09692
   31 H                |  11 C                |     2.07785  |     1.09955
   32 H                |  12 C                |     2.07115  |     1.09600
   33 H                |  12 C                |     2.07490  |     1.09799
   34 H                |  15 C                |     2.07196  |     1.09644
   35 H                |  15 C                |     2.06967  |     1.09522
   36 H                |  15 C                |     2.06942  |     1.09509
   37 H                |  17 C                |     2.07057  |     1.09570
   38 H                |  17 C                |     2.06651  |     1.09355
   39 H                |  17 C                |     2.07022  |     1.09551
   40 H                |  18 C                |     2.06358  |     1.09200
   41 H                |  18 C                |     2.06615  |     1.09336
   42 H                |  18 C                |     2.07142  |     1.09615
 ------------------------------------------------------------------------------
                         number of included internuclear distances:         44
 ==============================================================================


 ==============================================================================
                                 internuclear angles
 ------------------------------------------------------------------------------
        center 1       |       center 2       |       center 3       |  degrees
 ------------------------------------------------------------------------------
    2 O                |   1 C                |   6 C                |   114.42
    2 O                |   1 C                |  14 O                |   108.60
    2 O                |   1 C                |  21 H                |   105.47
    6 C                |   1 C                |  14 O                |   112.27
    6 C                |   1 C                |  21 H                |   109.84
   14 O                |   1 C                |  21 H                |   105.67
    1 C                |   2 O                |   3 C                |   123.35
    2 O                |   3 C                |   4 C                |   118.61
    2 O                |   3 C                |  16 O                |   119.34
    4 C                |   3 C                |  16 O                |   121.90
    3 C                |   4 C                |   5 C                |   113.31
    3 C                |   4 C                |  17 C                |   109.04
    3 C                |   4 C                |  22 H                |   105.58
    5 C                |   4 C                |  17 C                |   111.63
    5 C                |   4 C                |  22 H                |   109.44
   17 C                |   4 C                |  22 H                |   107.51
    4 C                |   5 C                |   6 C                |   109.15
    4 C                |   5 C                |   7 C                |   112.27
    4 C                |   5 C                |  23 H                |   108.37
    6 C                |   5 C                |   7 C                |   111.20
    6 C                |   5 C                |  23 H                |   108.22
    7 C                |   5 C                |  23 H                |   107.50
    1 C                |   6 C                |   5 C                |   107.22
    1 C                |   6 C                |  10 C                |   111.28
    1 C                |   6 C                |  20 O                |   111.80
    5 C                |   6 C                |  10 C                |   111.69
    5 C                |   6 C                |  20 O                |   107.97
   10 C                |   6 C                |  20 O                |   106.88
    5 C                |   7 C                |   8 C                |   111.93
    5 C                |   7 C                |  24 H                |   110.46
    5 C                |   7 C                |  25 H                |   110.23
    8 C                |   7 C                |  24 H                |   110.02
    8 C                |   7 C                |  25 H                |   107.50
   24 H                |   7 C                |  25 H                |   106.52
    7 C                |   8 C                |   9 C                |   113.36
    7 C                |   8 C                |  26 H                |   109.51
    7 C                |   8 C                |  27 H                |   108.52
    9 C                |   8 C                |  26 H                |   110.31
    9 C                |   8 C                |  27 H                |   108.71
   26 H                |   8 C                |  27 H                |   106.17
    8 C                |   9 C                |  10 C                |   110.03
    8 C                |   9 C                |  18 C                |   110.87
    8 C                |   9 C                |  28 H                |   106.65
   10 C                |   9 C                |  18 C                |   115.98
   10 C                |   9 C                |  28 H                |   107.00
   18 C                |   9 C                |  28 H                |   105.73
    6 C                |  10 C                |   9 C                |   113.46
    6 C                |  10 C                |  11 C                |   114.23
    6 C                |  10 C                |  29 H                |   106.25
    9 C                |  10 C                |  11 C                |   112.26
    9 C                |  10 C                |  29 H                |   104.42
   11 C                |  10 C                |  29 H                |   105.13
   10 C                |  11 C                |  12 C                |   117.11
   10 C                |  11 C                |  30 H                |   110.69
   10 C                |  11 C                |  31 H                |   107.35
   12 C                |  11 C                |  30 H                |   109.30
   12 C                |  11 C                |  31 H                |   107.14
   30 H                |  11 C                |  31 H                |   104.41
   11 C                |  12 C                |  13 C                |   114.04
   11 C                |  12 C                |  32 H                |   110.34
   11 C                |  12 C                |  33 H                |   106.06
   13 C                |  12 C                |  32 H                |   110.19
   13 C                |  12 C                |  33 H                |   109.52
   32 H                |  12 C                |  33 H                |   106.33
   12 C                |  13 C                |  14 O                |   110.08
   12 C                |  13 C                |  15 C                |   110.42
   12 C                |  13 C                |  19 O                |   111.72
   14 O                |  13 C                |  15 C                |   107.54
   14 O                |  13 C                |  19 O                |   110.63
   15 C                |  13 C                |  19 O                |   106.32
    1 C                |  14 O                |  13 C                |   110.37
   13 C                |  15 C                |  34 H                |   110.39
   13 C                |  15 C                |  35 H                |   111.49
   13 C                |  15 C                |  36 H                |   111.29
   34 H                |  15 C                |  35 H                |   107.04
   34 H                |  15 C                |  36 H                |   107.21
   35 H                |  15 C                |  36 H                |   109.25
    4 C                |  17 C                |  37 H                |   111.36
    4 C                |  17 C                |  38 H                |   111.73
    4 C                |  17 C                |  39 H                |   111.06
   37 H                |  17 C                |  38 H                |   106.49
   37 H                |  17 C                |  39 H                |   107.48
   38 H                |  17 C                |  39 H                |   108.50
    9 C                |  18 C                |  40 H                |   113.01
    9 C                |  18 C                |  41 H                |   111.56
    9 C                |  18 C                |  42 H                |   109.98
   40 H                |  18 C                |  41 H                |   108.32
   40 H                |  18 C                |  42 H                |   106.93
   41 H                |  18 C                |  42 H                |   106.75
 ------------------------------------------------------------------------------
                            number of included internuclear angles:         89
 ==============================================================================


 Summary of "ao basis" -> "" (cartesian)
 ------------------------------------------------------------------------------
       Tag                 Description            Shells   Functions and Types
 ---------------- ------------------------------  ------  ---------------------
 *                           6-31G*                   on all atoms 


                              NWChem Property Module
                              ----------------------


                                     molecule

  itol2e modified to match energy
  convergence criterion.

                                 NWChem DFT Module
                                 -----------------


                                     molecule


                      Basis "ao basis" -> "ao basis" (cartesian)
                      -----
  C (Carbon)
  ----------
            Exponent  Coefficients 
       -------------- ---------------------------------------------------------
  1 S  3.04752490E+03  0.001835
  1 S  4.57369510E+02  0.014037
  1 S  1.03948690E+02  0.068843
  1 S  2.92101550E+01  0.232184
  1 S  9.28666300E+00  0.467941
  1 S  3.16392700E+00  0.362312

  2 S  7.86827240E+00 -0.119332
  2 S  1.88128850E+00 -0.160854
  2 S  5.44249300E-01  1.143456

  3 P  7.86827240E+00  0.068999
  3 P  1.88128850E+00  0.316424
  3 P  5.44249300E-01  0.744308

  4 S  1.68714400E-01  1.000000

  5 P  1.68714400E-01  1.000000

  6 D  8.00000000E-01  1.000000

  O (Oxygen)
  ----------
            Exponent  Coefficients 
       -------------- ---------------------------------------------------------
  1 S  5.48467170E+03  0.001831
  1 S  8.25234950E+02  0.013950
  1 S  1.88046960E+02  0.068445
  1 S  5.29645000E+01  0.232714
  1 S  1.68975700E+01  0.470193
  1 S  5.79963530E+00  0.358521

  2 S  1.55396160E+01 -0.110778
  2 S  3.59993360E+00 -0.148026
  2 S  1.01376180E+00  1.130767

  3 P  1.55396160E+01  0.070874
  3 P  3.59993360E+00  0.339753
  3 P  1.01376180E+00  0.727159

  4 S  2.70005800E-01  1.000000

  5 P  2.70005800E-01  1.000000

  6 D  8.00000000E-01  1.000000

  H (Hydrogen)
  ------------
            Exponent  Coefficients 
       -------------- ---------------------------------------------------------
  1 S  1.87311370E+01  0.033495
  1 S  2.82539370E+00  0.234727
  1 S  6.40121700E-01  0.813757

  2 S  1.61277800E-01  1.000000


 Summary of "ao basis" -> "ao basis" (cartesian)
 ------------------------------------------------------------------------------
       Tag                 Description            Shells   Functions and Types
 ---------------- ------------------------------  ------  ---------------------
 C                           6-31G*                  6       15   3s2p1d
 O                           6-31G*                  6       15   3s2p1d
 H                           6-31G*                  2        2   2s


 Summary of "ao basis" -> "ao basis" (cartesian)
 ------------------------------------------------------------------------------
       Tag                 Description            Shells   Functions and Types
 ---------------- ------------------------------  ------  ---------------------
 C                           6-31G*                  6       15   3s2p1d
 O                           6-31G*                  6       15   3s2p1d
 H                           6-31G*                  2        2   2s


  Caching 1-el integrals 
  itol2e modified to match energy
  convergence criterion.

            General Information
            -------------------
          SCF calculation type: DFT
          Wavefunction type:  closed shell.
          No. of atoms     :    42
          No. of electrons :   152
           Alpha electrons :    76
            Beta electrons :    76
          Charge           :     0
          Spin multiplicity:     1
          Use of symmetry is: off; symmetry adaption is: off
          Maximum number of iterations:  30
          AO basis - number of functions:   344
                     number of shells:   164
          Convergence on energy requested: 1.00D-07
          Convergence on density requested: 1.00D-05
          Convergence on gradient requested: 5.00D-04

              XC Information
              --------------
                         B3LYP Method XC Potential
                     Hartree-Fock (Exact) Exchange  0.200          
                        Slater Exchange Functional  0.800 local    
                    Becke 1988 Exchange Functional  0.720 non-local
              Lee-Yang-Parr Correlation Functional  0.810          
                  VWN I RPA Correlation Functional  0.190 local    

             Grid Information
             ----------------
          Grid used for XC integration:  fine      
          Radial quadrature: Mura-Knowles        
          Angular quadrature: Lebedev. 
          Tag              B.-S. Rad. Rad. Pts. Rad. Cut. Ang. Pts.
          ---              ---------- --------- --------- ---------
          C                   0.70       70          15.0       590
          O                   0.60       70          14.0       590
          H                   0.35       60          14.0       590
          Grid pruning is: on 
          Number of quadrature shells:  2720
          Spatial weights used:  Erf1

          Convergence Information
          -----------------------
          Convergence aids based upon iterative change in 
          total energy or number of iterations. 
          Levelshifting, if invoked, occurs when the 
          HOMO/LUMO gap drops below (HL_TOL): 1.00D-02
          DIIS, if invoked, will attempt to extrapolate 
          using up to (NFOCK): 10 stored Fock matrices.

                    Damping( 0%)  Levelshifting(0.5)       DIIS
                  --------------- ------------------- ---------------
          dE  on:    start            ASAP                start   
          dE off:    2 iters         30 iters            30 iters 


      Screening Tolerance Information
      -------------------------------
          Density screening/tol_rho: 1.00D-11
          AO Gaussian exp screening on grid/accAOfunc:  16
          CD Gaussian exp screening on grid/accCDfunc:  20
          XC Gaussian exp screening on grid/accXCfunc:  20
          Schwarz screening/accCoul: 1.00D-08


      Superposition of Atomic Density Guess
      -------------------------------------

 Sum of atomic energies:        -949.63668925

      Non-variational initial energy
      ------------------------------

 Total energy =    -962.363571
 1-e energy   =   -4998.954232
 2-e energy   =    2174.172136
 HOMO         =      -0.273082
 LUMO         =      -0.000415

   Time after variat. SCF:      7.2
   Time prior to 1st pass:      7.2

 Grid_pts file          = ./molecule.gridpts.0
 Record size in doubles =  12289        No. of grid_pts per rec  =   3070
 Max. records in memory =     97        Max. recs in file   =     21258

 Grid integrated density:     152.000025632854
 Requested integration accuracy:   0.10E-06

           Memory utilization after 1st SCF pass: 
           Heap Space remaining (MW):       11.89            11893136
          Stack Space remaining (MW):       13.10            13103364

   convergence    iter        energy       DeltaE   RMS-Dens  Diis-err    time
 ---------------- ----- ----------------- --------- --------- ---------  ------
 d= 0,ls=0.0,diis     1   -960.4678333121 -2.82D+03  9.45D-03  3.97D+00    50.4
 Grid integrated density:     152.000023355534
 Requested integration accuracy:   0.10E-06
 d= 0,ls=0.0,diis     2   -959.8840368197  5.84D-01  7.34D-03  9.96D+00    88.8
 Grid integrated density:     152.000023819087
 Requested integration accuracy:   0.10E-06
 d= 0,ls=0.0,diis     3   -960.7982868033 -9.14D-01  2.18D-03  8.18D-01   127.0
 Grid integrated density:     152.000023619964
 Requested integration accuracy:   0.10E-06
 d= 0,ls=0.0,diis     4   -960.8553512126 -5.71D-02  9.68D-04  2.39D-01   165.0
 Grid integrated density:     152.000023799677
 Requested integration accuracy:   0.10E-06
 d= 0,ls=0.0,diis     5   -960.8766320838 -2.13D-02  2.40D-04  1.09D-02   203.1
 Grid integrated density:     152.000020895216
 Requested integration accuracy:   0.10E-06
  Resetting Diis
 d= 0,ls=0.0,diis     6   -960.8775456807 -9.14D-04  9.05D-05  9.22D-04   245.6
 Grid integrated density:     152.000020931198
 Requested integration accuracy:   0.10E-06
 d= 0,ls=0.0,diis     7   -960.8776431680 -9.75D-05  4.56D-05  6.41D-05   288.0
 Grid integrated density:     152.000020919609
 Requested integration accuracy:   0.10E-06
 d= 0,ls=0.0,diis     8   -960.8776316493  1.15D-05  2.76D-05  1.78D-04   330.4
 Grid integrated density:     152.000020925559
 Requested integration accuracy:   0.10E-06
 d= 0,ls=0.0,diis     9   -960.8776500589 -1.84D-05  5.22D-06  5.74D-06   372.8
 Grid integrated density:     152.000020924904
 Requested integration accuracy:   0.10E-06
 d= 0,ls=0.0,diis    10   -960.8776505826 -5.24D-07  1.20D-06  3.19D-07   415.4
 Grid integrated density:     152.000020925128
 Requested integration accuracy:   0.10E-06
 d= 0,ls=0.0,diis    11   -960.8776506138 -3.12D-08  3.33D-07  2.19D-08   458.0


         Total DFT energy =     -960.877650613817
      One electron energy =    -5011.663953594114
           Coulomb energy =     2321.003985980248
    Exchange-Corr. energy =     -132.636207540483
 Nuclear repulsion energy =     1862.418524540533

 Numeric. integr. density =      152.000020925128

     Total iterative time =    450.8s


                       DFT Final Molecular Orbital Analysis
                       ------------------------------------

 Vector   20  Occ=2.000000D+00  E=-1.017468D+01
              MO Center=  2.5D+00,  2.0D+00, -1.0D+00, r^2= 2.8D-02
   Bfn.  Coefficient  Atom+Function         Bfn.  Coefficient  Atom+Function  
  ----- ------------  ---------------      ----- ------------  ---------------
   256      0.992925  18 C  s         

 Vector   21  Occ=2.000000D+00  E=-1.146618D+00
              MO Center= -9.1D-01,  5.0D-01, -6.7D-01, r^2= 1.7D+00
   Bfn.  Coefficient  Atom+Function         Bfn.  Coefficient  Atom+Function  
  ----- ------------  ---------------      ----- ------------  ---------------
   272      0.285374  19 O  s               276      0.281479  19 O  s         
   287      0.274227  20 O  s               291      0.249607  20 O  s         
   201      0.157686  14 O  s         

 Vector   22  Occ=2.000000D+00  E=-1.101557D+00
              MO Center= -1.5D+00, -1.3D+00,  2.9D-01, r^2= 2.1D+00
   Bfn.  Coefficient  Atom+Function         Bfn.  Coefficient  Atom+Function  
  ----- ------------  ---------------      ----- ------------  ---------------
    21      0.387116   2 O  s                17      0.356448   2 O  s         
    32      0.180980   3 C  s                16     -0.165382   2 O  s         

 Vector   23  Occ=2.000000D+00  E=-1.053187D+00
              MO Center= -1.6D+00,  1.9D-01,  4.8D-01, r^2= 3.1D+00
   Bfn.  Coefficient  Atom+Function         Bfn.  Coefficient  Atom+Function  
  ----- ------------  ---------------      ----- ------------  ---------------
   201      0.413202  14 O  s               197      0.368888  14 O  s         
   291     -0.173479  20 O  s               196     -0.171441  14 O  s         

 Vector   24  Occ=2.000000D+00  E=-1.001596D+00
              MO Center= -1.6D+00, -2.5D+00,  1.4D-01, r^2= 2.4D+00
   Bfn.  Coefficient  Atom+Function         Bfn.  Coefficient  Atom+Function  
  ----- ------------  ---------------      ----- ------------  ---------------
   231      0.386513  16 O  s               227      0.370096  16 O  s         
    21     -0.245159   2 O  s                17     -0.207878   2 O  s         
    34     -0.203002   3 C  py              226     -0.172513  16 O  s         

 Vector   25  Occ=2.000000D+00  E=-9.478304D-01
              MO Center= -6.5D-01,  4.6D-01, -6.2D-01, r^2= 2.5D+00
   Bfn.  Coefficient  Atom+Function         Bfn.  Coefficient  Atom+Function  
  ----- ------------  ---------------      ----- ------------  ---------------
   276      0.358207  19 O  s               291     -0.311708  20 O  s         
   272      0.300403  19 O  s               287     -0.249122  20 O  s         
    77     -0.171202   6 C  s         

 Vector   26  Occ=2.000000D+00  E=-8.524709D-01
              MO Center=  1.1D+00,  1.2D-01,  1.5D-01, r^2= 5.1D+00
   Bfn.  Coefficient  Atom+Function         Bfn.  Coefficient  Atom+Function  
  ----- ------------  ---------------      ----- ------------  ---------------
   291      0.181767  20 O  s                62     -0.162623   5 C  s         

 Vector   27  Occ=2.000000D+00  E=-8.186462D-01
              MO Center=  7.1D-01, -2.6D-01,  1.6D-01, r^2= 6.7D+00
   Bfn.  Coefficient  Atom+Function         Bfn.  Coefficient  Atom+Function  
  ----- ------------  ---------------      ----- ------------  ---------------
    47      0.194835   4 C  s                62      0.164895   5 C  s         
    51      0.159623   4 C  s         

 Vector   28  Occ=2.000000D+00  E=-7.967033D-01
              MO Center=  3.1D-01,  1.1D+00,  4.6D-02, r^2= 7.8D+00
   Bfn.  Coefficient  Atom+Function         Bfn.  Coefficient  Atom+Function  
  ----- ------------  ---------------      ----- ------------  ---------------
   167      0.188090  12 C  s               107     -0.153831   8 C  s         

 Vector   29  Occ=2.000000D+00  E=-7.762925D-01
              MO Center= -1.8D-01,  3.7D-01,  3.2D-01, r^2= 6.0D+00
   Bfn.  Coefficient  Atom+Function         Bfn.  Coefficient  Atom+Function  
  ----- ------------  ---------------      ----- ------------  ---------------
     2      0.205326   1 C  s               291     -0.193592  20 O  s         
     6      0.153122   1 C  s         

 Vector   30  Occ=2.000000D+00  E=-7.548292D-01
              MO Center=  2.8D-01, -5.7D-01, -1.7D-01, r^2= 9.4D+00
   Bfn.  Coefficient  Atom+Function         Bfn.  Coefficient  Atom+Function  
  ----- ------------  ---------------      ----- ------------  ---------------
   242      0.169641  17 C  s                47      0.166248   4 C  s         
    51      0.150896   4 C  s         

 Vector   31  Occ=2.000000D+00  E=-7.327270D-01
              MO Center=  1.4D-01,  1.2D+00, -1.5D-01, r^2= 8.9D+00
   Bfn.  Coefficient  Atom+Function         Bfn.  Coefficient  Atom+Function  
  ----- ------------  ---------------      ----- ------------  ---------------
   212     -0.189240  15 C  s               216     -0.173103  15 C  s         
    92      0.172170   7 C  s         

 Vector   32  Occ=2.000000D+00  E=-7.037445D-01
              MO Center= -3.8D-01,  1.8D-01,  3.4D-01, r^2= 7.7D+00
   Bfn.  Coefficient  Atom+Function         Bfn.  Coefficient  Atom+Function  
  ----- ------------  ---------------      ----- ------------  ---------------
     2      0.211374   1 C  s                19      0.203686   2 O  py        
     6      0.186724   1 C  s               137     -0.151059  10 C  s         

 Vector   33  Occ=2.000000D+00  E=-6.902365D-01
              MO Center=  9.2D-01,  2.3D-01, -2.8D-01, r^2= 1.1D+01
   Bfn.  Coefficient  Atom+Function         Bfn.  Coefficient  Atom+Function  
  ----- ------------  ---------------      ----- ------------  ---------------
   257      0.213530  18 C  s               261      0.200143  18 C  s         
   242     -0.171974  17 C  s               246     -0.164357  17 C  s         

 Vector   34  Occ=2.000000D+00  E=-6.604087D-01
              MO Center=  3.5D-01,  8.2D-01,  6.1D-02, r^2= 8.7D+00
   Bfn.  Coefficient  Atom+Function         Bfn.  Coefficient  Atom+Function  
  ----- ------------  ---------------      ----- ------------  ---------------
   107      0.153514   8 C  s         

 Vector   35  Occ=2.000000D+00  E=-6.487614D-01
              MO Center=  3.3D-01, -1.3D+00, -1.6D-01, r^2= 9.4D+00
   Bfn.  Coefficient  Atom+Function         Bfn.  Coefficient  Atom+Function  
  ----- ------------  ---------------      ----- ------------  ---------------
   242      0.205924  17 C  s               246      0.204362  17 C  s         

 Vector   36  Occ=2.000000D+00  E=-6.177804D-01
              MO Center=  8.3D-01,  2.0D-01,  1.4D-01, r^2= 7.2D+00
   Bfn.  Coefficient  Atom+Function         Bfn.  Coefficient  Atom+Function  
  ----- ------------  ---------------      ----- ------------  ---------------
    66      0.151886   5 C  s                62      0.150418   5 C  s         

 Vector   37  Occ=2.000000D+00  E=-5.997020D-01
              MO Center= -8.4D-01, -1.3D-01,  1.2D-01, r^2= 6.0D+00
   Bfn.  Coefficient  Atom+Function         Bfn.  Coefficient  Atom+Function  
  ----- ------------  ---------------      ----- ------------  ---------------
    19      0.250363   2 O  py        

 Vector   38  Occ=2.000000D+00  E=-5.929053D-01
              MO Center=  6.9D-01,  1.2D-01,  2.6D-01, r^2= 8.0D+00
   Bfn.  Coefficient  Atom+Function         Bfn.  Coefficient  Atom+Function  
  ----- ------------  ---------------      ----- ------------  ---------------
   156      0.157785  11 C  s         

 Vector   39  Occ=2.000000D+00  E=-5.630951D-01
              MO Center= -7.8D-01,  6.7D-01,  1.2D-01, r^2= 5.2D+00
   Bfn.  Coefficient  Atom+Function         Bfn.  Coefficient  Atom+Function  
  ----- ------------  ---------------      ----- ------------  ---------------
   199      0.222767  14 O  py              185      0.181709  13 C  pz        
   273      0.173193  19 O  px                4     -0.162774   1 C  py        

 Vector   40  Occ=2.000000D+00  E=-5.469592D-01
              MO Center=  1.3D+00,  3.8D-01,  1.0D-01, r^2= 6.6D+00
   Bfn.  Coefficient  Atom+Function         Bfn.  Coefficient  Atom+Function  
  ----- ------------  ---------------      ----- ------------  ---------------
   126     -0.182690   9 C  s                78      0.177138   6 C  px        
   122     -0.173894   9 C  s         

 Vector   41  Occ=2.000000D+00  E=-5.350811D-01
              MO Center= -7.1D-01,  3.4D-01,  1.7D-01, r^2= 6.1D+00
   Bfn.  Coefficient  Atom+Function         Bfn.  Coefficient  Atom+Function  
  ----- ------------  ---------------      ----- ------------  ---------------
     5      0.208789   1 C  pz              274      0.184699  19 O  py        
   291      0.173202  20 O  s         

 Vector   42  Occ=2.000000D+00  E=-5.223347D-01
              MO Center= -2.4D-01, -5.0D-02,  1.4D-01, r^2= 7.0D+00
   Bfn.  Coefficient  Atom+Function         Bfn.  Coefficient  Atom+Function  
  ----- ------------  ---------------      ----- ------------  ---------------
    64      0.155878   5 C  py                5      0.151072   1 C  pz        

 Vector   43  Occ=2.000000D+00  E=-5.108858D-01
              MO Center=  1.1D-01, -1.4D+00, -5.2D-02, r^2= 6.5D+00
   Bfn.  Coefficient  Atom+Function         Bfn.  Coefficient  Atom+Function  
  ----- ------------  ---------------      ----- ------------  ---------------
    50      0.187063   4 C  pz               33      0.182122   3 C  px        
    48     -0.165909   4 C  px        

 Vector   44  Occ=2.000000D+00  E=-4.859880D-01
              MO Center=  7.7D-01,  1.0D+00,  1.7D-01, r^2= 7.2D+00
   Bfn.  Coefficient  Atom+Function         Bfn.  Coefficient  Atom+Function  
  ----- ------------  ---------------      ----- ------------  ---------------
   140      0.178417  10 C  pz        

 Vector   45  Occ=2.000000D+00  E=-4.751540D-01
              MO Center= -2.2D-01,  6.5D-01,  2.8D-01, r^2= 8.4D+00
   Bfn.  Coefficient  Atom+Function         Bfn.  Coefficient  Atom+Function  
  ----- ------------  ---------------      ----- ------------  ---------------
   155      0.169904  11 C  pz        

 Vector   46  Occ=2.000000D+00  E=-4.639500D-01
              MO Center=  1.0D+00, -6.6D-01, -2.6D-04, r^2= 8.3D+00
   Bfn.  Coefficient  Atom+Function         Bfn.  Coefficient  Atom+Function  
  ----- ------------  ---------------      ----- ------------  ---------------
    50      0.198686   4 C  pz               95     -0.151985   7 C  pz        

 Vector   47  Occ=2.000000D+00  E=-4.610631D-01
              MO Center=  2.7D-02,  2.8D-01, -4.4D-02, r^2= 9.0D+00
   Bfn.  Coefficient  Atom+Function         Bfn.  Coefficient  Atom+Function  
  ----- ------------  ---------------      ----- ------------  ---------------
   290      0.167713  20 O  pz        

 Vector   48  Occ=2.000000D+00  E=-4.496042D-01
              MO Center=  3.4D-01,  8.2D-01,  2.1D-03, r^2= 8.0D+00
   Bfn.  Coefficient  Atom+Function         Bfn.  Coefficient  Atom+Function  
  ----- ------------  ---------------      ----- ------------  ---------------
   200      0.176242  14 O  pz               81      0.168352   6 C  s         
   124      0.168381   9 C  py              184      0.160195  13 C  py        

 Vector   49  Occ=2.000000D+00  E=-4.427127D-01
              MO Center=  8.9D-02, -6.6D-03, -1.4D-02, r^2= 9.1D+00
   Bfn.  Coefficient  Atom+Function         Bfn.  Coefficient  Atom+Function  
  ----- ------------  ---------------      ----- ------------  ---------------
   291     -0.171937  20 O  s               290      0.162113  20 O  pz        

 Vector   50  Occ=2.000000D+00  E=-4.404317D-01
              MO Center=  1.8D-02,  5.6D-01, -1.7D-01, r^2= 9.4D+00
   Bfn.  Coefficient  Atom+Function         Bfn.  Coefficient  Atom+Function  
  ----- ------------  ---------------      ----- ------------  ---------------
   213      0.169033  15 C  px        

 Vector   51  Occ=2.000000D+00  E=-4.332618D-01
              MO Center= -8.2D-01, -5.9D-01, -2.4D-02, r^2= 1.1D+01
   Bfn.  Coefficient  Atom+Function         Bfn.  Coefficient  Atom+Function  
  ----- ------------  ---------------      ----- ------------  ---------------
   229      0.244408  16 O  py              231     -0.244977  16 O  s         
    34     -0.185711   3 C  py               18     -0.167768   2 O  px        
   153      0.160705  11 C  px        

 Vector   52  Occ=2.000000D+00  E=-4.233931D-01
              MO Center= -5.9D-01,  1.0D-01, -1.1D-01, r^2= 9.4D+00
   Bfn.  Coefficient  Atom+Function         Bfn.  Coefficient  Atom+Function  
  ----- ------------  ---------------      ----- ------------  ---------------
   229      0.203422  16 O  py              231     -0.171911  16 O  s         
   154     -0.161031  11 C  py        

 Vector   53  Occ=2.000000D+00  E=-4.156340D-01
              MO Center= -7.0D-01,  1.8D-01, -1.1D-01, r^2= 1.0D+01
   Bfn.  Coefficient  Atom+Function         Bfn.  Coefficient  Atom+Function  
  ----- ------------  ---------------      ----- ------------  ---------------
   215      0.199897  15 C  pz              275      0.158817  19 O  pz        

 Vector   54  Occ=2.000000D+00  E=-4.101341D-01
              MO Center=  2.2D-01, -1.6D+00, -1.8D-01, r^2= 9.6D+00
   Bfn.  Coefficient  Atom+Function         Bfn.  Coefficient  Atom+Function  
  ----- ------------  ---------------      ----- ------------  ---------------
   243      0.234876  17 C  px              229      0.167414  16 O  py        
   335      0.167159  38 H  s                18      0.155839   2 O  px        

 Vector   55  Occ=2.000000D+00  E=-4.074422D-01
              MO Center=  1.4D-01,  2.0D-01, -1.5D-01, r^2= 1.1D+01
   Bfn.  Coefficient  Atom+Function         Bfn.  Coefficient  Atom+Function  
  ----- ------------  ---------------      ----- ------------  ---------------
   215      0.197443  15 C  pz               93     -0.165010   7 C  px        
    65     -0.156473   5 C  pz        

 Vector   56  Occ=2.000000D+00  E=-4.058658D-01
              MO Center= -4.7D-01,  1.2D+00, -3.5D-01, r^2= 9.5D+00
   Bfn.  Coefficient  Atom+Function         Bfn.  Coefficient  Atom+Function  
  ----- ------------  ---------------      ----- ------------  ---------------
   215      0.198253  15 C  pz              329      0.156628  35 H  s         

 Vector   57  Occ=2.000000D+00  E=-3.974298D-01
              MO Center= -8.0D-01, -3.7D-01,  2.7D-02, r^2= 1.0D+01
   Bfn.  Coefficient  Atom+Function         Bfn.  Coefficient  Atom+Function  
  ----- ------------  ---------------      ----- ------------  ---------------
   245     -0.180196  17 C  pz               18      0.177148   2 O  px        

 Vector   58  Occ=2.000000D+00  E=-3.921665D-01
              MO Center= -7.9D-01,  8.9D-01, -2.9D-01, r^2= 9.8D+00
   Bfn.  Coefficient  Atom+Function         Bfn.  Coefficient  Atom+Function  
  ----- ------------  ---------------      ----- ------------  ---------------
   214      0.242551  15 C  py              199      0.187658  14 O  py        

 Vector   59  Occ=2.000000D+00  E=-3.885471D-01
              MO Center= -1.5D-01,  1.3D-01, -2.0D-01, r^2= 1.2D+01
   Bfn.  Coefficient  Atom+Function         Bfn.  Coefficient  Atom+Function  
  ----- ------------  ---------------      ----- ------------  ---------------
   243      0.156530  17 C  px        

 Vector   60  Occ=2.000000D+00  E=-3.798788D-01
              MO Center=  1.1D+00,  5.9D-01, -1.9D-01, r^2= 8.9D+00
   Bfn.  Coefficient  Atom+Function         Bfn.  Coefficient  Atom+Function  
  ----- ------------  ---------------      ----- ------------  ---------------
   258      0.176093  18 C  px        

 Vector   61  Occ=2.000000D+00  E=-3.797038D-01
              MO Center=  1.2D+00, -3.2D-01, -3.9D-01, r^2= 1.0D+01
   Bfn.  Coefficient  Atom+Function         Bfn.  Coefficient  Atom+Function  
  ----- ------------  ---------------      ----- ------------  ---------------
   244      0.168361  17 C  py              108     -0.156451   8 C  px        

 Vector   62  Occ=2.000000D+00  E=-3.717600D-01
              MO Center=  1.1D+00, -3.0D-01, -1.3D-01, r^2= 9.4D+00
   Bfn.  Coefficient  Atom+Function         Bfn.  Coefficient  Atom+Function  
  ----- ------------  ---------------      ----- ------------  ---------------
    95     -0.168462   7 C  pz              245     -0.166735  17 C  pz        
   125      0.161666   9 C  pz               65      0.153463   5 C  pz        

 Vector   63  Occ=2.000000D+00  E=-3.639410D-01
              MO Center= -5.3D-01,  1.2D+00, -1.0D-01, r^2= 9.3D+00
   Bfn.  Coefficient  Atom+Function         Bfn.  Coefficient  Atom+Function  
  ----- ------------  ---------------      ----- ------------  ---------------
   168     -0.183910  12 C  px              153      0.170379  11 C  px        
   214     -0.158025  15 C  py              213     -0.154666  15 C  px        

 Vector   64  Occ=2.000000D+00  E=-3.588139D-01
              MO Center=  3.6D-01,  5.1D-01, -4.4D-02, r^2= 9.6D+00
   Bfn.  Coefficient  Atom+Function         Bfn.  Coefficient  Atom+Function  
  ----- ------------  ---------------      ----- ------------  ---------------
   170      0.171949  12 C  pz              274      0.158261  19 O  py        
   198     -0.156429  14 O  px        

 Vector   65  Occ=2.000000D+00  E=-3.483824D-01
              MO Center=  2.0D-01, -7.0D-01, -1.5D-02, r^2= 8.3D+00
   Bfn.  Coefficient  Atom+Function         Bfn.  Coefficient  Atom+Function  
  ----- ------------  ---------------      ----- ------------  ---------------
    18      0.225493   2 O  px               49     -0.212452   4 C  py        
   244      0.178811  17 C  py              275      0.152342  19 O  pz        

 Vector   66  Occ=2.000000D+00  E=-3.461655D-01
              MO Center=  4.0D-01, -1.7D+00, -9.1D-02, r^2= 6.5D+00
   Bfn.  Coefficient  Atom+Function         Bfn.  Coefficient  Atom+Function  
  ----- ------------  ---------------      ----- ------------  ---------------
    50      0.262503   4 C  pz              303     -0.197104  22 H  s         
   304     -0.188816  22 H  s               245     -0.178827  17 C  pz        
    65     -0.165395   5 C  pz              338     -0.159259  39 H  s         
   306     -0.152586  23 H  s         

 Vector   67  Occ=2.000000D+00  E=-3.453682D-01
              MO Center=  1.3D+00, -4.3D-01, -7.6D-02, r^2= 9.5D+00
   Bfn.  Coefficient  Atom+Function         Bfn.  Coefficient  Atom+Function  
  ----- ------------  ---------------      ----- ------------  ---------------
   124      0.189998   9 C  py               64      0.162662   5 C  py        
   244      0.161013  17 C  py        

 Vector   68  Occ=2.000000D+00  E=-3.320184D-01
              MO Center=  1.1D+00,  3.5D-01,  2.0D-01, r^2= 8.1D+00
   Bfn.  Coefficient  Atom+Function         Bfn.  Coefficient  Atom+Function  
  ----- ------------  ---------------      ----- ------------  ---------------
    95      0.200413   7 C  pz              155     -0.182280  11 C  pz        
   110     -0.177599   8 C  pz              170      0.154289  12 C  pz        
   140      0.150031  10 C  pz        

 Vector   69  Occ=2.000000D+00  E=-3.287161D-01
              MO Center=  7.0D-01,  7.0D-01,  2.3D-01, r^2= 8.2D+00
   Bfn.  Coefficient  Atom+Function         Bfn.  Coefficient  Atom+Function  
  ----- ------------  ---------------      ----- ------------  ---------------
   125      0.215854   9 C  pz              200     -0.203922  14 O  pz        
   260     -0.190412  18 C  pz        

 Vector   70  Occ=2.000000D+00  E=-3.179330D-01
              MO Center=  1.0D+00,  6.9D-01,  1.6D-01, r^2= 7.3D+00
   Bfn.  Coefficient  Atom+Function         Bfn.  Coefficient  Atom+Function  
  ----- ------------  ---------------      ----- ------------  ---------------
   124     -0.186261   9 C  py              109      0.181913   8 C  py        
   318     -0.177659  29 H  s               290     -0.163486  20 O  pz        
   140     -0.159542  10 C  pz              275      0.159927  19 O  pz        

 Vector   71  Occ=2.000000D+00  E=-3.065827D-01
              MO Center=  1.2D-01,  2.4D-01,  2.2D-01, r^2= 9.5D+00
   Bfn.  Coefficient  Atom+Function         Bfn.  Coefficient  Atom+Function  
  ----- ------------  ---------------      ----- ------------  ---------------
   230      0.185442  16 O  pz              109     -0.168586   8 C  py        
    20     -0.161445   2 O  pz              123     -0.160581   9 C  px        

 Vector   72  Occ=2.000000D+00  E=-3.053291D-01
              MO Center=  1.4D-01,  3.9D-01,  6.3D-03, r^2= 7.9D+00
   Bfn.  Coefficient  Atom+Function         Bfn.  Coefficient  Atom+Function  
  ----- ------------  ---------------      ----- ------------  ---------------
   274      0.200820  19 O  py              138      0.186956  10 C  px        
   275     -0.172686  19 O  pz              123     -0.170940   9 C  px        

 Vector   73  Occ=2.000000D+00  E=-2.952266D-01
              MO Center= -1.4D+00, -7.5D-01,  3.2D-01, r^2= 6.3D+00
   Bfn.  Coefficient  Atom+Function         Bfn.  Coefficient  Atom+Function  
  ----- ------------  ---------------      ----- ------------  ---------------
   230     -0.297196  16 O  pz               20      0.280220   2 O  pz        
   198      0.250328  14 O  px               24      0.206711   2 O  pz        
   234     -0.207036  16 O  pz              202      0.186747  14 O  px        
   200      0.174933  14 O  pz        

 Vector   74  Occ=2.000000D+00  E=-2.823738D-01
              MO Center= -5.7D-01,  2.4D-02,  3.1D-01, r^2= 6.6D+00
   Bfn.  Coefficient  Atom+Function         Bfn.  Coefficient  Atom+Function  
  ----- ------------  ---------------      ----- ------------  ---------------
   198      0.301642  14 O  px              202      0.216921  14 O  px        
    20     -0.193956   2 O  pz               78      0.163605   6 C  px        
   230      0.158286  16 O  pz              289      0.152942  20 O  py        

 Vector   75  Occ=2.000000D+00  E=-2.613732D-01
              MO Center= -4.6D-01,  1.9D-01, -6.1D-01, r^2= 4.2D+00
   Bfn.  Coefficient  Atom+Function         Bfn.  Coefficient  Atom+Function  
  ----- ------------  ---------------      ----- ------------  ---------------
   289      0.410275  20 O  py              274     -0.331378  19 O  py        
   293      0.295342  20 O  py              278     -0.219620  19 O  py        
   273     -0.154889  19 O  px        

 Vector   76  Occ=2.000000D+00  E=-2.565739D-01
              MO Center= -1.4D+00, -2.7D+00, -4.7D-02, r^2= 3.9D+00
   Bfn.  Coefficient  Atom+Function         Bfn.  Coefficient  Atom+Function  
  ----- ------------  ---------------      ----- ------------  ---------------
   228      0.457702  16 O  px              232      0.314782  16 O  px        
    51     -0.231468   4 C  s               230     -0.225723  16 O  pz        
   229     -0.208802  16 O  py               48      0.175920   4 C  px        
    19     -0.157746   2 O  py              234     -0.156247  16 O  pz        

 Vector   77  Occ=0.000000D+00  E=-7.255662D-03
              MO Center= -6.2D-01,  2.2D-01, -7.3D-01, r^2= 4.3D+00
   Bfn.  Coefficient  Atom+Function         Bfn.  Coefficient  Atom+Function  
  ----- ------------  ---------------      ----- ------------  ---------------
   291      0.502866  20 O  s               276     -0.460650  19 O  s         
   273     -0.426958  19 O  px              277     -0.410085  19 O  px        
   288     -0.408066  20 O  px              292     -0.398156  20 O  px        
    66      0.292702   5 C  s               306     -0.274193  23 H  s         
   330      0.259883  35 H  s               216     -0.218578  15 C  s         

 Vector   78  Occ=0.000000D+00  E= 6.245184D-03
              MO Center= -1.1D+00, -2.2D+00, -1.0D-02, r^2= 3.7D+00
   Bfn.  Coefficient  Atom+Function         Bfn.  Coefficient  Atom+Function  
  ----- ------------  ---------------      ----- ------------  ---------------
    35      0.452598   3 C  pz               39      0.390880   3 C  pz        
   304      0.365609  22 H  s                81     -0.362608   6 C  s         
   246     -0.341101  17 C  s               234     -0.330477  16 O  pz        
   230     -0.323835  16 O  pz              302      0.255161  21 H  s         
    68      0.234621   5 C  py               52      0.228836   4 C  px        

 Vector   79  Occ=0.000000D+00  E= 5.502880D-02
              MO Center=  8.7D-01,  7.6D-01,  1.1D+00, r^2= 8.6D+00
   Bfn.  Coefficient  Atom+Function         Bfn.  Coefficient  Atom+Function  
  ----- ------------  ---------------      ----- ------------  ---------------
   318      0.769429  29 H  s               302      0.641146  21 H  s         
   156     -0.597850  11 C  s               306      0.548713  23 H  s         
   111     -0.537338   8 C  s               316      0.471500  28 H  s         
   314      0.461914  27 H  s                 6     -0.458168   1 C  s         
   144     -0.452440  10 C  pz              322      0.441555  31 H  s         

 Vector   80  Occ=0.000000D+00  E= 8.244356D-02
              MO Center=  5.3D-01,  1.3D+00, -2.5D-02, r^2= 1.0D+01
   Bfn.  Coefficient  Atom+Function         Bfn.  Coefficient  Atom+Function  
  ----- ------------  ---------------      ----- ------------  ---------------
   261      0.838125  18 C  s               324     -0.644741  32 H  s         
    96      0.610789   7 C  s               342     -0.596518  41 H  s         
   171      0.565590  12 C  s               320     -0.549360  30 H  s         
   306      0.524531  23 H  s               201      0.511283  14 O  s         
   302      0.510938  21 H  s               308     -0.476649  24 H  s         

 Vector   81  Occ=0.000000D+00  E= 9.342243D-02
              MO Center=  1.1D+00,  4.0D-01,  4.6D-01, r^2= 1.3D+01
   Bfn.  Coefficient  Atom+Function         Bfn.  Coefficient  Atom+Function  
  ----- ------------  ---------------      ----- ------------  ---------------
   111      0.804530   8 C  s               310     -0.663763  25 H  s         
    96      0.621205   7 C  s               156     -0.618572  11 C  s         
   246      0.621596  17 C  s               171     -0.616163  12 C  s         
   314     -0.591685  27 H  s               326      0.580661  33 H  s         
   316     -0.573015  28 H  s               312     -0.555999  26 H  s         

 Vector   82  Occ=0.000000D+00  E= 1.012648D-01
              MO Center=  8.0D-01, -5.8D-01,  3.7D-01, r^2= 1.1D+01
   Bfn.  Coefficient  Atom+Function         Bfn.  Coefficient  Atom+Function  
  ----- ------------  ---------------      ----- ------------  ---------------
   246      0.757350  17 C  s                96      0.644229   7 C  s         
   306     -0.547171  23 H  s               338     -0.545241  39 H  s         
    81     -0.513774   6 C  s                51      0.500074   4 C  s         
   316      0.483038  28 H  s                21      0.478805   2 O  s         
   141     -0.476502  10 C  s               318      0.461421  29 H  s         

 Vector   83  Occ=0.000000D+00  E= 1.064039D-01
              MO Center= -1.1D-01,  2.3D-01, -6.0D-02, r^2= 1.0D+01
   Bfn.  Coefficient  Atom+Function         Bfn.  Coefficient  Atom+Function  
  ----- ------------  ---------------      ----- ------------  ---------------
   304      0.701659  22 H  s               326      0.607000  33 H  s         
    51     -0.579225   4 C  s                 8     -0.516221   1 C  py        
   141      0.517002  10 C  s               201      0.510099  14 O  s         
   308      0.449326  24 H  s               314     -0.433777  27 H  s         
   126     -0.404043   9 C  s               171     -0.391257  12 C  s         

 Vector   84  Occ=0.000000D+00  E= 1.112117D-01
              MO Center=  1.4D-01,  4.6D-01, -2.4D-02, r^2= 1.2D+01
   Bfn.  Coefficient  Atom+Function         Bfn.  Coefficient  Atom+Function  
  ----- ------------  ---------------      ----- ------------  ---------------
    96      0.867809   7 C  s               310     -0.667996  25 H  s         
   326     -0.666945  33 H  s               261     -0.639836  18 C  s         
   246      0.626700  17 C  s               324      0.557612  32 H  s         
   336     -0.530345  38 H  s                21     -0.472393   2 O  s         
   141      0.454876  10 C  s               330     -0.387451  35 H  s         

 Vector   85  Occ=0.000000D+00  E= 1.152683D-01
              MO Center=  1.6D+00,  5.3D-01,  6.0D-02, r^2= 1.1D+01
   Bfn.  Coefficient  Atom+Function         Bfn.  Coefficient  Atom+Function  
  ----- ------------  ---------------      ----- ------------  ---------------
   156      0.922743  11 C  s               312      0.828538  26 H  s         
   320     -0.800151  30 H  s                96     -0.758084   7 C  s         
   308      0.628919  24 H  s               111     -0.614252   8 C  s         
   246      0.580598  17 C  s               316     -0.517259  28 H  s         
   338     -0.504832  39 H  s               216     -0.454272  15 C  s         

 Vector   86  Occ=0.000000D+00  E= 1.161596D-01
              MO Center= -1.8D+00,  1.5D+00, -3.0D-01, r^2= 1.1D+01
   Bfn.  Coefficient  Atom+Function         Bfn.  Coefficient  Atom+Function  
  ----- ------------  ---------------      ----- ------------  ---------------
   216      1.645559  15 C  s               328     -0.858458  34 H  s         
   171      0.815120  12 C  s               156     -0.786935  11 C  s         
   332     -0.778393  36 H  s               330     -0.762900  35 H  s         
   324     -0.478013  32 H  s                 6     -0.462594   1 C  s         
   326     -0.422567  33 H  s               306     -0.394824  23 H  s         

 Vector   87  Occ=0.000000D+00  E= 1.237023D-01
              MO Center=  7.6D-01,  6.3D-01,  5.5D-01, r^2= 9.8D+00
   Bfn.  Coefficient  Atom+Function         Bfn.  Coefficient  Atom+Function  
  ----- ------------  ---------------      ----- ------------  ---------------
   126      0.956632   9 C  s               261     -0.877710  18 C  s         
     6     -0.768438   1 C  s               316     -0.680549  28 H  s         
   306      0.586122  23 H  s               302      0.555660  21 H  s         
    81     -0.544312   6 C  s               111      0.543986   8 C  s         
   320      0.527796  30 H  s               171     -0.510340  12 C  s         

 Vector   88  Occ=0.000000D+00  E= 1.293358D-01
              MO Center=  2.2D-01,  3.8D-01,  4.5D-01, r^2= 1.2D+01
   Bfn.  Coefficient  Atom+Function         Bfn.  Coefficient  Atom+Function  
  ----- ------------  ---------------      ----- ------------  ---------------
   246      1.017072  17 C  s               322     -0.937105  31 H  s         
   111     -0.902117   8 C  s               318     -0.554521  29 H  s         
   156      0.540439  11 C  s               336     -0.539190  38 H  s         
   141      0.494421  10 C  s               157     -0.483309  11 C  px        
   334     -0.474432  37 H  s               326      0.411524  33 H  s         

 Vector   89  Occ=0.000000D+00  E= 1.389454D-01
              MO Center=  1.8D+00,  7.8D-01, -6.9D-02, r^2= 1.1D+01
   Bfn.  Coefficient  Atom+Function         Bfn.  Coefficient  Atom+Function  
  ----- ------------  ---------------      ----- ------------  ---------------
   314      0.841564  27 H  s               114     -0.678957   8 C  pz        
    96     -0.657830   7 C  s               344     -0.636387  42 H  s         
   342      0.623717  41 H  s               308      0.606303  24 H  s         
   316     -0.567178  28 H  s               262      0.536271  18 C  px        
   312     -0.513227  26 H  s               332     -0.514923  36 H  s         

 Vector   90  Occ=0.000000D+00  E= 1.427121D-01
              MO Center=  8.1D-01, -4.4D-02,  1.0D-01, r^2= 1.5D+01
   Bfn.  Coefficient  Atom+Function         Bfn.  Coefficient  Atom+Function  
  ----- ------------  ---------------      ----- ------------  ---------------
   338      0.843636  39 H  s               344      0.760816  42 H  s         
   216      0.689385  15 C  s               312      0.654883  26 H  s         
   328     -0.601986  34 H  s               262     -0.570242  18 C  px        
    66     -0.531845   5 C  s               302     -0.528895  21 H  s         
   246     -0.516864  17 C  s               306      0.510606  23 H  s         

 Vector   91  Occ=0.000000D+00  E= 1.500132D-01
              MO Center=  8.2D-01, -4.1D-01, -2.1D-01, r^2= 1.3D+01
   Bfn.  Coefficient  Atom+Function         Bfn.  Coefficient  Atom+Function  
  ----- ------------  ---------------      ----- ------------  ---------------
   141      0.986596  10 C  s               171     -0.860324  12 C  s         
   336      0.708289  38 H  s               310      0.644825  25 H  s         
    36     -0.577393   3 C  s                98      0.579183   7 C  py        
    51      0.541180   4 C  s               334     -0.542948  37 H  s         
   332     -0.522990  36 H  s               158      0.520341  11 C  py        

 Vector   92  Occ=0.000000D+00  E= 1.561934D-01
              MO Center=  2.5D-01,  3.1D-01, -2.1D-01, r^2= 1.2D+01
   Bfn.  Coefficient  Atom+Function         Bfn.  Coefficient  Atom+Function  
  ----- ------------  ---------------      ----- ------------  ---------------
    51      1.008062   4 C  s               261      0.768262  18 C  s         
   304     -0.733668  22 H  s               332     -0.711574  36 H  s         
   246     -0.707554  17 C  s               344     -0.558890  42 H  s         
   126     -0.452808   9 C  s               318     -0.436725  29 H  s         
   320      0.437864  30 H  s               322      0.412881  31 H  s         

 Vector   93  Occ=0.000000D+00  E= 1.603485D-01
              MO Center=  2.2D-01,  2.0D-01, -3.0D-01, r^2= 1.5D+01
   Bfn.  Coefficient  Atom+Function         Bfn.  Coefficient  Atom+Function  
  ----- ------------  ---------------      ----- ------------  ---------------
   261     -0.860154  18 C  s               330      0.854986  35 H  s         
   304     -0.847403  22 H  s                51      0.790011   4 C  s         
   171      0.786222  12 C  s               340      0.741246  40 H  s         
   246     -0.628222  17 C  s               338      0.610157  39 H  s         
   216     -0.591229  15 C  s               314     -0.489416  27 H  s         

 Vector   94  Occ=0.000000D+00  E= 1.630833D-01
              MO Center= -1.0D+00,  3.5D-02, -2.2D-02, r^2= 1.3D+01
   Bfn.  Coefficient  Atom+Function         Bfn.  Coefficient  Atom+Function  
  ----- ------------  ---------------      ----- ------------  ---------------
   328      1.136578  34 H  s               338      0.841037  39 H  s         
   218      0.749518  15 C  py              249     -0.599119  17 C  pz        
   324     -0.594633  32 H  s               302     -0.548572  21 H  s         
   111     -0.520027   8 C  s                66      0.507403   5 C  s         
    51     -0.474474   4 C  s                 9      0.427147   1 C  pz        

 Vector   95  Occ=0.000000D+00  E= 1.650169D-01
              MO Center= -6.4D-02,  2.9D-01, -2.1D-01, r^2= 1.5D+01
   Bfn.  Coefficient  Atom+Function         Bfn.  Coefficient  Atom+Function  
  ----- ------------  ---------------      ----- ------------  ---------------
   334     -0.732670  37 H  s               332      0.701299  36 H  s         
   344     -0.686914  42 H  s               330     -0.652994  35 H  s         
   261      0.634268  18 C  s               302     -0.624041  21 H  s         
    81     -0.549007   6 C  s               219      0.533776  15 C  pz        
   126     -0.518093   9 C  s               247     -0.472209  17 C  px        

 Vector   96  Occ=0.000000D+00  E= 1.755063D-01
              MO Center=  6.3D-01, -7.3D-01,  2.7D-01, r^2= 1.3D+01
   Bfn.  Coefficient  Atom+Function         Bfn.  Coefficient  Atom+Function  
  ----- ------------  ---------------      ----- ------------  ---------------
   246      1.335315  17 C  s                66     -0.883186   5 C  s         
   156     -0.860076  11 C  s               338     -0.737592  39 H  s         
   306      0.665601  23 H  s               310      0.623486  25 H  s         
     6      0.599863   1 C  s                53      0.560325   4 C  py        
   302     -0.526598  21 H  s                51     -0.515439   4 C  s         

 Vector   97  Occ=0.000000D+00  E= 1.786268D-01
              MO Center= -2.5D-01,  3.5D-01, -4.4D-01, r^2= 1.7D+01
   Bfn.  Coefficient  Atom+Function         Bfn.  Coefficient  Atom+Function  
  ----- ------------  ---------------      ----- ------------  ---------------
   330      1.048679  35 H  s               334     -0.823344  37 H  s         
   261      0.737354  18 C  s               219     -0.707154  15 C  pz        
   340     -0.695271  40 H  s               216     -0.599427  15 C  s         
    51     -0.588009   4 C  s               304      0.539704  22 H  s         
   312      0.534986  26 H  s               247     -0.515201  17 C  px        

 Vector   98  Occ=0.000000D+00  E= 1.818357D-01
              MO Center=  4.7D-01,  2.7D-01, -1.0D-01, r^2= 1.5D+01
   Bfn.  Coefficient  Atom+Function         Bfn.  Coefficient  Atom+Function  
  ----- ------------  ---------------      ----- ------------  ---------------
   111      1.178517   8 C  s               141     -0.702460  10 C  s         
   156      0.705190  11 C  s                98     -0.674073   7 C  py        
   322     -0.675726  31 H  s               332     -0.675967  36 H  s         
   336      0.639597  38 H  s               334     -0.599794  37 H  s         
   328      0.566739  34 H  s               247     -0.550134  17 C  px        

 Vector   99  Occ=0.000000D+00  E= 1.883991D-01
              MO Center= -5.4D-02,  7.0D-01,  3.6D-01, r^2= 1.0D+01
   Bfn.  Coefficient  Atom+Function         Bfn.  Coefficient  Atom+Function  
  ----- ------------  ---------------      ----- ------------  ---------------
     6      0.872070   1 C  s               186     -0.731586  13 C  s         
   216      0.683332  15 C  s               302     -0.664619  21 H  s         
   318      0.641375  29 H  s               156      0.583150  11 C  s         
   324      0.582934  32 H  s               314     -0.524213  27 H  s         
   171     -0.511657  12 C  s               172     -0.503138  12 C  px        

 Vector  100  Occ=0.000000D+00  E= 1.933031D-01
              MO Center=  9.6D-01,  4.1D-01,  2.7D-01, r^2= 1.1D+01
   Bfn.  Coefficient  Atom+Function         Bfn.  Coefficient  Atom+Function  
  ----- ------------  ---------------      ----- ------------  ---------------
   314      0.742270  27 H  s               316     -0.670248  28 H  s         
   114     -0.610462   8 C  pz              126      0.613154   9 C  s         
   320      0.599111  30 H  s               157     -0.562553  11 C  px        
   128      0.530180   9 C  py              336      0.495991  38 H  s         
    98     -0.475083   7 C  py              344      0.455725  42 H  s         

 Vector  101  Occ=0.000000D+00  E= 1.972614D-01
              MO Center=  3.4D-01,  6.0D-01,  3.1D-01, r^2= 1.1D+01
   Bfn.  Coefficient  Atom+Function         Bfn.  Coefficient  Atom+Function  
  ----- ------------  ---------------      ----- ------------  ---------------
   141      0.774175  10 C  s               126      0.756912   9 C  s         
   318     -0.745100  29 H  s               326      0.720584  33 H  s         
   328     -0.638089  34 H  s                51     -0.595402   4 C  s         
   111     -0.544620   8 C  s                83     -0.541323   6 C  py        
   334     -0.538672  37 H  s               186     -0.521195  13 C  s         

 Vector  102  Occ=0.000000D+00  E= 2.016046D-01
              MO Center=  1.0D+00,  6.2D-01, -1.1D-01, r^2= 1.2D+01
   Bfn.  Coefficient  Atom+Function         Bfn.  Coefficient  Atom+Function  
  ----- ------------  ---------------      ----- ------------  ---------------
   342      0.871305  41 H  s               186      0.829544  13 C  s         
   314     -0.724568  27 H  s                96     -0.629747   7 C  s         
   306      0.617172  23 H  s               263     -0.611571  18 C  py        
   340     -0.575828  40 H  s               338     -0.563662  39 H  s         
   111      0.539316   8 C  s               113     -0.503010   8 C  py        

 Vector  103  Occ=0.000000D+00  E= 2.083687D-01
              MO Center=  6.8D-01,  1.4D-01, -2.5D-02, r^2= 1.1D+01
   Bfn.  Coefficient  Atom+Function         Bfn.  Coefficient  Atom+Function  
  ----- ------------  ---------------      ----- ------------  ---------------
   171      1.159400  12 C  s               186     -0.787886  13 C  s         
    53     -0.687584   4 C  py              316     -0.602830  28 H  s         
    69     -0.531014   5 C  pz              308     -0.527015  24 H  s         
   340      0.514160  40 H  s               304      0.501004  22 H  s         
   158     -0.461092  11 C  py              306      0.452879  23 H  s         

 Vector  104  Occ=0.000000D+00  E= 2.125189D-01
              MO Center=  3.3D-01, -4.3D-01, -8.2D-02, r^2= 1.1D+01
   Bfn.  Coefficient  Atom+Function         Bfn.  Coefficient  Atom+Function  
  ----- ------------  ---------------      ----- ------------  ---------------
   141      1.103371  10 C  s               261      1.064318  18 C  s         
    36     -0.890958   3 C  s               126     -0.801133   9 C  s         
     6     -0.748591   1 C  s                83     -0.656153   6 C  py        
    21      0.610887   2 O  s                81      0.590096   6 C  s         
   334      0.591452  37 H  s               186      0.580614  13 C  s         

 Vector  105  Occ=0.000000D+00  E= 2.138842D-01
              MO Center=  1.5D+00, -1.3D-01,  1.3D-01, r^2= 9.6D+00
   Bfn.  Coefficient  Atom+Function         Bfn.  Coefficient  Atom+Function  
  ----- ------------  ---------------      ----- ------------  ---------------
   126      1.890648   9 C  s                96     -1.045945   7 C  s         
   113     -0.867374   8 C  py              318      0.687657  29 H  s         
   141     -0.675913  10 C  s               310      0.639751  25 H  s         
   111     -0.629780   8 C  s               336     -0.632161  38 H  s         
    66      0.617297   5 C  s               142     -0.596945  10 C  px        

 Vector  106  Occ=0.000000D+00  E= 2.235274D-01
              MO Center=  1.2D+00,  4.4D-01, -3.1D-01, r^2= 1.1D+01
   Bfn.  Coefficient  Atom+Function         Bfn.  Coefficient  Atom+Function  
  ----- ------------  ---------------      ----- ------------  ---------------
   261      1.253727  18 C  s               126     -1.131664   9 C  s         
    96     -1.119083   7 C  s               186     -0.833582  13 C  s         
    81      0.823952   6 C  s               246      0.780303  17 C  s         
   129      0.769303   9 C  pz              310      0.684311  25 H  s         
    51     -0.665598   4 C  s               172     -0.625511  12 C  px        

 Vector  107  Occ=0.000000D+00  E= 2.246955D-01
              MO Center=  1.2D+00,  3.8D-01, -4.1D-01, r^2= 1.1D+01
   Bfn.  Coefficient  Atom+Function         Bfn.  Coefficient  Atom+Function  
  ----- ------------  ---------------      ----- ------------  ---------------
   308      0.880736  24 H  s               340     -0.842203  40 H  s         
   186     -0.830792  13 C  s                51      0.825270   4 C  s         
   171      0.813794  12 C  s                99      0.760886   7 C  pz        
    36     -0.755498   3 C  s               156     -0.669137  11 C  s         
   344      0.618069  42 H  s               312     -0.602860  26 H  s         

 Vector  108  Occ=0.000000D+00  E= 2.309099D-01
              MO Center= -3.2D-01,  1.1D+00,  4.9D-02, r^2= 1.1D+01
   Bfn.  Coefficient  Atom+Function         Bfn.  Coefficient  Atom+Function  
  ----- ------------  ---------------      ----- ------------  ---------------
   186      1.168697  13 C  s               171     -1.050839  12 C  s         
   188      1.026369  13 C  py              126     -0.987495   9 C  s         
   172      0.890258  12 C  px              143      0.820078  10 C  py        
   217     -0.758975  15 C  px              156     -0.725608  11 C  s         
   326      0.718739  33 H  s               216     -0.688781  15 C  s         

 Vector  109  Occ=0.000000D+00  E= 2.425668D-01
              MO Center= -1.1D+00,  7.9D-01, -1.8D-01, r^2= 1.0D+01
   Bfn.  Coefficient  Atom+Function         Bfn.  Coefficient  Atom+Function  
  ----- ------------  ---------------      ----- ------------  ---------------
   186      1.998775  13 C  s               216     -1.129670  15 C  s         
   217     -0.925754  15 C  px              187     -0.854844  13 C  px        
   218      0.756044  15 C  py               66     -0.631147   5 C  s         
   158     -0.575802  11 C  py               67      0.505913   5 C  px        
   143     -0.463288  10 C  py               83     -0.459348   6 C  py        

 Vector  110  Occ=0.000000D+00  E= 2.452712D-01
              MO Center=  7.3D-01,  1.1D+00,  1.5D-01, r^2= 1.0D+01
   Bfn.  Coefficient  Atom+Function         Bfn.  Coefficient  Atom+Function  
  ----- ------------  ---------------      ----- ------------  ---------------
   141      1.430426  10 C  s               156     -1.295829  11 C  s         
   342     -0.892229  41 H  s               129     -0.845363   9 C  pz        
   324      0.748438  32 H  s               263      0.744579  18 C  py        
   322      0.729634  31 H  s               111     -0.670601   8 C  s         
    52      0.635546   4 C  px              318     -0.631233  29 H  s         

 Vector  111  Occ=0.000000D+00  E= 2.487926D-01
              MO Center=  6.3D-01,  7.1D-01,  6.5D-02, r^2= 1.0D+01
   Bfn.  Coefficient  Atom+Function         Bfn.  Coefficient  Atom+Function  
  ----- ------------  ---------------      ----- ------------  ---------------
   173      0.878437  12 C  py              156      0.833233  11 C  s         
   187      0.759380  13 C  px              264      0.758902  18 C  pz        
   171     -0.754897  12 C  s               112      0.691783   8 C  px        
    53     -0.651354   4 C  py              312     -0.634588  26 H  s         
   128     -0.609798   9 C  py               81     -0.598902   6 C  s         

 Vector  112  Occ=0.000000D+00  E= 2.589832D-01
              MO Center=  1.0D+00, -3.9D-01, -1.9D-02, r^2= 1.0D+01
   Bfn.  Coefficient  Atom+Function         Bfn.  Coefficient  Atom+Function  
  ----- ------------  ---------------      ----- ------------  ---------------
   111      1.267075   8 C  s                36     -1.097242   3 C  s         
    66     -1.080578   5 C  s                51      0.887549   4 C  s         
   128      0.873946   9 C  py              171     -0.698474  12 C  s         
   156      0.666832  11 C  s                 6      0.650626   1 C  s         
   264     -0.632170  18 C  pz              340     -0.634671  40 H  s         

 Vector  113  Occ=0.000000D+00  E= 2.659073D-01
              MO Center=  1.9D-01, -1.5D-02, -2.8D-02, r^2= 9.7D+00
   Bfn.  Coefficient  Atom+Function         Bfn.  Coefficient  Atom+Function  
  ----- ------------  ---------------      ----- ------------  ---------------
    52      0.959076   4 C  px               67     -0.937498   5 C  px        
   187     -0.928194  13 C  px               96      0.836917   7 C  s         
   173     -0.835516  12 C  py              186     -0.799345  13 C  s         
    36      0.757359   3 C  s               246     -0.760147  17 C  s         
   171      0.729222  12 C  s               248     -0.712550  17 C  py        

 Vector  114  Occ=0.000000D+00  E= 2.799252D-01
              MO Center=  7.6D-01,  1.7D-01,  2.4D-01, r^2= 9.1D+00
   Bfn.  Coefficient  Atom+Function         Bfn.  Coefficient  Atom+Function  
  ----- ------------  ---------------      ----- ------------  ---------------
   141      1.504251  10 C  s                83     -1.246302   6 C  py        
   126     -0.980808   9 C  s               144     -0.773392  10 C  pz        
    36      0.736669   3 C  s                68     -0.714423   5 C  py        
    66     -0.648467   5 C  s               128      0.637095   9 C  py        
   157     -0.582630  11 C  px              113      0.573845   8 C  py        

 Vector  115  Occ=0.000000D+00  E= 2.816878D-01
              MO Center=  5.5D-01, -5.6D-01,  5.0D-02, r^2= 9.5D+00
   Bfn.  Coefficient  Atom+Function         Bfn.  Coefficient  Atom+Function  
  ----- ------------  ---------------      ----- ------------  ---------------
    96     -0.901428   7 C  s                68      0.835083   5 C  py        
   113     -0.829429   8 C  py               52      0.784979   4 C  px        
   127      0.768294   9 C  px               37      0.737001   3 C  px        
   141      0.725340  10 C  s               111      0.691398   8 C  s         
   231      0.693658  16 O  s                82     -0.684913   6 C  px        

 Vector  116  Occ=0.000000D+00  E= 2.896240D-01
              MO Center=  3.6D-01, -2.4D-01,  8.3D-02, r^2= 7.5D+00
   Bfn.  Coefficient  Atom+Function         Bfn.  Coefficient  Atom+Function  
  ----- ------------  ---------------      ----- ------------  ---------------
    81      2.324348   6 C  s                66     -1.511366   5 C  s         
   141     -1.280434  10 C  s               126      1.106153   9 C  s         
   111     -1.037186   8 C  s                96      0.879584   7 C  s         
   112      0.665447   8 C  px               67      0.649872   5 C  px        
    68     -0.609027   5 C  py               98      0.587464   7 C  py        

 Vector  117  Occ=0.000000D+00  E= 2.942514D-01
              MO Center=  1.1D+00,  1.5D-01,  9.0D-02, r^2= 7.9D+00
   Bfn.  Coefficient  Atom+Function         Bfn.  Coefficient  Atom+Function  
  ----- ------------  ---------------      ----- ------------  ---------------
    66      1.491891   5 C  s                97      1.247872   7 C  px        
    82     -1.021067   6 C  px               96     -0.971943   7 C  s         
     6     -0.947796   1 C  s                67      0.951106   5 C  px        
    68      0.762055   5 C  py                8     -0.722577   1 C  py        
    69     -0.663970   5 C  pz              127     -0.657906   9 C  px        

 Vector  118  Occ=0.000000D+00  E= 3.115762D-01
              MO Center=  2.5D-01,  1.3D-01,  3.7D-01, r^2= 7.5D+00
   Bfn.  Coefficient  Atom+Function         Bfn.  Coefficient  Atom+Function  
  ----- ------------  ---------------      ----- ------------  ---------------
    36      1.232198   3 C  s                84     -1.162462   6 C  pz        
     7      1.111722   1 C  px              127     -1.024994   9 C  px        
    96      1.008492   7 C  s               144      0.863195  10 C  pz        
    81     -0.826900   6 C  s               141     -0.773106  10 C  s         
    82      0.758134   6 C  px              189      0.757369  13 C  pz        

 Vector  119  Occ=0.000000D+00  E= 3.191187D-01
              MO Center=  6.9D-01,  6.7D-01,  1.2D-01, r^2= 8.9D+00
   Bfn.  Coefficient  Atom+Function         Bfn.  Coefficient  Atom+Function  
  ----- ------------  ---------------      ----- ------------  ---------------
   142      1.677086  10 C  px              171     -1.166447  12 C  s         
    83      1.143036   6 C  py              158     -1.110108  11 C  py        
   129     -1.070367   9 C  pz              156      1.056249  11 C  s         
    66      0.990248   5 C  s                51     -0.946454   4 C  s         
   141     -0.948664  10 C  s                81      0.763345   6 C  s         

 Vector  120  Occ=0.000000D+00  E= 3.361705D-01
              MO Center=  1.5D-01,  9.8D-01,  3.4D-01, r^2= 7.9D+00
   Bfn.  Coefficient  Atom+Function         Bfn.  Coefficient  Atom+Function  
  ----- ------------  ---------------      ----- ------------  ---------------
   143      1.571755  10 C  py               81      1.293449   6 C  s         
   157     -1.260964  11 C  px               82      1.051713   6 C  px        
   174     -1.027382  12 C  pz              171     -0.824691  12 C  s         
    36     -0.757665   3 C  s               189      0.711820  13 C  pz        
   158      0.697374  11 C  py              172     -0.687451  12 C  px        

 Vector  121  Occ=0.000000D+00  E= 3.823410D-01
              MO Center= -1.7D-01, -1.8D+00,  1.1D-01, r^2= 6.8D+00
   Bfn.  Coefficient  Atom+Function         Bfn.  Coefficient  Atom+Function  
  ----- ------------  ---------------      ----- ------------  ---------------
    37      1.396877   3 C  px               51     -1.249808   4 C  s         
    96      1.150302   7 C  s                52      1.131326   4 C  px        
    38     -1.033281   3 C  py               66     -1.007034   5 C  s         
    53      0.960220   4 C  py               23     -0.858830   2 O  py        
    21      0.834416   2 O  s                39     -0.730423   3 C  pz        

 Vector  122  Occ=0.000000D+00  E= 3.873083D-01
              MO Center= -3.7D-01, -2.2D+00,  9.3D-02, r^2= 6.6D+00
   Bfn.  Coefficient  Atom+Function         Bfn.  Coefficient  Atom+Function  
  ----- ------------  ---------------      ----- ------------  ---------------
   231      2.125171  16 O  s                38      1.941001   3 C  py        
    66      1.686125   5 C  s                51     -1.512582   4 C  s         
    37      1.415781   3 C  px               53     -1.395344   4 C  py        
    36     -1.095191   3 C  s                69     -0.924246   5 C  pz        
   233      0.779636  16 O  py               97      0.729688   7 C  px        

 Vector  123  Occ=0.000000D+00  E= 4.822701D-01
              MO Center=  5.4D-01,  3.9D-01,  3.1D-01, r^2= 8.0D+00
   Bfn.  Coefficient  Atom+Function         Bfn.  Coefficient  Atom+Function  
  ----- ------------  ---------------      ----- ------------  ---------------
    81     -0.931192   6 C  s                 8      0.881073   1 C  py        
    21      0.617961   2 O  s                 7      0.478047   1 C  px        
    83     -0.477445   6 C  py              261     -0.430313  18 C  s         
   141      0.422951  10 C  s                 4     -0.401929   1 C  py        
   171     -0.352351  12 C  s                98     -0.345607   7 C  py        

 Vector  124  Occ=0.000000D+00  E= 4.892790D-01
              MO Center=  4.9D-01,  2.8D-01,  2.1D-01, r^2= 8.5D+00
   Bfn.  Coefficient  Atom+Function         Bfn.  Coefficient  Atom+Function  
  ----- ------------  ---------------      ----- ------------  ---------------
    66      0.950048   5 C  s                 8     -0.810701   1 C  py        
    21     -0.785721   2 O  s                96     -0.583522   7 C  s         
    37     -0.456537   3 C  px               82     -0.446131   6 C  px        
    97      0.439973   7 C  px               52     -0.423560   4 C  px        
     4      0.418557   1 C  py               83      0.385498   6 C  py        

 Vector  125  Occ=0.000000D+00  E= 4.987485D-01
              MO Center=  2.7D-01, -1.1D+00,  3.2D-02, r^2= 8.1D+00
   Bfn.  Coefficient  Atom+Function         Bfn.  Coefficient  Atom+Function  
  ----- ------------  ---------------      ----- ------------  ---------------
    51      0.834627   4 C  s                66     -0.647468   5 C  s         
    83     -0.640718   6 C  py               37     -0.502294   3 C  px        
    81      0.483935   6 C  s                 7     -0.459516   1 C  px        
    82     -0.460523   6 C  px              248     -0.441602  17 C  py        
    67      0.395932   5 C  px               97     -0.392633   7 C  px        

 Vector  126  Occ=0.000000D+00  E= 5.017272D-01
              MO Center=  7.8D-01,  1.1D+00, -1.5D-01, r^2= 9.3D+00
   Bfn.  Coefficient  Atom+Function         Bfn.  Coefficient  Atom+Function  
  ----- ------------  ---------------      ----- ------------  ---------------
    66      0.677761   5 C  s                81     -0.612499   6 C  s         
   141      0.593216  10 C  s               263      0.499019  18 C  py        
   172      0.402816  12 C  px              262     -0.378614  18 C  px        
   159     -0.353180  11 C  pz               53     -0.344904   4 C  py        
   114      0.320579   8 C  pz              129     -0.315312   9 C  pz        


 center of mass
 --------------
 x =  -0.11355362 y =  -0.06268082 z =   0.00301545

 moments of inertia (a.u.)
 ------------------
        4471.446232340069           0.000000000003           0.000000000001
           0.000000000003        3824.373979833916           0.000000000002
           0.000000000001           0.000000000002        7117.761643268139

     Multipole analysis of the density
     ---------------------------------

     L   x y z        total         alpha         beta         nuclear
     -   - - -        -----         -----         ----         -------
     0   0 0 0     -0.000000    -76.000000    -76.000000    152.000000

     1   1 0 0      1.477288      0.738644      0.738644     -0.000000
     1   0 1 0      1.490329      0.745165      0.745165     -0.000000
     1   0 0 1      0.485279      0.242640      0.242640      0.000000

     2   2 0 0    -90.533199   -965.126318   -965.126318   1839.719437
     2   1 1 0    -10.203982     17.240115     17.240115    -44.684213
     2   1 0 1      1.529597     -1.077061     -1.077061      3.683718
     2   0 2 0    -92.497912  -1142.106843  -1142.106843   2191.715774
     2   0 1 1      0.096930     -0.914003     -0.914003      1.924935
     2   0 0 2    -87.970356   -221.905255   -221.905255    355.840153


          -----------------------
          Electric field gradient
          -----------------------

 1 a.u. = 0.324123 10**(16) esu/cm**3  ( or statvolts/cm**2 ) = 0.97174 10**(22) v/m**2 


 ------------------------------------------------------------
   Atom      X         Y         Z
 ------------------------------------------------------------
    1 C   -2.03581  -0.45939   1.92728
 ------------------------------------------------------------

 Electric field gradient in molecular frame (a.u.)
         XX             YY             ZZ             XY             XZ             YZ
 ------------------------------------------------------------------------------------------
       -0.018661      -0.283166       0.301826       0.008095      -0.113986      -0.131678

 Principal components (a.u.) and orientation 
 of principal axis w.r.t. absolute frame                      Asymmetry parameter eta
 --------------------------------------------------------------------------------------
        0.363621      -0.312376      -0.051245                       0.718139

       -0.284056       0.058388       0.957028
       -0.194691       0.973838      -0.117200
        0.938833       0.219616       0.265257
  

 ------------------------------------------------------------
   Atom      X         Y         Z
 ------------------------------------------------------------
    2 O   -3.38229  -2.65519   1.06422
 ------------------------------------------------------------

 Electric field gradient in molecular frame (a.u.)
         XX             YY             ZZ             XY             XZ             YZ
 ------------------------------------------------------------------------------------------
        0.418761      -1.213773       0.795011      -0.088720      -0.173784      -0.974745

 Principal components (a.u.) and orientation 
 of principal axis w.r.t. absolute frame                      Asymmetry parameter eta
 --------------------------------------------------------------------------------------
       -1.619705       1.211027       0.408678                       0.495368

        0.072383      -0.160663       0.984352
        0.923048      -0.363070      -0.127135
        0.377815       0.917806       0.122020
  

 ------------------------------------------------------------
   Atom      X         Y         Z
 ------------------------------------------------------------
    3 C   -2.23102  -4.73588   0.15803
 ------------------------------------------------------------

 Electric field gradient in molecular frame (a.u.)
         XX             YY             ZZ             XY             XZ             YZ
 ------------------------------------------------------------------------------------------
        0.249476       0.036538      -0.286014       0.194483      -0.127861       0.056473

 Principal components (a.u.) and orientation 
 of principal axis w.r.t. absolute frame                      Asymmetry parameter eta
 --------------------------------------------------------------------------------------
        0.375150      -0.344090      -0.031060                       0.834411

        0.869117       0.289858      -0.400772
        0.477957      -0.283720       0.831300
       -0.127253       0.914049       0.385125
  

 ------------------------------------------------------------
   Atom      X         Y         Z
 ------------------------------------------------------------
    4 C    0.48463  -4.51377  -0.77427
 ------------------------------------------------------------

 Electric field gradient in molecular frame (a.u.)
         XX             YY             ZZ             XY             XZ             YZ
 ------------------------------------------------------------------------------------------
       -0.066375       0.025779       0.040596      -0.007768       0.013807      -0.027989

 Principal components (a.u.) and orientation 
 of principal axis w.r.t. absolute frame                      Asymmetry parameter eta
 --------------------------------------------------------------------------------------
       -0.068330       0.064027       0.004303                       0.874044

        0.992379       0.119455       0.030237
        0.048179      -0.602004       0.797039
       -0.113413       0.789508       0.603171
  

 ------------------------------------------------------------
   Atom      X         Y         Z
 ------------------------------------------------------------
    5 C    1.99974  -2.42471   0.57648
 ------------------------------------------------------------

 Electric field gradient in molecular frame (a.u.)
         XX             YY             ZZ             XY             XZ             YZ
 ------------------------------------------------------------------------------------------
        0.016556      -0.034915       0.018359       0.021101      -0.009676      -0.005777

 Principal components (a.u.) and orientation 
 of principal axis w.r.t. absolute frame                      Asymmetry parameter eta
 --------------------------------------------------------------------------------------
       -0.042540       0.032676       0.009863                       0.536276

       -0.330672       0.737933       0.588312
        0.943024       0.282743       0.175394
        0.036912      -0.612790       0.789383
  

 ------------------------------------------------------------
   Atom      X         Y         Z
 ------------------------------------------------------------
    6 C    0.47150   0.04636   0.52507
 ------------------------------------------------------------

 Electric field gradient in molecular frame (a.u.)
         XX             YY             ZZ             XY             XZ             YZ
 ------------------------------------------------------------------------------------------
        0.138796       0.176416      -0.315212      -0.000303      -0.064061       0.139119

 Principal components (a.u.) and orientation 
 of principal axis w.r.t. absolute frame                      Asymmetry parameter eta
 --------------------------------------------------------------------------------------
       -0.359538       0.216916       0.142622                       0.206639

        0.123328      -0.226505       0.966171
       -0.249263       0.935319       0.251090
        0.960551       0.271797      -0.058891
  

 ------------------------------------------------------------
   Atom      X         Y         Z
 ------------------------------------------------------------
    7 C    4.64299  -2.05208  -0.58585
 ------------------------------------------------------------

 Electric field gradient in molecular frame (a.u.)
         XX             YY             ZZ             XY             XZ             YZ
 ------------------------------------------------------------------------------------------
       -0.039467       0.023744       0.015723      -0.018814       0.036573      -0.009430

 Principal components (a.u.) and orientation 
 of principal axis w.r.t. absolute frame                      Asymmetry parameter eta
 --------------------------------------------------------------------------------------
       -0.059673       0.046987       0.012687                       0.574791

        0.896317       0.417509       0.149339
        0.155201      -0.610884       0.776359
       -0.415366       0.672686       0.612343
  

 ------------------------------------------------------------
   Atom      X         Y         Z
 ------------------------------------------------------------
    8 C    6.08415   0.10288   0.68226
 ------------------------------------------------------------

 Electric field gradient in molecular frame (a.u.)
         XX             YY             ZZ             XY             XZ             YZ
 ------------------------------------------------------------------------------------------
       -0.001558      -0.007885       0.009443      -0.000018      -0.018667      -0.014301

 Principal components (a.u.) and orientation 
 of principal axis w.r.t. absolute frame                      Asymmetry parameter eta
 --------------------------------------------------------------------------------------
        0.027313      -0.022043      -0.005270                       0.614123

       -0.513765       0.539853      -0.666787
       -0.322714       0.598518       0.733234
        0.794922       0.591891      -0.133280
  

 ------------------------------------------------------------
   Atom      X         Y         Z
 ------------------------------------------------------------
    9 C    4.64830   2.62449   0.64750
 ------------------------------------------------------------

 Electric field gradient in molecular frame (a.u.)
         XX             YY             ZZ             XY             XZ             YZ
 ------------------------------------------------------------------------------------------
       -0.031690       0.016011       0.015679      -0.008696       0.023843       0.020787

 Principal components (a.u.) and orientation 
 of principal axis w.r.t. absolute frame                      Asymmetry parameter eta
 --------------------------------------------------------------------------------------
       -0.045998       0.038575       0.007422                       0.677271

        0.866531       0.179109      -0.465880
        0.263609       0.628369       0.731889
       -0.423833       0.757015      -0.497287
  

 ------------------------------------------------------------
   Atom      X         Y         Z
 ------------------------------------------------------------
   10 C    1.95075   2.26193   1.75452
 ------------------------------------------------------------

 Electric field gradient in molecular frame (a.u.)
         XX             YY             ZZ             XY             XZ             YZ
 ------------------------------------------------------------------------------------------
        0.008049      -0.032058       0.024008      -0.025622      -0.014375      -0.027967

 Principal components (a.u.) and orientation 
 of principal axis w.r.t. absolute frame                      Asymmetry parameter eta
 --------------------------------------------------------------------------------------
       -0.056776       0.036268       0.020508                       0.277573

        0.411009      -0.194525       0.890636
        0.836379      -0.308218      -0.453289
        0.362686       0.931215       0.036016
  

 ------------------------------------------------------------
   Atom      X         Y         Z
 ------------------------------------------------------------
   11 C    0.46152   4.77149   1.88511
 ------------------------------------------------------------

 Electric field gradient in molecular frame (a.u.)
         XX             YY             ZZ             XY             XZ             YZ
 ------------------------------------------------------------------------------------------
        0.011761      -0.028717       0.016956       0.032751      -0.044854      -0.008117

 Principal components (a.u.) and orientation 
 of principal axis w.r.t. absolute frame                      Asymmetry parameter eta
 --------------------------------------------------------------------------------------
        0.067925      -0.051718      -0.016206                       0.522811

        0.694847      -0.596887       0.401140
        0.290719       0.743318       0.602462
       -0.657777      -0.302000       0.690019
  

 ------------------------------------------------------------
   Atom      X         Y         Z
 ------------------------------------------------------------
   12 C   -1.55612   5.22004  -0.15295
 ------------------------------------------------------------

 Electric field gradient in molecular frame (a.u.)
         XX             YY             ZZ             XY             XZ             YZ
 ------------------------------------------------------------------------------------------
       -0.013973      -0.026496       0.040469      -0.041182      -0.040048       0.001147

 Principal components (a.u.) and orientation 
 of principal axis w.r.t. absolute frame                      Asymmetry parameter eta
 --------------------------------------------------------------------------------------
       -0.068382       0.066772       0.001610                       0.952909

        0.694145      -0.527646       0.489646
        0.675668       0.242993      -0.696007
        0.248265       0.813968       0.525186
  

 ------------------------------------------------------------
   Atom      X         Y         Z
 ------------------------------------------------------------
   13 C   -3.41547   2.99890  -0.49328
 ------------------------------------------------------------

 Electric field gradient in molecular frame (a.u.)
         XX             YY             ZZ             XY             XZ             YZ
 ------------------------------------------------------------------------------------------
        0.307238      -0.023386      -0.283852       0.095785       0.166400      -0.005224

 Principal components (a.u.) and orientation 
 of principal axis w.r.t. absolute frame                      Asymmetry parameter eta
 --------------------------------------------------------------------------------------
        0.372023      -0.330398      -0.041625                       0.776223

        0.944706      -0.265171      -0.192913
        0.225707       0.099049       0.969147
        0.237881       0.959100      -0.153423
  

 ------------------------------------------------------------
   Atom      X         Y         Z
 ------------------------------------------------------------
   14 O   -3.70811   1.66887   1.83959
 ------------------------------------------------------------

 Electric field gradient in molecular frame (a.u.)
         XX             YY             ZZ             XY             XZ             YZ
 ------------------------------------------------------------------------------------------
        0.683597      -0.539147      -0.144450       1.197217       0.271160       1.064916

 Principal components (a.u.) and orientation 
 of principal axis w.r.t. absolute frame                      Asymmetry parameter eta
 --------------------------------------------------------------------------------------
        1.775403      -1.703965      -0.071438                       0.919525

        0.717661      -0.346635      -0.603992
        0.561032       0.801606       0.206570
        0.412559      -0.487106       0.769755
  

 ------------------------------------------------------------
   Atom      X         Y         Z
 ------------------------------------------------------------
   15 C   -6.01698   3.97428  -1.27000
 ------------------------------------------------------------

 Electric field gradient in molecular frame (a.u.)
         XX             YY             ZZ             XY             XZ             YZ
 ------------------------------------------------------------------------------------------
       -0.066129       0.037778       0.028351       0.054252      -0.021309       0.006555

 Principal components (a.u.) and orientation 
 of principal axis w.r.t. absolute frame                      Asymmetry parameter eta
 --------------------------------------------------------------------------------------
       -0.093333       0.061126       0.032207                       0.309852

        0.905844       0.402114      -0.133235
       -0.383793       0.912175       0.143664
        0.179303      -0.079003       0.980617
  

 ------------------------------------------------------------
   Atom      X         Y         Z
 ------------------------------------------------------------
   16 O   -3.43864  -6.71147  -0.03720
 ------------------------------------------------------------

 Electric field gradient in molecular frame (a.u.)
         XX             YY             ZZ             XY             XZ             YZ
 ------------------------------------------------------------------------------------------
        0.847299      -0.367001      -0.480298      -0.821947      -0.786897       0.431616

 Principal components (a.u.) and orientation 
 of principal axis w.r.t. absolute frame                      Asymmetry parameter eta
 --------------------------------------------------------------------------------------
        1.641310      -0.868814      -0.772497                       0.058683

        0.820052       0.189362       0.540053
       -0.419326      -0.443382       0.792198
       -0.389462       0.876102       0.284192
  

 ------------------------------------------------------------
   Atom      X         Y         Z
 ------------------------------------------------------------
   17 C    1.78108  -7.09849  -0.53741
 ------------------------------------------------------------

 Electric field gradient in molecular frame (a.u.)
         XX             YY             ZZ             XY             XZ             YZ
 ------------------------------------------------------------------------------------------
        0.025023      -0.044389       0.019367       0.067259       0.004807       0.026146

 Principal components (a.u.) and orientation 
 of principal axis w.r.t. absolute frame                      Asymmetry parameter eta
 --------------------------------------------------------------------------------------
       -0.089063       0.072228       0.016835                       0.621956

       -0.493533       0.783241      -0.378100
        0.850227       0.526032      -0.020115
       -0.183138       0.331398       0.925546
  

 ------------------------------------------------------------
   Atom      X         Y         Z
 ------------------------------------------------------------
   18 C    4.79061   3.85715  -1.96959
 ------------------------------------------------------------

 Electric field gradient in molecular frame (a.u.)
         XX             YY             ZZ             XY             XZ             YZ
 ------------------------------------------------------------------------------------------
        0.016619       0.005914      -0.022533       0.006072       0.026355       0.031250

 Principal components (a.u.) and orientation 
 of principal axis w.r.t. absolute frame                      Asymmetry parameter eta
 --------------------------------------------------------------------------------------
       -0.048568       0.042950       0.005618                       0.768651

       -0.298489       0.651160      -0.697778
       -0.449624       0.548957       0.704617
        0.841868       0.524058       0.128920
  

 ------------------------------------------------------------
   Atom      X         Y         Z
 ------------------------------------------------------------
   19 O   -2.61566   1.31350  -2.45997
 ------------------------------------------------------------

 Electric field gradient in molecular frame (a.u.)
         XX             YY             ZZ             XY             XZ             YZ
 ------------------------------------------------------------------------------------------
       -2.144051       1.359659       0.784392       1.390303      -0.395001      -1.147698

 Principal components (a.u.) and orientation 
 of principal axis w.r.t. absolute frame                      Asymmetry parameter eta
 --------------------------------------------------------------------------------------
        2.638762      -2.628705      -0.010057                       0.992377

        0.274942       0.944133       0.181715
        0.790239      -0.329562       0.516634
       -0.547657      -0.001554       0.836701
  

 ------------------------------------------------------------
   Atom      X         Y         Z
 ------------------------------------------------------------
   20 O    0.05497   0.72269  -2.08019
 ------------------------------------------------------------

 Electric field gradient in molecular frame (a.u.)
         XX             YY             ZZ             XY             XZ             YZ
 ------------------------------------------------------------------------------------------
       -2.033309       2.234926      -0.201617       1.129283      -0.610437       0.794381

 Principal components (a.u.) and orientation 
 of principal axis w.r.t. absolute frame                      Asymmetry parameter eta
 --------------------------------------------------------------------------------------
        2.657579      -2.580530      -0.077049                       0.942016

        0.200773       0.908541      -0.366392
        0.954102      -0.266186      -0.137240
        0.222217       0.322021       0.920284
  

 ------------------------------------------------------------
   Atom      X         Y         Z
 ------------------------------------------------------------
   21 H   -1.66199  -0.79495   3.93753
 ------------------------------------------------------------

 Electric field gradient in molecular frame (a.u.)
         XX             YY             ZZ             XY             XZ             YZ
 ------------------------------------------------------------------------------------------
        0.118665       0.121143      -0.239808       0.013398      -0.076521       0.061324

 Principal components (a.u.) and orientation 
 of principal axis w.r.t. absolute frame                      Asymmetry parameter eta
 --------------------------------------------------------------------------------------
       -0.265645       0.134530       0.131114                       0.012858

        0.198126       0.956520      -0.214046
       -0.160179       0.247036       0.955676
        0.967000      -0.155058       0.202158
  

 ------------------------------------------------------------
   Atom      X         Y         Z
 ------------------------------------------------------------
   22 H    0.34495  -4.06816  -2.79629
 ------------------------------------------------------------

 Electric field gradient in molecular frame (a.u.)
         XX             YY             ZZ             XY             XZ             YZ
 ------------------------------------------------------------------------------------------
        0.130955       0.121949      -0.252904       0.004701      -0.024664       0.085940

 Principal components (a.u.) and orientation 
 of principal axis w.r.t. absolute frame                      Asymmetry parameter eta
 --------------------------------------------------------------------------------------
       -0.273227       0.140767       0.132460                       0.030403

        0.061980      -0.080361       0.994837
       -0.212800       0.972770       0.091837
        0.975128       0.217393      -0.043192
  

 ------------------------------------------------------------
   Atom      X         Y         Z
 ------------------------------------------------------------
   23 H    2.26284  -2.98507   2.56133
 ------------------------------------------------------------

 Electric field gradient in molecular frame (a.u.)
         XX             YY             ZZ             XY             XZ             YZ
 ------------------------------------------------------------------------------------------
        0.128664       0.106366      -0.235030       0.014244      -0.046730       0.102965

 Principal components (a.u.) and orientation 
 of principal axis w.r.t. absolute frame                      Asymmetry parameter eta
 --------------------------------------------------------------------------------------
       -0.269668       0.136035       0.133633                       0.008907

        0.121698       0.646514       0.753133
       -0.266420       0.752205      -0.602667
        0.956143       0.127307      -0.263786
  

 ------------------------------------------------------------
   Atom      X         Y         Z
 ------------------------------------------------------------
   24 H    4.49581  -1.70469  -2.62306
 ------------------------------------------------------------

 Electric field gradient in molecular frame (a.u.)
         XX             YY             ZZ             XY             XZ             YZ
 ------------------------------------------------------------------------------------------
        0.136802       0.129562      -0.266364       0.002664      -0.029481       0.068976

 Principal components (a.u.) and orientation 
 of principal axis w.r.t. absolute frame                      Asymmetry parameter eta
 --------------------------------------------------------------------------------------
       -0.280126       0.142632       0.137493                       0.018344

        0.070611      -0.520314       0.851051
       -0.166058       0.835143       0.524367
        0.983585       0.178350       0.027432
  

 ------------------------------------------------------------
   Atom      X         Y         Z
 ------------------------------------------------------------
   25 H    5.77223  -3.77232  -0.36221
 ------------------------------------------------------------

 Electric field gradient in molecular frame (a.u.)
         XX             YY             ZZ             XY             XZ             YZ
 ------------------------------------------------------------------------------------------
        0.015129      -0.154107       0.138978       0.190004      -0.024673       0.038345

 Principal components (a.u.) and orientation 
 of principal axis w.r.t. absolute frame                      Asymmetry parameter eta
 --------------------------------------------------------------------------------------
       -0.282417       0.143918       0.138499                       0.019190

       -0.541397      -0.029360       0.840255
        0.833857       0.109121       0.541087
       -0.107576       0.993595      -0.034596
  

 ------------------------------------------------------------
   Atom      X         Y         Z
 ------------------------------------------------------------
   26 H    7.93875   0.31886  -0.21704
 ------------------------------------------------------------

 Electric field gradient in molecular frame (a.u.)
         XX             YY             ZZ             XY             XZ             YZ
 ------------------------------------------------------------------------------------------
       -0.196758       0.133954       0.062803      -0.040556       0.165145       0.019177

 Principal components (a.u.) and orientation 
 of principal axis w.r.t. absolute frame                      Asymmetry parameter eta
 --------------------------------------------------------------------------------------
       -0.281854       0.143113       0.138741                       0.015510

        0.894278       0.444930      -0.047991
        0.107261      -0.108994       0.988239
       -0.434467       0.888908       0.145195
  

 ------------------------------------------------------------
   Atom      X         Y         Z
 ------------------------------------------------------------
   27 H    6.45625  -0.42395   2.65443
 ------------------------------------------------------------

 Electric field gradient in molecular frame (a.u.)
         XX             YY             ZZ             XY             XZ             YZ
 ------------------------------------------------------------------------------------------
        0.128453       0.111177      -0.239630       0.018631      -0.071155       0.100599

 Principal components (a.u.) and orientation 
 of principal axis w.r.t. absolute frame                      Asymmetry parameter eta
 --------------------------------------------------------------------------------------
       -0.279686       0.141734       0.137952                       0.013520

        0.177359       0.980824       0.080798
       -0.253222      -0.033855       0.966816
        0.951011      -0.191933       0.242362
  

 ------------------------------------------------------------
   Atom      X         Y         Z
 ------------------------------------------------------------
   28 H    5.66395   3.90575   1.92956
 ------------------------------------------------------------

 Electric field gradient in molecular frame (a.u.)
         XX             YY             ZZ             XY             XZ             YZ
 ------------------------------------------------------------------------------------------
        0.041038      -0.017982      -0.023056      -0.122191      -0.122131      -0.157009

 Principal components (a.u.) and orientation 
 of principal axis w.r.t. absolute frame                      Asymmetry parameter eta
 --------------------------------------------------------------------------------------
       -0.272682       0.137613       0.135069                       0.009327

        0.482375      -0.576866       0.659197
        0.615584       0.758624       0.213415
        0.623195      -0.302845      -0.721050
  

 ------------------------------------------------------------
   Atom      X         Y         Z
 ------------------------------------------------------------
   29 H    2.27309   1.71731   3.73833
 ------------------------------------------------------------

 Electric field gradient in molecular frame (a.u.)
         XX             YY             ZZ             XY             XZ             YZ
 ------------------------------------------------------------------------------------------
        0.124938       0.104045      -0.228982       0.015298      -0.058754       0.100884

 Principal components (a.u.) and orientation 
 of principal axis w.r.t. absolute frame                      Asymmetry parameter eta
 --------------------------------------------------------------------------------------
       -0.266571       0.134787       0.131785                       0.011261

        0.153221       0.913483       0.376924
       -0.265432      -0.329366       0.906126
        0.951877      -0.238885       0.192002
  

 ------------------------------------------------------------
   Atom      X         Y         Z
 ------------------------------------------------------------
   30 H    1.75611   6.38963   1.93523
 ------------------------------------------------------------

 Electric field gradient in molecular frame (a.u.)
         XX             YY             ZZ             XY             XZ             YZ
 ------------------------------------------------------------------------------------------
       -0.028544      -0.115673       0.144217      -0.204075      -0.006565      -0.005084

 Principal components (a.u.) and orientation 
 of principal axis w.r.t. absolute frame                      Asymmetry parameter eta
 --------------------------------------------------------------------------------------
       -0.280935       0.144811       0.136124                       0.030920

        0.628934      -0.186714       0.754705
        0.777226       0.127269      -0.616216
        0.019006       0.974136       0.225163
  

 ------------------------------------------------------------
   Atom      X         Y         Z
 ------------------------------------------------------------
   31 H   -0.50359   4.82444   3.72447
 ------------------------------------------------------------

 Electric field gradient in molecular frame (a.u.)
         XX             YY             ZZ             XY             XZ             YZ
 ------------------------------------------------------------------------------------------
        0.050022       0.136025      -0.186047       0.010653       0.167166      -0.006362

 Principal components (a.u.) and orientation 
 of principal axis w.r.t. absolute frame                      Asymmetry parameter eta
 --------------------------------------------------------------------------------------
       -0.272922       0.142993       0.129929                       0.047868

       -0.460214       0.643848      -0.611280
        0.025795       0.697934       0.715698
        0.887433       0.313606      -0.337807
  

 ------------------------------------------------------------
   Atom      X         Y         Z
 ------------------------------------------------------------
   32 H   -0.66118   5.68666  -1.96155
 ------------------------------------------------------------

 Electric field gradient in molecular frame (a.u.)
         XX             YY             ZZ             XY             XZ             YZ
 ------------------------------------------------------------------------------------------
        0.061490       0.121455      -0.182946      -0.044334       0.155826       0.082661

 Principal components (a.u.) and orientation 
 of principal axis w.r.t. absolute frame                      Asymmetry parameter eta
 --------------------------------------------------------------------------------------
       -0.280616       0.144993       0.135623                       0.033393

       -0.427906      -0.471384       0.771164
       -0.227038       0.881926       0.413110
        0.874843      -0.001688       0.484404
  

 ------------------------------------------------------------
   Atom      X         Y         Z
 ------------------------------------------------------------
   33 H   -2.59990   6.91386   0.43583
 ------------------------------------------------------------

 Electric field gradient in molecular frame (a.u.)
         XX             YY             ZZ             XY             XZ             YZ
 ------------------------------------------------------------------------------------------
        0.026481      -0.135732       0.109251       0.170304       0.057268      -0.098346

 Principal components (a.u.) and orientation 
 of principal axis w.r.t. absolute frame                      Asymmetry parameter eta
 --------------------------------------------------------------------------------------
       -0.276768       0.144254       0.132514                       0.042419

       -0.509721      -0.161250       0.845094
        0.812587      -0.412934       0.411324
        0.282642       0.896373       0.341510
  

 ------------------------------------------------------------
   Atom      X         Y         Z
 ------------------------------------------------------------
   34 H   -7.32978   2.39389  -1.53826
 ------------------------------------------------------------

 Electric field gradient in molecular frame (a.u.)
         XX             YY             ZZ             XY             XZ             YZ
 ------------------------------------------------------------------------------------------
       -0.031862      -0.106214       0.138075      -0.202767      -0.036257      -0.041998

 Principal components (a.u.) and orientation 
 of principal axis w.r.t. absolute frame                      Asymmetry parameter eta
 --------------------------------------------------------------------------------------
       -0.282501       0.145502       0.136999                       0.030098

        0.634915      -0.170347       0.753569
        0.761435      -0.027124      -0.647674
        0.130769       0.985011       0.112486
  

 ------------------------------------------------------------
   Atom      X         Y         Z
 ------------------------------------------------------------
   35 H   -6.83247   5.20001   0.18468
 ------------------------------------------------------------

 Electric field gradient in molecular frame (a.u.)
         XX             YY             ZZ             XY             XZ             YZ
 ------------------------------------------------------------------------------------------
        0.075818      -0.005774      -0.070044       0.100326       0.113527      -0.182610

 Principal components (a.u.) and orientation 
 of principal axis w.r.t. absolute frame                      Asymmetry parameter eta
 --------------------------------------------------------------------------------------
       -0.286621       0.148815       0.137806                       0.038413

       -0.385597       0.318712       0.865874
        0.595817       0.802557      -0.030073
        0.704498      -0.504306       0.499358
  

 ------------------------------------------------------------
   Atom      X         Y         Z
 ------------------------------------------------------------
   36 H   -5.92825   5.00711  -3.06105
 ------------------------------------------------------------

 Electric field gradient in molecular frame (a.u.)
         XX             YY             ZZ             XY             XZ             YZ
 ------------------------------------------------------------------------------------------
        0.137622       0.037403      -0.175024      -0.009067       0.017349       0.189219

 Principal components (a.u.) and orientation 
 of principal axis w.r.t. absolute frame                      Asymmetry parameter eta
 --------------------------------------------------------------------------------------
       -0.286703       0.148271       0.138432                       0.034316

       -0.046032       0.095848       0.994331
       -0.504609       0.856822      -0.105953
        0.862120       0.506626      -0.008925
  

 ------------------------------------------------------------
   Atom      X         Y         Z
 ------------------------------------------------------------
   37 H    0.65953  -8.58970  -1.43503
 ------------------------------------------------------------

 Electric field gradient in molecular frame (a.u.)
         XX             YY             ZZ             XY             XZ             YZ
 ------------------------------------------------------------------------------------------
        0.022130      -0.082554       0.060424      -0.162470      -0.103098      -0.132476

 Principal components (a.u.) and orientation 
 of principal axis w.r.t. absolute frame                      Asymmetry parameter eta
 --------------------------------------------------------------------------------------
       -0.282913       0.146342       0.136571                       0.034539

        0.533447      -0.710329       0.459202
        0.722915       0.101034      -0.683510
        0.439122       0.696580       0.567404
  

 ------------------------------------------------------------
   Atom      X         Y         Z
 ------------------------------------------------------------
   38 H    3.62834  -7.11577  -1.46358
 ------------------------------------------------------------

 Electric field gradient in molecular frame (a.u.)
         XX             YY             ZZ             XY             XZ             YZ
 ------------------------------------------------------------------------------------------
       -0.203473       0.142249       0.061225       0.001769       0.174832       0.001584

 Principal components (a.u.) and orientation 
 of principal axis w.r.t. absolute frame                      Asymmetry parameter eta
 --------------------------------------------------------------------------------------
       -0.290403       0.148885       0.141517                       0.025372

        0.895427       0.423051      -0.138700
       -0.002031       0.315418       0.948951
       -0.445203       0.849434      -0.283293
  

 ------------------------------------------------------------
   Atom      X         Y         Z
 ------------------------------------------------------------
   39 H    2.03705  -7.62311   1.44881
 ------------------------------------------------------------

 Electric field gradient in molecular frame (a.u.)
         XX             YY             ZZ             XY             XZ             YZ
 ------------------------------------------------------------------------------------------
        0.140537       0.114299      -0.254836       0.018686      -0.051304       0.101754

 Principal components (a.u.) and orientation 
 of principal axis w.r.t. absolute frame                      Asymmetry parameter eta
 --------------------------------------------------------------------------------------
       -0.287920       0.150266       0.137654                       0.043806

        0.125843       0.873486      -0.470305
       -0.248797       0.486711       0.837384
        0.960346       0.011631       0.278570
  

 ------------------------------------------------------------
   Atom      X         Y         Z
 ------------------------------------------------------------
   40 H    3.94326   2.70022  -3.45346
 ------------------------------------------------------------

 Electric field gradient in molecular frame (a.u.)
         XX             YY             ZZ             XY             XZ             YZ
 ------------------------------------------------------------------------------------------
        0.078181       0.004379      -0.082560      -0.099700      -0.128316      -0.173316

 Principal components (a.u.) and orientation 
 of principal axis w.r.t. absolute frame                      Asymmetry parameter eta
 --------------------------------------------------------------------------------------
       -0.289575       0.149989       0.139586                       0.035927

        0.404163       0.914326      -0.025700
        0.562396      -0.226243       0.795315
        0.721362      -0.335891      -0.605652
  

 ------------------------------------------------------------
   Atom      X         Y         Z
 ------------------------------------------------------------
   41 H    3.87447   5.70899  -1.98727
 ------------------------------------------------------------

 Electric field gradient in molecular frame (a.u.)
         XX             YY             ZZ             XY             XZ             YZ
 ------------------------------------------------------------------------------------------
        0.060539      -0.204567       0.144028       0.176543       0.000973       0.003787

 Principal components (a.u.) and orientation 
 of principal axis w.r.t. absolute frame                      Asymmetry parameter eta
 --------------------------------------------------------------------------------------
       -0.292800       0.149879       0.142921                       0.023761

       -0.446932       0.817748      -0.362685
        0.894542       0.411604      -0.174287
       -0.006760       0.402332       0.915469
  

 ------------------------------------------------------------
   Atom      X         Y         Z
 ------------------------------------------------------------
   42 H    6.76913   4.16470  -2.50034
 ------------------------------------------------------------

 Electric field gradient in molecular frame (a.u.)
         XX             YY             ZZ             XY             XZ             YZ
 ------------------------------------------------------------------------------------------
       -0.250913       0.135601       0.115311      -0.060128       0.102331       0.018798

 Principal components (a.u.) and orientation 
 of principal axis w.r.t. absolute frame                      Asymmetry parameter eta
 --------------------------------------------------------------------------------------
       -0.286938       0.146826       0.140111                       0.023402

        0.956893       0.011686       0.290205
        0.147304       0.841620      -0.519594
       -0.250314       0.539944       0.803619
  

 Task  times  cpu:      459.6s     wall:      460.8s


                                NWChem Input Module
                                -------------------


 Summary of allocated global arrays
-----------------------------------
  No active global arrays


                         GA Statistics for process    0
                         ------------------------------

       create   destroy   get      put      acc     scatter   gather  read&inc
calls:  210      210     5.37e+05 7371     3.91e+05    0        0     5885     
number of processes/call 1.00e+00 1.15e+00 1.00e+00 0.00e+00 0.00e+00
bytes total:             5.47e+08 6.03e+07 3.30e+08 0.00e+00 0.00e+00 4.71e+04
bytes remote:            1.14e+08 2.04e+07 5.37e+07 0.00e+00 0.00e+00 0.00e+00
Max memory consumed for GA by this process: 10446976 bytes

MA_summarize_allocated_blocks: starting scan ...
MA_summarize_allocated_blocks: scan completed: 0 heap blocks, 0 stack blocks
MA usage statistics:

	allocation statistics:
					      heap	     stack
					      ----	     -----
	current number of blocks	         0	         0
	maximum number of blocks	        22	        51
	current total bytes		         0	         0
	maximum total bytes		   9712496	  22540232
	maximum total K-bytes		      9713	     22541
	maximum total M-bytes		        10	        23


                                     CITATION
                                     --------
                Please cite the following reference when publishing
                           results obtained with NWChem:

                 M. Valiev, E.J. Bylaska, N. Govind, K. Kowalski,
              T.P. Straatsma, H.J.J. van Dam, D. Wang, J. Nieplocha,
                        E. Apra, T.L. Windus, W.A. de Jong
                 "NWChem: a comprehensive and scalable open-source
                  solution for large scale molecular simulations"
                      Comput. Phys. Commun. 181, 1477 (2010)
                           doi:10.1016/j.cpc.2010.04.018

                                      AUTHORS
                                      -------
          E. Apra, E. J. Bylaska, W. A. de Jong, N. Govind, K. Kowalski,
       T. P. Straatsma, M. Valiev, H. J. J. van Dam, D. Wang, T. L. Windus,
        J. Hammond, J. Autschbach, K. Bhaskaran-Nair, J. Brabec, K. Lopata,
       S. A. Fischer, S. Krishnamoorthy, W. Ma, M. Klemm, O. Villa, Y. Chen,
    V. Anisimov, F. Aquino, S. Hirata, M. T. Hackler, T. Risthaus, M. Malagoli,
       A. Marenich, A. Otero-de-la-Roza, J. Mullin, P. Nichols, R. Peverati,
     J. Pittner, Y. Zhao, P.-D. Fan, A. Fonari, M. Williamson, R. J. Harrison,
       J. R. Rehr, M. Dupuis, D. Silverstein, D. M. A. Smith, J. Nieplocha,
        V. Tipparaju, M. Krishnan, B. E. Van Kuiken, A. Vazquez-Mayagoitia,
        L. Jensen, M. Swart, Q. Wu, T. Van Voorhis, A. A. Auer, M. Nooijen,
      L. D. Crosby, E. Brown, G. Cisneros, G. I. Fann, H. Fruchtl, J. Garza,
        K. Hirao, R. A. Kendall, J. A. Nichols, K. Tsemekhman, K. Wolinski,
     J. Anchell, D. E. Bernholdt, P. Borowski, T. Clark, D. Clerc, H. Dachsel,
   M. J. O. Deegan, K. Dyall, D. Elwood, E. Glendening, M. Gutowski, A. C. Hess,
         J. Jaffe, B. G. Johnson, J. Ju, R. Kobayashi, R. Kutteh, Z. Lin,
   R. Littlefield, X. Long, B. Meng, T. Nakajima, S. Niu, L. Pollack, M. Rosing,
   K. Glaesemann, G. Sandrone, M. Stave, H. Taylor, G. Thomas, J. H. van Lenthe,
                               A. T. Wong, Z. Zhang.

 Total times  cpu:      460.0s     wall:      461.3s
