# Supplementary material for: Reference-free NOE NMR analysis
Source: Chem Sci. 2020 Aug 31;11(36):9930–6. doi: 10.1039/d0sc02970j (PMC8162118; doi:10.1039/d0sc02970j)
Supplement: SC-011-D0SC02970J-s002 [file SC-011-D0SC02970J-s002.piz › artemisinin_structures/artemisin_RRSRRRR/artemisin_RRSRRRR_b36311.out.xyz]

42
./artemisin_RRSRRRR_b36311.out
C         -1.07730       -0.24310        1.01987
O         -1.78983       -1.40507        0.56316
C         -1.18061       -2.50612        0.08363
C          0.25645       -2.38858       -0.40973
C          1.05821       -1.28310        0.30506
C          0.24951        0.02453        0.27786
C          2.45696       -1.08591       -0.31002
C          3.21960        0.05444        0.36104
C          2.45977        1.38882        0.34264
C          1.03229        1.19696        0.92845
C          0.24423        2.52496        0.99756
C         -0.82346        2.76232       -0.08094
C         -1.80739        1.58695       -0.26103
O         -1.96224        0.88313        0.97347
C         -3.18405        2.10310       -0.67205
O         -1.81965       -3.55156       -0.01968
C          0.94250       -3.75636       -0.28439
C          2.53508        2.04111       -1.04226
O         -1.38415        0.69508       -1.30176
O          0.02909        0.38243       -1.10079
H         -0.87948       -0.42067        2.08365
H          0.18254       -2.15278       -1.47973
H          1.19745       -1.57963        1.35540
H          2.37908       -0.90209       -1.38806
H          3.05453       -1.99622       -0.19167
H          4.20101        0.16873       -0.11485
H          3.41650       -0.22435        1.40466
H          2.99723        2.06683        1.02108
H          1.20287        0.90876        1.97824
H          0.92930        3.38125        1.02408
H         -0.26649        2.55298        1.97091
H         -0.34988        3.00925       -1.03801
H         -1.37581        3.65866        0.23063
H         -3.87875        1.26679       -0.81401
H         -3.61559        2.75173        0.09773
H         -3.13710        2.64965       -1.61984
H          0.34901       -4.54547       -0.75938
H          1.92004       -3.76550       -0.77449
H          1.07796       -4.03397        0.76667
H          2.08668        1.42889       -1.82749
H          2.05028        3.02107       -1.05162
H          3.58207        2.20386       -1.32312
