# Supplementary material for: Reference-free NOE NMR analysis
Source: Chem Sci. 2020 Aug 31;11(36):9930–6. doi: 10.1039/d0sc02970j (PMC8162118; doi:10.1039/d0sc02970j)
Supplement: SC-011-D0SC02970J-s002 [file SC-011-D0SC02970J-s002.piz › artemisinin_structures/artemisin_RRSRRRR/artemisin_RRSRRRR_b36311.nw]

start molecule

title molecule
 

geometry units angstroms print xyz autosym
  C       -2.85510        0.36860        1.90080
  O       -2.61400       -1.00950        1.57040
  C       -1.67160       -1.40690        0.69440
  C       -1.13460       -0.39370       -0.30930
  C       -1.18040        1.05830        0.20590
  C       -2.58860        1.35780        0.74620
  C       -0.77130        2.07510       -0.87690
  C       -0.88200        3.51450       -0.37870
  C       -2.27790        3.86860        0.15450
  C       -2.71900        2.82940        1.22370
  C       -4.09120        3.17540        1.84560
  C       -5.30470        2.37130        1.35540
  C       -5.09740        0.84210        1.38050
  O       -4.18470        0.48770        2.42200
  C       -6.41780        0.13030        1.66410
  O       -1.32960       -2.58780        0.67190
  C        0.28620       -0.80300       -0.72280
  C       -3.25970        4.10330       -0.99880
  O       -4.63690        0.34800        0.11500
  O       -3.52590        1.18390       -0.33480
  H       -2.18660        0.58910        2.74150
  H       -1.77660       -0.48760       -1.19530
  H       -0.46560        1.15420        1.03680
  H       -1.38160        1.94180       -1.77790
  H        0.26880        1.90990       -1.17800
  H       -0.59560        4.20340       -1.18250
  H       -0.14970        3.66230        0.42600
  H       -2.18320        4.83670        0.66700
  H       -1.99250        2.95320        2.04290
  H       -4.30250        4.24720        1.74640
  H       -4.01050        3.01170        2.92990
  H       -5.59680        2.69700        0.35050
  H       -6.13580        2.63980        2.02080
  H       -6.27280       -0.95650        1.66740
  H       -6.81810        0.40370        2.64620
  H       -7.16400        0.35520        0.89480
  H        0.32100       -1.84800       -1.05040
  H        0.65300       -0.20280       -1.56010
  H        0.98560       -0.69690        0.11370
  H       -3.39370        3.22320       -1.63120
  H       -4.24140        4.41640       -0.63320
  H       -2.89200        4.90820       -1.64570
end
BASIS "ao basis" PRINT
* library 6-31G*
END
scf
 direct
end
dft
xc b3lyp
end
property
 efieldgrad
end
task dft property
