# Supplementary material for: Reference-free NOE NMR analysis
Source: Chem Sci. 2020 Aug 31;11(36):9930–6. doi: 10.1039/d0sc02970j (PMC8162118; doi:10.1039/d0sc02970j)
Supplement: SC-011-D0SC02970J-s002 [file SC-011-D0SC02970J-s002.piz › artemisinin_structures/artemisin_RSSSRRS/artemisin_RSSSRRS_b36312.nw]

start molecule

title molecule
 

geometry units angstroms print xyz autosym
  C       -4.62410       -1.53780       -4.15300
  O       -4.02530       -1.84700       -5.40390
  C       -3.18080       -2.92030       -5.34990
  C       -2.69550       -3.29220       -3.93890
  C       -2.33050       -1.98480       -3.17190
  C       -3.58480       -1.04090       -3.11540
  C       -1.04610       -1.38340       -3.78490
  C       -0.79870        0.06590       -3.42940
  C       -1.97660        0.94400       -3.83760
  C       -3.22750        0.48810       -3.05920
  C       -4.39700        1.46180       -3.29460
  C       -5.67980        1.08770       -2.55590
  C       -6.15170       -0.32660       -2.91020
  O       -5.73630       -0.65500       -4.24920
  C       -7.67710       -0.40300       -2.87940
  O       -2.84030       -3.51210       -6.36690
  C       -1.54630       -4.30160       -4.00090
  C       -2.14090        1.02350       -5.35700
  O       -5.68750       -1.29530       -1.94370
  O       -4.21530       -1.24170       -1.80580
  H       -5.08700       -2.47870       -3.81960
  H       -3.51620       -3.80530       -3.42200
  H       -2.08050       -2.26790       -2.13920
  H       -1.05000       -1.47830       -4.87670
  H       -0.18190       -1.96730       -3.44300
  H        0.11860        0.41300       -3.92030
  H       -0.62340        0.15360       -2.34970
  H       -1.73320        1.96360       -3.50560
  H       -2.95650        0.66880       -2.00420
  H       -4.62260        1.54050       -4.36420
  H       -4.09710        2.46970       -2.97950
  H       -6.43760        1.82430       -2.85190
  H       -5.54130        1.19110       -1.47310
  H       -8.01270       -1.41880       -3.11950
  H       -8.06800       -0.15910       -1.88580
  H       -8.12770        0.26710       -3.61930
  H       -1.90020       -5.25360       -4.41270
  H       -0.72870       -3.96280       -4.64530
  H       -1.14510       -4.49830       -3.00150
  H       -2.50000        0.09000       -5.79130
  H       -2.84150        1.81530       -5.63860
  H       -1.18410        1.26480       -5.83330
end
BASIS "ao basis" PRINT
* library 6-31G*
END
scf
 direct
end
dft
xc b3lyp
end
property
 efieldgrad
end
task dft property
