# Supplementary material for: Reference-free NOE NMR analysis
Source: Chem Sci. 2020 Aug 31;11(36):9930–6. doi: 10.1039/d0sc02970j (PMC8162118; doi:10.1039/d0sc02970j)
Supplement: SC-011-D0SC02970J-s002 [file SC-011-D0SC02970J-s002.piz › artemisinin_structures/artemisin_RSSSRRS/artemisin_RSSSRRS_b36311.out.xyz]

42
./artemisin_RSSSRRS_b36311.out
C         -1.02480        0.45840       -0.52233
O         -0.91270       -0.58697       -1.48602
C         -1.15025       -1.84777       -1.04130
C         -1.44681       -1.96607        0.44873
C         -0.42088       -1.17932        1.31487
C         -0.08256        0.20570        0.67982
C          0.84811       -1.96218        1.69095
C          1.76670       -2.16030        0.49843
C          2.24600       -0.83285       -0.10483
C          1.44831        0.40406        0.40049
C          1.79495        1.68528       -0.38710
C          0.98525        2.92323        0.01301
C         -0.53323        2.70371       -0.11444
O         -0.79937        1.73107       -1.13343
C         -1.22708        3.99996       -0.52604
O         -1.14189       -2.80107       -1.81110
C         -1.62898       -3.42729        0.86405
C          2.41432       -0.96911       -1.62092
O         -1.12722        2.30906        1.13490
O         -0.35534        1.20072        1.71127
H         -2.07387        0.49343       -0.19640
H         -2.43441       -1.50417        0.59100
H         -0.93511       -1.00148        2.27159
H          0.59755       -2.93285        2.13115
H          1.38710       -1.42225        2.48068
H          1.26669       -2.77608       -0.25665
H          2.64117       -2.74349        0.81456
H          3.26963       -0.68552        0.27346
H          1.88004        0.60162        1.39726
H          1.64797        1.52493       -1.46123
H          2.86219        1.90742       -0.25957
H          1.30268        3.73088       -0.65902
H          1.24770        3.23805        1.03012
H         -2.30956        3.84505       -0.60584
H         -1.06670        4.78960        0.21562
H         -0.87970        4.34778       -1.50468
H         -2.48124       -3.87051        0.33605
H         -0.75357       -4.03740        0.61951
H         -1.82637       -3.50798        1.93789
H          1.45668       -0.99359       -2.14295
H          3.00750       -0.14595       -2.03130
H          2.95140       -1.89258       -1.86649
