# Supplementary material for: Reference-free NOE NMR analysis
Source: Chem Sci. 2020 Aug 31;11(36):9930–6. doi: 10.1039/d0sc02970j (PMC8162118; doi:10.1039/d0sc02970j)
Supplement: SC-011-D0SC02970J-s002 [file SC-011-D0SC02970J-s002.piz › artemisinin_structures/artemisin_RSSSRRS/artemisin_RSSSRRS_b36311.nw]

start molecule

title molecule
 

geometry units angstroms print xyz autosym
  C       -4.69920       -1.62780       -4.05860
  O       -4.09120       -1.80850       -5.33600
  C       -3.02260       -2.64490       -5.38450
  C       -2.59120       -3.22630       -4.04360
  C       -2.48300       -2.13530       -2.93920
  C       -3.66710       -1.12180       -3.02150
  C       -1.12300       -1.42190       -2.86110
  C       -0.90730       -0.48200       -4.03380
  C       -1.96770        0.62530       -4.10600
  C       -3.20080        0.36620       -3.19280
  C       -4.34390        1.36950       -3.45490
  C       -5.61690        1.11920       -2.63940
  C       -6.18910       -0.29380       -2.85440
  O       -5.83610       -0.76700       -4.16080
  C       -7.71350       -0.27040       -2.77210
  O       -2.47760       -2.91220       -6.44890
  C       -1.34080       -4.09540       -4.19200
  C       -2.25780        0.98780       -5.56540
  O       -5.74600       -1.21430       -1.84160
  O       -4.28750       -1.11700       -1.70110
  H       -5.11690       -2.59760       -3.75360
  H       -3.39010       -3.92370       -3.75320
  H       -2.56710       -2.68450       -1.98910
  H       -0.30100       -2.14320       -2.80810
  H       -1.06420       -0.85410       -1.92310
  H       -0.87430       -1.05450       -4.96680
  H        0.08400       -0.01960       -3.94290
  H       -1.48860        1.52490       -3.68910
  H       -2.84450        0.65360       -2.18810
  H       -4.62180        1.36360       -4.51500
  H       -3.98560        2.38520       -3.24370
  H       -6.34680        1.87060       -2.96700
  H       -5.43020        1.30430       -1.57480
  H       -8.11920       -1.27900       -2.91450
  H       -8.05340        0.08000       -1.79180
  H       -8.14780        0.36330       -3.55260
  H       -1.54320       -4.94500       -4.85440
  H       -0.50490       -3.54290       -4.63290
  H       -1.02600       -4.49800       -3.22380
  H       -2.85280        0.22560       -6.07060
  H       -2.78800        1.94230       -5.64080
  H       -1.32280        1.10590       -6.12520
end
BASIS "ao basis" PRINT
* library 6-31G*
END
scf
 direct
end
dft
xc b3lyp
end
property
 efieldgrad
end
task dft property
