# Supplementary material for: Reference-free NOE NMR analysis
Source: Chem Sci. 2020 Aug 31;11(36):9930–6. doi: 10.1039/d0sc02970j (PMC8162118; doi:10.1039/d0sc02970j)
Supplement: SC-011-D0SC02970J-s002 [file SC-011-D0SC02970J-s002.piz › artemisinin_structures/artemisin_RSSSRRS/artemisin_RSSSRRS_b36311.out]

 argument  1 = artemisin_SSRSRRS/artemisin_SSRSRRS_b36311.nw
  Warning: test file already existed: ./molecule.dir_check_s.5
                                         
                                         


              Northwest Computational Chemistry Package (NWChem) 6.6
              ------------------------------------------------------


                    Environmental Molecular Sciences Laboratory
                       Pacific Northwest National Laboratory
                                Richland, WA 99352

                              Copyright (c) 1994-2015
                       Pacific Northwest National Laboratory
                            Battelle Memorial Institute

             NWChem is an open-source computational chemistry package
                        distributed under the terms of the
                      Educational Community License (ECL) 2.0
             A copy of the license is included with this distribution
                              in the LICENSE.TXT file

                                  ACKNOWLEDGMENT
                                  --------------

            This software and its documentation were developed at the
            EMSL at Pacific Northwest National Laboratory, a multiprogram
            national laboratory, operated for the U.S. Department of Energy
            by Battelle under Contract Number DE-AC05-76RL01830. Support
            for this work was provided by the Department of Energy Office
            of Biological and Environmental Research, Office of Basic
            Energy Sciences, and the Office of Advanced Scientific Computing.


           Job information
           ---------------

    hostname        = nmrserver1
    program         = /home/software/NWChem/bin/nwchem
    date            = Sun Jul 23 18:56:43 2017

    compiled        = Mon_Dec_26_22:57:25_2016
    source          = /home/software/src/nwchem-6.6
    nwchem branch   = 6.6
    nwchem revision = 27746
    ga revision     = 10594
    input           = artemisin_SSRSRRS/artemisin_SSRSRRS_b36311.nw
    prefix          = molecule.
    data base       = ./molecule.db
    status          = startup
    nproc           =        6
    time left       =     -1s


           Memory information
           ------------------

    heap     =   13107198 doubles =    100.0 Mbytes
    stack    =   13107195 doubles =    100.0 Mbytes
    global   =   26214400 doubles =    200.0 Mbytes (distinct from heap & stack)
    total    =   52428793 doubles =    400.0 Mbytes
    verify   = yes
    hardfail = no 


           Directory information
           ---------------------

  0 permanent = .
  0 scratch   = .


                                NWChem Input Module
                                -------------------


                                     molecule
                                     --------

 Scaling coordinates for geometry "geometry" by  1.889725989
 (inverse scale =  0.529177249)

 C1  symmetry detected

          ------
          auto-z
          ------


                             Geometry "geometry" -> ""
                             -------------------------

 Output coordinates in angstroms (scale by  1.889725989 to convert to a.u.)

  No.       Tag          Charge          X              Y              Z
 ---- ---------------- ---------- -------------- -------------- --------------
    1 C                    6.0000    -1.02480182     0.45839631    -0.52233267
    2 O                    8.0000    -0.91269587    -0.58697453    -1.48602314
    3 C                    6.0000    -1.15024837    -1.84777440    -1.04130338
    4 C                    6.0000    -1.44680638    -1.96607016     0.44873158
    5 C                    6.0000    -0.42088126    -1.17932304     1.31486911
    6 C                    6.0000    -0.08255699     0.20570165     0.67981663
    7 C                    6.0000     0.84811102    -1.96217561     1.69095371
    8 C                    6.0000     1.76669695    -2.16029715     0.49843054
    9 C                    6.0000     2.24600428    -0.83285038    -0.10483049
   10 C                    6.0000     1.44831120     0.40405565     0.40049305
   11 C                    6.0000     1.79494588     1.68527617    -0.38710029
   12 C                    6.0000     0.98525250     2.92322892     0.01301091
   13 C                    6.0000    -0.53322511     2.70370967    -0.11444065
   14 O                    8.0000    -0.79937037     1.73107023    -1.13343399
   15 C                    6.0000    -1.22707548     3.99996278    -0.52604206
   16 O                    8.0000    -1.14189415    -2.80106521    -1.81110108
   17 C                    6.0000    -1.62898362    -3.42729438     0.86405405
   18 C                    6.0000     2.41432178    -0.96911487    -1.62091552
   19 O                    8.0000    -1.12722126     2.30906189     1.13489654
   20 O                    8.0000    -0.35533760     1.20072224     1.71127196
   21 H                    1.0000    -2.07387282     0.49342563    -0.19639813
   22 H                    1.0000    -2.43440591    -1.50417414     0.59099673
   23 H                    1.0000    -0.93511136    -1.00147635     2.27159342
   24 H                    1.0000     0.59754736    -2.93285125     2.13115067
   25 H                    1.0000     1.38709865    -1.42225061     2.48068252
   26 H                    1.0000     1.26669408    -2.77607726    -0.25664975
   27 H                    1.0000     2.64117009    -2.74348978     0.81455605
   28 H                    1.0000     3.26963111    -0.68552469     0.27346282
   29 H                    1.0000     1.88004118     0.60162168     1.39726154
   30 H                    1.0000     1.64797363     1.52493291    -1.46123455
   31 H                    1.0000     2.86219401     1.90742237    -0.25957264
   32 H                    1.0000     1.30267690     3.73087840    -0.65901722
   33 H                    1.0000     1.24770266     3.23804793     1.03011512
   34 H                    1.0000    -2.30956272     3.84505268    -0.60584460
   35 H                    1.0000    -1.06670207     4.78959639     0.21561784
   36 H                    1.0000    -0.87970108     4.34777954    -1.50467731
   37 H                    1.0000    -2.48123523    -3.87050982     0.33605125
   38 H                    1.0000    -0.75357424    -4.03740366     0.61950762
   39 H                    1.0000    -1.82637396    -3.50797765     1.93789030
   40 H                    1.0000     1.45667967    -0.99359099    -2.14295324
   41 H                    1.0000     3.00749607    -0.14595389    -2.03130281
   42 H                    1.0000     2.95140064    -1.89258144    -1.86648512

      Atomic Mass 
      ----------- 

      C                 12.000000
      O                 15.994910
      H                  1.007825


 Effective nuclear repulsion energy (a.u.)    1867.6384208280

            Nuclear Dipole moment (a.u.) 
            ----------------------------
        X                 Y               Z
 ---------------- ---------------- ----------------
     0.0000000000     0.0000000000    -0.0000000000


                                Z-matrix (autoz)
                                -------- 

 Units are Angstrom for bonds and degrees for angles

      Type          Name      I     J     K     L     M      Value
      ----------- --------  ----- ----- ----- ----- ----- ----------
    1 Stretch                  1     2                       1.42621
    2 Stretch                  1     6                       1.54817
    3 Stretch                  1    14                       1.42967
    4 Stretch                  1    21                       1.09910
    5 Stretch                  2     3                       1.35787
    6 Stretch                  3     4                       1.52386
    7 Stretch                  3    16                       1.22533
    8 Stretch                  4     5                       1.55618
    9 Stretch                  4    17                       1.52999
   10 Stretch                  4    22                       1.09952
   11 Stretch                  5     6                       1.56078
   12 Stretch                  5     7                       1.53774
   13 Stretch                  5    23                       1.10063
   14 Stretch                  6    10                       1.56873
   15 Stretch                  6    20                       1.45890
   16 Stretch                  7     8                       1.51828
   17 Stretch                  7    24                       1.09488
   18 Stretch                  7    25                       1.09804
   19 Stretch                  8     9                       1.53485
   20 Stretch                  8    26                       1.09514
   21 Stretch                  8    27                       1.09761
   22 Stretch                  9    10                       1.55615
   23 Stretch                  9    18                       1.53147
   24 Stretch                  9    28                       1.10119
   25 Stretch                 10    11                       1.54337
   26 Stretch                 10    29                       1.10407
   27 Stretch                 11    12                       1.53239
   28 Stretch                 11    30                       1.09594
   29 Stretch                 11    31                       1.09756
   30 Stretch                 12    13                       1.53955
   31 Stretch                 12    32                       1.09758
   32 Stretch                 12    33                       1.09658
   33 Stretch                 13    14                       1.43360
   34 Stretch                 13    15                       1.52680
   35 Stretch                 13    19                       1.43855
   36 Stretch                 15    34                       1.09642
   37 Stretch                 15    35                       1.09513
   38 Stretch                 15    36                       1.09516
   39 Stretch                 17    37                       1.09616
   40 Stretch                 17    38                       1.09470
   41 Stretch                 17    39                       1.09480
   42 Stretch                 18    40                       1.09096
   43 Stretch                 18    41                       1.09447
   44 Stretch                 18    42                       1.09615
   45 Stretch                 19    20                       1.46848
   46 Bend                     1     2     3               116.45666
   47 Bend                     1     6     5               109.19924
   48 Bend                     1     6    10               115.78710
   49 Bend                     1     6    20               108.89714
   50 Bend                     1    14    13               109.23269
   51 Bend                     2     1     6               110.92848
   52 Bend                     2     1    14               110.56468
   53 Bend                     2     1    21               107.38345
   54 Bend                     2     3     4               115.23725
   55 Bend                     2     3    16               121.02573
   56 Bend                     3     4     5               112.12827
   57 Bend                     3     4    17               111.26872
   58 Bend                     3     4    22               105.58730
   59 Bend                     4     3    16               123.72637
   60 Bend                     4     5     6               111.41224
   61 Bend                     4     5     7               115.01063
   62 Bend                     4     5    23               104.92089
   63 Bend                     4    17    37               110.36409
   64 Bend                     4    17    38               112.11217
   65 Bend                     4    17    39               110.98408
   66 Bend                     5     4    17               114.22084
   67 Bend                     5     4    22               107.92413
   68 Bend                     5     6    10               113.33988
   69 Bend                     5     6    20               106.08324
   70 Bend                     5     7     8               111.93888
   71 Bend                     5     7    24               111.15028
   72 Bend                     5     7    25               109.30791
   73 Bend                     6     1    14               112.41028
   74 Bend                     6     1    21               110.84556
   75 Bend                     6     5     7               111.86329
   76 Bend                     6     5    23               108.15373
   77 Bend                     6    10     9               117.22920
   78 Bend                     6    10    11               114.51959
   79 Bend                     6    10    29               104.09146
   80 Bend                     6    20    19               109.60605
   81 Bend                     7     5    23               104.78725
   82 Bend                     7     8     9               112.63080
   83 Bend                     7     8    26               109.79728
   84 Bend                     7     8    27               108.97391
   85 Bend                     8     7    24               109.78909
   86 Bend                     8     7    25               109.39554
   87 Bend                     8     9    10               113.56143
   88 Bend                     8     9    18               110.27101
   89 Bend                     8     9    28               105.72216
   90 Bend                     9     8    26               110.97028
   91 Bend                     9     8    27               108.90097
   92 Bend                     9    10    11               112.27183
   93 Bend                     9    10    29               103.58888
   94 Bend                     9    18    40               112.28563
   95 Bend                     9    18    41               111.33636
   96 Bend                     9    18    42               110.52321
   97 Bend                    10     6    20               102.83325
   98 Bend                    10     9    18               116.64907
   99 Bend                    10     9    28               104.98734
  100 Bend                    10    11    12               114.75400
  101 Bend                    10    11    30               110.40051
  102 Bend                    10    11    31               109.09420
  103 Bend                    11    10    29               102.96399
  104 Bend                    11    12    13               112.60335
  105 Bend                    11    12    32               106.36642
  106 Bend                    11    12    33               110.34341
  107 Bend                    12    11    30               107.65254
  108 Bend                    12    11    31               108.65965
  109 Bend                    12    13    14               109.79708
  110 Bend                    12    13    15               110.45609
  111 Bend                    12    13    19               111.99236
  112 Bend                    13    12    32               109.84523
  113 Bend                    13    12    33               110.71867
  114 Bend                    13    15    34               110.38584
  115 Bend                    13    15    35               111.28720
  116 Bend                    13    15    36               111.49331
  117 Bend                    13    19    20               109.32273
  118 Bend                    14     1    21               104.41181
  119 Bend                    14    13    15               107.45917
  120 Bend                    14    13    19               110.76401
  121 Bend                    15    13    19               106.22388
  122 Bend                    17     4    22               105.01876
  123 Bend                    18     9    28               104.46678
  124 Bend                    24     7    25               105.01713
  125 Bend                    26     8    27               105.28195
  126 Bend                    30    11    31               105.89629
  127 Bend                    32    12    33               106.70440
  128 Bend                    34    15    35               107.20239
  129 Bend                    34    15    36               107.03711
  130 Bend                    35    15    36               109.25238
  131 Bend                    37    17    38               106.78550
  132 Bend                    37    17    39               107.60676
  133 Bend                    38    17    39               108.79713
  134 Bend                    40    18    41               108.25164
  135 Bend                    40    18    42               107.69741
  136 Bend                    41    18    42               106.50331
  137 Torsion                  1     2     3     4          -2.48495
  138 Torsion                  1     2     3    16         176.37109
  139 Torsion                  1     6     5     4           7.85108
  140 Torsion                  1     6     5     7         138.14243
  141 Torsion                  1     6     5    23        -106.96089
  142 Torsion                  1     6    10     9         -89.32164
  143 Torsion                  1     6    10    11          45.36275
  144 Torsion                  1     6    10    29         156.99988
  145 Torsion                  1     6    20    19         -16.04032
  146 Torsion                  1    14    13    12          98.77317
  147 Torsion                  1    14    13    15        -141.05498
  148 Torsion                  1    14    13    19         -25.43019
  149 Torsion                  2     1     6     5         -57.34645
  150 Torsion                  2     1     6    10          72.01094
  151 Torsion                  2     1     6    20        -172.76737
  152 Torsion                  2     1    14    13        -163.42218
  153 Torsion                  2     3     4     5         -47.77944
  154 Torsion                  2     3     4    17        -177.09040
  155 Torsion                  2     3     4    22          69.50126
  156 Torsion                  3     2     1     6          56.74644
  157 Torsion                  3     2     1    14        -177.84366
  158 Torsion                  3     2     1    21         -64.51503
  159 Torsion                  3     4     5     6          41.44628
  160 Torsion                  3     4     5     7         -87.18743
  161 Torsion                  3     4     5    23         158.24381
  162 Torsion                  3     4    17    37         -61.67455
  163 Torsion                  3     4    17    38          57.22735
  164 Torsion                  3     4    17    39         179.12074
  165 Torsion                  4     5     6    10        -122.83837
  166 Torsion                  4     5     6    20         125.06492
  167 Torsion                  4     5     7     8          71.82289
  168 Torsion                  4     5     7    24         -51.35095
  169 Torsion                  4     5     7    25        -166.81357
  170 Torsion                  5     4     3    16         133.39923
  171 Torsion                  5     4    17    37         170.13058
  172 Torsion                  5     4    17    38         -70.96751
  173 Torsion                  5     4    17    39          50.92588
  174 Torsion                  5     6     1    14         178.28561
  175 Torsion                  5     6     1    21          61.85571
  176 Torsion                  5     6    10     9          37.99692
  177 Torsion                  5     6    10    11         172.68131
  178 Torsion                  5     6    10    29         -75.68156
  179 Torsion                  5     6    20    19        -133.45613
  180 Torsion                  5     7     8     9          60.43154
  181 Torsion                  5     7     8    26         -63.77388
  182 Torsion                  5     7     8    27        -178.60745
  183 Torsion                  6     1    14    13         -38.85349
  184 Torsion                  6     5     4    17         169.20298
  185 Torsion                  6     5     4    22         -74.42795
  186 Torsion                  6     5     7     8         -56.58605
  187 Torsion                  6     5     7    24        -179.75989
  188 Torsion                  6     5     7    25          64.77749
  189 Torsion                  6    10     9     8         -35.08215
  190 Torsion                  6    10     9    18          94.83951
  191 Torsion                  6    10     9    28        -150.09200
  192 Torsion                  6    10    11    12          39.91070
  193 Torsion                  6    10    11    30         -81.94325
  194 Torsion                  6    10    11    31         162.08158
  195 Torsion                  6    20    19    13         -46.21251
  196 Torsion                  7     5     4    17          40.56927
  197 Torsion                  7     5     4    22         156.93835
  198 Torsion                  7     5     6    10           7.45298
  199 Torsion                  7     5     6    20        -104.64373
  200 Torsion                  7     8     9    10         -13.48599
  201 Torsion                  7     8     9    18        -146.54007
  202 Torsion                  7     8     9    28         101.08699
  203 Torsion                  8     7     5    23        -173.53096
  204 Torsion                  8     9    10    11        -170.73346
  205 Torsion                  8     9    10    29          78.87682
  206 Torsion                  8     9    18    40          74.16589
  207 Torsion                  8     9    18    41        -164.26897
  208 Torsion                  8     9    18    42         -46.11339
  209 Torsion                  9     8     7    24        -175.62858
  210 Torsion                  9     8     7    25         -60.88145
  211 Torsion                  9    10     6    20         152.06047
  212 Torsion                  9    10    11    12         176.81897
  213 Torsion                  9    10    11    30          54.96502
  214 Torsion                  9    10    11    31         -61.01015
  215 Torsion                 10     6     1    14         -52.35700
  216 Torsion                 10     6     1    21        -168.78690
  217 Torsion                 10     6     5    23         122.34966
  218 Torsion                 10     6    20    19         107.29745
  219 Torsion                 10     9     8    26         110.07032
  220 Torsion                 10     9     8    27        -134.48868
  221 Torsion                 10     9    18    40         -57.29564
  222 Torsion                 10     9    18    41          64.26950
  223 Torsion                 10     9    18    42        -177.57493
  224 Torsion                 10    11    12    13         -56.83875
  225 Torsion                 10    11    12    32        -177.20485
  226 Torsion                 10    11    12    33          67.42972
  227 Torsion                 11    10     6    20         -73.25514
  228 Torsion                 11    10     9    18         -40.81180
  229 Torsion                 11    10     9    28          74.25669
  230 Torsion                 11    12    13    14         -28.16545
  231 Torsion                 11    12    13    15        -146.49904
  232 Torsion                 11    12    13    19          95.32082
  233 Torsion                 12    11    10    29         -72.39874
  234 Torsion                 12    13    15    34        -179.38511
  235 Torsion                 12    13    15    35         -60.47724
  236 Torsion                 12    13    15    36          61.78171
  237 Torsion                 12    13    19    20         -49.58952
  238 Torsion                 13    12    11    30          66.49745
  239 Torsion                 13    12    11    31        -179.24478
  240 Torsion                 13    14     1    21          81.37161
  241 Torsion                 14     1     6    20          62.86469
  242 Torsion                 14    13    12    32          90.17787
  243 Torsion                 14    13    12    33        -152.22686
  244 Torsion                 14    13    15    34          60.86199
  245 Torsion                 14    13    15    35         179.76986
  246 Torsion                 14    13    15    36         -57.97119
  247 Torsion                 14    13    19    20          73.35100
  248 Torsion                 15    13    12    32         -28.15572
  249 Torsion                 15    13    12    33          89.43955
  250 Torsion                 15    13    19    20        -170.25778
  251 Torsion                 16     3     4    17           4.08828
  252 Torsion                 16     3     4    22        -109.32007
  253 Torsion                 17     4     5    23         -73.99949
  254 Torsion                 18     9     8    26         -22.98375
  255 Torsion                 18     9     8    27          92.45725
  256 Torsion                 18     9    10    29        -151.20152
  257 Torsion                 19    13    12    32        -146.33586
  258 Torsion                 19    13    12    33         -28.74059
  259 Torsion                 19    13    15    34         -57.73017
  260 Torsion                 19    13    15    35          61.17769
  261 Torsion                 19    13    15    36        -176.56335
  262 Torsion                 20     6     1    21         -53.56521
  263 Torsion                 20     6     5    23          10.25295
  264 Torsion                 20     6    10    29          38.38199
  265 Torsion                 22     4     5    23          42.36959
  266 Torsion                 22     4    17    37          52.09011
  267 Torsion                 22     4    17    38         170.99201
  268 Torsion                 22     4    17    39         -67.11460
  269 Torsion                 23     5     7    24          63.29520
  270 Torsion                 23     5     7    25         -52.16742
  271 Torsion                 24     7     8    26          60.16600
  272 Torsion                 24     7     8    27         -54.66757
  273 Torsion                 25     7     8    26         174.91312
  274 Torsion                 25     7     8    27          60.07955
  275 Torsion                 26     8     9    28        -135.35669
  276 Torsion                 27     8     9    28         -19.91569
  277 Torsion                 28     9    10    29         -36.13303
  278 Torsion                 28     9    18    40        -172.65472
  279 Torsion                 28     9    18    41         -51.08958
  280 Torsion                 28     9    18    42          67.06599
  281 Torsion                 29    10    11    30         165.74731
  282 Torsion                 29    10    11    31          49.77215
  283 Torsion                 30    11    12    32         -53.86865
  284 Torsion                 30    11    12    33        -169.23408
  285 Torsion                 31    11    12    32          60.38912
  286 Torsion                 31    11    12    33         -54.97631


            XYZ format geometry
            -------------------
    42
 geometry
 C                    -1.02480182     0.45839631    -0.52233267
 O                    -0.91269587    -0.58697453    -1.48602314
 C                    -1.15024837    -1.84777440    -1.04130338
 C                    -1.44680638    -1.96607016     0.44873158
 C                    -0.42088126    -1.17932304     1.31486911
 C                    -0.08255699     0.20570165     0.67981663
 C                     0.84811102    -1.96217561     1.69095371
 C                     1.76669695    -2.16029715     0.49843054
 C                     2.24600428    -0.83285038    -0.10483049
 C                     1.44831120     0.40405565     0.40049305
 C                     1.79494588     1.68527617    -0.38710029
 C                     0.98525250     2.92322892     0.01301091
 C                    -0.53322511     2.70370967    -0.11444065
 O                    -0.79937037     1.73107023    -1.13343399
 C                    -1.22707548     3.99996278    -0.52604206
 O                    -1.14189415    -2.80106521    -1.81110108
 C                    -1.62898362    -3.42729438     0.86405405
 C                     2.41432178    -0.96911487    -1.62091552
 O                    -1.12722126     2.30906189     1.13489654
 O                    -0.35533760     1.20072224     1.71127196
 H                    -2.07387282     0.49342563    -0.19639813
 H                    -2.43440591    -1.50417414     0.59099673
 H                    -0.93511136    -1.00147635     2.27159342
 H                     0.59754736    -2.93285125     2.13115067
 H                     1.38709865    -1.42225061     2.48068252
 H                     1.26669408    -2.77607726    -0.25664975
 H                     2.64117009    -2.74348978     0.81455605
 H                     3.26963111    -0.68552469     0.27346282
 H                     1.88004118     0.60162168     1.39726154
 H                     1.64797363     1.52493291    -1.46123455
 H                     2.86219401     1.90742237    -0.25957264
 H                     1.30267690     3.73087840    -0.65901722
 H                     1.24770266     3.23804793     1.03011512
 H                    -2.30956272     3.84505268    -0.60584460
 H                    -1.06670207     4.78959639     0.21561784
 H                    -0.87970108     4.34777954    -1.50467731
 H                    -2.48123523    -3.87050982     0.33605125
 H                    -0.75357424    -4.03740366     0.61950762
 H                    -1.82637396    -3.50797765     1.93789030
 H                     1.45667967    -0.99359099    -2.14295324
 H                     3.00749607    -0.14595389    -2.03130281
 H                     2.95140064    -1.89258144    -1.86648512

 ==============================================================================
                                internuclear distances
 ------------------------------------------------------------------------------
       center one      |      center two      | atomic units |  angstroms
 ------------------------------------------------------------------------------
    2 O                |   1 C                |     2.69514  |     1.42621
    3 C                |   2 O                |     2.56601  |     1.35787
    4 C                |   3 C                |     2.87968  |     1.52386
    5 C                |   4 C                |     2.94075  |     1.55618
    6 C                |   1 C                |     2.92562  |     1.54817
    6 C                |   5 C                |     2.94946  |     1.56078
    7 C                |   5 C                |     2.90590  |     1.53774
    8 C                |   7 C                |     2.86913  |     1.51828
    9 C                |   8 C                |     2.90045  |     1.53485
   10 C                |   6 C                |     2.96448  |     1.56873
   10 C                |   9 C                |     2.94070  |     1.55615
   11 C                |  10 C                |     2.91654  |     1.54337
   12 C                |  11 C                |     2.89580  |     1.53239
   13 C                |  12 C                |     2.90932  |     1.53955
   14 O                |   1 C                |     2.70169  |     1.42967
   14 O                |  13 C                |     2.70911  |     1.43360
   15 C                |  13 C                |     2.88523  |     1.52680
   16 O                |   3 C                |     2.31553  |     1.22533
   17 C                |   4 C                |     2.89125  |     1.52999
   18 C                |   9 C                |     2.89407  |     1.53147
   19 O                |  13 C                |     2.71846  |     1.43855
   20 O                |   6 C                |     2.75691  |     1.45890
   21 H                |   1 C                |     2.07699  |     1.09910
   22 H                |   4 C                |     2.07779  |     1.09952
   23 H                |   5 C                |     2.07989  |     1.10063
   24 H                |   7 C                |     2.06903  |     1.09488
   25 H                |   7 C                |     2.07500  |     1.09804
   26 H                |   8 C                |     2.06952  |     1.09514
   27 H                |   8 C                |     2.07419  |     1.09761
   28 H                |   9 C                |     2.08095  |     1.10119
   29 H                |  10 C                |     2.08639  |     1.10407
   30 H                |  11 C                |     2.07102  |     1.09594
   31 H                |  11 C                |     2.07408  |     1.09756
   32 H                |  12 C                |     2.07412  |     1.09758
   33 H                |  12 C                |     2.07224  |     1.09658
   34 H                |  15 C                |     2.07194  |     1.09642
   35 H                |  15 C                |     2.06949  |     1.09513
   36 H                |  15 C                |     2.06955  |     1.09516
   37 H                |  17 C                |     2.07144  |     1.09616
   38 H                |  17 C                |     2.06869  |     1.09470
   39 H                |  17 C                |     2.06888  |     1.09480
   40 H                |  18 C                |     2.06162  |     1.09096
   41 H                |  18 C                |     2.06825  |     1.09447
   42 H                |  18 C                |     2.07143  |     1.09615
 ------------------------------------------------------------------------------
                         number of included internuclear distances:         44
 ==============================================================================


 ==============================================================================
                                 internuclear angles
 ------------------------------------------------------------------------------
        center 1       |       center 2       |       center 3       |  degrees
 ------------------------------------------------------------------------------
    2 O                |   1 C                |   6 C                |   110.93
    2 O                |   1 C                |  14 O                |   110.56
    2 O                |   1 C                |  21 H                |   107.38
    6 C                |   1 C                |  14 O                |   112.41
    6 C                |   1 C                |  21 H                |   110.85
   14 O                |   1 C                |  21 H                |   104.41
    1 C                |   2 O                |   3 C                |   116.46
    2 O                |   3 C                |   4 C                |   115.24
    2 O                |   3 C                |  16 O                |   121.03
    4 C                |   3 C                |  16 O                |   123.73
    3 C                |   4 C                |   5 C                |   112.13
    3 C                |   4 C                |  17 C                |   111.27
    3 C                |   4 C                |  22 H                |   105.59
    5 C                |   4 C                |  17 C                |   114.22
    5 C                |   4 C                |  22 H                |   107.92
   17 C                |   4 C                |  22 H                |   105.02
    4 C                |   5 C                |   6 C                |   111.41
    4 C                |   5 C                |   7 C                |   115.01
    4 C                |   5 C                |  23 H                |   104.92
    6 C                |   5 C                |   7 C                |   111.86
    6 C                |   5 C                |  23 H                |   108.15
    7 C                |   5 C                |  23 H                |   104.79
    1 C                |   6 C                |   5 C                |   109.20
    1 C                |   6 C                |  10 C                |   115.79
    1 C                |   6 C                |  20 O                |   108.90
    5 C                |   6 C                |  10 C                |   113.34
    5 C                |   6 C                |  20 O                |   106.08
   10 C                |   6 C                |  20 O                |   102.83
    5 C                |   7 C                |   8 C                |   111.94
    5 C                |   7 C                |  24 H                |   111.15
    5 C                |   7 C                |  25 H                |   109.31
    8 C                |   7 C                |  24 H                |   109.79
    8 C                |   7 C                |  25 H                |   109.40
   24 H                |   7 C                |  25 H                |   105.02
    7 C                |   8 C                |   9 C                |   112.63
    7 C                |   8 C                |  26 H                |   109.80
    7 C                |   8 C                |  27 H                |   108.97
    9 C                |   8 C                |  26 H                |   110.97
    9 C                |   8 C                |  27 H                |   108.90
   26 H                |   8 C                |  27 H                |   105.28
    8 C                |   9 C                |  10 C                |   113.56
    8 C                |   9 C                |  18 C                |   110.27
    8 C                |   9 C                |  28 H                |   105.72
   10 C                |   9 C                |  18 C                |   116.65
   10 C                |   9 C                |  28 H                |   104.99
   18 C                |   9 C                |  28 H                |   104.47
    6 C                |  10 C                |   9 C                |   117.23
    6 C                |  10 C                |  11 C                |   114.52
    6 C                |  10 C                |  29 H                |   104.09
    9 C                |  10 C                |  11 C                |   112.27
    9 C                |  10 C                |  29 H                |   103.59
   11 C                |  10 C                |  29 H                |   102.96
   10 C                |  11 C                |  12 C                |   114.75
   10 C                |  11 C                |  30 H                |   110.40
   10 C                |  11 C                |  31 H                |   109.09
   12 C                |  11 C                |  30 H                |   107.65
   12 C                |  11 C                |  31 H                |   108.66
   30 H                |  11 C                |  31 H                |   105.90
   11 C                |  12 C                |  13 C                |   112.60
   11 C                |  12 C                |  32 H                |   106.37
   11 C                |  12 C                |  33 H                |   110.34
   13 C                |  12 C                |  32 H                |   109.85
   13 C                |  12 C                |  33 H                |   110.72
   32 H                |  12 C                |  33 H                |   106.70
   12 C                |  13 C                |  14 O                |   109.80
   12 C                |  13 C                |  15 C                |   110.46
   12 C                |  13 C                |  19 O                |   111.99
   14 O                |  13 C                |  15 C                |   107.46
   14 O                |  13 C                |  19 O                |   110.76
   15 C                |  13 C                |  19 O                |   106.22
    1 C                |  14 O                |  13 C                |   109.23
   13 C                |  15 C                |  34 H                |   110.39
   13 C                |  15 C                |  35 H                |   111.29
   13 C                |  15 C                |  36 H                |   111.49
   34 H                |  15 C                |  35 H                |   107.20
   34 H                |  15 C                |  36 H                |   107.04
   35 H                |  15 C                |  36 H                |   109.25
    4 C                |  17 C                |  37 H                |   110.36
    4 C                |  17 C                |  38 H                |   112.11
    4 C                |  17 C                |  39 H                |   110.98
   37 H                |  17 C                |  38 H                |   106.79
   37 H                |  17 C                |  39 H                |   107.61
   38 H                |  17 C                |  39 H                |   108.80
    9 C                |  18 C                |  40 H                |   112.29
    9 C                |  18 C                |  41 H                |   111.34
    9 C                |  18 C                |  42 H                |   110.52
   40 H                |  18 C                |  41 H                |   108.25
   40 H                |  18 C                |  42 H                |   107.70
   41 H                |  18 C                |  42 H                |   106.50
 ------------------------------------------------------------------------------
                            number of included internuclear angles:         89
 ==============================================================================


 Summary of "ao basis" -> "" (cartesian)
 ------------------------------------------------------------------------------
       Tag                 Description            Shells   Functions and Types
 ---------------- ------------------------------  ------  ---------------------
 *                           6-31G*                   on all atoms 


                              NWChem Property Module
                              ----------------------


                                     molecule

  itol2e modified to match energy
  convergence criterion.

                                 NWChem DFT Module
                                 -----------------


                                     molecule


                      Basis "ao basis" -> "ao basis" (cartesian)
                      -----
  C (Carbon)
  ----------
            Exponent  Coefficients 
       -------------- ---------------------------------------------------------
  1 S  3.04752490E+03  0.001835
  1 S  4.57369510E+02  0.014037
  1 S  1.03948690E+02  0.068843
  1 S  2.92101550E+01  0.232184
  1 S  9.28666300E+00  0.467941
  1 S  3.16392700E+00  0.362312

  2 S  7.86827240E+00 -0.119332
  2 S  1.88128850E+00 -0.160854
  2 S  5.44249300E-01  1.143456

  3 P  7.86827240E+00  0.068999
  3 P  1.88128850E+00  0.316424
  3 P  5.44249300E-01  0.744308

  4 S  1.68714400E-01  1.000000

  5 P  1.68714400E-01  1.000000

  6 D  8.00000000E-01  1.000000

  O (Oxygen)
  ----------
            Exponent  Coefficients 
       -------------- ---------------------------------------------------------
  1 S  5.48467170E+03  0.001831
  1 S  8.25234950E+02  0.013950
  1 S  1.88046960E+02  0.068445
  1 S  5.29645000E+01  0.232714
  1 S  1.68975700E+01  0.470193
  1 S  5.79963530E+00  0.358521

  2 S  1.55396160E+01 -0.110778
  2 S  3.59993360E+00 -0.148026
  2 S  1.01376180E+00  1.130767

  3 P  1.55396160E+01  0.070874
  3 P  3.59993360E+00  0.339753
  3 P  1.01376180E+00  0.727159

  4 S  2.70005800E-01  1.000000

  5 P  2.70005800E-01  1.000000

  6 D  8.00000000E-01  1.000000

  H (Hydrogen)
  ------------
            Exponent  Coefficients 
       -------------- ---------------------------------------------------------
  1 S  1.87311370E+01  0.033495
  1 S  2.82539370E+00  0.234727
  1 S  6.40121700E-01  0.813757

  2 S  1.61277800E-01  1.000000


 Summary of "ao basis" -> "ao basis" (cartesian)
 ------------------------------------------------------------------------------
       Tag                 Description            Shells   Functions and Types
 ---------------- ------------------------------  ------  ---------------------
 C                           6-31G*                  6       15   3s2p1d
 O                           6-31G*                  6       15   3s2p1d
 H                           6-31G*                  2        2   2s


 Summary of "ao basis" -> "ao basis" (cartesian)
 ------------------------------------------------------------------------------
       Tag                 Description            Shells   Functions and Types
 ---------------- ------------------------------  ------  ---------------------
 C                           6-31G*                  6       15   3s2p1d
 O                           6-31G*                  6       15   3s2p1d
 H                           6-31G*                  2        2   2s


  Caching 1-el integrals 
  itol2e modified to match energy
  convergence criterion.

            General Information
            -------------------
          SCF calculation type: DFT
          Wavefunction type:  closed shell.
          No. of atoms     :    42
          No. of electrons :   152
           Alpha electrons :    76
            Beta electrons :    76
          Charge           :     0
          Spin multiplicity:     1
          Use of symmetry is: off; symmetry adaption is: off
          Maximum number of iterations:  30
          AO basis - number of functions:   344
                     number of shells:   164
          Convergence on energy requested: 1.00D-07
          Convergence on density requested: 1.00D-05
          Convergence on gradient requested: 5.00D-04

              XC Information
              --------------
                         B3LYP Method XC Potential
                     Hartree-Fock (Exact) Exchange  0.200          
                        Slater Exchange Functional  0.800 local    
                    Becke 1988 Exchange Functional  0.720 non-local
              Lee-Yang-Parr Correlation Functional  0.810          
                  VWN I RPA Correlation Functional  0.190 local    

             Grid Information
             ----------------
          Grid used for XC integration:  fine      
          Radial quadrature: Mura-Knowles        
          Angular quadrature: Lebedev. 
          Tag              B.-S. Rad. Rad. Pts. Rad. Cut. Ang. Pts.
          ---              ---------- --------- --------- ---------
          C                   0.70       70          15.0       590
          O                   0.60       70          13.0       590
          H                   0.35       60          14.0       590
          Grid pruning is: on 
          Number of quadrature shells:  2720
          Spatial weights used:  Erf1

          Convergence Information
          -----------------------
          Convergence aids based upon iterative change in 
          total energy or number of iterations. 
          Levelshifting, if invoked, occurs when the 
          HOMO/LUMO gap drops below (HL_TOL): 1.00D-02
          DIIS, if invoked, will attempt to extrapolate 
          using up to (NFOCK): 10 stored Fock matrices.

                    Damping( 0%)  Levelshifting(0.5)       DIIS
                  --------------- ------------------- ---------------
          dE  on:    start            ASAP                start   
          dE off:    2 iters         30 iters            30 iters 


      Screening Tolerance Information
      -------------------------------
          Density screening/tol_rho: 1.00D-11
          AO Gaussian exp screening on grid/accAOfunc:  16
          CD Gaussian exp screening on grid/accCDfunc:  20
          XC Gaussian exp screening on grid/accXCfunc:  20
          Schwarz screening/accCoul: 1.00D-08


      Superposition of Atomic Density Guess
      -------------------------------------

 Sum of atomic energies:        -949.63668925

      Non-variational initial energy
      ------------------------------

 Total energy =    -962.319536
 1-e energy   =   -5009.435782
 2-e energy   =    2179.477826
 HOMO         =      -0.263501
 LUMO         =      -0.001184

   Time after variat. SCF:      7.3
   Time prior to 1st pass:      7.3

 Grid_pts file          = ./molecule.gridpts.0
 Record size in doubles =  12289        No. of grid_pts per rec  =   3070
 Max. records in memory =     97        Max. recs in file   =     21248


           Memory utilization after 1st SCF pass: 
           Heap Space remaining (MW):       11.89            11893134
          Stack Space remaining (MW):       13.10            13103364

   convergence    iter        energy       DeltaE   RMS-Dens  Diis-err    time
 ---------------- ----- ----------------- --------- --------- ---------  ------
 d= 0,ls=0.0,diis     1   -960.4481792302 -2.83D+03  9.36D-03  3.99D+00    51.3
 d= 0,ls=0.0,diis     2   -959.8501882920  5.98D-01  7.22D-03  1.01D+01    90.5
 d= 0,ls=0.0,diis     3   -960.7824739670 -9.32D-01  2.15D-03  8.02D-01   129.5
 d= 0,ls=0.0,diis     4   -960.8377150757 -5.52D-02  9.67D-04  2.38D-01   168.6
 d= 0,ls=0.0,diis     5   -960.8589446867 -2.12D-02  2.39D-04  1.16D-02   207.6
  Resetting Diis
 d= 0,ls=0.0,diis     6   -960.8599208946 -9.76D-04  8.84D-05  8.65D-04   251.6
 d= 0,ls=0.0,diis     7   -960.8600104671 -8.96D-05  4.85D-05  7.19D-05   295.4
 d= 0,ls=0.0,diis     8   -960.8599989251  1.15D-05  2.90D-05  1.85D-04   339.3
 d= 0,ls=0.0,diis     9   -960.8600183010 -1.94D-05  5.06D-06  5.25D-06   383.2
 d= 0,ls=0.0,diis    10   -960.8600187673 -4.66D-07  1.34D-06  4.08D-07   427.1
 d= 0,ls=0.0,diis    11   -960.8600188055 -3.82D-08  3.27D-07  1.95D-08   471.0


         Total DFT energy =     -960.860018805485
      One electron energy =    -5022.055018643438
           Coulomb energy =     2326.182124945080
    Exchange-Corr. energy =     -132.625545935157
 Nuclear repulsion energy =     1867.638420828029

 Numeric. integr. density =      151.999996237185

     Total iterative time =    463.7s


                       DFT Final Molecular Orbital Analysis
                       ------------------------------------

 Vector   20  Occ=2.000000D+00  E=-1.016575D+01
              MO Center=  2.4D+00, -9.7D-01, -1.6D+00, r^2= 2.8D-02
   Bfn.  Coefficient  Atom+Function         Bfn.  Coefficient  Atom+Function  
  ----- ------------  ---------------      ----- ------------  ---------------
   256      0.992924  18 C  s         

 Vector   21  Occ=2.000000D+00  E=-1.139682D+00
              MO Center= -7.4D-01,  1.4D+00,  5.7D-01, r^2= 2.6D+00
   Bfn.  Coefficient  Atom+Function         Bfn.  Coefficient  Atom+Function  
  ----- ------------  ---------------      ----- ------------  ---------------
   272      0.274337  19 O  s               276      0.271339  19 O  s         
   287      0.251431  20 O  s               291      0.229552  20 O  s         
   201      0.181003  14 O  s         

 Vector   22  Occ=2.000000D+00  E=-1.115625D+00
              MO Center= -9.4D-01, -4.4D-01, -8.5D-01, r^2= 3.1D+00
   Bfn.  Coefficient  Atom+Function         Bfn.  Coefficient  Atom+Function  
  ----- ------------  ---------------      ----- ------------  ---------------
    21      0.389018   2 O  s                17      0.353280   2 O  s         
    32      0.176994   3 C  s                16     -0.164588   2 O  s         

 Vector   23  Occ=2.000000D+00  E=-1.053127D+00
              MO Center= -8.1D-01,  9.8D-01, -6.7D-01, r^2= 3.8D+00
   Bfn.  Coefficient  Atom+Function         Bfn.  Coefficient  Atom+Function  
  ----- ------------  ---------------      ----- ------------  ---------------
   201      0.411513  14 O  s               197      0.360373  14 O  s         
   291     -0.169460  20 O  s               196     -0.168398  14 O  s         
   231     -0.161057  16 O  s               287     -0.161085  20 O  s         
   227     -0.155633  16 O  s         

 Vector   24  Occ=2.000000D+00  E=-1.017180D+00
              MO Center= -1.1D+00, -1.7D+00, -1.4D+00, r^2= 3.0D+00
   Bfn.  Coefficient  Atom+Function         Bfn.  Coefficient  Atom+Function  
  ----- ------------  ---------------      ----- ------------  ---------------
   231      0.381903  16 O  s               227      0.364187  16 O  s         
    21     -0.235235   2 O  s                17     -0.202857   2 O  s         
    34     -0.193811   3 C  py              226     -0.169999  16 O  s         

 Vector   25  Occ=2.000000D+00  E=-9.418165D-01
              MO Center= -5.8D-01,  1.5D+00,  9.3D-01, r^2= 2.4D+00
   Bfn.  Coefficient  Atom+Function         Bfn.  Coefficient  Atom+Function  
  ----- ------------  ---------------      ----- ------------  ---------------
   276      0.355451  19 O  s               291     -0.320818  20 O  s         
   272      0.300697  19 O  s               287     -0.262826  20 O  s         
    77     -0.167965   6 C  s         

 Vector   26  Occ=2.000000D+00  E=-8.512314D-01
              MO Center=  3.6D-01, -7.9D-01,  6.5D-01, r^2= 5.1D+00
   Bfn.  Coefficient  Atom+Function         Bfn.  Coefficient  Atom+Function  
  ----- ------------  ---------------      ----- ------------  ---------------
    62      0.174056   5 C  s               291     -0.157201  20 O  s         

 Vector   27  Occ=2.000000D+00  E=-8.186109D-01
              MO Center=  3.3D-01, -3.0D-01,  2.3D-01, r^2= 7.0D+00
   Bfn.  Coefficient  Atom+Function         Bfn.  Coefficient  Atom+Function  
  ----- ------------  ---------------      ----- ------------  ---------------
    47      0.189409   4 C  s                51      0.158339   4 C  s         
   137     -0.155351  10 C  s               152     -0.154461  11 C  s         

 Vector   28  Occ=2.000000D+00  E=-7.959567D-01
              MO Center=  6.0D-01,  7.1D-01,  3.1D-03, r^2= 8.3D+00
   Bfn.  Coefficient  Atom+Function         Bfn.  Coefficient  Atom+Function  
  ----- ------------  ---------------      ----- ------------  ---------------
   167      0.183418  12 C  s         

 Vector   29  Occ=2.000000D+00  E=-7.652353D-01
              MO Center= -2.2D-02,  6.8D-01,  6.4D-02, r^2= 7.1D+00
   Bfn.  Coefficient  Atom+Function         Bfn.  Coefficient  Atom+Function  
  ----- ------------  ---------------      ----- ------------  ---------------
   291     -0.190826  20 O  s                 2      0.178379   1 C  s         

 Vector   30  Occ=2.000000D+00  E=-7.552330D-01
              MO Center= -2.3D-01, -9.0D-01,  2.7D-01, r^2= 7.4D+00
   Bfn.  Coefficient  Atom+Function         Bfn.  Coefficient  Atom+Function  
  ----- ------------  ---------------      ----- ------------  ---------------
   242      0.168280  17 C  s                77     -0.152361   6 C  s         

 Vector   31  Occ=2.000000D+00  E=-7.320860D-01
              MO Center=  4.5D-01,  1.1D+00,  3.0D-02, r^2= 9.5D+00
   Bfn.  Coefficient  Atom+Function         Bfn.  Coefficient  Atom+Function  
  ----- ------------  ---------------      ----- ------------  ---------------
   212      0.202646  15 C  s               216      0.185167  15 C  s         
    92     -0.166649   7 C  s         

 Vector   32  Occ=2.000000D+00  E=-7.016739D-01
              MO Center= -3.2D-01,  7.4D-03, -2.2D-01, r^2= 7.7D+00
   Bfn.  Coefficient  Atom+Function         Bfn.  Coefficient  Atom+Function  
  ----- ------------  ---------------      ----- ------------  ---------------
    19      0.230285   2 O  py                2      0.202424   1 C  s         
     6      0.176530   1 C  s         

 Vector   33  Occ=2.000000D+00  E=-6.888245D-01
              MO Center=  5.9D-01, -3.9D-01, -1.1D-01, r^2= 9.8D+00
   Bfn.  Coefficient  Atom+Function         Bfn.  Coefficient  Atom+Function  
  ----- ------------  ---------------      ----- ------------  ---------------
   257      0.203732  18 C  s               261      0.192833  18 C  s         
   137     -0.169298  10 C  s               242     -0.168464  17 C  s         
   246     -0.158350  17 C  s               141     -0.154362  10 C  s         

 Vector   34  Occ=2.000000D+00  E=-6.626102D-01
              MO Center=  4.8D-01, -8.8D-01,  1.1D-01, r^2= 7.3D+00
   Bfn.  Coefficient  Atom+Function         Bfn.  Coefficient  Atom+Function  
  ----- ------------  ---------------      ----- ------------  ---------------
   107      0.178990   8 C  s               111      0.170814   8 C  s         

 Vector   35  Occ=2.000000D+00  E=-6.540760D-01
              MO Center= -6.0D-01,  2.3D-01,  1.3D-01, r^2= 1.1D+01
   Bfn.  Coefficient  Atom+Function         Bfn.  Coefficient  Atom+Function  
  ----- ------------  ---------------      ----- ------------  ---------------
   242      0.181859  17 C  s               246      0.181080  17 C  s         
   212     -0.150583  15 C  s         

 Vector   36  Occ=2.000000D+00  E=-6.152407D-01
              MO Center=  6.9D-01, -5.3D-02, -7.5D-02, r^2= 7.2D+00
   Bfn.  Coefficient  Atom+Function         Bfn.  Coefficient  Atom+Function  
  ----- ------------  ---------------      ----- ------------  ---------------
    19      0.172190   2 O  py        

 Vector   37  Occ=2.000000D+00  E=-5.932928D-01
              MO Center=  4.7D-01, -6.9D-01,  4.6D-01, r^2= 7.4D+00
   Bfn.  Coefficient  Atom+Function         Bfn.  Coefficient  Atom+Function  
  ----- ------------  ---------------      ----- ------------  ---------------
    96      0.166439   7 C  s                92      0.157692   7 C  s         

 Vector   38  Occ=2.000000D+00  E=-5.755262D-01
              MO Center= -2.4D-01,  5.5D-01, -3.0D-01, r^2= 8.0D+00
   Bfn.  Coefficient  Atom+Function         Bfn.  Coefficient  Atom+Function  
  ----- ------------  ---------------      ----- ------------  ---------------
    19      0.263128   2 O  py                4     -0.152910   1 C  py        

 Vector   39  Occ=2.000000D+00  E=-5.715060D-01
              MO Center= -2.0D-01,  3.7D-01,  6.4D-02, r^2= 6.0D+00
   Bfn.  Coefficient  Atom+Function         Bfn.  Coefficient  Atom+Function  
  ----- ------------  ---------------      ----- ------------  ---------------
     3      0.212885   1 C  px              275      0.161027  19 O  pz        

 Vector   40  Occ=2.000000D+00  E=-5.604266D-01
              MO Center= -2.0D-01,  9.4D-01,  5.9D-02, r^2= 5.7D+00
   Bfn.  Coefficient  Atom+Function         Bfn.  Coefficient  Atom+Function  
  ----- ------------  ---------------      ----- ------------  ---------------
   199      0.238888  14 O  py              185     -0.183489  13 C  pz        
     4     -0.172555   1 C  py              274     -0.155445  19 O  py        

 Vector   41  Occ=2.000000D+00  E=-5.290473D-01
              MO Center= -5.8D-01, -1.0D-01,  2.5D-01, r^2= 7.0D+00
   Bfn.  Coefficient  Atom+Function         Bfn.  Coefficient  Atom+Function  
  ----- ------------  ---------------      ----- ------------  ---------------
    50      0.177735   4 C  pz        

 Vector   42  Occ=2.000000D+00  E=-5.217234D-01
              MO Center=  2.0D-01, -3.3D-02, -1.2D-01, r^2= 7.2D+00
   Bfn.  Coefficient  Atom+Function         Bfn.  Coefficient  Atom+Function  
  ----- ------------  ---------------      ----- ------------  ---------------
     3      0.194386   1 C  px        

 Vector   43  Occ=2.000000D+00  E=-5.085636D-01
              MO Center= -5.1D-01, -9.2D-01,  4.9D-01, r^2= 7.1D+00
   Bfn.  Coefficient  Atom+Function         Bfn.  Coefficient  Atom+Function  
  ----- ------------  ---------------      ----- ------------  ---------------
    48      0.234610   4 C  px        

 Vector   44  Occ=2.000000D+00  E=-4.834456D-01
              MO Center=  3.2D-01,  9.1D-01, -6.8D-02, r^2= 7.9D+00
   Bfn.  Coefficient  Atom+Function         Bfn.  Coefficient  Atom+Function  
  ----- ------------  ---------------      ----- ------------  ---------------
   168      0.165091  12 C  px        

 Vector   45  Occ=2.000000D+00  E=-4.751548D-01
              MO Center=  5.9D-01, -2.8D-01,  1.6D-01, r^2= 8.6D+00
   Bfn.  Coefficient  Atom+Function         Bfn.  Coefficient  Atom+Function  
  ----- ------------  ---------------      ----- ------------  ---------------
   108      0.153824   8 C  px              123      0.152836   9 C  px        

 Vector   46  Occ=2.000000D+00  E=-4.721069D-01
              MO Center= -1.3D-01,  7.1D-01,  1.1D-01, r^2= 8.8D+00
   Bfn.  Coefficient  Atom+Function         Bfn.  Coefficient  Atom+Function  
  ----- ------------  ---------------      ----- ------------  ---------------
   184      0.203644  13 C  py        

 Vector   47  Occ=2.000000D+00  E=-4.598852D-01
              MO Center= -3.9D-01, -3.0D-01, -8.6D-02, r^2= 9.9D+00
   Bfn.  Coefficient  Atom+Function         Bfn.  Coefficient  Atom+Function  
  ----- ------------  ---------------      ----- ------------  ---------------
   231      0.239392  16 O  s               230     -0.186051  16 O  pz        
    34      0.164869   3 C  py              229     -0.159205  16 O  py        
   273      0.151882  19 O  px        

 Vector   48  Occ=2.000000D+00  E=-4.497866D-01
              MO Center=  2.2D-01, -6.2D-01, -1.5D-01, r^2= 8.0D+00
   Bfn.  Coefficient  Atom+Function         Bfn.  Coefficient  Atom+Function  
  ----- ------------  ---------------      ----- ------------  ---------------
    18      0.175942   2 O  px              231     -0.165632  16 O  s         

 Vector   49  Occ=2.000000D+00  E=-4.439913D-01
              MO Center=  3.5D-01, -3.1D-01, -4.6D-03, r^2= 9.1D+00
   Bfn.  Coefficient  Atom+Function         Bfn.  Coefficient  Atom+Function  
  ----- ------------  ---------------      ----- ------------  ---------------
    65      0.172011   5 C  pz        

 Vector   50  Occ=2.000000D+00  E=-4.351760D-01
              MO Center=  3.1D-01, -3.4D-01,  1.7D-01, r^2= 9.2D+00
   Bfn.  Coefficient  Atom+Function         Bfn.  Coefficient  Atom+Function  
  ----- ------------  ---------------      ----- ------------  ---------------
   124      0.133384   9 C  py              170      0.124356  12 C  pz        
   138      0.120686  10 C  px        

 Vector   51  Occ=2.000000D+00  E=-4.334146D-01
              MO Center= -1.0D-01, -4.4D-01, -3.9D-01, r^2= 8.9D+00
   Bfn.  Coefficient  Atom+Function         Bfn.  Coefficient  Atom+Function  
  ----- ------------  ---------------      ----- ------------  ---------------
   229      0.224425  16 O  py              231     -0.185787  16 O  s         
    35     -0.154275   3 C  pz               81      0.151222   6 C  s         

 Vector   52  Occ=2.000000D+00  E=-4.222904D-01
              MO Center=  5.4D-01,  8.2D-01, -2.4D-01, r^2= 1.1D+01
   Bfn.  Coefficient  Atom+Function         Bfn.  Coefficient  Atom+Function  
  ----- ------------  ---------------      ----- ------------  ---------------
   213      0.224697  15 C  px              153      0.181761  11 C  px        

 Vector   53  Occ=2.000000D+00  E=-4.169929D-01
              MO Center= -7.4D-01,  1.5D-01,  7.6D-03, r^2= 1.2D+01
   Bfn.  Coefficient  Atom+Function         Bfn.  Coefficient  Atom+Function  
  ----- ------------  ---------------      ----- ------------  ---------------
   245      0.217131  17 C  pz               20      0.191407   2 O  pz        
   215     -0.174952  15 C  pz        

 Vector   54  Occ=2.000000D+00  E=-4.132691D-01
              MO Center=  2.9D-02,  3.8D-01, -2.2D-01, r^2= 8.9D+00
   Bfn.  Coefficient  Atom+Function         Bfn.  Coefficient  Atom+Function  
  ----- ------------  ---------------      ----- ------------  ---------------
   200      0.217231  14 O  pz        

 Vector   55  Occ=2.000000D+00  E=-4.124016D-01
              MO Center= -8.4D-02,  1.1D+00,  1.0D-01, r^2= 1.1D+01
   Bfn.  Coefficient  Atom+Function         Bfn.  Coefficient  Atom+Function  
  ----- ------------  ---------------      ----- ------------  ---------------
   214      0.168594  15 C  py              215      0.165021  15 C  pz        
   289     -0.159373  20 O  py              329      0.151964  35 H  s         

 Vector   56  Occ=2.000000D+00  E=-4.038562D-01
              MO Center= -1.6D-01,  1.4D-01, -4.4D-02, r^2= 1.2D+01
   Bfn.  Coefficient  Atom+Function         Bfn.  Coefficient  Atom+Function  
  ----- ------------  ---------------      ----- ------------  ---------------
   215      0.218525  15 C  pz              243      0.182896  17 C  px        

 Vector   57  Occ=2.000000D+00  E=-3.966617D-01
              MO Center= -2.3D-01,  1.3D-01,  1.9D-01, r^2= 1.0D+01
   Bfn.  Coefficient  Atom+Function         Bfn.  Coefficient  Atom+Function  
  ----- ------------  ---------------      ----- ------------  ---------------
   290      0.233352  20 O  pz              215     -0.163686  15 C  pz        
   200      0.156177  14 O  pz              294      0.150162  20 O  pz        

 Vector   58  Occ=2.000000D+00  E=-3.950013D-01
              MO Center= -4.4D-01,  8.6D-01, -5.6D-02, r^2= 1.1D+01
   Bfn.  Coefficient  Atom+Function         Bfn.  Coefficient  Atom+Function  
  ----- ------------  ---------------      ----- ------------  ---------------
   214      0.207408  15 C  py              199      0.158574  14 O  py        
   329      0.156974  35 H  s         

 Vector   59  Occ=2.000000D+00  E=-3.916919D-01
              MO Center= -4.0D-01,  6.4D-01,  9.8D-02, r^2= 1.2D+01
   Bfn.  Coefficient  Atom+Function         Bfn.  Coefficient  Atom+Function  
  ----- ------------  ---------------      ----- ------------  ---------------
    49      0.185884   4 C  py              244     -0.178831  17 C  py        

 Vector   60  Occ=2.000000D+00  E=-3.837837D-01
              MO Center= -5.4D-01, -3.6D-01,  2.5D-01, r^2= 9.6D+00
   Bfn.  Coefficient  Atom+Function         Bfn.  Coefficient  Atom+Function  
  ----- ------------  ---------------      ----- ------------  ---------------
   245      0.211678  17 C  pz              200      0.178132  14 O  pz        

 Vector   61  Occ=2.000000D+00  E=-3.743862D-01
              MO Center= -3.9D-01, -7.9D-01,  3.6D-01, r^2= 1.1D+01
   Bfn.  Coefficient  Atom+Function         Bfn.  Coefficient  Atom+Function  
  ----- ------------  ---------------      ----- ------------  ---------------
   244     -0.161710  17 C  py              213      0.156010  15 C  px        
   333      0.151138  37 H  s         

 Vector   62  Occ=2.000000D+00  E=-3.697978D-01
              MO Center=  3.3D-01, -1.8D+00, -5.7D-02, r^2= 8.3D+00
   Bfn.  Coefficient  Atom+Function         Bfn.  Coefficient  Atom+Function  
  ----- ------------  ---------------      ----- ------------  ---------------
   258      0.238832  18 C  px              243      0.191587  17 C  px        
   335      0.162703  38 H  s               339     -0.153957  40 H  s         

 Vector   63  Occ=2.000000D+00  E=-3.652726D-01
              MO Center=  1.0D+00, -2.3D-01, -5.1D-01, r^2= 9.1D+00
   Bfn.  Coefficient  Atom+Function         Bfn.  Coefficient  Atom+Function  
  ----- ------------  ---------------      ----- ------------  ---------------
   259      0.268184  18 C  py              343     -0.190633  42 H  s         
   344     -0.180416  42 H  s               275      0.154313  19 O  pz        

 Vector   64  Occ=2.000000D+00  E=-3.566570D-01
              MO Center=  8.0D-01, -4.4D-01,  4.8D-01, r^2= 7.9D+00
   Bfn.  Coefficient  Atom+Function         Bfn.  Coefficient  Atom+Function  
  ----- ------------  ---------------      ----- ------------  ---------------
   125     -0.194784   9 C  pz               94      0.192512   7 C  py        
   260      0.158274  18 C  pz              139      0.154985  10 C  py        

 Vector   65  Occ=2.000000D+00  E=-3.518542D-01
              MO Center=  7.9D-02,  5.1D-01, -1.3D-01, r^2= 8.2D+00
   Bfn.  Coefficient  Atom+Function         Bfn.  Coefficient  Atom+Function  
  ----- ------------  ---------------      ----- ------------  ---------------
    20      0.225966   2 O  pz              169     -0.175921  12 C  py        
   155      0.160540  11 C  pz              154      0.158141  11 C  py        
    24      0.150511   2 O  pz        

 Vector   66  Occ=2.000000D+00  E=-3.450680D-01
              MO Center=  2.6D-01, -8.6D-02,  4.2D-02, r^2= 9.0D+00
   Bfn.  Coefficient  Atom+Function         Bfn.  Coefficient  Atom+Function  
  ----- ------------  ---------------      ----- ------------  ---------------
   153     -0.186238  11 C  px               63      0.179622   5 C  px        

 Vector   67  Occ=2.000000D+00  E=-3.422449D-01
              MO Center= -3.1D-02, -5.6D-01,  3.2D-04, r^2= 8.6D+00
   Bfn.  Coefficient  Atom+Function         Bfn.  Coefficient  Atom+Function  
  ----- ------------  ---------------      ----- ------------  ---------------
    20      0.184392   2 O  pz               63      0.162405   5 C  px        

 Vector   68  Occ=2.000000D+00  E=-3.355176D-01
              MO Center=  6.6D-01, -4.6D-02,  2.9D-01, r^2= 8.8D+00
   Bfn.  Coefficient  Atom+Function         Bfn.  Coefficient  Atom+Function  
  ----- ------------  ---------------      ----- ------------  ---------------
   110     -0.198907   8 C  pz               95      0.191963   7 C  pz        
   155     -0.173923  11 C  pz              170      0.160457  12 C  pz        

 Vector   69  Occ=2.000000D+00  E=-3.219849D-01
              MO Center=  6.2D-01,  1.7D-01,  8.2D-02, r^2= 7.6D+00
   Bfn.  Coefficient  Atom+Function         Bfn.  Coefficient  Atom+Function  
  ----- ------------  ---------------      ----- ------------  ---------------
   200      0.211150  14 O  pz              108     -0.177976   8 C  px        
   275      0.177667  19 O  pz               93      0.167743   7 C  px        
   204      0.154128  14 O  pz        

 Vector   70  Occ=2.000000D+00  E=-3.170731D-01
              MO Center=  4.4D-01, -8.1D-01, -7.1D-01, r^2= 6.7D+00
   Bfn.  Coefficient  Atom+Function         Bfn.  Coefficient  Atom+Function  
  ----- ------------  ---------------      ----- ------------  ---------------
    18      0.313359   2 O  px              228     -0.278270  16 O  px        
    22      0.226390   2 O  px              232     -0.196441  16 O  px        
   260      0.162307  18 C  pz              124     -0.151418   9 C  py        

 Vector   71  Occ=2.000000D+00  E=-3.071549D-01
              MO Center=  7.5D-01, -6.0D-01, -1.5D-01, r^2= 7.3D+00
   Bfn.  Coefficient  Atom+Function         Bfn.  Coefficient  Atom+Function  
  ----- ------------  ---------------      ----- ------------  ---------------
   124      0.254678   9 C  py              139     -0.228085  10 C  py        
   228     -0.221393  16 O  px               18      0.206992   2 O  px        
   109     -0.205321   8 C  py              232     -0.154533  16 O  px        
    22      0.152674   2 O  px              154      0.150921  11 C  py        

 Vector   72  Occ=2.000000D+00  E=-3.036455D-01
              MO Center=  6.3D-01,  2.1D-01, -1.4D-01, r^2= 7.4D+00
   Bfn.  Coefficient  Atom+Function         Bfn.  Coefficient  Atom+Function  
  ----- ------------  ---------------      ----- ------------  ---------------
   198      0.251173  14 O  px              260      0.190810  18 C  pz        
   125     -0.187418   9 C  pz              202      0.178754  14 O  px        
   110      0.172657   8 C  pz              275     -0.151193  19 O  pz        

 Vector   73  Occ=2.000000D+00  E=-2.959416D-01
              MO Center=  7.9D-01,  1.1D-01,  3.8D-01, r^2= 7.3D+00
   Bfn.  Coefficient  Atom+Function         Bfn.  Coefficient  Atom+Function  
  ----- ------------  ---------------      ----- ------------  ---------------
   123      0.200995   9 C  px              138     -0.193082  10 C  px        
   316      0.179477  28 H  s                78      0.176382   6 C  px        
   274     -0.164509  19 O  py              108     -0.163193   8 C  px        
   290      0.162141  20 O  pz              275     -0.151465  19 O  pz        

 Vector   74  Occ=2.000000D+00  E=-2.733909D-01
              MO Center= -7.6D-01, -5.1D-01, -6.7D-01, r^2= 7.1D+00
   Bfn.  Coefficient  Atom+Function         Bfn.  Coefficient  Atom+Function  
  ----- ------------  ---------------      ----- ------------  ---------------
   230     -0.326318  16 O  pz              198      0.311809  14 O  px        
   202      0.225070  14 O  px              234     -0.225838  16 O  pz        
   229      0.201569  16 O  py        

 Vector   75  Occ=2.000000D+00  E=-2.687038D-01
              MO Center= -7.8D-01, -8.0D-01, -7.2D-01, r^2= 7.0D+00
   Bfn.  Coefficient  Atom+Function         Bfn.  Coefficient  Atom+Function  
  ----- ------------  ---------------      ----- ------------  ---------------
   230      0.336604  16 O  pz              198      0.254895  14 O  px        
   234      0.227520  16 O  pz              229     -0.222604  16 O  py        
    51     -0.208838   4 C  s               202      0.185140  14 O  px        
    50      0.159604   4 C  pz              288      0.160389  20 O  px        
   233     -0.151614  16 O  py        

 Vector   76  Occ=2.000000D+00  E=-2.561098D-01
              MO Center= -4.7D-01,  1.2D+00,  7.9D-01, r^2= 4.1D+00
   Bfn.  Coefficient  Atom+Function         Bfn.  Coefficient  Atom+Function  
  ----- ------------  ---------------      ----- ------------  ---------------
   288      0.389020  20 O  px              273     -0.302190  19 O  px        
   292      0.287918  20 O  px              277     -0.204416  19 O  px        
   289      0.191763  20 O  py              198     -0.186647  14 O  px        
   274     -0.181307  19 O  py              171      0.179270  12 C  s         

 Vector   77  Occ=0.000000D+00  E=-4.156146D-03
              MO Center= -6.8D-01,  1.4D+00,  1.0D+00, r^2= 3.7D+00
   Bfn.  Coefficient  Atom+Function         Bfn.  Coefficient  Atom+Function  
  ----- ------------  ---------------      ----- ------------  ---------------
   291     -0.524897  20 O  s               276      0.486955  19 O  s         
     6      0.346185   1 C  s               274     -0.339595  19 O  py        
   278     -0.336260  19 O  py              289     -0.307409  20 O  py        
   277      0.300880  19 O  px              294      0.289760  20 O  pz        
   332     -0.290460  36 H  s                84      0.285278   6 C  pz        

 Vector   78  Occ=0.000000D+00  E=-1.887670D-03
              MO Center= -1.1D+00, -1.7D+00, -8.2D-01, r^2= 3.6D+00
   Bfn.  Coefficient  Atom+Function         Bfn.  Coefficient  Atom+Function  
  ----- ------------  ---------------      ----- ------------  ---------------
    33      0.508292   3 C  px               37      0.433892   3 C  px        
   304      0.384319  22 H  s               232     -0.367337  16 O  px        
   228     -0.362052  16 O  px               66     -0.303142   5 C  s         
   306      0.233401  23 H  s                18     -0.221085   2 O  px        
    67      0.207590   5 C  px               22     -0.204203   2 O  px        

 Vector   79  Occ=0.000000D+00  E= 5.043979D-02
              MO Center=  3.0D-01, -4.7D-01,  6.7D-01, r^2= 8.6D+00
   Bfn.  Coefficient  Atom+Function         Bfn.  Coefficient  Atom+Function  
  ----- ------------  ---------------      ----- ------------  ---------------
    96      0.634929   7 C  s               318     -0.624118  29 H  s         
    51      0.579296   4 C  s               316     -0.510313  28 H  s         
   141      0.499186  10 C  s               306     -0.477674  23 H  s         
   126      0.468875   9 C  s               304     -0.470187  22 H  s         
   302     -0.461171  21 H  s               310     -0.454413  25 H  s         

 Vector   80  Occ=0.000000D+00  E= 7.991572D-02
              MO Center=  5.9D-01,  1.9D-01,  3.1D-01, r^2= 1.3D+01
   Bfn.  Coefficient  Atom+Function         Bfn.  Coefficient  Atom+Function  
  ----- ------------  ---------------      ----- ------------  ---------------
   156      0.849524  11 C  s               322     -0.707272  31 H  s         
   304      0.663037  22 H  s               246     -0.623962  17 C  s         
   171      0.584400  12 C  s               316     -0.583640  28 H  s         
    51     -0.570046   4 C  s               306      0.457376  23 H  s         
   318     -0.450525  29 H  s               324     -0.441275  32 H  s         

 Vector   81  Occ=0.000000D+00  E= 9.109438D-02
              MO Center= -4.1D-01,  1.4D+00, -1.2D-01, r^2= 1.1D+01
   Bfn.  Coefficient  Atom+Function         Bfn.  Coefficient  Atom+Function  
  ----- ------------  ---------------      ----- ------------  ---------------
   324     -0.797945  32 H  s               171      0.734767  12 C  s         
   216      0.684716  15 C  s               304     -0.636495  22 H  s         
   302     -0.627426  21 H  s                 6      0.548659   1 C  s         
   332     -0.538563  36 H  s               126     -0.471205   9 C  s         
    51      0.427961   4 C  s               330     -0.390107  35 H  s         

 Vector   82  Occ=0.000000D+00  E= 9.303121D-02
              MO Center=  3.0D-01, -3.6D-01,  4.0D-01, r^2= 1.1D+01
   Bfn.  Coefficient  Atom+Function         Bfn.  Coefficient  Atom+Function  
  ----- ------------  ---------------      ----- ------------  ---------------
   111      0.701577   8 C  s                96      0.696562   7 C  s         
   246      0.608566  17 C  s               314     -0.606161  27 H  s         
   308     -0.560137  24 H  s                 9     -0.503223   1 C  pz        
   302      0.459901  21 H  s               201     -0.457163  14 O  s         
   316     -0.452227  28 H  s               310     -0.446011  25 H  s         

 Vector   83  Occ=0.000000D+00  E= 9.922713D-02
              MO Center= -5.2D-01, -9.5D-01,  4.3D-01, r^2= 1.2D+01
   Bfn.  Coefficient  Atom+Function         Bfn.  Coefficient  Atom+Function  
  ----- ------------  ---------------      ----- ------------  ---------------
   246      1.152260  17 C  s                 6     -0.754296   1 C  s         
   336     -0.745129  38 H  s               308     -0.654702  24 H  s         
    96      0.574030   7 C  s               302      0.562670  21 H  s         
   201      0.504822  14 O  s                51     -0.502055   4 C  s         
   304      0.500957  22 H  s               312     -0.489887  26 H  s         

 Vector   84  Occ=0.000000D+00  E= 1.108579D-01
              MO Center=  1.0D+00,  4.8D-01, -3.2D-01, r^2= 1.2D+01
   Bfn.  Coefficient  Atom+Function         Bfn.  Coefficient  Atom+Function  
  ----- ------------  ---------------      ----- ------------  ---------------
   261      1.144977  18 C  s               216     -0.818909  15 C  s         
   156      0.769257  11 C  s               342     -0.643908  41 H  s         
   310      0.611621  25 H  s                96     -0.603912   7 C  s         
   326      0.572526  33 H  s               344     -0.542249  42 H  s         
   318      0.539053  29 H  s               328      0.501350  34 H  s         

 Vector   85  Occ=0.000000D+00  E= 1.180427D-01
              MO Center= -3.3D-01,  1.3D+00,  1.2D-01, r^2= 1.1D+01
   Bfn.  Coefficient  Atom+Function         Bfn.  Coefficient  Atom+Function  
  ----- ------------  ---------------      ----- ------------  ---------------
   216      0.942436  15 C  s               324     -0.749527  32 H  s         
   306     -0.704697  23 H  s               332     -0.692942  36 H  s         
    66      0.593591   5 C  s               171      0.567435  12 C  s         
   328     -0.498420  34 H  s               304      0.454267  22 H  s         
     6     -0.420654   1 C  s               302      0.397751  21 H  s         

 Vector   86  Occ=0.000000D+00  E= 1.232387D-01
              MO Center=  3.2D-02,  8.7D-01,  2.0D-01, r^2= 1.5D+01
   Bfn.  Coefficient  Atom+Function         Bfn.  Coefficient  Atom+Function  
  ----- ------------  ---------------      ----- ------------  ---------------
   216      1.174022  15 C  s               328     -0.921651  34 H  s         
   111      0.879431   8 C  s               156     -0.696199  11 C  s         
   314     -0.629793  27 H  s               338      0.563606  39 H  s         
   246     -0.513650  17 C  s               322      0.492758  31 H  s         
   306      0.475106  23 H  s               302     -0.437425  21 H  s         

 Vector   87  Occ=0.000000D+00  E= 1.329817D-01
              MO Center=  9.5D-02, -6.4D-01,  5.2D-01, r^2= 1.1D+01
   Bfn.  Coefficient  Atom+Function         Bfn.  Coefficient  Atom+Function  
  ----- ------------  ---------------      ----- ------------  ---------------
   306      0.697896  23 H  s               338      0.676865  39 H  s         
   318     -0.566153  29 H  s                69     -0.554823   5 C  pz        
   261     -0.506157  18 C  s               312     -0.479759  26 H  s         
    21      0.449568   2 O  s               249     -0.446242  17 C  pz        
   141      0.441839  10 C  s               336     -0.426843  38 H  s         

 Vector   88  Occ=0.000000D+00  E= 1.359495D-01
              MO Center=  1.5D-01,  1.7D-01,  5.5D-01, r^2= 1.3D+01
   Bfn.  Coefficient  Atom+Function         Bfn.  Coefficient  Atom+Function  
  ----- ------------  ---------------      ----- ------------  ---------------
    96      0.927874   7 C  s               326      0.731241  33 H  s         
   246     -0.708336  17 C  s               322      0.627714  31 H  s         
   338      0.584629  39 H  s               171     -0.563782  12 C  s         
   310     -0.561764  25 H  s               334      0.460305  37 H  s         
   328      0.448970  34 H  s               314     -0.438751  27 H  s         

 Vector   89  Occ=0.000000D+00  E= 1.454807D-01
              MO Center= -6.6D-01,  1.3D-01,  5.6D-02, r^2= 1.6D+01
   Bfn.  Coefficient  Atom+Function         Bfn.  Coefficient  Atom+Function  
  ----- ------------  ---------------      ----- ------------  ---------------
   334      0.903617  37 H  s               330      0.764545  35 H  s         
   126     -0.674060   9 C  s               247      0.631641  17 C  px        
   336     -0.601136  38 H  s               216     -0.559342  15 C  s         
   328     -0.544821  34 H  s               332      0.534883  36 H  s         
   156      0.477792  11 C  s               217     -0.450867  15 C  px        

 Vector   90  Occ=0.000000D+00  E= 1.481218D-01
              MO Center=  1.6D-01, -4.4D-01,  2.2D-01, r^2= 1.2D+01
   Bfn.  Coefficient  Atom+Function         Bfn.  Coefficient  Atom+Function  
  ----- ------------  ---------------      ----- ------------  ---------------
   246      0.685050  17 C  s               261      0.652820  18 C  s         
   310     -0.627242  25 H  s               320     -0.625435  30 H  s         
   308      0.594823  24 H  s                98      0.563093   7 C  py        
   334     -0.532030  37 H  s               111     -0.489381   8 C  s         
    53      0.485411   4 C  py              302      0.482407  21 H  s         

 Vector   91  Occ=0.000000D+00  E= 1.490376D-01
              MO Center=  3.0D-01, -7.6D-01,  7.8D-01, r^2= 1.2D+01
   Bfn.  Coefficient  Atom+Function         Bfn.  Coefficient  Atom+Function  
  ----- ------------  ---------------      ----- ------------  ---------------
   111      0.930644   8 C  s               308      0.858128  24 H  s         
    51      0.843650   4 C  s               141     -0.764028  10 C  s         
   171      0.679212  12 C  s               314     -0.667557  27 H  s         
    98      0.560699   7 C  py              126     -0.543944   9 C  s         
   302      0.521021  21 H  s               326     -0.508091  33 H  s         

 Vector   92  Occ=0.000000D+00  E= 1.558143D-01
              MO Center=  1.7D+00, -8.6D-01, -5.2D-01, r^2= 9.5D+00
   Bfn.  Coefficient  Atom+Function         Bfn.  Coefficient  Atom+Function  
  ----- ------------  ---------------      ----- ------------  ---------------
   344      1.275320  42 H  s               261     -0.947068  18 C  s         
   263      0.786027  18 C  py               66     -0.726738   5 C  s         
   316     -0.579122  28 H  s               126      0.514588   9 C  s         
   342     -0.446467  41 H  s               310      0.431843  25 H  s         
   318      0.417713  29 H  s               142     -0.414042  10 C  px        

 Vector   93  Occ=0.000000D+00  E= 1.594489D-01
              MO Center= -1.8D-01, -1.0D-01,  2.3D-01, r^2= 1.8D+01
   Bfn.  Coefficient  Atom+Function         Bfn.  Coefficient  Atom+Function  
  ----- ------------  ---------------      ----- ------------  ---------------
   334     -0.839815  37 H  s               171      0.795038  12 C  s         
   330      0.769853  35 H  s               216     -0.670047  15 C  s         
   338      0.612807  39 H  s               332      0.566220  36 H  s         
   112      0.528786   8 C  px              314     -0.510041  27 H  s         
   308     -0.492315  24 H  s               326     -0.494263  33 H  s         

 Vector   94  Occ=0.000000D+00  E= 1.649890D-01
              MO Center=  8.4D-01,  4.0D-02,  1.1D-01, r^2= 1.4D+01
   Bfn.  Coefficient  Atom+Function         Bfn.  Coefficient  Atom+Function  
  ----- ------------  ---------------      ----- ------------  ---------------
   342      0.928083  41 H  s               338     -0.680706  39 H  s         
   322      0.660416  31 H  s               306      0.629617  23 H  s         
   246      0.623891  17 C  s               330      0.576019  35 H  s         
   263     -0.554187  18 C  py              261     -0.551093  18 C  s         
    66     -0.539976   5 C  s               332     -0.522982  36 H  s         

 Vector   95  Occ=0.000000D+00  E= 1.670258D-01
              MO Center= -3.6D-01,  8.1D-01,  3.7D-01, r^2= 1.5D+01
   Bfn.  Coefficient  Atom+Function         Bfn.  Coefficient  Atom+Function  
  ----- ------------  ---------------      ----- ------------  ---------------
   326      0.866821  33 H  s               246      0.815250  17 C  s         
   332      0.781612  36 H  s               338     -0.742355  39 H  s         
   328     -0.647949  34 H  s                66     -0.626539   5 C  s         
   306      0.614867  23 H  s               174     -0.594743  12 C  pz        
   219      0.493471  15 C  pz              310     -0.464929  25 H  s         

 Vector   96  Occ=0.000000D+00  E= 1.776798D-01
              MO Center=  3.5D-01,  6.6D-01, -4.0D-01, r^2= 1.3D+01
   Bfn.  Coefficient  Atom+Function         Bfn.  Coefficient  Atom+Function  
  ----- ------------  ---------------      ----- ------------  ---------------
   126      0.920203   9 C  s               332      0.770585  36 H  s         
    81     -0.737618   6 C  s               217     -0.696099  15 C  px        
   141      0.654552  10 C  s               156     -0.635641  11 C  s         
   216     -0.610153  15 C  s               320      0.569988  30 H  s         
   328     -0.560565  34 H  s               188      0.538335  13 C  py        

 Vector   97  Occ=0.000000D+00  E= 1.801976D-01
              MO Center=  2.6D-01,  8.6D-01, -4.4D-01, r^2= 1.4D+01
   Bfn.  Coefficient  Atom+Function         Bfn.  Coefficient  Atom+Function  
  ----- ------------  ---------------      ----- ------------  ---------------
   330     -0.797617  35 H  s               328      0.754146  34 H  s         
   320     -0.659522  30 H  s               340      0.620309  40 H  s         
   219      0.580797  15 C  pz              342      0.582709  41 H  s         
   310      0.522880  25 H  s               246      0.515300  17 C  s         
   332      0.503925  36 H  s               336     -0.503397  38 H  s         

 Vector   98  Occ=0.000000D+00  E= 1.825746D-01
              MO Center=  9.0D-02, -9.6D-01,  2.2D-01, r^2= 1.1D+01
   Bfn.  Coefficient  Atom+Function         Bfn.  Coefficient  Atom+Function  
  ----- ------------  ---------------      ----- ------------  ---------------
   336      0.820248  38 H  s                36      0.742973   3 C  s         
    96      0.742211   7 C  s               246     -0.679920  17 C  s         
   111      0.579853   8 C  s                66     -0.575513   5 C  s         
   306      0.539289  23 H  s               340      0.522982  40 H  s         
    69     -0.499790   5 C  pz              141      0.497946  10 C  s         

 Vector   99  Occ=0.000000D+00  E= 1.893302D-01
              MO Center=  4.2D-01, -1.2D-01, -6.0D-01, r^2= 1.2D+01
   Bfn.  Coefficient  Atom+Function         Bfn.  Coefficient  Atom+Function  
  ----- ------------  ---------------      ----- ------------  ---------------
   340      1.235156  40 H  s               261     -0.999009  18 C  s         
    66      0.936821   5 C  s               216      0.774357  15 C  s         
   171     -0.622122  12 C  s               262      0.621906  18 C  px        
   156      0.585041  11 C  s               248     -0.554829  17 C  py        
   186     -0.539607  13 C  s                96     -0.506519   7 C  s         

 Vector  100  Occ=0.000000D+00  E= 1.917169D-01
              MO Center=  9.3D-01,  2.6D-01, -3.1D-01, r^2= 1.0D+01
   Bfn.  Coefficient  Atom+Function         Bfn.  Coefficient  Atom+Function  
  ----- ------------  ---------------      ----- ------------  ---------------
   126      1.003041   9 C  s               261     -0.905644  18 C  s         
   342      0.876314  41 H  s                66      0.748220   5 C  s         
   326      0.678033  33 H  s                 6     -0.660925   1 C  s         
    96     -0.663046   7 C  s                36     -0.627634   3 C  s         
   143      0.596526  10 C  py              322     -0.551540  31 H  s         

 Vector  101  Occ=0.000000D+00  E= 1.927140D-01
              MO Center=  1.2D+00,  4.7D-01, -9.2D-02, r^2= 9.7D+00
   Bfn.  Coefficient  Atom+Function         Bfn.  Coefficient  Atom+Function  
  ----- ------------  ---------------      ----- ------------  ---------------
   322      1.144446  31 H  s                66      0.883074   5 C  s         
   157     -0.830780  11 C  px               96     -0.666043   7 C  s         
     6      0.569992   1 C  s               302     -0.539196  21 H  s         
   344      0.494548  42 H  s               173      0.488109  12 C  py        
   216     -0.485700  15 C  s               126      0.465610   9 C  s         

 Vector  102  Occ=0.000000D+00  E= 1.966606D-01
              MO Center=  3.5D-01, -2.5D-01,  2.1D-01, r^2= 9.8D+00
   Bfn.  Coefficient  Atom+Function         Bfn.  Coefficient  Atom+Function  
  ----- ------------  ---------------      ----- ------------  ---------------
    96     -1.163758   7 C  s                81      1.094750   6 C  s         
   111      1.025854   8 C  s                 6     -0.826181   1 C  s         
   320      0.711646  30 H  s               141     -0.682384  10 C  s         
    36      0.600174   3 C  s               114      0.593138   8 C  pz        
    68     -0.564377   5 C  py              324     -0.554827  32 H  s         

 Vector  103  Occ=0.000000D+00  E= 2.006876D-01
              MO Center=  3.1D-01, -8.3D-01,  1.6D-01, r^2= 1.2D+01
   Bfn.  Coefficient  Atom+Function         Bfn.  Coefficient  Atom+Function  
  ----- ------------  ---------------      ----- ------------  ---------------
   336      0.922279  38 H  s               246     -0.829154  17 C  s         
   261     -0.719321  18 C  s               247     -0.701709  17 C  px        
    51      0.689828   4 C  s                66     -0.688986   5 C  s         
   312     -0.663719  26 H  s               171      0.568980  12 C  s         
   186     -0.528113  13 C  s               144      0.522309  10 C  pz        

 Vector  104  Occ=0.000000D+00  E= 2.100828D-01
              MO Center=  6.2D-01, -2.5D-01,  2.1D-01, r^2= 9.9D+00
   Bfn.  Coefficient  Atom+Function         Bfn.  Coefficient  Atom+Function  
  ----- ------------  ---------------      ----- ------------  ---------------
   156      1.160242  11 C  s               141     -0.711512  10 C  s         
   261     -0.700314  18 C  s                67      0.673840   5 C  px        
     6      0.662830   1 C  s               322     -0.615044  31 H  s         
   308     -0.564978  24 H  s               126      0.516335   9 C  s         
   127     -0.501796   9 C  px              314     -0.501719  27 H  s         

 Vector  105  Occ=0.000000D+00  E= 2.128095D-01
              MO Center= -4.3D-01, -6.9D-01,  3.5D-01, r^2= 1.3D+01
   Bfn.  Coefficient  Atom+Function         Bfn.  Coefficient  Atom+Function  
  ----- ------------  ---------------      ----- ------------  ---------------
   186      1.099600  13 C  s               304      1.023679  22 H  s         
    96     -0.889053   7 C  s               111      0.816109   8 C  s         
   334     -0.779704  37 H  s               308      0.693673  24 H  s         
   216     -0.660992  15 C  s               302     -0.638131  21 H  s         
   316      0.634412  28 H  s                51     -0.618083   4 C  s         

 Vector  106  Occ=0.000000D+00  E= 2.194461D-01
              MO Center= -9.9D-02,  2.8D-01,  4.8D-01, r^2= 1.2D+01
   Bfn.  Coefficient  Atom+Function         Bfn.  Coefficient  Atom+Function  
  ----- ------------  ---------------      ----- ------------  ---------------
   186      1.784869  13 C  s                51      1.445923   4 C  s         
   111     -1.139031   8 C  s                66     -0.985211   5 C  s         
    96      0.735736   7 C  s               171     -0.716060  12 C  s         
   276     -0.662522  19 O  s               308     -0.571705  24 H  s         
   306      0.560466  23 H  s               216     -0.548934  15 C  s         

 Vector  107  Occ=0.000000D+00  E= 2.228958D-01
              MO Center= -4.7D-02,  1.0D+00, -2.7D-01, r^2= 1.2D+01
   Bfn.  Coefficient  Atom+Function         Bfn.  Coefficient  Atom+Function  
  ----- ------------  ---------------      ----- ------------  ---------------
   186      1.275010  13 C  s               171     -1.009385  12 C  s         
    36      0.983177   3 C  s               188      0.938643  13 C  py        
   324      0.847306  32 H  s               216     -0.732388  15 C  s         
   218      0.724612  15 C  py              320     -0.606524  30 H  s         
   308      0.539371  24 H  s               159     -0.525390  11 C  pz        

 Vector  108  Occ=0.000000D+00  E= 2.333047D-01
              MO Center=  1.0D+00, -5.1D-01,  2.7D-01, r^2= 1.1D+01
   Bfn.  Coefficient  Atom+Function         Bfn.  Coefficient  Atom+Function  
  ----- ------------  ---------------      ----- ------------  ---------------
   126      1.722928   9 C  s               141     -1.237402  10 C  s         
    51     -1.116258   4 C  s               111     -0.988157   8 C  s         
    36      0.960864   3 C  s               318      0.954975  29 H  s         
   316     -0.941421  28 H  s               310     -0.650671  25 H  s         
   314      0.629533  27 H  s               264     -0.558304  18 C  pz        

 Vector  109  Occ=0.000000D+00  E= 2.355278D-01
              MO Center=  1.1D+00,  1.1D-01,  1.5D-01, r^2= 9.6D+00
   Bfn.  Coefficient  Atom+Function         Bfn.  Coefficient  Atom+Function  
  ----- ------------  ---------------      ----- ------------  ---------------
   156      1.138756  11 C  s               113     -0.870958   8 C  py        
   173      0.822324  12 C  py              171     -0.739765  12 C  s         
   314     -0.708831  27 H  s                51     -0.600253   4 C  s         
    66      0.553960   5 C  s               344      0.534620  42 H  s         
   188     -0.521199  13 C  py              318     -0.513838  29 H  s         

 Vector  110  Occ=0.000000D+00  E= 2.418465D-01
              MO Center= -1.8D-01, -6.6D-01,  5.9D-01, r^2= 1.0D+01
   Bfn.  Coefficient  Atom+Function         Bfn.  Coefficient  Atom+Function  
  ----- ------------  ---------------      ----- ------------  ---------------
    51      1.145428   4 C  s               126      0.961550   9 C  s         
   248     -0.842999  17 C  py               53     -0.791606   4 C  py        
   142     -0.733977  10 C  px              171      0.692467  12 C  s         
   249      0.599146  17 C  pz              310     -0.595972  25 H  s         
     6     -0.577230   1 C  s               338     -0.573871  39 H  s         

 Vector  111  Occ=0.000000D+00  E= 2.490904D-01
              MO Center=  6.6D-01,  1.8D-02,  2.0D-02, r^2= 9.6D+00
   Bfn.  Coefficient  Atom+Function         Bfn.  Coefficient  Atom+Function  
  ----- ------------  ---------------      ----- ------------  ---------------
   186      1.271009  13 C  s                96     -1.153303   7 C  s         
   126      1.129824   9 C  s               172      0.846131  12 C  px        
   261     -0.796187  18 C  s               141      0.761310  10 C  s         
   114      0.727598   8 C  pz              320     -0.687276  30 H  s         
   128     -0.599670   9 C  py               83     -0.574897   6 C  py        

 Vector  112  Occ=0.000000D+00  E= 2.556299D-01
              MO Center= -5.2D-01,  1.1D+00,  8.5D-02, r^2= 1.2D+01
   Bfn.  Coefficient  Atom+Function         Bfn.  Coefficient  Atom+Function  
  ----- ------------  ---------------      ----- ------------  ---------------
   187      1.292682  13 C  px              218     -1.168977  15 C  py        
    66     -1.087062   5 C  s               216      0.965390  15 C  s         
    51      0.924631   4 C  s               141      0.812529  10 C  s         
   186     -0.763350  13 C  s               248     -0.728309  17 C  py        
   172      0.676288  12 C  px               54      0.579231   4 C  pz        

 Vector  113  Occ=0.000000D+00  E= 2.647554D-01
              MO Center=  9.1D-01,  2.6D-02, -7.1D-02, r^2= 9.4D+00
   Bfn.  Coefficient  Atom+Function         Bfn.  Coefficient  Atom+Function  
  ----- ------------  ---------------      ----- ------------  ---------------
   141      1.808634  10 C  s               156     -1.087001  11 C  s         
   171      1.020795  12 C  s               186     -0.894252  13 C  s         
    81     -0.779067   6 C  s               264     -0.769793  18 C  pz        
   129     -0.705868   9 C  pz              312      0.678826  26 H  s         
   172     -0.636685  12 C  px              187     -0.607131  13 C  px        

 Vector  114  Occ=0.000000D+00  E= 2.818877D-01
              MO Center= -4.2D-02,  2.9D-01,  2.6D-01, r^2= 7.2D+00
   Bfn.  Coefficient  Atom+Function         Bfn.  Coefficient  Atom+Function  
  ----- ------------  ---------------      ----- ------------  ---------------
    81      2.175003   6 C  s                 6     -1.151500   1 C  s         
   111     -1.112131   8 C  s               142      0.931393  10 C  px        
   128     -0.599476   9 C  py                9     -0.594159   1 C  pz        
    97      0.572419   7 C  px               67      0.555366   5 C  px        
   174      0.536970  12 C  pz                7     -0.529164   1 C  px        

 Vector  115  Occ=0.000000D+00  E= 2.904006D-01
              MO Center=  8.6D-01, -2.0D-01, -2.2D-01, r^2= 8.8D+00
   Bfn.  Coefficient  Atom+Function         Bfn.  Coefficient  Atom+Function  
  ----- ------------  ---------------      ----- ------------  ---------------
   141      1.364715  10 C  s               129      1.071426   9 C  pz        
   264      1.043992  18 C  pz              171      0.928336  12 C  s         
   126     -0.842683   9 C  s               187     -0.824570  13 C  px        
   156     -0.799956  11 C  s                81     -0.750643   6 C  s         
   261      0.744914  18 C  s               172     -0.706776  12 C  px        

 Vector  116  Occ=0.000000D+00  E= 2.952225D-01
              MO Center=  2.2D-02, -4.6D-01,  1.6D-01, r^2= 8.5D+00
   Bfn.  Coefficient  Atom+Function         Bfn.  Coefficient  Atom+Function  
  ----- ------------  ---------------      ----- ------------  ---------------
    66      1.329153   5 C  s                81     -1.110649   6 C  s         
    36      1.057855   3 C  s               142     -0.787728  10 C  px        
   141     -0.781732  10 C  s                97      0.728835   7 C  px        
    52     -0.663106   4 C  px              246     -0.659981  17 C  s         
   114     -0.654521   8 C  pz              158     -0.656676  11 C  py        

 Vector  117  Occ=0.000000D+00  E= 3.093103D-01
              MO Center= -1.1D-01, -1.8D-01,  4.5D-01, r^2= 7.9D+00
   Bfn.  Coefficient  Atom+Function         Bfn.  Coefficient  Atom+Function  
  ----- ------------  ---------------      ----- ------------  ---------------
    68      1.342881   5 C  py               54      1.000637   4 C  pz        
    81     -0.942377   6 C  s                36      0.836316   3 C  s         
    84     -0.808480   6 C  pz              156      0.790736  11 C  s         
   186      0.700562  13 C  s               171     -0.634011  12 C  s         
    82      0.628867   6 C  px              310      0.627448  25 H  s         

 Vector  118  Occ=0.000000D+00  E= 3.216771D-01
              MO Center=  6.5D-01, -1.9D-01,  7.9D-02, r^2= 9.5D+00
   Bfn.  Coefficient  Atom+Function         Bfn.  Coefficient  Atom+Function  
  ----- ------------  ---------------      ----- ------------  ---------------
   156      1.331960  11 C  s               126     -1.221326   9 C  s         
   111      1.202899   8 C  s               113      1.104007   8 C  py        
   171     -1.034925  12 C  s               173      0.947430  12 C  py        
   128      0.871310   9 C  py              127      0.787813   9 C  px        
    36     -0.747073   3 C  s                68     -0.640541   5 C  py        

 Vector  119  Occ=0.000000D+00  E= 3.371252D-01
              MO Center=  2.0D-01, -5.1D-01, -1.3D-01, r^2= 8.0D+00
   Bfn.  Coefficient  Atom+Function         Bfn.  Coefficient  Atom+Function  
  ----- ------------  ---------------      ----- ------------  ---------------
    51      1.263725   4 C  s               143     -1.253452  10 C  py        
   129     -1.123230   9 C  pz                6     -0.990944   1 C  s         
    84     -0.958825   6 C  pz              158     -0.878238  11 C  py        
    68      0.800181   5 C  py              264     -0.793178  18 C  pz        
   144      0.736146  10 C  pz               66      0.720747   5 C  s         

 Vector  120  Occ=0.000000D+00  E= 3.543855D-01
              MO Center=  1.9D-01, -8.4D-01, -6.0D-02, r^2= 8.3D+00
   Bfn.  Coefficient  Atom+Function         Bfn.  Coefficient  Atom+Function  
  ----- ------------  ---------------      ----- ------------  ---------------
   231      1.304558  16 O  s                38      1.129984   3 C  py        
   128      1.104019   9 C  py              142     -1.062827  10 C  px        
    36     -1.041367   3 C  s               126      1.012122   9 C  s         
    99     -1.007003   7 C  pz              143      0.990280  10 C  py        
    96      0.970705   7 C  s                83     -0.950090   6 C  py        

 Vector  121  Occ=0.000000D+00  E= 3.776048D-01
              MO Center= -1.9D-01, -9.1D-01, -7.9D-02, r^2= 7.0D+00
   Bfn.  Coefficient  Atom+Function         Bfn.  Coefficient  Atom+Function  
  ----- ------------  ---------------      ----- ------------  ---------------
    54      1.224612   4 C  pz               67      1.180452   5 C  px        
    39      1.146250   3 C  pz               82     -1.128867   6 C  px        
     9     -1.037627   1 C  pz               96     -1.005441   7 C  s         
   142     -0.837146  10 C  px              143     -0.806314  10 C  py        
    38     -0.789728   3 C  py               23     -0.767551   2 O  py        

 Vector  122  Occ=0.000000D+00  E= 4.040457D-01
              MO Center= -5.3D-01, -1.5D+00, -2.2D-01, r^2= 6.8D+00
   Bfn.  Coefficient  Atom+Function         Bfn.  Coefficient  Atom+Function  
  ----- ------------  ---------------      ----- ------------  ---------------
   231      1.685786  16 O  s                53     -1.504806   4 C  py        
    39      1.471663   3 C  pz               38      1.449202   3 C  py        
    51     -1.057956   4 C  s                69     -1.009760   5 C  pz        
     6      1.001425   1 C  s                66      0.943251   5 C  s         
    67     -0.913236   5 C  px              246     -0.832223  17 C  s         

 Vector  123  Occ=0.000000D+00  E= 4.644235D-01
              MO Center=  7.3D-01, -8.8D-01, -2.7D-01, r^2= 5.8D+00
   Bfn.  Coefficient  Atom+Function         Bfn.  Coefficient  Atom+Function  
  ----- ------------  ---------------      ----- ------------  ---------------
    21      0.550901   2 O  s               262      0.520146  18 C  px        
     9      0.488116   1 C  pz               36     -0.467486   3 C  s         
    38     -0.404035   3 C  py               32      0.360827   3 C  s         
   261     -0.352700  18 C  s                 6     -0.334408   1 C  s         
   111     -0.330931   8 C  s                37     -0.316208   3 C  px        

 Vector  124  Occ=0.000000D+00  E= 4.915492D-01
              MO Center=  5.0D-01,  1.3D-01, -2.2D-01, r^2= 1.1D+01
   Bfn.  Coefficient  Atom+Function         Bfn.  Coefficient  Atom+Function  
  ----- ------------  ---------------      ----- ------------  ---------------
    81      0.566375   6 C  s                 7     -0.476532   1 C  px        
    39     -0.462645   3 C  pz              156     -0.453864  11 C  s         
   158      0.454091  11 C  py              173     -0.424887  12 C  py        
    21     -0.416814   2 O  s               113      0.390116   8 C  py        
     9     -0.380587   1 C  pz               38      0.371223   3 C  py        

 Vector  125  Occ=0.000000D+00  E= 4.980305D-01
              MO Center= -4.9D-01, -4.7D-01, -4.1D-01, r^2= 7.0D+00
   Bfn.  Coefficient  Atom+Function         Bfn.  Coefficient  Atom+Function  
  ----- ------------  ---------------      ----- ------------  ---------------
     9      1.191577   1 C  pz               21      0.819834   2 O  s         
    81     -0.679260   6 C  s               156     -0.539021  11 C  s         
    83     -0.524387   6 C  py               37      0.511490   3 C  px        
     8      0.492973   1 C  py               33     -0.471747   3 C  px        
    54      0.440483   4 C  pz              111      0.438383   8 C  s         

 Vector  126  Occ=0.000000D+00  E= 5.105012D-01
              MO Center= -3.6D-02, -1.0D+00,  1.3D-01, r^2= 9.1D+00
   Bfn.  Coefficient  Atom+Function         Bfn.  Coefficient  Atom+Function  
  ----- ------------  ---------------      ----- ------------  ---------------
    39      0.827388   3 C  pz                9     -0.689351   1 C  pz        
   248      0.580404  17 C  py               51     -0.575025   4 C  s         
     8      0.565172   1 C  py              231      0.482930  16 O  s         
    97     -0.476020   7 C  px               99     -0.461866   7 C  pz        
    66     -0.434270   5 C  s                81      0.422492   6 C  s         


 center of mass
 --------------
 x =  -0.07134035 y =   0.02010590 z =  -0.02064432

 moments of inertia (a.u.)
 ------------------
        5678.179177870014           0.000000000001           0.000000000001
           0.000000000001        3084.500822866424          -0.000000000000
           0.000000000001          -0.000000000000        6277.156376971150

     Multipole analysis of the density
     ---------------------------------

     L   x y z        total         alpha         beta         nuclear
     -   - - -        -----         -----         ----         -------
     0   0 0 0     -0.000000    -76.000000    -76.000000    152.000000

     1   1 0 0      0.428137      0.214069      0.214069      0.000000
     1   0 1 0      0.610986      0.305493      0.305493      0.000000
     1   0 0 1      0.968576      0.484288      0.484288     -0.000000

     2   2 0 0    -84.475115   -580.585635   -580.585635   1076.696155
     2   1 1 0      0.284107      1.471983      1.471983     -2.659859
     2   1 0 1     -1.213734     10.708847     10.708847    -22.631429
     2   0 2 0    -86.973510  -1298.934752  -1298.934752   2510.895995
     2   0 1 1     -9.035859     20.482485     20.482485    -50.000829
     2   0 0 2    -96.297622   -395.971476   -395.971476    695.645330


          -----------------------
          Electric field gradient
          -----------------------

 1 a.u. = 0.324123 10**(16) esu/cm**3  ( or statvolts/cm**2 ) = 0.97174 10**(22) v/m**2 


 ------------------------------------------------------------
   Atom      X         Y         Z
 ------------------------------------------------------------
    1 C   -1.93659   0.86624  -0.98707
 ------------------------------------------------------------

 Electric field gradient in molecular frame (a.u.)
         XX             YY             ZZ             XY             XZ             YZ
 ------------------------------------------------------------------------------------------
        0.350675      -0.283268      -0.067407      -0.034588       0.059148      -0.077983

 Principal components (a.u.) and orientation 
 of principal axis w.r.t. absolute frame                      Asymmetry parameter eta
 --------------------------------------------------------------------------------------
        0.362076      -0.308829      -0.053247                       0.705880

        0.986342       0.022874      -0.163113
       -0.070834       0.952964      -0.294690
        0.148700       0.302220       0.941569
  

 ------------------------------------------------------------
   Atom      X         Y         Z
 ------------------------------------------------------------
    2 O   -1.72475  -1.10922  -2.80818
 ------------------------------------------------------------

 Electric field gradient in molecular frame (a.u.)
         XX             YY             ZZ             XY             XZ             YZ
 ------------------------------------------------------------------------------------------
        1.134700      -1.447544       0.312844      -0.185666       0.144192      -0.493463

 Principal components (a.u.) and orientation 
 of principal axis w.r.t. absolute frame                      Asymmetry parameter eta
 --------------------------------------------------------------------------------------
       -1.584023       1.188651       0.395372                       0.500800

        0.052932       0.969011      -0.241281
        0.967404      -0.109678      -0.228253
        0.247643       0.221334       0.943231
  

 ------------------------------------------------------------
   Atom      X         Y         Z
 ------------------------------------------------------------
    3 C   -2.17365  -3.49179  -1.96778
 ------------------------------------------------------------

 Electric field gradient in molecular frame (a.u.)
         XX             YY             ZZ             XY             XZ             YZ
 ------------------------------------------------------------------------------------------
       -0.317653      -0.003004       0.320657       0.017121      -0.093845       0.135898

 Principal components (a.u.) and orientation 
 of principal axis w.r.t. absolute frame                      Asymmetry parameter eta
 --------------------------------------------------------------------------------------
        0.379939      -0.335467      -0.044472                       0.765897

       -0.118080       0.979345       0.164135
        0.327410      -0.117651       0.937529
        0.937475       0.164443      -0.306755
  

 ------------------------------------------------------------
   Atom      X         Y         Z
 ------------------------------------------------------------
    4 C   -2.73407  -3.71533   0.84798
 ------------------------------------------------------------

 Electric field gradient in molecular frame (a.u.)
         XX             YY             ZZ             XY             XZ             YZ
 ------------------------------------------------------------------------------------------
        0.005726       0.049074      -0.054800      -0.022123      -0.003616       0.012672

 Principal components (a.u.) and orientation 
 of principal axis w.r.t. absolute frame                      Asymmetry parameter eta
 --------------------------------------------------------------------------------------
        0.059864      -0.056339      -0.003525                       0.882231

       -0.382319       0.016551       0.923882
        0.917045      -0.115909       0.381566
        0.113402       0.993122       0.029136
  

 ------------------------------------------------------------
   Atom      X         Y         Z
 ------------------------------------------------------------
    5 C   -0.79535  -2.22860   2.48474
 ------------------------------------------------------------

 Electric field gradient in molecular frame (a.u.)
         XX             YY             ZZ             XY             XZ             YZ
 ------------------------------------------------------------------------------------------
        0.015339      -0.025763       0.010424      -0.070893      -0.046673       0.037527

 Principal components (a.u.) and orientation 
 of principal axis w.r.t. absolute frame                      Asymmetry parameter eta
 --------------------------------------------------------------------------------------
        0.106068      -0.079083      -0.026985                       0.491183

        0.674287       0.590565       0.443362
       -0.513641       0.806426      -0.293001
       -0.530575      -0.030162       0.847101
  

 ------------------------------------------------------------
   Atom      X         Y         Z
 ------------------------------------------------------------
    6 C   -0.15601   0.38872   1.28467
 ------------------------------------------------------------

 Electric field gradient in molecular frame (a.u.)
         XX             YY             ZZ             XY             XZ             YZ
 ------------------------------------------------------------------------------------------
        0.159325      -0.069961      -0.089364       0.079572       0.045983      -0.252891

 Principal components (a.u.) and orientation 
 of principal axis w.r.t. absolute frame                      Asymmetry parameter eta
 --------------------------------------------------------------------------------------
       -0.348144       0.199151       0.148994                       0.144070

       -0.171846       0.706168      -0.686874
        0.689122       0.584427       0.428434
        0.703974      -0.399716      -0.587067
  

 ------------------------------------------------------------
   Atom      X         Y         Z
 ------------------------------------------------------------
    7 C    1.60270  -3.70797   3.19544
 ------------------------------------------------------------

 Electric field gradient in molecular frame (a.u.)
         XX             YY             ZZ             XY             XZ             YZ
 ------------------------------------------------------------------------------------------
       -0.027756       0.019699       0.008057       0.038524      -0.019937       0.010527

 Principal components (a.u.) and orientation 
 of principal axis w.r.t. absolute frame                      Asymmetry parameter eta
 --------------------------------------------------------------------------------------
       -0.057073       0.041226       0.015847                       0.444678

        0.825899       0.491728      -0.275851
       -0.459275       0.870535       0.176732
        0.327042      -0.019271       0.944813
  

 ------------------------------------------------------------
   Atom      X         Y         Z
 ------------------------------------------------------------
    8 C    3.33857  -4.08237   0.94190
 ------------------------------------------------------------

 Electric field gradient in molecular frame (a.u.)
         XX             YY             ZZ             XY             XZ             YZ
 ------------------------------------------------------------------------------------------
        0.008641      -0.019376       0.010735      -0.003430       0.023918       0.003642

 Principal components (a.u.) and orientation 
 of principal axis w.r.t. absolute frame                      Asymmetry parameter eta
 --------------------------------------------------------------------------------------
        0.033631      -0.022430      -0.011201                       0.333896

        0.691097       0.373910       0.618528
        0.004944       0.853318      -0.521368
        0.722745      -0.363373      -0.587877
  

 ------------------------------------------------------------
   Atom      X         Y         Z
 ------------------------------------------------------------
    9 C    4.24433  -1.57386  -0.19810
 ------------------------------------------------------------

 Electric field gradient in molecular frame (a.u.)
         XX             YY             ZZ             XY             XZ             YZ
 ------------------------------------------------------------------------------------------
        0.016201      -0.030233       0.014032       0.028068       0.025251      -0.010090

 Principal components (a.u.) and orientation 
 of principal axis w.r.t. absolute frame                      Asymmetry parameter eta
 --------------------------------------------------------------------------------------
       -0.050056       0.043323       0.006733                       0.730969

       -0.469439       0.775109      -0.422887
        0.824930       0.214238      -0.523062
        0.314831       0.594398       0.739982
  

 ------------------------------------------------------------
   Atom      X         Y         Z
 ------------------------------------------------------------
   10 C    2.73691   0.76355   0.75682
 ------------------------------------------------------------

 Electric field gradient in molecular frame (a.u.)
         XX             YY             ZZ             XY             XZ             YZ
 ------------------------------------------------------------------------------------------
       -0.082685       0.017037       0.065648      -0.026863       0.007662       0.005965

 Principal components (a.u.) and orientation 
 of principal axis w.r.t. absolute frame                      Asymmetry parameter eta
 --------------------------------------------------------------------------------------
       -0.089969       0.066512       0.023457                       0.478558

        0.967567       0.032667      -0.250493
        0.246082       0.102144       0.963852
       -0.057072       0.994233      -0.090793
  

 ------------------------------------------------------------
   Atom      X         Y         Z
 ------------------------------------------------------------
   11 C    3.39196   3.18471  -0.73151
 ------------------------------------------------------------

 Electric field gradient in molecular frame (a.u.)
         XX             YY             ZZ             XY             XZ             YZ
 ------------------------------------------------------------------------------------------
        0.000506      -0.048842       0.048336       0.008657       0.034895       0.022499

 Principal components (a.u.) and orientation 
 of principal axis w.r.t. absolute frame                      Asymmetry parameter eta
 --------------------------------------------------------------------------------------
        0.071491      -0.053820      -0.017671                       0.505637

        0.451740      -0.022401       0.891868
        0.195265       0.977929      -0.074341
        0.870519      -0.207733      -0.446144
  

 ------------------------------------------------------------
   Atom      X         Y         Z
 ------------------------------------------------------------
   12 C    1.86186   5.52410   0.02459
 ------------------------------------------------------------

 Electric field gradient in molecular frame (a.u.)
         XX             YY             ZZ             XY             XZ             YZ
 ------------------------------------------------------------------------------------------
       -0.066891       0.010120       0.056771      -0.007492      -0.003586      -0.006304

 Principal components (a.u.) and orientation 
 of principal axis w.r.t. absolute frame                      Asymmetry parameter eta
 --------------------------------------------------------------------------------------
       -0.067754       0.057662       0.010092                       0.702106

        0.994579      -0.020834      -0.101879
        0.098402      -0.128194       0.986855
        0.033621       0.991530       0.125449
  

 ------------------------------------------------------------
   Atom      X         Y         Z
 ------------------------------------------------------------
   13 C   -1.00765   5.10927  -0.21626
 ------------------------------------------------------------

 Electric field gradient in molecular frame (a.u.)
         XX             YY             ZZ             XY             XZ             YZ
 ------------------------------------------------------------------------------------------
        0.276966       0.020714      -0.297679      -0.154229       0.115160      -0.113687

 Principal components (a.u.) and orientation 
 of principal axis w.r.t. absolute frame                      Asymmetry parameter eta
 --------------------------------------------------------------------------------------
        0.383832      -0.341429      -0.042403                       0.779054

        0.871045      -0.116009       0.477307
       -0.438973       0.252186       0.862383
        0.220415       0.960700      -0.168741
  

 ------------------------------------------------------------
   Atom      X         Y         Z
 ------------------------------------------------------------
   14 O   -1.51059   3.27125  -2.14188
 ------------------------------------------------------------

 Electric field gradient in molecular frame (a.u.)
         XX             YY             ZZ             XY             XZ             YZ
 ------------------------------------------------------------------------------------------
        1.796634      -1.613992      -0.182642      -0.675493      -0.166883      -0.175361

 Principal components (a.u.) and orientation 
 of principal axis w.r.t. absolute frame                      Asymmetry parameter eta
 --------------------------------------------------------------------------------------
        1.933705      -1.769095      -0.164611                       0.829746

        0.981013       0.190371       0.037034
       -0.183717       0.973382      -0.137025
       -0.062134       0.127620       0.989875
  

 ------------------------------------------------------------
   Atom      X         Y         Z
 ------------------------------------------------------------
   15 C   -2.31884   7.55883  -0.99408
 ------------------------------------------------------------

 Electric field gradient in molecular frame (a.u.)
         XX             YY             ZZ             XY             XZ             YZ
 ------------------------------------------------------------------------------------------
        0.025692      -0.047117       0.021426       0.051110      -0.016219       0.037837

 Principal components (a.u.) and orientation 
 of principal axis w.r.t. absolute frame                      Asymmetry parameter eta
 --------------------------------------------------------------------------------------
       -0.088773       0.052518       0.036254                       0.183213

       -0.422860       0.851536      -0.309962
        0.836154       0.498500       0.228787
       -0.349336       0.162431       0.922811
  

 ------------------------------------------------------------
   Atom      X         Y         Z
 ------------------------------------------------------------
   16 O   -2.15787  -5.29325  -3.42248
 ------------------------------------------------------------

 Electric field gradient in molecular frame (a.u.)
         XX             YY             ZZ             XY             XZ             YZ
 ------------------------------------------------------------------------------------------
       -0.754667       0.025766       0.728901       0.281439      -0.407588      -1.086800

 Principal components (a.u.) and orientation 
 of principal axis w.r.t. absolute frame                      Asymmetry parameter eta
 --------------------------------------------------------------------------------------
        1.622718      -0.859313      -0.763406                       0.059103

       -0.203910       0.971265      -0.122740
       -0.575105      -0.017380       0.817895
        0.792259       0.237365       0.562123
  

 ------------------------------------------------------------
   Atom      X         Y         Z
 ------------------------------------------------------------
   17 C   -3.07833  -6.47665   1.63283
 ------------------------------------------------------------

 Electric field gradient in molecular frame (a.u.)
         XX             YY             ZZ             XY             XZ             YZ
 ------------------------------------------------------------------------------------------
        0.047507      -0.069914       0.022408      -0.015150       0.011477       0.037659

 Principal components (a.u.) and orientation 
 of principal axis w.r.t. absolute frame                      Asymmetry parameter eta
 --------------------------------------------------------------------------------------
       -0.085796       0.051966       0.033830                       0.211392

        0.134975       0.935024      -0.327890
        0.931260      -0.006683       0.364294
       -0.338432       0.354522       0.871652
  

 ------------------------------------------------------------
   Atom      X         Y         Z
 ------------------------------------------------------------
   18 C    4.56241  -1.83136  -3.06309
 ------------------------------------------------------------

 Electric field gradient in molecular frame (a.u.)
         XX             YY             ZZ             XY             XZ             YZ
 ------------------------------------------------------------------------------------------
        0.031138       0.007510      -0.038648       0.002857       0.019856      -0.014026

 Principal components (a.u.) and orientation 
 of principal axis w.r.t. absolute frame                      Asymmetry parameter eta
 --------------------------------------------------------------------------------------
       -0.047607       0.036418       0.011189                       0.529928

       -0.245229       0.964815       0.094845
        0.250998      -0.031310       0.967481
        0.936409       0.261061      -0.234489
  

 ------------------------------------------------------------
   Atom      X         Y         Z
 ------------------------------------------------------------
   19 O   -2.13014   4.36349   2.14464
 ------------------------------------------------------------

 Electric field gradient in molecular frame (a.u.)
         XX             YY             ZZ             XY             XZ             YZ
 ------------------------------------------------------------------------------------------
        0.544492      -0.396938      -0.147554       1.757474       0.222843       1.803919

 Principal components (a.u.) and orientation 
 of principal axis w.r.t. absolute frame                      Asymmetry parameter eta
 --------------------------------------------------------------------------------------
        2.586082      -2.563685      -0.022397                       0.982679

        0.603986      -0.389066      -0.695578
        0.641692       0.755008       0.134887
        0.472687      -0.527816       0.705675
  

 ------------------------------------------------------------
   Atom      X         Y         Z
 ------------------------------------------------------------
   20 O   -0.67149   2.26904   3.23384
 ------------------------------------------------------------

 Electric field gradient in molecular frame (a.u.)
         XX             YY             ZZ             XY             XZ             YZ
 ------------------------------------------------------------------------------------------
        1.397527      -1.290173      -0.107354       2.180665      -0.819355       0.178375

 Principal components (a.u.) and orientation 
 of principal axis w.r.t. absolute frame                      Asymmetry parameter eta
 --------------------------------------------------------------------------------------
        2.755968      -2.633577      -0.122392                       0.911181

        0.862998      -0.498400       0.082653
        0.455476       0.838346       0.299529
       -0.218577      -0.220846       0.950500
  

 ------------------------------------------------------------
   Atom      X         Y         Z
 ------------------------------------------------------------
   21 H   -3.91905   0.93244  -0.37114
 ------------------------------------------------------------

 Electric field gradient in molecular frame (a.u.)
         XX             YY             ZZ             XY             XZ             YZ
 ------------------------------------------------------------------------------------------
       -0.220690       0.122787       0.097904       0.002938       0.115421      -0.002118

 Principal components (a.u.) and orientation 
 of principal axis w.r.t. absolute frame                      Asymmetry parameter eta
 --------------------------------------------------------------------------------------
       -0.258142       0.135421       0.122720                       0.049201

        0.951209       0.306486       0.035599
       -0.009052      -0.087607       0.996114
       -0.308413       0.947835       0.080558
  

 ------------------------------------------------------------
   Atom      X         Y         Z
 ------------------------------------------------------------
   22 H   -4.60036  -2.84248   1.11682
 ------------------------------------------------------------

 Electric field gradient in molecular frame (a.u.)
         XX             YY             ZZ             XY             XZ             YZ
 ------------------------------------------------------------------------------------------
       -0.188273       0.059673       0.128600       0.156695       0.049150      -0.019789

 Principal components (a.u.) and orientation 
 of principal axis w.r.t. absolute frame                      Asymmetry parameter eta
 --------------------------------------------------------------------------------------
       -0.271099       0.139117       0.131982                       0.026319

        0.892862       0.389426       0.226150
       -0.430818       0.592434       0.680748
       -0.131122       0.705244      -0.696734
  

 ------------------------------------------------------------
   Atom      X         Y         Z
 ------------------------------------------------------------
   23 H   -1.76710  -1.89252   4.29269
 ------------------------------------------------------------

 Electric field gradient in molecular frame (a.u.)
         XX             YY             ZZ             XY             XZ             YZ
 ------------------------------------------------------------------------------------------
        0.042484       0.123942      -0.166426       0.029722       0.162849      -0.057608

 Principal components (a.u.) and orientation 
 of principal axis w.r.t. absolute frame                      Asymmetry parameter eta
 --------------------------------------------------------------------------------------
       -0.266205       0.135319       0.130887                       0.016648

       -0.472589      -0.253272       0.844105
        0.163861       0.915858       0.366542
        0.865915      -0.311540       0.391323
  

 ------------------------------------------------------------
   Atom      X         Y         Z
 ------------------------------------------------------------
   24 H    1.12920  -5.54229   4.02729
 ------------------------------------------------------------

 Electric field gradient in molecular frame (a.u.)
         XX             YY             ZZ             XY             XZ             YZ
 ------------------------------------------------------------------------------------------
        0.116103      -0.191553       0.075450      -0.087362       0.040205       0.151680

 Principal components (a.u.) and orientation 
 of principal axis w.r.t. absolute frame                      Asymmetry parameter eta
 --------------------------------------------------------------------------------------
       -0.283271       0.144095       0.139176                       0.017364

        0.234104       0.126552       0.963940
        0.885764       0.380955      -0.265132
       -0.400770       0.915892      -0.022912
  

 ------------------------------------------------------------
   Atom      X         Y         Z
 ------------------------------------------------------------
   25 H    2.62124  -2.68766   4.68781
 ------------------------------------------------------------

 Electric field gradient in molecular frame (a.u.)
         XX             YY             ZZ             XY             XZ             YZ
 ------------------------------------------------------------------------------------------
        0.038166       0.036936      -0.075101      -0.099725      -0.146365      -0.149041

 Principal components (a.u.) and orientation 
 of principal axis w.r.t. absolute frame                      Asymmetry parameter eta
 --------------------------------------------------------------------------------------
       -0.277630       0.140579       0.137051                       0.012706

        0.489153       0.308460       0.815832
        0.495243       0.671735      -0.550914
        0.717958      -0.673517      -0.175818
  

 ------------------------------------------------------------
   Atom      X         Y         Z
 ------------------------------------------------------------
   26 H    2.39370  -5.24603  -0.48500
 ------------------------------------------------------------

 Electric field gradient in molecular frame (a.u.)
         XX             YY             ZZ             XY             XZ             YZ
 ------------------------------------------------------------------------------------------
        0.049235       0.010593      -0.059828      -0.108641      -0.131940      -0.160610

 Principal components (a.u.) and orientation 
 of principal axis w.r.t. absolute frame                      Asymmetry parameter eta
 --------------------------------------------------------------------------------------
       -0.278235       0.140973       0.137262                       0.013337

        0.462676      -0.497471       0.733794
        0.557384       0.806890       0.195581
        0.689387      -0.318515      -0.650611
  

 ------------------------------------------------------------
   Atom      X         Y         Z
 ------------------------------------------------------------
   27 H    4.99109  -5.18444   1.53929
 ------------------------------------------------------------

 Electric field gradient in molecular frame (a.u.)
         XX             YY             ZZ             XY             XZ             YZ
 ------------------------------------------------------------------------------------------
       -0.129167       0.022938       0.106229       0.176651      -0.095228       0.066036

 Principal components (a.u.) and orientation 
 of principal axis w.r.t. absolute frame                      Asymmetry parameter eta
 --------------------------------------------------------------------------------------
       -0.280177       0.142912       0.137265                       0.020157

        0.799047       0.129777       0.587096
       -0.528243       0.617915       0.582358
        0.287198       0.775461      -0.562297
  

 ------------------------------------------------------------
   Atom      X         Y         Z
 ------------------------------------------------------------
   28 H    6.17871  -1.29545   0.51677
 ------------------------------------------------------------

 Electric field gradient in molecular frame (a.u.)
         XX             YY             ZZ             XY             XZ             YZ
 ------------------------------------------------------------------------------------------
       -0.211523       0.125705       0.085819      -0.050899      -0.130995      -0.020769

 Principal components (a.u.) and orientation 
 of principal axis w.r.t. absolute frame                      Asymmetry parameter eta
 --------------------------------------------------------------------------------------
       -0.268659       0.136056       0.132602                       0.012857

        0.926367      -0.251877      -0.280003
        0.138017      -0.464704       0.874643
        0.350421       0.848886       0.395723
  

 ------------------------------------------------------------
   Atom      X         Y         Z
 ------------------------------------------------------------
   29 H    3.55276   1.13690   2.64044
 ------------------------------------------------------------

 Electric field gradient in molecular frame (a.u.)
         XX             YY             ZZ             XY             XZ             YZ
 ------------------------------------------------------------------------------------------
        0.069905       0.121214      -0.191118      -0.027701      -0.135705      -0.058333

 Principal components (a.u.) and orientation 
 of principal axis w.r.t. absolute frame                      Asymmetry parameter eta
 --------------------------------------------------------------------------------------
       -0.259813       0.133336       0.126476                       0.026402

        0.387224      -0.443528       0.808295
        0.166968       0.895928       0.411625
        0.906741       0.024432      -0.420980
  

 ------------------------------------------------------------
   Atom      X         Y         Z
 ------------------------------------------------------------
   30 H    3.11422   2.88171  -2.76133
 ------------------------------------------------------------

 Electric field gradient in molecular frame (a.u.)
         XX             YY             ZZ             XY             XZ             YZ
 ------------------------------------------------------------------------------------------
        0.136730       0.124379      -0.261110      -0.006408      -0.052117      -0.058899

 Principal components (a.u.) and orientation 
 of principal axis w.r.t. absolute frame                      Asymmetry parameter eta
 --------------------------------------------------------------------------------------
       -0.276575       0.143573       0.133002                       0.038219

        0.125995       0.983765      -0.127798
        0.146151       0.109012       0.983238
        0.981206      -0.142561      -0.130043
  

 ------------------------------------------------------------
   Atom      X         Y         Z
 ------------------------------------------------------------
   31 H    5.40876   3.60451  -0.49052
 ------------------------------------------------------------

 Electric field gradient in molecular frame (a.u.)
         XX             YY             ZZ             XY             XZ             YZ
 ------------------------------------------------------------------------------------------
       -0.257566       0.120071       0.137495      -0.081218      -0.049853      -0.008098

 Principal components (a.u.) and orientation 
 of principal axis w.r.t. absolute frame                      Asymmetry parameter eta
 --------------------------------------------------------------------------------------
       -0.280386       0.144190       0.136196                       0.028512

        0.972503      -0.168105      -0.161177
        0.199661       0.245548       0.948600
        0.119888       0.954697      -0.272360
  

 ------------------------------------------------------------
   Atom      X         Y         Z
 ------------------------------------------------------------
   32 H    2.46170   7.05034  -1.24536
 ------------------------------------------------------------

 Electric field gradient in molecular frame (a.u.)
         XX             YY             ZZ             XY             XZ             YZ
 ------------------------------------------------------------------------------------------
        0.100742      -0.086480      -0.014261      -0.084472       0.071857       0.191522

 Principal components (a.u.) and orientation 
 of principal axis w.r.t. absolute frame                      Asymmetry parameter eta
 --------------------------------------------------------------------------------------
       -0.277756       0.144684       0.133072                       0.041806

        0.281164       0.112344       0.953061
        0.738178       0.609287      -0.289592
       -0.613222       0.784951       0.088379
  

 ------------------------------------------------------------
   Atom      X         Y         Z
 ------------------------------------------------------------
   33 H    2.35782   6.11902   1.94664
 ------------------------------------------------------------

 Electric field gradient in molecular frame (a.u.)
         XX             YY             ZZ             XY             XZ             YZ
 ------------------------------------------------------------------------------------------
        0.113452       0.107118      -0.220570      -0.026837      -0.092455      -0.115058

 Principal components (a.u.) and orientation 
 of principal axis w.r.t. absolute frame                      Asymmetry parameter eta
 --------------------------------------------------------------------------------------
       -0.280450       0.144160       0.136290                       0.028061

        0.237360       0.285321       0.928575
        0.291530       0.890909      -0.348268
        0.926645      -0.353373      -0.128287
  

 ------------------------------------------------------------
   Atom      X         Y         Z
 ------------------------------------------------------------
   34 H   -4.36444   7.26610  -1.14488
 ------------------------------------------------------------

 Electric field gradient in molecular frame (a.u.)
         XX             YY             ZZ             XY             XZ             YZ
 ------------------------------------------------------------------------------------------
       -0.273328       0.129961       0.143367      -0.059328      -0.031059      -0.001353

 Principal components (a.u.) and orientation 
 of principal axis w.r.t. absolute frame                      Asymmetry parameter eta
 --------------------------------------------------------------------------------------
       -0.284113       0.146757       0.137357                       0.033085

        0.987276      -0.116638      -0.108083
        0.141691       0.336736       0.930877
        0.072180       0.934347      -0.348978
  

 ------------------------------------------------------------
   Atom      X         Y         Z
 ------------------------------------------------------------
   35 H   -2.01577   9.05102   0.40746
 ------------------------------------------------------------

 Electric field gradient in molecular frame (a.u.)
         XX             YY             ZZ             XY             XZ             YZ
 ------------------------------------------------------------------------------------------
        0.134148      -0.081693      -0.052455      -0.044311      -0.047784      -0.208862

 Principal components (a.u.) and orientation 
 of principal axis w.r.t. absolute frame                      Asymmetry parameter eta
 --------------------------------------------------------------------------------------
       -0.286491       0.148014       0.138477                       0.033287

        0.152723       0.765131       0.625500
        0.721647       0.346087      -0.599542
        0.675205      -0.542954       0.499299
  

 ------------------------------------------------------------
   Atom      X         Y         Z
 ------------------------------------------------------------
   36 H   -1.66239   8.21611  -2.84343
 ------------------------------------------------------------

 Electric field gradient in molecular frame (a.u.)
         XX             YY             ZZ             XY             XZ             YZ
 ------------------------------------------------------------------------------------------
        0.096931       0.100154      -0.197084      -0.039274       0.125982       0.122284

 Principal components (a.u.) and orientation 
 of principal axis w.r.t. absolute frame                      Asymmetry parameter eta
 --------------------------------------------------------------------------------------
       -0.286294       0.148462       0.137832                       0.037130

       -0.325377       0.613499      -0.719547
       -0.315169       0.647080       0.694231
        0.891514       0.452666      -0.017189
  

 ------------------------------------------------------------
   Atom      X         Y         Z
 ------------------------------------------------------------
   37 H   -4.68885  -7.31420   0.63504
 ------------------------------------------------------------

 Electric field gradient in molecular frame (a.u.)
         XX             YY             ZZ             XY             XZ             YZ
 ------------------------------------------------------------------------------------------
       -0.116858       0.068639       0.048219      -0.133099      -0.162202      -0.078927

 Principal components (a.u.) and orientation 
 of principal axis w.r.t. absolute frame                      Asymmetry parameter eta
 --------------------------------------------------------------------------------------
       -0.284171       0.148057       0.136113                       0.042030

        0.781832      -0.573781      -0.243956
        0.401635       0.164204       0.900958
        0.476894       0.802379      -0.358831
  

 ------------------------------------------------------------
   Atom      X         Y         Z
 ------------------------------------------------------------
   38 H   -1.42405  -7.62959   1.17070
 ------------------------------------------------------------

 Electric field gradient in molecular frame (a.u.)
         XX             YY             ZZ             XY             XZ             YZ
 ------------------------------------------------------------------------------------------
       -0.135022       0.006746       0.128276       0.189942       0.076706      -0.049599

 Principal components (a.u.) and orientation 
 of principal axis w.r.t. absolute frame                      Asymmetry parameter eta
 --------------------------------------------------------------------------------------
       -0.286949       0.149160       0.137789                       0.039630

        0.803168       0.322016       0.501225
       -0.555701       0.101669       0.825142
       -0.214750       0.941259      -0.260602
  

 ------------------------------------------------------------
   Atom      X         Y         Z
 ------------------------------------------------------------
   39 H   -3.45135  -6.62912   3.66208
 ------------------------------------------------------------

 Electric field gradient in molecular frame (a.u.)
         XX             YY             ZZ             XY             XZ             YZ
 ------------------------------------------------------------------------------------------
        0.134153       0.138181      -0.272335      -0.006125       0.076360       0.029633

 Principal components (a.u.) and orientation 
 of principal axis w.r.t. absolute frame                      Asymmetry parameter eta
 --------------------------------------------------------------------------------------
       -0.288351       0.148093       0.140258                       0.027169

       -0.178398       0.980756       0.079321
       -0.070744      -0.093190       0.993132
        0.981412       0.171562       0.086007
  

 ------------------------------------------------------------
   Atom      X         Y         Z
 ------------------------------------------------------------
   40 H    2.75273  -1.87761  -4.04959
 ------------------------------------------------------------

 Electric field gradient in molecular frame (a.u.)
         XX             YY             ZZ             XY             XZ             YZ
 ------------------------------------------------------------------------------------------
       -0.189520       0.147561       0.041959      -0.009212      -0.180203      -0.004483

 Principal components (a.u.) and orientation 
 of principal axis w.r.t. absolute frame                      Asymmetry parameter eta
 --------------------------------------------------------------------------------------
       -0.288191       0.147832       0.140358                       0.025934

        0.877383      -0.051527      -0.477015
        0.023478       0.997636      -0.064582
        0.479215       0.045464       0.876519
  

 ------------------------------------------------------------
   Atom      X         Y         Z
 ------------------------------------------------------------
   41 H    5.68334  -0.27581  -3.83861
 ------------------------------------------------------------

 Electric field gradient in molecular frame (a.u.)
         XX             YY             ZZ             XY             XZ             YZ
 ------------------------------------------------------------------------------------------
        0.019952      -0.102367       0.082415      -0.178004       0.088467       0.120630

 Principal components (a.u.) and orientation 
 of principal axis w.r.t. absolute frame                      Asymmetry parameter eta
 --------------------------------------------------------------------------------------
       -0.289574       0.147638       0.141936                       0.019690

        0.540362       0.838905      -0.065163
        0.754199      -0.448549       0.479569
       -0.373085       0.308287       0.875081
  

 ------------------------------------------------------------
   Atom      X         Y         Z
 ------------------------------------------------------------
   42 H    5.57734  -3.57646  -3.52715
 ------------------------------------------------------------

 Electric field gradient in molecular frame (a.u.)
         XX             YY             ZZ             XY             XZ             YZ
 ------------------------------------------------------------------------------------------
        0.042688      -0.162357       0.119669       0.179742       0.047119      -0.077661

 Principal components (a.u.) and orientation 
 of principal axis w.r.t. absolute frame                      Asymmetry parameter eta
 --------------------------------------------------------------------------------------
       -0.287041       0.147473       0.139568                       0.027541

       -0.490947       0.867197      -0.083312
        0.843488       0.449234      -0.294478
        0.217943       0.214846       0.952020
  

 Task  times  cpu:      472.6s     wall:      474.2s


                                NWChem Input Module
                                -------------------


 Summary of allocated global arrays
-----------------------------------
  No active global arrays


                         GA Statistics for process    0
                         ------------------------------

       create   destroy   get      put      acc     scatter   gather  read&inc
calls:  210      210     5.21e+05 7364     3.68e+05    0        0     5964     
number of processes/call 1.00e+00 1.15e+00 1.00e+00 0.00e+00 0.00e+00
bytes total:             5.39e+08 6.03e+07 3.17e+08 0.00e+00 0.00e+00 4.77e+04
bytes remote:            1.14e+08 2.04e+07 5.37e+07 0.00e+00 0.00e+00 0.00e+00
Max memory consumed for GA by this process: 10446976 bytes

MA_summarize_allocated_blocks: starting scan ...
MA_summarize_allocated_blocks: scan completed: 0 heap blocks, 0 stack blocks
MA usage statistics:

	allocation statistics:
					      heap	     stack
					      ----	     -----
	current number of blocks	         0	         0
	maximum number of blocks	        22	        51
	current total bytes		         0	         0
	maximum total bytes		   9712512	  24104248
	maximum total K-bytes		      9713	     24105
	maximum total M-bytes		        10	        25


                                     CITATION
                                     --------
                Please cite the following reference when publishing
                           results obtained with NWChem:

                 M. Valiev, E.J. Bylaska, N. Govind, K. Kowalski,
              T.P. Straatsma, H.J.J. van Dam, D. Wang, J. Nieplocha,
                        E. Apra, T.L. Windus, W.A. de Jong
                 "NWChem: a comprehensive and scalable open-source
                  solution for large scale molecular simulations"
                      Comput. Phys. Commun. 181, 1477 (2010)
                           doi:10.1016/j.cpc.2010.04.018

                                      AUTHORS
                                      -------
          E. Apra, E. J. Bylaska, W. A. de Jong, N. Govind, K. Kowalski,
       T. P. Straatsma, M. Valiev, H. J. J. van Dam, D. Wang, T. L. Windus,
        J. Hammond, J. Autschbach, K. Bhaskaran-Nair, J. Brabec, K. Lopata,
       S. A. Fischer, S. Krishnamoorthy, W. Ma, M. Klemm, O. Villa, Y. Chen,
    V. Anisimov, F. Aquino, S. Hirata, M. T. Hackler, T. Risthaus, M. Malagoli,
       A. Marenich, A. Otero-de-la-Roza, J. Mullin, P. Nichols, R. Peverati,
     J. Pittner, Y. Zhao, P.-D. Fan, A. Fonari, M. Williamson, R. J. Harrison,
       J. R. Rehr, M. Dupuis, D. Silverstein, D. M. A. Smith, J. Nieplocha,
        V. Tipparaju, M. Krishnan, B. E. Van Kuiken, A. Vazquez-Mayagoitia,
        L. Jensen, M. Swart, Q. Wu, T. Van Voorhis, A. A. Auer, M. Nooijen,
      L. D. Crosby, E. Brown, G. Cisneros, G. I. Fann, H. Fruchtl, J. Garza,
        K. Hirao, R. A. Kendall, J. A. Nichols, K. Tsemekhman, K. Wolinski,
     J. Anchell, D. E. Bernholdt, P. Borowski, T. Clark, D. Clerc, H. Dachsel,
   M. J. O. Deegan, K. Dyall, D. Elwood, E. Glendening, M. Gutowski, A. C. Hess,
         J. Jaffe, B. G. Johnson, J. Ju, R. Kobayashi, R. Kutteh, Z. Lin,
   R. Littlefield, X. Long, B. Meng, T. Nakajima, S. Niu, L. Pollack, M. Rosing,
   K. Glaesemann, G. Sandrone, M. Stave, H. Taylor, G. Thomas, J. H. van Lenthe,
                               A. T. Wong, Z. Zhang.

 Total times  cpu:      472.9s     wall:      474.6s
