# Supplementary material for: Reference-free NOE NMR analysis
Source: Chem Sci. 2020 Aug 31;11(36):9930–6. doi: 10.1039/d0sc02970j (PMC8162118; doi:10.1039/d0sc02970j)
Supplement: SC-011-D0SC02970J-s002 [file SC-011-D0SC02970J-s002.piz › artemisinin_structures/artemisin_RSSSRRS/artemisin_RSSSRRS_b36312.out]

 argument  1 = artemisin_SSRSRRS/artemisin_SSRSRRS_b36312.nw
  Warning: test file already existed: ./molecule.dir_check_s.5
                                         
                                         


              Northwest Computational Chemistry Package (NWChem) 6.6
              ------------------------------------------------------


                    Environmental Molecular Sciences Laboratory
                       Pacific Northwest National Laboratory
                                Richland, WA 99352

                              Copyright (c) 1994-2015
                       Pacific Northwest National Laboratory
                            Battelle Memorial Institute

             NWChem is an open-source computational chemistry package
                        distributed under the terms of the
                      Educational Community License (ECL) 2.0
             A copy of the license is included with this distribution
                              in the LICENSE.TXT file

                                  ACKNOWLEDGMENT
                                  --------------

            This software and its documentation were developed at the
            EMSL at Pacific Northwest National Laboratory, a multiprogram
            national laboratory, operated for the U.S. Department of Energy
            by Battelle under Contract Number DE-AC05-76RL01830. Support
            for this work was provided by the Department of Energy Office
            of Biological and Environmental Research, Office of Basic
            Energy Sciences, and the Office of Advanced Scientific Computing.


           Job information
           ---------------

    hostname        = nmrserver1
    program         = /home/software/NWChem/bin/nwchem
    date            = Sun Jul 23 19:04:38 2017

    compiled        = Mon_Dec_26_22:57:25_2016
    source          = /home/software/src/nwchem-6.6
    nwchem branch   = 6.6
    nwchem revision = 27746
    ga revision     = 10594
    input           = artemisin_SSRSRRS/artemisin_SSRSRRS_b36312.nw
    prefix          = molecule.
    data base       = ./molecule.db
    status          = startup
    nproc           =        6
    time left       =     -1s


           Memory information
           ------------------

    heap     =   13107198 doubles =    100.0 Mbytes
    stack    =   13107195 doubles =    100.0 Mbytes
    global   =   26214400 doubles =    200.0 Mbytes (distinct from heap & stack)
    total    =   52428793 doubles =    400.0 Mbytes
    verify   = yes
    hardfail = no 


           Directory information
           ---------------------

  0 permanent = .
  0 scratch   = .


                                NWChem Input Module
                                -------------------


                                     molecule
                                     --------

 Scaling coordinates for geometry "geometry" by  1.889725989
 (inverse scale =  0.529177249)

 C1  symmetry detected

          ------
          auto-z
          ------


                             Geometry "geometry" -> ""
                             -------------------------

 Output coordinates in angstroms (scale by  1.889725989 to convert to a.u.)

  No.       Tag          Charge          X              Y              Z
 ---- ---------------- ---------- -------------- -------------- --------------
    1 C                    6.0000    -1.01394568     0.33041392    -0.46377681
    2 O                    8.0000    -1.06166200    -0.74003507    -1.39693222
    3 C                    6.0000    -1.44147395    -1.92862687    -0.83920330
    4 C                    6.0000    -1.30599688    -1.99863654     0.69098993
    5 C                    6.0000     0.05018443    -1.35094741     1.10581497
    6 C                    6.0000     0.10224751     0.13321696     0.59400105
    7 C                    6.0000     1.20629203    -2.27253088     0.65722447
    8 C                    6.0000     2.56382332    -1.60627753     0.62154849
    9 C                    6.0000     2.55413229    -0.38013613    -0.28488330
   10 C                    6.0000     1.55386310     0.64748011     0.28253944
   11 C                    6.0000     1.64596029     1.97670303    -0.48941887
   12 C                    6.0000     0.68927029     3.05679030     0.00994078
   13 C                    6.0000    -0.76859019     2.58511938    -0.01519792
   14 O                    8.0000    -0.94704670     1.61784306    -1.06679410
   15 C                    6.0000    -1.70261561     3.75597332    -0.31574463
   16 O                    8.0000    -1.84037997    -2.85650059    -1.53229841
   17 C                    6.0000    -1.47213047    -3.43536593     1.19258865
   18 C                    6.0000     2.35353644    -0.74900566    -1.75647689
   19 O                    8.0000    -1.17926969     2.07167031     1.27154058
   20 O                    8.0000    -0.27531096     0.99082863     1.72309577
   21 H                    1.0000    -2.00535286     0.33529223     0.01352056
   22 H                    1.0000    -2.13513828    -1.43071478     1.13143871
   23 H                    1.0000     0.08011699    -1.32506022     2.20470022
   24 H                    1.0000     1.00435942    -2.70436928    -0.32958214
   25 H                    1.0000     1.26711563    -3.12650824     1.34402838
   26 H                    1.0000     3.31668334    -2.32505067     0.27590781
   27 H                    1.0000     2.85693227    -1.31706352     1.63870918
   28 H                    1.0000     3.55818225     0.06309974    -0.21797030
   29 H                    1.0000     1.97455906     0.89988780     1.27169249
   30 H                    1.0000     1.46008908     1.81494941    -1.55732377
   31 H                    1.0000     2.67104912     2.36362222    -0.42176623
   32 H                    1.0000     0.81853514     3.92082952    -0.65427547
   33 H                    1.0000     0.97434079     3.38397941     1.01692228
   34 H                    1.0000    -2.74617276     3.41967300    -0.31969052
   35 H                    1.0000    -1.61746063     4.53879484     0.44548468
   36 H                    1.0000    -1.50086507     4.18763882    -1.30189270
   37 H                    1.0000    -2.49373972    -3.78577113     1.00641883
   38 H                    1.0000    -0.80047985    -4.13438225     0.68389604
   39 H                    1.0000    -1.28907630    -3.49629005     2.27019345
   40 H                    1.0000     1.34141960    -1.09391724    -1.97012860
   41 H                    1.0000     2.56202486     0.10317029    -2.41024664
   42 H                    1.0000     3.04489093    -1.54728093    -2.04860561

      Atomic Mass 
      ----------- 

      C                 12.000000
      O                 15.994910
      H                  1.007825


 Effective nuclear repulsion energy (a.u.)    1857.3768930945

            Nuclear Dipole moment (a.u.) 
            ----------------------------
        X                 Y               Z
 ---------------- ---------------- ----------------
     0.0000000000    -0.0000000000    -0.0000000000


                                Z-matrix (autoz)
                                -------- 

 Units are Angstrom for bonds and degrees for angles

      Type          Name      I     J     K     L     M      Value
      ----------- --------  ----- ----- ----- ----- ----- ----------
    1 Stretch                  1     2                       1.42089
    2 Stretch                  1     6                       1.55038
    3 Stretch                  1    14                       1.42323
    4 Stretch                  1    21                       1.10033
    5 Stretch                  2     3                       1.36677
    6 Stretch                  3     4                       1.53777
    7 Stretch                  3    16                       1.22493
    8 Stretch                  4     5                       1.55911
    9 Stretch                  4    17                       1.53081
   10 Stretch                  4    22                       1.09727
   11 Stretch                  5     6                       1.57080
   12 Stretch                  5     7                       1.54504
   13 Stretch                  5    23                       1.09960
   14 Stretch                  6    10                       1.57120
   15 Stretch                  6    20                       1.46728
   16 Stretch                  7     8                       1.51263
   17 Stretch                  7    24                       1.09592
   18 Stretch                  7    25                       1.09758
   19 Stretch                  8     9                       1.52484
   20 Stretch                  8    26                       1.09677
   21 Stretch                  8    27                       1.09735
   22 Stretch                  9    10                       1.54224
   23 Stretch                  9    18                       1.53032
   24 Stretch                  9    28                       1.09957
   25 Stretch                 10    11                       1.53988
   26 Stretch                 10    29                       1.10414
   27 Stretch                 11    12                       1.52683
   28 Stretch                 11    30                       1.09596
   29 Stretch                 11    31                       1.09777
   30 Stretch                 12    13                       1.53247
   31 Stretch                 12    32                       1.09748
   32 Stretch                 12    33                       1.09651
   33 Stretch                 13    14                       1.43990
   34 Stretch                 13    15                       1.52762
   35 Stretch                 13    19                       1.44499
   36 Stretch                 15    34                       1.09641
   37 Stretch                 15    35                       1.09523
   38 Stretch                 15    36                       1.09523
   39 Stretch                 17    37                       1.09596
   40 Stretch                 17    38                       1.09476
   41 Stretch                 17    39                       1.09474
   42 Stretch                 18    40                       1.09041
   43 Stretch                 18    41                       1.09411
   44 Stretch                 18    42                       1.09570
   45 Stretch                 19    20                       1.47962
   46 Bend                     1     2     3               113.35917
   47 Bend                     1     6     5               108.57951
   48 Bend                     1     6    10               119.22733
   49 Bend                     1     6    20               105.39188
   50 Bend                     1    14    13               107.70143
   51 Bend                     2     1     6               112.11277
   52 Bend                     2     1    14               113.87877
   53 Bend                     2     1    21               104.94915
   54 Bend                     2     3     4               114.90788
   55 Bend                     2     3    16               121.22124
   56 Bend                     3     4     5               108.81265
   57 Bend                     3     4    17               111.05231
   58 Bend                     3     4    22               108.01644
   59 Bend                     4     3    16               123.86505
   60 Bend                     4     5     6               109.55125
   61 Bend                     4     5     7               109.01643
   62 Bend                     4     5    23               107.41870
   63 Bend                     4    17    37               110.21702
   64 Bend                     4    17    38               112.36029
   65 Bend                     4    17    39               110.89300
   66 Bend                     5     4    17               113.39771
   67 Bend                     5     4    22               109.60150
   68 Bend                     5     6    10               113.85769
   69 Bend                     5     6    20               107.03733
   70 Bend                     5     7     8               114.56146
   71 Bend                     5     7    24               111.01407
   72 Bend                     5     7    25               108.89780
   73 Bend                     6     1    14               111.73360
   74 Bend                     6     1    21               110.68879
   75 Bend                     6     5     7               116.37084
   76 Bend                     6     5    23               107.60620
   77 Bend                     6    10     9               117.00474
   78 Bend                     6    10    11               115.92295
   79 Bend                     6    10    29               104.43335
   80 Bend                     6    20    19               110.44616
   81 Bend                     7     5    23               106.48885
   82 Bend                     7     8     9               111.25351
   83 Bend                     7     8    26               109.56189
   84 Bend                     7     8    27               109.50825
   85 Bend                     8     7    24               108.52307
   86 Bend                     8     7    25               107.92229
   87 Bend                     8     9    10               108.73579
   88 Bend                     8     9    18               112.24950
   89 Bend                     8     9    28               106.38914
   90 Bend                     9     8    26               110.12112
   91 Bend                     9     8    27               109.92403
   92 Bend                     9    10    11               110.60530
   93 Bend                     9    10    29               103.58016
   94 Bend                     9    18    40               112.72639
   95 Bend                     9    18    41               111.21593
   96 Bend                     9    18    42               110.44358
   97 Bend                    10     6    20               101.47671
   98 Bend                    10     9    18               115.42906
   99 Bend                    10     9    28               107.53329
  100 Bend                    10    11    12               114.15457
  101 Bend                    10    11    30               110.54441
  102 Bend                    10    11    31               109.22005
  103 Bend                    11    10    29               103.23747
  104 Bend                    11    12    13               111.89995
  105 Bend                    11    12    32               106.57047
  106 Bend                    11    12    33               110.39790
  107 Bend                    12    11    30               108.47094
  108 Bend                    12    11    31               108.39796
  109 Bend                    12    13    14               109.67239
  110 Bend                    12    13    15               110.42499
  111 Bend                    12    13    19               111.41566
  112 Bend                    13    12    32               110.14755
  113 Bend                    13    12    33               110.74616
  114 Bend                    13    15    34               110.33834
  115 Bend                    13    15    35               111.31810
  116 Bend                    13    15    36               111.50621
  117 Bend                    13    19    20               110.95851
  118 Bend                    14     1    21               102.83425
  119 Bend                    14    13    15               107.18239
  120 Bend                    14    13    19               112.11207
  121 Bend                    15    13    19               105.88862
  122 Bend                    17     4    22               105.79711
  123 Bend                    18     9    28               105.98439
  124 Bend                    24     7    25               105.48982
  125 Bend                    26     8    27               106.34904
  126 Bend                    30    11    31               105.69033
  127 Bend                    32    12    33               106.87367
  128 Bend                    34    15    35               107.20183
  129 Bend                    34    15    36               107.03638
  130 Bend                    35    15    36               109.25578
  131 Bend                    37    17    38               106.78689
  132 Bend                    37    17    39               107.77538
  133 Bend                    38    17    39               108.61856
  134 Bend                    40    18    41               107.82808
  135 Bend                    40    18    42               107.63644
  136 Bend                    41    18    42               106.73261
  137 Torsion                  1     2     3     4         -18.60089
  138 Torsion                  1     2     3    16         162.24468
  139 Torsion                  1     6     5     4         -15.30232
  140 Torsion                  1     6     5     7         108.89175
  141 Torsion                  1     6     5    23        -131.78802
  142 Torsion                  1     6    10     9         -95.82896
  143 Torsion                  1     6    10    11          37.55622
  144 Torsion                  1     6    10    29         150.38670
  145 Torsion                  1     6    20    19         -22.65364
  146 Torsion                  1    14    13    12         103.79005
  147 Torsion                  1    14    13    15        -136.31093
  148 Torsion                  1    14    13    19         -20.52932
  149 Torsion                  2     1     6     5         -45.19081
  150 Torsion                  2     1     6    10          87.42091
  151 Torsion                  2     1     6    20        -159.59308
  152 Torsion                  2     1    14    13        -174.29665
  153 Torsion                  2     3     4     5         -42.77071
  154 Torsion                  2     3     4    17        -168.26749
  155 Torsion                  2     3     4    22          76.14241
  156 Torsion                  3     2     1     6          66.56858
  157 Torsion                  3     2     1    14        -165.33545
  158 Torsion                  3     2     1    21         -53.64244
  159 Torsion                  3     4     5     6          58.03425
  160 Torsion                  3     4     5     7         -70.35195
  161 Torsion                  3     4     5    23         174.63838
  162 Torsion                  3     4    17    37         -65.67481
  163 Torsion                  3     4    17    38          53.29098
  164 Torsion                  3     4    17    39         175.06335
  165 Torsion                  4     5     6    10        -150.69290
  166 Torsion                  4     5     6    20          98.01813
  167 Torsion                  4     5     7     8         162.91097
  168 Torsion                  4     5     7    24          39.56174
  169 Torsion                  4     5     7    25         -76.15360
  170 Torsion                  5     4     3    16         136.35845
  171 Torsion                  5     4    17    37         171.43398
  172 Torsion                  5     4    17    38         -69.60023
  173 Torsion                  5     4    17    39          52.17213
  174 Torsion                  5     6     1    14        -174.41440
  175 Torsion                  5     6     1    21          71.62218
  176 Torsion                  5     6    10     9          34.46119
  177 Torsion                  5     6    10    11         167.84637
  178 Torsion                  5     6    10    29         -79.32315
  179 Torsion                  5     6    20    19        -138.12146
  180 Torsion                  5     7     8     9         -56.93459
  181 Torsion                  5     7     8    26        -178.93516
  182 Torsion                  5     7     8    27          64.78137
  183 Torsion                  6     1    14    13         -46.00671
  184 Torsion                  6     5     4    17        -177.84758
  185 Torsion                  6     5     4    22         -59.88095
  186 Torsion                  6     5     7     8          38.44290
  187 Torsion                  6     5     7    24         -84.90632
  188 Torsion                  6     5     7    25         159.37833
  189 Torsion                  6    10     9     8         -51.86750
  190 Torsion                  6    10     9    18          75.28823
  191 Torsion                  6    10     9    28        -166.67831
  192 Torsion                  6    10    11    12          43.92337
  193 Torsion                  6    10    11    30         -78.68397
  194 Torsion                  6    10    11    31         165.43468
  195 Torsion                  6    20    19    13         -39.45253
  196 Torsion                  7     5     4    17          53.76622
  197 Torsion                  7     5     4    22         171.73285
  198 Torsion                  7     5     6    10         -26.49882
  199 Torsion                  7     5     6    20        -137.78779
  200 Torsion                  7     8     9    10          62.04769
  201 Torsion                  7     8     9    18         -66.90317
  202 Torsion                  7     8     9    28         177.60069
  203 Torsion                  8     7     5    23         -81.47994
  204 Torsion                  8     9    10    11         172.42335
  205 Torsion                  8     9    10    29          62.39436
  206 Torsion                  8     9    18    40          70.97679
  207 Torsion                  8     9    18    41        -167.78070
  208 Torsion                  8     9    18    42         -49.46684
  209 Torsion                  9     8     7    24          67.74145
  210 Torsion                  9     8     7    25        -178.40609
  211 Torsion                  9    10     6    20         149.08738
  212 Torsion                  9    10    11    12        -179.84687
  213 Torsion                  9    10    11    30          57.54579
  214 Torsion                  9    10    11    31         -58.33557
  215 Torsion                 10     6     1    14         -41.80268
  216 Torsion                 10     6     1    21        -155.76610
  217 Torsion                 10     6     5    23          92.82140
  218 Torsion                 10     6    20    19         102.28267
  219 Torsion                 10     9     8    26        -176.27671
  220 Torsion                 10     9     8    27         -59.42601
  221 Torsion                 10     9    18    40         -54.38821
  222 Torsion                 10     9    18    41          66.85430
  223 Torsion                 10     9    18    42        -174.83184
  224 Torsion                 10    11    12    13         -56.52366
  225 Torsion                 10    11    12    32        -176.98308
  226 Torsion                 10    11    12    33          67.31142
  227 Torsion                 11    10     6    20         -77.52743
  228 Torsion                 11    10     9    18         -60.42092
  229 Torsion                 11    10     9    28          57.61253
  230 Torsion                 11    12    13    14         -29.29159
  231 Torsion                 11    12    13    15        -147.19009
  232 Torsion                 11    12    13    19          95.43200
  233 Torsion                 12    11    10    29         -69.59513
  234 Torsion                 12    13    15    34        -179.21956
  235 Torsion                 12    13    15    35         -60.32353
  236 Torsion                 12    13    15    36          61.97096
  237 Torsion                 12    13    19    20         -55.53501
  238 Torsion                 13    12    11    30          67.20762
  239 Torsion                 13    12    11    31        -178.48767
  240 Torsion                 13    14     1    21          72.73677
  241 Torsion                 14     1     6    20          71.18333
  242 Torsion                 14    13    12    32          89.06115
  243 Torsion                 14    13    12    33        -152.93096
  244 Torsion                 14    13    15    34          61.36376
  245 Torsion                 14    13    15    35        -179.74021
  246 Torsion                 14    13    15    36         -57.44571
  247 Torsion                 14    13    19    20          67.80959
  248 Torsion                 15    13    12    32         -28.83735
  249 Torsion                 15    13    12    33          89.17055
  250 Torsion                 15    13    19    20        -175.62722
  251 Torsion                 16     3     4    17          10.86167
  252 Torsion                 16     3     4    22        -104.72843
  253 Torsion                 17     4     5    23         -61.24345
  254 Torsion                 18     9     8    26          54.77243
  255 Torsion                 18     9     8    27         171.62312
  256 Torsion                 18     9    10    29        -170.44991
  257 Torsion                 19    13    12    32        -146.21526
  258 Torsion                 19    13    12    33         -28.20737
  259 Torsion                 19    13    15    34         -58.48224
  260 Torsion                 19    13    15    35          60.41379
  261 Torsion                 19    13    15    36        -177.29171
  262 Torsion                 20     6     1    21         -42.78009
  263 Torsion                 20     6     5    23         -18.46757
  264 Torsion                 20     6    10    29          35.30304
  265 Torsion                 22     4     5    23          56.72318
  266 Torsion                 22     4    17    37          51.28188
  267 Torsion                 22     4    17    38         170.24767
  268 Torsion                 22     4    17    39         -67.97996
  269 Torsion                 23     5     7    24         155.17084
  270 Torsion                 23     5     7    25          39.45549
  271 Torsion                 24     7     8    26         -54.25912
  272 Torsion                 24     7     8    27        -170.54259
  273 Torsion                 25     7     8    26          59.59333
  274 Torsion                 25     7     8    27         -56.69014
  275 Torsion                 26     8     9    28         -60.72371
  276 Torsion                 27     8     9    28          56.12699
  277 Torsion                 28     9    10    29         -52.41646
  278 Torsion                 28     9    18    40        -173.28206
  279 Torsion                 28     9    18    41         -52.03955
  280 Torsion                 28     9    18    42          66.27431
  281 Torsion                 29    10    11    30         167.79753
  282 Torsion                 29    10    11    31          51.91618
  283 Torsion                 30    11    12    32         -53.25180
  284 Torsion                 30    11    12    33        -168.95730
  285 Torsion                 31    11    12    32          61.05290
  286 Torsion                 31    11    12    33         -54.65260


            XYZ format geometry
            -------------------
    42
 geometry
 C                    -1.01394568     0.33041392    -0.46377681
 O                    -1.06166200    -0.74003507    -1.39693222
 C                    -1.44147395    -1.92862687    -0.83920330
 C                    -1.30599688    -1.99863654     0.69098993
 C                     0.05018443    -1.35094741     1.10581497
 C                     0.10224751     0.13321696     0.59400105
 C                     1.20629203    -2.27253088     0.65722447
 C                     2.56382332    -1.60627753     0.62154849
 C                     2.55413229    -0.38013613    -0.28488330
 C                     1.55386310     0.64748011     0.28253944
 C                     1.64596029     1.97670303    -0.48941887
 C                     0.68927029     3.05679030     0.00994078
 C                    -0.76859019     2.58511938    -0.01519792
 O                    -0.94704670     1.61784306    -1.06679410
 C                    -1.70261561     3.75597332    -0.31574463
 O                    -1.84037997    -2.85650059    -1.53229841
 C                    -1.47213047    -3.43536593     1.19258865
 C                     2.35353644    -0.74900566    -1.75647689
 O                    -1.17926969     2.07167031     1.27154058
 O                    -0.27531096     0.99082863     1.72309577
 H                    -2.00535286     0.33529223     0.01352056
 H                    -2.13513828    -1.43071478     1.13143871
 H                     0.08011699    -1.32506022     2.20470022
 H                     1.00435942    -2.70436928    -0.32958214
 H                     1.26711563    -3.12650824     1.34402838
 H                     3.31668334    -2.32505067     0.27590781
 H                     2.85693227    -1.31706352     1.63870918
 H                     3.55818225     0.06309974    -0.21797030
 H                     1.97455906     0.89988780     1.27169249
 H                     1.46008908     1.81494941    -1.55732377
 H                     2.67104912     2.36362222    -0.42176623
 H                     0.81853514     3.92082952    -0.65427547
 H                     0.97434079     3.38397941     1.01692228
 H                    -2.74617276     3.41967300    -0.31969052
 H                    -1.61746063     4.53879484     0.44548468
 H                    -1.50086507     4.18763882    -1.30189270
 H                    -2.49373972    -3.78577113     1.00641883
 H                    -0.80047985    -4.13438225     0.68389604
 H                    -1.28907630    -3.49629005     2.27019345
 H                     1.34141960    -1.09391724    -1.97012860
 H                     2.56202486     0.10317029    -2.41024664
 H                     3.04489093    -1.54728093    -2.04860561

 ==============================================================================
                                internuclear distances
 ------------------------------------------------------------------------------
       center one      |      center two      | atomic units |  angstroms
 ------------------------------------------------------------------------------
    2 O                |   1 C                |     2.68509  |     1.42089
    3 C                |   2 O                |     2.58283  |     1.36677
    4 C                |   3 C                |     2.90597  |     1.53777
    5 C                |   4 C                |     2.94628  |     1.55911
    6 C                |   1 C                |     2.92979  |     1.55038
    6 C                |   5 C                |     2.96838  |     1.57080
    7 C                |   5 C                |     2.91969  |     1.54504
    8 C                |   7 C                |     2.85846  |     1.51263
    9 C                |   8 C                |     2.88153  |     1.52484
   10 C                |   6 C                |     2.96913  |     1.57120
   10 C                |   9 C                |     2.91441  |     1.54224
   11 C                |  10 C                |     2.90995  |     1.53988
   12 C                |  11 C                |     2.88529  |     1.52683
   13 C                |  12 C                |     2.89595  |     1.53247
   14 O                |   1 C                |     2.68951  |     1.42323
   14 O                |  13 C                |     2.72102  |     1.43990
   15 C                |  13 C                |     2.88679  |     1.52762
   16 O                |   3 C                |     2.31478  |     1.22493
   17 C                |   4 C                |     2.89282  |     1.53081
   18 C                |   9 C                |     2.89189  |     1.53032
   19 O                |  13 C                |     2.73063  |     1.44499
   20 O                |   6 C                |     2.77275  |     1.46728
   21 H                |   1 C                |     2.07932  |     1.10033
   22 H                |   4 C                |     2.07354  |     1.09727
   23 H                |   5 C                |     2.07794  |     1.09960
   24 H                |   7 C                |     2.07100  |     1.09592
   25 H                |   7 C                |     2.07412  |     1.09758
   26 H                |   8 C                |     2.07259  |     1.09677
   27 H                |   8 C                |     2.07369  |     1.09735
   28 H                |   9 C                |     2.07788  |     1.09957
   29 H                |  10 C                |     2.08652  |     1.10414
   30 H                |  11 C                |     2.07107  |     1.09596
   31 H                |  11 C                |     2.07448  |     1.09777
   32 H                |  12 C                |     2.07393  |     1.09748
   33 H                |  12 C                |     2.07210  |     1.09651
   34 H                |  15 C                |     2.07192  |     1.09641
   35 H                |  15 C                |     2.06969  |     1.09523
   36 H                |  15 C                |     2.06968  |     1.09523
   37 H                |  17 C                |     2.07106  |     1.09596
   38 H                |  17 C                |     2.06880  |     1.09476
   39 H                |  17 C                |     2.06876  |     1.09474
   40 H                |  18 C                |     2.06057  |     1.09041
   41 H                |  18 C                |     2.06758  |     1.09411
   42 H                |  18 C                |     2.07057  |     1.09570
 ------------------------------------------------------------------------------
                         number of included internuclear distances:         44
 ==============================================================================


 ==============================================================================
                                 internuclear angles
 ------------------------------------------------------------------------------
        center 1       |       center 2       |       center 3       |  degrees
 ------------------------------------------------------------------------------
    2 O                |   1 C                |   6 C                |   112.11
    2 O                |   1 C                |  14 O                |   113.88
    2 O                |   1 C                |  21 H                |   104.95
    6 C                |   1 C                |  14 O                |   111.73
    6 C                |   1 C                |  21 H                |   110.69
   14 O                |   1 C                |  21 H                |   102.83
    1 C                |   2 O                |   3 C                |   113.36
    2 O                |   3 C                |   4 C                |   114.91
    2 O                |   3 C                |  16 O                |   121.22
    4 C                |   3 C                |  16 O                |   123.87
    3 C                |   4 C                |   5 C                |   108.81
    3 C                |   4 C                |  17 C                |   111.05
    3 C                |   4 C                |  22 H                |   108.02
    5 C                |   4 C                |  17 C                |   113.40
    5 C                |   4 C                |  22 H                |   109.60
   17 C                |   4 C                |  22 H                |   105.80
    4 C                |   5 C                |   6 C                |   109.55
    4 C                |   5 C                |   7 C                |   109.02
    4 C                |   5 C                |  23 H                |   107.42
    6 C                |   5 C                |   7 C                |   116.37
    6 C                |   5 C                |  23 H                |   107.61
    7 C                |   5 C                |  23 H                |   106.49
    1 C                |   6 C                |   5 C                |   108.58
    1 C                |   6 C                |  10 C                |   119.23
    1 C                |   6 C                |  20 O                |   105.39
    5 C                |   6 C                |  10 C                |   113.86
    5 C                |   6 C                |  20 O                |   107.04
   10 C                |   6 C                |  20 O                |   101.48
    5 C                |   7 C                |   8 C                |   114.56
    5 C                |   7 C                |  24 H                |   111.01
    5 C                |   7 C                |  25 H                |   108.90
    8 C                |   7 C                |  24 H                |   108.52
    8 C                |   7 C                |  25 H                |   107.92
   24 H                |   7 C                |  25 H                |   105.49
    7 C                |   8 C                |   9 C                |   111.25
    7 C                |   8 C                |  26 H                |   109.56
    7 C                |   8 C                |  27 H                |   109.51
    9 C                |   8 C                |  26 H                |   110.12
    9 C                |   8 C                |  27 H                |   109.92
   26 H                |   8 C                |  27 H                |   106.35
    8 C                |   9 C                |  10 C                |   108.74
    8 C                |   9 C                |  18 C                |   112.25
    8 C                |   9 C                |  28 H                |   106.39
   10 C                |   9 C                |  18 C                |   115.43
   10 C                |   9 C                |  28 H                |   107.53
   18 C                |   9 C                |  28 H                |   105.98
    6 C                |  10 C                |   9 C                |   117.00
    6 C                |  10 C                |  11 C                |   115.92
    6 C                |  10 C                |  29 H                |   104.43
    9 C                |  10 C                |  11 C                |   110.61
    9 C                |  10 C                |  29 H                |   103.58
   11 C                |  10 C                |  29 H                |   103.24
   10 C                |  11 C                |  12 C                |   114.15
   10 C                |  11 C                |  30 H                |   110.54
   10 C                |  11 C                |  31 H                |   109.22
   12 C                |  11 C                |  30 H                |   108.47
   12 C                |  11 C                |  31 H                |   108.40
   30 H                |  11 C                |  31 H                |   105.69
   11 C                |  12 C                |  13 C                |   111.90
   11 C                |  12 C                |  32 H                |   106.57
   11 C                |  12 C                |  33 H                |   110.40
   13 C                |  12 C                |  32 H                |   110.15
   13 C                |  12 C                |  33 H                |   110.75
   32 H                |  12 C                |  33 H                |   106.87
   12 C                |  13 C                |  14 O                |   109.67
   12 C                |  13 C                |  15 C                |   110.42
   12 C                |  13 C                |  19 O                |   111.42
   14 O                |  13 C                |  15 C                |   107.18
   14 O                |  13 C                |  19 O                |   112.11
   15 C                |  13 C                |  19 O                |   105.89
    1 C                |  14 O                |  13 C                |   107.70
   13 C                |  15 C                |  34 H                |   110.34
   13 C                |  15 C                |  35 H                |   111.32
   13 C                |  15 C                |  36 H                |   111.51
   34 H                |  15 C                |  35 H                |   107.20
   34 H                |  15 C                |  36 H                |   107.04
   35 H                |  15 C                |  36 H                |   109.26
    4 C                |  17 C                |  37 H                |   110.22
    4 C                |  17 C                |  38 H                |   112.36
    4 C                |  17 C                |  39 H                |   110.89
   37 H                |  17 C                |  38 H                |   106.79
   37 H                |  17 C                |  39 H                |   107.78
   38 H                |  17 C                |  39 H                |   108.62
    9 C                |  18 C                |  40 H                |   112.73
    9 C                |  18 C                |  41 H                |   111.22
    9 C                |  18 C                |  42 H                |   110.44
   40 H                |  18 C                |  41 H                |   107.83
   40 H                |  18 C                |  42 H                |   107.64
   41 H                |  18 C                |  42 H                |   106.73
 ------------------------------------------------------------------------------
                            number of included internuclear angles:         89
 ==============================================================================


 Summary of "ao basis" -> "" (cartesian)
 ------------------------------------------------------------------------------
       Tag                 Description            Shells   Functions and Types
 ---------------- ------------------------------  ------  ---------------------
 *                           6-31G*                   on all atoms 


                              NWChem Property Module
                              ----------------------


                                     molecule

  itol2e modified to match energy
  convergence criterion.

                                 NWChem DFT Module
                                 -----------------


                                     molecule


                      Basis "ao basis" -> "ao basis" (cartesian)
                      -----
  C (Carbon)
  ----------
            Exponent  Coefficients 
       -------------- ---------------------------------------------------------
  1 S  3.04752490E+03  0.001835
  1 S  4.57369510E+02  0.014037
  1 S  1.03948690E+02  0.068843
  1 S  2.92101550E+01  0.232184
  1 S  9.28666300E+00  0.467941
  1 S  3.16392700E+00  0.362312

  2 S  7.86827240E+00 -0.119332
  2 S  1.88128850E+00 -0.160854
  2 S  5.44249300E-01  1.143456

  3 P  7.86827240E+00  0.068999
  3 P  1.88128850E+00  0.316424
  3 P  5.44249300E-01  0.744308

  4 S  1.68714400E-01  1.000000

  5 P  1.68714400E-01  1.000000

  6 D  8.00000000E-01  1.000000

  O (Oxygen)
  ----------
            Exponent  Coefficients 
       -------------- ---------------------------------------------------------
  1 S  5.48467170E+03  0.001831
  1 S  8.25234950E+02  0.013950
  1 S  1.88046960E+02  0.068445
  1 S  5.29645000E+01  0.232714
  1 S  1.68975700E+01  0.470193
  1 S  5.79963530E+00  0.358521

  2 S  1.55396160E+01 -0.110778
  2 S  3.59993360E+00 -0.148026
  2 S  1.01376180E+00  1.130767

  3 P  1.55396160E+01  0.070874
  3 P  3.59993360E+00  0.339753
  3 P  1.01376180E+00  0.727159

  4 S  2.70005800E-01  1.000000

  5 P  2.70005800E-01  1.000000

  6 D  8.00000000E-01  1.000000

  H (Hydrogen)
  ------------
            Exponent  Coefficients 
       -------------- ---------------------------------------------------------
  1 S  1.87311370E+01  0.033495
  1 S  2.82539370E+00  0.234727
  1 S  6.40121700E-01  0.813757

  2 S  1.61277800E-01  1.000000


 Summary of "ao basis" -> "ao basis" (cartesian)
 ------------------------------------------------------------------------------
       Tag                 Description            Shells   Functions and Types
 ---------------- ------------------------------  ------  ---------------------
 C                           6-31G*                  6       15   3s2p1d
 O                           6-31G*                  6       15   3s2p1d
 H                           6-31G*                  2        2   2s


 Summary of "ao basis" -> "ao basis" (cartesian)
 ------------------------------------------------------------------------------
       Tag                 Description            Shells   Functions and Types
 ---------------- ------------------------------  ------  ---------------------
 C                           6-31G*                  6       15   3s2p1d
 O                           6-31G*                  6       15   3s2p1d
 H                           6-31G*                  2        2   2s


  Caching 1-el integrals 
  itol2e modified to match energy
  convergence criterion.

            General Information
            -------------------
          SCF calculation type: DFT
          Wavefunction type:  closed shell.
          No. of atoms     :    42
          No. of electrons :   152
           Alpha electrons :    76
            Beta electrons :    76
          Charge           :     0
          Spin multiplicity:     1
          Use of symmetry is: off; symmetry adaption is: off
          Maximum number of iterations:  30
          AO basis - number of functions:   344
                     number of shells:   164
          Convergence on energy requested: 1.00D-07
          Convergence on density requested: 1.00D-05
          Convergence on gradient requested: 5.00D-04

              XC Information
              --------------
                         B3LYP Method XC Potential
                     Hartree-Fock (Exact) Exchange  0.200          
                        Slater Exchange Functional  0.800 local    
                    Becke 1988 Exchange Functional  0.720 non-local
              Lee-Yang-Parr Correlation Functional  0.810          
                  VWN I RPA Correlation Functional  0.190 local    

             Grid Information
             ----------------
          Grid used for XC integration:  fine      
          Radial quadrature: Mura-Knowles        
          Angular quadrature: Lebedev. 
          Tag              B.-S. Rad. Rad. Pts. Rad. Cut. Ang. Pts.
          ---              ---------- --------- --------- ---------
          C                   0.70       70          15.0       590
          O                   0.60       70          14.0       590
          H                   0.35       60          14.0       590
          Grid pruning is: on 
          Number of quadrature shells:  2720
          Spatial weights used:  Erf1

          Convergence Information
          -----------------------
          Convergence aids based upon iterative change in 
          total energy or number of iterations. 
          Levelshifting, if invoked, occurs when the 
          HOMO/LUMO gap drops below (HL_TOL): 1.00D-02
          DIIS, if invoked, will attempt to extrapolate 
          using up to (NFOCK): 10 stored Fock matrices.

                    Damping( 0%)  Levelshifting(0.5)       DIIS
                  --------------- ------------------- ---------------
          dE  on:    start            ASAP                start   
          dE off:    2 iters         30 iters            30 iters 


      Screening Tolerance Information
      -------------------------------
          Density screening/tol_rho: 1.00D-11
          AO Gaussian exp screening on grid/accAOfunc:  16
          CD Gaussian exp screening on grid/accCDfunc:  20
          XC Gaussian exp screening on grid/accXCfunc:  20
          Schwarz screening/accCoul: 1.00D-08


      Superposition of Atomic Density Guess
      -------------------------------------

 Sum of atomic energies:        -949.63668925

      Non-variational initial energy
      ------------------------------

 Total energy =    -962.305737
 1-e energy   =   -4988.927297
 2-e energy   =    2169.244667
 HOMO         =      -0.258835
 LUMO         =      -0.009409

   Time after variat. SCF:      7.2
   Time prior to 1st pass:      7.2

 Grid_pts file          = ./molecule.gridpts.0
 Record size in doubles =  12289        No. of grid_pts per rec  =   3070
 Max. records in memory =     97        Max. recs in file   =     21248


           Memory utilization after 1st SCF pass: 
           Heap Space remaining (MW):       11.89            11893134
          Stack Space remaining (MW):       13.10            13103364

   convergence    iter        energy       DeltaE   RMS-Dens  Diis-err    time
 ---------------- ----- ----------------- --------- --------- ---------  ------
 d= 0,ls=0.0,diis     1   -960.4429770849 -2.82D+03  9.21D-03  3.99D+00    50.3
 d= 0,ls=0.0,diis     2   -959.8494898307  5.93D-01  7.07D-03  1.01D+01    89.0
 d= 0,ls=0.0,diis     3   -960.7782849424 -9.29D-01  2.14D-03  8.03D-01   127.5
 d= 0,ls=0.0,diis     4   -960.8333837035 -5.51D-02  9.78D-04  2.41D-01   166.1
 d= 0,ls=0.0,diis     5   -960.8549649722 -2.16D-02  2.38D-04  1.14D-02   204.6
  Resetting Diis
 d= 0,ls=0.0,diis     6   -960.8559250096 -9.60D-04  8.68D-05  8.40D-04   248.0
 d= 0,ls=0.0,diis     7   -960.8560111116 -8.61D-05  4.77D-05  7.55D-05   291.4
 d= 0,ls=0.0,diis     8   -960.8559974905  1.36D-05  2.87D-05  2.15D-04   334.8
 d= 0,ls=0.0,diis     9   -960.8560189432 -2.15D-05  5.27D-06  5.81D-06   378.2
 d= 0,ls=0.0,diis    10   -960.8560194825 -5.39D-07  1.31D-06  3.74D-07   421.7
 d= 0,ls=0.0,diis    11   -960.8560195193 -3.67D-08  3.51D-07  2.05D-08   465.1


         Total DFT energy =     -960.856019519256
      One electron energy =    -5001.439962517979
           Coulomb energy =     2315.823670233882
    Exchange-Corr. energy =     -132.616620329679
 Nuclear repulsion energy =     1857.376893094521

 Numeric. integr. density =      152.000003496865

     Total iterative time =    457.9s


                       DFT Final Molecular Orbital Analysis
                       ------------------------------------

 Vector   20  Occ=2.000000D+00  E=-1.017073D+01
              MO Center=  2.4D+00, -7.5D-01, -1.8D+00, r^2= 2.8D-02
   Bfn.  Coefficient  Atom+Function         Bfn.  Coefficient  Atom+Function  
  ----- ------------  ---------------      ----- ------------  ---------------
   256      0.992925  18 C  s         

 Vector   21  Occ=2.000000D+00  E=-1.135666D+00
              MO Center= -8.2D-01,  1.1D+00,  4.6D-01, r^2= 2.9D+00
   Bfn.  Coefficient  Atom+Function         Bfn.  Coefficient  Atom+Function  
  ----- ------------  ---------------      ----- ------------  ---------------
   272      0.258834  19 O  s               276      0.258989  19 O  s         
   287      0.235871  20 O  s               291      0.210781  20 O  s         
   201      0.192993  14 O  s                21      0.175306   2 O  s         
    17      0.162980   2 O  s               197      0.159554  14 O  s         

 Vector   22  Occ=2.000000D+00  E=-1.113265D+00
              MO Center= -1.1D+00, -4.6D-01, -5.9D-01, r^2= 3.5D+00
   Bfn.  Coefficient  Atom+Function         Bfn.  Coefficient  Atom+Function  
  ----- ------------  ---------------      ----- ------------  ---------------
    21      0.369824   2 O  s                17      0.340171   2 O  s         
    32      0.171639   3 C  s               272     -0.164912  19 O  s         
    16     -0.158116   2 O  s               276     -0.157222  19 O  s         
   287     -0.151075  20 O  s         

 Vector   23  Occ=2.000000D+00  E=-1.053743D+00
              MO Center= -9.7D-01,  8.6D-01, -5.4D-01, r^2= 3.8D+00
   Bfn.  Coefficient  Atom+Function         Bfn.  Coefficient  Atom+Function  
  ----- ------------  ---------------      ----- ------------  ---------------
   201      0.409693  14 O  s               197      0.357413  14 O  s         
   291     -0.174621  20 O  s               196     -0.167192  14 O  s         
   287     -0.166954  20 O  s               231     -0.161590  16 O  s         
   227     -0.155654  16 O  s         

 Vector   24  Occ=2.000000D+00  E=-1.019494D+00
              MO Center= -1.5D+00, -1.7D+00, -1.2D+00, r^2= 3.0D+00
   Bfn.  Coefficient  Atom+Function         Bfn.  Coefficient  Atom+Function  
  ----- ------------  ---------------      ----- ------------  ---------------
   231      0.379412  16 O  s               227      0.364571  16 O  s         
    21     -0.234081   2 O  s                17     -0.205400   2 O  s         
    34     -0.186642   3 C  py              226     -0.169832  16 O  s         

 Vector   25  Occ=2.000000D+00  E=-9.421202D-01
              MO Center= -5.8D-01,  1.3D+00,  9.8D-01, r^2= 2.4D+00
   Bfn.  Coefficient  Atom+Function         Bfn.  Coefficient  Atom+Function  
  ----- ------------  ---------------      ----- ------------  ---------------
   276      0.356211  19 O  s               291     -0.323644  20 O  s         
   272      0.300896  19 O  s               287     -0.267337  20 O  s         
    77     -0.164961   6 C  s         

 Vector   26  Occ=2.000000D+00  E=-8.522165D-01
              MO Center=  8.3D-01, -6.7D-01,  4.3D-01, r^2= 5.2D+00
   Bfn.  Coefficient  Atom+Function         Bfn.  Coefficient  Atom+Function  
  ----- ------------  ---------------      ----- ------------  ---------------
    62      0.163318   5 C  s               291     -0.151538  20 O  s         

 Vector   27  Occ=2.000000D+00  E=-8.210077D-01
              MO Center=  3.1D-01, -4.7D-01,  3.0D-01, r^2= 7.0D+00
   Bfn.  Coefficient  Atom+Function         Bfn.  Coefficient  Atom+Function  
  ----- ------------  ---------------      ----- ------------  ---------------
    47      0.198525   4 C  s                51      0.167672   4 C  s         

 Vector   28  Occ=2.000000D+00  E=-7.992825D-01
              MO Center=  6.7D-01,  9.3D-01, -8.2D-03, r^2= 8.1D+00
   Bfn.  Coefficient  Atom+Function         Bfn.  Coefficient  Atom+Function  
  ----- ------------  ---------------      ----- ------------  ---------------
   167      0.191622  12 C  s         

 Vector   29  Occ=2.000000D+00  E=-7.641686D-01
              MO Center= -3.1D-02,  8.1D-01,  4.9D-02, r^2= 7.7D+00
   Bfn.  Coefficient  Atom+Function         Bfn.  Coefficient  Atom+Function  
  ----- ------------  ---------------      ----- ------------  ---------------
   291      0.186858  20 O  s               212      0.167526  15 C  s         
     2     -0.158394   1 C  s               276     -0.150962  19 O  s         

 Vector   30  Occ=2.000000D+00  E=-7.507138D-01
              MO Center= -2.5D-01, -8.7D-01,  2.9D-01, r^2= 7.0D+00
   Bfn.  Coefficient  Atom+Function         Bfn.  Coefficient  Atom+Function  
  ----- ------------  ---------------      ----- ------------  ---------------
   242     -0.172153  17 C  s                77      0.171197   6 C  s         
    81      0.167256   6 C  s         

 Vector   31  Occ=2.000000D+00  E=-7.330167D-01
              MO Center=  4.3D-01,  1.0D+00, -1.0D-01, r^2= 9.6D+00
   Bfn.  Coefficient  Atom+Function         Bfn.  Coefficient  Atom+Function  
  ----- ------------  ---------------      ----- ------------  ---------------
   212      0.200032  15 C  s               216      0.181980  15 C  s         
    92     -0.168090   7 C  s         

 Vector   32  Occ=2.000000D+00  E=-6.983937D-01
              MO Center= -2.9D-01,  1.1D-02, -1.9D-01, r^2= 7.6D+00
   Bfn.  Coefficient  Atom+Function         Bfn.  Coefficient  Atom+Function  
  ----- ------------  ---------------      ----- ------------  ---------------
    19      0.226678   2 O  py                2      0.209662   1 C  s         
     6      0.183133   1 C  s         

 Vector   33  Occ=2.000000D+00  E=-6.902383D-01
              MO Center=  9.2D-01, -4.5D-01, -3.4D-01, r^2= 9.4D+00
   Bfn.  Coefficient  Atom+Function         Bfn.  Coefficient  Atom+Function  
  ----- ------------  ---------------      ----- ------------  ---------------
   257      0.238358  18 C  s               261      0.226949  18 C  s         
   242     -0.157115  17 C  s         

 Vector   34  Occ=2.000000D+00  E=-6.617390D-01
              MO Center=  5.4D-01, -4.6D-01,  7.4D-02, r^2= 8.6D+00
   Bfn.  Coefficient  Atom+Function         Bfn.  Coefficient  Atom+Function  
  ----- ------------  ---------------      ----- ------------  ---------------
   107      0.168905   8 C  s               111      0.156460   8 C  s         

 Vector   35  Occ=2.000000D+00  E=-6.543592D-01
              MO Center= -6.9D-01,  5.4D-03,  2.8D-01, r^2= 1.1D+01
   Bfn.  Coefficient  Atom+Function         Bfn.  Coefficient  Atom+Function  
  ----- ------------  ---------------      ----- ------------  ---------------
   242      0.186630  17 C  s               246      0.183028  17 C  s         

 Vector   36  Occ=2.000000D+00  E=-6.212889D-01
              MO Center=  4.9D-01, -5.3D-01,  9.2D-02, r^2= 6.6D+00
   Bfn.  Coefficient  Atom+Function         Bfn.  Coefficient  Atom+Function  
  ----- ------------  ---------------      ----- ------------  ---------------
    62      0.162342   5 C  s                66      0.162711   5 C  s         
    19      0.157051   2 O  py        

 Vector   37  Occ=2.000000D+00  E=-5.935457D-01
              MO Center=  5.8D-01, -4.3D-02,  2.3D-01, r^2= 7.7D+00
   Bfn.  Coefficient  Atom+Function         Bfn.  Coefficient  Atom+Function  
  ----- ------------  ---------------      ----- ------------  ---------------
   156      0.166954  11 C  s               152      0.160614  11 C  s         

 Vector   38  Occ=2.000000D+00  E=-5.746379D-01
              MO Center= -5.3D-01,  8.3D-01, -1.4D-01, r^2= 7.8D+00
   Bfn.  Coefficient  Atom+Function         Bfn.  Coefficient  Atom+Function  
  ----- ------------  ---------------      ----- ------------  ---------------
    19      0.244211   2 O  py              182      0.166851  13 C  s         
   199      0.160274  14 O  py              186      0.156628  13 C  s         

 Vector   39  Occ=2.000000D+00  E=-5.656437D-01
              MO Center=  3.6D-01, -1.8D-01, -8.5D-02, r^2= 7.0D+00
   Bfn.  Coefficient  Atom+Function         Bfn.  Coefficient  Atom+Function  
  ----- ------------  ---------------      ----- ------------  ---------------
     3      0.176773   1 C  px              126     -0.151031   9 C  s         

 Vector   40  Occ=2.000000D+00  E=-5.639028D-01
              MO Center= -3.2D-01,  8.1D-01,  6.5D-04, r^2= 5.3D+00
   Bfn.  Coefficient  Atom+Function         Bfn.  Coefficient  Atom+Function  
  ----- ------------  ---------------      ----- ------------  ---------------
   199      0.229061  14 O  py              185     -0.177042  13 C  pz        
     4     -0.170573   1 C  py        

 Vector   41  Occ=2.000000D+00  E=-5.305910D-01
              MO Center=  3.5D-02,  2.2D-01, -6.3D-02, r^2= 7.1D+00
   Bfn.  Coefficient  Atom+Function         Bfn.  Coefficient  Atom+Function  
  ----- ------------  ---------------      ----- ------------  ---------------
     3      0.172637   1 C  px              199     -0.164064  14 O  py        
   185      0.150962  13 C  pz        

 Vector   42  Occ=2.000000D+00  E=-5.231420D-01
              MO Center= -5.3D-01, -1.6D-01,  3.1D-01, r^2= 7.4D+00
   Bfn.  Coefficient  Atom+Function         Bfn.  Coefficient  Atom+Function  
  ----- ------------  ---------------      ----- ------------  ---------------
    50      0.184284   4 C  pz        

 Vector   43  Occ=2.000000D+00  E=-5.002884D-01
              MO Center= -6.7D-02, -9.9D-01,  3.7D-01, r^2= 7.9D+00
   Bfn.  Coefficient  Atom+Function         Bfn.  Coefficient  Atom+Function  
  ----- ------------  ---------------      ----- ------------  ---------------
    48      0.168125   4 C  px              303     -0.154143  22 H  s         

 Vector   44  Occ=2.000000D+00  E=-4.890978D-01
              MO Center=  3.1D-01,  5.9D-01, -1.3D-01, r^2= 8.3D+00
   Bfn.  Coefficient  Atom+Function         Bfn.  Coefficient  Atom+Function  
  ----- ------------  ---------------      ----- ------------  ---------------
   155      0.156711  11 C  pz        

 Vector   45  Occ=2.000000D+00  E=-4.733929D-01
              MO Center=  8.1D-01, -1.2D-02,  1.4D-01, r^2= 8.4D+00
   Bfn.  Coefficient  Atom+Function         Bfn.  Coefficient  Atom+Function  
  ----- ------------  ---------------      ----- ------------  ---------------
    94      0.163436   7 C  py              124     -0.160437   9 C  py        

 Vector   46  Occ=2.000000D+00  E=-4.712745D-01
              MO Center= -2.5D-01, -5.0D-02,  1.3D-01, r^2= 9.4D+00
   Bfn.  Coefficient  Atom+Function         Bfn.  Coefficient  Atom+Function  
  ----- ------------  ---------------      ----- ------------  ---------------
   290      0.158354  20 O  pz              184      0.153699  13 C  py        

 Vector   47  Occ=2.000000D+00  E=-4.651010D-01
              MO Center=  4.4D-01,  2.6D-02, -3.6D-01, r^2= 8.7D+00
   Bfn.  Coefficient  Atom+Function         Bfn.  Coefficient  Atom+Function  
  ----- ------------  ---------------      ----- ------------  ---------------
   201     -0.156350  14 O  s         

 Vector   48  Occ=2.000000D+00  E=-4.544806D-01
              MO Center=  4.5D-02, -3.6D-02,  1.5D-01, r^2= 1.0D+01
   Bfn.  Coefficient  Atom+Function         Bfn.  Coefficient  Atom+Function  
  ----- ------------  ---------------      ----- ------------  ---------------
   170      0.153398  12 C  pz        

 Vector   49  Occ=2.000000D+00  E=-4.457088D-01
              MO Center= -5.6D-01, -1.1D+00, -7.2D-01, r^2= 9.3D+00
   Bfn.  Coefficient  Atom+Function         Bfn.  Coefficient  Atom+Function  
  ----- ------------  ---------------      ----- ------------  ---------------
   231      0.297150  16 O  s               229     -0.268142  16 O  py        
   230     -0.211431  16 O  pz               34      0.198189   3 C  py        
   227      0.150828  16 O  s         

 Vector   50  Occ=2.000000D+00  E=-4.349860D-01
              MO Center=  1.7D-01,  7.9D-01,  7.9D-02, r^2= 9.9D+00
   Bfn.  Coefficient  Atom+Function         Bfn.  Coefficient  Atom+Function  
  ----- ------------  ---------------      ----- ------------  ---------------
   214      0.144794  15 C  py              140      0.135832  10 C  pz        
   290     -0.135856  20 O  pz              213      0.134457  15 C  px        

 Vector   51  Occ=2.000000D+00  E=-4.279441D-01
              MO Center=  3.2D-01, -9.4D-02,  2.2D-01, r^2= 9.1D+00
   Bfn.  Coefficient  Atom+Function         Bfn.  Coefficient  Atom+Function  
  ----- ------------  ---------------      ----- ------------  ---------------
   289      0.171670  20 O  py        

 Vector   52  Occ=2.000000D+00  E=-4.240446D-01
              MO Center=  2.8D-01,  7.3D-01,  5.1D-02, r^2= 8.1D+00
   Bfn.  Coefficient  Atom+Function         Bfn.  Coefficient  Atom+Function  
  ----- ------------  ---------------      ----- ------------  ---------------
   273      0.179717  19 O  px              290     -0.160736  20 O  pz        
   259      0.152162  18 C  py              170      0.150094  12 C  pz        

 Vector   53  Occ=2.000000D+00  E=-4.190936D-01
              MO Center= -5.5D-01, -1.0D+00,  1.1D-01, r^2= 1.0D+01
   Bfn.  Coefficient  Atom+Function         Bfn.  Coefficient  Atom+Function  
  ----- ------------  ---------------      ----- ------------  ---------------
   245      0.201841  17 C  pz              229      0.163929  16 O  py        

 Vector   54  Occ=2.000000D+00  E=-4.167691D-01
              MO Center=  1.8D-01,  8.0D-01, -1.6D-01, r^2= 1.0D+01
   Bfn.  Coefficient  Atom+Function         Bfn.  Coefficient  Atom+Function  
  ----- ------------  ---------------      ----- ------------  ---------------
   213      0.179642  15 C  px               65      0.174592   5 C  pz        
   153      0.153190  11 C  px        

 Vector   55  Occ=2.000000D+00  E=-4.092836D-01
              MO Center= -8.0D-01,  1.3D+00, -1.2D-01, r^2= 1.1D+01
   Bfn.  Coefficient  Atom+Function         Bfn.  Coefficient  Atom+Function  
  ----- ------------  ---------------      ----- ------------  ---------------
   215      0.276875  15 C  pz        

 Vector   56  Occ=2.000000D+00  E=-4.037922D-01
              MO Center=  5.0D-02,  1.0D+00, -5.8D-02, r^2= 9.2D+00
   Bfn.  Coefficient  Atom+Function         Bfn.  Coefficient  Atom+Function  
  ----- ------------  ---------------      ----- ------------  ---------------
   200      0.238984  14 O  pz              169      0.158063  12 C  py        
   204      0.151041  14 O  pz        

 Vector   57  Occ=2.000000D+00  E=-3.965381D-01
              MO Center= -9.0D-01,  3.0D-01, -3.0D-01, r^2= 1.2D+01
   Bfn.  Coefficient  Atom+Function         Bfn.  Coefficient  Atom+Function  
  ----- ------------  ---------------      ----- ------------  ---------------
   228      0.198278  16 O  px              215      0.175464  15 C  pz        
   214      0.171052  15 C  py              329      0.164264  35 H  s         
    33      0.161202   3 C  px        

 Vector   58  Occ=2.000000D+00  E=-3.939953D-01
              MO Center= -5.2D-01,  1.5D-01,  5.4D-01, r^2= 1.1D+01
   Bfn.  Coefficient  Atom+Function         Bfn.  Coefficient  Atom+Function  
  ----- ------------  ---------------      ----- ------------  ---------------
   290      0.184369  20 O  pz              274      0.177935  19 O  py        
   214      0.153377  15 C  py        

 Vector   59  Occ=2.000000D+00  E=-3.911984D-01
              MO Center= -3.2D-01,  2.3D-01,  1.0D-01, r^2= 1.0D+01
   Bfn.  Coefficient  Atom+Function         Bfn.  Coefficient  Atom+Function  
  ----- ------------  ---------------      ----- ------------  ---------------
   273      0.210847  19 O  px              200     -0.162651  14 O  pz        
   289      0.161742  20 O  py               94     -0.150201   7 C  py        

 Vector   60  Occ=2.000000D+00  E=-3.828819D-01
              MO Center=  4.3D-01, -1.5D+00,  2.9D-02, r^2= 9.3D+00
   Bfn.  Coefficient  Atom+Function         Bfn.  Coefficient  Atom+Function  
  ----- ------------  ---------------      ----- ------------  ---------------
   258      0.220299  18 C  px              243      0.205210  17 C  px        
    93      0.195121   7 C  px              108     -0.195859   8 C  px        

 Vector   61  Occ=2.000000D+00  E=-3.787970D-01
              MO Center= -1.1D-01, -7.5D-01,  2.0D-01, r^2= 1.0D+01
   Bfn.  Coefficient  Atom+Function         Bfn.  Coefficient  Atom+Function  
  ----- ------------  ---------------      ----- ------------  ---------------
    49      0.192491   4 C  py              245      0.179886  17 C  pz        
    20     -0.155574   2 O  pz        

 Vector   62  Occ=2.000000D+00  E=-3.685217D-01
              MO Center=  1.0D+00,  3.3D-01, -5.4D-01, r^2= 9.4D+00
   Bfn.  Coefficient  Atom+Function         Bfn.  Coefficient  Atom+Function  
  ----- ------------  ---------------      ----- ------------  ---------------
   259      0.210761  18 C  py              343     -0.179569  42 H  s         
   258     -0.171927  18 C  px              275      0.169534  19 O  pz        
   344     -0.169063  42 H  s               154      0.165190  11 C  py        

 Vector   63  Occ=2.000000D+00  E=-3.668440D-01
              MO Center= -6.2D-02, -1.1D+00,  2.9D-01, r^2= 9.9D+00
   Bfn.  Coefficient  Atom+Function         Bfn.  Coefficient  Atom+Function  
  ----- ------------  ---------------      ----- ------------  ---------------
   244     -0.231700  17 C  py               49      0.210680   4 C  py        
   259      0.159107  18 C  py        

 Vector   64  Occ=2.000000D+00  E=-3.620231D-01
              MO Center=  7.0D-01, -2.3D-01,  1.4D-01, r^2= 9.2D+00
   Bfn.  Coefficient  Atom+Function         Bfn.  Coefficient  Atom+Function  
  ----- ------------  ---------------      ----- ------------  ---------------
   170      0.190633  12 C  pz               65      0.166668   5 C  pz        
   125      0.167434   9 C  pz              260     -0.165304  18 C  pz        
    95     -0.154594   7 C  pz        

 Vector   65  Occ=2.000000D+00  E=-3.535423D-01
              MO Center= -4.1D-01,  7.8D-01,  1.3D-01, r^2= 7.8D+00
   Bfn.  Coefficient  Atom+Function         Bfn.  Coefficient  Atom+Function  
  ----- ------------  ---------------      ----- ------------  ---------------
    20      0.225816   2 O  pz              288     -0.187213  20 O  px        
   274     -0.184364  19 O  py              275     -0.184699  19 O  pz        
   169     -0.159173  12 C  py        

 Vector   66  Occ=2.000000D+00  E=-3.447028D-01
              MO Center=  1.6D-01, -5.3D-01,  8.5D-02, r^2= 9.4D+00
   Bfn.  Coefficient  Atom+Function         Bfn.  Coefficient  Atom+Function  
  ----- ------------  ---------------      ----- ------------  ---------------
   243      0.176676  17 C  px               63      0.171457   5 C  px        

 Vector   67  Occ=2.000000D+00  E=-3.428958D-01
              MO Center=  3.0D-01, -4.0D-01, -5.3D-02, r^2= 9.3D+00
   Bfn.  Coefficient  Atom+Function         Bfn.  Coefficient  Atom+Function  
  ----- ------------  ---------------      ----- ------------  ---------------
    20      0.163533   2 O  pz              228      0.156533  16 O  px        

 Vector   68  Occ=2.000000D+00  E=-3.361143D-01
              MO Center=  8.3D-01, -7.4D-01,  4.6D-01, r^2= 7.5D+00
   Bfn.  Coefficient  Atom+Function         Bfn.  Coefficient  Atom+Function  
  ----- ------------  ---------------      ----- ------------  ---------------
    95      0.189760   7 C  pz              110     -0.184221   8 C  pz        
    63      0.154909   5 C  px        

 Vector   69  Occ=2.000000D+00  E=-3.257001D-01
              MO Center=  7.6D-01,  3.2D-01, -2.2D-01, r^2= 7.4D+00
   Bfn.  Coefficient  Atom+Function         Bfn.  Coefficient  Atom+Function  
  ----- ------------  ---------------      ----- ------------  ---------------
   200      0.193268  14 O  pz              155     -0.166596  11 C  pz        

 Vector   70  Occ=2.000000D+00  E=-3.195691D-01
              MO Center=  1.6D+00, -6.1D-01, -3.1D-01, r^2= 6.1D+00
   Bfn.  Coefficient  Atom+Function         Bfn.  Coefficient  Atom+Function  
  ----- ------------  ---------------      ----- ------------  ---------------
   260     -0.256236  18 C  pz              125      0.235707   9 C  pz        
   140     -0.169562  10 C  pz              314     -0.168601  27 H  s         
   318     -0.161911  29 H  s               228      0.158490  16 O  px        
   264     -0.157899  18 C  pz        

 Vector   71  Occ=2.000000D+00  E=-3.119952D-01
              MO Center= -6.6D-01, -2.1D-01, -7.0D-01, r^2= 6.9D+00
   Bfn.  Coefficient  Atom+Function         Bfn.  Coefficient  Atom+Function  
  ----- ------------  ---------------      ----- ------------  ---------------
    18      0.331264   2 O  px              228     -0.255570  16 O  px        
   198     -0.247072  14 O  px               22      0.243451   2 O  px        
   232     -0.179847  16 O  px              202     -0.177311  14 O  px        

 Vector   72  Occ=2.000000D+00  E=-3.027720D-01
              MO Center=  1.0D+00,  5.2D-02,  9.0D-02, r^2= 7.2D+00
   Bfn.  Coefficient  Atom+Function         Bfn.  Coefficient  Atom+Function  
  ----- ------------  ---------------      ----- ------------  ---------------
   124      0.234666   9 C  py              139     -0.213080  10 C  py        
   109     -0.206769   8 C  py              154      0.181383  11 C  py        

 Vector   73  Occ=2.000000D+00  E=-3.008050D-01
              MO Center=  7.9D-01,  4.3D-01,  2.4D-01, r^2= 7.5D+00
   Bfn.  Coefficient  Atom+Function         Bfn.  Coefficient  Atom+Function  
  ----- ------------  ---------------      ----- ------------  ---------------
   138      0.207227  10 C  px              290     -0.174434  20 O  pz        
   168      0.165754  12 C  px              124      0.162172   9 C  py        
   123     -0.159241   9 C  px        

 Vector   74  Occ=2.000000D+00  E=-2.731197D-01
              MO Center= -1.5D+00, -2.3D+00, -1.0D+00, r^2= 3.2D+00
   Bfn.  Coefficient  Atom+Function         Bfn.  Coefficient  Atom+Function  
  ----- ------------  ---------------      ----- ------------  ---------------
   230      0.478324  16 O  pz              234      0.324895  16 O  pz        
   229     -0.279932  16 O  py               50      0.211124   4 C  pz        
    51     -0.205417   4 C  s               233     -0.187720  16 O  py        
    54      0.183438   4 C  pz               21      0.164910   2 O  s         

 Vector   75  Occ=2.000000D+00  E=-2.699285D-01
              MO Center= -5.2D-01,  7.4D-01, -5.6D-02, r^2= 5.4D+00
   Bfn.  Coefficient  Atom+Function         Bfn.  Coefficient  Atom+Function  
  ----- ------------  ---------------      ----- ------------  ---------------
   198      0.393353  14 O  px              202      0.287942  14 O  px        
   288      0.213104  20 O  px              289      0.170088  20 O  py        

 Vector   76  Occ=2.000000D+00  E=-2.529382D-01
              MO Center= -5.1D-01,  1.2D+00,  7.3D-01, r^2= 3.8D+00
   Bfn.  Coefficient  Atom+Function         Bfn.  Coefficient  Atom+Function  
  ----- ------------  ---------------      ----- ------------  ---------------
   288      0.351810  20 O  px              273     -0.300630  19 O  px        
   292      0.261109  20 O  px              198     -0.227114  14 O  px        
   289      0.213261  20 O  py              274     -0.205148  19 O  py        
   277     -0.203529  19 O  px              171      0.196240  12 C  s         
   202     -0.171572  14 O  px              293      0.151900  20 O  py        

 Vector   77  Occ=0.000000D+00  E=-1.054128D-02
              MO Center= -7.3D-01,  1.3D+00,  1.1D+00, r^2= 3.7D+00
   Bfn.  Coefficient  Atom+Function         Bfn.  Coefficient  Atom+Function  
  ----- ------------  ---------------      ----- ------------  ---------------
   291     -0.514535  20 O  s               276      0.487568  19 O  s         
   277      0.325939  19 O  px              274     -0.319257  19 O  py        
     6      0.317162   1 C  s               273      0.313576  19 O  px        
   278     -0.305777  19 O  py              289     -0.299754  20 O  py        
   332     -0.285917  36 H  s                66     -0.277094   5 C  s         

 Vector   78  Occ=0.000000D+00  E=-5.975442D-03
              MO Center= -1.4D+00, -1.8D+00, -6.5D-01, r^2= 3.5D+00
   Bfn.  Coefficient  Atom+Function         Bfn.  Coefficient  Atom+Function  
  ----- ------------  ---------------      ----- ------------  ---------------
    33      0.487797   3 C  px               37      0.411639   3 C  px        
   228     -0.359898  16 O  px              232     -0.361356  16 O  px        
   304      0.325789  22 H  s                66     -0.214933   5 C  s         
    18     -0.208686   2 O  px              246     -0.196677  17 C  s         
   306      0.195845  23 H  s                22     -0.186997   2 O  px        

 Vector   79  Occ=0.000000D+00  E= 5.031622D-02
              MO Center=  2.5D-01, -1.0D-01,  4.3D-01, r^2= 8.1D+00
   Bfn.  Coefficient  Atom+Function         Bfn.  Coefficient  Atom+Function  
  ----- ------------  ---------------      ----- ------------  ---------------
   318      0.559004  29 H  s               302      0.515743  21 H  s         
   141     -0.496490  10 C  s               306      0.498060  23 H  s         
    51     -0.421281   4 C  s                 9     -0.414479   1 C  pz        
    21     -0.409618   2 O  s               111     -0.401303   8 C  s         
   310      0.399783  25 H  s               156     -0.386469  11 C  s         

 Vector   80  Occ=0.000000D+00  E= 7.947002D-02
              MO Center=  1.0D+00, -1.9D-01,  1.2D-01, r^2= 1.1D+01
   Bfn.  Coefficient  Atom+Function         Bfn.  Coefficient  Atom+Function  
  ----- ------------  ---------------      ----- ------------  ---------------
   111      0.791650   8 C  s               316     -0.686721  28 H  s         
   304      0.657123  22 H  s                51     -0.636569   4 C  s         
   302      0.586607  21 H  s               156      0.571241  11 C  s         
   322     -0.559096  31 H  s               312     -0.526516  26 H  s         
   261      0.489507  18 C  s               126      0.476269   9 C  s         

 Vector   81  Occ=0.000000D+00  E= 8.576793D-02
              MO Center=  1.9D-01,  1.3D+00,  2.9D-01, r^2= 1.2D+01
   Bfn.  Coefficient  Atom+Function         Bfn.  Coefficient  Atom+Function  
  ----- ------------  ---------------      ----- ------------  ---------------
   171      0.832074  12 C  s               216      0.708921  15 C  s         
   156      0.702626  11 C  s               324     -0.681711  32 H  s         
   306      0.561378  23 H  s               326     -0.541336  33 H  s         
    96     -0.528834   7 C  s               330     -0.527166  35 H  s         
   310      0.501176  25 H  s               322     -0.482127  31 H  s         

 Vector   82  Occ=0.000000D+00  E= 9.462685D-02
              MO Center= -6.4D-01,  4.0D-01,  4.5D-01, r^2= 1.2D+01
   Bfn.  Coefficient  Atom+Function         Bfn.  Coefficient  Atom+Function  
  ----- ------------  ---------------      ----- ------------  ---------------
   304      0.728490  22 H  s               324      0.680442  32 H  s         
    51     -0.651688   4 C  s               246     -0.653645  17 C  s         
     6     -0.598925   1 C  s               338      0.485462  39 H  s         
   306      0.435855  23 H  s               334      0.378224  37 H  s         
    96     -0.359780   7 C  s               310      0.359466  25 H  s         

 Vector   83  Occ=0.000000D+00  E= 9.949434D-02
              MO Center=  1.1D+00, -1.3D+00, -2.7D-01, r^2= 9.0D+00
   Bfn.  Coefficient  Atom+Function         Bfn.  Coefficient  Atom+Function  
  ----- ------------  ---------------      ----- ------------  ---------------
   261      1.013483  18 C  s                96      0.947132   7 C  s         
   308     -0.874638  24 H  s               312     -0.573217  26 H  s         
    36     -0.520087   3 C  s               318      0.518741  29 H  s         
   340     -0.489106  40 H  s               306      0.466409  23 H  s         
   344     -0.451847  42 H  s               342     -0.428564  41 H  s         

 Vector   84  Occ=0.000000D+00  E= 1.101655D-01
              MO Center= -2.1D-01,  2.2D-02,  5.4D-01, r^2= 1.5D+01
   Bfn.  Coefficient  Atom+Function         Bfn.  Coefficient  Atom+Function  
  ----- ------------  ---------------      ----- ------------  ---------------
   246      0.861578  17 C  s               216      0.848201  15 C  s         
   171      0.672580  12 C  s               310     -0.668875  25 H  s         
    96      0.643446   7 C  s               304      0.619294  22 H  s         
   330     -0.606480  35 H  s               302      0.591209  21 H  s         
     6     -0.556164   1 C  s               126     -0.549807   9 C  s         

 Vector   85  Occ=0.000000D+00  E= 1.151802D-01
              MO Center= -1.1D-01,  1.3D+00, -7.5D-02, r^2= 1.3D+01
   Bfn.  Coefficient  Atom+Function         Bfn.  Coefficient  Atom+Function  
  ----- ------------  ---------------      ----- ------------  ---------------
   216      1.295255  15 C  s               156     -1.168865  11 C  s         
   328     -0.902327  34 H  s               111      0.749427   8 C  s         
   312     -0.642103  26 H  s               330     -0.544725  35 H  s         
   302     -0.439236  21 H  s               320      0.421067  30 H  s         
   186      0.411479  13 C  s               332     -0.397678  36 H  s         

 Vector   86  Occ=0.000000D+00  E= 1.212875D-01
              MO Center= -1.4D-01, -1.3D-02,  2.6D-01, r^2= 1.5D+01
   Bfn.  Coefficient  Atom+Function         Bfn.  Coefficient  Atom+Function  
  ----- ------------  ---------------      ----- ------------  ---------------
   246      1.227426  17 C  s               334     -0.695862  37 H  s         
   336     -0.599398  38 H  s               326     -0.548813  33 H  s         
   324      0.521965  32 H  s               322     -0.493014  31 H  s         
   216     -0.458118  15 C  s               174      0.451096  12 C  pz        
   320      0.453276  30 H  s               126      0.440439   9 C  s         

 Vector   87  Occ=0.000000D+00  E= 1.301509D-01
              MO Center=  3.1D-01,  3.4D-01,  2.3D-01, r^2= 1.1D+01
   Bfn.  Coefficient  Atom+Function         Bfn.  Coefficient  Atom+Function  
  ----- ------------  ---------------      ----- ------------  ---------------
   216      0.791499  15 C  s               111     -0.702722   8 C  s         
   328     -0.620578  34 H  s               314      0.596898  27 H  s         
   261      0.568747  18 C  s               310      0.498121  25 H  s         
    83      0.491786   6 C  py              316     -0.483016  28 H  s         
   201     -0.445595  14 O  s               171      0.426534  12 C  s         

 Vector   88  Occ=0.000000D+00  E= 1.348065D-01
              MO Center=  1.1D+00,  5.0D-02, -6.0D-01, r^2= 1.0D+01
   Bfn.  Coefficient  Atom+Function         Bfn.  Coefficient  Atom+Function  
  ----- ------------  ---------------      ----- ------------  ---------------
   342      0.905939  41 H  s               320      0.689476  30 H  s         
   171      0.660914  12 C  s               246     -0.602790  17 C  s         
   263     -0.524846  18 C  py              156     -0.489583  11 C  s         
   312     -0.463958  26 H  s                 8      0.412404   1 C  py        
   316      0.413299  28 H  s               306     -0.394288  23 H  s         

 Vector   89  Occ=0.000000D+00  E= 1.393369D-01
              MO Center=  1.4D-02,  1.9D-01,  3.6D-02, r^2= 1.4D+01
   Bfn.  Coefficient  Atom+Function         Bfn.  Coefficient  Atom+Function  
  ----- ------------  ---------------      ----- ------------  ---------------
   332      0.760572  36 H  s               334      0.663058  37 H  s         
   344     -0.589403  42 H  s                 6      0.516810   1 C  s         
   261      0.516714  18 C  s               314      0.516894  27 H  s         
   328     -0.493929  34 H  s               141     -0.490138  10 C  s         
    51      0.453771   4 C  s               114     -0.442716   8 C  pz        

 Vector   90  Occ=0.000000D+00  E= 1.447588D-01
              MO Center= -4.6D-01,  6.0D-01,  3.9D-01, r^2= 1.6D+01
   Bfn.  Coefficient  Atom+Function         Bfn.  Coefficient  Atom+Function  
  ----- ------------  ---------------      ----- ------------  ---------------
   330      1.014948  35 H  s               336     -0.801774  38 H  s         
    66     -0.720073   5 C  s                96      0.564997   7 C  s         
   328     -0.530535  34 H  s               216     -0.527103  15 C  s         
   318     -0.513048  29 H  s               249     -0.478330  17 C  pz        
   141      0.462612  10 C  s               246      0.447730  17 C  s         

 Vector   91  Occ=0.000000D+00  E= 1.493930D-01
              MO Center=  1.0D+00, -8.1D-01, -2.6D-01, r^2= 1.3D+01
   Bfn.  Coefficient  Atom+Function         Bfn.  Coefficient  Atom+Function  
  ----- ------------  ---------------      ----- ------------  ---------------
   246      1.111651  17 C  s               344     -0.885385  42 H  s         
    96     -0.670226   7 C  s               342      0.622655  41 H  s         
   263     -0.602899  18 C  py              308      0.590479  24 H  s         
   338     -0.590472  39 H  s               126      0.552248   9 C  s         
     6     -0.536098   1 C  s               314      0.532257  27 H  s         

 Vector   92  Occ=0.000000D+00  E= 1.544488D-01
              MO Center=  1.6D+00,  3.1D-01,  2.2D-01, r^2= 1.1D+01
   Bfn.  Coefficient  Atom+Function         Bfn.  Coefficient  Atom+Function  
  ----- ------------  ---------------      ----- ------------  ---------------
   316      1.069717  28 H  s               326     -0.826380  33 H  s         
   261      0.814099  18 C  s               126     -0.800360   9 C  s         
   171      0.685825  12 C  s               127     -0.673878   9 C  px        
   314     -0.595298  27 H  s               318     -0.598185  29 H  s         
   344     -0.524434  42 H  s               174      0.459768  12 C  pz        

 Vector   93  Occ=0.000000D+00  E= 1.609924D-01
              MO Center=  1.9D-01, -7.1D-02,  4.6D-01, r^2= 1.6D+01
   Bfn.  Coefficient  Atom+Function         Bfn.  Coefficient  Atom+Function  
  ----- ------------  ---------------      ----- ------------  ---------------
   216     -0.806610  15 C  s               171      0.794438  12 C  s         
   338      0.659641  39 H  s               312     -0.605121  26 H  s         
   326     -0.595013  33 H  s               334     -0.585572  37 H  s         
   330      0.581452  35 H  s               261     -0.552898  18 C  s         
   318      0.533870  29 H  s               324     -0.530003  32 H  s         

 Vector   94  Occ=0.000000D+00  E= 1.652915D-01
              MO Center=  2.0D-01, -1.6D+00,  3.9D-01, r^2= 1.1D+01
   Bfn.  Coefficient  Atom+Function         Bfn.  Coefficient  Atom+Function  
  ----- ------------  ---------------      ----- ------------  ---------------
   338      0.953951  39 H  s                51      0.740330   4 C  s         
    36     -0.693028   3 C  s               261      0.636511  18 C  s         
    96     -0.594580   7 C  s               334     -0.595768  37 H  s         
   308      0.577460  24 H  s               310     -0.538772  25 H  s         
   322      0.518970  31 H  s               344     -0.504834  42 H  s         

 Vector   95  Occ=0.000000D+00  E= 1.699521D-01
              MO Center= -1.1D+00,  1.3D+00,  1.3D-02, r^2= 1.4D+01
   Bfn.  Coefficient  Atom+Function         Bfn.  Coefficient  Atom+Function  
  ----- ------------  ---------------      ----- ------------  ---------------
   332     -1.015721  36 H  s               328      0.966358  34 H  s         
   334      0.729955  37 H  s               217      0.691034  15 C  px        
   314      0.554825  27 H  s               304     -0.524817  22 H  s         
   219     -0.510319  15 C  pz               51      0.499865   4 C  s         
   246     -0.498159  17 C  s               247      0.480499  17 C  px        

 Vector   96  Occ=0.000000D+00  E= 1.748311D-01
              MO Center= -3.3D-01,  1.5D-01,  3.1D-01, r^2= 1.7D+01
   Bfn.  Coefficient  Atom+Function         Bfn.  Coefficient  Atom+Function  
  ----- ------------  ---------------      ----- ------------  ---------------
   330      0.974270  35 H  s               336      0.854876  38 H  s         
   219     -0.704447  15 C  pz              332     -0.691923  36 H  s         
   338     -0.617542  39 H  s               306      0.578936  23 H  s         
   111      0.551096   8 C  s                81     -0.523338   6 C  s         
   249      0.516390  17 C  pz               98     -0.499578   7 C  py        

 Vector   97  Occ=0.000000D+00  E= 1.806190D-01
              MO Center=  8.7D-01,  1.2D-01,  3.6D-01, r^2= 1.3D+01
   Bfn.  Coefficient  Atom+Function         Bfn.  Coefficient  Atom+Function  
  ----- ------------  ---------------      ----- ------------  ---------------
   111      1.284056   8 C  s               322      1.013017  31 H  s         
   171      0.908912  12 C  s               156     -0.671269  11 C  s         
    66     -0.647887   5 C  s               324     -0.623457  32 H  s         
    51      0.619933   4 C  s               306      0.598445  23 H  s         
   314     -0.549580  27 H  s               158     -0.531525  11 C  py        

 Vector   98  Occ=0.000000D+00  E= 1.816719D-01
              MO Center= -3.5D-01, -5.2D-01,  2.0D-01, r^2= 1.3D+01
   Bfn.  Coefficient  Atom+Function         Bfn.  Coefficient  Atom+Function  
  ----- ------------  ---------------      ----- ------------  ---------------
    66      1.001121   5 C  s               336     -0.743353  38 H  s         
   261     -0.670945  18 C  s               330      0.616148  35 H  s         
   340      0.609979  40 H  s               306     -0.604910  23 H  s         
   218     -0.559691  15 C  py              310      0.550490  25 H  s         
   248     -0.547006  17 C  py               96     -0.536833   7 C  s         

 Vector   99  Occ=0.000000D+00  E= 1.863239D-01
              MO Center=  4.8D-01,  6.7D-01, -3.0D-02, r^2= 1.2D+01
   Bfn.  Coefficient  Atom+Function         Bfn.  Coefficient  Atom+Function  
  ----- ------------  ---------------      ----- ------------  ---------------
   126      0.940190   9 C  s               216     -0.858369  15 C  s         
    66      0.847188   5 C  s               186      0.832321  13 C  s         
   156     -0.789852  11 C  s                96     -0.727864   7 C  s         
   322      0.664821  31 H  s               217     -0.595239  15 C  px        
   306     -0.588723  23 H  s               310      0.583976  25 H  s         

 Vector  100  Occ=0.000000D+00  E= 1.917078D-01
              MO Center=  5.0D-01,  3.5D-01, -1.7D-01, r^2= 1.1D+01
   Bfn.  Coefficient  Atom+Function         Bfn.  Coefficient  Atom+Function  
  ----- ------------  ---------------      ----- ------------  ---------------
   111      1.002963   8 C  s                96     -0.834771   7 C  s         
    81      0.798535   6 C  s                 6     -0.741675   1 C  s         
    36     -0.687014   3 C  s               326      0.678333  33 H  s         
   174     -0.575463  12 C  pz              128      0.546527   9 C  py        
   141     -0.526319  10 C  s               344      0.526777  42 H  s         

 Vector  101  Occ=0.000000D+00  E= 1.991597D-01
              MO Center=  8.8D-01, -2.7D-01, -1.8D-01, r^2= 1.1D+01
   Bfn.  Coefficient  Atom+Function         Bfn.  Coefficient  Atom+Function  
  ----- ------------  ---------------      ----- ------------  ---------------
   261      1.055137  18 C  s                 6     -0.790407   1 C  s         
   344     -0.653785  42 H  s               322     -0.613813  31 H  s         
   340     -0.607734  40 H  s               314     -0.548615  27 H  s         
   126     -0.538547   9 C  s               334      0.515947  37 H  s         
   144     -0.502965  10 C  pz               66     -0.486241   5 C  s         

 Vector  102  Occ=0.000000D+00  E= 2.012101D-01
              MO Center=  3.7D-01, -6.1D-01,  3.9D-01, r^2= 1.0D+01
   Bfn.  Coefficient  Atom+Function         Bfn.  Coefficient  Atom+Function  
  ----- ------------  ---------------      ----- ------------  ---------------
    81      0.936953   6 C  s               111     -0.772586   8 C  s         
   310     -0.756143  25 H  s                51     -0.700188   4 C  s         
   312      0.695549  26 H  s                 7     -0.685583   1 C  px        
   302     -0.579064  21 H  s                69     -0.545549   5 C  pz        
   306      0.543809  23 H  s                52     -0.524069   4 C  px        

 Vector  103  Occ=0.000000D+00  E= 2.117389D-01
              MO Center=  1.5D-01,  3.1D-01,  2.5D-01, r^2= 1.0D+01
   Bfn.  Coefficient  Atom+Function         Bfn.  Coefficient  Atom+Function  
  ----- ------------  ---------------      ----- ------------  ---------------
    66      1.171986   5 C  s                81     -0.908726   6 C  s         
    36     -0.754191   3 C  s                54     -0.747167   4 C  pz        
   159     -0.590706  11 C  pz              320     -0.576149  30 H  s         
    96     -0.561824   7 C  s               172      0.564437  12 C  px        
   189     -0.552610  13 C  pz              304      0.549584  22 H  s         

 Vector  104  Occ=0.000000D+00  E= 2.138494D-01
              MO Center=  2.8D-01, -1.0D-01, -4.6D-02, r^2= 1.3D+01
   Bfn.  Coefficient  Atom+Function         Bfn.  Coefficient  Atom+Function  
  ----- ------------  ---------------      ----- ------------  ---------------
   186      1.480027  13 C  s               216     -0.852535  15 C  s         
   172      0.616235  12 C  px              344     -0.553283  42 H  s         
   340      0.549406  40 H  s                99     -0.544551   7 C  pz        
    53     -0.538613   4 C  py              312      0.530680  26 H  s         
   310      0.527403  25 H  s               304      0.504826  22 H  s         

 Vector  105  Occ=0.000000D+00  E= 2.171132D-01
              MO Center=  7.2D-01, -8.6D-02,  3.2D-01, r^2= 1.1D+01
   Bfn.  Coefficient  Atom+Function         Bfn.  Coefficient  Atom+Function  
  ----- ------------  ---------------      ----- ------------  ---------------
   141      1.224873  10 C  s               186      1.065151  13 C  s         
   246     -0.916422  17 C  s                51      0.897236   4 C  s         
   171     -0.891884  12 C  s               261     -0.883789  18 C  s         
   128     -0.798516   9 C  py               81     -0.723640   6 C  s         
    96      0.709723   7 C  s               111     -0.685601   8 C  s         

 Vector  106  Occ=0.000000D+00  E= 2.196466D-01
              MO Center=  1.4D+00, -2.0D-01, -3.2D-01, r^2= 1.0D+01
   Bfn.  Coefficient  Atom+Function         Bfn.  Coefficient  Atom+Function  
  ----- ------------  ---------------      ----- ------------  ---------------
   126      1.656675   9 C  s               261     -1.149657  18 C  s         
   186     -1.045005  13 C  s               141     -0.810230  10 C  s         
   156      0.779221  11 C  s               342      0.782087  41 H  s         
   308     -0.654772  24 H  s               318      0.655741  29 H  s         
   312      0.644838  26 H  s                51      0.627933   4 C  s         

 Vector  107  Occ=0.000000D+00  E= 2.212298D-01
              MO Center=  8.2D-01,  1.5D-01,  1.4D-01, r^2= 1.1D+01
   Bfn.  Coefficient  Atom+Function         Bfn.  Coefficient  Atom+Function  
  ----- ------------  ---------------      ----- ------------  ---------------
   141      1.305651  10 C  s                96      1.166198   7 C  s         
   186     -1.064197  13 C  s               156     -0.716051  11 C  s         
   316     -0.699919  28 H  s               127      0.670174   9 C  px        
    81     -0.606580   6 C  s               308     -0.606090  24 H  s         
   111     -0.565610   8 C  s               218     -0.564207  15 C  py        

 Vector  108  Occ=0.000000D+00  E= 2.319141D-01
              MO Center=  4.4D-01,  1.1D+00, -3.5D-01, r^2= 1.2D+01
   Bfn.  Coefficient  Atom+Function         Bfn.  Coefficient  Atom+Function  
  ----- ------------  ---------------      ----- ------------  ---------------
   186      1.214757  13 C  s               320     -1.017472  30 H  s         
   159     -0.926643  11 C  pz              188      0.895011  13 C  py        
    66     -0.866868   5 C  s               171     -0.782874  12 C  s         
   342      0.759102  41 H  s               324      0.751646  32 H  s         
   216     -0.684316  15 C  s               172      0.637755  12 C  px        

 Vector  109  Occ=0.000000D+00  E= 2.348296D-01
              MO Center=  6.2D-02, -3.0D-01, -4.9D-02, r^2= 1.0D+01
   Bfn.  Coefficient  Atom+Function         Bfn.  Coefficient  Atom+Function  
  ----- ------------  ---------------      ----- ------------  ---------------
   141      1.147069  10 C  s                51      1.131045   4 C  s         
     6     -0.907604   1 C  s                36     -0.873378   3 C  s         
    66     -0.819997   5 C  s               302      0.809517  21 H  s         
   156     -0.791134  11 C  s               342     -0.748485  41 H  s         
   171      0.729606  12 C  s               264     -0.719252  18 C  pz        

 Vector  110  Occ=0.000000D+00  E= 2.369741D-01
              MO Center=  8.8D-01, -4.8D-01, -2.3D-01, r^2= 9.8D+00
   Bfn.  Coefficient  Atom+Function         Bfn.  Coefficient  Atom+Function  
  ----- ------------  ---------------      ----- ------------  ---------------
   126      1.284885   9 C  s               340     -0.890282  40 H  s         
    36      0.862504   3 C  s               262     -0.744361  18 C  px        
   111     -0.728688   8 C  s                54      0.637450   4 C  pz        
   114      0.587262   8 C  pz               83     -0.545054   6 C  py        
   188     -0.505949  13 C  py              316     -0.499370  28 H  s         

 Vector  111  Occ=0.000000D+00  E= 2.502988D-01
              MO Center=  6.4D-01,  2.3D-01,  2.0D-02, r^2= 1.1D+01
   Bfn.  Coefficient  Atom+Function         Bfn.  Coefficient  Atom+Function  
  ----- ------------  ---------------      ----- ------------  ---------------
   187      1.100876  13 C  px              264     -0.855303  18 C  pz        
   172      0.832479  12 C  px              129     -0.805311   9 C  pz        
   112     -0.729033   8 C  px               96     -0.694725   7 C  s         
   218     -0.683263  15 C  py              171     -0.623689  12 C  s         
    53      0.613564   4 C  py              246      0.614057  17 C  s         

 Vector  112  Occ=0.000000D+00  E= 2.532928D-01
              MO Center= -2.8D-01, -3.1D-01,  7.2D-02, r^2= 1.2D+01
   Bfn.  Coefficient  Atom+Function         Bfn.  Coefficient  Atom+Function  
  ----- ------------  ---------------      ----- ------------  ---------------
    51      1.248461   4 C  s               186     -1.150929  13 C  s         
   248     -0.851794  17 C  py               66     -0.822518   5 C  s         
    53     -0.761433   4 C  py              156     -0.711734  11 C  s         
   218     -0.680807  15 C  py               68      0.613028   5 C  py        
   246     -0.612766  17 C  s               216      0.608808  15 C  s         

 Vector  113  Occ=0.000000D+00  E= 2.597873D-01
              MO Center=  5.2D-01,  7.8D-02,  2.6D-02, r^2= 9.7D+00
   Bfn.  Coefficient  Atom+Function         Bfn.  Coefficient  Atom+Function  
  ----- ------------  ---------------      ----- ------------  ---------------
   126      1.209806   9 C  s               171      1.111207  12 C  s         
   187     -0.905496  13 C  px              143      0.851224  10 C  py        
   127     -0.799244   9 C  px              156     -0.794568  11 C  s         
   111     -0.774756   8 C  s               216     -0.748933  15 C  s         
   264     -0.689660  18 C  pz               97      0.677321   7 C  px        

 Vector  114  Occ=0.000000D+00  E= 2.773269D-01
              MO Center= -3.4D-01,  5.7D-01,  1.4D-01, r^2= 8.8D+00
   Bfn.  Coefficient  Atom+Function         Bfn.  Coefficient  Atom+Function  
  ----- ------------  ---------------      ----- ------------  ---------------
     6      1.358783   1 C  s                51     -1.076220   4 C  s         
    81     -1.013213   6 C  s               187     -0.846046  13 C  px        
   141      0.792922  10 C  s               302     -0.714935  21 H  s         
   172     -0.705232  12 C  px              171      0.686160  12 C  s         
    67     -0.626678   5 C  px              246      0.629790  17 C  s         

 Vector  115  Occ=0.000000D+00  E= 2.858445D-01
              MO Center=  3.6D-01, -3.6D-01,  2.2D-02, r^2= 7.9D+00
   Bfn.  Coefficient  Atom+Function         Bfn.  Coefficient  Atom+Function  
  ----- ------------  ---------------      ----- ------------  ---------------
   141      1.249738  10 C  s               156     -1.146371  11 C  s         
   142     -1.094010  10 C  px               96     -0.993417   7 C  s         
    81     -0.971924   6 C  s                66      0.961804   5 C  s         
    68     -0.939134   5 C  py              171      0.886152  12 C  s         
   157      0.778771  11 C  px               36      0.767144   3 C  s         

 Vector  116  Occ=0.000000D+00  E= 2.949564D-01
              MO Center=  4.3D-01,  6.0D-02,  1.4D-01, r^2= 8.6D+00
   Bfn.  Coefficient  Atom+Function         Bfn.  Coefficient  Atom+Function  
  ----- ------------  ---------------      ----- ------------  ---------------
    81      1.576351   6 C  s               141      1.571640  10 C  s         
   126     -1.045213   9 C  s               158      1.026905  11 C  py        
   186     -0.971913  13 C  s               172     -0.841853  12 C  px        
    96     -0.810932   7 C  s               144     -0.793062  10 C  pz        
    67      0.737188   5 C  px               36     -0.685175   3 C  s         

 Vector  117  Occ=0.000000D+00  E= 3.037276D-01
              MO Center=  9.8D-01,  2.3D-01,  1.6D-01, r^2= 8.4D+00
   Bfn.  Coefficient  Atom+Function         Bfn.  Coefficient  Atom+Function  
  ----- ------------  ---------------      ----- ------------  ---------------
   111      1.508208   8 C  s               128      1.241071   9 C  py        
    81     -1.197453   6 C  s               156      1.025472  11 C  s         
   142     -0.995928  10 C  px              114     -0.781663   8 C  pz        
   126     -0.735397   9 C  s                82     -0.709342   6 C  px        
   171     -0.711382  12 C  s               173      0.704621  12 C  py        

 Vector  118  Occ=0.000000D+00  E= 3.117944D-01
              MO Center=  1.4D+00, -4.9D-01,  8.4D-02, r^2= 8.0D+00
   Bfn.  Coefficient  Atom+Function         Bfn.  Coefficient  Atom+Function  
  ----- ------------  ---------------      ----- ------------  ---------------
   129     -1.370899   9 C  pz              113      1.338980   8 C  py        
    97      1.288111   7 C  px              156      1.258224  11 C  s         
   171     -0.942589  12 C  s                68     -0.872130   5 C  py        
   143     -0.853610  10 C  py              112      0.798301   8 C  px        
    66      0.758562   5 C  s               159      0.733323  11 C  pz        

 Vector  119  Occ=0.000000D+00  E= 3.252425D-01
              MO Center=  3.8D-01, -4.5D-01,  7.6D-02, r^2= 7.5D+00
   Bfn.  Coefficient  Atom+Function         Bfn.  Coefficient  Atom+Function  
  ----- ------------  ---------------      ----- ------------  ---------------
    83      1.547956   6 C  py               66      1.360415   5 C  s         
   143     -1.285036  10 C  py               68      1.183445   5 C  py        
   126     -1.161880   9 C  s               111      1.151821   8 C  s         
    36      0.945902   3 C  s                 6     -0.911650   1 C  s         
   129     -0.892539   9 C  pz               96     -0.846905   7 C  s         

 Vector  120  Occ=0.000000D+00  E= 3.422763D-01
              MO Center= -8.2D-02,  2.6D-01, -7.4D-02, r^2= 8.4D+00
   Bfn.  Coefficient  Atom+Function         Bfn.  Coefficient  Atom+Function  
  ----- ------------  ---------------      ----- ------------  ---------------
    82      1.213776   6 C  px              158      1.088300  11 C  py        
   142      1.049592  10 C  px              144     -1.001790  10 C  pz        
   231     -0.952985  16 O  s                38     -0.898033   3 C  py        
    36      0.842094   3 C  s               189     -0.754560  13 C  pz        
   126     -0.731413   9 C  s               171     -0.709212  12 C  s         

 Vector  121  Occ=0.000000D+00  E= 3.591043D-01
              MO Center= -7.8D-01, -1.4D+00, -2.7D-01, r^2= 5.9D+00
   Bfn.  Coefficient  Atom+Function         Bfn.  Coefficient  Atom+Function  
  ----- ------------  ---------------      ----- ------------  ---------------
    39     -1.028805   3 C  pz               38      1.020332   3 C  py        
    54     -0.973300   4 C  pz               67     -0.859694   5 C  px        
     9      0.845959   1 C  pz               51      0.840385   4 C  s         
    96      0.841589   7 C  s                82      0.819309   6 C  px        
    23      0.785209   2 O  py               53     -0.785499   4 C  py        

 Vector  122  Occ=0.000000D+00  E= 3.834705D-01
              MO Center= -7.7D-01, -1.7D+00, -2.8D-01, r^2= 6.2D+00
   Bfn.  Coefficient  Atom+Function         Bfn.  Coefficient  Atom+Function  
  ----- ------------  ---------------      ----- ------------  ---------------
   231      1.839259  16 O  s                39      1.522993   3 C  pz        
    38      1.429817   3 C  py               53     -1.230747   4 C  py        
    66      1.160216   5 C  s                51     -1.146429   4 C  s         
    67     -0.862285   5 C  px              246     -0.814334  17 C  s         
     6      0.752700   1 C  s                37      0.753373   3 C  px        

 Vector  123  Occ=0.000000D+00  E= 4.705611D-01
              MO Center=  9.5D-01,  1.6D-02, -5.0D-01, r^2= 6.9D+00
   Bfn.  Coefficient  Atom+Function         Bfn.  Coefficient  Atom+Function  
  ----- ------------  ---------------      ----- ------------  ---------------
   156      0.588670  11 C  s               262     -0.546133  18 C  px        
     9     -0.535335   1 C  pz                6      0.495548   1 C  s         
   158     -0.483139  11 C  py              261      0.460648  18 C  s         
   173      0.454751  12 C  py               96      0.447001   7 C  s         
    21     -0.421493   2 O  s                36      0.411289   3 C  s         

 Vector  124  Occ=0.000000D+00  E= 4.911694D-01
              MO Center=  5.8D-01,  7.7D-02,  8.8D-02, r^2= 1.1D+01
   Bfn.  Coefficient  Atom+Function         Bfn.  Coefficient  Atom+Function  
  ----- ------------  ---------------      ----- ------------  ---------------
   113      0.581919   8 C  py               81      0.539237   6 C  s         
    38      0.534105   3 C  py               21     -0.462736   2 O  s         
   126     -0.389704   9 C  s               186      0.386525  13 C  s         
     9     -0.380861   1 C  pz              217     -0.380743  15 C  px        
   172      0.362406  12 C  px              247      0.361630  17 C  px        

 Vector  125  Occ=0.000000D+00  E= 4.986102D-01
              MO Center=  1.3D+00, -9.2D-01, -1.5D-01, r^2= 7.3D+00
   Bfn.  Coefficient  Atom+Function         Bfn.  Coefficient  Atom+Function  
  ----- ------------  ---------------      ----- ------------  ---------------
    83      0.575771   6 C  py              264     -0.498812  18 C  pz        
   263      0.422044  18 C  py                9     -0.396328   1 C  pz        
   128     -0.380378   9 C  py                8     -0.364924   1 C  py        
   291     -0.365494  20 O  s                36     -0.358399   3 C  s         
    84      0.346008   6 C  pz              156      0.347736  11 C  s         

 Vector  126  Occ=0.000000D+00  E= 5.057814D-01
              MO Center= -5.7D-01, -9.6D-01,  1.3D-02, r^2= 7.3D+00
   Bfn.  Coefficient  Atom+Function         Bfn.  Coefficient  Atom+Function  
  ----- ------------  ---------------      ----- ------------  ---------------
     9      0.952958   1 C  pz               21      0.770668   2 O  s         
     7      0.731749   1 C  px               81     -0.598144   6 C  s         
    38     -0.563980   3 C  py               96      0.559459   7 C  s         
    66     -0.516447   5 C  s                53      0.489507   4 C  py        
    82      0.451617   6 C  px               39      0.429868   3 C  pz        


 center of mass
 --------------
 x =  -0.08183511 y =   0.00830599 z =  -0.01373106

 moments of inertia (a.u.)
 ------------------
        5379.088170422763          -0.000000000002          -0.000000000000
          -0.000000000002        3377.945826733524           0.000000000001
          -0.000000000000           0.000000000001        6576.809321879130

     Multipole analysis of the density
     ---------------------------------

     L   x y z        total         alpha         beta         nuclear
     -   - - -        -----         -----         ----         -------
     0   0 0 0     -0.000000    -76.000000    -76.000000    152.000000

     1   1 0 0      0.832659      0.416330      0.416330      0.000000
     1   0 1 0      0.708428      0.354214      0.354214     -0.000000
     1   0 0 1      0.815160      0.407580      0.407580     -0.000000

     2   2 0 0    -86.784376   -701.221167   -701.221167   1315.657959
     2   1 1 0     -3.211831      7.361790      7.361790    -17.935411
     2   1 0 1     -3.016852     12.069227     12.069227    -27.155305
     2   0 2 0    -86.258834  -1258.724030  -1258.724030   2431.189226
     2   0 1 1     -8.132197     19.365056     19.365056    -46.862310
     2   0 0 2    -95.556825   -354.968407   -354.968407    614.379988


          -----------------------
          Electric field gradient
          -----------------------

 1 a.u. = 0.324123 10**(16) esu/cm**3  ( or statvolts/cm**2 ) = 0.97174 10**(22) v/m**2 


 ------------------------------------------------------------
   Atom      X         Y         Z
 ------------------------------------------------------------
    1 C   -1.91608   0.62439  -0.87641
 ------------------------------------------------------------

 Electric field gradient in molecular frame (a.u.)
         XX             YY             ZZ             XY             XZ             YZ
 ------------------------------------------------------------------------------------------
        0.357882      -0.285002      -0.072880      -0.021286      -0.023003      -0.068119

 Principal components (a.u.) and orientation 
 of principal axis w.r.t. absolute frame                      Asymmetry parameter eta
 --------------------------------------------------------------------------------------
        0.359598      -0.306085      -0.053513                       0.702375

        0.998425       0.040547       0.038781
       -0.027821       0.958015      -0.285364
       -0.048723       0.283835       0.957634
  

 ------------------------------------------------------------
   Atom      X         Y         Z
 ------------------------------------------------------------
    2 O   -2.00625  -1.39846  -2.63982
 ------------------------------------------------------------

 Electric field gradient in molecular frame (a.u.)
         XX             YY             ZZ             XY             XZ             YZ
 ------------------------------------------------------------------------------------------
        1.085052      -1.421012       0.335960      -0.524665       0.198045      -0.387867

 Principal components (a.u.) and orientation 
 of principal axis w.r.t. absolute frame                      Asymmetry parameter eta
 --------------------------------------------------------------------------------------
       -1.587799       1.272281       0.315518                       0.602572

        0.176934       0.930907      -0.319542
        0.968178      -0.223004      -0.113577
        0.176989       0.289278       0.940741
  

 ------------------------------------------------------------
   Atom      X         Y         Z
 ------------------------------------------------------------
    3 C   -2.72399  -3.64458  -1.58586
 ------------------------------------------------------------

 Electric field gradient in molecular frame (a.u.)
         XX             YY             ZZ             XY             XZ             YZ
 ------------------------------------------------------------------------------------------
       -0.290134      -0.016517       0.306651       0.110076       0.109761       0.126683

 Principal components (a.u.) and orientation 
 of principal axis w.r.t. absolute frame                      Asymmetry parameter eta
 --------------------------------------------------------------------------------------
        0.379972      -0.335491      -0.044481                       0.765874

        0.207079       0.952200       0.224573
        0.349455      -0.286398       0.892108
        0.913783      -0.106259      -0.392059
  

 ------------------------------------------------------------
   Atom      X         Y         Z
 ------------------------------------------------------------
    4 C   -2.46798  -3.77688   1.30578
 ------------------------------------------------------------

 Electric field gradient in molecular frame (a.u.)
         XX             YY             ZZ             XY             XZ             YZ
 ------------------------------------------------------------------------------------------
        0.010120       0.057736      -0.067856      -0.013973      -0.031736       0.018277

 Principal components (a.u.) and orientation 
 of principal axis w.r.t. absolute frame                      Asymmetry parameter eta
 --------------------------------------------------------------------------------------
       -0.080310       0.066976       0.013333                       0.667948

        0.316902      -0.339712       0.885533
       -0.092891       0.918050       0.385429
        0.943899       0.204401      -0.259375
  

 ------------------------------------------------------------
   Atom      X         Y         Z
 ------------------------------------------------------------
    5 C    0.09483  -2.55292   2.08969
 ------------------------------------------------------------

 Electric field gradient in molecular frame (a.u.)
         XX             YY             ZZ             XY             XZ             YZ
 ------------------------------------------------------------------------------------------
       -0.007292      -0.057017       0.064308      -0.030547      -0.022205       0.037649

 Principal components (a.u.) and orientation 
 of principal axis w.r.t. absolute frame                      Asymmetry parameter eta
 --------------------------------------------------------------------------------------
        0.085002      -0.076332      -0.008670                       0.796009

       -0.317287       0.344966       0.883361
        0.306184       0.918870      -0.248857
        0.897541      -0.191511       0.397169
  

 ------------------------------------------------------------
   Atom      X         Y         Z
 ------------------------------------------------------------
    6 C    0.19322   0.25174   1.12250
 ------------------------------------------------------------

 Electric field gradient in molecular frame (a.u.)
         XX             YY             ZZ             XY             XZ             YZ
 ------------------------------------------------------------------------------------------
        0.138100       0.000846      -0.138946       0.093738       0.092135      -0.244447

 Principal components (a.u.) and orientation 
 of principal axis w.r.t. absolute frame                      Asymmetry parameter eta
 --------------------------------------------------------------------------------------
       -0.357446       0.198554       0.158892                       0.110959

       -0.254076       0.562296       0.786936
        0.589568       0.735036      -0.334859
        0.766717      -0.378873       0.518267
  

 ------------------------------------------------------------
   Atom      X         Y         Z
 ------------------------------------------------------------
    7 C    2.27956  -4.29446   1.24197
 ------------------------------------------------------------

 Electric field gradient in molecular frame (a.u.)
         XX             YY             ZZ             XY             XZ             YZ
 ------------------------------------------------------------------------------------------
       -0.018770      -0.010606       0.029376       0.048178       0.020918      -0.020956

 Principal components (a.u.) and orientation 
 of principal axis w.r.t. absolute frame                      Asymmetry parameter eta
 --------------------------------------------------------------------------------------
       -0.071698       0.038355       0.033343                       0.069907

        0.704386       0.028337       0.709251
       -0.651857      -0.369639       0.662155
       -0.280930       0.928743       0.241897
  

 ------------------------------------------------------------
   Atom      X         Y         Z
 ------------------------------------------------------------
    8 C    4.84492  -3.03542   1.17456
 ------------------------------------------------------------

 Electric field gradient in molecular frame (a.u.)
         XX             YY             ZZ             XY             XZ             YZ
 ------------------------------------------------------------------------------------------
       -0.019420       0.011631       0.007789      -0.006477      -0.010582       0.008239

 Principal components (a.u.) and orientation 
 of principal axis w.r.t. absolute frame                      Asymmetry parameter eta
 --------------------------------------------------------------------------------------
       -0.023421       0.021557       0.001864                       0.840823

        0.949870      -0.278670      -0.141738
        0.106432       0.714495      -0.691497
        0.293971       0.641747       0.708337
  

 ------------------------------------------------------------
   Atom      X         Y         Z
 ------------------------------------------------------------
    9 C    4.82661  -0.71835  -0.53835
 ------------------------------------------------------------

 Electric field gradient in molecular frame (a.u.)
         XX             YY             ZZ             XY             XZ             YZ
 ------------------------------------------------------------------------------------------
        0.003244       0.009850      -0.013093       0.025789       0.011501      -0.008321

 Principal components (a.u.) and orientation 
 of principal axis w.r.t. absolute frame                      Asymmetry parameter eta
 --------------------------------------------------------------------------------------
        0.032590      -0.030769      -0.001821                       0.888229

        0.666875       0.594722       0.448980
        0.744470      -0.505640      -0.435996
        0.032274      -0.625007       0.779952
  

 ------------------------------------------------------------
   Atom      X         Y         Z
 ------------------------------------------------------------
   10 C    2.93638   1.22356   0.53392
 ------------------------------------------------------------

 Electric field gradient in molecular frame (a.u.)
         XX             YY             ZZ             XY             XZ             YZ
 ------------------------------------------------------------------------------------------
       -0.072790       0.009448       0.063342      -0.054877       0.005413       0.009537

 Principal components (a.u.) and orientation 
 of principal axis w.r.t. absolute frame                      Asymmetry parameter eta
 --------------------------------------------------------------------------------------
       -0.100750       0.065163       0.035587                       0.293554

        0.891842      -0.046305      -0.449970
        0.448927       0.212679       0.867890
       -0.055511       0.976024      -0.210463
  

 ------------------------------------------------------------
   Atom      X         Y         Z
 ------------------------------------------------------------
   11 C    3.11041   3.73543  -0.92487
 ------------------------------------------------------------

 Electric field gradient in molecular frame (a.u.)
         XX             YY             ZZ             XY             XZ             YZ
 ------------------------------------------------------------------------------------------
        0.002302      -0.040027       0.037725       0.009043       0.038987       0.019071

 Principal components (a.u.) and orientation 
 of principal axis w.r.t. absolute frame                      Asymmetry parameter eta
 --------------------------------------------------------------------------------------
        0.066934      -0.044453      -0.022480                       0.328283

        0.526468       0.000175       0.850195
        0.192178       0.974094      -0.119203
        0.828190      -0.226145      -0.512796
  

 ------------------------------------------------------------
   Atom      X         Y         Z
 ------------------------------------------------------------
   12 C    1.30253   5.77650   0.01879
 ------------------------------------------------------------

 Electric field gradient in molecular frame (a.u.)
         XX             YY             ZZ             XY             XZ             YZ
 ------------------------------------------------------------------------------------------
       -0.055726       0.006988       0.048737      -0.024244       0.002753      -0.006442

 Principal components (a.u.) and orientation 
 of principal axis w.r.t. absolute frame                      Asymmetry parameter eta
 --------------------------------------------------------------------------------------
       -0.064007       0.050139       0.013868                       0.566676

        0.946464       0.067737      -0.315623
        0.322776      -0.184439       0.928331
       -0.004670       0.980507       0.196428
  

 ------------------------------------------------------------
   Atom      X         Y         Z
 ------------------------------------------------------------
   13 C   -1.45242   4.88517  -0.02872
 ------------------------------------------------------------

 Electric field gradient in molecular frame (a.u.)
         XX             YY             ZZ             XY             XZ             YZ
 ------------------------------------------------------------------------------------------
        0.350909      -0.018528      -0.332381      -0.109969       0.074308      -0.073587

 Principal components (a.u.) and orientation 
 of principal axis w.r.t. absolute frame                      Asymmetry parameter eta
 --------------------------------------------------------------------------------------
        0.392722      -0.352360      -0.040362                       0.794449

        0.952544      -0.073463       0.295403
       -0.277213       0.191542       0.941523
        0.125749       0.978731      -0.162088
  

 ------------------------------------------------------------
   Atom      X         Y         Z
 ------------------------------------------------------------
   14 O   -1.78966   3.05728  -2.01595
 ------------------------------------------------------------

 Electric field gradient in molecular frame (a.u.)
         XX             YY             ZZ             XY             XZ             YZ
 ------------------------------------------------------------------------------------------
        1.939300      -1.700399      -0.238900      -0.266995      -0.217736      -0.264467

 Principal components (a.u.) and orientation 
 of principal axis w.r.t. absolute frame                      Asymmetry parameter eta
 --------------------------------------------------------------------------------------
        1.976631      -1.771254      -0.205377                       0.792195

        0.993788       0.081133       0.076172
       -0.065700       0.980187      -0.186863
       -0.089824       0.180698       0.979428
  

 ------------------------------------------------------------
   Atom      X         Y         Z
 ------------------------------------------------------------
   15 C   -3.21748   7.09776  -0.59667
 ------------------------------------------------------------

 Electric field gradient in molecular frame (a.u.)
         XX             YY             ZZ             XY             XZ             YZ
 ------------------------------------------------------------------------------------------
        0.003367      -0.029794       0.026427       0.064590      -0.020420       0.029698

 Principal components (a.u.) and orientation 
 of principal axis w.r.t. absolute frame                      Asymmetry parameter eta
 --------------------------------------------------------------------------------------
       -0.090932       0.053714       0.037218                       0.181413

       -0.582668       0.765095      -0.274094
        0.757982       0.633261       0.156344
       -0.293191       0.116661       0.948910
  

 ------------------------------------------------------------
   Atom      X         Y         Z
 ------------------------------------------------------------
   16 O   -3.47781  -5.39800  -2.89562
 ------------------------------------------------------------

 Electric field gradient in molecular frame (a.u.)
         XX             YY             ZZ             XY             XZ             YZ
 ------------------------------------------------------------------------------------------
       -0.911746      -0.049366       0.961112       0.112030      -0.159344      -1.058787

 Principal components (a.u.) and orientation 
 of principal axis w.r.t. absolute frame                      Asymmetry parameter eta
 --------------------------------------------------------------------------------------
        1.643840      -0.927005      -0.716835                       0.127853

       -0.075906       0.996050       0.046079
       -0.532267      -0.079553       0.842830
        0.843167       0.039449       0.536203
  

 ------------------------------------------------------------
   Atom      X         Y         Z
 ------------------------------------------------------------
   17 C   -2.78192  -6.49190   2.25367
 ------------------------------------------------------------

 Electric field gradient in molecular frame (a.u.)
         XX             YY             ZZ             XY             XZ             YZ
 ------------------------------------------------------------------------------------------
        0.051154      -0.065313       0.014159      -0.011475       0.001415       0.047107

 Principal components (a.u.) and orientation 
 of principal axis w.r.t. absolute frame                      Asymmetry parameter eta
 --------------------------------------------------------------------------------------
       -0.088075       0.052774       0.035302                       0.198375

        0.078834       0.975286       0.206401
        0.904980      -0.156848       0.395486
       -0.418086      -0.155611       0.894980
  

 ------------------------------------------------------------
   Atom      X         Y         Z
 ------------------------------------------------------------
   18 C    4.44754  -1.41542  -3.31926
 ------------------------------------------------------------

 Electric field gradient in molecular frame (a.u.)
         XX             YY             ZZ             XY             XZ             YZ
 ------------------------------------------------------------------------------------------
        0.029911       0.003666      -0.033576       0.007072       0.005710      -0.017246

 Principal components (a.u.) and orientation 
 of principal axis w.r.t. absolute frame                      Asymmetry parameter eta
 --------------------------------------------------------------------------------------
       -0.041217       0.031727       0.009491                       0.539486

       -0.110945       0.972826      -0.203226
        0.371647       0.230264       0.899365
        0.921721       0.024251      -0.387095
  

 ------------------------------------------------------------
   Atom      X         Y         Z
 ------------------------------------------------------------
   19 O   -2.22850   3.91489   2.40286
 ------------------------------------------------------------

 Electric field gradient in molecular frame (a.u.)
         XX             YY             ZZ             XY             XZ             YZ
 ------------------------------------------------------------------------------------------
        0.326043      -0.267315      -0.058728       2.008148       0.124983       1.595346

 Principal components (a.u.) and orientation 
 of principal axis w.r.t. absolute frame                      Asymmetry parameter eta
 --------------------------------------------------------------------------------------
        2.601436      -2.568948      -0.032488                       0.975023

        0.611131      -0.496469      -0.616471
        0.665822       0.743596       0.061207
        0.428018      -0.447866       0.784995
  

 ------------------------------------------------------------
   Atom      X         Y         Z
 ------------------------------------------------------------
   20 O   -0.52026   1.87239   3.25618
 ------------------------------------------------------------

 Electric field gradient in molecular frame (a.u.)
         XX             YY             ZZ             XY             XZ             YZ
 ------------------------------------------------------------------------------------------
        0.891928      -0.840770      -0.051158       2.488423      -0.640037       0.003714

 Principal components (a.u.) and orientation 
 of principal axis w.r.t. absolute frame                      Asymmetry parameter eta
 --------------------------------------------------------------------------------------
        2.757505      -2.663882      -0.093623                       0.932096

        0.808599      -0.584668       0.065814
        0.559005       0.798326       0.224030
       -0.183524      -0.144360       0.972357
  

 ------------------------------------------------------------
   Atom      X         Y         Z
 ------------------------------------------------------------
   21 H   -3.78957   0.63361   0.02555
 ------------------------------------------------------------

 Electric field gradient in molecular frame (a.u.)
         XX             YY             ZZ             XY             XZ             YZ
 ------------------------------------------------------------------------------------------
       -0.172363       0.116206       0.056157      -0.008592       0.155218       0.001531

 Principal components (a.u.) and orientation 
 of principal axis w.r.t. absolute frame                      Asymmetry parameter eta
 --------------------------------------------------------------------------------------
       -0.251032       0.134974       0.116057                       0.075357

        0.892255       0.449733       0.040274
        0.022756      -0.133870       0.990738
       -0.450958       0.883074       0.129680
  

 ------------------------------------------------------------
   Atom      X         Y         Z
 ------------------------------------------------------------
   22 H   -4.03483  -2.70366   2.13811
 ------------------------------------------------------------

 Electric field gradient in molecular frame (a.u.)
         XX             YY             ZZ             XY             XZ             YZ
 ------------------------------------------------------------------------------------------
       -0.094040       0.022626       0.071414       0.164203       0.125430      -0.082152

 Principal components (a.u.) and orientation 
 of principal axis w.r.t. absolute frame                      Asymmetry parameter eta
 --------------------------------------------------------------------------------------
       -0.274828       0.142347       0.132482                       0.035894

        0.752595       0.650810      -0.100232
       -0.525167       0.501403      -0.687601
       -0.397241       0.570124       0.719137
  

 ------------------------------------------------------------
   Atom      X         Y         Z
 ------------------------------------------------------------
   23 H    0.15140  -2.50400   4.16628
 ------------------------------------------------------------

 Electric field gradient in molecular frame (a.u.)
         XX             YY             ZZ             XY             XZ             YZ
 ------------------------------------------------------------------------------------------
        0.136101       0.133134      -0.269235      -0.001749      -0.011394      -0.008923

 Principal components (a.u.) and orientation 
 of principal axis w.r.t. absolute frame                      Asymmetry parameter eta
 --------------------------------------------------------------------------------------
       -0.269754       0.137028       0.132727                       0.015945

        0.028153       0.926616       0.374953
        0.022256      -0.375589       0.926519
        0.999356      -0.017739      -0.031197
  

 ------------------------------------------------------------
   Atom      X         Y         Z
 ------------------------------------------------------------
   24 H    1.89796  -5.11052  -0.62282
 ------------------------------------------------------------

 Electric field gradient in molecular frame (a.u.)
         XX             YY             ZZ             XY             XZ             YZ
 ------------------------------------------------------------------------------------------
        0.118364       0.079706      -0.198070      -0.028068      -0.071878      -0.148466

 Principal components (a.u.) and orientation 
 of principal axis w.r.t. absolute frame                      Asymmetry parameter eta
 --------------------------------------------------------------------------------------
       -0.277506       0.144811       0.132695                       0.043661

        0.191203       0.234415       0.953148
        0.389488       0.873221      -0.292890
        0.900966      -0.427241      -0.075661
  

 ------------------------------------------------------------
   Atom      X         Y         Z
 ------------------------------------------------------------
   25 H    2.39450  -5.90824   2.53985
 ------------------------------------------------------------

 Electric field gradient in molecular frame (a.u.)
         XX             YY             ZZ             XY             XZ             YZ
 ------------------------------------------------------------------------------------------
        0.136253      -0.111810      -0.024443       0.017585      -0.010772       0.204648

 Principal components (a.u.) and orientation 
 of principal axis w.r.t. absolute frame                      Asymmetry parameter eta
 --------------------------------------------------------------------------------------
       -0.278393       0.142505       0.135888                       0.023769

       -0.049252       0.455020       0.889118
        0.776671       0.577152      -0.252343
       -0.627978       0.678124      -0.381826
  

 ------------------------------------------------------------
   Atom      X         Y         Z
 ------------------------------------------------------------
   26 H    6.26762  -4.39371   0.52139
 ------------------------------------------------------------

 Electric field gradient in molecular frame (a.u.)
         XX             YY             ZZ             XY             XZ             YZ
 ------------------------------------------------------------------------------------------
       -0.058443      -0.041057       0.099500       0.189237       0.092849      -0.087032

 Principal components (a.u.) and orientation 
 of principal axis w.r.t. absolute frame                      Asymmetry parameter eta
 --------------------------------------------------------------------------------------
       -0.281672       0.142448       0.139224                       0.011449

        0.686550       0.473525       0.551745
       -0.654497       0.071981       0.752631
       -0.316674       0.877834      -0.359339
  

 ------------------------------------------------------------
   Atom      X         Y         Z
 ------------------------------------------------------------
   27 H    5.39882  -2.48889   3.09671
 ------------------------------------------------------------

 Electric field gradient in molecular frame (a.u.)
         XX             YY             ZZ             XY             XZ             YZ
 ------------------------------------------------------------------------------------------
        0.110525       0.109851      -0.220376      -0.031564      -0.104095      -0.103493

 Principal components (a.u.) and orientation 
 of principal axis w.r.t. absolute frame                      Asymmetry parameter eta
 --------------------------------------------------------------------------------------
       -0.280391       0.141823       0.138568                       0.011606

        0.268050       0.795439       0.543531
        0.267158      -0.603423       0.751337
        0.925622      -0.056187      -0.374255
  

 ------------------------------------------------------------
   Atom      X         Y         Z
 ------------------------------------------------------------
   28 H    6.72399   0.11924  -0.41190
 ------------------------------------------------------------

 Electric field gradient in molecular frame (a.u.)
         XX             YY             ZZ             XY             XZ             YZ
 ------------------------------------------------------------------------------------------
       -0.202399       0.067869       0.134530      -0.152753      -0.023892      -0.011995

 Principal components (a.u.) and orientation 
 of principal axis w.r.t. absolute frame                      Asymmetry parameter eta
 --------------------------------------------------------------------------------------
       -0.272964       0.137620       0.135343                       0.008342

        0.909728      -0.276863      -0.309422
        0.410021       0.716440       0.564444
        0.065409      -0.640360       0.765285
  

 ------------------------------------------------------------
   Atom      X         Y         Z
 ------------------------------------------------------------
   29 H    3.73138   1.70054   2.40315
 ------------------------------------------------------------

 Electric field gradient in molecular frame (a.u.)
         XX             YY             ZZ             XY             XZ             YZ
 ------------------------------------------------------------------------------------------
        0.073352       0.111949      -0.185301      -0.035003      -0.132578      -0.075156

 Principal components (a.u.) and orientation 
 of principal axis w.r.t. absolute frame                      Asymmetry parameter eta
 --------------------------------------------------------------------------------------
       -0.259656       0.132876       0.126780                       0.023475

        0.380679      -0.649713       0.657994
        0.217624       0.754532       0.619130
        0.898734       0.092495      -0.428628
  

 ------------------------------------------------------------
   Atom      X         Y         Z
 ------------------------------------------------------------
   30 H    2.75917   3.42976  -2.94292
 ------------------------------------------------------------

 Electric field gradient in molecular frame (a.u.)
         XX             YY             ZZ             XY             XZ             YZ
 ------------------------------------------------------------------------------------------
        0.132651       0.125057      -0.257708      -0.006968      -0.067116      -0.059596

 Principal components (a.u.) and orientation 
 of principal axis w.r.t. absolute frame                      Asymmetry parameter eta
 --------------------------------------------------------------------------------------
       -0.277840       0.144666       0.133174                       0.041363

        0.162035       0.945282      -0.283174
        0.147134       0.260614       0.954166
        0.975754      -0.196273      -0.096854
  

 ------------------------------------------------------------
   Atom      X         Y         Z
 ------------------------------------------------------------
   31 H    5.04755   4.46660  -0.79702
 ------------------------------------------------------------

 Electric field gradient in molecular frame (a.u.)
         XX             YY             ZZ             XY             XZ             YZ
 ------------------------------------------------------------------------------------------
       -0.227462       0.085969       0.141493      -0.135235      -0.027040      -0.008316

 Principal components (a.u.) and orientation 
 of principal axis w.r.t. absolute frame                      Asymmetry parameter eta
 --------------------------------------------------------------------------------------
       -0.279639       0.143740       0.135899                       0.028040

        0.935297      -0.135169      -0.327029
        0.347478       0.176062       0.921011
        0.066915       0.975055      -0.211639
  

 ------------------------------------------------------------
   Atom      X         Y         Z
 ------------------------------------------------------------
   32 H    1.54681   7.40929  -1.23640
 ------------------------------------------------------------

 Electric field gradient in molecular frame (a.u.)
         XX             YY             ZZ             XY             XZ             YZ
 ------------------------------------------------------------------------------------------
        0.128484      -0.118464      -0.010020      -0.035095       0.027574       0.201777

 Principal components (a.u.) and orientation 
 of principal axis w.r.t. absolute frame                      Asymmetry parameter eta
 --------------------------------------------------------------------------------------
       -0.278076       0.144718       0.133358                       0.040850

        0.109115       0.045922       0.992968
        0.788751       0.603935      -0.114605
       -0.604951       0.795710       0.029677
  

 ------------------------------------------------------------
   Atom      X         Y         Z
 ------------------------------------------------------------
   33 H    1.84124   6.39479   1.92170
 ------------------------------------------------------------

 Electric field gradient in molecular frame (a.u.)
         XX             YY             ZZ             XY             XZ             YZ
 ------------------------------------------------------------------------------------------
        0.109055       0.104826      -0.213881      -0.031646      -0.098856      -0.117733

 Principal components (a.u.) and orientation 
 of principal axis w.r.t. absolute frame                      Asymmetry parameter eta
 --------------------------------------------------------------------------------------
       -0.280324       0.143701       0.136623                       0.025250

        0.257571       0.115208       0.959367
        0.301759       0.933618      -0.193132
        0.917932      -0.339242      -0.205708
  

 ------------------------------------------------------------
   Atom      X         Y         Z
 ------------------------------------------------------------
   34 H   -5.18951   6.46224  -0.60413
 ------------------------------------------------------------

 Electric field gradient in molecular frame (a.u.)
         XX             YY             ZZ             XY             XZ             YZ
 ------------------------------------------------------------------------------------------
       -0.244147       0.098090       0.146057      -0.123486      -0.002091       0.002125

 Principal components (a.u.) and orientation 
 of principal axis w.r.t. absolute frame                      Asymmetry parameter eta
 --------------------------------------------------------------------------------------
       -0.284055       0.146862       0.137193                       0.034041

        0.951553      -0.091328      -0.293608
        0.307468       0.272966       0.911566
        0.003107       0.957679      -0.287822
  

 ------------------------------------------------------------
   Atom      X         Y         Z
 ------------------------------------------------------------
   35 H   -3.05656   8.57708   0.84184
 ------------------------------------------------------------

 Electric field gradient in molecular frame (a.u.)
         XX             YY             ZZ             XY             XZ             YZ
 ------------------------------------------------------------------------------------------
        0.139501      -0.077500      -0.062001      -0.022336      -0.028166      -0.213374

 Principal components (a.u.) and orientation 
 of principal axis w.r.t. absolute frame                      Asymmetry parameter eta
 --------------------------------------------------------------------------------------
       -0.286248       0.147920       0.138328                       0.033509

        0.083405      -0.655913       0.750214
        0.716675      -0.483607      -0.502495
        0.692402       0.579571       0.429741
  

 ------------------------------------------------------------
   Atom      X         Y         Z
 ------------------------------------------------------------
   36 H   -2.83622   7.91349  -2.46022
 ------------------------------------------------------------

 Electric field gradient in molecular frame (a.u.)
         XX             YY             ZZ             XY             XZ             YZ
 ------------------------------------------------------------------------------------------
        0.124801       0.078064      -0.202865      -0.028012       0.076213       0.153059

 Principal components (a.u.) and orientation 
 of principal axis w.r.t. absolute frame                      Asymmetry parameter eta
 --------------------------------------------------------------------------------------
       -0.286129       0.148496       0.137633                       0.037964

       -0.193517       0.528754       0.826420
       -0.392732       0.730162      -0.559129
        0.899062       0.432763      -0.066360
  

 ------------------------------------------------------------
   Atom      X         Y         Z
 ------------------------------------------------------------
   37 H   -4.71248  -7.15407   1.90186
 ------------------------------------------------------------

 Electric field gradient in molecular frame (a.u.)
         XX             YY             ZZ             XY             XZ             YZ
 ------------------------------------------------------------------------------------------
       -0.230358       0.094753       0.135605      -0.125639      -0.067175      -0.019422

 Principal components (a.u.) and orientation 
 of principal axis w.r.t. absolute frame                      Asymmetry parameter eta
 --------------------------------------------------------------------------------------
       -0.284856       0.148224       0.136632                       0.040697

        0.933987      -0.243454      -0.261530
        0.317506       0.229774       0.919997
        0.163885       0.942303      -0.291904
  

 ------------------------------------------------------------
   Atom      X         Y         Z
 ------------------------------------------------------------
   38 H   -1.51269  -7.81285   1.29238
 ------------------------------------------------------------

 Electric field gradient in molecular frame (a.u.)
         XX             YY             ZZ             XY             XZ             YZ
 ------------------------------------------------------------------------------------------
       -0.020158      -0.034510       0.054668       0.167963       0.126223      -0.122968

 Principal components (a.u.) and orientation 
 of principal axis w.r.t. absolute frame                      Asymmetry parameter eta
 --------------------------------------------------------------------------------------
       -0.286410       0.149104       0.137306                       0.041192

       -0.619394       0.657110       0.429602
        0.637009       0.100808       0.764236
        0.458880       0.747023      -0.481025
  

 ------------------------------------------------------------
   Atom      X         Y         Z
 ------------------------------------------------------------
   39 H   -2.43600  -6.60703   4.29004
 ------------------------------------------------------------

 Electric field gradient in molecular frame (a.u.)
         XX             YY             ZZ             XY             XZ             YZ
 ------------------------------------------------------------------------------------------
        0.135496       0.139559      -0.275055       0.002034      -0.072849       0.022355

 Principal components (a.u.) and orientation 
 of principal axis w.r.t. absolute frame                      Asymmetry parameter eta
 --------------------------------------------------------------------------------------
       -0.288767       0.148452       0.140315                       0.028178

        0.169243       0.958196       0.230688
       -0.052170      -0.225026       0.972955
        0.984193      -0.176701       0.011905
  

 ------------------------------------------------------------
   Atom      X         Y         Z
 ------------------------------------------------------------
   40 H    2.53492  -2.06720  -3.72300
 ------------------------------------------------------------

 Electric field gradient in molecular frame (a.u.)
         XX             YY             ZZ             XY             XZ             YZ
 ------------------------------------------------------------------------------------------
       -0.228407       0.103312       0.125095      -0.130875      -0.075337      -0.027684

 Principal components (a.u.) and orientation 
 of principal axis w.r.t. absolute frame                      Asymmetry parameter eta
 --------------------------------------------------------------------------------------
       -0.289362       0.148974       0.140389                       0.029670

        0.927298      -0.293394      -0.232463
        0.322462       0.941491       0.098042
        0.190097      -0.165875       0.967651
  

 ------------------------------------------------------------
   Atom      X         Y         Z
 ------------------------------------------------------------
   41 H    4.84152   0.19496  -4.55471
 ------------------------------------------------------------

 Electric field gradient in molecular frame (a.u.)
         XX             YY             ZZ             XY             XZ             YZ
 ------------------------------------------------------------------------------------------
        0.132549      -0.121743      -0.010806      -0.064942       0.049442       0.200835

 Principal components (a.u.) and orientation 
 of principal axis w.r.t. absolute frame                      Asymmetry parameter eta
 --------------------------------------------------------------------------------------
       -0.290380       0.148301       0.142079                       0.021426

        0.189494       0.981882      -0.000608
        0.781266      -0.150402       0.605808
       -0.594740       0.115272       0.795611
  

 ------------------------------------------------------------
   Atom      X         Y         Z
 ------------------------------------------------------------
   42 H    5.75401  -2.92394  -3.87130
 ------------------------------------------------------------

 Electric field gradient in molecular frame (a.u.)
         XX             YY             ZZ             XY             XZ             YZ
 ------------------------------------------------------------------------------------------
       -0.027501      -0.084079       0.111579       0.200981       0.070672      -0.082544

 Principal components (a.u.) and orientation 
 of principal axis w.r.t. absolute frame                      Asymmetry parameter eta
 --------------------------------------------------------------------------------------
       -0.288281       0.147271       0.141010                       0.021718

       -0.632656       0.727599       0.265229
        0.728681       0.675252      -0.114271
        0.262240      -0.120973       0.957390
  

 Task  times  cpu:      466.7s     wall:      467.5s


                                NWChem Input Module
                                -------------------


 Summary of allocated global arrays
-----------------------------------
  No active global arrays


                         GA Statistics for process    0
                         ------------------------------

       create   destroy   get      put      acc     scatter   gather  read&inc
calls:  210      210     5.14e+05 7370     3.73e+05    0        0     5642     
number of processes/call 1.00e+00 1.15e+00 1.00e+00 0.00e+00 0.00e+00
bytes total:             5.32e+08 6.03e+07 3.18e+08 0.00e+00 0.00e+00 4.51e+04
bytes remote:            1.14e+08 2.04e+07 5.37e+07 0.00e+00 0.00e+00 0.00e+00
Max memory consumed for GA by this process: 10446976 bytes

MA_summarize_allocated_blocks: starting scan ...
MA_summarize_allocated_blocks: scan completed: 0 heap blocks, 0 stack blocks
MA usage statistics:

	allocation statistics:
					      heap	     stack
					      ----	     -----
	current number of blocks	         0	         0
	maximum number of blocks	        22	        51
	current total bytes		         0	         0
	maximum total bytes		   9712512	  22924472
	maximum total K-bytes		      9713	     22925
	maximum total M-bytes		        10	        23


                                     CITATION
                                     --------
                Please cite the following reference when publishing
                           results obtained with NWChem:

                 M. Valiev, E.J. Bylaska, N. Govind, K. Kowalski,
              T.P. Straatsma, H.J.J. van Dam, D. Wang, J. Nieplocha,
                        E. Apra, T.L. Windus, W.A. de Jong
                 "NWChem: a comprehensive and scalable open-source
                  solution for large scale molecular simulations"
                      Comput. Phys. Commun. 181, 1477 (2010)
                           doi:10.1016/j.cpc.2010.04.018

                                      AUTHORS
                                      -------
          E. Apra, E. J. Bylaska, W. A. de Jong, N. Govind, K. Kowalski,
       T. P. Straatsma, M. Valiev, H. J. J. van Dam, D. Wang, T. L. Windus,
        J. Hammond, J. Autschbach, K. Bhaskaran-Nair, J. Brabec, K. Lopata,
       S. A. Fischer, S. Krishnamoorthy, W. Ma, M. Klemm, O. Villa, Y. Chen,
    V. Anisimov, F. Aquino, S. Hirata, M. T. Hackler, T. Risthaus, M. Malagoli,
       A. Marenich, A. Otero-de-la-Roza, J. Mullin, P. Nichols, R. Peverati,
     J. Pittner, Y. Zhao, P.-D. Fan, A. Fonari, M. Williamson, R. J. Harrison,
       J. R. Rehr, M. Dupuis, D. Silverstein, D. M. A. Smith, J. Nieplocha,
        V. Tipparaju, M. Krishnan, B. E. Van Kuiken, A. Vazquez-Mayagoitia,
        L. Jensen, M. Swart, Q. Wu, T. Van Voorhis, A. A. Auer, M. Nooijen,
      L. D. Crosby, E. Brown, G. Cisneros, G. I. Fann, H. Fruchtl, J. Garza,
        K. Hirao, R. A. Kendall, J. A. Nichols, K. Tsemekhman, K. Wolinski,
     J. Anchell, D. E. Bernholdt, P. Borowski, T. Clark, D. Clerc, H. Dachsel,
   M. J. O. Deegan, K. Dyall, D. Elwood, E. Glendening, M. Gutowski, A. C. Hess,
         J. Jaffe, B. G. Johnson, J. Ju, R. Kobayashi, R. Kutteh, Z. Lin,
   R. Littlefield, X. Long, B. Meng, T. Nakajima, S. Niu, L. Pollack, M. Rosing,
   K. Glaesemann, G. Sandrone, M. Stave, H. Taylor, G. Thomas, J. H. van Lenthe,
                               A. T. Wong, Z. Zhang.

 Total times  cpu:      467.1s     wall:      467.9s
