# Supplementary material for: Reference-free NOE NMR analysis
Source: Chem Sci. 2020 Aug 31;11(36):9930–6. doi: 10.1039/d0sc02970j (PMC8162118; doi:10.1039/d0sc02970j)
Supplement: SC-011-D0SC02970J-s002 [file SC-011-D0SC02970J-s002.piz › artemisinin_structures/artemisin_RSSSRRS/artemisin_RSSSRRS_b36312.out.xyz]

42
./artemisin_RSSSRRS_b36312.out
C         -1.01395        0.33041       -0.46378
O         -1.06166       -0.74004       -1.39693
C         -1.44147       -1.92863       -0.83920
C         -1.30600       -1.99864        0.69099
C          0.05018       -1.35095        1.10581
C          0.10225        0.13322        0.59400
C          1.20629       -2.27253        0.65722
C          2.56382       -1.60628        0.62155
C          2.55413       -0.38014       -0.28488
C          1.55386        0.64748        0.28254
C          1.64596        1.97670       -0.48942
C          0.68927        3.05679        0.00994
C         -0.76859        2.58512       -0.01520
O         -0.94705        1.61784       -1.06679
C         -1.70262        3.75597       -0.31574
O         -1.84038       -2.85650       -1.53230
C         -1.47213       -3.43537        1.19259
C          2.35354       -0.74901       -1.75648
O         -1.17927        2.07167        1.27154
O         -0.27531        0.99083        1.72310
H         -2.00535        0.33529        0.01352
H         -2.13514       -1.43071        1.13144
H          0.08012       -1.32506        2.20470
H          1.00436       -2.70437       -0.32958
H          1.26712       -3.12651        1.34403
H          3.31668       -2.32505        0.27591
H          2.85693       -1.31706        1.63871
H          3.55818        0.06310       -0.21797
H          1.97456        0.89989        1.27169
H          1.46009        1.81495       -1.55732
H          2.67105        2.36362       -0.42177
H          0.81854        3.92083       -0.65428
H          0.97434        3.38398        1.01692
H         -2.74617        3.41967       -0.31969
H         -1.61746        4.53879        0.44548
H         -1.50087        4.18764       -1.30189
H         -2.49374       -3.78577        1.00642
H         -0.80048       -4.13438        0.68390
H         -1.28908       -3.49629        2.27019
H          1.34142       -1.09392       -1.97013
H          2.56202        0.10317       -2.41025
H          3.04489       -1.54728       -2.04861
