# Supplementary material for: Reference-free NOE NMR analysis
Source: Chem Sci. 2020 Aug 31;11(36):9930–6. doi: 10.1039/d0sc02970j (PMC8162118; doi:10.1039/d0sc02970j)
Supplement: SC-011-D0SC02970J-s002 [file SC-011-D0SC02970J-s002.piz › artemisinin_structures/artemisin_RRSRRRS/artemisin_RRSRRRS_b36311.out]

 argument  1 = artemisin_SSRRRRR/artemisin_SSRRRRR_b36311.nw
  Warning: test file already existed: ./molecule.dir_check_s.5
                                         
                                         


              Northwest Computational Chemistry Package (NWChem) 6.6
              ------------------------------------------------------


                    Environmental Molecular Sciences Laboratory
                       Pacific Northwest National Laboratory
                                Richland, WA 99352

                              Copyright (c) 1994-2015
                       Pacific Northwest National Laboratory
                            Battelle Memorial Institute

             NWChem is an open-source computational chemistry package
                        distributed under the terms of the
                      Educational Community License (ECL) 2.0
             A copy of the license is included with this distribution
                              in the LICENSE.TXT file

                                  ACKNOWLEDGMENT
                                  --------------

            This software and its documentation were developed at the
            EMSL at Pacific Northwest National Laboratory, a multiprogram
            national laboratory, operated for the U.S. Department of Energy
            by Battelle under Contract Number DE-AC05-76RL01830. Support
            for this work was provided by the Department of Energy Office
            of Biological and Environmental Research, Office of Basic
            Energy Sciences, and the Office of Advanced Scientific Computing.


           Job information
           ---------------

    hostname        = nmrserver1
    program         = /home/software/NWChem/bin/nwchem
    date            = Sun Jul 23 18:10:02 2017

    compiled        = Mon_Dec_26_22:57:25_2016
    source          = /home/software/src/nwchem-6.6
    nwchem branch   = 6.6
    nwchem revision = 27746
    ga revision     = 10594
    input           = artemisin_SSRRRRR/artemisin_SSRRRRR_b36311.nw
    prefix          = molecule.
    data base       = ./molecule.db
    status          = startup
    nproc           =        6
    time left       =     -1s


           Memory information
           ------------------

    heap     =   13107198 doubles =    100.0 Mbytes
    stack    =   13107195 doubles =    100.0 Mbytes
    global   =   26214400 doubles =    200.0 Mbytes (distinct from heap & stack)
    total    =   52428793 doubles =    400.0 Mbytes
    verify   = yes
    hardfail = no 


           Directory information
           ---------------------

  0 permanent = .
  0 scratch   = .


                                NWChem Input Module
                                -------------------


                                     molecule
                                     --------

 Scaling coordinates for geometry "geometry" by  1.889725989
 (inverse scale =  0.529177249)

 C1  symmetry detected

          ------
          auto-z
          ------


                             Geometry "geometry" -> ""
                             -------------------------

 Output coordinates in angstroms (scale by  1.889725989 to convert to a.u.)

  No.       Tag          Charge          X              Y              Z
 ---- ---------------- ---------- -------------- -------------- --------------
    1 C                    6.0000    -0.93471870     0.59113582    -1.05880384
    2 O                    8.0000    -1.22388854     1.93016225    -0.62260009
    3 C                    6.0000    -0.24380472     2.82014295    -0.37423314
    4 C                    6.0000     1.09687574     2.30171535     0.11029855
    5 C                    6.0000     1.44720195     0.90879920    -0.44125136
    6 C                    6.0000     0.26418349    -0.06341026    -0.33769866
    7 C                    6.0000     2.72683413     0.31588950     0.16876702
    8 C                    6.0000     3.08349994    -1.01812895    -0.48604740
    9 C                    6.0000     1.94315851    -2.04965496    -0.41684361
   10 C                    6.0000     0.62311413    -1.43666622    -0.97126437
   11 C                    6.0000    -0.54167631    -2.45235437    -0.98194110
   12 C                    6.0000    -1.59781276    -2.31951841     0.12551535
   13 C                    6.0000    -2.15790963    -0.89113031     0.29583648
   14 O                    8.0000    -2.12724608    -0.19661654    -0.95309505
   15 C                    6.0000    -3.61202714    -0.94157072     0.75796616
   16 O                    8.0000    -0.46835973     4.02682577    -0.44615537
   17 C                    6.0000     1.15066774     2.47215073     1.63012765
   18 C                    6.0000     1.85408037    -2.67116828     0.98147791
   19 O                    8.0000    -1.44192786    -0.15789577     1.29864559
   20 O                    8.0000    -0.00975141    -0.30956317     1.05151829
   21 H                    1.0000    -0.72673350     0.66876514    -2.13281927
   22 H                    1.0000     1.84590725     2.98780213    -0.31153232
   23 H                    1.0000     1.64865859     1.05187785    -1.51485099
   24 H                    1.0000     2.61772848     0.16621728     1.24824207
   25 H                    1.0000     3.55999433     1.01512705     0.02882498
   26 H                    1.0000     3.99181142    -1.42278412    -0.02384495
   27 H                    1.0000     3.33065380    -0.83641504    -1.54020327
   28 H                    1.0000     2.22247651    -2.87205119    -1.09104725
   29 H                    1.0000     0.83995694    -1.23931429    -2.03349006
   30 H                    1.0000    -0.15930085    -3.48023046    -0.99744605
   31 H                    1.0000    -1.06496597    -2.34036019    -1.94240708
   32 H                    1.0000    -1.19701073    -2.68435952     1.07832249
   33 H                    1.0000    -2.41263601    -3.00249049    -0.14861528
   34 H                    1.0000    -4.00494359     0.07292337     0.89440816
   35 H                    1.0000    -4.25088134    -1.43662960     0.01894938
   36 H                    1.0000    -3.70603983    -1.45726906     1.71955039
   37 H                    1.0000     0.93630241     3.51167561     1.90560848
   38 H                    1.0000     0.40989055     1.85566667     2.14543535
   39 H                    1.0000     2.14128034     2.23669848     2.02938998
   40 H                    1.0000     1.63936275    -1.93764095     1.76142374
   41 H                    1.0000     1.09059480    -3.45256620     1.02588289
   42 H                    1.0000     2.80728203    -3.14532926     1.24227790

      Atomic Mass 
      ----------- 

      C                 12.000000
      O                 15.994910
      H                  1.007825


 Effective nuclear repulsion energy (a.u.)    1872.9691976958

            Nuclear Dipole moment (a.u.) 
            ----------------------------
        X                 Y               Z
 ---------------- ---------------- ----------------
     0.0000000000    -0.0000000000     0.0000000000


                                Z-matrix (autoz)
                                -------- 

 Units are Angstrom for bonds and degrees for angles

      Type          Name      I     J     K     L     M      Value
      ----------- --------  ----- ----- ----- ----- ----- ----------
    1 Stretch                  1     2                       1.43767
    2 Stretch                  1     6                       1.54460
    3 Stretch                  1    14                       1.43313
    4 Stretch                  1    21                       1.09672
    5 Stretch                  2     3                       1.34697
    6 Stretch                  3     4                       1.51689
    7 Stretch                  3    16                       1.22950
    8 Stretch                  4     5                       1.53855
    9 Stretch                  4    17                       1.53030
   10 Stretch                  4    22                       1.09987
   11 Stretch                  5     6                       1.53475
   12 Stretch                  5     7                       1.53659
   13 Stretch                  5    23                       1.10167
   14 Stretch                  6    10                       1.55437
   15 Stretch                  6    20                       1.43720
   16 Stretch                  7     8                       1.52827
   17 Stretch                  7    24                       1.09525
   18 Stretch                  7    25                       1.09666
   19 Stretch                  8     9                       1.53923
   20 Stretch                  8    26                       1.09654
   21 Stretch                  8    27                       1.09788
   22 Stretch                  9    10                       1.55745
   23 Stretch                  9    18                       1.53281
   24 Stretch                  9    28                       1.09950
   25 Stretch                 10    11                       1.54547
   26 Stretch                 10    29                       1.10195
   27 Stretch                 11    12                       1.53608
   28 Stretch                 11    30                       1.09680
   29 Stretch                 11    31                       1.09949
   30 Stretch                 12    13                       1.54370
   31 Stretch                 12    32                       1.09617
   32 Stretch                 12    33                       1.09797
   33 Stretch                 13    14                       1.42938
   34 Stretch                 13    15                       1.52662
   35 Stretch                 13    19                       1.43384
   36 Stretch                 15    34                       1.09645
   37 Stretch                 15    35                       1.09515
   38 Stretch                 15    36                       1.09518
   39 Stretch                 17    37                       1.09656
   40 Stretch                 17    38                       1.09286
   41 Stretch                 17    39                       1.09369
   42 Stretch                 18    40                       1.09201
   43 Stretch                 18    41                       1.09337
   44 Stretch                 18    42                       1.09610
   45 Stretch                 19    20                       1.46123
   46 Bend                     1     2     3               121.66754
   47 Bend                     1     6     5               107.35943
   48 Bend                     1     6    10               111.30490
   49 Bend                     1     6    20               112.08013
   50 Bend                     1    14    13               110.44934
   51 Bend                     2     1     6               114.15217
   52 Bend                     2     1    14               108.79663
   53 Bend                     2     1    21               105.62545
   54 Bend                     2     3     4               118.43616
   55 Bend                     2     3    16               120.31725
   56 Bend                     3     4     5               113.33811
   57 Bend                     3     4    17               108.07380
   58 Bend                     3     4    22               105.43873
   59 Bend                     4     3    16               121.03310
   60 Bend                     4     5     6               111.95013
   61 Bend                     4     5     7               113.36819
   62 Bend                     4     5    23               105.86725
   63 Bend                     4    17    37               110.37795
   64 Bend                     4    17    38               112.43544
   65 Bend                     4    17    39               111.74168
   66 Bend                     5     4    17               116.67055
   67 Bend                     5     4    22               105.79442
   68 Bend                     5     6    10               110.74176
   69 Bend                     5     6    20               108.70135
   70 Bend                     5     7     8               111.16579
   71 Bend                     5     7    24               111.16454
   72 Bend                     5     7    25               109.63276
   73 Bend                     6     1    14               112.24153
   74 Bend                     6     1    21               109.87610
   75 Bend                     6     5     7               111.75909
   76 Bend                     6     5    23               106.79695
   77 Bend                     6    10     9               113.47467
   78 Bend                     6    10    11               114.16746
   79 Bend                     6    10    29               106.26759
   80 Bend                     6    20    19               109.42125
   81 Bend                     7     5    23               106.54137
   82 Bend                     7     8     9               113.12981
   83 Bend                     7     8    26               109.56267
   84 Bend                     7     8    27               108.63060
   85 Bend                     8     7    24               109.04192
   86 Bend                     8     7    25               108.94033
   87 Bend                     8     9    10               110.37447
   88 Bend                     8     9    18               110.84251
   89 Bend                     8     9    28               106.58778
   90 Bend                     9     8    26               110.32967
   91 Bend                     9     8    27               108.71550
   92 Bend                     9    10    11               112.49415
   93 Bend                     9    10    29               104.29120
   94 Bend                     9    18    40               112.99336
   95 Bend                     9    18    41               111.55581
   96 Bend                     9    18    42               109.99403
   97 Bend                    10     6    20               106.65996
   98 Bend                    10     9    18               115.79021
   99 Bend                    10     9    28               106.94318
  100 Bend                    10    11    12               117.15395
  101 Bend                    10    11    30               110.68600
  102 Bend                    10    11    31               107.32545
  103 Bend                    11    10    29               105.03160
  104 Bend                    11    12    13               114.14377
  105 Bend                    11    12    32               110.27299
  106 Bend                    11    12    33               106.04855
  107 Bend                    12    11    30               109.32552
  108 Bend                    12    11    31               107.08329
  109 Bend                    12    13    14               110.20637
  110 Bend                    12    13    15               110.39090
  111 Bend                    12    13    19               111.66437
  112 Bend                    13    12    32               110.16535
  113 Bend                    13    12    33               109.50282
  114 Bend                    13    15    34               110.39156
  115 Bend                    13    15    35               111.48788
  116 Bend                    13    15    36               111.29132
  117 Bend                    13    19    20               108.54543
  118 Bend                    14     1    21               105.60161
  119 Bend                    14    13    15               107.51690
  120 Bend                    14    13    19               110.60437
  121 Bend                    15    13    19               106.30874
  122 Bend                    17     4    22               106.70787
  123 Bend                    18     9    28               105.71600
  124 Bend                    24     7    25               106.77312
  125 Bend                    26     8    27               106.21988
  126 Bend                    30    11    31               104.42045
  127 Bend                    32    12    33               106.33969
  128 Bend                    34    15    35               107.04874
  129 Bend                    34    15    36               107.19718
  130 Bend                    35    15    36               109.24170
  131 Bend                    37    17    38               106.48675
  132 Bend                    37    17    39               106.82423
  133 Bend                    38    17    39               108.68553
  134 Bend                    40    18    41               108.28540
  135 Bend                    40    18    42               106.95568
  136 Bend                    41    18    42               106.76389
  137 Torsion                  1     2     3     4         -29.84435
  138 Torsion                  1     2     3    16         155.40955
  139 Torsion                  1     6     5     4          55.25329
  140 Torsion                  1     6     5     7        -176.33523
  141 Torsion                  1     6     5    23         -60.18692
  142 Torsion                  1     6    10     9         171.94425
  143 Torsion                  1     6    10    11         -57.35856
  144 Torsion                  1     6    10    29          57.92298
  145 Torsion                  1     6    20    19          13.21914
  146 Torsion                  1    14    13    12         -95.08162
  147 Torsion                  1    14    13    15         144.55426
  148 Torsion                  1    14    13    19          28.88000
  149 Torsion                  2     1     6     5         -51.96757
  150 Torsion                  2     1     6    10        -173.31226
  151 Torsion                  2     1     6    20          67.32920
  152 Torsion                  2     1    14    13         -94.56207
  153 Torsion                  2     3     4     5          31.65910
  154 Torsion                  2     3     4    17         -99.26306
  155 Torsion                  2     3     4    22         146.91708
  156 Torsion                  3     2     1     6          41.04965
  157 Torsion                  3     2     1    14         167.26473
  158 Torsion                  3     2     1    21         -79.76868
  159 Torsion                  3     4     5     6         -46.02585
  160 Torsion                  3     4     5     7        -173.58100
  161 Torsion                  3     4     5    23          69.97986
  162 Torsion                  3     4    17    37         -53.94098
  163 Torsion                  3     4    17    38          64.80349
  164 Torsion                  3     4    17    39        -172.66170
  165 Torsion                  4     5     6    10         176.95088
  166 Torsion                  4     5     6    20         -66.18722
  167 Torsion                  4     5     7     8        -175.84259
  168 Torsion                  4     5     7    24          62.48430
  169 Torsion                  4     5     7    25         -55.33397
  170 Torsion                  5     4     3    16        -153.63399
  171 Torsion                  5     4    17    37         176.98978
  172 Torsion                  5     4    17    38         -64.26576
  173 Torsion                  5     4    17    39          58.26906
  174 Torsion                  5     6     1    14        -176.36161
  175 Torsion                  5     6     1    21          66.45680
  176 Torsion                  5     6    10     9          52.59492
  177 Torsion                  5     6    10    11        -176.70789
  178 Torsion                  5     6    10    29         -61.42635
  179 Torsion                  5     6    20    19         131.72465
  180 Torsion                  5     7     8     9         -55.77350
  181 Torsion                  5     7     8    26        -179.32736
  182 Torsion                  5     7     8    27          65.03815
  183 Torsion                  6     1    14    13          32.74903
  184 Torsion                  6     5     4    17          80.47536
  185 Torsion                  6     5     4    22        -161.07208
  186 Torsion                  6     5     7     8          56.50279
  187 Torsion                  6     5     7    24         -65.17032
  188 Torsion                  6     5     7    25         177.01141
  189 Torsion                  6    10     9     8         -50.97994
  190 Torsion                  6    10     9    18          75.96103
  191 Torsion                  6    10     9    28        -166.54259
  192 Torsion                  6    10    11    12         -28.13379
  193 Torsion                  6    10    11    30        -154.37805
  194 Torsion                  6    10    11    31          92.25373
  195 Torsion                  6    20    19    13          47.93573
  196 Torsion                  7     5     4    17         -47.07979
  197 Torsion                  7     5     4    22          71.37277
  198 Torsion                  7     5     6    10         -54.63764
  199 Torsion                  7     5     6    20          62.22425
  200 Torsion                  7     8     9    10          52.43341
  201 Torsion                  7     8     9    18         -77.20971
  202 Torsion                  7     8     9    28         168.21879
  203 Torsion                  8     7     5    23         -59.80087
  204 Torsion                  8     9    10    11         177.49583
  205 Torsion                  8     9    10    29          64.22010
  206 Torsion                  8     9    18    40          61.43499
  207 Torsion                  8     9    18    41        -176.28290
  208 Torsion                  8     9    18    42         -58.00536
  209 Torsion                  9     8     7    24          67.12921
  210 Torsion                  9     8     7    25        -176.69001
  211 Torsion                  9    10     6    20         -65.51778
  212 Torsion                  9    10    11    12         103.04290
  213 Torsion                  9    10    11    30         -23.20135
  214 Torsion                  9    10    11    31        -136.56958
  215 Torsion                 10     6     1    14          62.29370
  216 Torsion                 10     6     1    21         -54.88789
  217 Torsion                 10     6     5    23          61.51067
  218 Torsion                 10     6    20    19        -108.83091
  219 Torsion                 10     9     8    26         175.56420
  220 Torsion                 10     9     8    27         -68.33008
  221 Torsion                 10     9    18    40         -65.27092
  222 Torsion                 10     9    18    41          57.01120
  223 Torsion                 10     9    18    42         175.28874
  224 Torsion                 10    11    12    13          49.98326
  225 Torsion                 10    11    12    32         -74.64809
  226 Torsion                 10    11    12    33         170.62284
  227 Torsion                 11    10     6    20          65.17941
  228 Torsion                 11    10     9    18         -55.56320
  229 Torsion                 11    10     9    28          61.93317
  230 Torsion                 11    12    13    14          29.68669
  231 Torsion                 11    12    13    15         148.30544
  232 Torsion                 11    12    13    19         -93.65945
  233 Torsion                 12    11    10    29        -144.13666
  234 Torsion                 12    13    15    34         179.09536
  235 Torsion                 12    13    15    35         -62.05664
  236 Torsion                 12    13    15    36          60.18764
  237 Torsion                 12    13    19    20          48.16104
  238 Torsion                 13    12    11    30         176.89503
  239 Torsion                 13    12    11    31         -70.53180
  240 Torsion                 13    14     1    21         152.45561
  241 Torsion                 14     1     6    20         -57.06484
  242 Torsion                 14    13    12    32         154.37538
  243 Torsion                 14    13    12    33         -89.00839
  244 Torsion                 14    13    15    34         -60.65729
  245 Torsion                 14    13    15    35          58.19072
  246 Torsion                 14    13    15    36        -179.56501
  247 Torsion                 14    13    19    20         -74.95913
  248 Torsion                 15    13    12    32         -87.00587
  249 Torsion                 15    13    12    33          29.61036
  250 Torsion                 15    13    19    20         168.61507
  251 Torsion                 16     3     4    17          75.44385
  252 Torsion                 16     3     4    22         -38.37601
  253 Torsion                 17     4     5    23        -163.51893
  254 Torsion                 18     9     8    26          45.92108
  255 Torsion                 18     9     8    27         162.02680
  256 Torsion                 18     9    10    29        -168.83893
  257 Torsion                 19    13    12    32          31.02924
  258 Torsion                 19    13    12    33         147.64547
  259 Torsion                 19    13    15    34          57.82217
  260 Torsion                 19    13    15    35         176.67017
  261 Torsion                 19    13    15    36         -61.08555
  262 Torsion                 20     6     1    21        -174.24643
  263 Torsion                 20     6     5    23         178.37256
  264 Torsion                 20     6    10    29        -179.53905
  265 Torsion                 22     4     5    23         -45.06637
  266 Torsion                 22     4    17    37          59.03372
  267 Torsion                 22     4    17    38         177.77818
  268 Torsion                 22     4    17    39         -59.68700
  269 Torsion                 23     5     7    24         178.52602
  270 Torsion                 23     5     7    25          60.70775
  271 Torsion                 24     7     8    26         -56.42465
  272 Torsion                 24     7     8    27        -172.05914
  273 Torsion                 25     7     8    26          59.75613
  274 Torsion                 25     7     8    27         -55.87836
  275 Torsion                 26     8     9    28         -68.65042
  276 Torsion                 27     8     9    28          47.45530
  277 Torsion                 28     9    10    29         -51.34255
  278 Torsion                 28     9    18    40         176.55181
  279 Torsion                 28     9    18    41         -61.16607
  280 Torsion                 28     9    18    42          57.11147
  281 Torsion                 29    10    11    30          89.61909
  282 Torsion                 29    10    11    31         -23.74914
  283 Torsion                 30    11    12    32          52.26368
  284 Torsion                 30    11    12    33         -62.46539
  285 Torsion                 31    11    12    32         164.83685
  286 Torsion                 31    11    12    33          50.10778


            XYZ format geometry
            -------------------
    42
 geometry
 C                    -0.93471870     0.59113582    -1.05880384
 O                    -1.22388854     1.93016225    -0.62260009
 C                    -0.24380472     2.82014295    -0.37423314
 C                     1.09687574     2.30171535     0.11029855
 C                     1.44720195     0.90879920    -0.44125136
 C                     0.26418349    -0.06341026    -0.33769866
 C                     2.72683413     0.31588950     0.16876702
 C                     3.08349994    -1.01812895    -0.48604740
 C                     1.94315851    -2.04965496    -0.41684361
 C                     0.62311413    -1.43666622    -0.97126437
 C                    -0.54167631    -2.45235437    -0.98194110
 C                    -1.59781276    -2.31951841     0.12551535
 C                    -2.15790963    -0.89113031     0.29583648
 O                    -2.12724608    -0.19661654    -0.95309505
 C                    -3.61202714    -0.94157072     0.75796616
 O                    -0.46835973     4.02682577    -0.44615537
 C                     1.15066774     2.47215073     1.63012765
 C                     1.85408037    -2.67116828     0.98147791
 O                    -1.44192786    -0.15789577     1.29864559
 O                    -0.00975141    -0.30956317     1.05151829
 H                    -0.72673350     0.66876514    -2.13281927
 H                     1.84590725     2.98780213    -0.31153232
 H                     1.64865859     1.05187785    -1.51485099
 H                     2.61772848     0.16621728     1.24824207
 H                     3.55999433     1.01512705     0.02882498
 H                     3.99181142    -1.42278412    -0.02384495
 H                     3.33065380    -0.83641504    -1.54020327
 H                     2.22247651    -2.87205119    -1.09104725
 H                     0.83995694    -1.23931429    -2.03349006
 H                    -0.15930085    -3.48023046    -0.99744605
 H                    -1.06496597    -2.34036019    -1.94240708
 H                    -1.19701073    -2.68435952     1.07832249
 H                    -2.41263601    -3.00249049    -0.14861528
 H                    -4.00494359     0.07292337     0.89440816
 H                    -4.25088134    -1.43662960     0.01894938
 H                    -3.70603983    -1.45726906     1.71955039
 H                     0.93630241     3.51167561     1.90560848
 H                     0.40989055     1.85566667     2.14543535
 H                     2.14128034     2.23669848     2.02938998
 H                     1.63936275    -1.93764095     1.76142374
 H                     1.09059480    -3.45256620     1.02588289
 H                     2.80728203    -3.14532926     1.24227790

 ==============================================================================
                                internuclear distances
 ------------------------------------------------------------------------------
       center one      |      center two      | atomic units |  angstroms
 ------------------------------------------------------------------------------
    2 O                |   1 C                |     2.71680  |     1.43767
    3 C                |   2 O                |     2.54540  |     1.34697
    4 C                |   3 C                |     2.86651  |     1.51689
    5 C                |   4 C                |     2.90745  |     1.53855
    6 C                |   1 C                |     2.91887  |     1.54460
    6 C                |   5 C                |     2.90025  |     1.53475
    7 C                |   5 C                |     2.90374  |     1.53659
    8 C                |   7 C                |     2.88800  |     1.52827
    9 C                |   8 C                |     2.90871  |     1.53923
   10 C                |   6 C                |     2.93733  |     1.55437
   10 C                |   9 C                |     2.94316  |     1.55745
   11 C                |  10 C                |     2.92051  |     1.54547
   12 C                |  11 C                |     2.90276  |     1.53608
   13 C                |  12 C                |     2.91717  |     1.54370
   14 O                |   1 C                |     2.70822  |     1.43313
   14 O                |  13 C                |     2.70113  |     1.42938
   15 C                |  13 C                |     2.88489  |     1.52662
   16 O                |   3 C                |     2.32343  |     1.22950
   17 C                |   4 C                |     2.89185  |     1.53030
   18 C                |   9 C                |     2.89660  |     1.53281
   19 O                |  13 C                |     2.70956  |     1.43384
   20 O                |   6 C                |     2.71592  |     1.43720
   21 H                |   1 C                |     2.07250  |     1.09672
   22 H                |   4 C                |     2.07844  |     1.09987
   23 H                |   5 C                |     2.08185  |     1.10167
   24 H                |   7 C                |     2.06972  |     1.09525
   25 H                |   7 C                |     2.07240  |     1.09666
   26 H                |   8 C                |     2.07217  |     1.09654
   27 H                |   8 C                |     2.07470  |     1.09788
   28 H                |   9 C                |     2.07776  |     1.09950
   29 H                |  10 C                |     2.08238  |     1.10195
   30 H                |  11 C                |     2.07266  |     1.09680
   31 H                |  11 C                |     2.07773  |     1.09949
   32 H                |  12 C                |     2.07146  |     1.09617
   33 H                |  12 C                |     2.07486  |     1.09797
   34 H                |  15 C                |     2.07199  |     1.09645
   35 H                |  15 C                |     2.06954  |     1.09515
   36 H                |  15 C                |     2.06960  |     1.09518
   37 H                |  17 C                |     2.07221  |     1.09656
   38 H                |  17 C                |     2.06521  |     1.09286
   39 H                |  17 C                |     2.06678  |     1.09369
   40 H                |  18 C                |     2.06360  |     1.09201
   41 H                |  18 C                |     2.06618  |     1.09337
   42 H                |  18 C                |     2.07133  |     1.09610
 ------------------------------------------------------------------------------
                         number of included internuclear distances:         44
 ==============================================================================


 ==============================================================================
                                 internuclear angles
 ------------------------------------------------------------------------------
        center 1       |       center 2       |       center 3       |  degrees
 ------------------------------------------------------------------------------
    2 O                |   1 C                |   6 C                |   114.15
    2 O                |   1 C                |  14 O                |   108.80
    2 O                |   1 C                |  21 H                |   105.63
    6 C                |   1 C                |  14 O                |   112.24
    6 C                |   1 C                |  21 H                |   109.88
   14 O                |   1 C                |  21 H                |   105.60
    1 C                |   2 O                |   3 C                |   121.67
    2 O                |   3 C                |   4 C                |   118.44
    2 O                |   3 C                |  16 O                |   120.32
    4 C                |   3 C                |  16 O                |   121.03
    3 C                |   4 C                |   5 C                |   113.34
    3 C                |   4 C                |  17 C                |   108.07
    3 C                |   4 C                |  22 H                |   105.44
    5 C                |   4 C                |  17 C                |   116.67
    5 C                |   4 C                |  22 H                |   105.79
   17 C                |   4 C                |  22 H                |   106.71
    4 C                |   5 C                |   6 C                |   111.95
    4 C                |   5 C                |   7 C                |   113.37
    4 C                |   5 C                |  23 H                |   105.87
    6 C                |   5 C                |   7 C                |   111.76
    6 C                |   5 C                |  23 H                |   106.80
    7 C                |   5 C                |  23 H                |   106.54
    1 C                |   6 C                |   5 C                |   107.36
    1 C                |   6 C                |  10 C                |   111.30
    1 C                |   6 C                |  20 O                |   112.08
    5 C                |   6 C                |  10 C                |   110.74
    5 C                |   6 C                |  20 O                |   108.70
   10 C                |   6 C                |  20 O                |   106.66
    5 C                |   7 C                |   8 C                |   111.17
    5 C                |   7 C                |  24 H                |   111.16
    5 C                |   7 C                |  25 H                |   109.63
    8 C                |   7 C                |  24 H                |   109.04
    8 C                |   7 C                |  25 H                |   108.94
   24 H                |   7 C                |  25 H                |   106.77
    7 C                |   8 C                |   9 C                |   113.13
    7 C                |   8 C                |  26 H                |   109.56
    7 C                |   8 C                |  27 H                |   108.63
    9 C                |   8 C                |  26 H                |   110.33
    9 C                |   8 C                |  27 H                |   108.72
   26 H                |   8 C                |  27 H                |   106.22
    8 C                |   9 C                |  10 C                |   110.37
    8 C                |   9 C                |  18 C                |   110.84
    8 C                |   9 C                |  28 H                |   106.59
   10 C                |   9 C                |  18 C                |   115.79
   10 C                |   9 C                |  28 H                |   106.94
   18 C                |   9 C                |  28 H                |   105.72
    6 C                |  10 C                |   9 C                |   113.47
    6 C                |  10 C                |  11 C                |   114.17
    6 C                |  10 C                |  29 H                |   106.27
    9 C                |  10 C                |  11 C                |   112.49
    9 C                |  10 C                |  29 H                |   104.29
   11 C                |  10 C                |  29 H                |   105.03
   10 C                |  11 C                |  12 C                |   117.15
   10 C                |  11 C                |  30 H                |   110.69
   10 C                |  11 C                |  31 H                |   107.33
   12 C                |  11 C                |  30 H                |   109.33
   12 C                |  11 C                |  31 H                |   107.08
   30 H                |  11 C                |  31 H                |   104.42
   11 C                |  12 C                |  13 C                |   114.14
   11 C                |  12 C                |  32 H                |   110.27
   11 C                |  12 C                |  33 H                |   106.05
   13 C                |  12 C                |  32 H                |   110.17
   13 C                |  12 C                |  33 H                |   109.50
   32 H                |  12 C                |  33 H                |   106.34
   12 C                |  13 C                |  14 O                |   110.21
   12 C                |  13 C                |  15 C                |   110.39
   12 C                |  13 C                |  19 O                |   111.66
   14 O                |  13 C                |  15 C                |   107.52
   14 O                |  13 C                |  19 O                |   110.60
   15 C                |  13 C                |  19 O                |   106.31
    1 C                |  14 O                |  13 C                |   110.45
   13 C                |  15 C                |  34 H                |   110.39
   13 C                |  15 C                |  35 H                |   111.49
   13 C                |  15 C                |  36 H                |   111.29
   34 H                |  15 C                |  35 H                |   107.05
   34 H                |  15 C                |  36 H                |   107.20
   35 H                |  15 C                |  36 H                |   109.24
    4 C                |  17 C                |  37 H                |   110.38
    4 C                |  17 C                |  38 H                |   112.44
    4 C                |  17 C                |  39 H                |   111.74
   37 H                |  17 C                |  38 H                |   106.49
   37 H                |  17 C                |  39 H                |   106.82
   38 H                |  17 C                |  39 H                |   108.69
    9 C                |  18 C                |  40 H                |   112.99
    9 C                |  18 C                |  41 H                |   111.56
    9 C                |  18 C                |  42 H                |   109.99
   40 H                |  18 C                |  41 H                |   108.29
   40 H                |  18 C                |  42 H                |   106.96
   41 H                |  18 C                |  42 H                |   106.76
 ------------------------------------------------------------------------------
                            number of included internuclear angles:         89
 ==============================================================================


 Summary of "ao basis" -> "" (cartesian)
 ------------------------------------------------------------------------------
       Tag                 Description            Shells   Functions and Types
 ---------------- ------------------------------  ------  ---------------------
 *                           6-31G*                   on all atoms 


                              NWChem Property Module
                              ----------------------


                                     molecule

  itol2e modified to match energy
  convergence criterion.

                                 NWChem DFT Module
                                 -----------------


                                     molecule


                      Basis "ao basis" -> "ao basis" (cartesian)
                      -----
  C (Carbon)
  ----------
            Exponent  Coefficients 
       -------------- ---------------------------------------------------------
  1 S  3.04752490E+03  0.001835
  1 S  4.57369510E+02  0.014037
  1 S  1.03948690E+02  0.068843
  1 S  2.92101550E+01  0.232184
  1 S  9.28666300E+00  0.467941
  1 S  3.16392700E+00  0.362312

  2 S  7.86827240E+00 -0.119332
  2 S  1.88128850E+00 -0.160854
  2 S  5.44249300E-01  1.143456

  3 P  7.86827240E+00  0.068999
  3 P  1.88128850E+00  0.316424
  3 P  5.44249300E-01  0.744308

  4 S  1.68714400E-01  1.000000

  5 P  1.68714400E-01  1.000000

  6 D  8.00000000E-01  1.000000

  O (Oxygen)
  ----------
            Exponent  Coefficients 
       -------------- ---------------------------------------------------------
  1 S  5.48467170E+03  0.001831
  1 S  8.25234950E+02  0.013950
  1 S  1.88046960E+02  0.068445
  1 S  5.29645000E+01  0.232714
  1 S  1.68975700E+01  0.470193
  1 S  5.79963530E+00  0.358521

  2 S  1.55396160E+01 -0.110778
  2 S  3.59993360E+00 -0.148026
  2 S  1.01376180E+00  1.130767

  3 P  1.55396160E+01  0.070874
  3 P  3.59993360E+00  0.339753
  3 P  1.01376180E+00  0.727159

  4 S  2.70005800E-01  1.000000

  5 P  2.70005800E-01  1.000000

  6 D  8.00000000E-01  1.000000

  H (Hydrogen)
  ------------
            Exponent  Coefficients 
       -------------- ---------------------------------------------------------
  1 S  1.87311370E+01  0.033495
  1 S  2.82539370E+00  0.234727
  1 S  6.40121700E-01  0.813757

  2 S  1.61277800E-01  1.000000


 Summary of "ao basis" -> "ao basis" (cartesian)
 ------------------------------------------------------------------------------
       Tag                 Description            Shells   Functions and Types
 ---------------- ------------------------------  ------  ---------------------
 C                           6-31G*                  6       15   3s2p1d
 O                           6-31G*                  6       15   3s2p1d
 H                           6-31G*                  2        2   2s


 Summary of "ao basis" -> "ao basis" (cartesian)
 ------------------------------------------------------------------------------
       Tag                 Description            Shells   Functions and Types
 ---------------- ------------------------------  ------  ---------------------
 C                           6-31G*                  6       15   3s2p1d
 O                           6-31G*                  6       15   3s2p1d
 H                           6-31G*                  2        2   2s


  Caching 1-el integrals 
  itol2e modified to match energy
  convergence criterion.

            General Information
            -------------------
          SCF calculation type: DFT
          Wavefunction type:  closed shell.
          No. of atoms     :    42
          No. of electrons :   152
           Alpha electrons :    76
            Beta electrons :    76
          Charge           :     0
          Spin multiplicity:     1
          Use of symmetry is: off; symmetry adaption is: off
          Maximum number of iterations:  30
          AO basis - number of functions:   344
                     number of shells:   164
          Convergence on energy requested: 1.00D-07
          Convergence on density requested: 1.00D-05
          Convergence on gradient requested: 5.00D-04

              XC Information
              --------------
                         B3LYP Method XC Potential
                     Hartree-Fock (Exact) Exchange  0.200          
                        Slater Exchange Functional  0.800 local    
                    Becke 1988 Exchange Functional  0.720 non-local
              Lee-Yang-Parr Correlation Functional  0.810          
                  VWN I RPA Correlation Functional  0.190 local    

             Grid Information
             ----------------
          Grid used for XC integration:  fine      
          Radial quadrature: Mura-Knowles        
          Angular quadrature: Lebedev. 
          Tag              B.-S. Rad. Rad. Pts. Rad. Cut. Ang. Pts.
          ---              ---------- --------- --------- ---------
          C                   0.70       70          15.0       590
          O                   0.60       70          14.0       590
          H                   0.35       60          14.0       590
          Grid pruning is: on 
          Number of quadrature shells:  2720
          Spatial weights used:  Erf1

          Convergence Information
          -----------------------
          Convergence aids based upon iterative change in 
          total energy or number of iterations. 
          Levelshifting, if invoked, occurs when the 
          HOMO/LUMO gap drops below (HL_TOL): 1.00D-02
          DIIS, if invoked, will attempt to extrapolate 
          using up to (NFOCK): 10 stored Fock matrices.

                    Damping( 0%)  Levelshifting(0.5)       DIIS
                  --------------- ------------------- ---------------
          dE  on:    start            ASAP                start   
          dE off:    2 iters         30 iters            30 iters 


      Screening Tolerance Information
      -------------------------------
          Density screening/tol_rho: 1.00D-11
          AO Gaussian exp screening on grid/accAOfunc:  16
          CD Gaussian exp screening on grid/accCDfunc:  20
          XC Gaussian exp screening on grid/accXCfunc:  20
          Schwarz screening/accCoul: 1.00D-08


      Superposition of Atomic Density Guess
      -------------------------------------

 Sum of atomic energies:        -949.63668925

      Non-variational initial energy
      ------------------------------

 Total energy =    -962.388946
 1-e energy   =   -5020.042203
 2-e energy   =    2184.684059
 HOMO         =      -0.269813
 LUMO         =       0.000178

   Time after variat. SCF:      7.2
   Time prior to 1st pass:      7.2

 Grid_pts file          = ./molecule.gridpts.0
 Record size in doubles =  12289        No. of grid_pts per rec  =   3070
 Max. records in memory =     97        Max. recs in file   =     21248

 Grid integrated density:     152.000065281740
 Requested integration accuracy:   0.10E-06

           Memory utilization after 1st SCF pass: 
           Heap Space remaining (MW):       11.89            11893134
          Stack Space remaining (MW):       13.10            13103364

   convergence    iter        energy       DeltaE   RMS-Dens  Diis-err    time
 ---------------- ----- ----------------- --------- --------- ---------  ------
 d= 0,ls=0.0,diis     1   -960.4641904286 -2.83D+03  9.40D-03  3.97D+00    51.3
 Grid integrated density:     152.000055686170
 Requested integration accuracy:   0.10E-06
 d= 0,ls=0.0,diis     2   -959.8937159978  5.70D-01  7.31D-03  9.82D+00    90.7
 Grid integrated density:     152.000055034547
 Requested integration accuracy:   0.10E-06
 d= 0,ls=0.0,diis     3   -960.7928091474 -8.99D-01  2.20D-03  8.24D-01   129.8
 Grid integrated density:     152.000056437628
 Requested integration accuracy:   0.10E-06
 d= 0,ls=0.0,diis     4   -960.8508641779 -5.81D-02  9.67D-04  2.36D-01   168.9
 Grid integrated density:     152.000056007327
 Requested integration accuracy:   0.10E-06
 d= 0,ls=0.0,diis     5   -960.8718914363 -2.10D-02  2.38D-04  1.10D-02   208.1
 Grid integrated density:     152.000052892497
 Requested integration accuracy:   0.10E-06
  Resetting Diis
 d= 0,ls=0.0,diis     6   -960.8728112730 -9.20D-04  8.80D-05  8.80D-04   252.1
 Grid integrated density:     152.000052973165
 Requested integration accuracy:   0.10E-06
 d= 0,ls=0.0,diis     7   -960.8729035518 -9.23D-05  4.72D-05  6.66D-05   296.2
 Grid integrated density:     152.000052930506
 Requested integration accuracy:   0.10E-06
 d= 0,ls=0.0,diis     8   -960.8728919785  1.16D-05  2.83D-05  1.80D-04   340.1
 Grid integrated density:     152.000052961636
 Requested integration accuracy:   0.10E-06
 d= 0,ls=0.0,diis     9   -960.8729107800 -1.88D-05  5.47D-06  6.26D-06   383.9
 Grid integrated density:     152.000052958964
 Requested integration accuracy:   0.10E-06
 d= 0,ls=0.0,diis    10   -960.8729113558 -5.76D-07  1.22D-06  3.45D-07   427.7
 Grid integrated density:     152.000052958410
 Requested integration accuracy:   0.10E-06
 d= 0,ls=0.0,diis    11   -960.8729113893 -3.34D-08  3.33D-07  2.12D-08   471.5


         Total DFT energy =     -960.872911389268
      One electron energy =    -5032.738768557083
           Coulomb energy =     2331.541901798286
    Exchange-Corr. energy =     -132.645242326236
 Nuclear repulsion energy =     1872.969197695765

 Numeric. integr. density =      152.000052958410

     Total iterative time =    464.4s


                       DFT Final Molecular Orbital Analysis
                       ------------------------------------

 Vector   20  Occ=2.000000D+00  E=-1.017490D+01
              MO Center=  1.9D+00, -2.7D+00,  9.8D-01, r^2= 2.8D-02
   Bfn.  Coefficient  Atom+Function         Bfn.  Coefficient  Atom+Function  
  ----- ------------  ---------------      ----- ------------  ---------------
   256      0.992926  18 C  s         

 Vector   21  Occ=2.000000D+00  E=-1.147327D+00
              MO Center= -9.5D-01, -1.4D-01,  6.5D-01, r^2= 1.7D+00
   Bfn.  Coefficient  Atom+Function         Bfn.  Coefficient  Atom+Function  
  ----- ------------  ---------------      ----- ------------  ---------------
   272      0.285997  19 O  s               276      0.281811  19 O  s         
   287      0.275138  20 O  s               291      0.251504  20 O  s         
   201      0.156982  14 O  s         

 Vector   22  Occ=2.000000D+00  E=-1.102175D+00
              MO Center= -9.3D-01,  1.8D+00, -4.2D-01, r^2= 2.1D+00
   Bfn.  Coefficient  Atom+Function         Bfn.  Coefficient  Atom+Function  
  ----- ------------  ---------------      ----- ------------  ---------------
    21      0.384262   2 O  s                17      0.357689   2 O  s         
    32      0.180535   3 C  s                16     -0.165659   2 O  s         

 Vector   23  Occ=2.000000D+00  E=-1.053667D+00
              MO Center= -1.5D+00,  3.5D-01, -5.2D-01, r^2= 3.1D+00
   Bfn.  Coefficient  Atom+Function         Bfn.  Coefficient  Atom+Function  
  ----- ------------  ---------------      ----- ------------  ---------------
   201      0.414800  14 O  s               197      0.369401  14 O  s         
   291     -0.174027  20 O  s               196     -0.171737  14 O  s         

 Vector   24  Occ=2.000000D+00  E=-1.002118D+00
              MO Center= -6.0D-01,  3.0D+00, -4.5D-01, r^2= 2.4D+00
   Bfn.  Coefficient  Atom+Function         Bfn.  Coefficient  Atom+Function  
  ----- ------------  ---------------      ----- ------------  ---------------
   231      0.386057  16 O  s               227      0.372458  16 O  s         
    21     -0.239173   2 O  s                34      0.217160   3 C  py        
    17     -0.205649   2 O  s               226     -0.173403  16 O  s         

 Vector   25  Occ=2.000000D+00  E=-9.485890D-01
              MO Center= -7.0D-01, -1.8D-01,  5.9D-01, r^2= 2.5D+00
   Bfn.  Coefficient  Atom+Function         Bfn.  Coefficient  Atom+Function  
  ----- ------------  ---------------      ----- ------------  ---------------
   276      0.359080  19 O  s               291     -0.313182  20 O  s         
   272      0.301252  19 O  s               287     -0.249506  20 O  s         
    77     -0.170846   6 C  s         

 Vector   26  Occ=2.000000D+00  E=-8.527546D-01
              MO Center=  1.1D+00, -4.1D-01, -2.3D-01, r^2= 5.0D+00
   Bfn.  Coefficient  Atom+Function         Bfn.  Coefficient  Atom+Function  
  ----- ------------  ---------------      ----- ------------  ---------------
   291     -0.179561  20 O  s                62      0.166022   5 C  s         

 Vector   27  Occ=2.000000D+00  E=-8.183162D-01
              MO Center=  7.1D-01, -5.7D-03, -1.8D-01, r^2= 6.6D+00
   Bfn.  Coefficient  Atom+Function         Bfn.  Coefficient  Atom+Function  
  ----- ------------  ---------------      ----- ------------  ---------------
    47      0.195834   4 C  s                62      0.162580   5 C  s         
    51      0.158845   4 C  s         

 Vector   28  Occ=2.000000D+00  E=-7.970139D-01
              MO Center= -3.4D-02, -1.1D+00, -4.8D-02, r^2= 7.9D+00
   Bfn.  Coefficient  Atom+Function         Bfn.  Coefficient  Atom+Function  
  ----- ------------  ---------------      ----- ------------  ---------------
   167      0.186556  12 C  s               107     -0.151826   8 C  s         

 Vector   29  Occ=2.000000D+00  E=-7.764844D-01
              MO Center= -1.9D-01, -2.6D-01, -3.6D-01, r^2= 6.0D+00
   Bfn.  Coefficient  Atom+Function         Bfn.  Coefficient  Atom+Function  
  ----- ------------  ---------------      ----- ------------  ---------------
     2      0.203679   1 C  s               291     -0.192143  20 O  s         
     6      0.153249   1 C  s         

 Vector   30  Occ=2.000000D+00  E=-7.563678D-01
              MO Center=  3.4D-01,  3.5D-01,  3.3D-01, r^2= 8.7D+00
   Bfn.  Coefficient  Atom+Function         Bfn.  Coefficient  Atom+Function  
  ----- ------------  ---------------      ----- ------------  ---------------
   242      0.168333  17 C  s                47      0.165194   4 C  s         

 Vector   31  Occ=2.000000D+00  E=-7.331875D-01
              MO Center= -2.7D-01, -1.1D+00,  1.3D-01, r^2= 8.8D+00
   Bfn.  Coefficient  Atom+Function         Bfn.  Coefficient  Atom+Function  
  ----- ------------  ---------------      ----- ------------  ---------------
   212      0.192360  15 C  s               216      0.175852  15 C  s         
    92     -0.168846   7 C  s         

 Vector   32  Occ=2.000000D+00  E=-7.022025D-01
              MO Center= -3.9D-01, -3.0D-01, -3.2D-01, r^2= 7.2D+00
   Bfn.  Coefficient  Atom+Function         Bfn.  Coefficient  Atom+Function  
  ----- ------------  ---------------      ----- ------------  ---------------
     2      0.212628   1 C  s                19     -0.195879   2 O  py        
     6      0.189791   1 C  s               137     -0.161549  10 C  s         
   167      0.152272  12 C  s         

 Vector   33  Occ=2.000000D+00  E=-6.903247D-01
              MO Center=  7.7D-01, -4.0D-01,  5.1D-01, r^2= 9.7D+00
   Bfn.  Coefficient  Atom+Function         Bfn.  Coefficient  Atom+Function  
  ----- ------------  ---------------      ----- ------------  ---------------
   257      0.206490  18 C  s               261      0.194664  18 C  s         
   242     -0.182007  17 C  s               246     -0.171848  17 C  s         

 Vector   34  Occ=2.000000D+00  E=-6.613103D-01
              MO Center= -3.9D-01, -8.0D-01, -5.0D-02, r^2= 8.5D+00
   Bfn.  Coefficient  Atom+Function         Bfn.  Coefficient  Atom+Function  
  ----- ------------  ---------------      ----- ------------  ---------------
   212      0.159358  15 C  s               216      0.154973  15 C  s         

 Vector   35  Occ=2.000000D+00  E=-6.504536D-01
              MO Center=  1.0D+00,  8.3D-01,  4.5D-01, r^2= 7.9D+00
   Bfn.  Coefficient  Atom+Function         Bfn.  Coefficient  Atom+Function  
  ----- ------------  ---------------      ----- ------------  ---------------
   242      0.194991  17 C  s               246      0.191153  17 C  s         

 Vector   36  Occ=2.000000D+00  E=-6.170879D-01
              MO Center=  5.6D-01, -3.3D-01, -2.7D-01, r^2= 7.7D+00
   Bfn.  Coefficient  Atom+Function         Bfn.  Coefficient  Atom+Function  
  ----- ------------  ---------------      ----- ------------  ---------------
   122      0.143702   9 C  s                19     -0.140069   2 O  py        
     4      0.137700   1 C  py               32     -0.136609   3 C  s         

 Vector   37  Occ=2.000000D+00  E=-5.990066D-01
              MO Center= -8.6D-01,  1.1D-01, -1.7D-01, r^2= 6.0D+00
   Bfn.  Coefficient  Atom+Function         Bfn.  Coefficient  Atom+Function  
  ----- ------------  ---------------      ----- ------------  ---------------
    19      0.225644   2 O  py        

 Vector   38  Occ=2.000000D+00  E=-5.932619D-01
              MO Center=  6.4D-01, -6.7D-02, -1.7D-01, r^2= 7.5D+00
   Bfn.  Coefficient  Atom+Function         Bfn.  Coefficient  Atom+Function  
  ----- ------------  ---------------      ----- ------------  ---------------
    79      0.154017   6 C  py        

 Vector   39  Occ=2.000000D+00  E=-5.637299D-01
              MO Center= -8.6D-01, -4.4D-01, -1.1D-01, r^2= 5.1D+00
   Bfn.  Coefficient  Atom+Function         Bfn.  Coefficient  Atom+Function  
  ----- ------------  ---------------      ----- ------------  ---------------
   273     -0.199975  19 O  px              199      0.195859  14 O  py        
   185      0.187429  13 C  pz              288      0.162479  20 O  px        
     3     -0.158392   1 C  px        

 Vector   40  Occ=2.000000D+00  E=-5.488261D-01
              MO Center=  1.3D+00, -6.9D-01, -1.8D-01, r^2= 6.4D+00
   Bfn.  Coefficient  Atom+Function         Bfn.  Coefficient  Atom+Function  
  ----- ------------  ---------------      ----- ------------  ---------------
   126      0.182514   9 C  s               122      0.172217   9 C  s         

 Vector   41  Occ=2.000000D+00  E=-5.341867D-01
              MO Center= -8.3D-01, -4.4D-02, -3.4D-01, r^2= 6.1D+00
   Bfn.  Coefficient  Atom+Function         Bfn.  Coefficient  Atom+Function  
  ----- ------------  ---------------      ----- ------------  ---------------
     5      0.237371   1 C  pz              291     -0.165867  20 O  s         
   301     -0.154171  21 H  s         

 Vector   42  Occ=2.000000D+00  E=-5.278144D-01
              MO Center= -1.3D-01,  5.0D-01, -1.2D-01, r^2= 6.6D+00
   Bfn.  Coefficient  Atom+Function         Bfn.  Coefficient  Atom+Function  
  ----- ------------  ---------------      ----- ------------  ---------------
    48      0.166424   4 C  px        

 Vector   43  Occ=2.000000D+00  E=-4.945442D-01
              MO Center=  7.7D-01,  5.3D-01, -5.7D-03, r^2= 7.8D+00
   Bfn.  Coefficient  Atom+Function         Bfn.  Coefficient  Atom+Function  
  ----- ------------  ---------------      ----- ------------  ---------------
    48      0.173722   4 C  px        

 Vector   44  Occ=2.000000D+00  E=-4.879501D-01
              MO Center=  1.8D-01, -4.3D-01, -2.9D-01, r^2= 7.7D+00
   Bfn.  Coefficient  Atom+Function         Bfn.  Coefficient  Atom+Function  
  ----- ------------  ---------------      ----- ------------  ---------------
   140      0.205530  10 C  pz        

 Vector   45  Occ=2.000000D+00  E=-4.809709D-01
              MO Center= -6.6D-02, -6.7D-01, -1.9D-03, r^2= 8.6D+00
   Bfn.  Coefficient  Atom+Function         Bfn.  Coefficient  Atom+Function  
  ----- ------------  ---------------      ----- ------------  ---------------
   169      0.187158  12 C  py        

 Vector   46  Occ=2.000000D+00  E=-4.703899D-01
              MO Center=  1.8D-01, -3.2D-01, -1.6D-01, r^2= 9.4D+00
   Bfn.  Coefficient  Atom+Function         Bfn.  Coefficient  Atom+Function  
  ----- ------------  ---------------      ----- ------------  ---------------
    49      0.171282   4 C  py              231     -0.157884  16 O  s         

 Vector   47  Occ=2.000000D+00  E=-4.508227D-01
              MO Center=  3.6D-01, -8.5D-01, -4.7D-02, r^2= 7.6D+00
   Bfn.  Coefficient  Atom+Function         Bfn.  Coefficient  Atom+Function  
  ----- ------------  ---------------      ----- ------------  ---------------
   124      0.181436   9 C  py              200      0.167457  14 O  pz        
    81     -0.161276   6 C  s         

 Vector   48  Occ=2.000000D+00  E=-4.474563D-01
              MO Center=  1.3D+00, -9.9D-02, -7.9D-02, r^2= 8.4D+00
   Bfn.  Coefficient  Atom+Function         Bfn.  Coefficient  Atom+Function  
  ----- ------------  ---------------      ----- ------------  ---------------
   110      0.164320   8 C  pz        

 Vector   49  Occ=2.000000D+00  E=-4.446318D-01
              MO Center= -5.9D-01,  2.0D-01,  3.0D-02, r^2= 8.2D+00
   Bfn.  Coefficient  Atom+Function         Bfn.  Coefficient  Atom+Function  
  ----- ------------  ---------------      ----- ------------  ---------------
    20      0.202415   2 O  pz              213      0.180755  15 C  px        
   290      0.176780  20 O  pz              183     -0.165190  13 C  px        

 Vector   50  Occ=2.000000D+00  E=-4.385243D-01
              MO Center= -1.6D-01,  2.0D-01,  5.2D-02, r^2= 1.0D+01
   Bfn.  Coefficient  Atom+Function         Bfn.  Coefficient  Atom+Function  
  ----- ------------  ---------------      ----- ------------  ---------------
   229      0.171606  16 O  py              231      0.166004  16 O  s         
    18      0.155844   2 O  px        

 Vector   51  Occ=2.000000D+00  E=-4.360830D-01
              MO Center= -4.2D-01,  3.3D-01,  5.6D-02, r^2= 1.0D+01
   Bfn.  Coefficient  Atom+Function         Bfn.  Coefficient  Atom+Function  
  ----- ------------  ---------------      ----- ------------  ---------------
   229      0.188651  16 O  py              214      0.165336  15 C  py        
   231      0.165594  16 O  s         

 Vector   52  Occ=2.000000D+00  E=-4.296676D-01
              MO Center= -2.8D-01,  1.1D+00,  4.4D-03, r^2= 1.0D+01
   Bfn.  Coefficient  Atom+Function         Bfn.  Coefficient  Atom+Function  
  ----- ------------  ---------------      ----- ------------  ---------------
   229      0.285466  16 O  py              231      0.231447  16 O  s         
    34     -0.184746   3 C  py              274     -0.178660  19 O  py        
   201      0.172851  14 O  s               233      0.150281  16 O  py        

 Vector   53  Occ=2.000000D+00  E=-4.229857D-01
              MO Center= -7.1D-01, -6.1D-02,  3.3D-01, r^2= 9.0D+00
   Bfn.  Coefficient  Atom+Function         Bfn.  Coefficient  Atom+Function  
  ----- ------------  ---------------      ----- ------------  ---------------
   275      0.221633  19 O  pz              215      0.187590  15 C  pz        
   290      0.187988  20 O  pz              288      0.152713  20 O  px        

 Vector   54  Occ=2.000000D+00  E=-4.093115D-01
              MO Center= -2.7D-01,  5.0D-02,  3.0D-01, r^2= 8.8D+00
   Bfn.  Coefficient  Atom+Function         Bfn.  Coefficient  Atom+Function  
  ----- ------------  ---------------      ----- ------------  ---------------
   289      0.235030  20 O  py              215      0.174359  15 C  pz        
   274      0.173531  19 O  py              293      0.151982  20 O  py        

 Vector   55  Occ=2.000000D+00  E=-4.071213D-01
              MO Center= -7.4D-03, -1.0D+00,  1.5D-01, r^2= 8.5D+00
   Bfn.  Coefficient  Atom+Function         Bfn.  Coefficient  Atom+Function  
  ----- ------------  ---------------      ----- ------------  ---------------
   258     -0.171799  18 C  px              183      0.168706  13 C  px        
   213     -0.166267  15 C  px        

 Vector   56  Occ=2.000000D+00  E=-4.010307D-01
              MO Center= -1.6D+00, -3.4D-01,  5.7D-01, r^2= 9.5D+00
   Bfn.  Coefficient  Atom+Function         Bfn.  Coefficient  Atom+Function  
  ----- ------------  ---------------      ----- ------------  ---------------
   215      0.296111  15 C  pz              329     -0.171209  35 H  s         
   331      0.165466  36 H  s               288     -0.154937  20 O  px        

 Vector   57  Occ=2.000000D+00  E=-3.982396D-01
              MO Center=  1.6D-01, -2.2D-01,  1.1D-01, r^2= 9.7D+00
   Bfn.  Coefficient  Atom+Function         Bfn.  Coefficient  Atom+Function  
  ----- ------------  ---------------      ----- ------------  ---------------
   259      0.201655  18 C  py              198     -0.166746  14 O  px        

 Vector   58  Occ=2.000000D+00  E=-3.935170D-01
              MO Center= -1.3D+00, -1.1D+00,  4.8D-01, r^2= 9.4D+00
   Bfn.  Coefficient  Atom+Function         Bfn.  Coefficient  Atom+Function  
  ----- ------------  ---------------      ----- ------------  ---------------
   214      0.280810  15 C  py              258     -0.157924  18 C  px        
   327      0.154626  34 H  s         

 Vector   59  Occ=2.000000D+00  E=-3.834662D-01
              MO Center=  3.2D-01,  7.0D-01,  3.5D-01, r^2= 9.7D+00
   Bfn.  Coefficient  Atom+Function         Bfn.  Coefficient  Atom+Function  
  ----- ------------  ---------------      ----- ------------  ---------------
   243      0.215805  17 C  px               18      0.189310   2 O  px        

 Vector   60  Occ=2.000000D+00  E=-3.803936D-01
              MO Center=  6.9D-01,  2.1D-01,  1.8D-01, r^2= 8.8D+00
   Bfn.  Coefficient  Atom+Function         Bfn.  Coefficient  Atom+Function  
  ----- ------------  ---------------      ----- ------------  ---------------
    95      0.199904   7 C  pz        

 Vector   61  Occ=2.000000D+00  E=-3.770588D-01
              MO Center=  3.9D-01, -1.0D+00,  2.6D-01, r^2= 8.6D+00
   Bfn.  Coefficient  Atom+Function         Bfn.  Coefficient  Atom+Function  
  ----- ------------  ---------------      ----- ------------  ---------------
   258      0.177973  18 C  px              155      0.151758  11 C  pz        

 Vector   62  Occ=2.000000D+00  E=-3.756350D-01
              MO Center=  1.3D+00,  5.7D-01,  8.3D-01, r^2= 8.6D+00
   Bfn.  Coefficient  Atom+Function         Bfn.  Coefficient  Atom+Function  
  ----- ------------  ---------------      ----- ------------  ---------------
   244      0.236754  17 C  py              333      0.171963  37 H  s         
   243     -0.168460  17 C  px        

 Vector   63  Occ=2.000000D+00  E=-3.633489D-01
              MO Center= -7.7D-01, -7.9D-01,  1.8D-01, r^2= 8.7D+00
   Bfn.  Coefficient  Atom+Function         Bfn.  Coefficient  Atom+Function  
  ----- ------------  ---------------      ----- ------------  ---------------
   275     -0.177811  19 O  pz              199      0.175587  14 O  py        
   214     -0.175106  15 C  py              168      0.162046  12 C  px        

 Vector   64  Occ=2.000000D+00  E=-3.596754D-01
              MO Center=  1.8D-01, -3.1D-01,  7.2D-02, r^2= 9.9D+00
   Bfn.  Coefficient  Atom+Function         Bfn.  Coefficient  Atom+Function  
  ----- ------------  ---------------      ----- ------------  ---------------
   170      0.173252  12 C  pz        

 Vector   65  Occ=2.000000D+00  E=-3.522752D-01
              MO Center=  8.0D-01, -1.0D+00, -1.8D-01, r^2= 8.5D+00
   Bfn.  Coefficient  Atom+Function         Bfn.  Coefficient  Atom+Function  
  ----- ------------  ---------------      ----- ------------  ---------------
   109     -0.173383   8 C  py               18      0.165147   2 O  px        
   124      0.164529   9 C  py        

 Vector   66  Occ=2.000000D+00  E=-3.490071D-01
              MO Center=  1.0D+00,  6.4D-01,  1.6D-01, r^2= 7.8D+00
   Bfn.  Coefficient  Atom+Function         Bfn.  Coefficient  Atom+Function  
  ----- ------------  ---------------      ----- ------------  ---------------
    50      0.228857   4 C  pz              245     -0.213318  17 C  pz        
    65     -0.200125   5 C  pz        

 Vector   67  Occ=2.000000D+00  E=-3.432277D-01
              MO Center=  2.5D-01,  7.7D-01,  2.8D-01, r^2= 7.2D+00
   Bfn.  Coefficient  Atom+Function         Bfn.  Coefficient  Atom+Function  
  ----- ------------  ---------------      ----- ------------  ---------------
   275      0.212244  19 O  pz              304     -0.164955  22 H  s         
   303     -0.156154  22 H  s                49     -0.151121   4 C  py        

 Vector   68  Occ=2.000000D+00  E=-3.314989D-01
              MO Center=  4.8D-01, -1.3D-01, -3.4D-01, r^2= 8.7D+00
   Bfn.  Coefficient  Atom+Function         Bfn.  Coefficient  Atom+Function  
  ----- ------------  ---------------      ----- ------------  ---------------
   155      0.193321  11 C  pz               95     -0.181676   7 C  pz        
    18     -0.167940   2 O  px              140     -0.162545  10 C  pz        
   170     -0.155323  12 C  pz        

 Vector   69  Occ=2.000000D+00  E=-3.255210D-01
              MO Center=  1.3D+00, -8.1D-01, -2.0D-01, r^2= 7.5D+00
   Bfn.  Coefficient  Atom+Function         Bfn.  Coefficient  Atom+Function  
  ----- ------------  ---------------      ----- ------------  ---------------
   125      0.226866   9 C  pz              260     -0.205856  18 C  pz        
   110     -0.170597   8 C  pz               95      0.160607   7 C  pz        

 Vector   70  Occ=2.000000D+00  E=-3.178679D-01
              MO Center=  8.4D-01, -8.4D-01, -2.7D-01, r^2= 7.7D+00
   Bfn.  Coefficient  Atom+Function         Bfn.  Coefficient  Atom+Function  
  ----- ------------  ---------------      ----- ------------  ---------------
   124      0.205339   9 C  py              109     -0.181652   8 C  py        
   318     -0.164467  29 H  s               140      0.156878  10 C  pz        
   259     -0.152758  18 C  py        

 Vector   71  Occ=2.000000D+00  E=-3.083187D-01
              MO Center=  3.5D-01, -9.1D-01, -3.5D-01, r^2= 8.9D+00
   Bfn.  Coefficient  Atom+Function         Bfn.  Coefficient  Atom+Function  
  ----- ------------  ---------------      ----- ------------  ---------------
   123      0.254359   9 C  px              138     -0.230118  10 C  px        
   153      0.192020  11 C  px              108     -0.183847   8 C  px        
   168     -0.157862  12 C  px        

 Vector   72  Occ=2.000000D+00  E=-3.040002D-01
              MO Center= -2.4D-01,  2.3D-01,  1.4D-01, r^2= 7.2D+00
   Bfn.  Coefficient  Atom+Function         Bfn.  Coefficient  Atom+Function  
  ----- ------------  ---------------      ----- ------------  ---------------
   274      0.263087  19 O  py              275     -0.243547  19 O  pz        
   278      0.186452  19 O  py              200     -0.168185  14 O  pz        
   230     -0.167901  16 O  pz              279     -0.166586  19 O  pz        
    79     -0.157808   6 C  py        

 Vector   73  Occ=2.000000D+00  E=-2.947368D-01
              MO Center= -1.2D+00,  1.1D+00, -4.7D-01, r^2= 6.1D+00
   Bfn.  Coefficient  Atom+Function         Bfn.  Coefficient  Atom+Function  
  ----- ------------  ---------------      ----- ------------  ---------------
   230     -0.306573  16 O  pz               20      0.300648   2 O  pz        
   199      0.233061  14 O  py               24      0.226864   2 O  pz        
   234     -0.214461  16 O  pz              198     -0.200462  14 O  px        
   200      0.177527  14 O  pz              203      0.169431  14 O  py        

 Vector   74  Occ=2.000000D+00  E=-2.823821D-01
              MO Center= -4.6D-01,  2.2D-01, -3.5D-01, r^2= 6.5D+00
   Bfn.  Coefficient  Atom+Function         Bfn.  Coefficient  Atom+Function  
  ----- ------------  ---------------      ----- ------------  ---------------
   198      0.239790  14 O  px               20      0.206735   2 O  pz        
    78      0.200590   6 C  px              199     -0.196963  14 O  py        
   202      0.175451  14 O  px               63     -0.161950   5 C  px        
    24      0.150275   2 O  pz        

 Vector   75  Occ=2.000000D+00  E=-2.599180D-01
              MO Center= -3.6D-01, -8.5D-02,  6.0D-01, r^2= 3.8D+00
   Bfn.  Coefficient  Atom+Function         Bfn.  Coefficient  Atom+Function  
  ----- ------------  ---------------      ----- ------------  ---------------
   289      0.451658  20 O  py              274     -0.355251  19 O  py        
   293      0.324785  20 O  py              278     -0.237303  19 O  py        
    79     -0.157598   6 C  py        

 Vector   76  Occ=2.000000D+00  E=-2.554038D-01
              MO Center= -3.0D-01,  3.2D+00, -3.4D-01, r^2= 3.4D+00
   Bfn.  Coefficient  Atom+Function         Bfn.  Coefficient  Atom+Function  
  ----- ------------  ---------------      ----- ------------  ---------------
   228      0.532812  16 O  px              232      0.367102  16 O  px        
    51     -0.228775   4 C  s               230      0.167715  16 O  pz        
    48      0.163727   4 C  px               18      0.151474   2 O  px        

 Vector   77  Occ=0.000000D+00  E=-6.499430D-03
              MO Center= -6.4D-01, -9.1D-02,  7.3D-01, r^2= 3.8D+00
   Bfn.  Coefficient  Atom+Function         Bfn.  Coefficient  Atom+Function  
  ----- ------------  ---------------      ----- ------------  ---------------
   291     -0.508579  20 O  s               276      0.473904  19 O  s         
   273      0.428375  19 O  px              288      0.427789  20 O  px        
   292      0.416537  20 O  px              277      0.402855  19 O  px        
    66     -0.275934   5 C  s               330     -0.269903  35 H  s         
   306      0.267465  23 H  s               216      0.231159  15 C  s         

 Vector   78  Occ=0.000000D+00  E= 2.199891D-03
              MO Center= -1.8D-01,  2.6D+00, -2.8D-01, r^2= 3.5D+00
   Bfn.  Coefficient  Atom+Function         Bfn.  Coefficient  Atom+Function  
  ----- ------------  ---------------      ----- ------------  ---------------
    35      0.478851   3 C  pz               39      0.409879   3 C  pz        
   246     -0.391990  17 C  s                81      0.373908   6 C  s         
   234     -0.348966  16 O  pz              230     -0.344601  16 O  pz        
   302     -0.272419  21 H  s               304      0.252619  22 H  s         
   338      0.243188  39 H  s                96     -0.241623   7 C  s         

 Vector   79  Occ=0.000000D+00  E= 5.129978D-02
              MO Center=  7.0D-01, -5.9D-01, -1.0D+00, r^2= 9.0D+00
   Bfn.  Coefficient  Atom+Function         Bfn.  Coefficient  Atom+Function  
  ----- ------------  ---------------      ----- ------------  ---------------
   318      0.695895  29 H  s               302      0.631410  21 H  s         
   306      0.616908  23 H  s               156     -0.538687  11 C  s         
   111     -0.459958   8 C  s                 6     -0.456059   1 C  s         
   144      0.421066  10 C  pz              314      0.414889  27 H  s         
   316      0.407223  28 H  s               322      0.398200  31 H  s         

 Vector   80  Occ=0.000000D+00  E= 8.356273D-02
              MO Center= -4.8D-02, -1.6D+00, -1.7D-02, r^2= 1.0D+01
   Bfn.  Coefficient  Atom+Function         Bfn.  Coefficient  Atom+Function  
  ----- ------------  ---------------      ----- ------------  ---------------
   261      0.859230  18 C  s               324     -0.682714  32 H  s         
   342     -0.634028  41 H  s               171      0.610263  12 C  s         
   320     -0.609922  30 H  s               156      0.578947  11 C  s         
   306      0.555105  23 H  s                66     -0.523344   5 C  s         
   201      0.521148  14 O  s               302      0.439897  21 H  s         

 Vector   81  Occ=0.000000D+00  E= 9.293187D-02
              MO Center=  9.7D-01, -7.7D-02, -4.4D-01, r^2= 1.3D+01
   Bfn.  Coefficient  Atom+Function         Bfn.  Coefficient  Atom+Function  
  ----- ------------  ---------------      ----- ------------  ---------------
    96      0.955916   7 C  s               156     -0.771346  11 C  s         
   310     -0.764717  25 H  s               322      0.683862  31 H  s         
   304     -0.662747  22 H  s               326      0.627239  33 H  s         
   318      0.493270  29 H  s                51      0.454133   4 C  s         
   111      0.432214   8 C  s               306     -0.427995  23 H  s         

 Vector   82  Occ=0.000000D+00  E= 9.518709D-02
              MO Center=  9.9D-01, -7.7D-01, -5.3D-01, r^2= 1.1D+01
   Bfn.  Coefficient  Atom+Function         Bfn.  Coefficient  Atom+Function  
  ----- ------------  ---------------      ----- ------------  ---------------
   316     -0.862823  28 H  s               111      0.796843   8 C  s         
   126      0.721524   9 C  s               314     -0.567848  27 H  s         
   141      0.516806  10 C  s               171     -0.457739  12 C  s         
   302      0.457308  21 H  s               304      0.455606  22 H  s         
   312     -0.443379  26 H  s                51     -0.438155   4 C  s         

 Vector   83  Occ=0.000000D+00  E= 1.088576D-01
              MO Center=  1.0D-02, -5.8D-01,  2.2D-01, r^2= 1.1D+01
   Bfn.  Coefficient  Atom+Function         Bfn.  Coefficient  Atom+Function  
  ----- ------------  ---------------      ----- ------------  ---------------
   326      0.685075  33 H  s               246     -0.620728  17 C  s         
   308      0.607549  24 H  s               201      0.513456  14 O  s         
   171     -0.503958  12 C  s               314     -0.499296  27 H  s         
   141      0.493675  10 C  s               261     -0.486855  18 C  s         
   338      0.436153  39 H  s               340      0.411263  40 H  s         

 Vector   84  Occ=0.000000D+00  E= 1.113256D-01
              MO Center= -1.3D-01, -2.9D-01, -2.3D-01, r^2= 8.7D+00
   Bfn.  Coefficient  Atom+Function         Bfn.  Coefficient  Atom+Function  
  ----- ------------  ---------------      ----- ------------  ---------------
    96      0.860763   7 C  s               141      0.702313  10 C  s         
    21     -0.660562   2 O  s               324      0.592612  32 H  s         
     8      0.566551   1 C  py              310     -0.552273  25 H  s         
   261     -0.533492  18 C  s               246      0.461659  17 C  s         
   326     -0.411181  33 H  s               126     -0.389995   9 C  s         

 Vector   85  Occ=0.000000D+00  E= 1.157993D-01
              MO Center= -2.1D+00, -1.2D+00,  3.8D-01, r^2= 1.1D+01
   Bfn.  Coefficient  Atom+Function         Bfn.  Coefficient  Atom+Function  
  ----- ------------  ---------------      ----- ------------  ---------------
   216      1.718565  15 C  s               156     -0.982896  11 C  s         
   332     -0.872856  36 H  s               328     -0.858434  34 H  s         
   330     -0.750510  35 H  s               320      0.581897  30 H  s         
   171      0.565835  12 C  s                 6     -0.477549   1 C  s         
   111      0.457444   8 C  s               173     -0.421548  12 C  py        

 Vector   86  Occ=0.000000D+00  E= 1.185490D-01
              MO Center=  7.8D-01, -8.9D-01, -3.2D-01, r^2= 1.1D+01
   Bfn.  Coefficient  Atom+Function         Bfn.  Coefficient  Atom+Function  
  ----- ------------  ---------------      ----- ------------  ---------------
    51      0.824069   4 C  s               320     -0.710627  30 H  s         
   312      0.677880  26 H  s               308      0.570196  24 H  s         
   302      0.554253  21 H  s               304     -0.533201  22 H  s         
    96     -0.509610   7 C  s                66      0.501961   5 C  s         
   326     -0.496732  33 H  s               171      0.486231  12 C  s         

 Vector   87  Occ=0.000000D+00  E= 1.239240D-01
              MO Center=  8.2D-02, -7.5D-01, -4.2D-01, r^2= 9.4D+00
   Bfn.  Coefficient  Atom+Function         Bfn.  Coefficient  Atom+Function  
  ----- ------------  ---------------      ----- ------------  ---------------
   111      0.874735   8 C  s               126      0.732868   9 C  s         
   261     -0.683276  18 C  s                81     -0.630385   6 C  s         
     6     -0.531372   1 C  s               316     -0.486657  28 H  s         
   314     -0.455491  27 H  s               291      0.446036  20 O  s         
    21      0.404208   2 O  s               324      0.403359  32 H  s         

 Vector   88  Occ=0.000000D+00  E= 1.354588D-01
              MO Center=  3.2D-01, -1.6D-01, -5.2D-01, r^2= 1.1D+01
   Bfn.  Coefficient  Atom+Function         Bfn.  Coefficient  Atom+Function  
  ----- ------------  ---------------      ----- ------------  ---------------
   322     -0.819713  31 H  s               156      0.783504  11 C  s         
   126      0.707362   9 C  s               111     -0.667897   8 C  s         
    51      0.645431   4 C  s               304     -0.645275  22 H  s         
   302      0.616369  21 H  s                 6     -0.608642   1 C  s         
    36     -0.494118   3 C  s               171     -0.495758  12 C  s         

 Vector   89  Occ=0.000000D+00  E= 1.376584D-01
              MO Center=  2.1D+00, -1.2D+00,  2.0D-01, r^2= 9.2D+00
   Bfn.  Coefficient  Atom+Function         Bfn.  Coefficient  Atom+Function  
  ----- ------------  ---------------      ----- ------------  ---------------
    96      0.847219   7 C  s               344      0.836019  42 H  s         
   312      0.830382  26 H  s               314     -0.707493  27 H  s         
   114     -0.698859   8 C  pz              262     -0.653121  18 C  px        
   308     -0.627069  24 H  s               342     -0.555202  41 H  s         
   246      0.537286  17 C  s               304      0.495130  22 H  s         

 Vector   90  Occ=0.000000D+00  E= 1.420408D-01
              MO Center=  2.6D-01, -1.1D+00, -9.9D-02, r^2= 1.4D+01
   Bfn.  Coefficient  Atom+Function         Bfn.  Coefficient  Atom+Function  
  ----- ------------  ---------------      ----- ------------  ---------------
   316     -0.927497  28 H  s               216      0.862056  15 C  s         
   111     -0.727660   8 C  s               246      0.721808  17 C  s         
   171     -0.678571  12 C  s               338     -0.656127  39 H  s         
   141      0.590915  10 C  s               302     -0.586083  21 H  s         
   320     -0.586651  30 H  s               332     -0.572479  36 H  s         

 Vector   91  Occ=0.000000D+00  E= 1.524250D-01
              MO Center=  6.4D-01,  6.8D-01,  4.8D-01, r^2= 1.3D+01
   Bfn.  Coefficient  Atom+Function         Bfn.  Coefficient  Atom+Function  
  ----- ------------  ---------------      ----- ------------  ---------------
   246      1.416906  17 C  s               310      0.967289  25 H  s         
   334     -0.845349  37 H  s               156     -0.691691  11 C  s         
   336     -0.695079  38 H  s               322      0.614385  31 H  s         
    98     -0.533573   7 C  py              332     -0.523181  36 H  s         
   306     -0.465173  23 H  s                96     -0.456024   7 C  s         

 Vector   92  Occ=0.000000D+00  E= 1.565862D-01
              MO Center=  5.9D-01, -6.1D-01,  2.7D-01, r^2= 1.1D+01
   Bfn.  Coefficient  Atom+Function         Bfn.  Coefficient  Atom+Function  
  ----- ------------  ---------------      ----- ------------  ---------------
   261      1.030231  18 C  s               344     -0.674466  42 H  s         
   216      0.651727  15 C  s               312      0.527566  26 H  s         
   336     -0.522427  38 H  s                51      0.482987   4 C  s         
   340     -0.469443  40 H  s               158      0.459090  11 C  py        
    36      0.446928   3 C  s               320      0.444486  30 H  s         

 Vector   93  Occ=0.000000D+00  E= 1.595835D-01
              MO Center= -1.2D+00, -4.7D-01,  6.2D-01, r^2= 1.3D+01
   Bfn.  Coefficient  Atom+Function         Bfn.  Coefficient  Atom+Function  
  ----- ------------  ---------------      ----- ------------  ---------------
   328      1.012945  34 H  s               171     -0.855142  12 C  s         
   246     -0.829627  17 C  s               218     -0.811128  15 C  py        
   330     -0.757475  35 H  s               336      0.733877  38 H  s         
    66      0.650359   5 C  s               340     -0.610745  40 H  s         
   111     -0.602265   8 C  s               332     -0.526403  36 H  s         

 Vector   94  Occ=0.000000D+00  E= 1.624475D-01
              MO Center=  6.7D-01,  2.5D-01,  1.8D-01, r^2= 1.2D+01
   Bfn.  Coefficient  Atom+Function         Bfn.  Coefficient  Atom+Function  
  ----- ------------  ---------------      ----- ------------  ---------------
    36      0.792621   3 C  s               310      0.761874  25 H  s         
    52      0.668353   4 C  px              302      0.667050  21 H  s         
   324      0.587911  32 H  s               308     -0.546582  24 H  s         
   304     -0.543688  22 H  s               334     -0.515745  37 H  s         
   338      0.502565  39 H  s                97     -0.490990   7 C  px        

 Vector   95  Occ=0.000000D+00  E= 1.687289D-01
              MO Center= -1.5D+00, -5.7D-01,  5.5D-01, r^2= 1.5D+01
   Bfn.  Coefficient  Atom+Function         Bfn.  Coefficient  Atom+Function  
  ----- ------------  ---------------      ----- ------------  ---------------
   330      1.086805  35 H  s               332     -0.980128  36 H  s         
   219      0.911490  15 C  pz              334      0.734019  37 H  s         
   344      0.561608  42 H  s               261     -0.547749  18 C  s         
   216     -0.510649  15 C  s               248     -0.401019  17 C  py        
   246     -0.394325  17 C  s               316      0.338076  28 H  s         

 Vector   96  Occ=0.000000D+00  E= 1.771276D-01
              MO Center=  6.2D-01,  1.2D-01,  9.3D-01, r^2= 1.2D+01
   Bfn.  Coefficient  Atom+Function         Bfn.  Coefficient  Atom+Function  
  ----- ------------  ---------------      ----- ------------  ---------------
   338      1.045209  39 H  s               340     -0.925596  40 H  s         
   261      0.808121  18 C  s                36     -0.736296   3 C  s         
   111     -0.618088   8 C  s               328     -0.616079  34 H  s         
    66      0.597401   5 C  s               247     -0.579607  17 C  px        
    81     -0.508746   6 C  s               263      0.448432  18 C  py        

 Vector   97  Occ=0.000000D+00  E= 1.814261D-01
              MO Center=  7.8D-01,  4.5D-01,  6.8D-01, r^2= 1.2D+01
   Bfn.  Coefficient  Atom+Function         Bfn.  Coefficient  Atom+Function  
  ----- ------------  ---------------      ----- ------------  ---------------
   247     -0.733488  17 C  px              246      0.710447  17 C  s         
    81      0.706205   6 C  s               338      0.699670  39 H  s         
   336     -0.688787  38 H  s               334     -0.671786  37 H  s         
   344      0.587151  42 H  s               310     -0.572910  25 H  s         
   306      0.541271  23 H  s               328      0.538889  34 H  s         

 Vector   98  Occ=0.000000D+00  E= 1.826042D-01
              MO Center=  2.9D-01, -7.2D-01,  1.3D-01, r^2= 1.4D+01
   Bfn.  Coefficient  Atom+Function         Bfn.  Coefficient  Atom+Function  
  ----- ------------  ---------------      ----- ------------  ---------------
   216      0.975743  15 C  s               186     -0.827228  13 C  s         
    51      0.820227   4 C  s               171     -0.668681  12 C  s         
   326      0.671339  33 H  s               310      0.652991  25 H  s         
   324      0.633616  32 H  s                81     -0.614573   6 C  s         
   173      0.599641  12 C  py              314     -0.581099  27 H  s         

 Vector   99  Occ=0.000000D+00  E= 1.852701D-01
              MO Center=  1.6D-01, -1.5D-01, -6.6D-01, r^2= 1.1D+01
   Bfn.  Coefficient  Atom+Function         Bfn.  Coefficient  Atom+Function  
  ----- ------------  ---------------      ----- ------------  ---------------
     6      1.063326   1 C  s               302     -0.871212  21 H  s         
   156     -0.806297  11 C  s               304     -0.748694  22 H  s         
   306      0.720058  23 H  s               320      0.646270  30 H  s         
   126      0.624948   9 C  s               216     -0.548366  15 C  s         
    96     -0.537847   7 C  s                81     -0.482803   6 C  s         

 Vector  100  Occ=0.000000D+00  E= 1.928359D-01
              MO Center=  3.5D-01, -7.1D-01, -4.5D-02, r^2= 1.3D+01
   Bfn.  Coefficient  Atom+Function         Bfn.  Coefficient  Atom+Function  
  ----- ------------  ---------------      ----- ------------  ---------------
   141      1.110627  10 C  s               126      0.992728   9 C  s         
   318     -0.836432  29 H  s               111     -0.785521   8 C  s         
   334      0.691675  37 H  s               261     -0.662120  18 C  s         
   324     -0.635907  32 H  s               332      0.628214  36 H  s         
   248     -0.549592  17 C  py              302      0.537485  21 H  s         

 Vector  101  Occ=0.000000D+00  E= 1.968893D-01
              MO Center=  1.3D-01, -3.0D-01, -9.6D-02, r^2= 1.2D+01
   Bfn.  Coefficient  Atom+Function         Bfn.  Coefficient  Atom+Function  
  ----- ------------  ---------------      ----- ------------  ---------------
   314      0.701843  27 H  s               328     -0.689893  34 H  s         
   156      0.622675  11 C  s               186     -0.610712  13 C  s         
    83      0.600320   6 C  py              304      0.542409  22 H  s         
   216      0.527871  15 C  s                53     -0.513727   4 C  py        
   143      0.488899  10 C  py               67      0.478222   5 C  px        

 Vector  102  Occ=0.000000D+00  E= 2.005040D-01
              MO Center=  8.3D-01, -6.3D-01, -3.9D-01, r^2= 1.0D+01
   Bfn.  Coefficient  Atom+Function         Bfn.  Coefficient  Atom+Function  
  ----- ------------  ---------------      ----- ------------  ---------------
   318      0.835235  29 H  s               306     -0.681688  23 H  s         
   314      0.677169  27 H  s               126      0.649704   9 C  s         
   141     -0.622985  10 C  s               336     -0.625394  38 H  s         
   316     -0.609474  28 H  s               342     -0.595264  41 H  s         
   334      0.572102  37 H  s               248     -0.549104  17 C  py        

 Vector  103  Occ=0.000000D+00  E= 2.061200D-01
              MO Center=  1.9D-01, -7.5D-01,  1.1D-01, r^2= 1.1D+01
   Bfn.  Coefficient  Atom+Function         Bfn.  Coefficient  Atom+Function  
  ----- ------------  ---------------      ----- ------------  ---------------
   141     -0.820207  10 C  s               111      0.771646   8 C  s         
   342      0.770645  41 H  s                36      0.671194   3 C  s         
   246      0.672188  17 C  s               261     -0.658153  18 C  s         
     6      0.627167   1 C  s                96     -0.583939   7 C  s         
   156      0.536859  11 C  s               263      0.538655  18 C  py        

 Vector  104  Occ=0.000000D+00  E= 2.148594D-01
              MO Center=  1.4D+00, -2.7D-01,  2.9D-02, r^2= 1.0D+01
   Bfn.  Coefficient  Atom+Function         Bfn.  Coefficient  Atom+Function  
  ----- ------------  ---------------      ----- ------------  ---------------
    51      1.470713   4 C  s               126     -1.232241   9 C  s         
   246     -1.016338  17 C  s               113     -0.768616   8 C  py        
   156     -0.761226  11 C  s               141      0.754046  10 C  s         
    36     -0.715118   3 C  s               338      0.707299  39 H  s         
   128     -0.655509   9 C  py               96      0.649090   7 C  s         

 Vector  105  Occ=0.000000D+00  E= 2.199136D-01
              MO Center=  3.3D-01, -6.7D-01, -1.0D-02, r^2= 9.8D+00
   Bfn.  Coefficient  Atom+Function         Bfn.  Coefficient  Atom+Function  
  ----- ------------  ---------------      ----- ------------  ---------------
   186      1.084830  13 C  s                51      1.060801   4 C  s         
   261     -1.064801  18 C  s                81     -1.027468   6 C  s         
   126      0.861531   9 C  s                68     -0.704246   5 C  py        
   173     -0.703728  12 C  py              129      0.662166   9 C  pz        
   322     -0.617457  31 H  s               188     -0.554263  13 C  py        

 Vector  106  Occ=0.000000D+00  E= 2.219002D-01
              MO Center= -4.8D-01, -1.2D+00,  1.9D-01, r^2= 1.1D+01
   Bfn.  Coefficient  Atom+Function         Bfn.  Coefficient  Atom+Function  
  ----- ------------  ---------------      ----- ------------  ---------------
   186     -1.807129  13 C  s               126      1.644017   9 C  s         
   171      1.571256  12 C  s               217      0.928519  15 C  px        
   261     -0.874212  18 C  s               111     -0.843635   8 C  s         
   216      0.778598  15 C  s               141     -0.715952  10 C  s         
   157      0.637104  11 C  px               66      0.620336   5 C  s         

 Vector  107  Occ=0.000000D+00  E= 2.274964D-01
              MO Center=  1.5D+00,  2.1D-02,  5.9D-01, r^2= 9.0D+00
   Bfn.  Coefficient  Atom+Function         Bfn.  Coefficient  Atom+Function  
  ----- ------------  ---------------      ----- ------------  ---------------
    96      1.062231   7 C  s               308     -1.040713  24 H  s         
   340      0.948118  40 H  s               261     -0.750704  18 C  s         
    51     -0.688842   4 C  s               249     -0.676038  17 C  pz        
    67     -0.666562   5 C  px               54     -0.576456   4 C  pz        
   312      0.553815  26 H  s               156      0.530438  11 C  s         

 Vector  108  Occ=0.000000D+00  E= 2.321623D-01
              MO Center= -1.0D-01, -4.4D-01,  1.2D-01, r^2= 8.9D+00
   Bfn.  Coefficient  Atom+Function         Bfn.  Coefficient  Atom+Function  
  ----- ------------  ---------------      ----- ------------  ---------------
   126      0.976662   9 C  s                83      0.856399   6 C  py        
   188      0.755433  13 C  py              186      0.691244  13 C  s         
   308     -0.668651  24 H  s                99      0.643748   7 C  pz        
   143      0.637488  10 C  py               67      0.619796   5 C  px        
    69     -0.519900   5 C  pz              261     -0.522165  18 C  s         

 Vector  109  Occ=0.000000D+00  E= 2.395397D-01
              MO Center= -1.4D-01, -8.3D-01, -6.9D-02, r^2= 1.1D+01
   Bfn.  Coefficient  Atom+Function         Bfn.  Coefficient  Atom+Function  
  ----- ------------  ---------------      ----- ------------  ---------------
   111      1.135673   8 C  s               156      1.132479  11 C  s         
   126     -0.847435   9 C  s               187      0.816086  13 C  px        
   216      0.818248  15 C  s               217      0.817090  15 C  px        
   186     -0.794666  13 C  s               172     -0.706365  12 C  px        
    82     -0.695468   6 C  px               96     -0.657383   7 C  s         

 Vector  110  Occ=0.000000D+00  E= 2.440715D-01
              MO Center=  1.4D-01, -7.0D-01,  6.6D-03, r^2= 1.1D+01
   Bfn.  Coefficient  Atom+Function         Bfn.  Coefficient  Atom+Function  
  ----- ------------  ---------------      ----- ------------  ---------------
   156      1.290255  11 C  s                66     -0.894570   5 C  s         
   186      0.852667  13 C  s               141     -0.748337  10 C  s         
   187     -0.681147  13 C  px              312     -0.680794  26 H  s         
    97     -0.654152   7 C  px              217     -0.653432  15 C  px        
   143      0.591609  10 C  py              216     -0.583921  15 C  s         

 Vector  111  Occ=0.000000D+00  E= 2.470961D-01
              MO Center=  2.6D-01,  2.6D-02, -1.4D-01, r^2= 1.1D+01
   Bfn.  Coefficient  Atom+Function         Bfn.  Coefficient  Atom+Function  
  ----- ------------  ---------------      ----- ------------  ---------------
    66      1.433255   5 C  s               187     -0.896990  13 C  px        
    96     -0.852545   7 C  s               216     -0.780019  15 C  s         
    54      0.772024   4 C  pz              172      0.753962  12 C  px        
   141     -0.747270  10 C  s               111      0.704317   8 C  s         
    99      0.676478   7 C  pz              326      0.641935  33 H  s         

 Vector  112  Occ=0.000000D+00  E= 2.540668D-01
              MO Center=  9.7D-01, -7.7D-01,  1.3D-01, r^2= 8.8D+00
   Bfn.  Coefficient  Atom+Function         Bfn.  Coefficient  Atom+Function  
  ----- ------------  ---------------      ----- ------------  ---------------
   186      1.233089  13 C  s               111     -1.088295   8 C  s         
    66      1.001942   5 C  s               264     -0.933103  18 C  pz        
   340      0.811253  40 H  s               128      0.805618   9 C  py        
    36      0.756596   3 C  s               112      0.743240   8 C  px        
    81     -0.725941   6 C  s                98     -0.657839   7 C  py        

 Vector  113  Occ=0.000000D+00  E= 2.643297D-01
              MO Center=  2.8D-01, -3.2D-01,  1.1D-01, r^2= 9.0D+00
   Bfn.  Coefficient  Atom+Function         Bfn.  Coefficient  Atom+Function  
  ----- ------------  ---------------      ----- ------------  ---------------
   186     -1.054977  13 C  s                36      1.042527   3 C  s         
   141      0.933308  10 C  s                96      0.859231   7 C  s         
    52      0.854426   4 C  px                6     -0.802475   1 C  s         
   111     -0.789318   8 C  s               171      0.765109  12 C  s         
   324     -0.690387  32 H  s               127      0.678905   9 C  px        

 Vector  114  Occ=0.000000D+00  E= 2.714906D-01
              MO Center= -7.1D-01, -3.6D-01, -5.1D-05, r^2= 8.4D+00
   Bfn.  Coefficient  Atom+Function         Bfn.  Coefficient  Atom+Function  
  ----- ------------  ---------------      ----- ------------  ---------------
   173     -1.051491  12 C  py               83      0.990830   6 C  py        
   188     -0.917331  13 C  py               66     -0.869676   5 C  s         
    67      0.804178   5 C  px              187      0.798938  13 C  px        
   217      0.759636  15 C  px               82      0.730049   6 C  px        
   189     -0.721862  13 C  pz              171     -0.658549  12 C  s         

 Vector  115  Occ=0.000000D+00  E= 2.841154D-01
              MO Center=  7.2D-01, -2.7D-01, -2.1D-01, r^2= 8.8D+00
   Bfn.  Coefficient  Atom+Function         Bfn.  Coefficient  Atom+Function  
  ----- ------------  ---------------      ----- ------------  ---------------
   126      1.076647   9 C  s               141     -0.986858  10 C  s         
    81      0.918369   6 C  s               128      0.778837   9 C  py        
   112      0.762005   8 C  px              113      0.734481   8 C  py        
    66     -0.708029   5 C  s               188     -0.633588  13 C  py        
   231      0.629655  16 O  s                51      0.589192   4 C  s         

 Vector  116  Occ=0.000000D+00  E= 2.874234D-01
              MO Center=  1.3D+00, -3.4D-01, -1.2D-01, r^2= 7.9D+00
   Bfn.  Coefficient  Atom+Function         Bfn.  Coefficient  Atom+Function  
  ----- ------------  ---------------      ----- ------------  ---------------
   141      1.850787  10 C  s                81     -1.656869   6 C  s         
    96     -1.406270   7 C  s                68     -1.203432   5 C  py        
    66      1.118863   5 C  s               127      1.086992   9 C  px        
    82     -0.957986   6 C  px               98      0.914711   7 C  py        
   126     -0.898275   9 C  s               113      0.892592   8 C  py        

 Vector  117  Occ=0.000000D+00  E= 2.987866D-01
              MO Center=  8.0D-01, -7.9D-02, -9.4D-03, r^2= 8.2D+00
   Bfn.  Coefficient  Atom+Function         Bfn.  Coefficient  Atom+Function  
  ----- ------------  ---------------      ----- ------------  ---------------
    68      1.135813   5 C  py               66     -1.110333   5 C  s         
    82      1.115362   6 C  px               97     -1.109285   7 C  px        
     6      1.049436   1 C  s                54      0.976894   4 C  pz        
   249      0.743919  17 C  pz               96      0.733439   7 C  s         
   129     -0.699608   9 C  pz                8     -0.681028   1 C  py        

 Vector  118  Occ=0.000000D+00  E= 3.119726D-01
              MO Center=  4.2D-01, -5.5D-01, -5.6D-01, r^2= 7.3D+00
   Bfn.  Coefficient  Atom+Function         Bfn.  Coefficient  Atom+Function  
  ----- ------------  ---------------      ----- ------------  ---------------
    81      1.722453   6 C  s               142      1.287778  10 C  px        
    84     -1.114885   6 C  pz              127      0.986666   9 C  px        
     7     -0.977967   1 C  px              158      0.850910  11 C  py        
   129      0.781223   9 C  pz              320      0.781570  30 H  s         
     6     -0.767264   1 C  s               143     -0.674988  10 C  py        

 Vector  119  Occ=0.000000D+00  E= 3.183369D-01
              MO Center=  6.1D-02, -5.0D-01, -1.3D-01, r^2= 8.0D+00
   Bfn.  Coefficient  Atom+Function         Bfn.  Coefficient  Atom+Function  
  ----- ------------  ---------------      ----- ------------  ---------------
    83      1.432152   6 C  py              171      1.389089  12 C  s         
   156     -1.177388  11 C  s                67      0.994251   5 C  px        
   142     -0.952523  10 C  px              141      0.943257  10 C  s         
    36     -0.888741   3 C  s               186     -0.800927  13 C  s         
    54     -0.788328   4 C  pz              158     -0.790298  11 C  py        

 Vector  120  Occ=0.000000D+00  E= 3.352772D-01
              MO Center= -1.4D-01, -8.4D-01, -3.8D-01, r^2= 8.0D+00
   Bfn.  Coefficient  Atom+Function         Bfn.  Coefficient  Atom+Function  
  ----- ------------  ---------------      ----- ------------  ---------------
   143      1.470671  10 C  py              157      1.384884  11 C  px        
    81     -1.252976   6 C  s                36      1.019052   3 C  s         
   174     -0.965889  12 C  pz               82     -0.844466   6 C  px        
    66      0.720763   5 C  s                84      0.653387   6 C  pz        
   128     -0.649527   9 C  py              189      0.638959  13 C  pz        

 Vector  121  Occ=0.000000D+00  E= 3.875626D-01
              MO Center=  2.0D-01,  2.0D+00, -2.9D-01, r^2= 6.9D+00
   Bfn.  Coefficient  Atom+Function         Bfn.  Coefficient  Atom+Function  
  ----- ------------  ---------------      ----- ------------  ---------------
    51      2.043063   4 C  s                37     -1.593338   3 C  px        
   231     -1.536903  16 O  s                38      1.395418   3 C  py        
    52     -1.037952   4 C  px                6     -0.785315   1 C  s         
    23     -0.771567   2 O  py               96     -0.773937   7 C  s         
    66     -0.757156   5 C  s               141      0.746335  10 C  s         

 Vector  122  Occ=0.000000D+00  E= 3.974156D-01
              MO Center=  4.7D-01,  1.9D+00, -2.7D-01, r^2= 6.1D+00
   Bfn.  Coefficient  Atom+Function         Bfn.  Coefficient  Atom+Function  
  ----- ------------  ---------------      ----- ------------  ---------------
    38      1.993161   3 C  py               53     -1.695574   4 C  py        
    66     -1.695087   5 C  s               231     -1.545744  16 O  s         
    21      0.989888   2 O  s                36      0.915122   3 C  s         
    68     -0.911034   5 C  py               69     -0.805259   5 C  pz        
    37      0.777146   3 C  px               96      0.773924   7 C  s         

 Vector  123  Occ=0.000000D+00  E= 4.813493D-01
              MO Center=  4.4D-01, -7.2D-01, -1.3D-01, r^2= 7.6D+00
   Bfn.  Coefficient  Atom+Function         Bfn.  Coefficient  Atom+Function  
  ----- ------------  ---------------      ----- ------------  ---------------
    81      1.042444   6 C  s                 8      0.796930   1 C  py        
    21     -0.487310   2 O  s               111     -0.434753   8 C  s         
   171      0.373906  12 C  s               261      0.373609  18 C  s         
     7     -0.366730   1 C  px              112      0.357454   8 C  px        
   262     -0.333830  18 C  px                4     -0.317388   1 C  py        

 Vector  124  Occ=0.000000D+00  E= 4.862396D-01
              MO Center=  6.4D-01,  6.7D-01, -2.0D-01, r^2= 7.6D+00
   Bfn.  Coefficient  Atom+Function         Bfn.  Coefficient  Atom+Function  
  ----- ------------  ---------------      ----- ------------  ---------------
     8      0.921578   1 C  py               83     -0.729115   6 C  py        
    66      0.642171   5 C  s                21     -0.601218   2 O  s         
    97      0.587018   7 C  px               96     -0.547753   7 C  s         
   248      0.438851  17 C  py                4     -0.413557   1 C  py        
   141     -0.411555  10 C  s                36      0.403756   3 C  s         

 Vector  125  Occ=0.000000D+00  E= 4.948158D-01
              MO Center=  7.6D-02, -1.2D-02,  1.2D-01, r^2= 8.9D+00
   Bfn.  Coefficient  Atom+Function         Bfn.  Coefficient  Atom+Function  
  ----- ------------  ---------------      ----- ------------  ---------------
    37      0.589231   3 C  px               81     -0.539756   6 C  s         
     7      0.511306   1 C  px               21      0.494963   2 O  s         
    82      0.496204   6 C  px                8     -0.406528   1 C  py        
    83     -0.391606   6 C  py               38      0.364276   3 C  py        
   188     -0.348079  13 C  py              264     -0.319377  18 C  pz        

 Vector  126  Occ=0.000000D+00  E= 5.029050D-01
              MO Center=  1.1D+00, -1.2D+00,  1.5D-01, r^2= 8.8D+00
   Bfn.  Coefficient  Atom+Function         Bfn.  Coefficient  Atom+Function  
  ----- ------------  ---------------      ----- ------------  ---------------
    66      0.821850   5 C  s               141      0.528684  10 C  s         
   263     -0.528247  18 C  py               82     -0.522449   6 C  px        
    53      0.505163   4 C  py               37     -0.429253   3 C  px        
    36     -0.404648   3 C  s               262     -0.405722  18 C  px        
    52     -0.375725   4 C  px                6     -0.371777   1 C  s         


 center of mass
 --------------
 x =  -0.07663547 y =   0.10442055 z =  -0.02235296

 moments of inertia (a.u.)
 ------------------
        4354.133690916982           0.000000000001          -0.000000000000
           0.000000000001        3879.478756172607           0.000000000000
          -0.000000000000           0.000000000000        6722.658825815523

     Multipole analysis of the density
     ---------------------------------

     L   x y z        total         alpha         beta         nuclear
     -   - - -        -----         -----         ----         -------
     0   0 0 0     -0.000000    -76.000000    -76.000000    152.000000

     1   1 0 0      0.865516      0.432758      0.432758      0.000000
     1   0 1 0     -1.936606     -0.968303     -0.968303     -0.000000
     1   0 0 1     -0.334510     -0.167255     -0.167255      0.000000

     2   2 0 0    -84.285809   -940.959005   -940.959005   1797.632201
     2   1 1 0      7.076602     -7.138140     -7.138140     21.352883
     2   1 0 1     -2.112771      0.365506      0.365506     -2.843784
     2   0 2 0    -99.315105  -1046.197315  -1046.197315   1993.079526
     2   0 1 1      2.062000     -8.278500     -8.278500     18.619000
     2   0 0 2    -87.865708   -271.794613   -271.794613    455.723518


          -----------------------
          Electric field gradient
          -----------------------

 1 a.u. = 0.324123 10**(16) esu/cm**3  ( or statvolts/cm**2 ) = 0.97174 10**(22) v/m**2 


 ------------------------------------------------------------
   Atom      X         Y         Z
 ------------------------------------------------------------
    1 C   -1.76636   1.11708  -2.00085
 ------------------------------------------------------------

 Electric field gradient in molecular frame (a.u.)
         XX             YY             ZZ             XY             XZ             YZ
 ------------------------------------------------------------------------------------------
       -0.045280      -0.258432       0.303712      -0.088737       0.080018      -0.145002

 Principal components (a.u.) and orientation 
 of principal axis w.r.t. absolute frame                      Asymmetry parameter eta
 --------------------------------------------------------------------------------------
        0.363167      -0.311676      -0.051492                       0.716430

        0.238609       0.258576       0.936058
       -0.252788       0.947208      -0.197218
        0.937638       0.189566      -0.291377
  

 ------------------------------------------------------------
   Atom      X         Y         Z
 ------------------------------------------------------------
    2 O   -2.31281   3.64748  -1.17654
 ------------------------------------------------------------

 Electric field gradient in molecular frame (a.u.)
         XX             YY             ZZ             XY             XZ             YZ
 ------------------------------------------------------------------------------------------
        0.247010      -1.218906       0.971896      -0.526146       0.071225      -0.821875

 Principal components (a.u.) and orientation 
 of principal axis w.r.t. absolute frame                      Asymmetry parameter eta
 --------------------------------------------------------------------------------------
       -1.616132       1.302163       0.313969                       0.611457

        0.250183       0.233437       0.939636
        0.924750      -0.345081      -0.160490
        0.286786       0.909080      -0.302204
  

 ------------------------------------------------------------
   Atom      X         Y         Z
 ------------------------------------------------------------
    3 C   -0.46072   5.32930  -0.70720
 ------------------------------------------------------------

 Electric field gradient in molecular frame (a.u.)
         XX             YY             ZZ             XY             XZ             YZ
 ------------------------------------------------------------------------------------------
        0.112031       0.183395      -0.295426      -0.197145       0.151954      -0.050692

 Principal components (a.u.) and orientation 
 of principal axis w.r.t. absolute frame                      Asymmetry parameter eta
 --------------------------------------------------------------------------------------
        0.376417      -0.346290      -0.030127                       0.839927

       -0.657742      -0.326593       0.678758
        0.725237      -0.031150       0.687794
       -0.203486       0.944652       0.257346
  

 ------------------------------------------------------------
   Atom      X         Y         Z
 ------------------------------------------------------------
    4 C    2.07279   4.34961   0.20843
 ------------------------------------------------------------

 Electric field gradient in molecular frame (a.u.)
         XX             YY             ZZ             XY             XZ             YZ
 ------------------------------------------------------------------------------------------
       -0.030512       0.020870       0.009641       0.039957      -0.028759      -0.025543

 Principal components (a.u.) and orientation 
 of principal axis w.r.t. absolute frame                      Asymmetry parameter eta
 --------------------------------------------------------------------------------------
        0.066375      -0.055583      -0.010793                       0.674793

        0.452761       0.890747       0.039710
        0.704404      -0.384638       0.596548
       -0.546647       0.242121       0.801595
  

 ------------------------------------------------------------
   Atom      X         Y         Z
 ------------------------------------------------------------
    5 C    2.73482   1.71738  -0.83384
 ------------------------------------------------------------

 Electric field gradient in molecular frame (a.u.)
         XX             YY             ZZ             XY             XZ             YZ
 ------------------------------------------------------------------------------------------
       -0.002371      -0.017930       0.020301      -0.033543       0.008030       0.000835

 Principal components (a.u.) and orientation 
 of principal axis w.r.t. absolute frame                      Asymmetry parameter eta
 --------------------------------------------------------------------------------------
       -0.045075       0.028544       0.016532                       0.266479

        0.625409       0.657573      -0.420073
        0.775463      -0.463952       0.428259
       -0.086718       0.593588       0.800083
  

 ------------------------------------------------------------
   Atom      X         Y         Z
 ------------------------------------------------------------
    6 C    0.49923  -0.11983  -0.63816
 ------------------------------------------------------------

 Electric field gradient in molecular frame (a.u.)
         XX             YY             ZZ             XY             XZ             YZ
 ------------------------------------------------------------------------------------------
        0.149982       0.174926      -0.324908       0.018315       0.090072       0.101668

 Principal components (a.u.) and orientation 
 of principal axis w.r.t. absolute frame                      Asymmetry parameter eta
 --------------------------------------------------------------------------------------
       -0.359014       0.217535       0.141479                       0.211847

       -0.165188       0.539787       0.825435
       -0.179010       0.806622      -0.563308
        0.969881       0.240813       0.036617
  

 ------------------------------------------------------------
   Atom      X         Y         Z
 ------------------------------------------------------------
    7 C    5.15297   0.59694   0.31892
 ------------------------------------------------------------

 Electric field gradient in molecular frame (a.u.)
         XX             YY             ZZ             XY             XZ             YZ
 ------------------------------------------------------------------------------------------
       -0.031664      -0.000065       0.031729       0.023866      -0.032692       0.000226

 Principal components (a.u.) and orientation 
 of principal axis w.r.t. absolute frame                      Asymmetry parameter eta
 --------------------------------------------------------------------------------------
       -0.054573       0.047521       0.007052                       0.741545

        0.864690      -0.426461       0.265409
       -0.379960      -0.209719       0.900915
        0.328544       0.879857       0.343381
  

 ------------------------------------------------------------
   Atom      X         Y         Z
 ------------------------------------------------------------
    8 C    5.82697  -1.92398  -0.91850
 ------------------------------------------------------------

 Electric field gradient in molecular frame (a.u.)
         XX             YY             ZZ             XY             XZ             YZ
 ------------------------------------------------------------------------------------------
       -0.002534      -0.008317       0.010850      -0.004549       0.013715      -0.020694

 Principal components (a.u.) and orientation 
 of principal axis w.r.t. absolute frame                      Asymmetry parameter eta
 --------------------------------------------------------------------------------------
        0.030125      -0.022348      -0.007777                       0.483673

        0.396515      -0.221638       0.890872
       -0.471093       0.783781       0.404672
        0.787939       0.580142      -0.206369
  

 ------------------------------------------------------------
   Atom      X         Y         Z
 ------------------------------------------------------------
    9 C    3.67204  -3.87329  -0.78772
 ------------------------------------------------------------

 Electric field gradient in molecular frame (a.u.)
         XX             YY             ZZ             XY             XZ             YZ
 ------------------------------------------------------------------------------------------
       -0.025628       0.007518       0.018110       0.018973      -0.015791       0.026805

 Principal components (a.u.) and orientation 
 of principal axis w.r.t. absolute frame                      Asymmetry parameter eta
 --------------------------------------------------------------------------------------
       -0.045371       0.040138       0.005233                       0.769318

        0.780935      -0.002833       0.624606
       -0.481680       0.633896       0.605112
        0.397650       0.773413      -0.493667
  

 ------------------------------------------------------------
   Atom      X         Y         Z
 ------------------------------------------------------------
   10 C    1.17751  -2.71491  -1.83542
 ------------------------------------------------------------

 Electric field gradient in molecular frame (a.u.)
         XX             YY             ZZ             XY             XZ             YZ
 ------------------------------------------------------------------------------------------
        0.016278      -0.042755       0.026477       0.008423       0.003716      -0.029767

 Principal components (a.u.) and orientation 
 of principal axis w.r.t. absolute frame                      Asymmetry parameter eta
 --------------------------------------------------------------------------------------
       -0.054979       0.037531       0.017448                       0.365286

       -0.127914       0.027317       0.991409
        0.929640      -0.344983       0.129450
        0.345555       0.938211       0.018733
  

 ------------------------------------------------------------
   Atom      X         Y         Z
 ------------------------------------------------------------
   11 C   -1.02362  -4.63428  -1.85560
 ------------------------------------------------------------

 Electric field gradient in molecular frame (a.u.)
         XX             YY             ZZ             XY             XZ             YZ
 ------------------------------------------------------------------------------------------
       -0.009698      -0.005286       0.014984      -0.037244       0.041663      -0.020167

 Principal components (a.u.) and orientation 
 of principal axis w.r.t. absolute frame                      Asymmetry parameter eta
 --------------------------------------------------------------------------------------
        0.067307      -0.051123      -0.016184                       0.519100

       -0.585665       0.796252      -0.151587
        0.481596       0.492264       0.725080
       -0.651968      -0.351651       0.671774
  

 ------------------------------------------------------------
   Atom      X         Y         Z
 ------------------------------------------------------------
   12 C   -3.01943  -4.38325   0.23719
 ------------------------------------------------------------

 Electric field gradient in molecular frame (a.u.)
         XX             YY             ZZ             XY             XZ             YZ
 ------------------------------------------------------------------------------------------
        0.011844      -0.050892       0.039047       0.030112       0.038311      -0.010460

 Principal components (a.u.) and orientation 
 of principal axis w.r.t. absolute frame                      Asymmetry parameter eta
 --------------------------------------------------------------------------------------
       -0.068932       0.066833       0.002100                       0.939075

       -0.436644       0.599789       0.670519
        0.867324       0.082704       0.490824
        0.238936       0.795873      -0.556323
  

 ------------------------------------------------------------
   Atom      X         Y         Z
 ------------------------------------------------------------
   13 C   -4.07786  -1.68399   0.55905
 ------------------------------------------------------------

 Electric field gradient in molecular frame (a.u.)
         XX             YY             ZZ             XY             XZ             YZ
 ------------------------------------------------------------------------------------------
        0.206880       0.067733      -0.274613      -0.176865      -0.172874       0.046731

 Principal components (a.u.) and orientation 
 of principal axis w.r.t. absolute frame                      Asymmetry parameter eta
 --------------------------------------------------------------------------------------
        0.372179      -0.330527      -0.041652                       0.776171

        0.818309       0.314548       0.481071
       -0.514669       0.028356       0.856920
       -0.255901       0.948818      -0.185093
  

 ------------------------------------------------------------
   Atom      X         Y         Z
 ------------------------------------------------------------
   14 O   -4.01991  -0.37155  -1.80109
 ------------------------------------------------------------

 Electric field gradient in molecular frame (a.u.)
         XX             YY             ZZ             XY             XZ             YZ
 ------------------------------------------------------------------------------------------
       -0.147649       0.333308      -0.185659      -1.286244       0.102955       1.134466

 Principal components (a.u.) and orientation 
 of principal axis w.r.t. absolute frame                      Asymmetry parameter eta
 --------------------------------------------------------------------------------------
        1.774745      -1.707999      -0.066746                       0.924782

       -0.489828       0.564356       0.664508
        0.765485       0.643202       0.018000
        0.417254      -0.517488       0.747064
  

 ------------------------------------------------------------
   Atom      X         Y         Z
 ------------------------------------------------------------
   15 C   -6.82574  -1.77931   1.43235
 ------------------------------------------------------------

 Electric field gradient in molecular frame (a.u.)
         XX             YY             ZZ             XY             XZ             YZ
 ------------------------------------------------------------------------------------------
       -0.086313       0.059583       0.026730      -0.011964       0.026753      -0.000610

 Principal components (a.u.) and orientation 
 of principal axis w.r.t. absolute frame                      Asymmetry parameter eta
 --------------------------------------------------------------------------------------
       -0.093197       0.060821       0.032375                       0.305225

        0.973317      -0.097724       0.207615
        0.075351       0.990724       0.113081
       -0.216740      -0.094420       0.971652
  

 ------------------------------------------------------------
   Atom      X         Y         Z
 ------------------------------------------------------------
   16 O   -0.88507   7.60960  -0.84311
 ------------------------------------------------------------

 Electric field gradient in molecular frame (a.u.)
         XX             YY             ZZ             XY             XZ             YZ
 ------------------------------------------------------------------------------------------
        1.384857      -0.717393      -0.667463       0.318683       0.708436       0.154910

 Principal components (a.u.) and orientation 
 of principal axis w.r.t. absolute frame                      Asymmetry parameter eta
 --------------------------------------------------------------------------------------
        1.657357      -0.908105      -0.749251                       0.095848

        0.943566      -0.231794      -0.236548
        0.146014      -0.349924       0.925329
        0.297260       0.907648       0.296331
  

 ------------------------------------------------------------
   Atom      X         Y         Z
 ------------------------------------------------------------
   17 C    2.17445   4.67169   3.08049
 ------------------------------------------------------------

 Electric field gradient in molecular frame (a.u.)
         XX             YY             ZZ             XY             XZ             YZ
 ------------------------------------------------------------------------------------------
        0.037393       0.067772      -0.105164       0.011350      -0.022109      -0.030114

 Principal components (a.u.) and orientation 
 of principal axis w.r.t. absolute frame                      Asymmetry parameter eta
 --------------------------------------------------------------------------------------
       -0.112916       0.078536       0.034380                       0.391048

        0.132314       0.355845       0.925131
        0.154860       0.914455      -0.373887
        0.979036      -0.192736      -0.065889
  

 ------------------------------------------------------------
   Atom      X         Y         Z
 ------------------------------------------------------------
   18 C    3.50370  -5.04778   1.85472
 ------------------------------------------------------------

 Electric field gradient in molecular frame (a.u.)
         XX             YY             ZZ             XY             XZ             YZ
 ------------------------------------------------------------------------------------------
        0.011184       0.011485      -0.022668      -0.007209      -0.016087       0.037335

 Principal components (a.u.) and orientation 
 of principal axis w.r.t. absolute frame                      Asymmetry parameter eta
 --------------------------------------------------------------------------------------
       -0.048281       0.042628       0.005653                       0.765814

        0.167083      -0.436222       0.884191
       -0.507787       0.730638       0.456421
        0.845125       0.525241       0.099431
  

 ------------------------------------------------------------
   Atom      X         Y         Z
 ------------------------------------------------------------
   19 O   -2.72485  -0.29838   2.45408
 ------------------------------------------------------------

 Electric field gradient in molecular frame (a.u.)
         XX             YY             ZZ             XY             XZ             YZ
 ------------------------------------------------------------------------------------------
       -2.616961       1.791321       0.825640      -0.112749       0.130873      -1.231154

 Principal components (a.u.) and orientation 
 of principal axis w.r.t. absolute frame                      Asymmetry parameter eta
 --------------------------------------------------------------------------------------
        2.636233      -2.623025      -0.013209                       0.989979

       -0.031757       0.999350       0.017057
        0.825451       0.016601       0.564229
       -0.563580      -0.031998       0.825442
  

 ------------------------------------------------------------
   Atom      X         Y         Z
 ------------------------------------------------------------
   20 O   -0.01843  -0.58499   1.98708
 ------------------------------------------------------------

 Electric field gradient in molecular frame (a.u.)
         XX             YY             ZZ             XY             XZ             YZ
 ------------------------------------------------------------------------------------------
       -2.236199       2.507925      -0.271726       0.401630       0.892138       0.512757

 Principal components (a.u.) and orientation 
 of principal axis w.r.t. absolute frame                      Asymmetry parameter eta
 --------------------------------------------------------------------------------------
        2.664580      -2.588157      -0.076423                       0.942638

        0.116993       0.935313       0.333918
        0.971696      -0.038322      -0.233105
        0.205230      -0.351739       0.913324
  

 ------------------------------------------------------------
   Atom      X         Y         Z
 ------------------------------------------------------------
   21 H   -1.37333   1.26378  -4.03044
 ------------------------------------------------------------

 Electric field gradient in molecular frame (a.u.)
         XX             YY             ZZ             XY             XZ             YZ
 ------------------------------------------------------------------------------------------
        0.116649       0.129664      -0.246314      -0.007222       0.080202       0.024401

 Principal components (a.u.) and orientation 
 of principal axis w.r.t. absolute frame                      Asymmetry parameter eta
 --------------------------------------------------------------------------------------
       -0.264876       0.134760       0.130116                       0.017534

       -0.206456       0.851752       0.481554
       -0.064164      -0.502883       0.861969
        0.976350       0.147061       0.158475
  

 ------------------------------------------------------------
   Atom      X         Y         Z
 ------------------------------------------------------------
   22 H    3.48826   5.64613  -0.58871
 ------------------------------------------------------------

 Electric field gradient in molecular frame (a.u.)
         XX             YY             ZZ             XY             XZ             YZ
 ------------------------------------------------------------------------------------------
       -0.054611      -0.019699       0.074310      -0.171330       0.107014       0.095966

 Principal components (a.u.) and orientation 
 of principal axis w.r.t. absolute frame                      Asymmetry parameter eta
 --------------------------------------------------------------------------------------
       -0.269472       0.135314       0.134157                       0.004294

        0.684974      -0.726095      -0.059965
        0.618065       0.535534       0.575499
       -0.385754      -0.431264       0.815601
  

 ------------------------------------------------------------
   Atom      X         Y         Z
 ------------------------------------------------------------
   23 H    3.11551   1.98776  -2.86265
 ------------------------------------------------------------

 Electric field gradient in molecular frame (a.u.)
         XX             YY             ZZ             XY             XZ             YZ
 ------------------------------------------------------------------------------------------
        0.119449       0.127144      -0.246593      -0.009909       0.069366       0.049612

 Principal components (a.u.) and orientation 
 of principal axis w.r.t. absolute frame                      Asymmetry parameter eta
 --------------------------------------------------------------------------------------
       -0.265809       0.134004       0.131805                       0.008270

       -0.178931      -0.412440       0.893240
       -0.127678       0.909948       0.394579
        0.975542       0.043445       0.215477
  

 ------------------------------------------------------------
   Atom      X         Y         Z
 ------------------------------------------------------------
   24 H    4.94679   0.31411   2.35884
 ------------------------------------------------------------

 Electric field gradient in molecular frame (a.u.)
         XX             YY             ZZ             XY             XZ             YZ
 ------------------------------------------------------------------------------------------
        0.137412       0.131723      -0.269135      -0.004071       0.040557       0.055531

 Principal components (a.u.) and orientation 
 of principal axis w.r.t. absolute frame                      Asymmetry parameter eta
 --------------------------------------------------------------------------------------
       -0.280655       0.142098       0.138556                       0.012620

       -0.096981       0.888789      -0.447939
       -0.133767       0.434338       0.890762
        0.986256       0.146306       0.076768
  

 ------------------------------------------------------------
   Atom      X         Y         Z
 ------------------------------------------------------------
   25 H    6.72741   1.91831   0.05447
 ------------------------------------------------------------

 Electric field gradient in molecular frame (a.u.)
         XX             YY             ZZ             XY             XZ             YZ
 ------------------------------------------------------------------------------------------
       -0.103166      -0.033392       0.136558      -0.203549       0.040799       0.035659

 Principal components (a.u.) and orientation 
 of principal axis w.r.t. absolute frame                      Asymmetry parameter eta
 --------------------------------------------------------------------------------------
       -0.281812       0.143739       0.138072                       0.020109

        0.757983      -0.013441      -0.652135
        0.639506       0.212160       0.738931
       -0.128425       0.977142      -0.169410
  

 ------------------------------------------------------------
   Atom      X         Y         Z
 ------------------------------------------------------------
   26 H    7.54343  -2.68867  -0.04506
 ------------------------------------------------------------

 Electric field gradient in molecular frame (a.u.)
         XX             YY             ZZ             XY             XZ             YZ
 ------------------------------------------------------------------------------------------
       -0.147933       0.080670       0.067263       0.129469      -0.148544       0.066369

 Principal components (a.u.) and orientation 
 of principal axis w.r.t. absolute frame                      Asymmetry parameter eta
 --------------------------------------------------------------------------------------
       -0.282102       0.143097       0.139004                       0.014510

        0.826576      -0.435005       0.357130
       -0.372229       0.053429       0.926602
        0.422158       0.898841       0.117758
  

 ------------------------------------------------------------
   Atom      X         Y         Z
 ------------------------------------------------------------
   27 H    6.29402  -1.58060  -2.91056
 ------------------------------------------------------------

 Electric field gradient in molecular frame (a.u.)
         XX             YY             ZZ             XY             XZ             YZ
 ------------------------------------------------------------------------------------------
        0.120610       0.126975      -0.247585      -0.016232       0.090219       0.066354

 Principal components (a.u.) and orientation 
 of principal axis w.r.t. absolute frame                      Asymmetry parameter eta
 --------------------------------------------------------------------------------------
       -0.279968       0.141730       0.138238                       0.012470

       -0.223067       0.954556       0.197647
       -0.165535      -0.236904       0.957327
        0.960645       0.180830       0.210858
  

 ------------------------------------------------------------
   Atom      X         Y         Z
 ------------------------------------------------------------
   28 H    4.19987  -5.42739  -2.06178
 ------------------------------------------------------------

 Electric field gradient in molecular frame (a.u.)
         XX             YY             ZZ             XY             XZ             YZ
 ------------------------------------------------------------------------------------------
        0.111405      -0.090463      -0.020943       0.076390       0.062005      -0.188550

 Principal components (a.u.) and orientation 
 of principal axis w.r.t. absolute frame                      Asymmetry parameter eta
 --------------------------------------------------------------------------------------
       -0.272633       0.137535       0.135098                       0.008940

       -0.248161       0.762499       0.597504
        0.744971       0.544483      -0.385430
        0.619221      -0.349474       0.703159
  

 ------------------------------------------------------------
   Atom      X         Y         Z
 ------------------------------------------------------------
   29 H    1.58729  -2.34196  -3.84274
 ------------------------------------------------------------

 Electric field gradient in molecular frame (a.u.)
         XX             YY             ZZ             XY             XZ             YZ
 ------------------------------------------------------------------------------------------
        0.119220       0.118279      -0.237498      -0.014347       0.075822       0.070431

 Principal components (a.u.) and orientation 
 of principal axis w.r.t. absolute frame                      Asymmetry parameter eta
 --------------------------------------------------------------------------------------
       -0.266377       0.134667       0.131710                       0.011101

       -0.196233       0.979845      -0.037376
       -0.183682       0.000710       0.982985
        0.963200       0.199760       0.179841
  

 ------------------------------------------------------------
   Atom      X         Y         Z
 ------------------------------------------------------------
   30 H   -0.30103  -6.57668  -1.88490
 ------------------------------------------------------------

 Electric field gradient in molecular frame (a.u.)
         XX             YY             ZZ             XY             XZ             YZ
 ------------------------------------------------------------------------------------------
        0.084585      -0.228848       0.144263       0.138310       0.003422      -0.002848

 Principal components (a.u.) and orientation 
 of principal axis w.r.t. absolute frame                      Asymmetry parameter eta
 --------------------------------------------------------------------------------------
       -0.281188       0.144899       0.136289                       0.030622

       -0.353750       0.250162       0.901266
        0.935296       0.085227       0.343450
        0.009106       0.964446      -0.264125
  

 ------------------------------------------------------------
   Atom      X         Y         Z
 ------------------------------------------------------------
   31 H   -2.01249  -4.42264  -3.67062
 ------------------------------------------------------------

 Electric field gradient in molecular frame (a.u.)
         XX             YY             ZZ             XY             XZ             YZ
 ------------------------------------------------------------------------------------------
        0.042139       0.135837      -0.177976       0.014744      -0.168135       0.038890

 Principal components (a.u.) and orientation 
 of principal axis w.r.t. absolute frame                      Asymmetry parameter eta
 --------------------------------------------------------------------------------------
       -0.273028       0.143019       0.130009                       0.047652

        0.471963      -0.382767       0.794192
       -0.100332       0.871662       0.479728
        0.875891       0.306097      -0.372988
  

 ------------------------------------------------------------
   Atom      X         Y         Z
 ------------------------------------------------------------
   32 H   -2.26202  -5.07270   2.03773
 ------------------------------------------------------------

 Electric field gradient in molecular frame (a.u.)
         XX             YY             ZZ             XY             XZ             YZ
 ------------------------------------------------------------------------------------------
        0.086260       0.093783      -0.180044       0.054669      -0.131022       0.120362

 Principal components (a.u.) and orientation 
 of principal axis w.r.t. absolute frame                      Asymmetry parameter eta
 --------------------------------------------------------------------------------------
       -0.280348       0.144876       0.135472                       0.033543

        0.360977       0.727092       0.583980
       -0.332988       0.685414      -0.647554
        0.871100      -0.039293      -0.489532
  

 ------------------------------------------------------------
   Atom      X         Y         Z
 ------------------------------------------------------------
   33 H   -4.55922  -5.67388  -0.28084
 ------------------------------------------------------------

 Electric field gradient in molecular frame (a.u.)
         XX             YY             ZZ             XY             XZ             YZ
 ------------------------------------------------------------------------------------------
       -0.095995      -0.020847       0.116842      -0.188749      -0.075457      -0.067204

 Principal components (a.u.) and orientation 
 of principal axis w.r.t. absolute frame                      Asymmetry parameter eta
 --------------------------------------------------------------------------------------
       -0.276773       0.144270       0.132503                       0.042518

        0.747242       0.050351      -0.662642
        0.616350      -0.425340       0.662720
        0.248480       0.903632       0.348865
  

 ------------------------------------------------------------
   Atom      X         Y         Z
 ------------------------------------------------------------
   34 H   -7.56825   0.13781   1.69019
 ------------------------------------------------------------

 Electric field gradient in molecular frame (a.u.)
         XX             YY             ZZ             XY             XZ             YZ
 ------------------------------------------------------------------------------------------
        0.082984      -0.221537       0.138554       0.139480       0.020564      -0.049309

 Principal components (a.u.) and orientation 
 of principal axis w.r.t. absolute frame                      Asymmetry parameter eta
 --------------------------------------------------------------------------------------
       -0.282541       0.145527       0.137014                       0.030133

       -0.359852       0.187677       0.913939
        0.924486      -0.060382       0.376404
        0.125828       0.980373      -0.151776
  

 ------------------------------------------------------------
   Atom      X         Y         Z
 ------------------------------------------------------------
   35 H   -8.03300  -2.71484   0.03581
 ------------------------------------------------------------

 Electric field gradient in molecular frame (a.u.)
         XX             YY             ZZ             XY             XZ             YZ
 ------------------------------------------------------------------------------------------
       -0.003241       0.056751      -0.053510      -0.112775      -0.165216      -0.136442

 Principal components (a.u.) and orientation 
 of principal axis w.r.t. absolute frame                      Asymmetry parameter eta
 --------------------------------------------------------------------------------------
       -0.286701       0.148856       0.137845                       0.038406

        0.576579      -0.068375       0.814175
        0.458092       0.852187      -0.252842
        0.676541      -0.518751      -0.522675
  

 ------------------------------------------------------------
   Atom      X         Y         Z
 ------------------------------------------------------------
   36 H   -7.00340  -2.75384   3.24948
 ------------------------------------------------------------

 Electric field gradient in molecular frame (a.u.)
         XX             YY             ZZ             XY             XZ             YZ
 ------------------------------------------------------------------------------------------
        0.135682       0.048773      -0.184456      -0.015516       0.032386       0.181386

 Principal components (a.u.) and orientation 
 of principal axis w.r.t. absolute frame                      Asymmetry parameter eta
 --------------------------------------------------------------------------------------
       -0.286526       0.148177       0.138349                       0.034299

       -0.084634       0.195730       0.976999
       -0.477129       0.852834      -0.212187
        0.874749       0.484112      -0.021210
  

 ------------------------------------------------------------
   Atom      X         Y         Z
 ------------------------------------------------------------
   37 H    1.76935   6.63610   3.60108
 ------------------------------------------------------------

 Electric field gradient in molecular frame (a.u.)
         XX             YY             ZZ             XY             XZ             YZ
 ------------------------------------------------------------------------------------------
        0.128746      -0.239578       0.110833       0.077235       0.018742      -0.100623

 Principal components (a.u.) and orientation 
 of principal axis w.r.t. absolute frame                      Asymmetry parameter eta
 --------------------------------------------------------------------------------------
       -0.281796       0.144574       0.137221                       0.026092

       -0.190018       0.951272       0.242847
        0.948826       0.241482      -0.203509
        0.252236      -0.191749       0.948477
  

 ------------------------------------------------------------
   Atom      X         Y         Z
 ------------------------------------------------------------
   38 H    0.77458   3.50670   4.05428
 ------------------------------------------------------------

 Electric field gradient in molecular frame (a.u.)
         XX             YY             ZZ             XY             XZ             YZ
 ------------------------------------------------------------------------------------------
       -0.052760       0.011778       0.040982      -0.165682       0.134745       0.115161

 Principal components (a.u.) and orientation 
 of principal axis w.r.t. absolute frame                      Asymmetry parameter eta
 --------------------------------------------------------------------------------------
       -0.285496       0.148974       0.136522                       0.043617

        0.676011      -0.535949       0.505734
        0.561591       0.819056       0.117315
       -0.477100       0.204709       0.854676
  

 ------------------------------------------------------------
   Atom      X         Y         Z
 ------------------------------------------------------------
   39 H    4.04643   4.22675   3.83499
 ------------------------------------------------------------

 Electric field gradient in molecular frame (a.u.)
         XX             YY             ZZ             XY             XZ             YZ
 ------------------------------------------------------------------------------------------
       -0.212918       0.128407       0.084511       0.088502      -0.141585       0.032340

 Principal components (a.u.) and orientation 
 of principal axis w.r.t. absolute frame                      Asymmetry parameter eta
 --------------------------------------------------------------------------------------
       -0.290704       0.150397       0.140307                       0.034711

        0.906448       0.300893      -0.296338
       -0.219261       0.935013       0.278703
        0.360940      -0.187654       0.913514
  

 ------------------------------------------------------------
   Atom      X         Y         Z
 ------------------------------------------------------------
   40 H    3.09795  -3.66161   3.32861
 ------------------------------------------------------------

 Electric field gradient in molecular frame (a.u.)
         XX             YY             ZZ             XY             XZ             YZ
 ------------------------------------------------------------------------------------------
        0.133418      -0.053795      -0.079622       0.054059       0.061449      -0.206643

 Principal components (a.u.) and orientation 
 of principal axis w.r.t. absolute frame                      Asymmetry parameter eta
 --------------------------------------------------------------------------------------
       -0.289574       0.149953       0.139621                       0.035682

       -0.189874       0.947189       0.258420
        0.671383      -0.066787       0.738095
        0.716374       0.313644      -0.623246
  

 ------------------------------------------------------------
   Atom      X         Y         Z
 ------------------------------------------------------------
   41 H    2.06093  -6.52440   1.93864
 ------------------------------------------------------------

 Electric field gradient in molecular frame (a.u.)
         XX             YY             ZZ             XY             XZ             YZ
 ------------------------------------------------------------------------------------------
       -0.068419      -0.074983       0.143402      -0.220382       0.010014       0.013876

 Principal components (a.u.) and orientation 
 of principal axis w.r.t. absolute frame                      Asymmetry parameter eta
 --------------------------------------------------------------------------------------
       -0.292763       0.149871       0.142893                       0.023836

        0.701132       0.639177       0.316018
        0.711978      -0.651666      -0.261570
       -0.038749      -0.408392       0.911984
  

 ------------------------------------------------------------
   Atom      X         Y         Z
 ------------------------------------------------------------
   42 H    5.30499  -5.94381   2.34756
 ------------------------------------------------------------

 Electric field gradient in molecular frame (a.u.)
         XX             YY             ZZ             XY             XZ             YZ
 ------------------------------------------------------------------------------------------
       -0.183774       0.064800       0.118974       0.162295      -0.085458       0.045657

 Principal components (a.u.) and orientation 
 of principal axis w.r.t. absolute frame                      Asymmetry parameter eta
 --------------------------------------------------------------------------------------
       -0.287007       0.146845       0.140162                       0.023287

        0.871449       0.264021      -0.413363
       -0.432129       0.811966      -0.392398
        0.232035       0.520581       0.821678
  

 Task  times  cpu:      473.1s     wall:      473.9s


                                NWChem Input Module
                                -------------------


 Summary of allocated global arrays
-----------------------------------
  No active global arrays


                         GA Statistics for process    0
                         ------------------------------

       create   destroy   get      put      acc     scatter   gather  read&inc
calls:  210      210     5.15e+05 7377     3.74e+05    0        0     6015     
number of processes/call 1.00e+00 1.15e+00 1.00e+00 0.00e+00 0.00e+00
bytes total:             5.24e+08 6.03e+07 3.14e+08 0.00e+00 0.00e+00 4.81e+04
bytes remote:            1.14e+08 2.04e+07 5.37e+07 0.00e+00 0.00e+00 0.00e+00
Max memory consumed for GA by this process: 10446976 bytes

MA_summarize_allocated_blocks: starting scan ...
MA_summarize_allocated_blocks: scan completed: 0 heap blocks, 0 stack blocks
MA usage statistics:

	allocation statistics:
					      heap	     stack
					      ----	     -----
	current number of blocks	         0	         0
	maximum number of blocks	        22	        51
	current total bytes		         0	         0
	maximum total bytes		   9712512	  22540216
	maximum total K-bytes		      9713	     22541
	maximum total M-bytes		        10	        23


                                     CITATION
                                     --------
                Please cite the following reference when publishing
                           results obtained with NWChem:

                 M. Valiev, E.J. Bylaska, N. Govind, K. Kowalski,
              T.P. Straatsma, H.J.J. van Dam, D. Wang, J. Nieplocha,
                        E. Apra, T.L. Windus, W.A. de Jong
                 "NWChem: a comprehensive and scalable open-source
                  solution for large scale molecular simulations"
                      Comput. Phys. Commun. 181, 1477 (2010)
                           doi:10.1016/j.cpc.2010.04.018

                                      AUTHORS
                                      -------
          E. Apra, E. J. Bylaska, W. A. de Jong, N. Govind, K. Kowalski,
       T. P. Straatsma, M. Valiev, H. J. J. van Dam, D. Wang, T. L. Windus,
        J. Hammond, J. Autschbach, K. Bhaskaran-Nair, J. Brabec, K. Lopata,
       S. A. Fischer, S. Krishnamoorthy, W. Ma, M. Klemm, O. Villa, Y. Chen,
    V. Anisimov, F. Aquino, S. Hirata, M. T. Hackler, T. Risthaus, M. Malagoli,
       A. Marenich, A. Otero-de-la-Roza, J. Mullin, P. Nichols, R. Peverati,
     J. Pittner, Y. Zhao, P.-D. Fan, A. Fonari, M. Williamson, R. J. Harrison,
       J. R. Rehr, M. Dupuis, D. Silverstein, D. M. A. Smith, J. Nieplocha,
        V. Tipparaju, M. Krishnan, B. E. Van Kuiken, A. Vazquez-Mayagoitia,
        L. Jensen, M. Swart, Q. Wu, T. Van Voorhis, A. A. Auer, M. Nooijen,
      L. D. Crosby, E. Brown, G. Cisneros, G. I. Fann, H. Fruchtl, J. Garza,
        K. Hirao, R. A. Kendall, J. A. Nichols, K. Tsemekhman, K. Wolinski,
     J. Anchell, D. E. Bernholdt, P. Borowski, T. Clark, D. Clerc, H. Dachsel,
   M. J. O. Deegan, K. Dyall, D. Elwood, E. Glendening, M. Gutowski, A. C. Hess,
         J. Jaffe, B. G. Johnson, J. Ju, R. Kobayashi, R. Kutteh, Z. Lin,
   R. Littlefield, X. Long, B. Meng, T. Nakajima, S. Niu, L. Pollack, M. Rosing,
   K. Glaesemann, G. Sandrone, M. Stave, H. Taylor, G. Thomas, J. H. van Lenthe,
                               A. T. Wong, Z. Zhang.

 Total times  cpu:      473.5s     wall:      474.3s
