# Supplementary material for: Reference-free NOE NMR analysis
Source: Chem Sci. 2020 Aug 31;11(36):9930–6. doi: 10.1039/d0sc02970j (PMC8162118; doi:10.1039/d0sc02970j)
Supplement: SC-011-D0SC02970J-s002 [file SC-011-D0SC02970J-s002.piz › artemisinin_structures/artemisin_RRSRRRS/artemisin_RRSRRRS_b36311.nw]

start molecule

title molecule
 

geometry units angstroms print xyz autosym
  C       -0.09210       -0.81660        6.81160
  O        0.30090       -1.96390        7.58370
  C        0.30310       -1.94290        8.93050
  C        0.56270       -0.62320        9.63190
  C        0.04880        0.59590        8.84650
  C        0.43480        0.52670        7.36270
  C        0.44770        1.93930        9.47680
  C       -0.17250        3.11120        8.71680
  C        0.17580        3.11170        7.21750
  C       -0.16240        1.73070        6.58180
  C        0.11110        1.69690        5.06110
  C        1.38460        0.97630        4.59370
  C        1.56150       -0.43940        5.18320
  O        0.28560       -1.02800        5.44540
  C        2.28860       -1.34220        4.18980
  O        0.19470       -2.98880        9.56770
  C        2.03130       -0.59450       10.06110
  C        1.60420        3.61890        6.98960
  O        2.36280       -0.42140        6.37210
  O        1.86390        0.63240        7.25290
  H       -1.18880       -0.81780        6.81800
  H       -0.03560       -0.65910       10.55410
  H       -1.05060        0.54210        8.89230
  H        1.53610        2.06040        9.49390
  H        0.10920        1.97210       10.51940
  H        0.13820        4.05510        9.18040
  H       -1.26390        3.06110        8.82490
  H       -0.48280        3.85300        6.74250
  H       -1.25710        1.64810        6.67720
  H        0.09260        2.71010        4.64150
  H       -0.74040        1.18840        4.58650
  H        2.26810        1.58840        4.80900
  H        1.31270        0.91160        3.50000
  H        2.42850       -2.34320        4.61480
  H        1.71580       -1.46350        3.26430
  H        3.28280       -0.95030        3.95020
  H        2.27260       -1.48330       10.65630
  H        2.71510       -0.59710        9.20860
  H        2.25380        0.27500       10.68610
  H        2.36030        2.99470        7.47040
  H        1.84150        3.68600        5.92440
  H        1.71370        4.62850        7.40210
end
BASIS "ao basis" PRINT
* library 6-31G*
END
scf
 direct
end
dft
xc b3lyp
end
property
 efieldgrad
end
task dft property
