# Supplementary material for: Reference-free NOE NMR analysis
Source: Chem Sci. 2020 Aug 31;11(36):9930–6. doi: 10.1039/d0sc02970j (PMC8162118; doi:10.1039/d0sc02970j)
Supplement: SC-011-D0SC02970J-s002 [file SC-011-D0SC02970J-s002.piz › artemisinin_structures/artemisin_RRSRRRS/artemisin_RRSRRRS_b36311.out.xyz]

42
./artemisin_RRSRRRS_b36311.out
C         -0.93472        0.59114       -1.05880
O         -1.22389        1.93016       -0.62260
C         -0.24380        2.82014       -0.37423
C          1.09688        2.30172        0.11030
C          1.44720        0.90880       -0.44125
C          0.26418       -0.06341       -0.33770
C          2.72683        0.31589        0.16877
C          3.08350       -1.01813       -0.48605
C          1.94316       -2.04965       -0.41684
C          0.62311       -1.43667       -0.97126
C         -0.54168       -2.45235       -0.98194
C         -1.59781       -2.31952        0.12552
C         -2.15791       -0.89113        0.29584
O         -2.12725       -0.19662       -0.95310
C         -3.61203       -0.94157        0.75797
O         -0.46836        4.02683       -0.44616
C          1.15067        2.47215        1.63013
C          1.85408       -2.67117        0.98148
O         -1.44193       -0.15790        1.29865
O         -0.00975       -0.30956        1.05152
H         -0.72673        0.66877       -2.13282
H          1.84591        2.98780       -0.31153
H          1.64866        1.05188       -1.51485
H          2.61773        0.16622        1.24824
H          3.55999        1.01513        0.02882
H          3.99181       -1.42278       -0.02384
H          3.33065       -0.83642       -1.54020
H          2.22248       -2.87205       -1.09105
H          0.83996       -1.23931       -2.03349
H         -0.15930       -3.48023       -0.99745
H         -1.06497       -2.34036       -1.94241
H         -1.19701       -2.68436        1.07832
H         -2.41264       -3.00249       -0.14862
H         -4.00494        0.07292        0.89441
H         -4.25088       -1.43663        0.01895
H         -3.70604       -1.45727        1.71955
H          0.93630        3.51168        1.90561
H          0.40989        1.85567        2.14544
H          2.14128        2.23670        2.02939
H          1.63936       -1.93764        1.76142
H          1.09059       -3.45257        1.02588
H          2.80728       -3.14533        1.24228
