# Supplementary material for: Reference-free NOE NMR analysis
Source: Chem Sci. 2020 Aug 31;11(36):9930–6. doi: 10.1039/d0sc02970j (PMC8162118; doi:10.1039/d0sc02970j)
Supplement: SC-011-D0SC02970J-s002 [file SC-011-D0SC02970J-s002.piz › artemisinin_structures/artemisin_RSSSRSS/artemisin_RSSSRSS_b36311.out]

 argument  1 = artemisin_SSRSSRS/artemisin_SSRSSRS_b36311.nw
  Warning: test file already existed: ./molecule.dir_check_s.5
                                         
                                         


              Northwest Computational Chemistry Package (NWChem) 6.6
              ------------------------------------------------------


                    Environmental Molecular Sciences Laboratory
                       Pacific Northwest National Laboratory
                                Richland, WA 99352

                              Copyright (c) 1994-2015
                       Pacific Northwest National Laboratory
                            Battelle Memorial Institute

             NWChem is an open-source computational chemistry package
                        distributed under the terms of the
                      Educational Community License (ECL) 2.0
             A copy of the license is included with this distribution
                              in the LICENSE.TXT file

                                  ACKNOWLEDGMENT
                                  --------------

            This software and its documentation were developed at the
            EMSL at Pacific Northwest National Laboratory, a multiprogram
            national laboratory, operated for the U.S. Department of Energy
            by Battelle under Contract Number DE-AC05-76RL01830. Support
            for this work was provided by the Department of Energy Office
            of Biological and Environmental Research, Office of Basic
            Energy Sciences, and the Office of Advanced Scientific Computing.


           Job information
           ---------------

    hostname        = nmrserver1
    program         = /home/software/NWChem/bin/nwchem
    date            = Sun Jul 23 19:43:30 2017

    compiled        = Mon_Dec_26_22:57:25_2016
    source          = /home/software/src/nwchem-6.6
    nwchem branch   = 6.6
    nwchem revision = 27746
    ga revision     = 10594
    input           = artemisin_SSRSSRS/artemisin_SSRSSRS_b36311.nw
    prefix          = molecule.
    data base       = ./molecule.db
    status          = startup
    nproc           =        6
    time left       =     -1s


           Memory information
           ------------------

    heap     =   13107198 doubles =    100.0 Mbytes
    stack    =   13107195 doubles =    100.0 Mbytes
    global   =   26214400 doubles =    200.0 Mbytes (distinct from heap & stack)
    total    =   52428793 doubles =    400.0 Mbytes
    verify   = yes
    hardfail = no 


           Directory information
           ---------------------

  0 permanent = .
  0 scratch   = .


                                NWChem Input Module
                                -------------------


                                     molecule
                                     --------

 Scaling coordinates for geometry "geometry" by  1.889725989
 (inverse scale =  0.529177249)

 C1  symmetry detected

          ------
          auto-z
          ------


                             Geometry "geometry" -> ""
                             -------------------------

 Output coordinates in angstroms (scale by  1.889725989 to convert to a.u.)

  No.       Tag          Charge          X              Y              Z
 ---- ---------------- ---------- -------------- -------------- --------------
    1 C                    6.0000    -1.14615554     0.50181916    -0.46192777
    2 O                    8.0000    -1.13110952    -0.51680869    -1.46499102
    3 C                    6.0000    -1.30594727    -1.79552017    -1.04161637
    4 C                    6.0000    -1.51408001    -1.95476665     0.45731144
    5 C                    6.0000    -0.44218673    -1.18738864     1.28055891
    6 C                    6.0000    -0.10414095     0.20039163     0.64864536
    7 C                    6.0000     0.83099568    -1.98559432     1.59356901
    8 C                    6.0000     1.71832882    -2.21687458     0.37727750
    9 C                    6.0000     1.91483647    -0.96541414    -0.49862047
   10 C                    6.0000     1.39771399     0.31459038     0.20537161
   11 C                    6.0000     1.70710318     1.58858367    -0.60922050
   12 C                    6.0000     1.00269393     2.85983288    -0.12050782
   13 C                    6.0000    -0.52837714     2.71904781    -0.07071545
   14 O                    8.0000    -0.95487632     1.78301643    -1.06572370
   15 C                    6.0000    -1.19699227     4.05603412    -0.38201429
   16 O                    8.0000    -1.31480788    -2.72920304    -1.83457450
   17 C                    6.0000    -1.67487863    -3.42561527     0.84549401
   18 C                    6.0000     3.38637031    -0.87409103    -0.92512739
   19 O                    8.0000    -0.99884587     2.32953352     1.23176391
   20 O                    8.0000    -0.21371777     1.18528006     1.70989030
   21 H                    1.0000    -2.16097661     0.54353468    -0.04257289
   22 H                    1.0000    -2.49203966    -1.49791466     0.66693985
   23 H                    1.0000    -0.91127746    -1.00744816     2.25988991
   24 H                    1.0000     0.59587745    -2.94528131     2.06637049
   25 H                    1.0000     1.40852973    -1.43746557     2.35052677
   26 H                    1.0000     1.29814586    -3.01749733    -0.24340087
   27 H                    1.0000     2.68253517    -2.60035599     0.73465049
   28 H                    1.0000     1.34470664    -1.10708803    -1.42387954
   29 H                    1.0000     1.99197954     0.43276619     1.12567015
   30 H                    1.0000     1.45568560     1.42229477    -1.66486751
   31 H                    1.0000     2.78717533     1.78109285    -0.58598507
   32 H                    1.0000     1.27994767     3.65470944    -0.82491366
   33 H                    1.0000     1.39455291     3.15689725     0.85975460
   34 H                    1.0000    -2.28813489     3.95645300    -0.33985031
   35 H                    1.0000    -0.91315422     4.82185573     0.34763969
   36 H                    1.0000    -0.94569304     4.40605120    -1.38891545
   37 H                    1.0000    -2.55160944    -3.85761697     0.34953790
   38 H                    1.0000    -0.81232274    -4.02846893     0.54459012
   39 H                    1.0000    -1.81951074    -3.53209051     1.92550678
   40 H                    1.0000     4.03072481    -0.63252939    -0.07324240
   41 H                    1.0000     3.72601904    -1.82545467    -1.34966497
   42 H                    1.0000     3.53399478    -0.11119904    -1.69557069

      Atomic Mass 
      ----------- 

      C                 12.000000
      O                 15.994910
      H                  1.007825


 Effective nuclear repulsion energy (a.u.)    1858.8523148386

            Nuclear Dipole moment (a.u.) 
            ----------------------------
        X                 Y               Z
 ---------------- ---------------- ----------------
    -0.0000000000     0.0000000000    -0.0000000000


                                Z-matrix (autoz)
                                -------- 

 Units are Angstrom for bonds and degrees for angles

      Type          Name      I     J     K     L     M      Value
      ----------- --------  ----- ----- ----- ----- ----- ----------
    1 Stretch                  1     2                       1.42967
    2 Stretch                  1     6                       1.55243
    3 Stretch                  1    14                       1.42920
    4 Stretch                  1    21                       1.09885
    5 Stretch                  2     3                       1.35828
    6 Stretch                  3     4                       1.52166
    7 Stretch                  3    16                       1.22500
    8 Stretch                  4     5                       1.55421
    9 Stretch                  4    17                       1.52969
   10 Stretch                  4    22                       1.09957
   11 Stretch                  5     6                       1.56190
   12 Stretch                  5     7                       1.53496
   13 Stretch                  5    23                       1.10069
   14 Stretch                  6    10                       1.57006
   15 Stretch                  6    20                       1.45198
   16 Stretch                  7     8                       1.52323
   17 Stretch                  7    24                       1.09536
   18 Stretch                  7    25                       1.09862
   19 Stretch                  8     9                       1.54012
   20 Stretch                  8    26                       1.09672
   21 Stretch                  8    27                       1.09748
   22 Stretch                  9    10                       1.54966
   23 Stretch                  9    18                       1.53482
   24 Stretch                  9    28                       1.09600
   25 Stretch                 10    11                       1.54348
   26 Stretch                 10    29                       1.10185
   27 Stretch                 11    12                       1.53333
   28 Stretch                 11    30                       1.09784
   29 Stretch                 11    31                       1.09734
   30 Stretch                 12    13                       1.53834
   31 Stretch                 12    32                       1.09767
   32 Stretch                 12    33                       1.09668
   33 Stretch                 13    14                       1.43112
   34 Stretch                 13    15                       1.52692
   35 Stretch                 13    19                       1.43858
   36 Stretch                 15    34                       1.09649
   37 Stretch                 15    35                       1.09519
   38 Stretch                 15    36                       1.09522
   39 Stretch                 17    37                       1.09602
   40 Stretch                 17    38                       1.09452
   41 Stretch                 17    39                       1.09484
   42 Stretch                 18    40                       1.09510
   43 Stretch                 18    41                       1.09576
   44 Stretch                 18    42                       1.09425
   45 Stretch                 19    20                       1.46777
   46 Bend                     1     2     3               116.78920
   47 Bend                     1     6     5               108.46200
   48 Bend                     1     6    10               115.21160
   49 Bend                     1     6    20               109.90782
   50 Bend                     1    14    13               109.41932
   51 Bend                     2     1     6               110.88586
   52 Bend                     2     1    14               109.93114
   53 Bend                     2     1    21               107.72942
   54 Bend                     2     3     4               115.03495
   55 Bend                     2     3    16               121.11156
   56 Bend                     3     4     5               112.07193
   57 Bend                     3     4    17               111.40636
   58 Bend                     3     4    22               105.42441
   59 Bend                     4     3    16               123.84071
   60 Bend                     4     5     6               111.94191
   61 Bend                     4     5     7               115.04393
   62 Bend                     4     5    23               104.95624
   63 Bend                     4    17    37               110.38038
   64 Bend                     4    17    38               112.14804
   65 Bend                     4    17    39               110.96061
   66 Bend                     5     4    17               114.38283
   67 Bend                     5     4    22               107.89479
   68 Bend                     5     6    10               112.69848
   69 Bend                     5     6    20               106.89692
   70 Bend                     5     7     8               113.53537
   71 Bend                     5     7    24               111.44354
   72 Bend                     5     7    25               108.48700
   73 Bend                     6     1    14               112.73386
   74 Bend                     6     1    21               110.74756
   75 Bend                     6     5     7               111.40929
   76 Bend                     6     5    23               107.87594
   77 Bend                     6    10     9               112.79186
   78 Bend                     6    10    11               113.62685
   79 Bend                     6    10    29               106.73205
   80 Bend                     6    20    19               109.33420
   81 Bend                     7     5    23               104.89643
   82 Bend                     7     8     9               113.89561
   83 Bend                     7     8    26               109.85006
   84 Bend                     7     8    27               107.74815
   85 Bend                     8     7    24               109.67438
   86 Bend                     8     7    25               108.64423
   87 Bend                     8     9    10               111.73033
   88 Bend                     8     9    18               109.19119
   89 Bend                     8     9    28               107.98163
   90 Bend                     9     8    26               108.67586
   91 Bend                     9     8    27               110.91752
   92 Bend                     9    10    11               112.03228
   93 Bend                     9    10    29               106.74124
   94 Bend                     9    18    40               111.16718
   95 Bend                     9    18    41               110.68259
   96 Bend                     9    18    42               111.49910
   97 Bend                    10     6    20               103.25021
   98 Bend                    10     9    18               113.39307
   99 Bend                    10     9    28               108.46344
  100 Bend                    10    11    12               115.08887
  101 Bend                    10    11    30               109.66687
  102 Bend                    10    11    31               109.32472
  103 Bend                    11    10    29               104.13271
  104 Bend                    11    12    13               113.05841
  105 Bend                    11    12    32               106.24839
  106 Bend                    11    12    33               110.20123
  107 Bend                    12    11    30               109.07761
  108 Bend                    12    11    31               107.45597
  109 Bend                    12    13    14               109.50957
  110 Bend                    12    13    15               110.43130
  111 Bend                    12    13    19               112.30750
  112 Bend                    13    12    32               109.78148
  113 Bend                    13    12    33               110.57808
  114 Bend                    13    15    34               110.38881
  115 Bend                    13    15    35               111.28237
  116 Bend                    13    15    36               111.51790
  117 Bend                    13    19    20               109.33427
  118 Bend                    14     1    21               104.52479
  119 Bend                    14    13    15               107.48486
  120 Bend                    14    13    19               110.78926
  121 Bend                    15    13    19               106.16854
  122 Bend                    17     4    22               104.92938
  123 Bend                    18     9    28               105.77360
  124 Bend                    24     7    25               104.62911
  125 Bend                    26     8    27               105.41490
  126 Bend                    30    11    31               105.80358
  127 Bend                    32    12    33               106.69027
  128 Bend                    34    15    35               107.20495
  129 Bend                    34    15    36               107.02018
  130 Bend                    35    15    36               109.24261
  131 Bend                    37    17    38               106.79169
  132 Bend                    37    17    39               107.60019
  133 Bend                    38    17    39               108.76785
  134 Bend                    40    18    41               108.09065
  135 Bend                    40    18    42               108.33319
  136 Bend                    41    18    42               106.90019
  137 Torsion                  1     2     3     4           0.81546
  138 Torsion                  1     2     3    16         179.56294
  139 Torsion                  1     6     5     4          10.77537
  140 Torsion                  1     6     5     7         141.17732
  141 Torsion                  1     6     5    23        -104.20317
  142 Torsion                  1     6    10     9         -82.72419
  143 Torsion                  1     6    10    11          46.17429
  144 Torsion                  1     6    10    29         160.36647
  145 Torsion                  1     6    20    19         -15.19918
  146 Torsion                  1    14    13    12          97.62026
  147 Torsion                  1    14    13    15        -142.38655
  148 Torsion                  1    14    13    19         -26.79974
  149 Torsion                  2     1     6     5         -58.74347
  150 Torsion                  2     1     6    10          68.61765
  151 Torsion                  2     1     6    20        -175.28219
  152 Torsion                  2     1    14    13        -160.80599
  153 Torsion                  2     3     4     5         -49.30250
  154 Torsion                  2     3     4    17        -178.90431
  155 Torsion                  2     3     4    22          67.81613
  156 Torsion                  3     2     1     6          54.85853
  157 Torsion                  3     2     1    14        -179.80702
  158 Torsion                  3     2     1    21         -66.47809
  159 Torsion                  3     4     5     6          39.68184
  160 Torsion                  3     4     5     7         -88.82435
  161 Torsion                  3     4     5    23         156.43485
  162 Torsion                  3     4    17    37         -61.06922
  163 Torsion                  3     4    17    38          57.87467
  164 Torsion                  3     4    17    39         179.73875
  165 Torsion                  4     5     6    10        -118.01123
  166 Torsion                  4     5     6    20         129.23858
  167 Torsion                  4     5     7     8          71.38057
  168 Torsion                  4     5     7    24         -53.06361
  169 Torsion                  4     5     7    25        -167.73599
  170 Torsion                  5     4     3    16         131.98860
  171 Torsion                  5     4    17    37         170.55429
  172 Torsion                  5     4    17    38         -70.50183
  173 Torsion                  5     4    17    39          51.36226
  174 Torsion                  5     6     1    14         177.51257
  175 Torsion                  5     6     1    21          60.80047
  176 Torsion                  5     6    10     9          42.46888
  177 Torsion                  5     6    10    11         171.36736
  178 Torsion                  5     6    10    29         -74.44046
  179 Torsion                  5     6    20    19        -132.71584
  180 Torsion                  5     7     8     9          44.83272
  181 Torsion                  5     7     8    26         -77.32843
  182 Torsion                  5     7     8    27         168.32426
  183 Torsion                  6     1    14    13         -36.53553
  184 Torsion                  6     5     4    17         167.72118
  185 Torsion                  6     5     4    22         -75.94567
  186 Torsion                  6     5     7     8         -57.39044
  187 Torsion                  6     5     7    24         178.16538
  188 Torsion                  6     5     7    25          63.49300
  189 Torsion                  6    10     9     8         -55.49427
  190 Torsion                  6    10     9    18        -179.41024
  191 Torsion                  6    10     9    28          63.41586
  192 Torsion                  6    10    11    12          39.62816
  193 Torsion                  6    10    11    30         -83.77933
  194 Torsion                  6    10    11    31         160.63807
  195 Torsion                  6    20    19    13         -46.54643
  196 Torsion                  7     5     4    17          39.21499
  197 Torsion                  7     5     4    22         155.54814
  198 Torsion                  7     5     6    10          12.39072
  199 Torsion                  7     5     6    20        -100.35947
  200 Torsion                  7     8     9    10          11.40901
  201 Torsion                  7     8     9    18         137.65729
  202 Torsion                  7     8     9    28        -107.78666
  203 Torsion                  8     7     5    23        -173.84406
  204 Torsion                  8     9    10    11         174.78734
  205 Torsion                  8     9    10    29          61.40963
  206 Torsion                  8     9    18    40         -69.61366
  207 Torsion                  8     9    18    41          50.52595
  208 Torsion                  8     9    18    42         169.38593
  209 Torsion                  9     8     7    24         170.22742
  210 Torsion                  9     8     7    25         -75.96227
  211 Torsion                  9    10     6    20         157.44001
  212 Torsion                  9    10    11    12         168.91223
  213 Torsion                  9    10    11    30          45.50474
  214 Torsion                  9    10    11    31         -70.07786
  215 Torsion                 10     6     1    14         -55.12631
  216 Torsion                 10     6     1    21        -171.83842
  217 Torsion                 10     6     5    23         127.01022
  218 Torsion                 10     6    20    19         108.21598
  219 Torsion                 10     9     8    26         134.21471
  220 Torsion                 10     9     8    27        -110.34505
  221 Torsion                 10     9    18    40          55.67561
  222 Torsion                 10     9    18    41         175.81523
  223 Torsion                 10     9    18    42         -65.32479
  224 Torsion                 10    11    12    13         -56.64220
  225 Torsion                 10    11    12    32        -177.11866
  226 Torsion                 10    11    12    33          67.66790
  227 Torsion                 11    10     6    20         -73.66151
  228 Torsion                 11    10     9    18          50.87137
  229 Torsion                 11    10     9    28         -66.30253
  230 Torsion                 11    12    13    14         -29.10644
  231 Torsion                 11    12    13    15        -147.27969
  232 Torsion                 11    12    13    19          94.42385
  233 Torsion                 12    11    10    29         -76.10560
  234 Torsion                 12    13    15    34        -179.62813
  235 Torsion                 12    13    15    35         -60.71822
  236 Torsion                 12    13    15    36          61.54217
  237 Torsion                 12    13    19    20         -48.70039
  238 Torsion                 13    12    11    30          67.07756
  239 Torsion                 13    12    11    31        -178.66540
  240 Torsion                 13    14     1    21          83.81757
  241 Torsion                 14     1     6    20          60.97386
  242 Torsion                 14    13    12    32          89.33537
  243 Torsion                 14    13    12    33        -153.21049
  244 Torsion                 14    13    15    34          60.96591
  245 Torsion                 14    13    15    35         179.87583
  246 Torsion                 14    13    15    36         -57.86379
  247 Torsion                 14    13    19    20          74.11155
  248 Torsion                 15    13    12    32         -28.83789
  249 Torsion                 15    13    12    33          88.61626
  250 Torsion                 15    13    19    20        -169.48524
  251 Torsion                 16     3     4    17           2.38679
  252 Torsion                 16     3     4    22        -110.89277
  253 Torsion                 17     4     5    23         -75.52581
  254 Torsion                 18     9     8    26         -99.53701
  255 Torsion                 18     9     8    27          15.90322
  256 Torsion                 18     9    10    29         -62.50634
  257 Torsion                 19    13    12    32        -147.13435
  258 Torsion                 19    13    12    33         -29.68020
  259 Torsion                 19    13    15    34         -57.63990
  260 Torsion                 19    13    15    35          61.27001
  261 Torsion                 19    13    15    36        -176.46961
  262 Torsion                 20     6     1    21         -55.73825
  263 Torsion                 20     6     5    23          14.26003
  264 Torsion                 20     6    10    29          40.53067
  265 Torsion                 22     4     5    23          40.80734
  266 Torsion                 22     4    17    37          52.52014
  267 Torsion                 22     4    17    38         171.46403
  268 Torsion                 22     4    17    39         -66.67189
  269 Torsion                 23     5     7    24          61.71176
  270 Torsion                 23     5     7    25         -52.96062
  271 Torsion                 24     7     8    26          48.06627
  272 Torsion                 24     7     8    27         -66.28104
  273 Torsion                 25     7     8    26         161.87658
  274 Torsion                 25     7     8    27          47.52926
  275 Torsion                 26     8     9    28          15.01903
  276 Torsion                 27     8     9    28         130.45927
  277 Torsion                 28     9    10    29        -179.68024
  278 Torsion                 28     9    18    40         174.41079
  279 Torsion                 28     9    18    41         -65.44960
  280 Torsion                 28     9    18    42          53.41038
  281 Torsion                 29    10    11    30         160.48691
  282 Torsion                 29    10    11    31          44.90432
  283 Torsion                 30    11    12    32         -53.39889
  284 Torsion                 30    11    12    33        -168.61234
  285 Torsion                 31    11    12    32          60.85814
  286 Torsion                 31    11    12    33         -54.35530


            XYZ format geometry
            -------------------
    42
 geometry
 C                    -1.14615554     0.50181916    -0.46192777
 O                    -1.13110952    -0.51680869    -1.46499102
 C                    -1.30594727    -1.79552017    -1.04161637
 C                    -1.51408001    -1.95476665     0.45731144
 C                    -0.44218673    -1.18738864     1.28055891
 C                    -0.10414095     0.20039163     0.64864536
 C                     0.83099568    -1.98559432     1.59356901
 C                     1.71832882    -2.21687458     0.37727750
 C                     1.91483647    -0.96541414    -0.49862047
 C                     1.39771399     0.31459038     0.20537161
 C                     1.70710318     1.58858367    -0.60922050
 C                     1.00269393     2.85983288    -0.12050782
 C                    -0.52837714     2.71904781    -0.07071545
 O                    -0.95487632     1.78301643    -1.06572370
 C                    -1.19699227     4.05603412    -0.38201429
 O                    -1.31480788    -2.72920304    -1.83457450
 C                    -1.67487863    -3.42561527     0.84549401
 C                     3.38637031    -0.87409103    -0.92512739
 O                    -0.99884587     2.32953352     1.23176391
 O                    -0.21371777     1.18528006     1.70989030
 H                    -2.16097661     0.54353468    -0.04257289
 H                    -2.49203966    -1.49791466     0.66693985
 H                    -0.91127746    -1.00744816     2.25988991
 H                     0.59587745    -2.94528131     2.06637049
 H                     1.40852973    -1.43746557     2.35052677
 H                     1.29814586    -3.01749733    -0.24340087
 H                     2.68253517    -2.60035599     0.73465049
 H                     1.34470664    -1.10708803    -1.42387954
 H                     1.99197954     0.43276619     1.12567015
 H                     1.45568560     1.42229477    -1.66486751
 H                     2.78717533     1.78109285    -0.58598507
 H                     1.27994767     3.65470944    -0.82491366
 H                     1.39455291     3.15689725     0.85975460
 H                    -2.28813489     3.95645300    -0.33985031
 H                    -0.91315422     4.82185573     0.34763969
 H                    -0.94569304     4.40605120    -1.38891545
 H                    -2.55160944    -3.85761697     0.34953790
 H                    -0.81232274    -4.02846893     0.54459012
 H                    -1.81951074    -3.53209051     1.92550678
 H                     4.03072481    -0.63252939    -0.07324240
 H                     3.72601904    -1.82545467    -1.34966497
 H                     3.53399478    -0.11119904    -1.69557069

 ==============================================================================
                                internuclear distances
 ------------------------------------------------------------------------------
       center one      |      center two      | atomic units |  angstroms
 ------------------------------------------------------------------------------
    2 O                |   1 C                |     2.70169  |     1.42967
    3 C                |   2 O                |     2.56677  |     1.35828
    4 C                |   3 C                |     2.87553  |     1.52166
    5 C                |   4 C                |     2.93703  |     1.55421
    6 C                |   1 C                |     2.93366  |     1.55243
    6 C                |   5 C                |     2.95156  |     1.56190
    7 C                |   5 C                |     2.90065  |     1.53496
    8 C                |   7 C                |     2.87848  |     1.52323
    9 C                |   8 C                |     2.91040  |     1.54012
   10 C                |   6 C                |     2.96699  |     1.57006
   10 C                |   9 C                |     2.92842  |     1.54966
   11 C                |  10 C                |     2.91676  |     1.54348
   12 C                |  11 C                |     2.89758  |     1.53333
   13 C                |  12 C                |     2.90703  |     1.53834
   14 O                |   1 C                |     2.70080  |     1.42920
   14 O                |  13 C                |     2.70442  |     1.43112
   15 C                |  13 C                |     2.88546  |     1.52692
   16 O                |   3 C                |     2.31491  |     1.22500
   17 C                |   4 C                |     2.89069  |     1.52969
   18 C                |   9 C                |     2.90038  |     1.53482
   19 O                |  13 C                |     2.71852  |     1.43858
   20 O                |   6 C                |     2.74385  |     1.45198
   21 H                |   1 C                |     2.07652  |     1.09885
   22 H                |   4 C                |     2.07789  |     1.09957
   23 H                |   5 C                |     2.08000  |     1.10069
   24 H                |   7 C                |     2.06994  |     1.09536
   25 H                |   7 C                |     2.07610  |     1.09862
   26 H                |   8 C                |     2.07250  |     1.09672
   27 H                |   8 C                |     2.07394  |     1.09748
   28 H                |   9 C                |     2.07115  |     1.09600
   29 H                |  10 C                |     2.08219  |     1.10185
   30 H                |  11 C                |     2.07462  |     1.09784
   31 H                |  11 C                |     2.07367  |     1.09734
   32 H                |  12 C                |     2.07430  |     1.09767
   33 H                |  12 C                |     2.07243  |     1.09668
   34 H                |  15 C                |     2.07206  |     1.09649
   35 H                |  15 C                |     2.06961  |     1.09519
   36 H                |  15 C                |     2.06967  |     1.09522
   37 H                |  17 C                |     2.07117  |     1.09602
   38 H                |  17 C                |     2.06835  |     1.09452
   39 H                |  17 C                |     2.06895  |     1.09484
   40 H                |  18 C                |     2.06945  |     1.09510
   41 H                |  18 C                |     2.07068  |     1.09576
   42 H                |  18 C                |     2.06783  |     1.09425
 ------------------------------------------------------------------------------
                         number of included internuclear distances:         44
 ==============================================================================


 ==============================================================================
                                 internuclear angles
 ------------------------------------------------------------------------------
        center 1       |       center 2       |       center 3       |  degrees
 ------------------------------------------------------------------------------
    2 O                |   1 C                |   6 C                |   110.89
    2 O                |   1 C                |  14 O                |   109.93
    2 O                |   1 C                |  21 H                |   107.73
    6 C                |   1 C                |  14 O                |   112.73
    6 C                |   1 C                |  21 H                |   110.75
   14 O                |   1 C                |  21 H                |   104.52
    1 C                |   2 O                |   3 C                |   116.79
    2 O                |   3 C                |   4 C                |   115.03
    2 O                |   3 C                |  16 O                |   121.11
    4 C                |   3 C                |  16 O                |   123.84
    3 C                |   4 C                |   5 C                |   112.07
    3 C                |   4 C                |  17 C                |   111.41
    3 C                |   4 C                |  22 H                |   105.42
    5 C                |   4 C                |  17 C                |   114.38
    5 C                |   4 C                |  22 H                |   107.89
   17 C                |   4 C                |  22 H                |   104.93
    4 C                |   5 C                |   6 C                |   111.94
    4 C                |   5 C                |   7 C                |   115.04
    4 C                |   5 C                |  23 H                |   104.96
    6 C                |   5 C                |   7 C                |   111.41
    6 C                |   5 C                |  23 H                |   107.88
    7 C                |   5 C                |  23 H                |   104.90
    1 C                |   6 C                |   5 C                |   108.46
    1 C                |   6 C                |  10 C                |   115.21
    1 C                |   6 C                |  20 O                |   109.91
    5 C                |   6 C                |  10 C                |   112.70
    5 C                |   6 C                |  20 O                |   106.90
   10 C                |   6 C                |  20 O                |   103.25
    5 C                |   7 C                |   8 C                |   113.54
    5 C                |   7 C                |  24 H                |   111.44
    5 C                |   7 C                |  25 H                |   108.49
    8 C                |   7 C                |  24 H                |   109.67
    8 C                |   7 C                |  25 H                |   108.64
   24 H                |   7 C                |  25 H                |   104.63
    7 C                |   8 C                |   9 C                |   113.90
    7 C                |   8 C                |  26 H                |   109.85
    7 C                |   8 C                |  27 H                |   107.75
    9 C                |   8 C                |  26 H                |   108.68
    9 C                |   8 C                |  27 H                |   110.92
   26 H                |   8 C                |  27 H                |   105.41
    8 C                |   9 C                |  10 C                |   111.73
    8 C                |   9 C                |  18 C                |   109.19
    8 C                |   9 C                |  28 H                |   107.98
   10 C                |   9 C                |  18 C                |   113.39
   10 C                |   9 C                |  28 H                |   108.46
   18 C                |   9 C                |  28 H                |   105.77
    6 C                |  10 C                |   9 C                |   112.79
    6 C                |  10 C                |  11 C                |   113.63
    6 C                |  10 C                |  29 H                |   106.73
    9 C                |  10 C                |  11 C                |   112.03
    9 C                |  10 C                |  29 H                |   106.74
   11 C                |  10 C                |  29 H                |   104.13
   10 C                |  11 C                |  12 C                |   115.09
   10 C                |  11 C                |  30 H                |   109.67
   10 C                |  11 C                |  31 H                |   109.32
   12 C                |  11 C                |  30 H                |   109.08
   12 C                |  11 C                |  31 H                |   107.46
   30 H                |  11 C                |  31 H                |   105.80
   11 C                |  12 C                |  13 C                |   113.06
   11 C                |  12 C                |  32 H                |   106.25
   11 C                |  12 C                |  33 H                |   110.20
   13 C                |  12 C                |  32 H                |   109.78
   13 C                |  12 C                |  33 H                |   110.58
   32 H                |  12 C                |  33 H                |   106.69
   12 C                |  13 C                |  14 O                |   109.51
   12 C                |  13 C                |  15 C                |   110.43
   12 C                |  13 C                |  19 O                |   112.31
   14 O                |  13 C                |  15 C                |   107.48
   14 O                |  13 C                |  19 O                |   110.79
   15 C                |  13 C                |  19 O                |   106.17
    1 C                |  14 O                |  13 C                |   109.42
   13 C                |  15 C                |  34 H                |   110.39
   13 C                |  15 C                |  35 H                |   111.28
   13 C                |  15 C                |  36 H                |   111.52
   34 H                |  15 C                |  35 H                |   107.20
   34 H                |  15 C                |  36 H                |   107.02
   35 H                |  15 C                |  36 H                |   109.24
    4 C                |  17 C                |  37 H                |   110.38
    4 C                |  17 C                |  38 H                |   112.15
    4 C                |  17 C                |  39 H                |   110.96
   37 H                |  17 C                |  38 H                |   106.79
   37 H                |  17 C                |  39 H                |   107.60
   38 H                |  17 C                |  39 H                |   108.77
    9 C                |  18 C                |  40 H                |   111.17
    9 C                |  18 C                |  41 H                |   110.68
    9 C                |  18 C                |  42 H                |   111.50
   40 H                |  18 C                |  41 H                |   108.09
   40 H                |  18 C                |  42 H                |   108.33
   41 H                |  18 C                |  42 H                |   106.90
 ------------------------------------------------------------------------------
                            number of included internuclear angles:         89
 ==============================================================================


 Summary of "ao basis" -> "" (cartesian)
 ------------------------------------------------------------------------------
       Tag                 Description            Shells   Functions and Types
 ---------------- ------------------------------  ------  ---------------------
 *                           6-31G*                   on all atoms 


                              NWChem Property Module
                              ----------------------


                                     molecule

  itol2e modified to match energy
  convergence criterion.

                                 NWChem DFT Module
                                 -----------------


                                     molecule


                      Basis "ao basis" -> "ao basis" (cartesian)
                      -----
  C (Carbon)
  ----------
            Exponent  Coefficients 
       -------------- ---------------------------------------------------------
  1 S  3.04752490E+03  0.001835
  1 S  4.57369510E+02  0.014037
  1 S  1.03948690E+02  0.068843
  1 S  2.92101550E+01  0.232184
  1 S  9.28666300E+00  0.467941
  1 S  3.16392700E+00  0.362312

  2 S  7.86827240E+00 -0.119332
  2 S  1.88128850E+00 -0.160854
  2 S  5.44249300E-01  1.143456

  3 P  7.86827240E+00  0.068999
  3 P  1.88128850E+00  0.316424
  3 P  5.44249300E-01  0.744308

  4 S  1.68714400E-01  1.000000

  5 P  1.68714400E-01  1.000000

  6 D  8.00000000E-01  1.000000

  O (Oxygen)
  ----------
            Exponent  Coefficients 
       -------------- ---------------------------------------------------------
  1 S  5.48467170E+03  0.001831
  1 S  8.25234950E+02  0.013950
  1 S  1.88046960E+02  0.068445
  1 S  5.29645000E+01  0.232714
  1 S  1.68975700E+01  0.470193
  1 S  5.79963530E+00  0.358521

  2 S  1.55396160E+01 -0.110778
  2 S  3.59993360E+00 -0.148026
  2 S  1.01376180E+00  1.130767

  3 P  1.55396160E+01  0.070874
  3 P  3.59993360E+00  0.339753
  3 P  1.01376180E+00  0.727159

  4 S  2.70005800E-01  1.000000

  5 P  2.70005800E-01  1.000000

  6 D  8.00000000E-01  1.000000

  H (Hydrogen)
  ------------
            Exponent  Coefficients 
       -------------- ---------------------------------------------------------
  1 S  1.87311370E+01  0.033495
  1 S  2.82539370E+00  0.234727
  1 S  6.40121700E-01  0.813757

  2 S  1.61277800E-01  1.000000


 Summary of "ao basis" -> "ao basis" (cartesian)
 ------------------------------------------------------------------------------
       Tag                 Description            Shells   Functions and Types
 ---------------- ------------------------------  ------  ---------------------
 C                           6-31G*                  6       15   3s2p1d
 O                           6-31G*                  6       15   3s2p1d
 H                           6-31G*                  2        2   2s


 Summary of "ao basis" -> "ao basis" (cartesian)
 ------------------------------------------------------------------------------
       Tag                 Description            Shells   Functions and Types
 ---------------- ------------------------------  ------  ---------------------
 C                           6-31G*                  6       15   3s2p1d
 O                           6-31G*                  6       15   3s2p1d
 H                           6-31G*                  2        2   2s


  Caching 1-el integrals 
  itol2e modified to match energy
  convergence criterion.

            General Information
            -------------------
          SCF calculation type: DFT
          Wavefunction type:  closed shell.
          No. of atoms     :    42
          No. of electrons :   152
           Alpha electrons :    76
            Beta electrons :    76
          Charge           :     0
          Spin multiplicity:     1
          Use of symmetry is: off; symmetry adaption is: off
          Maximum number of iterations:  30
          AO basis - number of functions:   344
                     number of shells:   164
          Convergence on energy requested: 1.00D-07
          Convergence on density requested: 1.00D-05
          Convergence on gradient requested: 5.00D-04

              XC Information
              --------------
                         B3LYP Method XC Potential
                     Hartree-Fock (Exact) Exchange  0.200          
                        Slater Exchange Functional  0.800 local    
                    Becke 1988 Exchange Functional  0.720 non-local
              Lee-Yang-Parr Correlation Functional  0.810          
                  VWN I RPA Correlation Functional  0.190 local    

             Grid Information
             ----------------
          Grid used for XC integration:  fine      
          Radial quadrature: Mura-Knowles        
          Angular quadrature: Lebedev. 
          Tag              B.-S. Rad. Rad. Pts. Rad. Cut. Ang. Pts.
          ---              ---------- --------- --------- ---------
          C                   0.70       70          15.0       590
          O                   0.60       70          13.0       590
          H                   0.35       60          14.0       590
          Grid pruning is: on 
          Number of quadrature shells:  2720
          Spatial weights used:  Erf1

          Convergence Information
          -----------------------
          Convergence aids based upon iterative change in 
          total energy or number of iterations. 
          Levelshifting, if invoked, occurs when the 
          HOMO/LUMO gap drops below (HL_TOL): 1.00D-02
          DIIS, if invoked, will attempt to extrapolate 
          using up to (NFOCK): 10 stored Fock matrices.

                    Damping( 0%)  Levelshifting(0.5)       DIIS
                  --------------- ------------------- ---------------
          dE  on:    start            ASAP                start   
          dE off:    2 iters         30 iters            30 iters 


      Screening Tolerance Information
      -------------------------------
          Density screening/tol_rho: 1.00D-11
          AO Gaussian exp screening on grid/accAOfunc:  16
          CD Gaussian exp screening on grid/accCDfunc:  20
          XC Gaussian exp screening on grid/accXCfunc:  20
          Schwarz screening/accCoul: 1.00D-08


      Superposition of Atomic Density Guess
      -------------------------------------

 Sum of atomic energies:        -949.63668925

      Non-variational initial energy
      ------------------------------

 Total energy =    -962.314432
 1-e energy   =   -4991.864266
 2-e energy   =    2170.697520
 HOMO         =      -0.265666
 LUMO         =      -0.001524

   Time after variat. SCF:      7.2
   Time prior to 1st pass:      7.2

 Grid_pts file          = ./molecule.gridpts.0
 Record size in doubles =  12289        No. of grid_pts per rec  =   3070
 Max. records in memory =     97        Max. recs in file   =     21248


           Memory utilization after 1st SCF pass: 
           Heap Space remaining (MW):       11.89            11893134
          Stack Space remaining (MW):       13.10            13103364

   convergence    iter        energy       DeltaE   RMS-Dens  Diis-err    time
 ---------------- ----- ----------------- --------- --------- ---------  ------
 d= 0,ls=0.0,diis     1   -960.4524689315 -2.82D+03  9.38D-03  4.00D+00    50.4
 d= 0,ls=0.0,diis     2   -959.8532901942  5.99D-01  7.24D-03  1.02D+01    89.0
 d= 0,ls=0.0,diis     3   -960.7880225358 -9.35D-01  2.14D-03  7.95D-01   127.4
 d= 0,ls=0.0,diis     4   -960.8423728795 -5.44D-02  9.66D-04  2.41D-01   165.8
 d= 0,ls=0.0,diis     5   -960.8638509140 -2.15D-02  2.38D-04  1.14D-02   204.2
  Resetting Diis
 d= 0,ls=0.0,diis     6   -960.8648110772 -9.60D-04  8.88D-05  8.70D-04   247.6
 d= 0,ls=0.0,diis     7   -960.8649014360 -9.04D-05  4.80D-05  7.06D-05   291.2
 d= 0,ls=0.0,diis     8   -960.8648899457  1.15D-05  2.88D-05  1.83D-04   334.6
 d= 0,ls=0.0,diis     9   -960.8649091257 -1.92D-05  4.99D-06  5.17D-06   378.1
 d= 0,ls=0.0,diis    10   -960.8649095847 -4.59D-07  1.31D-06  3.84D-07   421.6
 d= 0,ls=0.0,diis    11   -960.8649096220 -3.73D-08  3.23D-07  1.95D-08   465.1


         Total DFT energy =     -960.864909621987
      One electron energy =    -5004.445881447113
           Coulomb energy =     2317.353116247784
    Exchange-Corr. energy =     -132.624459261241
 Nuclear repulsion energy =     1858.852314838583

 Numeric. integr. density =      151.999989448247

     Total iterative time =    457.9s


                       DFT Final Molecular Orbital Analysis
                       ------------------------------------

 Vector   20  Occ=2.000000D+00  E=-1.017610D+01
              MO Center=  3.4D+00, -8.7D-01, -9.3D-01, r^2= 2.8D-02
   Bfn.  Coefficient  Atom+Function         Bfn.  Coefficient  Atom+Function  
  ----- ------------  ---------------      ----- ------------  ---------------
   256      0.992906  18 C  s         

 Vector   21  Occ=2.000000D+00  E=-1.140018D+00
              MO Center= -6.9D-01,  1.5D+00,  6.7D-01, r^2= 2.4D+00
   Bfn.  Coefficient  Atom+Function         Bfn.  Coefficient  Atom+Function  
  ----- ------------  ---------------      ----- ------------  ---------------
   272      0.278550  19 O  s               276      0.274499  19 O  s         
   287      0.257052  20 O  s               291      0.237174  20 O  s         
   201      0.178196  14 O  s         

 Vector   22  Occ=2.000000D+00  E=-1.114260D+00
              MO Center= -1.1D+00, -4.4D-01, -8.7D-01, r^2= 2.9D+00
   Bfn.  Coefficient  Atom+Function         Bfn.  Coefficient  Atom+Function  
  ----- ------------  ---------------      ----- ------------  ---------------
    21      0.391693   2 O  s                17      0.355562   2 O  s         
    32      0.179476   3 C  s                16     -0.165687   2 O  s         

 Vector   23  Occ=2.000000D+00  E=-1.053548D+00
              MO Center= -9.0D-01,  1.0D+00, -6.3D-01, r^2= 3.8D+00
   Bfn.  Coefficient  Atom+Function         Bfn.  Coefficient  Atom+Function  
  ----- ------------  ---------------      ----- ------------  ---------------
   201      0.410681  14 O  s               197      0.360412  14 O  s         
   291     -0.169602  20 O  s               196     -0.168349  14 O  s         
   231     -0.160320  16 O  s               287     -0.160157  20 O  s         
   227     -0.155728  16 O  s         

 Vector   24  Occ=2.000000D+00  E=-1.016529D+00
              MO Center= -1.2D+00, -1.6D+00, -1.4D+00, r^2= 3.0D+00
   Bfn.  Coefficient  Atom+Function         Bfn.  Coefficient  Atom+Function  
  ----- ------------  ---------------      ----- ------------  ---------------
   231      0.380404  16 O  s               227      0.363792  16 O  s         
    21     -0.239531   2 O  s                17     -0.205553   2 O  s         
    34     -0.192406   3 C  py              226     -0.169729  16 O  s         

 Vector   25  Occ=2.000000D+00  E=-9.421763D-01
              MO Center= -5.2D-01,  1.5D+00,  9.5D-01, r^2= 2.4D+00
   Bfn.  Coefficient  Atom+Function         Bfn.  Coefficient  Atom+Function  
  ----- ------------  ---------------      ----- ------------  ---------------
   276      0.357563  19 O  s               291     -0.321449  20 O  s         
   272      0.302352  19 O  s               287     -0.261120  20 O  s         
    77     -0.168005   6 C  s         

 Vector   26  Occ=2.000000D+00  E=-8.519408D-01
              MO Center=  3.5D-01, -7.8D-01,  5.4D-01, r^2= 5.1D+00
   Bfn.  Coefficient  Atom+Function         Bfn.  Coefficient  Atom+Function  
  ----- ------------  ---------------      ----- ------------  ---------------
    62      0.171949   5 C  s               291     -0.157190  20 O  s         

 Vector   27  Occ=2.000000D+00  E=-8.189783D-01
              MO Center=  2.5D-01, -4.5D-01,  1.5D-01, r^2= 6.9D+00
   Bfn.  Coefficient  Atom+Function         Bfn.  Coefficient  Atom+Function  
  ----- ------------  ---------------      ----- ------------  ---------------
    47      0.193649   4 C  s                51      0.160772   4 C  s         
   137     -0.152571  10 C  s         

 Vector   28  Occ=2.000000D+00  E=-7.957788D-01
              MO Center=  5.9D-01,  8.4D-01, -8.7D-02, r^2= 8.2D+00
   Bfn.  Coefficient  Atom+Function         Bfn.  Coefficient  Atom+Function  
  ----- ------------  ---------------      ----- ------------  ---------------
   167      0.189227  12 C  s         

 Vector   29  Occ=2.000000D+00  E=-7.651396D-01
              MO Center= -3.2D-02,  6.2D-01,  5.2D-02, r^2= 7.2D+00
   Bfn.  Coefficient  Atom+Function         Bfn.  Coefficient  Atom+Function  
  ----- ------------  ---------------      ----- ------------  ---------------
   291     -0.186180  20 O  s                 2      0.177902   1 C  s         

 Vector   30  Occ=2.000000D+00  E=-7.562353D-01
              MO Center= -1.4D-01, -9.9D-01,  2.9D-01, r^2= 7.7D+00
   Bfn.  Coefficient  Atom+Function         Bfn.  Coefficient  Atom+Function  
  ----- ------------  ---------------      ----- ------------  ---------------
   242      0.168328  17 C  s         

 Vector   31  Occ=2.000000D+00  E=-7.325945D-01
              MO Center=  4.8D-01,  1.1D+00,  6.6D-02, r^2= 9.6D+00
   Bfn.  Coefficient  Atom+Function         Bfn.  Coefficient  Atom+Function  
  ----- ------------  ---------------      ----- ------------  ---------------
   212      0.204201  15 C  s               216      0.186786  15 C  s         
    92     -0.164706   7 C  s         

 Vector   32  Occ=2.000000D+00  E=-7.014073D-01
              MO Center= -4.2D-01,  9.1D-03, -2.5D-01, r^2= 7.8D+00
   Bfn.  Coefficient  Atom+Function         Bfn.  Coefficient  Atom+Function  
  ----- ------------  ---------------      ----- ------------  ---------------
    19      0.228697   2 O  py                2      0.204413   1 C  s         
     6      0.178571   1 C  s         

 Vector   33  Occ=2.000000D+00  E=-6.891045D-01
              MO Center=  8.3D-01, -4.4D-01,  2.9D-02, r^2= 1.0D+01
   Bfn.  Coefficient  Atom+Function         Bfn.  Coefficient  Atom+Function  
  ----- ------------  ---------------      ----- ------------  ---------------
   257      0.206779  18 C  s               261      0.197273  18 C  s         
   242     -0.170945  17 C  s               137     -0.167411  10 C  s         
   246     -0.160082  17 C  s               141     -0.156253  10 C  s         

 Vector   34  Occ=2.000000D+00  E=-6.639288D-01
              MO Center=  5.9D-01, -7.1D-01,  1.7D-01, r^2= 8.0D+00
   Bfn.  Coefficient  Atom+Function         Bfn.  Coefficient  Atom+Function  
  ----- ------------  ---------------      ----- ------------  ---------------
   107      0.177717   8 C  s               111      0.170252   8 C  s         

 Vector   35  Occ=2.000000D+00  E=-6.534556D-01
              MO Center= -6.0D-01,  1.7D-01,  1.4D-01, r^2= 1.1D+01
   Bfn.  Coefficient  Atom+Function         Bfn.  Coefficient  Atom+Function  
  ----- ------------  ---------------      ----- ------------  ---------------
   242      0.181855  17 C  s               246      0.181285  17 C  s         
   212     -0.150258  15 C  s         

 Vector   36  Occ=2.000000D+00  E=-6.149827D-01
              MO Center=  6.6D-01, -2.7D-01, -6.7D-04, r^2= 7.3D+00
   Bfn.  Coefficient  Atom+Function         Bfn.  Coefficient  Atom+Function  
  ----- ------------  ---------------      ----- ------------  ---------------
    19      0.161087   2 O  py              126      0.158385   9 C  s         
   122      0.157286   9 C  s         

 Vector   37  Occ=2.000000D+00  E=-5.957457D-01
              MO Center=  3.8D-01, -3.6D-01,  2.3D-01, r^2= 7.6D+00
   Bfn.  Coefficient  Atom+Function         Bfn.  Coefficient  Atom+Function  
  ----- ------------  ---------------      ----- ------------  ---------------
   152      0.140487  11 C  s               156      0.137835  11 C  s         

 Vector   38  Occ=2.000000D+00  E=-5.762078D-01
              MO Center= -2.8D-01,  6.2D-01, -1.2D-01, r^2= 8.0D+00
   Bfn.  Coefficient  Atom+Function         Bfn.  Coefficient  Atom+Function  
  ----- ------------  ---------------      ----- ------------  ---------------
    19      0.234687   2 O  py        

 Vector   39  Occ=2.000000D+00  E=-5.638384D-01
              MO Center= -4.2D-01,  8.7D-01, -4.4D-02, r^2= 5.1D+00
   Bfn.  Coefficient  Atom+Function         Bfn.  Coefficient  Atom+Function  
  ----- ------------  ---------------      ----- ------------  ---------------
   199     -0.188725  14 O  py                4      0.179238   1 C  py        
     3     -0.161194   1 C  px              185      0.160537  13 C  pz        
    80      0.158248   6 C  pz              289     -0.157515  20 O  py        
   198     -0.151855  14 O  px        

 Vector   40  Occ=2.000000D+00  E=-5.580641D-01
              MO Center=  1.4D-01,  4.1D-02, -1.0D-01, r^2= 7.2D+00
   Bfn.  Coefficient  Atom+Function         Bfn.  Coefficient  Atom+Function  
  ----- ------------  ---------------      ----- ------------  ---------------
     3      0.184384   1 C  px              126     -0.150514   9 C  s         

 Vector   41  Occ=2.000000D+00  E=-5.372410D-01
              MO Center=  1.7D-01,  2.8D-01,  2.8D-02, r^2= 6.9D+00
   Bfn.  Coefficient  Atom+Function         Bfn.  Coefficient  Atom+Function  
  ----- ------------  ---------------      ----- ------------  ---------------
   199      0.184958  14 O  py              275      0.161648  19 O  pz        
   185     -0.157369  13 C  pz        

 Vector   42  Occ=2.000000D+00  E=-5.290333D-01
              MO Center= -6.0D-01, -3.3D-01,  2.4D-01, r^2= 7.1D+00
   Bfn.  Coefficient  Atom+Function         Bfn.  Coefficient  Atom+Function  
  ----- ------------  ---------------      ----- ------------  ---------------
    50      0.200355   4 C  pz               35     -0.154269   3 C  pz        

 Vector   43  Occ=2.000000D+00  E=-5.053154D-01
              MO Center= -5.5D-01, -9.4D-01,  4.8D-01, r^2= 7.1D+00
   Bfn.  Coefficient  Atom+Function         Bfn.  Coefficient  Atom+Function  
  ----- ------------  ---------------      ----- ------------  ---------------
    48      0.243087   4 C  px              303     -0.151705  22 H  s         

 Vector   44  Occ=2.000000D+00  E=-4.814078D-01
              MO Center= -6.3D-02,  1.1D+00,  4.5D-02, r^2= 8.5D+00
   Bfn.  Coefficient  Atom+Function         Bfn.  Coefficient  Atom+Function  
  ----- ------------  ---------------      ----- ------------  ---------------
   168      0.198309  12 C  px              183     -0.179932  13 C  px        

 Vector   45  Occ=2.000000D+00  E=-4.726949D-01
              MO Center=  1.9D-01,  2.9D-01,  1.0D-01, r^2= 9.5D+00
   Bfn.  Coefficient  Atom+Function         Bfn.  Coefficient  Atom+Function  
  ----- ------------  ---------------      ----- ------------  ---------------
   184      0.187096  13 C  py        

 Vector   46  Occ=2.000000D+00  E=-4.710742D-01
              MO Center=  3.9D-01, -9.3D-03, -1.6D-01, r^2= 7.4D+00
   Bfn.  Coefficient  Atom+Function         Bfn.  Coefficient  Atom+Function  
  ----- ------------  ---------------      ----- ------------  ---------------
    18      0.207791   2 O  px                3      0.170854   1 C  px        
    78     -0.161055   6 C  px              138      0.159887  10 C  px        

 Vector   47  Occ=2.000000D+00  E=-4.605024D-01
              MO Center= -2.7D-01,  1.1D-01, -2.8D-01, r^2= 9.6D+00
   Bfn.  Coefficient  Atom+Function         Bfn.  Coefficient  Atom+Function  
  ----- ------------  ---------------      ----- ------------  ---------------
    20      0.213184   2 O  pz              231      0.198401  16 O  s         
   170      0.154449  12 C  pz              201      0.151406  14 O  s         

 Vector   48  Occ=2.000000D+00  E=-4.587472D-01
              MO Center=  3.4D-01, -8.3D-01,  4.0D-01, r^2= 7.7D+00
   Bfn.  Coefficient  Atom+Function         Bfn.  Coefficient  Atom+Function  
  ----- ------------  ---------------      ----- ------------  ---------------
    65      0.168933   5 C  pz               95      0.153298   7 C  pz        

 Vector   49  Occ=2.000000D+00  E=-4.413225D-01
              MO Center= -2.7D-01, -5.5D-01, -5.8D-01, r^2= 1.0D+01
   Bfn.  Coefficient  Atom+Function         Bfn.  Coefficient  Atom+Function  
  ----- ------------  ---------------      ----- ------------  ---------------
   231      0.248317  16 O  s               229     -0.224716  16 O  py        
   230     -0.183222  16 O  pz               34      0.169708   3 C  py        

 Vector   50  Occ=2.000000D+00  E=-4.391333D-01
              MO Center=  4.6D-01, -9.5D-02, -7.3D-03, r^2= 9.8D+00
   Bfn.  Coefficient  Atom+Function         Bfn.  Coefficient  Atom+Function  
  ----- ------------  ---------------      ----- ------------  ---------------
   259      0.159980  18 C  py        

 Vector   51  Occ=2.000000D+00  E=-4.248468D-01
              MO Center= -3.9D-01, -9.8D-01, -2.1D-01, r^2= 9.3D+00
   Bfn.  Coefficient  Atom+Function         Bfn.  Coefficient  Atom+Function  
  ----- ------------  ---------------      ----- ------------  ---------------
   229     -0.183077  16 O  py               18      0.171976   2 O  px        
   200      0.153640  14 O  pz              245     -0.151847  17 C  pz        

 Vector   52  Occ=2.000000D+00  E=-4.209675D-01
              MO Center=  1.7D-01,  1.6D+00, -5.4D-02, r^2= 9.0D+00
   Bfn.  Coefficient  Atom+Function         Bfn.  Coefficient  Atom+Function  
  ----- ------------  ---------------      ----- ------------  ---------------
   213      0.201915  15 C  px              290     -0.199364  20 O  pz        
   200     -0.164582  14 O  pz              153      0.159387  11 C  px        

 Vector   53  Occ=2.000000D+00  E=-4.166355D-01
              MO Center= -1.9D-01, -5.2D-01,  3.2D-02, r^2= 1.0D+01
   Bfn.  Coefficient  Atom+Function         Bfn.  Coefficient  Atom+Function  
  ----- ------------  ---------------      ----- ------------  ---------------
    20      0.246934   2 O  pz              245      0.165192  17 C  pz        
    24      0.150677   2 O  pz        

 Vector   54  Occ=2.000000D+00  E=-4.143134D-01
              MO Center= -7.1D-02,  2.5D-01, -2.8D-01, r^2= 1.1D+01
   Bfn.  Coefficient  Atom+Function         Bfn.  Coefficient  Atom+Function  
  ----- ------------  ---------------      ----- ------------  ---------------
   215     -0.189353  15 C  pz               33      0.172321   3 C  px        
   228      0.166754  16 O  px               93      0.153666   7 C  px        

 Vector   55  Occ=2.000000D+00  E=-4.115909D-01
              MO Center= -1.6D-01,  1.2D+00,  2.0D-01, r^2= 1.0D+01
   Bfn.  Coefficient  Atom+Function         Bfn.  Coefficient  Atom+Function  
  ----- ------------  ---------------      ----- ------------  ---------------
   214      0.173448  15 C  py              289     -0.156682  20 O  py        

 Vector   56  Occ=2.000000D+00  E=-4.016474D-01
              MO Center=  7.1D-01,  6.7D-01, -1.4D-01, r^2= 1.2D+01
   Bfn.  Coefficient  Atom+Function         Bfn.  Coefficient  Atom+Function  
  ----- ------------  ---------------      ----- ------------  ---------------
   260      0.196403  18 C  pz              200     -0.174488  14 O  pz        

 Vector   57  Occ=2.000000D+00  E=-3.979149D-01
              MO Center= -4.9D-01,  1.7D+00,  1.3D-01, r^2= 8.6D+00
   Bfn.  Coefficient  Atom+Function         Bfn.  Coefficient  Atom+Function  
  ----- ------------  ---------------      ----- ------------  ---------------
   215      0.261167  15 C  pz              290     -0.245594  20 O  pz        
   274     -0.174966  19 O  py              294     -0.162108  20 O  pz        
   331     -0.161868  36 H  s         

 Vector   58  Occ=2.000000D+00  E=-3.927424D-01
              MO Center=  6.8D-03, -1.7D-01,  2.1D-01, r^2= 1.2D+01
   Bfn.  Coefficient  Atom+Function         Bfn.  Coefficient  Atom+Function  
  ----- ------------  ---------------      ----- ------------  ---------------
   245     -0.175859  17 C  pz              260      0.164621  18 C  pz        
   214      0.160111  15 C  py        

 Vector   59  Occ=2.000000D+00  E=-3.908893D-01
              MO Center=  1.6D-02, -7.2D-01,  2.7D-01, r^2= 1.1D+01
   Bfn.  Coefficient  Atom+Function         Bfn.  Coefficient  Atom+Function  
  ----- ------------  ---------------      ----- ------------  ---------------
    49      0.236959   4 C  py              244     -0.218612  17 C  py        
   259     -0.176236  18 C  py        

 Vector   60  Occ=2.000000D+00  E=-3.857824D-01
              MO Center=  3.2D-01,  1.4D+00, -1.3D-01, r^2= 1.1D+01
   Bfn.  Coefficient  Atom+Function         Bfn.  Coefficient  Atom+Function  
  ----- ------------  ---------------      ----- ------------  ---------------
   213      0.199004  15 C  px              140     -0.158592  10 C  pz        
   200      0.151040  14 O  pz        

 Vector   61  Occ=2.000000D+00  E=-3.813402D-01
              MO Center=  2.6D-01, -2.0D+00,  4.1D-01, r^2= 8.3D+00
   Bfn.  Coefficient  Atom+Function         Bfn.  Coefficient  Atom+Function  
  ----- ------------  ---------------      ----- ------------  ---------------
   243      0.275215  17 C  px              258      0.207199  18 C  px        
   123     -0.196339   9 C  px              335      0.167473  38 H  s         

 Vector   62  Occ=2.000000D+00  E=-3.749288D-01
              MO Center=  1.8D-01, -1.3D+00,  1.8D-01, r^2= 1.0D+01
   Bfn.  Coefficient  Atom+Function         Bfn.  Coefficient  Atom+Function  
  ----- ------------  ---------------      ----- ------------  ---------------
   245      0.209278  17 C  pz        

 Vector   63  Occ=2.000000D+00  E=-3.694100D-01
              MO Center=  3.8D-01, -1.8D-01,  3.2D-02, r^2= 1.1D+01
   Bfn.  Coefficient  Atom+Function         Bfn.  Coefficient  Atom+Function  
  ----- ------------  ---------------      ----- ------------  ---------------
   244     -0.208041  17 C  py               49      0.206909   4 C  py        
   259      0.194348  18 C  py        

 Vector   64  Occ=2.000000D+00  E=-3.543806D-01
              MO Center=  7.4D-01, -1.2D-01,  2.9D-01, r^2= 8.3D+00
   Bfn.  Coefficient  Atom+Function         Bfn.  Coefficient  Atom+Function  
  ----- ------------  ---------------      ----- ------------  ---------------
   154     -0.210637  11 C  py               94      0.208339   7 C  py        
   169      0.201284  12 C  py        

 Vector   65  Occ=2.000000D+00  E=-3.504917D-01
              MO Center=  9.6D-02,  3.3D-01,  7.1D-02, r^2= 8.8D+00
   Bfn.  Coefficient  Atom+Function         Bfn.  Coefficient  Atom+Function  
  ----- ------------  ---------------      ----- ------------  ---------------
   275      0.206488  19 O  pz               20     -0.158161   2 O  pz        

 Vector   66  Occ=2.000000D+00  E=-3.485247D-01
              MO Center= -1.3D-01, -1.1D+00,  1.6D-01, r^2= 8.1D+00
   Bfn.  Coefficient  Atom+Function         Bfn.  Coefficient  Atom+Function  
  ----- ------------  ---------------      ----- ------------  ---------------
    48      0.216633   4 C  px              123     -0.172120   9 C  px        
   258      0.167904  18 C  px               63     -0.160478   5 C  px        
   304     -0.154568  22 H  s               303     -0.153482  22 H  s         

 Vector   67  Occ=2.000000D+00  E=-3.415528D-01
              MO Center=  1.6D-01,  2.9D-02, -2.8D-01, r^2= 8.9D+00
   Bfn.  Coefficient  Atom+Function         Bfn.  Coefficient  Atom+Function  
  ----- ------------  ---------------      ----- ------------  ---------------
   153      0.181176  11 C  px               20      0.166811   2 O  pz        

 Vector   68  Occ=2.000000D+00  E=-3.348105D-01
              MO Center=  7.7D-01,  2.1D-01,  1.1D-01, r^2= 8.7D+00
   Bfn.  Coefficient  Atom+Function         Bfn.  Coefficient  Atom+Function  
  ----- ------------  ---------------      ----- ------------  ---------------
   155     -0.190177  11 C  pz               95      0.177492   7 C  pz        
   110     -0.177424   8 C  pz              170      0.166666  12 C  pz        

 Vector   69  Occ=2.000000D+00  E=-3.248165D-01
              MO Center=  3.2D-01, -5.1D-01,  2.0D-01, r^2= 7.7D+00
   Bfn.  Coefficient  Atom+Function         Bfn.  Coefficient  Atom+Function  
  ----- ------------  ---------------      ----- ------------  ---------------
    93      0.214176   7 C  px              108     -0.212413   8 C  px        
   200      0.209316  14 O  pz               18     -0.158782   2 O  px        
    64      0.157855   5 C  py              204      0.153965  14 O  pz        

 Vector   70  Occ=2.000000D+00  E=-3.206618D-01
              MO Center=  4.1D-01, -8.8D-01, -6.7D-01, r^2= 6.8D+00
   Bfn.  Coefficient  Atom+Function         Bfn.  Coefficient  Atom+Function  
  ----- ------------  ---------------      ----- ------------  ---------------
   228     -0.289137  16 O  px               18      0.268818   2 O  px        
    22      0.199579   2 O  px              232     -0.198846  16 O  px        
   125     -0.178941   9 C  pz              316      0.160876  28 H  s         
   140      0.157005  10 C  pz        

 Vector   71  Occ=2.000000D+00  E=-3.071710D-01
              MO Center=  6.7D-01,  9.0D-02, -3.4D-01, r^2= 7.5D+00
   Bfn.  Coefficient  Atom+Function         Bfn.  Coefficient  Atom+Function  
  ----- ------------  ---------------      ----- ------------  ---------------
   124      0.226726   9 C  py              198      0.217172  14 O  px        
   109     -0.200923   8 C  py              139     -0.200339  10 C  py        
   154      0.196892  11 C  py               18     -0.165982   2 O  px        
   202      0.156246  14 O  px              228      0.156354  16 O  px        

 Vector   72  Occ=2.000000D+00  E=-3.016010D-01
              MO Center=  5.5D-01, -1.6D-01,  1.9D-02, r^2= 7.2D+00
   Bfn.  Coefficient  Atom+Function         Bfn.  Coefficient  Atom+Function  
  ----- ------------  ---------------      ----- ------------  ---------------
   124      0.192886   9 C  py              290     -0.176979  20 O  pz        
   275      0.174318  19 O  pz              139     -0.169112  10 C  py        
    18      0.159129   2 O  px              198     -0.153125  14 O  px        
   228     -0.152870  16 O  px        

 Vector   73  Occ=2.000000D+00  E=-2.966637D-01
              MO Center=  5.4D-01,  5.4D-02,  2.1D-01, r^2= 7.8D+00
   Bfn.  Coefficient  Atom+Function         Bfn.  Coefficient  Atom+Function  
  ----- ------------  ---------------      ----- ------------  ---------------
   273     -0.174194  19 O  px               78      0.164341   6 C  px        
   123      0.157414   9 C  px              138     -0.157335  10 C  px        
   200     -0.154820  14 O  pz              258     -0.155323  18 C  px        
   108     -0.153009   8 C  px        

 Vector   74  Occ=2.000000D+00  E=-2.733465D-01
              MO Center= -8.2D-01, -3.4D-01, -6.1D-01, r^2= 7.1D+00
   Bfn.  Coefficient  Atom+Function         Bfn.  Coefficient  Atom+Function  
  ----- ------------  ---------------      ----- ------------  ---------------
   198      0.317725  14 O  px              230     -0.302747  16 O  pz        
   202      0.228364  14 O  px              234     -0.208742  16 O  pz        
   229      0.193852  16 O  py        

 Vector   75  Occ=2.000000D+00  E=-2.682554D-01
              MO Center= -9.6D-01, -9.1D-01, -8.2D-01, r^2= 6.7D+00
   Bfn.  Coefficient  Atom+Function         Bfn.  Coefficient  Atom+Function  
  ----- ------------  ---------------      ----- ------------  ---------------
   230      0.353391  16 O  pz              198      0.245152  14 O  px        
   229     -0.245472  16 O  py              234      0.239150  16 O  pz        
    51     -0.214719   4 C  s               202      0.177956  14 O  px        
    50      0.166793   4 C  pz              233     -0.166495  16 O  py        
    19     -0.156058   2 O  py        

 Vector   76  Occ=2.000000D+00  E=-2.562184D-01
              MO Center= -4.2D-01,  1.2D+00,  8.3D-01, r^2= 4.0D+00
   Bfn.  Coefficient  Atom+Function         Bfn.  Coefficient  Atom+Function  
  ----- ------------  ---------------      ----- ------------  ---------------
   288      0.400045  20 O  px              273     -0.318555  19 O  px        
   292      0.293844  20 O  px              277     -0.216293  19 O  px        
   198     -0.185506  14 O  px              289      0.178388  20 O  py        
   171      0.176655  12 C  s               274     -0.165682  19 O  py        

 Vector   77  Occ=0.000000D+00  E=-4.473801D-03
              MO Center= -6.3D-01,  1.3D+00,  9.6D-01, r^2= 4.2D+00
   Bfn.  Coefficient  Atom+Function         Bfn.  Coefficient  Atom+Function  
  ----- ------------  ---------------      ----- ------------  ---------------
   291     -0.507063  20 O  s               276      0.476663  19 O  s         
     6      0.355693   1 C  s               274     -0.345118  19 O  py        
   278     -0.341478  19 O  py              289     -0.313777  20 O  py        
   277      0.288006  19 O  px               84      0.283443   6 C  pz        
   332     -0.282665  36 H  s               293     -0.275356  20 O  py        

 Vector   78  Occ=0.000000D+00  E=-1.206205D-03
              MO Center= -1.2D+00, -1.5D+00, -7.3D-01, r^2= 4.2D+00
   Bfn.  Coefficient  Atom+Function         Bfn.  Coefficient  Atom+Function  
  ----- ------------  ---------------      ----- ------------  ---------------
    33      0.501150   3 C  px               37      0.427394   3 C  px        
   304      0.379414  22 H  s               232     -0.363079  16 O  px        
   228     -0.358612  16 O  px               66     -0.333936   5 C  s         
   306      0.235968  23 H  s                18     -0.220702   2 O  px        
    52      0.220380   4 C  px               22     -0.206446   2 O  px        

 Vector   79  Occ=0.000000D+00  E= 5.517192D-02
              MO Center= -3.6D-01, -7.7D-01,  6.3D-01, r^2= 8.5D+00
   Bfn.  Coefficient  Atom+Function         Bfn.  Coefficient  Atom+Function  
  ----- ------------  ---------------      ----- ------------  ---------------
    51      0.678125   4 C  s                96      0.665017   7 C  s         
   304     -0.607362  22 H  s               302     -0.543103  21 H  s         
   306     -0.539489  23 H  s               141      0.536048  10 C  s         
   246      0.530003  17 C  s               318     -0.512461  29 H  s         
   310     -0.469982  25 H  s                36     -0.417112   3 C  s         

 Vector   80  Occ=0.000000D+00  E= 8.278763D-02
              MO Center=  9.5D-01,  1.3D+00, -1.3D-01, r^2= 1.1D+01
   Bfn.  Coefficient  Atom+Function         Bfn.  Coefficient  Atom+Function  
  ----- ------------  ---------------      ----- ------------  ---------------
   156      0.926939  11 C  s               261      0.775181  18 C  s         
   171      0.757119  12 C  s               322     -0.729252  31 H  s         
   324     -0.630947  32 H  s               326     -0.512263  33 H  s         
   201      0.449221  14 O  s               306      0.442898  23 H  s         
   216      0.436801  15 C  s               330     -0.389411  35 H  s         

 Vector   81  Occ=0.000000D+00  E= 9.067261D-02
              MO Center=  1.2D-01, -1.5D+00,  3.8D-01, r^2= 1.1D+01
   Bfn.  Coefficient  Atom+Function         Bfn.  Coefficient  Atom+Function  
  ----- ------------  ---------------      ----- ------------  ---------------
   246      1.073122  17 C  s               111      0.783100   8 C  s         
   312     -0.708513  26 H  s               308     -0.655319  24 H  s         
   336     -0.638022  38 H  s                96      0.511012   7 C  s         
   334     -0.404711  37 H  s               338     -0.400627  39 H  s         
   261      0.366326  18 C  s                 9     -0.356950   1 C  pz        

 Vector   82  Occ=0.000000D+00  E= 9.346267D-02
              MO Center= -7.9D-01,  4.1D-01, -4.2D-02, r^2= 1.0D+01
   Bfn.  Coefficient  Atom+Function         Bfn.  Coefficient  Atom+Function  
  ----- ------------  ---------------      ----- ------------  ---------------
     6      0.823342   1 C  s               304     -0.769072  22 H  s         
   302     -0.759831  21 H  s               324     -0.604674  32 H  s         
    51      0.589436   4 C  s               171      0.488809  12 C  s         
    52     -0.423020   4 C  px              126     -0.421181   9 C  s         
     7     -0.408666   1 C  px              332     -0.377395  36 H  s         

 Vector   83  Occ=0.000000D+00  E= 1.017391D-01
              MO Center=  7.0D-01, -3.7D-01,  4.9D-01, r^2= 1.0D+01
   Bfn.  Coefficient  Atom+Function         Bfn.  Coefficient  Atom+Function  
  ----- ------------  ---------------      ----- ------------  ---------------
   310      0.776454  25 H  s               318      0.721654  29 H  s         
    96     -0.687297   7 C  s               302     -0.549741  21 H  s         
   314      0.522768  27 H  s               316     -0.458898  28 H  s         
   216      0.456174  15 C  s                36     -0.446714   3 C  s         
   304     -0.448370  22 H  s               340      0.434648  40 H  s         

 Vector   84  Occ=0.000000D+00  E= 1.056664D-01
              MO Center=  5.0D-01,  1.2D+00, -1.5D-01, r^2= 1.5D+01
   Bfn.  Coefficient  Atom+Function         Bfn.  Coefficient  Atom+Function  
  ----- ------------  ---------------      ----- ------------  ---------------
   216      1.212984  15 C  s               261     -1.002539  18 C  s         
   330     -0.751638  35 H  s                96      0.672204   7 C  s         
   171      0.664889  12 C  s               246      0.664268  17 C  s         
   326     -0.667440  33 H  s               156     -0.619877  11 C  s         
   344      0.549015  42 H  s               328     -0.530217  34 H  s         

 Vector   85  Occ=0.000000D+00  E= 1.161789D-01
              MO Center=  1.1D-01,  1.1D+00, -1.6D-01, r^2= 1.0D+01
   Bfn.  Coefficient  Atom+Function         Bfn.  Coefficient  Atom+Function  
  ----- ------------  ---------------      ----- ------------  ---------------
   324      0.913729  32 H  s               320      0.590865  30 H  s         
   171     -0.518769  12 C  s               306      0.516727  23 H  s         
   332      0.510544  36 H  s               261      0.479680  18 C  s         
    66     -0.457119   5 C  s               302     -0.455723  21 H  s         
     6      0.445783   1 C  s               304     -0.437056  22 H  s         

 Vector   86  Occ=0.000000D+00  E= 1.264320D-01
              MO Center= -5.7D-01,  1.1D+00,  8.8D-02, r^2= 1.5D+01
   Bfn.  Coefficient  Atom+Function         Bfn.  Coefficient  Atom+Function  
  ----- ------------  ---------------      ----- ------------  ---------------
   216      1.275226  15 C  s               328     -1.083365  34 H  s         
   246     -0.846858  17 C  s               156     -0.748275  11 C  s         
   338      0.649809  39 H  s               111      0.597261   8 C  s         
   261      0.467496  18 C  s               217     -0.438184  15 C  px        
   186      0.387336  13 C  s               126      0.384898   9 C  s         

 Vector   87  Occ=0.000000D+00  E= 1.329122D-01
              MO Center=  1.0D+00, -4.5D-01,  2.7D-01, r^2= 1.1D+01
   Bfn.  Coefficient  Atom+Function         Bfn.  Coefficient  Atom+Function  
  ----- ------------  ---------------      ----- ------------  ---------------
   314      0.885785  27 H  s               171      0.718664  12 C  s         
   322     -0.627048  31 H  s               318     -0.561603  29 H  s         
   342      0.532879  41 H  s               246      0.516866  17 C  s         
   112     -0.492548   8 C  px              261     -0.451506  18 C  s         
   326     -0.446660  33 H  s               157      0.443085  11 C  px        

 Vector   88  Occ=0.000000D+00  E= 1.339393D-01
              MO Center=  5.4D-01, -9.8D-01,  6.2D-01, r^2= 1.4D+01
   Bfn.  Coefficient  Atom+Function         Bfn.  Coefficient  Atom+Function  
  ----- ------------  ---------------      ----- ------------  ---------------
   261      1.187067  18 C  s               338     -0.937233  39 H  s         
    66      0.752712   5 C  s                96     -0.699778   7 C  s         
   342     -0.654934  41 H  s               310      0.649426  25 H  s         
   306     -0.608614  23 H  s               249      0.558354  17 C  pz        
   216      0.521839  15 C  s               340     -0.515151  40 H  s         

 Vector   89  Occ=0.000000D+00  E= 1.414172D-01
              MO Center=  7.0D-01,  1.8D-01,  1.1D-01, r^2= 1.3D+01
   Bfn.  Coefficient  Atom+Function         Bfn.  Coefficient  Atom+Function  
  ----- ------------  ---------------      ----- ------------  ---------------
   111      0.722440   8 C  s               332      0.704195  36 H  s         
   141     -0.642739  10 C  s                51      0.606290   4 C  s         
    96     -0.588807   7 C  s               308      0.556152  24 H  s         
   314     -0.555948  27 H  s               326     -0.552586  33 H  s         
   156      0.535034  11 C  s               340      0.524907  40 H  s         

 Vector   90  Occ=0.000000D+00  E= 1.446947D-01
              MO Center= -8.4D-01, -9.2D-01,  4.5D-01, r^2= 1.3D+01
   Bfn.  Coefficient  Atom+Function         Bfn.  Coefficient  Atom+Function  
  ----- ------------  ---------------      ----- ------------  ---------------
   334      1.016500  37 H  s               302     -0.671440  21 H  s         
   308     -0.628185  24 H  s               216     -0.593487  15 C  s         
   247      0.513156  17 C  px                6      0.503501   1 C  s         
   304      0.488599  22 H  s               330      0.467725  35 H  s         
   310      0.441736  25 H  s                51     -0.411397   4 C  s         

 Vector   91  Occ=0.000000D+00  E= 1.480769D-01
              MO Center=  6.2D-01,  4.7D-01, -4.4D-01, r^2= 1.2D+01
   Bfn.  Coefficient  Atom+Function         Bfn.  Coefficient  Atom+Function  
  ----- ------------  ---------------      ----- ------------  ---------------
   320      1.020069  30 H  s               111      0.994561   8 C  s         
   156     -0.749776  11 C  s                96     -0.599450   7 C  s         
   246     -0.600546  17 C  s               314     -0.555001  27 H  s         
   330     -0.547810  35 H  s               159      0.522443  11 C  pz        
   342     -0.498851  41 H  s                 8      0.482934   1 C  py        

 Vector   92  Occ=0.000000D+00  E= 1.556225D-01
              MO Center= -4.3D-03, -2.3D-01,  4.0D-01, r^2= 1.3D+01
   Bfn.  Coefficient  Atom+Function         Bfn.  Coefficient  Atom+Function  
  ----- ------------  ---------------      ----- ------------  ---------------
   308      0.845642  24 H  s               330      0.689696  35 H  s         
    53      0.584166   4 C  py               66     -0.553319   5 C  s         
   246      0.543503  17 C  s               332     -0.545711  36 H  s         
   219     -0.538273  15 C  pz               81     -0.529717   6 C  s         
    98      0.532192   7 C  py               96     -0.442722   7 C  s         

 Vector   93  Occ=0.000000D+00  E= 1.589452D-01
              MO Center=  4.9D-01, -2.5D-01,  2.1D-01, r^2= 1.8D+01
   Bfn.  Coefficient  Atom+Function         Bfn.  Coefficient  Atom+Function  
  ----- ------------  ---------------      ----- ------------  ---------------
   330      0.834280  35 H  s               334     -0.768549  37 H  s         
   342     -0.674274  41 H  s               314     -0.596391  27 H  s         
   171      0.525795  12 C  s               216     -0.523232  15 C  s         
   308     -0.521179  24 H  s               310      0.517683  25 H  s         
   263     -0.509714  18 C  py              344      0.502097  42 H  s         

 Vector   94  Occ=0.000000D+00  E= 1.645673D-01
              MO Center=  1.7D+00, -8.5D-01,  2.2D-02, r^2= 9.3D+00
   Bfn.  Coefficient  Atom+Function         Bfn.  Coefficient  Atom+Function  
  ----- ------------  ---------------      ----- ------------  ---------------
   316     -0.887463  28 H  s               126      0.852611   9 C  s         
   111     -0.739625   8 C  s               340      0.663717  40 H  s         
   246     -0.648782  17 C  s               342     -0.642848  41 H  s         
   310     -0.628814  25 H  s               344      0.588739  42 H  s         
   263     -0.571144  18 C  py              314      0.541776  27 H  s         

 Vector   95  Occ=0.000000D+00  E= 1.659506D-01
              MO Center= -4.3D-01, -7.6D-01,  8.5D-01, r^2= 1.2D+01
   Bfn.  Coefficient  Atom+Function         Bfn.  Coefficient  Atom+Function  
  ----- ------------  ---------------      ----- ------------  ---------------
   338      1.061015  39 H  s               306     -0.865445  23 H  s         
   246     -0.816117  17 C  s                66      0.750664   5 C  s         
   328      0.598128  34 H  s                81      0.531927   6 C  s         
   249     -0.499990  17 C  pz              186      0.474120  13 C  s         
    67     -0.432314   5 C  px              314      0.433698  27 H  s         

 Vector   96  Occ=0.000000D+00  E= 1.727349D-01
              MO Center=  2.3D+00, -1.9D-01, -1.9D-01, r^2= 1.0D+01
   Bfn.  Coefficient  Atom+Function         Bfn.  Coefficient  Atom+Function  
  ----- ------------  ---------------      ----- ------------  ---------------
   340      1.342761  40 H  s               264     -0.934258  18 C  pz        
   322     -0.720741  31 H  s                66     -0.662206   5 C  s         
   246      0.657245  17 C  s               171     -0.589418  12 C  s         
   342     -0.579025  41 H  s               344     -0.565692  42 H  s         
    51     -0.550374   4 C  s               157      0.488593  11 C  px        

 Vector   97  Occ=0.000000D+00  E= 1.738845D-01
              MO Center= -2.5D-01,  1.7D+00, -2.1D-01, r^2= 1.5D+01
   Bfn.  Coefficient  Atom+Function         Bfn.  Coefficient  Atom+Function  
  ----- ------------  ---------------      ----- ------------  ---------------
   332      1.128860  36 H  s               328     -0.688123  34 H  s         
   219      0.654275  15 C  pz              217     -0.645282  15 C  px        
   261      0.574913  18 C  s               126     -0.550663   9 C  s         
   306     -0.479632  23 H  s               174     -0.471851  12 C  pz        
   188      0.469073  13 C  py              326      0.467403  33 H  s         

 Vector   98  Occ=0.000000D+00  E= 1.793517D-01
              MO Center=  2.1D-01, -4.0D-01, -1.9D-01, r^2= 1.4D+01
   Bfn.  Coefficient  Atom+Function         Bfn.  Coefficient  Atom+Function  
  ----- ------------  ---------------      ----- ------------  ---------------
   126      0.983119   9 C  s               336      0.910482  38 H  s         
   216     -0.803708  15 C  s               261     -0.802652  18 C  s         
   316     -0.763455  28 H  s                66     -0.684716   5 C  s         
   186      0.661509  13 C  s               332      0.564886  36 H  s         
   248      0.552238  17 C  py               96      0.526596   7 C  s         

 Vector   99  Occ=0.000000D+00  E= 1.840016D-01
              MO Center=  5.2D-01,  6.8D-01, -9.2D-02, r^2= 1.3D+01
   Bfn.  Coefficient  Atom+Function         Bfn.  Coefficient  Atom+Function  
  ----- ------------  ---------------      ----- ------------  ---------------
   330      0.868458  35 H  s               320      0.665755  30 H  s         
    96      0.625010   7 C  s               171      0.601817  12 C  s         
   156     -0.593211  11 C  s               336      0.547747  38 H  s         
   261      0.539915  18 C  s               318      0.517111  29 H  s         
   246     -0.509649  17 C  s               127     -0.489037   9 C  px        

 Vector  100  Occ=0.000000D+00  E= 1.864934D-01
              MO Center=  4.6D-01, -2.0D-01, -4.6D-02, r^2= 1.1D+01
   Bfn.  Coefficient  Atom+Function         Bfn.  Coefficient  Atom+Function  
  ----- ------------  ---------------      ----- ------------  ---------------
   126      1.209481   9 C  s                96     -1.037088   7 C  s         
    36     -0.820081   3 C  s                66      0.746127   5 C  s         
   320      0.690622  30 H  s               261     -0.667409  18 C  s         
   304      0.532735  22 H  s                52      0.465473   4 C  px        
   342      0.458572  41 H  s               328     -0.433296  34 H  s         

 Vector  101  Occ=0.000000D+00  E= 1.926900D-01
              MO Center=  7.0D-01,  9.5D-01, -2.2D-01, r^2= 1.1D+01
   Bfn.  Coefficient  Atom+Function         Bfn.  Coefficient  Atom+Function  
  ----- ------------  ---------------      ----- ------------  ---------------
   322      0.989774  31 H  s               186      0.807177  13 C  s         
   157     -0.777027  11 C  px              216     -0.718656  15 C  s         
     6      0.696419   1 C  s               326     -0.698680  33 H  s         
   344     -0.675418  42 H  s               302     -0.645454  21 H  s         
   173      0.531805  12 C  py               51     -0.512749   4 C  s         

 Vector  102  Occ=0.000000D+00  E= 1.994638D-01
              MO Center=  3.9D-01,  7.1D-02,  3.4D-01, r^2= 1.1D+01
   Bfn.  Coefficient  Atom+Function         Bfn.  Coefficient  Atom+Function  
  ----- ------------  ---------------      ----- ------------  ---------------
    81      1.046038   6 C  s                96     -0.936539   7 C  s         
     6     -0.819301   1 C  s               111      0.747021   8 C  s         
   324     -0.737286  32 H  s               304     -0.723983  22 H  s         
   302      0.633262  21 H  s               112     -0.618274   8 C  px        
    99      0.597427   7 C  pz              318     -0.578803  29 H  s         

 Vector  103  Occ=0.000000D+00  E= 2.009853D-01
              MO Center=  7.7D-02,  9.0D-02,  2.7D-01, r^2= 1.1D+01
   Bfn.  Coefficient  Atom+Function         Bfn.  Coefficient  Atom+Function  
  ----- ------------  ---------------      ----- ------------  ---------------
    66      1.260672   5 C  s               171     -0.781905  12 C  s         
   334      0.728019  37 H  s                36     -0.644856   3 C  s         
   158      0.595639  11 C  py               54     -0.555505   4 C  pz        
    84     -0.534804   6 C  pz              187      0.495921  13 C  px        
   247      0.493041  17 C  px              322     -0.487361  31 H  s         

 Vector  104  Occ=0.000000D+00  E= 2.119980D-01
              MO Center= -5.9D-01, -2.4D-02,  3.1D-01, r^2= 1.3D+01
   Bfn.  Coefficient  Atom+Function         Bfn.  Coefficient  Atom+Function  
  ----- ------------  ---------------      ----- ------------  ---------------
   186      0.992467  13 C  s                96     -0.881981   7 C  s         
   308      0.836156  24 H  s               304      0.744927  22 H  s         
   156     -0.722671  11 C  s                51     -0.703714   4 C  s         
   334     -0.680669  37 H  s               216     -0.660659  15 C  s         
    66      0.654108   5 C  s               328      0.625882  34 H  s         

 Vector  105  Occ=0.000000D+00  E= 2.189491D-01
              MO Center= -2.8D-02,  4.1D-01,  9.1D-02, r^2= 1.3D+01
   Bfn.  Coefficient  Atom+Function         Bfn.  Coefficient  Atom+Function  
  ----- ------------  ---------------      ----- ------------  ---------------
   171      1.238367  12 C  s               186     -1.121742  13 C  s         
    36     -1.015617   3 C  s               141     -0.906554  10 C  s         
   308     -0.750761  24 H  s               188     -0.738173  13 C  py        
   324     -0.700838  32 H  s               261      0.637424  18 C  s         
    51      0.582472   4 C  s               218     -0.578901  15 C  py        

 Vector  106  Occ=0.000000D+00  E= 2.204833D-01
              MO Center= -2.8D-01, -2.6D-02,  6.3D-01, r^2= 1.2D+01
   Bfn.  Coefficient  Atom+Function         Bfn.  Coefficient  Atom+Function  
  ----- ------------  ---------------      ----- ------------  ---------------
   186      1.613568  13 C  s                51      1.595932   4 C  s         
    66     -1.140369   5 C  s                96      0.936500   7 C  s         
   111     -0.677837   8 C  s               171     -0.670437  12 C  s         
   246     -0.634421  17 C  s               216     -0.592739  15 C  s         
   248     -0.592110  17 C  py              308     -0.585762  24 H  s         

 Vector  107  Occ=0.000000D+00  E= 2.255084D-01
              MO Center=  7.0D-01, -3.1D-01,  5.3D-02, r^2= 1.0D+01
   Bfn.  Coefficient  Atom+Function         Bfn.  Coefficient  Atom+Function  
  ----- ------------  ---------------      ----- ------------  ---------------
   141      1.338689  10 C  s               156     -0.940037  11 C  s         
    36     -0.918323   3 C  s               318     -0.857051  29 H  s         
   344     -0.848455  42 H  s                51      0.843586   4 C  s         
   310      0.753711  25 H  s               126     -0.691169   9 C  s         
   302      0.680069  21 H  s               111     -0.650499   8 C  s         

 Vector  108  Occ=0.000000D+00  E= 2.338982D-01
              MO Center=  1.8D-01, -1.6D+00,  9.6D-03, r^2= 1.1D+01
   Bfn.  Coefficient  Atom+Function         Bfn.  Coefficient  Atom+Function  
  ----- ------------  ---------------      ----- ------------  ---------------
   126     -1.419342   9 C  s               111      1.361613   8 C  s         
   246     -1.111980  17 C  s               312     -1.026789  26 H  s         
    81     -0.968773   6 C  s               186     -0.941055  13 C  s         
    51      0.920326   4 C  s               336      0.854789  38 H  s         
    53     -0.833534   4 C  py               68      0.766366   5 C  py        

 Vector  109  Occ=0.000000D+00  E= 2.348286D-01
              MO Center=  4.6D-01, -5.8D-01,  1.9D-01, r^2= 1.0D+01
   Bfn.  Coefficient  Atom+Function         Bfn.  Coefficient  Atom+Function  
  ----- ------------  ---------------      ----- ------------  ---------------
   111      0.925340   8 C  s                51      0.889449   4 C  s         
   159     -0.815099  11 C  pz              320     -0.781064  30 H  s         
   113      0.746991   8 C  py              128      0.658267   9 C  py        
    99      0.615383   7 C  pz              312      0.615211  26 H  s         
    36     -0.571074   3 C  s               248     -0.564299  17 C  py        

 Vector  110  Occ=0.000000D+00  E= 2.407671D-01
              MO Center=  1.4D-01,  2.2D-01,  2.1D-01, r^2= 1.0D+01
   Bfn.  Coefficient  Atom+Function         Bfn.  Coefficient  Atom+Function  
  ----- ------------  ---------------      ----- ------------  ---------------
   156      0.984716  11 C  s               126      0.841241   9 C  s         
   187     -0.771552  13 C  px              172     -0.742533  12 C  px        
    53     -0.680081   4 C  py              111     -0.672732   8 C  s         
   248     -0.620258  17 C  py               96      0.610239   7 C  s         
   113     -0.572709   8 C  py               51      0.559820   4 C  s         

 Vector  111  Occ=0.000000D+00  E= 2.479488D-01
              MO Center=  6.6D-01,  1.8D-01, -3.7D-01, r^2= 1.2D+01
   Bfn.  Coefficient  Atom+Function         Bfn.  Coefficient  Atom+Function  
  ----- ------------  ---------------      ----- ------------  ---------------
   186      1.608628  13 C  s               216     -0.935732  15 C  s         
   218      0.822122  15 C  py              262     -0.747548  18 C  px        
   129      0.681749   9 C  pz              113     -0.666800   8 C  py        
    36     -0.631496   3 C  s               188      0.578045  13 C  py        
   316      0.579794  28 H  s               312     -0.574011  26 H  s         

 Vector  112  Occ=0.000000D+00  E= 2.616650D-01
              MO Center=  1.9D-01,  1.2D+00,  2.3D-03, r^2= 1.0D+01
   Bfn.  Coefficient  Atom+Function         Bfn.  Coefficient  Atom+Function  
  ----- ------------  ---------------      ----- ------------  ---------------
   187      1.437093  13 C  px               66     -1.117208   5 C  s         
   171     -1.061217  12 C  s               126      1.047712   9 C  s         
   172      1.048384  12 C  px              218     -0.846780  15 C  py        
   261     -0.649918  18 C  s                51      0.640518   4 C  s         
   216      0.629134  15 C  s               173      0.590208  12 C  py        

 Vector  113  Occ=0.000000D+00  E= 2.693612D-01
              MO Center=  8.2D-01, -3.1D-02,  1.4D-01, r^2= 8.8D+00
   Bfn.  Coefficient  Atom+Function         Bfn.  Coefficient  Atom+Function  
  ----- ------------  ---------------      ----- ------------  ---------------
    81      1.344928   6 C  s               141     -0.853571  10 C  s         
   111     -0.746186   8 C  s                96      0.703777   7 C  s         
   314      0.704597  27 H  s               144     -0.637250  10 C  pz        
   318      0.629923  29 H  s               127      0.622860   9 C  px        
     6     -0.603711   1 C  s               312     -0.603933  26 H  s         

 Vector  114  Occ=0.000000D+00  E= 2.760819D-01
              MO Center=  8.1D-01, -3.0D-02, -1.3D-02, r^2= 8.6D+00
   Bfn.  Coefficient  Atom+Function         Bfn.  Coefficient  Atom+Function  
  ----- ------------  ---------------      ----- ------------  ---------------
   141      1.828986  10 C  s               156     -1.410269  11 C  s         
   186     -1.058027  13 C  s                51      0.969807   4 C  s         
   171      0.969871  12 C  s                67      0.869475   5 C  px        
   128     -0.806398   9 C  py              158      0.754588  11 C  py        
   262     -0.729412  18 C  px               96     -0.704554   7 C  s         

 Vector  115  Occ=0.000000D+00  E= 2.877647D-01
              MO Center=  5.8D-01, -1.6D-01, -7.0D-02, r^2= 8.2D+00
   Bfn.  Coefficient  Atom+Function         Bfn.  Coefficient  Atom+Function  
  ----- ------------  ---------------      ----- ------------  ---------------
    81      1.938496   6 C  s               126     -1.160275   9 C  s         
   142      1.101756  10 C  px               36     -0.938169   3 C  s         
   127     -0.846075   9 C  px               66     -0.800130   5 C  s         
   171     -0.748173  12 C  s               262     -0.728592  18 C  px        
   261      0.695881  18 C  s                 9     -0.657208   1 C  pz        

 Vector  116  Occ=0.000000D+00  E= 2.973794D-01
              MO Center= -5.0D-03,  4.3D-01,  1.1D-01, r^2= 8.0D+00
   Bfn.  Coefficient  Atom+Function         Bfn.  Coefficient  Atom+Function  
  ----- ------------  ---------------      ----- ------------  ---------------
   141      1.310058  10 C  s               158      0.980699  11 C  py        
    66     -0.875324   5 C  s               172     -0.741216  12 C  px        
   201     -0.738311  14 O  s                83     -0.730158   6 C  py        
    52      0.699611   4 C  px              187     -0.680557  13 C  px        
   304      0.624042  22 H  s               127      0.545781   9 C  px        

 Vector  117  Occ=0.000000D+00  E= 3.131463D-01
              MO Center=  4.3D-01, -4.9D-01,  1.5D-01, r^2= 9.4D+00
   Bfn.  Coefficient  Atom+Function         Bfn.  Coefficient  Atom+Function  
  ----- ------------  ---------------      ----- ------------  ---------------
   126      1.320543   9 C  s               156     -1.320530  11 C  s         
   128     -0.982830   9 C  py              171      0.946720  12 C  s         
   113     -0.938324   8 C  py               97     -0.917375   7 C  px        
   114      0.916267   8 C  pz               67     -0.872498   5 C  px        
    66     -0.866458   5 C  s               111     -0.829275   8 C  s         

 Vector  118  Occ=0.000000D+00  E= 3.168334D-01
              MO Center=  6.8D-02, -7.8D-01,  4.0D-01, r^2= 7.8D+00
   Bfn.  Coefficient  Atom+Function         Bfn.  Coefficient  Atom+Function  
  ----- ------------  ---------------      ----- ------------  ---------------
    68      1.378541   5 C  py               36      1.133677   3 C  s         
    54      1.106930   4 C  pz              141     -0.979922  10 C  s         
    84     -0.973097   6 C  pz              127     -0.889757   9 C  px        
    82      0.732622   6 C  px              112      0.723384   8 C  px        
   142      0.708797  10 C  px              310      0.701039  25 H  s         

 Vector  119  Occ=0.000000D+00  E= 3.368036D-01
              MO Center= -3.8D-02, -1.8D-01, -9.0D-02, r^2= 8.4D+00
   Bfn.  Coefficient  Atom+Function         Bfn.  Coefficient  Atom+Function  
  ----- ------------  ---------------      ----- ------------  ---------------
    51      1.095383   4 C  s               158     -1.064504  11 C  py        
    82     -0.897049   6 C  px               38      0.890536   3 C  py        
    84     -0.861241   6 C  pz              144      0.860961  10 C  pz        
     6     -0.735582   1 C  s               143     -0.697794  10 C  py        
    68      0.674731   5 C  py               81     -0.669849   6 C  s         

 Vector  120  Occ=0.000000D+00  E= 3.500125D-01
              MO Center=  2.2D-01, -7.6D-01, -3.0D-01, r^2= 8.7D+00
   Bfn.  Coefficient  Atom+Function         Bfn.  Coefficient  Atom+Function  
  ----- ------------  ---------------      ----- ------------  ---------------
   231      1.382341  16 O  s                39      1.157329   3 C  pz        
   143      1.152874  10 C  py              111     -1.106057   8 C  s         
    36     -1.018182   3 C  s               129      1.016324   9 C  pz        
    96      0.971686   7 C  s                99     -0.898536   7 C  pz        
    38      0.810789   3 C  py              126      0.797459   9 C  s         

 Vector  121  Occ=0.000000D+00  E= 3.726835D-01
              MO Center= -4.1D-01, -1.2D+00, -2.5D-02, r^2= 6.8D+00
   Bfn.  Coefficient  Atom+Function         Bfn.  Coefficient  Atom+Function  
  ----- ------------  ---------------      ----- ------------  ---------------
    67     -1.305141   5 C  px               38      1.213302   3 C  py        
    54     -1.205268   4 C  pz               96      1.115427   7 C  s         
    82      1.021978   6 C  px                9      0.896639   1 C  pz        
    53     -0.866024   4 C  py               39     -0.825846   3 C  pz        
   141     -0.743714  10 C  s               143      0.732201  10 C  py        

 Vector  122  Occ=0.000000D+00  E= 3.990199D-01
              MO Center= -4.9D-01, -1.5D+00, -7.9D-02, r^2= 6.6D+00
   Bfn.  Coefficient  Atom+Function         Bfn.  Coefficient  Atom+Function  
  ----- ------------  ---------------      ----- ------------  ---------------
   231      1.459832  16 O  s                39      1.425047   3 C  pz        
    53     -1.424292   4 C  py               38      1.176007   3 C  py        
    66      1.145536   5 C  s                51     -1.118942   4 C  s         
    69     -1.086450   5 C  pz               83      0.921741   6 C  py        
     6      0.910838   1 C  s               246     -0.853841  17 C  s         

 Vector  123  Occ=0.000000D+00  E= 4.746791D-01
              MO Center=  5.3D-01, -7.8D-01, -8.6D-02, r^2= 7.2D+00
   Bfn.  Coefficient  Atom+Function         Bfn.  Coefficient  Atom+Function  
  ----- ------------  ---------------      ----- ------------  ---------------
    21      0.654545   2 O  s                 9      0.643262   1 C  pz        
    38     -0.575645   3 C  py              262     -0.522712  18 C  px        
   126     -0.515724   9 C  s                 6     -0.452128   1 C  s         
    97      0.384769   7 C  px               81     -0.375594   6 C  s         
    32      0.330961   3 C  s               141      0.326226  10 C  s         

 Vector  124  Occ=0.000000D+00  E= 4.882873D-01
              MO Center= -6.0D-01, -9.5D-01, -3.4D-01, r^2= 7.0D+00
   Bfn.  Coefficient  Atom+Function         Bfn.  Coefficient  Atom+Function  
  ----- ------------  ---------------      ----- ------------  ---------------
     9      0.974730   1 C  pz               21      0.774061   2 O  s         
    39      0.627575   3 C  pz               81     -0.577316   6 C  s         
    54      0.518192   4 C  pz               37      0.500654   3 C  px        
    33     -0.485495   3 C  px                7      0.479199   1 C  px        
   112     -0.400248   8 C  px                5     -0.378095   1 C  pz        

 Vector  125  Occ=0.000000D+00  E= 4.989719D-01
              MO Center=  8.8D-01,  6.1D-01, -1.4D-01, r^2= 1.0D+01
   Bfn.  Coefficient  Atom+Function         Bfn.  Coefficient  Atom+Function  
  ----- ------------  ---------------      ----- ------------  ---------------
   156      0.716973  11 C  s               173      0.662087  12 C  py        
   158     -0.650903  11 C  py              113     -0.609231   8 C  py        
   141     -0.595295  10 C  s               126      0.590412   9 C  s         
   217      0.414164  15 C  px                6      0.403483   1 C  s         
   188     -0.371225  13 C  py              154      0.367960  11 C  py        

 Vector  126  Occ=0.000000D+00  E= 5.163117D-01
              MO Center= -3.8D-01, -7.3D-01, -3.4D-01, r^2= 8.9D+00
   Bfn.  Coefficient  Atom+Function         Bfn.  Coefficient  Atom+Function  
  ----- ------------  ---------------      ----- ------------  ---------------
    39      0.797740   3 C  pz               51     -0.714433   4 C  s         
     8      0.661568   1 C  py              186      0.648694  13 C  s         
   248      0.627825  17 C  py               66     -0.543598   5 C  s         
    21      0.471138   2 O  s                36     -0.468939   3 C  s         
     7      0.440665   1 C  px              201     -0.436498  14 O  s         


 center of mass
 --------------
 x =  -0.08380665 y =   0.02268845 z =  -0.02386254

 moments of inertia (a.u.)
 ------------------
        5552.406583639337           0.000000000001          -0.000000000001
           0.000000000001        3264.797496385605           0.000000000000
          -0.000000000001           0.000000000000        6559.330628013224

     Multipole analysis of the density
     ---------------------------------

     L   x y z        total         alpha         beta         nuclear
     -   - - -        -----         -----         ----         -------
     0   0 0 0     -0.000000    -76.000000    -76.000000    152.000000

     1   1 0 0      0.467926      0.233963      0.233963     -0.000000
     1   0 1 0      0.551981      0.275990      0.275990      0.000000
     1   0 0 1      0.898694      0.449347      0.449347     -0.000000

     2   2 0 0    -85.045450   -667.569266   -667.569266   1250.093081
     2   1 1 0     -0.150805      3.188275      3.188275     -6.527356
     2   1 0 1     -2.760894     12.102694     12.102694    -26.966283
     2   0 2 0    -86.663935  -1296.126019  -1296.126019   2505.588103
     2   0 1 1     -8.775038     21.317129     21.317129    -51.409296
     2   0 0 2    -96.352476   -361.300099   -361.300099    626.247723


          -----------------------
          Electric field gradient
          -----------------------

 1 a.u. = 0.324123 10**(16) esu/cm**3  ( or statvolts/cm**2 ) = 0.97174 10**(22) v/m**2 


 ------------------------------------------------------------
   Atom      X         Y         Z
 ------------------------------------------------------------
    1 C   -2.16592   0.94830  -0.87292
 ------------------------------------------------------------

 Electric field gradient in molecular frame (a.u.)
         XX             YY             ZZ             XY             XZ             YZ
 ------------------------------------------------------------------------------------------
        0.354397      -0.274644      -0.079754      -0.051507       0.016131      -0.080197

 Principal components (a.u.) and orientation 
 of principal axis w.r.t. absolute frame                      Asymmetry parameter eta
 --------------------------------------------------------------------------------------
        0.359773      -0.306223      -0.053550                       0.702310

        0.994792       0.065420      -0.078166
       -0.087396       0.942079      -0.323803
        0.052455       0.328947       0.942890
  

 ------------------------------------------------------------
   Atom      X         Y         Z
 ------------------------------------------------------------
    2 O   -2.13749  -0.97663  -2.76843
 ------------------------------------------------------------

 Electric field gradient in molecular frame (a.u.)
         XX             YY             ZZ             XY             XZ             YZ
 ------------------------------------------------------------------------------------------
        1.171749      -1.419916       0.248167      -0.214228       0.021090      -0.534849

 Principal components (a.u.) and orientation 
 of principal axis w.r.t. absolute frame                      Asymmetry parameter eta
 --------------------------------------------------------------------------------------
       -1.591120       1.194340       0.396779                       0.501258

        0.072157       0.992296      -0.100707
        0.957944      -0.097065      -0.270040
        0.277734       0.076987       0.957568
  

 ------------------------------------------------------------
   Atom      X         Y         Z
 ------------------------------------------------------------
    3 C   -2.46788  -3.39304  -1.96837
 ------------------------------------------------------------

 Electric field gradient in molecular frame (a.u.)
         XX             YY             ZZ             XY             XZ             YZ
 ------------------------------------------------------------------------------------------
       -0.327433      -0.008647       0.336080       0.020673      -0.060221       0.123417

 Principal components (a.u.) and orientation 
 of principal axis w.r.t. absolute frame                      Asymmetry parameter eta
 --------------------------------------------------------------------------------------
        0.379409      -0.336131      -0.043279                       0.771863

       -0.072333       0.988864       0.130064
        0.298785      -0.102933       0.948753
        0.951575       0.107488      -0.288012
  

 ------------------------------------------------------------
   Atom      X         Y         Z
 ------------------------------------------------------------
    4 C   -2.86120  -3.69397   0.86419
 ------------------------------------------------------------

 Electric field gradient in molecular frame (a.u.)
         XX             YY             ZZ             XY             XZ             YZ
 ------------------------------------------------------------------------------------------
        0.004071       0.046880      -0.050950      -0.021112      -0.007211       0.016070

 Principal components (a.u.) and orientation 
 of principal axis w.r.t. absolute frame                      Asymmetry parameter eta
 --------------------------------------------------------------------------------------
        0.058375      -0.053792      -0.004583                       0.842983

       -0.376014       0.070965       0.923892
        0.912872      -0.142708       0.382491
        0.158990       0.987218      -0.011122
  

 ------------------------------------------------------------
   Atom      X         Y         Z
 ------------------------------------------------------------
    5 C   -0.83561  -2.24384   2.41991
 ------------------------------------------------------------

 Electric field gradient in molecular frame (a.u.)
         XX             YY             ZZ             XY             XZ             YZ
 ------------------------------------------------------------------------------------------
        0.008827      -0.024193       0.015366      -0.067871      -0.045411       0.038962

 Principal components (a.u.) and orientation 
 of principal axis w.r.t. absolute frame                      Asymmetry parameter eta
 --------------------------------------------------------------------------------------
        0.102974      -0.077631      -0.025343                       0.507780

        0.644383       0.604562       0.468269
       -0.516645       0.795645      -0.316270
       -0.563781      -0.038130       0.825044
  

 ------------------------------------------------------------
   Atom      X         Y         Z
 ------------------------------------------------------------
    6 C   -0.19680   0.37869   1.22576
 ------------------------------------------------------------

 Electric field gradient in molecular frame (a.u.)
         XX             YY             ZZ             XY             XZ             YZ
 ------------------------------------------------------------------------------------------
        0.169680      -0.065099      -0.104580       0.042126       0.005282      -0.253688

 Principal components (a.u.) and orientation 
 of principal axis w.r.t. absolute frame                      Asymmetry parameter eta
 --------------------------------------------------------------------------------------
       -0.341365       0.197983       0.143382                       0.159948

       -0.063620       0.719419      -0.691657
        0.680243       0.538376       0.497414
        0.730220      -0.438849      -0.523631
  

 ------------------------------------------------------------
   Atom      X         Y         Z
 ------------------------------------------------------------
    7 C    1.57035  -3.75223   3.01141
 ------------------------------------------------------------

 Electric field gradient in molecular frame (a.u.)
         XX             YY             ZZ             XY             XZ             YZ
 ------------------------------------------------------------------------------------------
       -0.026886       0.020250       0.006636       0.040022      -0.012762       0.009069

 Principal components (a.u.) and orientation 
 of principal axis w.r.t. absolute frame                      Asymmetry parameter eta
 --------------------------------------------------------------------------------------
       -0.053784       0.043198       0.010586                       0.606354

        0.838668       0.489158      -0.239502
       -0.483983       0.871018       0.084192
        0.249794       0.045306       0.967239
  

 ------------------------------------------------------------
   Atom      X         Y         Z
 ------------------------------------------------------------
    8 C    3.24717  -4.18929   0.71295
 ------------------------------------------------------------

 Electric field gradient in molecular frame (a.u.)
         XX             YY             ZZ             XY             XZ             YZ
 ------------------------------------------------------------------------------------------
        0.018279      -0.007048      -0.011232       0.017622       0.019789       0.017694

 Principal components (a.u.) and orientation 
 of principal axis w.r.t. absolute frame                      Asymmetry parameter eta
 --------------------------------------------------------------------------------------
        0.040314      -0.027318      -0.012996                       0.355261

        0.768296      -0.115852      -0.629524
        0.454319      -0.594105       0.663802
        0.450906       0.796001       0.403814
  

 ------------------------------------------------------------
   Atom      X         Y         Z
 ------------------------------------------------------------
    9 C    3.61852  -1.82437  -0.94226
 ------------------------------------------------------------

 Electric field gradient in molecular frame (a.u.)
         XX             YY             ZZ             XY             XZ             YZ
 ------------------------------------------------------------------------------------------
        0.004558      -0.032732       0.028173       0.014616       0.041226      -0.004152

 Principal components (a.u.) and orientation 
 of principal axis w.r.t. absolute frame                      Asymmetry parameter eta
 --------------------------------------------------------------------------------------
        0.059584      -0.044310      -0.015274                       0.487299

        0.608786      -0.522001       0.597406
        0.060810       0.781521       0.620908
        0.791000       0.341672      -0.507522
  

 ------------------------------------------------------------
   Atom      X         Y         Z
 ------------------------------------------------------------
   10 C    2.64130   0.59449   0.38810
 ------------------------------------------------------------

 Electric field gradient in molecular frame (a.u.)
         XX             YY             ZZ             XY             XZ             YZ
 ------------------------------------------------------------------------------------------
       -0.075485       0.023496       0.051989      -0.024948       0.021230       0.008346

 Principal components (a.u.) and orientation 
 of principal axis w.r.t. absolute frame                      Asymmetry parameter eta
 --------------------------------------------------------------------------------------
       -0.085140       0.056085       0.029055                       0.317474

        0.958860       0.129292      -0.252726
        0.232692       0.151983       0.960602
       -0.162608       0.979890      -0.115645
  

 ------------------------------------------------------------
   Atom      X         Y         Z
 ------------------------------------------------------------
   11 C    3.22596   3.00199  -1.15126
 ------------------------------------------------------------

 Electric field gradient in molecular frame (a.u.)
         XX             YY             ZZ             XY             XZ             YZ
 ------------------------------------------------------------------------------------------
        0.020252      -0.045117       0.024865       0.011123       0.035717       0.014549

 Principal components (a.u.) and orientation 
 of principal axis w.r.t. absolute frame                      Asymmetry parameter eta
 --------------------------------------------------------------------------------------
        0.061466      -0.048325      -0.013141                       0.572417

        0.671122      -0.077428       0.737293
        0.168579       0.984416      -0.050070
        0.721926      -0.157895      -0.673715
  

 ------------------------------------------------------------
   Atom      X         Y         Z
 ------------------------------------------------------------
   12 C    1.89482   5.40430  -0.22773
 ------------------------------------------------------------

 Electric field gradient in molecular frame (a.u.)
         XX             YY             ZZ             XY             XZ             YZ
 ------------------------------------------------------------------------------------------
       -0.065631       0.010328       0.055303      -0.002800       0.011657      -0.006502

 Principal components (a.u.) and orientation 
 of principal axis w.r.t. absolute frame                      Asymmetry parameter eta
 --------------------------------------------------------------------------------------
       -0.066806       0.057383       0.009423                       0.717888

        0.995218       0.096587      -0.014558
        0.028243      -0.141870       0.989482
       -0.093506       0.985162       0.143919
  

 ------------------------------------------------------------
   Atom      X         Y         Z
 ------------------------------------------------------------
   13 C   -0.99849   5.13826  -0.13363
 ------------------------------------------------------------

 Electric field gradient in molecular frame (a.u.)
         XX             YY             ZZ             XY             XZ             YZ
 ------------------------------------------------------------------------------------------
        0.278215       0.040545      -0.318760      -0.179437       0.040695      -0.090558

 Principal components (a.u.) and orientation 
 of principal axis w.r.t. absolute frame                      Asymmetry parameter eta
 --------------------------------------------------------------------------------------
        0.383525      -0.340300      -0.043225                       0.774591

        0.867892       0.003591       0.496740
       -0.483806       0.232931       0.843609
        0.112677       0.972487      -0.203896
  

 ------------------------------------------------------------
   Atom      X         Y         Z
 ------------------------------------------------------------
   14 O   -1.80445   3.36941  -2.01393
 ------------------------------------------------------------

 Electric field gradient in molecular frame (a.u.)
         XX             YY             ZZ             XY             XZ             YZ
 ------------------------------------------------------------------------------------------
        1.667188      -1.556880      -0.110308      -0.794436      -0.421309      -0.101779

 Principal components (a.u.) and orientation 
 of principal axis w.r.t. absolute frame                      Asymmetry parameter eta
 --------------------------------------------------------------------------------------
        1.926310      -1.765505      -0.160805                       0.833044

        0.958811       0.237781       0.155377
       -0.213199       0.963903      -0.159490
       -0.187692       0.119795       0.974895
  

 ------------------------------------------------------------
   Atom      X         Y         Z
 ------------------------------------------------------------
   15 C   -2.26199   7.66479  -0.72190
 ------------------------------------------------------------

 Electric field gradient in molecular frame (a.u.)
         XX             YY             ZZ             XY             XZ             YZ
 ------------------------------------------------------------------------------------------
        0.027455      -0.053544       0.026089       0.051176      -0.014070       0.031598

 Principal components (a.u.) and orientation 
 of principal axis w.r.t. absolute frame                      Asymmetry parameter eta
 --------------------------------------------------------------------------------------
       -0.088718       0.052289       0.036429                       0.178763

       -0.415041       0.890761      -0.185166
        0.862897       0.449910       0.230197
       -0.288358       0.064239       0.955365
  

 ------------------------------------------------------------
   Atom      X         Y         Z
 ------------------------------------------------------------
   16 O   -2.48463  -5.15745  -3.46684
 ------------------------------------------------------------

 Electric field gradient in molecular frame (a.u.)
         XX             YY             ZZ             XY             XZ             YZ
 ------------------------------------------------------------------------------------------
       -0.808471       0.090419       0.718052       0.217261      -0.287824      -1.124736

 Principal components (a.u.) and orientation 
 of principal axis w.r.t. absolute frame                      Asymmetry parameter eta
 --------------------------------------------------------------------------------------
        1.625362      -0.861912      -0.763450                       0.060579

       -0.146568       0.989151      -0.009883
       -0.598091      -0.080655       0.797359
        0.787912       0.122778       0.603424
  

 ------------------------------------------------------------
   Atom      X         Y         Z
 ------------------------------------------------------------
   17 C   -3.16506  -6.47347   1.59775
 ------------------------------------------------------------

 Electric field gradient in molecular frame (a.u.)
         XX             YY             ZZ             XY             XZ             YZ
 ------------------------------------------------------------------------------------------
        0.048370      -0.071503       0.023133      -0.013487       0.009335       0.035304

 Principal components (a.u.) and orientation 
 of principal axis w.r.t. absolute frame                      Asymmetry parameter eta
 --------------------------------------------------------------------------------------
       -0.085081       0.051487       0.033594                       0.210302

        0.117290       0.957622      -0.263065
        0.941097      -0.022585       0.337382
       -0.317143       0.287141       0.903864
  

 ------------------------------------------------------------
   Atom      X         Y         Z
 ------------------------------------------------------------
   18 C    6.39931  -1.65179  -1.74824
 ------------------------------------------------------------

 Electric field gradient in molecular frame (a.u.)
         XX             YY             ZZ             XY             XZ             YZ
 ------------------------------------------------------------------------------------------
       -0.039534       0.026078       0.013456       0.001488       0.000038      -0.008437

 Principal components (a.u.) and orientation 
 of principal axis w.r.t. absolute frame                      Asymmetry parameter eta
 --------------------------------------------------------------------------------------
       -0.039568       0.030327       0.009241                       0.532916

        0.999720       0.018805       0.014335
       -0.023230       0.894270       0.446924
       -0.004415      -0.447132       0.894457
  

 ------------------------------------------------------------
   Atom      X         Y         Z
 ------------------------------------------------------------
   19 O   -1.88754   4.40218   2.32770
 ------------------------------------------------------------

 Electric field gradient in molecular frame (a.u.)
         XX             YY             ZZ             XY             XZ             YZ
 ------------------------------------------------------------------------------------------
        0.733491      -0.584848      -0.148643       1.896466       0.223650       1.600027

 Principal components (a.u.) and orientation 
 of principal axis w.r.t. absolute frame                      Asymmetry parameter eta
 --------------------------------------------------------------------------------------
        2.588271      -2.572182      -0.016089                       0.987568

        0.675056      -0.413586      -0.610939
        0.611550       0.776896       0.149798
        0.412681      -0.474742       0.777377
  

 ------------------------------------------------------------
   Atom      X         Y         Z
 ------------------------------------------------------------
   20 O   -0.40387   2.23985   3.23122
 ------------------------------------------------------------

 Electric field gradient in molecular frame (a.u.)
         XX             YY             ZZ             XY             XZ             YZ
 ------------------------------------------------------------------------------------------
        1.363577      -1.466375       0.102797       2.078374      -0.958758      -0.045170

 Principal components (a.u.) and orientation 
 of principal axis w.r.t. absolute frame                      Asymmetry parameter eta
 --------------------------------------------------------------------------------------
        2.751222      -2.630227      -0.120995                       0.912043

        0.850019      -0.485189       0.205084
        0.422250       0.860383       0.285386
       -0.314918      -0.155987       0.936213
  

 ------------------------------------------------------------
   Atom      X         Y         Z
 ------------------------------------------------------------
   21 H   -4.08365   1.02713  -0.08045
 ------------------------------------------------------------

 Electric field gradient in molecular frame (a.u.)
         XX             YY             ZZ             XY             XZ             YZ
 ------------------------------------------------------------------------------------------
       -0.198396       0.123916       0.074480       0.004912       0.142431      -0.003493

 Principal components (a.u.) and orientation 
 of principal axis w.r.t. absolute frame                      Asymmetry parameter eta
 --------------------------------------------------------------------------------------
       -0.259284       0.135422       0.123862                       0.044584

        0.919587       0.388590       0.057947
       -0.015366      -0.111805       0.993611
       -0.392586       0.914602       0.096843
  

 ------------------------------------------------------------
   Atom      X         Y         Z
 ------------------------------------------------------------
   22 H   -4.70927  -2.83065   1.26033
 ------------------------------------------------------------

 Electric field gradient in molecular frame (a.u.)
         XX             YY             ZZ             XY             XZ             YZ
 ------------------------------------------------------------------------------------------
       -0.181513       0.060997       0.120516       0.153567       0.070675      -0.030275

 Principal components (a.u.) and orientation 
 of principal axis w.r.t. absolute frame                      Asymmetry parameter eta
 --------------------------------------------------------------------------------------
       -0.270993       0.139004       0.131989                       0.025887

        0.883820       0.427495       0.190029
       -0.426380       0.568915       0.703232
       -0.192518       0.702555      -0.685094
  

 ------------------------------------------------------------
   Atom      X         Y         Z
 ------------------------------------------------------------
   23 H   -1.72206  -1.90380   4.27057
 ------------------------------------------------------------

 Electric field gradient in molecular frame (a.u.)
         XX             YY             ZZ             XY             XZ             YZ
 ------------------------------------------------------------------------------------------
        0.056821       0.124028      -0.180849       0.027619       0.152317      -0.059305

 Principal components (a.u.) and orientation 
 of principal axis w.r.t. absolute frame                      Asymmetry parameter eta
 --------------------------------------------------------------------------------------
       -0.266169       0.135328       0.130841                       0.016857

       -0.432195      -0.175843       0.884470
        0.165329       0.948729       0.269406
        0.886495      -0.262664       0.380964
  

 ------------------------------------------------------------
   Atom      X         Y         Z
 ------------------------------------------------------------
   24 H    1.12605  -5.56577   3.90487
 ------------------------------------------------------------

 Electric field gradient in molecular frame (a.u.)
         XX             YY             ZZ             XY             XZ             YZ
 ------------------------------------------------------------------------------------------
        0.118685      -0.183619       0.064934      -0.080606       0.041099       0.160328

 Principal components (a.u.) and orientation 
 of principal axis w.r.t. absolute frame                      Asymmetry parameter eta
 --------------------------------------------------------------------------------------
       -0.282593       0.143915       0.138678                       0.018532

        0.219933       0.270798       0.937176
        0.875641       0.368646      -0.312013
       -0.429979       0.889252      -0.156045
  

 ------------------------------------------------------------
   Atom      X         Y         Z
 ------------------------------------------------------------
   25 H    2.66174  -2.71642   4.44185
 ------------------------------------------------------------

 Electric field gradient in molecular frame (a.u.)
         XX             YY             ZZ             XY             XZ             YZ
 ------------------------------------------------------------------------------------------
        0.022795       0.033746      -0.056541      -0.107515      -0.149291      -0.144328

 Principal components (a.u.) and orientation 
 of principal axis w.r.t. absolute frame                      Asymmetry parameter eta
 --------------------------------------------------------------------------------------
       -0.275922       0.140367       0.135555                       0.017439

        0.524399       0.286137       0.801955
        0.502456       0.656388      -0.562755
        0.687418      -0.698055      -0.200438
  

 ------------------------------------------------------------
   Atom      X         Y         Z
 ------------------------------------------------------------
   26 H    2.45314  -5.70224  -0.45996
 ------------------------------------------------------------

 Electric field gradient in molecular frame (a.u.)
         XX             YY             ZZ             XY             XZ             YZ
 ------------------------------------------------------------------------------------------
        0.078371      -0.083236       0.004865      -0.118383      -0.089480      -0.171675

 Principal components (a.u.) and orientation 
 of principal axis w.r.t. absolute frame                      Asymmetry parameter eta
 --------------------------------------------------------------------------------------
       -0.278176       0.141098       0.137078                       0.014452

        0.384230       0.803919      -0.453962
        0.730512      -0.565405      -0.382974
        0.564553       0.184474       0.804518
  

 ------------------------------------------------------------
   Atom      X         Y         Z
 ------------------------------------------------------------
   27 H    5.06926  -4.91396   1.38829
 ------------------------------------------------------------

 Electric field gradient in molecular frame (a.u.)
         XX             YY             ZZ             XY             XZ             YZ
 ------------------------------------------------------------------------------------------
       -0.186841       0.092372       0.094469       0.126585      -0.118089       0.049938

 Principal components (a.u.) and orientation 
 of principal axis w.r.t. absolute frame                      Asymmetry parameter eta
 --------------------------------------------------------------------------------------
       -0.279593       0.143910       0.135683                       0.029424

        0.881452       0.124755      -0.455498
       -0.343487       0.831283      -0.437019
        0.324127       0.541669       0.775588
  

 ------------------------------------------------------------
   Atom      X         Y         Z
 ------------------------------------------------------------
   28 H    2.54113  -2.09209  -2.69074
 ------------------------------------------------------------

 Electric field gradient in molecular frame (a.u.)
         XX             YY             ZZ             XY             XZ             YZ
 ------------------------------------------------------------------------------------------
        0.022491       0.130366      -0.152857      -0.028686      -0.179069      -0.044481

 Principal components (a.u.) and orientation 
 of principal axis w.r.t. absolute frame                      Asymmetry parameter eta
 --------------------------------------------------------------------------------------
       -0.271532       0.137523       0.134009                       0.012939

        0.524963      -0.263117       0.809434
        0.130554       0.964655       0.228901
        0.841053       0.014490      -0.540759
  

 ------------------------------------------------------------
   Atom      X         Y         Z
 ------------------------------------------------------------
   29 H    3.76430   0.81781   2.12721
 ------------------------------------------------------------

 Electric field gradient in molecular frame (a.u.)
         XX             YY             ZZ             XY             XZ             YZ
 ------------------------------------------------------------------------------------------
        0.018812       0.130713      -0.149525      -0.023015      -0.178088      -0.030675

 Principal components (a.u.) and orientation 
 of principal axis w.r.t. absolute frame                      Asymmetry parameter eta
 --------------------------------------------------------------------------------------
       -0.266017       0.136327       0.129691                       0.024946

        0.533265      -0.498612       0.683385
        0.095923       0.838263       0.536763
        0.840492       0.220684      -0.494844
  

 ------------------------------------------------------------
   Atom      X         Y         Z
 ------------------------------------------------------------
   30 H    2.75085   2.68775  -3.14614
 ------------------------------------------------------------

 Electric field gradient in molecular frame (a.u.)
         XX             YY             ZZ             XY             XZ             YZ
 ------------------------------------------------------------------------------------------
        0.122353       0.123135      -0.245488      -0.013595      -0.089969      -0.059067

 Principal components (a.u.) and orientation 
 of principal axis w.r.t. absolute frame                      Asymmetry parameter eta
 --------------------------------------------------------------------------------------
       -0.275530       0.143180       0.132350                       0.039305

        0.222930       0.973985      -0.040687
        0.150309       0.006895       0.988615
        0.963177      -0.226507      -0.144861
  

 ------------------------------------------------------------
   Atom      X         Y         Z
 ------------------------------------------------------------
   31 H    5.26700   3.36578  -1.10735
 ------------------------------------------------------------

 Electric field gradient in molecular frame (a.u.)
         XX             YY             ZZ             XY             XZ             YZ
 ------------------------------------------------------------------------------------------
       -0.266638       0.124021       0.142617      -0.070239      -0.010161      -0.000525

 Principal components (a.u.) and orientation 
 of principal axis w.r.t. absolute frame                      Asymmetry parameter eta
 --------------------------------------------------------------------------------------
       -0.279125       0.143080       0.136045                       0.025203

        0.984872      -0.053640      -0.164773
        0.171622       0.170563       0.970286
        0.023942       0.983886      -0.177189
  

 ------------------------------------------------------------
   Atom      X         Y         Z
 ------------------------------------------------------------
   32 H    2.41875   6.90640  -1.55886
 ------------------------------------------------------------

 Electric field gradient in molecular frame (a.u.)
         XX             YY             ZZ             XY             XZ             YZ
 ------------------------------------------------------------------------------------------
        0.108921      -0.079893      -0.029028      -0.071215       0.066547       0.196939

 Principal components (a.u.) and orientation 
 of principal axis w.r.t. absolute frame                      Asymmetry parameter eta
 --------------------------------------------------------------------------------------
       -0.277592       0.144839       0.132754                       0.043535

        0.244426       0.237671       0.940090
        0.727112       0.596495      -0.339855
       -0.641533       0.766620      -0.027014
  

 ------------------------------------------------------------
   Atom      X         Y         Z
 ------------------------------------------------------------
   33 H    2.63532   5.96567   1.62470
 ------------------------------------------------------------

 Electric field gradient in molecular frame (a.u.)
         XX             YY             ZZ             XY             XZ             YZ
 ------------------------------------------------------------------------------------------
        0.083817       0.110840      -0.194657      -0.038604      -0.133287      -0.105077

 Principal components (a.u.) and orientation 
 of principal axis w.r.t. absolute frame                      Asymmetry parameter eta
 --------------------------------------------------------------------------------------
       -0.280191       0.144321       0.135869                       0.030164

        0.356165       0.293075       0.887273
        0.275128       0.874558      -0.399316
        0.893001      -0.386336      -0.230854
  

 ------------------------------------------------------------
   Atom      X         Y         Z
 ------------------------------------------------------------
   34 H   -4.32395   7.47661  -0.64222
 ------------------------------------------------------------

 Electric field gradient in molecular frame (a.u.)
         XX             YY             ZZ             XY             XZ             YZ
 ------------------------------------------------------------------------------------------
       -0.279880       0.134824       0.145056      -0.038184       0.016448       0.004381

 Principal components (a.u.) and orientation 
 of principal axis w.r.t. absolute frame                      Asymmetry parameter eta
 --------------------------------------------------------------------------------------
       -0.284023       0.146691       0.137331                       0.032956

        0.995073       0.007322      -0.098878
        0.091124       0.325498       0.941142
       -0.039076       0.945514      -0.323227
  

 ------------------------------------------------------------
   Atom      X         Y         Z
 ------------------------------------------------------------
   35 H   -1.72561   9.11199   0.65694
 ------------------------------------------------------------

 Electric field gradient in molecular frame (a.u.)
         XX             YY             ZZ             XY             XZ             YZ
 ------------------------------------------------------------------------------------------
        0.113436      -0.068519      -0.044918      -0.076630      -0.079003      -0.199093

 Principal components (a.u.) and orientation 
 of principal axis w.r.t. absolute frame                      Asymmetry parameter eta
 --------------------------------------------------------------------------------------
       -0.286401       0.147981       0.138420                       0.033385

        0.265182       0.715199       0.646660
        0.699576       0.318817      -0.639491
        0.663530      -0.621969       0.415792
  

 ------------------------------------------------------------
   Atom      X         Y         Z
 ------------------------------------------------------------
   36 H   -1.78710   8.32623  -2.62467
 ------------------------------------------------------------

 Electric field gradient in molecular frame (a.u.)
         XX             YY             ZZ             XY             XZ             YZ
 ------------------------------------------------------------------------------------------
        0.118913       0.099194      -0.218107      -0.027455       0.095393       0.125786

 Principal components (a.u.) and orientation 
 of principal axis w.r.t. absolute frame                      Asymmetry parameter eta
 --------------------------------------------------------------------------------------
       -0.286177       0.148385       0.137792                       0.037015

       -0.237702       0.692261      -0.681375
       -0.316661       0.607930       0.728112
        0.918272       0.388838       0.074706
  

 ------------------------------------------------------------
   Atom      X         Y         Z
 ------------------------------------------------------------
   37 H   -4.82184  -7.28984   0.66053
 ------------------------------------------------------------

 Electric field gradient in molecular frame (a.u.)
         XX             YY             ZZ             XY             XZ             YZ
 ------------------------------------------------------------------------------------------
       -0.132301       0.072049       0.060252      -0.133322      -0.156710      -0.072232

 Principal components (a.u.) and orientation 
 of principal axis w.r.t. absolute frame                      Asymmetry parameter eta
 --------------------------------------------------------------------------------------
       -0.284433       0.148199       0.136234                       0.042068

        0.804043      -0.534655      -0.260113
        0.391396       0.146629       0.908465
        0.447575       0.832252      -0.327158
  

 ------------------------------------------------------------
   Atom      X         Y         Z
 ------------------------------------------------------------
   38 H   -1.53507  -7.61270   1.02913
 ------------------------------------------------------------

 Electric field gradient in molecular frame (a.u.)
         XX             YY             ZZ             XY             XZ             YZ
 ------------------------------------------------------------------------------------------
       -0.127325       0.009746       0.117579       0.185385       0.093711      -0.061513

 Principal components (a.u.) and orientation 
 of principal axis w.r.t. absolute frame                      Asymmetry parameter eta
 --------------------------------------------------------------------------------------
       -0.287440       0.149415       0.138025                       0.039625

        0.791982       0.364929       0.489481
       -0.549234       0.075687       0.832234
       -0.266659       0.927954      -0.260374
  

 ------------------------------------------------------------
   Atom      X         Y         Z
 ------------------------------------------------------------
   39 H   -3.43838  -6.67468   3.63868
 ------------------------------------------------------------

 Electric field gradient in molecular frame (a.u.)
         XX             YY             ZZ             XY             XZ             YZ
 ------------------------------------------------------------------------------------------
        0.140605       0.136490      -0.277095      -0.006002       0.056029       0.039818

 Principal components (a.u.) and orientation 
 of principal axis w.r.t. absolute frame                      Asymmetry parameter eta
 --------------------------------------------------------------------------------------
       -0.288296       0.148061       0.140234                       0.027150

       -0.130254       0.988056       0.082333
       -0.094357      -0.095017       0.990994
        0.986981       0.121312       0.105607
  

 ------------------------------------------------------------
   Atom      X         Y         Z
 ------------------------------------------------------------
   40 H    7.61697  -1.19531  -0.13841
 ------------------------------------------------------------

 Electric field gradient in molecular frame (a.u.)
         XX             YY             ZZ             XY             XZ             YZ
 ------------------------------------------------------------------------------------------
       -0.006189       0.126387      -0.120198      -0.056434      -0.197132      -0.075386

 Principal components (a.u.) and orientation 
 of principal axis w.r.t. absolute frame                      Asymmetry parameter eta
 --------------------------------------------------------------------------------------
       -0.289714       0.147705       0.142009                       0.019660

        0.586021      -0.106189       0.803308
        0.220732       0.974804      -0.032167
        0.779652      -0.196166      -0.594695
  

 ------------------------------------------------------------
   Atom      X         Y         Z
 ------------------------------------------------------------
   41 H    7.04116  -3.44961  -2.55050
 ------------------------------------------------------------

 Electric field gradient in molecular frame (a.u.)
         XX             YY             ZZ             XY             XZ             YZ
 ------------------------------------------------------------------------------------------
        0.101071      -0.182872       0.081802       0.113707       0.052258      -0.144688

 Principal components (a.u.) and orientation 
 of principal axis w.r.t. absolute frame                      Asymmetry parameter eta
 --------------------------------------------------------------------------------------
       -0.286965       0.146277       0.140687                       0.019480

       -0.306903       0.344492       0.887207
        0.870395      -0.275498       0.408060
        0.384998       0.897455      -0.215293
  

 ------------------------------------------------------------
   Atom      X         Y         Z
 ------------------------------------------------------------
   42 H    6.67828  -0.21014  -3.20416
 ------------------------------------------------------------

 Electric field gradient in molecular frame (a.u.)
         XX             YY             ZZ             XY             XZ             YZ
 ------------------------------------------------------------------------------------------
        0.134932      -0.066873      -0.068059      -0.040163       0.041666       0.213878

 Principal components (a.u.) and orientation 
 of principal axis w.r.t. absolute frame                      Asymmetry parameter eta
 --------------------------------------------------------------------------------------
       -0.289238       0.146660       0.142578                       0.014113

       -0.135165       0.243799       0.960361
       -0.699430       0.663050      -0.266764
        0.701804       0.707762      -0.080899
  

 Task  times  cpu:      466.7s     wall:      467.6s


                                NWChem Input Module
                                -------------------


 Summary of allocated global arrays
-----------------------------------
  No active global arrays


                         GA Statistics for process    0
                         ------------------------------

       create   destroy   get      put      acc     scatter   gather  read&inc
calls:  210      210     5.50e+05 7373     3.96e+05    0        0     5849     
number of processes/call 1.00e+00 1.15e+00 1.00e+00 0.00e+00 0.00e+00
bytes total:             5.61e+08 6.03e+07 3.38e+08 0.00e+00 0.00e+00 4.68e+04
bytes remote:            1.14e+08 2.04e+07 5.37e+07 0.00e+00 0.00e+00 0.00e+00
Max memory consumed for GA by this process: 10446976 bytes

MA_summarize_allocated_blocks: starting scan ...
MA_summarize_allocated_blocks: scan completed: 0 heap blocks, 0 stack blocks
MA usage statistics:

	allocation statistics:
					      heap	     stack
					      ----	     -----
	current number of blocks	         0	         0
	maximum number of blocks	        22	        51
	current total bytes		         0	         0
	maximum total bytes		   9712512	  22540216
	maximum total K-bytes		      9713	     22541
	maximum total M-bytes		        10	        23


                                     CITATION
                                     --------
                Please cite the following reference when publishing
                           results obtained with NWChem:

                 M. Valiev, E.J. Bylaska, N. Govind, K. Kowalski,
              T.P. Straatsma, H.J.J. van Dam, D. Wang, J. Nieplocha,
                        E. Apra, T.L. Windus, W.A. de Jong
                 "NWChem: a comprehensive and scalable open-source
                  solution for large scale molecular simulations"
                      Comput. Phys. Commun. 181, 1477 (2010)
                           doi:10.1016/j.cpc.2010.04.018

                                      AUTHORS
                                      -------
          E. Apra, E. J. Bylaska, W. A. de Jong, N. Govind, K. Kowalski,
       T. P. Straatsma, M. Valiev, H. J. J. van Dam, D. Wang, T. L. Windus,
        J. Hammond, J. Autschbach, K. Bhaskaran-Nair, J. Brabec, K. Lopata,
       S. A. Fischer, S. Krishnamoorthy, W. Ma, M. Klemm, O. Villa, Y. Chen,
    V. Anisimov, F. Aquino, S. Hirata, M. T. Hackler, T. Risthaus, M. Malagoli,
       A. Marenich, A. Otero-de-la-Roza, J. Mullin, P. Nichols, R. Peverati,
     J. Pittner, Y. Zhao, P.-D. Fan, A. Fonari, M. Williamson, R. J. Harrison,
       J. R. Rehr, M. Dupuis, D. Silverstein, D. M. A. Smith, J. Nieplocha,
        V. Tipparaju, M. Krishnan, B. E. Van Kuiken, A. Vazquez-Mayagoitia,
        L. Jensen, M. Swart, Q. Wu, T. Van Voorhis, A. A. Auer, M. Nooijen,
      L. D. Crosby, E. Brown, G. Cisneros, G. I. Fann, H. Fruchtl, J. Garza,
        K. Hirao, R. A. Kendall, J. A. Nichols, K. Tsemekhman, K. Wolinski,
     J. Anchell, D. E. Bernholdt, P. Borowski, T. Clark, D. Clerc, H. Dachsel,
   M. J. O. Deegan, K. Dyall, D. Elwood, E. Glendening, M. Gutowski, A. C. Hess,
         J. Jaffe, B. G. Johnson, J. Ju, R. Kobayashi, R. Kutteh, Z. Lin,
   R. Littlefield, X. Long, B. Meng, T. Nakajima, S. Niu, L. Pollack, M. Rosing,
   K. Glaesemann, G. Sandrone, M. Stave, H. Taylor, G. Thomas, J. H. van Lenthe,
                               A. T. Wong, Z. Zhang.

 Total times  cpu:      467.1s     wall:      467.9s
