# Supplementary material for: Reference-free NOE NMR analysis
Source: Chem Sci. 2020 Aug 31;11(36):9930–6. doi: 10.1039/d0sc02970j (PMC8162118; doi:10.1039/d0sc02970j)
Supplement: SC-011-D0SC02970J-s002 [file SC-011-D0SC02970J-s002.piz › artemisinin_structures/artemisin_RSSSRSS/artemisin_RSSSRSS_b36311.nw]

start molecule

title molecule
 

geometry units angstroms print xyz autosym
  C       -3.04720       -0.84980       -4.74130
  O       -2.90650       -0.18300       -5.99810
  C       -1.75040        0.50000       -6.20270
  C       -0.75370        0.43740       -5.05460
  C       -1.41590        0.76700       -3.68770
  C       -2.84110        0.14020       -3.56340
  C       -1.42350        2.25510       -3.31140
  C       -2.38740        3.08860       -4.14590
  C       -3.77240        2.44110       -4.33160
  C       -3.96620        1.22220       -3.39450
  C       -5.39580        0.64680       -3.48110
  C       -5.59340       -0.70970       -2.79410
  C       -4.63920       -1.79590       -3.31960
  O       -4.30760       -1.52120       -4.68440
  C       -5.31500       -3.16450       -3.27820
  O       -1.54340        1.09340       -7.25420
  C        0.50280        1.25430       -5.36090
  C       -4.85720        3.51440       -4.16760
  O       -3.44990       -1.91200       -2.51860
  O       -2.87780       -0.57780       -2.30190
  H       -2.30290       -1.65740       -4.70580
  H       -0.41140       -0.60700       -5.02110
  H       -0.76960        0.28840       -2.93620
  H       -0.41860        2.68740       -3.36720
  H       -1.70610        2.34550       -2.25360
  H       -1.95390        3.28030       -5.13490
  H       -2.47600        4.07370       -3.67030
  H       -3.84850        2.09670       -5.36930
  H       -3.89040        1.60020       -2.36230
  H       -5.69740        0.56340       -4.53340
  H       -6.09990        1.35320       -3.02350
  H       -6.63320       -1.00340       -2.98760
  H       -5.49360       -0.60190       -1.70730
  H       -4.63200       -3.93910       -3.64670
  H       -5.59460       -3.43900       -2.25550
  H       -6.20520       -3.19240       -3.91560
  H        1.00790        0.85890       -6.24960
  H        0.27210        2.30380       -5.56900
  H        1.21260        1.20800       -4.52860
  H       -4.92540        3.85210       -3.12810
  H       -4.63750        4.38570       -4.79470
  H       -5.83950        3.14180       -4.47360
end
BASIS "ao basis" PRINT
* library 6-31G*
END
scf
 direct
end
dft
xc b3lyp
end
property
 efieldgrad
end
task dft property
