# Supplementary material for: Reference-free NOE NMR analysis
Source: Chem Sci. 2020 Aug 31;11(36):9930–6. doi: 10.1039/d0sc02970j (PMC8162118; doi:10.1039/d0sc02970j)
Supplement: SC-011-D0SC02970J-s002 [file SC-011-D0SC02970J-s002.piz › artemisinin_structures/artemisin_RSSSRSS/artemisin_RSSSRSS_b36311.out.xyz]

42
./artemisin_RSSSRSS_b36311.out
C         -1.14616        0.50182       -0.46193
O         -1.13111       -0.51681       -1.46499
C         -1.30595       -1.79552       -1.04162
C         -1.51408       -1.95477        0.45731
C         -0.44219       -1.18739        1.28056
C         -0.10414        0.20039        0.64865
C          0.83100       -1.98559        1.59357
C          1.71833       -2.21687        0.37728
C          1.91484       -0.96541       -0.49862
C          1.39771        0.31459        0.20537
C          1.70710        1.58858       -0.60922
C          1.00269        2.85983       -0.12051
C         -0.52838        2.71905       -0.07072
O         -0.95488        1.78302       -1.06572
C         -1.19699        4.05603       -0.38201
O         -1.31481       -2.72920       -1.83457
C         -1.67488       -3.42562        0.84549
C          3.38637       -0.87409       -0.92513
O         -0.99885        2.32953        1.23176
O         -0.21372        1.18528        1.70989
H         -2.16098        0.54353       -0.04257
H         -2.49204       -1.49791        0.66694
H         -0.91128       -1.00745        2.25989
H          0.59588       -2.94528        2.06637
H          1.40853       -1.43747        2.35053
H          1.29815       -3.01750       -0.24340
H          2.68254       -2.60036        0.73465
H          1.34471       -1.10709       -1.42388
H          1.99198        0.43277        1.12567
H          1.45569        1.42229       -1.66487
H          2.78718        1.78109       -0.58599
H          1.27995        3.65471       -0.82491
H          1.39455        3.15690        0.85975
H         -2.28813        3.95645       -0.33985
H         -0.91315        4.82186        0.34764
H         -0.94569        4.40605       -1.38892
H         -2.55161       -3.85762        0.34954
H         -0.81232       -4.02847        0.54459
H         -1.81951       -3.53209        1.92551
H          4.03072       -0.63253       -0.07324
H          3.72602       -1.82545       -1.34966
H          3.53399       -0.11120       -1.69557
