# Supplementary material for: Reference-free NOE NMR analysis
Source: Chem Sci. 2020 Aug 31;11(36):9930–6. doi: 10.1039/d0sc02970j (PMC8162118; doi:10.1039/d0sc02970j)
Supplement: SC-011-D0SC02970J-s002 [file SC-011-D0SC02970J-s002.piz › artemisinin_structures/artemisin_RRSRRSS/artemisin_RRSRRSS_b36311.nw]

start molecule

title molecule
 

geometry units angstroms print xyz autosym
  C        2.47630        8.38650       -5.26460
  O        2.97800        7.72960       -6.44000
  C        3.30950        6.42440       -6.41350
  C        3.92250        5.87720       -5.14070
  C        3.33050        6.50690       -3.86740
  C        3.23660        8.03580       -3.96550
  C        4.06510        6.07600       -2.58990
  C        3.40560        6.66060       -1.34560
  C        3.27360        8.19580       -1.40280
  C        2.53000        8.62540       -2.70460
  C        2.30420       10.15360       -2.80610
  C        3.36020       10.95720       -3.57800
  C        3.61720       10.42920       -5.00630
  O        2.43960        9.79770       -5.51520
  C        3.96610       11.58000       -5.94620
  O        3.22150        5.73590       -7.42760
  C        5.44440        5.92530       -5.29210
  C        2.57290        8.66180       -0.11940
  O        4.72710        9.52400       -5.04540
  O        4.57780        8.56650       -3.95310
  H        1.42890        8.07390       -5.17490
  H        3.64070        4.81450       -5.11000
  H        2.29950        6.12690       -3.79080
  H        5.11250        6.39850       -2.60900
  H        4.07000        4.98210       -2.51460
  H        3.99280        6.37060       -0.46550
  H        2.41230        6.20930       -1.22200
  H        4.28190        8.62990       -1.40350
  H        1.52600        8.17790       -2.64680
  H        2.17060       10.61170       -1.82300
  H        1.33810       10.31060       -3.30670
  H        4.29530       10.99760       -3.00650
  H        2.98170       11.98630       -3.63130
  H        4.16320       11.20190       -6.95640
  H        3.14140       12.29620       -6.02680
  H        4.86850       12.10450       -5.61480
  H        5.75270        5.41620       -6.21310
  H        5.82390        6.94790       -5.36030
  H        5.94990        5.41830       -4.46540
  H        1.51150        8.39250       -0.12620
  H        3.03140        8.20200        0.76330
  H        2.65430        9.74340        0.01720
end
BASIS "ao basis" PRINT
* library 6-31G*
END
scf
 direct
end
dft
xc b3lyp
end
property
 efieldgrad
end
task dft property
