# Supplementary material for: Reference-free NOE NMR analysis
Source: Chem Sci. 2020 Aug 31;11(36):9930–6. doi: 10.1039/d0sc02970j (PMC8162118; doi:10.1039/d0sc02970j)
Supplement: SC-011-D0SC02970J-s002 [file SC-011-D0SC02970J-s002.piz › artemisinin_structures/artemisin_RRSRRSS/artemisin_RRSRRSS_b36311.out]

 argument  1 = artemisin_SSRRSRR/artemisin_SSRRSRR_b36311.nw
                                         
                                         


              Northwest Computational Chemistry Package (NWChem) 6.6
              ------------------------------------------------------


                    Environmental Molecular Sciences Laboratory
  Warning: test file already existed: ./molecule.dir_check_s.5
                       Pacific Northwest National Laboratory
                                Richland, WA 99352

                              Copyright (c) 1994-2015
                       Pacific Northwest National Laboratory
                            Battelle Memorial Institute

             NWChem is an open-source computational chemistry package
                        distributed under the terms of the
                      Educational Community License (ECL) 2.0
             A copy of the license is included with this distribution
                              in the LICENSE.TXT file

                                  ACKNOWLEDGMENT
                                  --------------

            This software and its documentation were developed at the
            EMSL at Pacific Northwest National Laboratory, a multiprogram
            national laboratory, operated for the U.S. Department of Energy
            by Battelle under Contract Number DE-AC05-76RL01830. Support
            for this work was provided by the Department of Energy Office
            of Biological and Environmental Research, Office of Basic
            Energy Sciences, and the Office of Advanced Scientific Computing.


           Job information
           ---------------

    hostname        = nmrserver1
    program         = /home/software/NWChem/bin/nwchem
    date            = Sun Jul 23 18:33:21 2017

    compiled        = Mon_Dec_26_22:57:25_2016
    source          = /home/software/src/nwchem-6.6
    nwchem branch   = 6.6
    nwchem revision = 27746
    ga revision     = 10594
    input           = artemisin_SSRRSRR/artemisin_SSRRSRR_b36311.nw
    prefix          = molecule.
    data base       = ./molecule.db
    status          = startup
    nproc           =        6
    time left       =     -1s


           Memory information
           ------------------

    heap     =   13107200 doubles =    100.0 Mbytes
    stack    =   13107197 doubles =    100.0 Mbytes
    global   =   26214400 doubles =    200.0 Mbytes (distinct from heap & stack)
    total    =   52428797 doubles =    400.0 Mbytes
    verify   = yes
    hardfail = no 


           Directory information
           ---------------------

  0 permanent = .
  0 scratch   = .


                                NWChem Input Module
                                -------------------


                                     molecule
                                     --------

 Scaling coordinates for geometry "geometry" by  1.889725989
 (inverse scale =  0.529177249)

 C1  symmetry detected

          ------
          auto-z
          ------


                             Geometry "geometry" -> ""
                             -------------------------

 Output coordinates in angstroms (scale by  1.889725989 to convert to a.u.)

  No.       Tag          Charge          X              Y              Z
 ---- ---------------- ---------- -------------- -------------- --------------
    1 C                    6.0000     0.73604957    -0.75685120    -1.05653468
    2 O                    8.0000     0.69583473    -2.16087780    -0.75342126
    3 C                    6.0000    -0.47862697    -2.79562536    -0.57488057
    4 C                    6.0000    -1.60137815    -2.02872569     0.09333447
    5 C                    6.0000    -1.62690917    -0.53917325    -0.29249022
    6 C                    6.0000    -0.23524970     0.10394967    -0.21730469
    7 C                    6.0000    -2.65671359     0.26892365     0.50988155
    8 C                    6.0000    -2.70415214     1.72169162     0.04923559
    9 C                    6.0000    -1.32446352     2.40886247     0.09154881
   10 C                    6.0000    -0.28366448     1.58024315    -0.72227409
   11 C                    6.0000     1.11627269     2.23885473    -0.77786028
   12 C                    6.0000     2.13186773     1.79117107     0.28274551
   13 C                    6.0000     2.33918050     0.26170351     0.33397333
   14 O                    8.0000     2.09447669    -0.30995965    -0.95359589
   15 C                    6.0000     3.77836027    -0.06938852     0.71949053
   16 O                    8.0000    -0.59130906    -3.98977210    -0.84225929
   17 C                    6.0000    -1.57052471    -2.35499056     1.58799647
   18 C                    6.0000    -1.49226805     3.84611330    -0.41972778
   19 O                    8.0000     1.50372632    -0.35395735     1.32178500
   20 O                    8.0000     0.14992195     0.17208258     1.17108085
   21 H                    1.0000     0.47688462    -0.67572103    -2.11910846
   22 H                    1.0000    -2.53162200    -2.45902180    -0.30563503
   23 H                    1.0000    -1.93975389    -0.50333902    -1.34798662
   24 H                    1.0000    -2.42268754     0.25400641     1.58059492
   25 H                    1.0000    -3.65143899    -0.17789188     0.39504006
   26 H                    1.0000    -3.41206744     2.27006641     0.68297124
   27 H                    1.0000    -3.10405009     1.75979464    -0.97263687
   28 H                    1.0000    -0.99932145     2.46777614     1.13841270
   29 H                    1.0000    -0.64813034     1.56425343    -1.76079326
   30 H                    1.0000     1.05414432     3.32971994    -0.75933081
   31 H                    1.0000     1.54677204     2.01322707    -1.76394397
   32 H                    1.0000     1.84206597     2.17541242     1.26815403
   33 H                    1.0000     3.07985483     2.28005703     0.02301310
   34 H                    1.0000     3.92006119    -1.15550456     0.77033191
   35 H                    1.0000     4.48985146     0.31282611    -0.02028049
   36 H                    1.0000     4.02948201     0.33657503     1.70507839
   37 H                    1.0000    -1.59243954    -3.44042632     1.74233909
   38 H                    1.0000    -0.66283305    -1.99007728     2.07514778
   39 H                    1.0000    -2.43848548    -1.94308735     2.11048282
   40 H                    1.0000    -1.66650912     3.86532317    -1.50065780
   41 H                    1.0000    -2.34310800     4.33563849     0.06733900
   42 H                    1.0000    -0.61455626     4.45971587    -0.20005074

      Atomic Mass 
      ----------- 

      C                 12.000000
      O                 15.994910
      H                  1.007825


 Effective nuclear repulsion energy (a.u.)    1858.3253238444

            Nuclear Dipole moment (a.u.) 
            ----------------------------
        X                 Y               Z
 ---------------- ---------------- ----------------
    -0.0000000000    -0.0000000000    -0.0000000000


                                Z-matrix (autoz)
                                -------- 

 Units are Angstrom for bonds and degrees for angles

      Type          Name      I     J     K     L     M      Value
      ----------- --------  ----- ----- ----- ----- ----- ----------
    1 Stretch                  1     2                       1.43694
    2 Stretch                  1     6                       1.54554
    3 Stretch                  1    14                       1.43375
    4 Stretch                  1    21                       1.09673
    5 Stretch                  2     3                       1.34690
    6 Stretch                  3     4                       1.51500
    7 Stretch                  3    16                       1.22889
    8 Stretch                  4     5                       1.53892
    9 Stretch                  4    17                       1.53017
   10 Stretch                  4    22                       1.09986
   11 Stretch                  5     6                       1.53492
   12 Stretch                  5     7                       1.53536
   13 Stretch                  5    23                       1.10147
   14 Stretch                  6    10                       1.56102
   15 Stretch                  6    20                       1.44243
   16 Stretch                  7     8                       1.52479
   17 Stretch                  7    24                       1.09609
   18 Stretch                  7    25                       1.09650
   19 Stretch                  8     9                       1.54193
   20 Stretch                  8    26                       1.09703
   21 Stretch                  8    27                       1.09800
   22 Stretch                  9    10                       1.55954
   23 Stretch                  9    18                       1.53468
   24 Stretch                  9    28                       1.09778
   25 Stretch                 10    11                       1.54812
   26 Stretch                 10    29                       1.10073
   27 Stretch                 11    12                       1.53517
   28 Stretch                 11    30                       1.09279
   29 Stretch                 11    31                       1.09936
   30 Stretch                 12    13                       1.54430
   31 Stretch                 12    32                       1.09666
   32 Stretch                 12    33                       1.09779
   33 Stretch                 13    14                       1.42986
   34 Stretch                 13    15                       1.52626
   35 Stretch                 13    19                       1.43276
   36 Stretch                 15    34                       1.09650
   37 Stretch                 15    35                       1.09525
   38 Stretch                 15    36                       1.09510
   39 Stretch                 17    37                       1.09657
   40 Stretch                 17    38                       1.09288
   41 Stretch                 17    39                       1.09362
   42 Stretch                 18    40                       1.09505
   43 Stretch                 18    41                       1.09581
   44 Stretch                 18    42                       1.09323
   45 Stretch                 19    20                       1.46021
   46 Bend                     1     2     3               120.85303
   47 Bend                     1     6     5               108.04934
   48 Bend                     1     6    10               111.75048
   49 Bend                     1     6    20               112.40471
   50 Bend                     1    14    13               110.57391
   51 Bend                     2     1     6               114.33493
   52 Bend                     2     1    14               108.41679
   53 Bend                     2     1    21               105.66678
   54 Bend                     2     3     4               117.78281
   55 Bend                     2     3    16               120.60087
   56 Bend                     3     4     5               113.05911
   57 Bend                     3     4    17               107.93606
   58 Bend                     3     4    22               105.59091
   59 Bend                     4     3    16               121.32591
   60 Bend                     4     5     6               112.22414
   61 Bend                     4     5     7               112.92635
   62 Bend                     4     5    23               106.04839
   63 Bend                     4    17    37               110.37341
   64 Bend                     4    17    38               112.39312
   65 Bend                     4    17    39               111.73784
   66 Bend                     5     4    17               116.84699
   67 Bend                     5     4    22               105.88468
   68 Bend                     5     6    10               110.62731
   69 Bend                     5     6    20               108.00171
   70 Bend                     5     7     8               111.37397
   71 Bend                     5     7    24               111.10799
   72 Bend                     5     7    25               109.83204
   73 Bend                     6     1    14               112.51033
   74 Bend                     6     1    21               109.65655
   75 Bend                     6     5     7               111.22303
   76 Bend                     6     5    23               106.90731
   77 Bend                     6    10     9               110.75517
   78 Bend                     6    10    11               112.69991
   79 Bend                     6    10    29               107.56183
   80 Bend                     6    20    19               109.26235
   81 Bend                     7     5    23               107.04718
   82 Bend                     7     8     9               112.85991
   83 Bend                     7     8    26               108.77281
   84 Bend                     7     8    27               108.99918
   85 Bend                     8     7    24               108.34386
   86 Bend                     8     7    25               109.17053
   87 Bend                     8     9    10               110.24572
   88 Bend                     8     9    18               108.08244
   89 Bend                     8     9    28               108.36715
   90 Bend                     9     8    26               109.80254
   91 Bend                     9     8    27               109.63095
   92 Bend                     9    10    11               113.34033
   93 Bend                     9    10    29               106.20543
   94 Bend                     9    18    40               111.26478
   95 Bend                     9    18    41               110.80470
   96 Bend                     9    18    42               111.77192
   97 Bend                    10     6    20               105.96064
   98 Bend                    10     9    18               113.37286
   99 Bend                    10     9    28               109.17666
  100 Bend                    10    11    12               116.70272
  101 Bend                    10    11    30               111.87956
  102 Bend                    10    11    31               107.39759
  103 Bend                    11    10    29               105.76676
  104 Bend                    11    12    13               113.61220
  105 Bend                    11    12    32               110.10802
  106 Bend                    11    12    33               106.13800
  107 Bend                    12    11    30               108.48171
  108 Bend                    12    11    31               107.50428
  109 Bend                    12    13    14               110.06685
  110 Bend                    12    13    15               110.47560
  111 Bend                    12    13    19               111.72592
  112 Bend                    13    12    32               110.65115
  113 Bend                    13    12    33               109.44979
  114 Bend                    13    15    34               110.39216
  115 Bend                    13    15    35               111.48392
  116 Bend                    13    15    36               111.29317
  117 Bend                    13    19    20               108.34038
  118 Bend                    14     1    21               105.68788
  119 Bend                    14    13    15               107.58353
  120 Bend                    14    13    19               110.44132
  121 Bend                    15    13    19               106.40806
  122 Bend                    17     4    22               106.73616
  123 Bend                    18     9    28               107.44698
  124 Bend                    24     7    25               106.88526
  125 Bend                    26     8    27               106.57451
  126 Bend                    30    11    31               104.02501
  127 Bend                    32    12    33               106.54437
  128 Bend                    34    15    35               107.03995
  129 Bend                    34    15    36               107.20750
  130 Bend                    35    15    36               109.24184
  131 Bend                    37    17    38               106.52113
  132 Bend                    37    17    39               106.84060
  133 Bend                    38    17    39               108.69019
  134 Bend                    40    18    41               107.90061
  135 Bend                    40    18    42               108.43661
  136 Bend                    41    18    42               106.45909
  137 Torsion                  1     2     3     4         -35.29968
  138 Torsion                  1     2     3    16         150.80828
  139 Torsion                  1     6     5     4          52.92849
  140 Torsion                  1     6     5     7        -179.47525
  141 Torsion                  1     6     5    23         -62.94081
  142 Torsion                  1     6    10     9         177.03948
  143 Torsion                  1     6    10    11         -54.80571
  144 Torsion                  1     6    10    29          61.38270
  145 Torsion                  1     6    20    19          12.21635
  146 Torsion                  1    14    13    12         -93.81768
  147 Torsion                  1    14    13    15         145.75587
  148 Torsion                  1    14    13    19          30.01196
  149 Torsion                  2     1     6     5         -50.40818
  150 Torsion                  2     1     6    10        -172.34168
  151 Torsion                  2     1     6    20          68.66497
  152 Torsion                  2     1    14    13         -96.10459
  153 Torsion                  2     3     4     5          36.12930
  154 Torsion                  2     3     4    17         -94.69102
  155 Torsion                  2     3     4    22         151.44564
  156 Torsion                  3     2     1     6          43.34806
  157 Torsion                  3     2     1    14         169.75067
  158 Torsion                  3     2     1    21         -77.33352
  159 Torsion                  3     4     5     6         -46.49432
  160 Torsion                  3     4     5     7        -173.17851
  161 Torsion                  3     4     5    23          69.89294
  162 Torsion                  3     4    17    37         -53.43039
  163 Torsion                  3     4    17    38          65.32690
  164 Torsion                  3     4    17    39        -172.16618
  165 Torsion                  4     5     6    10         175.55131
  166 Torsion                  4     5     6    20         -68.90149
  167 Torsion                  4     5     7     8        -177.00194
  168 Torsion                  4     5     7    24          62.11073
  169 Torsion                  4     5     7    25         -55.93647
  170 Torsion                  5     4     3    16        -150.02540
  171 Torsion                  5     4    17    37         177.86823
  172 Torsion                  5     4    17    38         -63.37448
  173 Torsion                  5     4    17    39          59.13244
  174 Torsion                  5     6     1    14        -174.65465
  175 Torsion                  5     6     1    21          68.03303
  176 Torsion                  5     6    10     9          56.60084
  177 Torsion                  5     6    10    11        -175.24434
  178 Torsion                  5     6    10    29         -59.05594
  179 Torsion                  5     6    20    19         131.31737
  180 Torsion                  5     7     8     9         -54.94613
  181 Torsion                  5     7     8    26        -177.06059
  182 Torsion                  5     7     8    27          67.11085
  183 Torsion                  6     1    14    13          31.34974
  184 Torsion                  6     5     4    17          79.70541
  185 Torsion                  6     5     4    22        -161.63496
  186 Torsion                  6     5     7     8          55.78357
  187 Torsion                  6     5     7    24         -65.10376
  188 Torsion                  6     5     7    25         176.84905
  189 Torsion                  6    10     9     8         -54.66004
  190 Torsion                  6    10     9    18        -175.97882
  191 Torsion                  6    10     9    28          64.27776
  192 Torsion                  6    10    11    12         -32.74155
  193 Torsion                  6    10    11    30        -158.50141
  194 Torsion                  6    10    11    31          87.95125
  195 Torsion                  6    20    19    13          48.69910
  196 Torsion                  7     5     4    17         -46.97878
  197 Torsion                  7     5     4    22          71.68084
  198 Torsion                  7     5     6    10         -56.85242
  199 Torsion                  7     5     6    20          58.69478
  200 Torsion                  7     8     9    10          54.35835
  201 Torsion                  7     8     9    18         178.77692
  202 Torsion                  7     8     9    28         -65.07207
  203 Torsion                  8     7     5    23         -60.66518
  204 Torsion                  8     9    10    11         177.53368
  205 Torsion                  8     9    10    29          61.83795
  206 Torsion                  8     9    18    40         -71.96868
  207 Torsion                  8     9    18    41          48.07758
  208 Torsion                  8     9    18    42         166.64098
  209 Torsion                  9     8     7    24          67.54678
  210 Torsion                  9     8     7    25        -176.39754
  211 Torsion                  9    10     6    20         -60.21418
  212 Torsion                  9    10    11    12          94.04726
  213 Torsion                  9    10    11    30         -31.71260
  214 Torsion                  9    10    11    31        -145.25994
  215 Torsion                 10     6     1    14          63.41184
  216 Torsion                 10     6     1    21         -53.90048
  217 Torsion                 10     6     5    23          59.68201
  218 Torsion                 10     6    20    19        -110.11407
  219 Torsion                 10     9     8    26         175.89215
  220 Torsion                 10     9     8    27         -67.34259
  221 Torsion                 10     9    18    40          50.55700
  222 Torsion                 10     9    18    41         170.60326
  223 Torsion                 10     9    18    42         -70.83333
  224 Torsion                 10    11    12    13          54.00087
  225 Torsion                 10    11    12    32         -70.74428
  226 Torsion                 10    11    12    33         174.31911
  227 Torsion                 11    10     6    20          67.94064
  228 Torsion                 11    10     9    18          56.21489
  229 Torsion                 11    10     9    28         -63.52852
  230 Torsion                 11    12    13    14          28.52465
  231 Torsion                 11    12    13    15         147.19114
  232 Torsion                 11    12    13    19         -94.55543
  233 Torsion                 12    11    10    29        -149.99734
  234 Torsion                 12    13    15    34         179.14151
  235 Torsion                 12    13    15    35         -62.02364
  236 Torsion                 12    13    15    36          60.21933
  237 Torsion                 12    13    19    20          47.01958
  238 Torsion                 13    12    11    30        -178.55735
  239 Torsion                 13    12    11    31         -66.63536
  240 Torsion                 13    14     1    21         150.99361
  241 Torsion                 14     1     6    20         -55.58150
  242 Torsion                 14    13    12    32         152.97731
  243 Torsion                 14    13    12    33         -89.90485
  244 Torsion                 14    13    15    34         -60.69043
  245 Torsion                 14    13    15    35          58.14442
  246 Torsion                 14    13    15    36        -179.61261
  247 Torsion                 14    13    19    20         -75.84751
  248 Torsion                 15    13    12    32         -88.35620
  249 Torsion                 15    13    12    33          28.76164
  250 Torsion                 15    13    19    20         167.67551
  251 Torsion                 16     3     4    17          79.15428
  252 Torsion                 16     3     4    22         -34.70905
  253 Torsion                 17     4     5    23        -163.90733
  254 Torsion                 18     9     8    26         -59.68928
  255 Torsion                 18     9     8    27          57.07598
  256 Torsion                 18     9    10    29         -59.48083
  257 Torsion                 19    13    12    32          29.89723
  258 Torsion                 19    13    12    33         147.01507
  259 Torsion                 19    13    15    34          57.68437
  260 Torsion                 19    13    15    35         176.51922
  261 Torsion                 19    13    15    36         -61.23781
  262 Torsion                 20     6     1    21        -172.89382
  263 Torsion                 20     6     5    23         175.22921
  264 Torsion                 20     6    10    29        -175.87096
  265 Torsion                 22     4     5    23         -45.24770
  266 Torsion                 22     4    17    37          59.66885
  267 Torsion                 22     4    17    38         178.42613
  268 Torsion                 22     4    17    39         -59.06694
  269 Torsion                 23     5     7    24         178.44748
  270 Torsion                 23     5     7    25          60.40029
  271 Torsion                 24     7     8    26         -54.56768
  272 Torsion                 24     7     8    27        -170.39624
  273 Torsion                 25     7     8    26          61.48800
  274 Torsion                 25     7     8    27         -54.34056
  275 Torsion                 26     8     9    28          56.46173
  276 Torsion                 27     8     9    28         173.22699
  277 Torsion                 28     9    10    29        -179.22425
  278 Torsion                 28     9    18    40         171.28264
  279 Torsion                 28     9    18    41         -68.67110
  280 Torsion                 28     9    18    42          49.89230
  281 Torsion                 29    10    11    30          84.24280
  282 Torsion                 29    10    11    31         -29.30454
  283 Torsion                 30    11    12    32          56.69749
  284 Torsion                 30    11    12    33         -58.23912
  285 Torsion                 31    11    12    32         168.61948
  286 Torsion                 31    11    12    33          53.68287


            XYZ format geometry
            -------------------
    42
 geometry
 C                     0.73604957    -0.75685120    -1.05653468
 O                     0.69583473    -2.16087780    -0.75342126
 C                    -0.47862697    -2.79562536    -0.57488057
 C                    -1.60137815    -2.02872569     0.09333447
 C                    -1.62690917    -0.53917325    -0.29249022
 C                    -0.23524970     0.10394967    -0.21730469
 C                    -2.65671359     0.26892365     0.50988155
 C                    -2.70415214     1.72169162     0.04923559
 C                    -1.32446352     2.40886247     0.09154881
 C                    -0.28366448     1.58024315    -0.72227409
 C                     1.11627269     2.23885473    -0.77786028
 C                     2.13186773     1.79117107     0.28274551
 C                     2.33918050     0.26170351     0.33397333
 O                     2.09447669    -0.30995965    -0.95359589
 C                     3.77836027    -0.06938852     0.71949053
 O                    -0.59130906    -3.98977210    -0.84225929
 C                    -1.57052471    -2.35499056     1.58799647
 C                    -1.49226805     3.84611330    -0.41972778
 O                     1.50372632    -0.35395735     1.32178500
 O                     0.14992195     0.17208258     1.17108085
 H                     0.47688462    -0.67572103    -2.11910846
 H                    -2.53162200    -2.45902180    -0.30563503
 H                    -1.93975389    -0.50333902    -1.34798662
 H                    -2.42268754     0.25400641     1.58059492
 H                    -3.65143899    -0.17789188     0.39504006
 H                    -3.41206744     2.27006641     0.68297124
 H                    -3.10405009     1.75979464    -0.97263687
 H                    -0.99932145     2.46777614     1.13841270
 H                    -0.64813034     1.56425343    -1.76079326
 H                     1.05414432     3.32971994    -0.75933081
 H                     1.54677204     2.01322707    -1.76394397
 H                     1.84206597     2.17541242     1.26815403
 H                     3.07985483     2.28005703     0.02301310
 H                     3.92006119    -1.15550456     0.77033191
 H                     4.48985146     0.31282611    -0.02028049
 H                     4.02948201     0.33657503     1.70507839
 H                    -1.59243954    -3.44042632     1.74233909
 H                    -0.66283305    -1.99007728     2.07514778
 H                    -2.43848548    -1.94308735     2.11048282
 H                    -1.66650912     3.86532317    -1.50065780
 H                    -2.34310800     4.33563849     0.06733900
 H                    -0.61455626     4.45971587    -0.20005074

 ==============================================================================
                                internuclear distances
 ------------------------------------------------------------------------------
       center one      |      center two      | atomic units |  angstroms
 ------------------------------------------------------------------------------
    2 O                |   1 C                |     2.71542  |     1.43694
    3 C                |   2 O                |     2.54527  |     1.34690
    4 C                |   3 C                |     2.86293  |     1.51500
    5 C                |   4 C                |     2.90814  |     1.53892
    6 C                |   1 C                |     2.92066  |     1.54554
    6 C                |   5 C                |     2.90058  |     1.53492
    7 C                |   5 C                |     2.90140  |     1.53536
    8 C                |   7 C                |     2.88143  |     1.52479
    9 C                |   8 C                |     2.91382  |     1.54193
   10 C                |   6 C                |     2.94990  |     1.56102
   10 C                |   9 C                |     2.94711  |     1.55954
   11 C                |  10 C                |     2.92553  |     1.54812
   12 C                |  11 C                |     2.90105  |     1.53517
   13 C                |  12 C                |     2.91831  |     1.54430
   14 O                |   1 C                |     2.70939  |     1.43375
   14 O                |  13 C                |     2.70205  |     1.42986
   15 C                |  13 C                |     2.88422  |     1.52626
   16 O                |   3 C                |     2.32227  |     1.22889
   17 C                |   4 C                |     2.89160  |     1.53017
   18 C                |   9 C                |     2.90013  |     1.53468
   19 O                |  13 C                |     2.70752  |     1.43276
   20 O                |   6 C                |     2.72580  |     1.44243
   21 H                |   1 C                |     2.07251  |     1.09673
   22 H                |   4 C                |     2.07843  |     1.09986
   23 H                |   5 C                |     2.08147  |     1.10147
   24 H                |   7 C                |     2.07131  |     1.09609
   25 H                |   7 C                |     2.07208  |     1.09650
   26 H                |   8 C                |     2.07309  |     1.09703
   27 H                |   8 C                |     2.07491  |     1.09800
   28 H                |   9 C                |     2.07450  |     1.09778
   29 H                |  10 C                |     2.08008  |     1.10073
   30 H                |  11 C                |     2.06507  |     1.09279
   31 H                |  11 C                |     2.07749  |     1.09936
   32 H                |  12 C                |     2.07238  |     1.09666
   33 H                |  12 C                |     2.07453  |     1.09779
   34 H                |  15 C                |     2.07208  |     1.09650
   35 H                |  15 C                |     2.06972  |     1.09525
   36 H                |  15 C                |     2.06945  |     1.09510
   37 H                |  17 C                |     2.07222  |     1.09657
   38 H                |  17 C                |     2.06524  |     1.09288
   39 H                |  17 C                |     2.06665  |     1.09362
   40 H                |  18 C                |     2.06935  |     1.09505
   41 H                |  18 C                |     2.07078  |     1.09581
   42 H                |  18 C                |     2.06590  |     1.09323
 ------------------------------------------------------------------------------
                         number of included internuclear distances:         44
 ==============================================================================


 ==============================================================================
                                 internuclear angles
 ------------------------------------------------------------------------------
        center 1       |       center 2       |       center 3       |  degrees
 ------------------------------------------------------------------------------
    2 O                |   1 C                |   6 C                |   114.33
    2 O                |   1 C                |  14 O                |   108.42
    2 O                |   1 C                |  21 H                |   105.67
    6 C                |   1 C                |  14 O                |   112.51
    6 C                |   1 C                |  21 H                |   109.66
   14 O                |   1 C                |  21 H                |   105.69
    1 C                |   2 O                |   3 C                |   120.85
    2 O                |   3 C                |   4 C                |   117.78
    2 O                |   3 C                |  16 O                |   120.60
    4 C                |   3 C                |  16 O                |   121.33
    3 C                |   4 C                |   5 C                |   113.06
    3 C                |   4 C                |  17 C                |   107.94
    3 C                |   4 C                |  22 H                |   105.59
    5 C                |   4 C                |  17 C                |   116.85
    5 C                |   4 C                |  22 H                |   105.88
   17 C                |   4 C                |  22 H                |   106.74
    4 C                |   5 C                |   6 C                |   112.22
    4 C                |   5 C                |   7 C                |   112.93
    4 C                |   5 C                |  23 H                |   106.05
    6 C                |   5 C                |   7 C                |   111.22
    6 C                |   5 C                |  23 H                |   106.91
    7 C                |   5 C                |  23 H                |   107.05
    1 C                |   6 C                |   5 C                |   108.05
    1 C                |   6 C                |  10 C                |   111.75
    1 C                |   6 C                |  20 O                |   112.40
    5 C                |   6 C                |  10 C                |   110.63
    5 C                |   6 C                |  20 O                |   108.00
   10 C                |   6 C                |  20 O                |   105.96
    5 C                |   7 C                |   8 C                |   111.37
    5 C                |   7 C                |  24 H                |   111.11
    5 C                |   7 C                |  25 H                |   109.83
    8 C                |   7 C                |  24 H                |   108.34
    8 C                |   7 C                |  25 H                |   109.17
   24 H                |   7 C                |  25 H                |   106.89
    7 C                |   8 C                |   9 C                |   112.86
    7 C                |   8 C                |  26 H                |   108.77
    7 C                |   8 C                |  27 H                |   109.00
    9 C                |   8 C                |  26 H                |   109.80
    9 C                |   8 C                |  27 H                |   109.63
   26 H                |   8 C                |  27 H                |   106.57
    8 C                |   9 C                |  10 C                |   110.25
    8 C                |   9 C                |  18 C                |   108.08
    8 C                |   9 C                |  28 H                |   108.37
   10 C                |   9 C                |  18 C                |   113.37
   10 C                |   9 C                |  28 H                |   109.18
   18 C                |   9 C                |  28 H                |   107.45
    6 C                |  10 C                |   9 C                |   110.76
    6 C                |  10 C                |  11 C                |   112.70
    6 C                |  10 C                |  29 H                |   107.56
    9 C                |  10 C                |  11 C                |   113.34
    9 C                |  10 C                |  29 H                |   106.21
   11 C                |  10 C                |  29 H                |   105.77
   10 C                |  11 C                |  12 C                |   116.70
   10 C                |  11 C                |  30 H                |   111.88
   10 C                |  11 C                |  31 H                |   107.40
   12 C                |  11 C                |  30 H                |   108.48
   12 C                |  11 C                |  31 H                |   107.50
   30 H                |  11 C                |  31 H                |   104.03
   11 C                |  12 C                |  13 C                |   113.61
   11 C                |  12 C                |  32 H                |   110.11
   11 C                |  12 C                |  33 H                |   106.14
   13 C                |  12 C                |  32 H                |   110.65
   13 C                |  12 C                |  33 H                |   109.45
   32 H                |  12 C                |  33 H                |   106.54
   12 C                |  13 C                |  14 O                |   110.07
   12 C                |  13 C                |  15 C                |   110.48
   12 C                |  13 C                |  19 O                |   111.73
   14 O                |  13 C                |  15 C                |   107.58
   14 O                |  13 C                |  19 O                |   110.44
   15 C                |  13 C                |  19 O                |   106.41
    1 C                |  14 O                |  13 C                |   110.57
   13 C                |  15 C                |  34 H                |   110.39
   13 C                |  15 C                |  35 H                |   111.48
   13 C                |  15 C                |  36 H                |   111.29
   34 H                |  15 C                |  35 H                |   107.04
   34 H                |  15 C                |  36 H                |   107.21
   35 H                |  15 C                |  36 H                |   109.24
    4 C                |  17 C                |  37 H                |   110.37
    4 C                |  17 C                |  38 H                |   112.39
    4 C                |  17 C                |  39 H                |   111.74
   37 H                |  17 C                |  38 H                |   106.52
   37 H                |  17 C                |  39 H                |   106.84
   38 H                |  17 C                |  39 H                |   108.69
    9 C                |  18 C                |  40 H                |   111.26
    9 C                |  18 C                |  41 H                |   110.80
    9 C                |  18 C                |  42 H                |   111.77
   40 H                |  18 C                |  41 H                |   107.90
   40 H                |  18 C                |  42 H                |   108.44
   41 H                |  18 C                |  42 H                |   106.46
 ------------------------------------------------------------------------------
                            number of included internuclear angles:         89
 ==============================================================================


 Summary of "ao basis" -> "" (cartesian)
 ------------------------------------------------------------------------------
       Tag                 Description            Shells   Functions and Types
 ---------------- ------------------------------  ------  ---------------------
 *                           6-31G*                   on all atoms 


                              NWChem Property Module
                              ----------------------


                                     molecule

  itol2e modified to match energy
  convergence criterion.

                                 NWChem DFT Module
                                 -----------------


                                     molecule


                      Basis "ao basis" -> "ao basis" (cartesian)
                      -----
  C (Carbon)
  ----------
            Exponent  Coefficients 
       -------------- ---------------------------------------------------------
  1 S  3.04752490E+03  0.001835
  1 S  4.57369510E+02  0.014037
  1 S  1.03948690E+02  0.068843
  1 S  2.92101550E+01  0.232184
  1 S  9.28666300E+00  0.467941
  1 S  3.16392700E+00  0.362312

  2 S  7.86827240E+00 -0.119332
  2 S  1.88128850E+00 -0.160854
  2 S  5.44249300E-01  1.143456

  3 P  7.86827240E+00  0.068999
  3 P  1.88128850E+00  0.316424
  3 P  5.44249300E-01  0.744308

  4 S  1.68714400E-01  1.000000

  5 P  1.68714400E-01  1.000000

  6 D  8.00000000E-01  1.000000

  O (Oxygen)
  ----------
            Exponent  Coefficients 
       -------------- ---------------------------------------------------------
  1 S  5.48467170E+03  0.001831
  1 S  8.25234950E+02  0.013950
  1 S  1.88046960E+02  0.068445
  1 S  5.29645000E+01  0.232714
  1 S  1.68975700E+01  0.470193
  1 S  5.79963530E+00  0.358521

  2 S  1.55396160E+01 -0.110778
  2 S  3.59993360E+00 -0.148026
  2 S  1.01376180E+00  1.130767

  3 P  1.55396160E+01  0.070874
  3 P  3.59993360E+00  0.339753
  3 P  1.01376180E+00  0.727159

  4 S  2.70005800E-01  1.000000

  5 P  2.70005800E-01  1.000000

  6 D  8.00000000E-01  1.000000

  H (Hydrogen)
  ------------
            Exponent  Coefficients 
       -------------- ---------------------------------------------------------
  1 S  1.87311370E+01  0.033495
  1 S  2.82539370E+00  0.234727
  1 S  6.40121700E-01  0.813757

  2 S  1.61277800E-01  1.000000


 Summary of "ao basis" -> "ao basis" (cartesian)
 ------------------------------------------------------------------------------
       Tag                 Description            Shells   Functions and Types
 ---------------- ------------------------------  ------  ---------------------
 C                           6-31G*                  6       15   3s2p1d
 O                           6-31G*                  6       15   3s2p1d
 H                           6-31G*                  2        2   2s


 Summary of "ao basis" -> "ao basis" (cartesian)
 ------------------------------------------------------------------------------
       Tag                 Description            Shells   Functions and Types
 ---------------- ------------------------------  ------  ---------------------
 C                           6-31G*                  6       15   3s2p1d
 O                           6-31G*                  6       15   3s2p1d
 H                           6-31G*                  2        2   2s


  Caching 1-el integrals 
  itol2e modified to match energy
  convergence criterion.

            General Information
            -------------------
          SCF calculation type: DFT
          Wavefunction type:  closed shell.
          No. of atoms     :    42
          No. of electrons :   152
           Alpha electrons :    76
            Beta electrons :    76
          Charge           :     0
          Spin multiplicity:     1
          Use of symmetry is: off; symmetry adaption is: off
          Maximum number of iterations:  30
          AO basis - number of functions:   344
                     number of shells:   164
          Convergence on energy requested: 1.00D-07
          Convergence on density requested: 1.00D-05
          Convergence on gradient requested: 5.00D-04

              XC Information
              --------------
                         B3LYP Method XC Potential
                     Hartree-Fock (Exact) Exchange  0.200          
                        Slater Exchange Functional  0.800 local    
                    Becke 1988 Exchange Functional  0.720 non-local
              Lee-Yang-Parr Correlation Functional  0.810          
                  VWN I RPA Correlation Functional  0.190 local    

             Grid Information
             ----------------
          Grid used for XC integration:  fine      
          Radial quadrature: Mura-Knowles        
          Angular quadrature: Lebedev. 
          Tag              B.-S. Rad. Rad. Pts. Rad. Cut. Ang. Pts.
          ---              ---------- --------- --------- ---------
          C                   0.70       70          14.0       590
          O                   0.60       70          14.0       590
          H                   0.35       60          14.0       590
          Grid pruning is: on 
          Number of quadrature shells:  2720
          Spatial weights used:  Erf1

          Convergence Information
          -----------------------
          Convergence aids based upon iterative change in 
          total energy or number of iterations. 
          Levelshifting, if invoked, occurs when the 
          HOMO/LUMO gap drops below (HL_TOL): 1.00D-02
          DIIS, if invoked, will attempt to extrapolate 
          using up to (NFOCK): 10 stored Fock matrices.

                    Damping( 0%)  Levelshifting(0.5)       DIIS
                  --------------- ------------------- ---------------
          dE  on:    start            ASAP                start   
          dE off:    2 iters         30 iters            30 iters 


      Screening Tolerance Information
      -------------------------------
          Density screening/tol_rho: 1.00D-11
          AO Gaussian exp screening on grid/accAOfunc:  16
          CD Gaussian exp screening on grid/accCDfunc:  20
          XC Gaussian exp screening on grid/accXCfunc:  20
          Schwarz screening/accCoul: 1.00D-08


      Superposition of Atomic Density Guess
      -------------------------------------

 Sum of atomic energies:        -949.63668925

      Non-variational initial energy
      ------------------------------

 Total energy =    -962.372911
 1-e energy   =   -4990.760863
 2-e energy   =    2170.062629
 HOMO         =      -0.273696
 LUMO         =       0.002120

   Time after variat. SCF:      7.5
   Time prior to 1st pass:      7.5

 Grid_pts file          = ./molecule.gridpts.0
 Record size in doubles =  12289        No. of grid_pts per rec  =   3070
 Max. records in memory =     97        Max. recs in file   =     21248

 Grid integrated density:     152.000042670733
 Requested integration accuracy:   0.10E-06

           Memory utilization after 1st SCF pass: 
           Heap Space remaining (MW):       11.89            11893136
          Stack Space remaining (MW):       13.10            13103364

   convergence    iter        energy       DeltaE   RMS-Dens  Diis-err    time
 ---------------- ----- ----------------- --------- --------- ---------  ------
 d= 0,ls=0.0,diis     1   -960.4673192979 -2.82D+03  9.34D-03  3.97D+00    50.9
 Grid integrated density:     152.000038594448
 Requested integration accuracy:   0.10E-06
 d= 0,ls=0.0,diis     2   -959.9032613902  5.64D-01  7.24D-03  9.76D+00    89.2
 Grid integrated density:     152.000038163898
 Requested integration accuracy:   0.10E-06
 d= 0,ls=0.0,diis     3   -960.7973551406 -8.94D-01  2.18D-03  8.10D-01   127.3
 Grid integrated density:     152.000038784226
 Requested integration accuracy:   0.10E-06
 d= 0,ls=0.0,diis     4   -960.8541770186 -5.68D-02  9.69D-04  2.35D-01   165.3
 Grid integrated density:     152.000038860590
 Requested integration accuracy:   0.10E-06
 d= 0,ls=0.0,diis     5   -960.8750787795 -2.09D-02  2.37D-04  1.07D-02   203.4
 Grid integrated density:     152.000036906735
 Requested integration accuracy:   0.10E-06
  Resetting Diis
 d= 0,ls=0.0,diis     6   -960.8759759194 -8.97D-04  8.78D-05  8.58D-04   246.3
 Grid integrated density:     152.000036913978
 Requested integration accuracy:   0.10E-06
 d= 0,ls=0.0,diis     7   -960.8760665273 -9.06D-05  4.64D-05  6.29D-05   289.3
 Grid integrated density:     152.000036923298
 Requested integration accuracy:   0.10E-06
 d= 0,ls=0.0,diis     8   -960.8760554269  1.11D-05  2.79D-05  1.71D-04   332.3
 Grid integrated density:     152.000036916671
 Requested integration accuracy:   0.10E-06
 d= 0,ls=0.0,diis     9   -960.8760733800 -1.80D-05  5.33D-06  6.05D-06   375.2
 Grid integrated density:     152.000036917379
 Requested integration accuracy:   0.10E-06
 d= 0,ls=0.0,diis    10   -960.8760739400 -5.60D-07  1.17D-06  3.03D-07   418.2
 Grid integrated density:     152.000036917466
 Requested integration accuracy:   0.10E-06
 d= 0,ls=0.0,diis    11   -960.8760739695 -2.95D-08  3.28D-07  2.07D-08   461.2


         Total DFT energy =     -960.876073969482
      One electron energy =    -5003.459646141357
           Coulomb energy =     2316.898109216068
    Exchange-Corr. energy =     -132.639860888576
 Nuclear repulsion energy =     1858.325323844382

 Numeric. integr. density =      152.000036917466

     Total iterative time =    453.8s


                       DFT Final Molecular Orbital Analysis
                       ------------------------------------

 Vector   20  Occ=2.000000D+00  E=-1.017727D+01
              MO Center= -1.6D+00, -2.4D+00,  1.6D+00, r^2= 2.8D-02
   Bfn.  Coefficient  Atom+Function         Bfn.  Coefficient  Atom+Function  
  ----- ------------  ---------------      ----- ------------  ---------------
   241      0.992941  17 C  s         

 Vector   21  Occ=2.000000D+00  E=-1.146532D+00
              MO Center=  1.0D+00, -2.0D-01,  7.1D-01, r^2= 1.7D+00
   Bfn.  Coefficient  Atom+Function         Bfn.  Coefficient  Atom+Function  
  ----- ------------  ---------------      ----- ------------  ---------------
   272      0.287618  19 O  s               276      0.282770  19 O  s         
   287      0.274181  20 O  s               291      0.250626  20 O  s         
   201      0.157045  14 O  s         

 Vector   22  Occ=2.000000D+00  E=-1.102283D+00
              MO Center=  4.6D-01, -1.9D+00, -5.4D-01, r^2= 2.2D+00
   Bfn.  Coefficient  Atom+Function         Bfn.  Coefficient  Atom+Function  
  ----- ------------  ---------------      ----- ------------  ---------------
    21      0.382592   2 O  s                17      0.357455   2 O  s         
    32      0.181255   3 C  s                16     -0.165496   2 O  s         

 Vector   23  Occ=2.000000D+00  E=-1.052802D+00
              MO Center=  1.4D+00, -7.3D-01, -5.5D-01, r^2= 3.2D+00
   Bfn.  Coefficient  Atom+Function         Bfn.  Coefficient  Atom+Function  
  ----- ------------  ---------------      ----- ------------  ---------------
   201      0.414299  14 O  s               197      0.368837  14 O  s         
   291     -0.173386  20 O  s               196     -0.171501  14 O  s         

 Vector   24  Occ=2.000000D+00  E=-1.002600D+00
              MO Center= -1.8D-01, -3.0D+00, -7.2D-01, r^2= 2.4D+00
   Bfn.  Coefficient  Atom+Function         Bfn.  Coefficient  Atom+Function  
  ----- ------------  ---------------      ----- ------------  ---------------
   231      0.384882  16 O  s               227      0.371526  16 O  s         
    21     -0.241269   2 O  s                17     -0.207413   2 O  s         
    34     -0.204486   3 C  py              226     -0.172938  16 O  s         

 Vector   25  Occ=2.000000D+00  E=-9.471453D-01
              MO Center=  7.6D-01, -8.0D-02,  6.6D-01, r^2= 2.5D+00
   Bfn.  Coefficient  Atom+Function         Bfn.  Coefficient  Atom+Function  
  ----- ------------  ---------------      ----- ------------  ---------------
   276      0.357842  19 O  s               291     -0.313300  20 O  s         
   272      0.299552  19 O  s               287     -0.250878  20 O  s         
    77     -0.170655   6 C  s         

 Vector   26  Occ=2.000000D+00  E=-8.518766D-01
              MO Center= -9.1D-01,  6.6D-01, -2.5D-02, r^2= 5.2D+00
   Bfn.  Coefficient  Atom+Function         Bfn.  Coefficient  Atom+Function  
  ----- ------------  ---------------      ----- ------------  ---------------
   291      0.180856  20 O  s                62     -0.164222   5 C  s         

 Vector   27  Occ=2.000000D+00  E=-8.182170D-01
              MO Center= -7.4D-01,  1.5D-01, -8.2D-02, r^2= 6.8D+00
   Bfn.  Coefficient  Atom+Function         Bfn.  Coefficient  Atom+Function  
  ----- ------------  ---------------      ----- ------------  ---------------
    47      0.196940   4 C  s                62      0.163523   5 C  s         
    51      0.159473   4 C  s         

 Vector   28  Occ=2.000000D+00  E=-7.972519D-01
              MO Center=  3.5D-01,  1.1D+00,  7.1D-02, r^2= 7.8D+00
   Bfn.  Coefficient  Atom+Function         Bfn.  Coefficient  Atom+Function  
  ----- ------------  ---------------      ----- ------------  ---------------
   167      0.190136  12 C  s               107     -0.150704   8 C  s         

 Vector   29  Occ=2.000000D+00  E=-7.753299D-01
              MO Center=  3.0D-01,  1.6D-01, -2.7D-01, r^2= 6.0D+00
   Bfn.  Coefficient  Atom+Function         Bfn.  Coefficient  Atom+Function  
  ----- ------------  ---------------      ----- ------------  ---------------
     2      0.205876   1 C  s               291     -0.196984  20 O  s         
     6      0.155292   1 C  s         

 Vector   30  Occ=2.000000D+00  E=-7.579487D-01
              MO Center= -6.7D-01, -1.8D-01,  2.9D-01, r^2= 9.2D+00
   Bfn.  Coefficient  Atom+Function         Bfn.  Coefficient  Atom+Function  
  ----- ------------  ---------------      ----- ------------  ---------------
    47      0.169079   4 C  s               242      0.168327  17 C  s         
    51      0.151172   4 C  s         

 Vector   31  Occ=2.000000D+00  E=-7.345584D-01
              MO Center=  7.4D-01,  1.0D+00,  1.6D-01, r^2= 9.1D+00
   Bfn.  Coefficient  Atom+Function         Bfn.  Coefficient  Atom+Function  
  ----- ------------  ---------------      ----- ------------  ---------------
   212      0.204108  15 C  s               216      0.186129  15 C  s         
    92     -0.159179   7 C  s         

 Vector   32  Occ=2.000000D+00  E=-7.010243D-01
              MO Center=  4.6D-01,  1.6D-01, -4.0D-01, r^2= 7.5D+00
   Bfn.  Coefficient  Atom+Function         Bfn.  Coefficient  Atom+Function  
  ----- ------------  ---------------      ----- ------------  ---------------
     2      0.214729   1 C  s                 6      0.192043   1 C  s         
    19      0.181764   2 O  py              137     -0.162381  10 C  s         
   167      0.150892  12 C  s         

 Vector   33  Occ=2.000000D+00  E=-6.895474D-01
              MO Center= -7.6D-01,  5.6D-01,  2.4D-01, r^2= 1.1D+01
   Bfn.  Coefficient  Atom+Function         Bfn.  Coefficient  Atom+Function  
  ----- ------------  ---------------      ----- ------------  ---------------
   257     -0.198742  18 C  s               242      0.194873  17 C  s         
   261     -0.191749  18 C  s               246      0.184242  17 C  s         
    62     -0.150861   5 C  s         

 Vector   34  Occ=2.000000D+00  E=-6.615122D-01
              MO Center=  7.2D-01,  6.7D-01,  3.9D-02, r^2= 8.4D+00
   Bfn.  Coefficient  Atom+Function         Bfn.  Coefficient  Atom+Function  
  ----- ------------  ---------------      ----- ------------  ---------------
   212      0.163573  15 C  s               216      0.158912  15 C  s         
   152      0.151934  11 C  s         

 Vector   35  Occ=2.000000D+00  E=-6.462113D-01
              MO Center= -1.1D+00, -6.7D-01,  3.8D-01, r^2= 8.8D+00
   Bfn.  Coefficient  Atom+Function         Bfn.  Coefficient  Atom+Function  
  ----- ------------  ---------------      ----- ------------  ---------------
   242      0.188783  17 C  s               246      0.186393  17 C  s         

 Vector   36  Occ=2.000000D+00  E=-6.175157D-01
              MO Center= -4.7D-01,  8.4D-01, -2.5D-01, r^2= 7.8D+00
   Bfn.  Coefficient  Atom+Function         Bfn.  Coefficient  Atom+Function  
  ----- ------------  ---------------      ----- ------------  ---------------
   122     -0.160860   9 C  s               126     -0.151432   9 C  s         

 Vector   37  Occ=2.000000D+00  E=-5.973222D-01
              MO Center=  7.0D-01, -4.9D-01, -9.1D-02, r^2= 6.1D+00
   Bfn.  Coefficient  Atom+Function         Bfn.  Coefficient  Atom+Function  
  ----- ------------  ---------------      ----- ------------  ---------------
    19      0.202993   2 O  py                4     -0.152265   1 C  py        

 Vector   38  Occ=2.000000D+00  E=-5.908998D-01
              MO Center= -8.2D-01,  2.8D-01, -1.3D-02, r^2= 7.5D+00
   Bfn.  Coefficient  Atom+Function         Bfn.  Coefficient  Atom+Function  
  ----- ------------  ---------------      ----- ------------  ---------------
    96      0.171019   7 C  s                92      0.163470   7 C  s         

 Vector   39  Occ=2.000000D+00  E=-5.701716D-01
              MO Center=  2.1D-01,  6.8D-01, -1.6D-01, r^2= 6.9D+00
   Bfn.  Coefficient  Atom+Function         Bfn.  Coefficient  Atom+Function  
  ----- ------------  ---------------      ----- ------------  ---------------
   273      0.142459  19 O  px              198     -0.132520  14 O  px        

 Vector   40  Occ=2.000000D+00  E=-5.507235D-01
              MO Center= -2.0D-01,  6.0D-01, -1.5D-02, r^2= 7.0D+00
   Bfn.  Coefficient  Atom+Function         Bfn.  Coefficient  Atom+Function  
  ----- ------------  ---------------      ----- ------------  ---------------
     3      0.189507   1 C  px              273      0.164076  19 O  px        
   185      0.158483  13 C  pz              126     -0.151597   9 C  s         

 Vector   41  Occ=2.000000D+00  E=-5.339091D-01
              MO Center=  9.4D-01, -2.1D-01, -3.4D-01, r^2= 5.8D+00
   Bfn.  Coefficient  Atom+Function         Bfn.  Coefficient  Atom+Function  
  ----- ------------  ---------------      ----- ------------  ---------------
     5      0.258236   1 C  pz              291     -0.174568  20 O  s         
   301     -0.163534  21 H  s         

 Vector   42  Occ=2.000000D+00  E=-5.251710D-01
              MO Center=  2.1D-02, -4.9D-01, -1.7D-02, r^2= 6.9D+00
   Bfn.  Coefficient  Atom+Function         Bfn.  Coefficient  Atom+Function  
  ----- ------------  ---------------      ----- ------------  ---------------
    48      0.155981   4 C  px               78     -0.155670   6 C  px        

 Vector   43  Occ=2.000000D+00  E=-4.939232D-01
              MO Center= -3.2D-01,  3.2D-01, -9.9D-02, r^2= 7.8D+00
   Bfn.  Coefficient  Atom+Function         Bfn.  Coefficient  Atom+Function  
  ----- ------------  ---------------      ----- ------------  ---------------
   139      0.177407  10 C  py              276     -0.168429  19 O  s         

 Vector   44  Occ=2.000000D+00  E=-4.916126D-01
              MO Center= -7.4D-01, -3.1D-01,  2.0D-02, r^2= 7.5D+00
   Bfn.  Coefficient  Atom+Function         Bfn.  Coefficient  Atom+Function  
  ----- ------------  ---------------      ----- ------------  ---------------
    65      0.178892   5 C  pz        

 Vector   45  Occ=2.000000D+00  E=-4.796470D-01
              MO Center=  4.2D-01,  3.2D-01, -1.7D-02, r^2= 8.4D+00
   Bfn.  Coefficient  Atom+Function         Bfn.  Coefficient  Atom+Function  
  ----- ------------  ---------------      ----- ------------  ---------------
   169      0.186987  12 C  py              184     -0.172834  13 C  py        

 Vector   46  Occ=2.000000D+00  E=-4.703671D-01
              MO Center= -3.3D-01,  5.8D-01, -7.5D-03, r^2= 9.2D+00
   Bfn.  Coefficient  Atom+Function         Bfn.  Coefficient  Atom+Function  
  ----- ------------  ---------------      ----- ------------  ---------------
   170      0.146792  12 C  pz              153     -0.145179  11 C  px        
   231      0.144057  16 O  s               108     -0.143185   8 C  px        
    49      0.137745   4 C  py        

 Vector   47  Occ=2.000000D+00  E=-4.561952D-01
              MO Center=  2.8D-01,  3.7D-01,  2.8D-02, r^2= 9.6D+00
   Bfn.  Coefficient  Atom+Function         Bfn.  Coefficient  Atom+Function  
  ----- ------------  ---------------      ----- ------------  ---------------
   183      0.183399  13 C  px              213     -0.165754  15 C  px        

 Vector   48  Occ=2.000000D+00  E=-4.459748D-01
              MO Center= -7.0D-01,  1.4D-01, -1.3D-01, r^2= 1.0D+01
   Bfn.  Coefficient  Atom+Function         Bfn.  Coefficient  Atom+Function  
  ----- ------------  ---------------      ----- ------------  ---------------
   229     -0.152817  16 O  py              140      0.150547  10 C  pz        

 Vector   49  Occ=2.000000D+00  E=-4.435024D-01
              MO Center=  1.2D-01,  5.0D-02,  2.0D-01, r^2= 7.8D+00
   Bfn.  Coefficient  Atom+Function         Bfn.  Coefficient  Atom+Function  
  ----- ------------  ---------------      ----- ------------  ---------------
   290      0.208019  20 O  pz              276     -0.180776  19 O  s         

 Vector   50  Occ=2.000000D+00  E=-4.390474D-01
              MO Center=  2.9D-02,  1.0D-02,  1.0D-01, r^2= 1.1D+01
   Bfn.  Coefficient  Atom+Function         Bfn.  Coefficient  Atom+Function  
  ----- ------------  ---------------      ----- ------------  ---------------
   214     -0.157971  15 C  py        

 Vector   51  Occ=2.000000D+00  E=-4.328301D-01
              MO Center= -1.7D-01, -2.1D+00, -4.1D-01, r^2= 8.6D+00
   Bfn.  Coefficient  Atom+Function         Bfn.  Coefficient  Atom+Function  
  ----- ------------  ---------------      ----- ------------  ---------------
   229      0.331847  16 O  py              231     -0.294749  16 O  s         
    34     -0.251361   3 C  py               18      0.188700   2 O  px        
   233      0.172446  16 O  py        

 Vector   52  Occ=2.000000D+00  E=-4.240731D-01
              MO Center=  4.5D-01,  3.0D-01,  1.8D-01, r^2= 1.0D+01
   Bfn.  Coefficient  Atom+Function         Bfn.  Coefficient  Atom+Function  
  ----- ------------  ---------------      ----- ------------  ---------------
   275      0.250154  19 O  pz              279      0.157135  19 O  pz        

 Vector   53  Occ=2.000000D+00  E=-4.210001D-01
              MO Center=  1.6D-01,  4.2D-01,  1.6D-01, r^2= 8.9D+00
   Bfn.  Coefficient  Atom+Function         Bfn.  Coefficient  Atom+Function  
  ----- ------------  ---------------      ----- ------------  ---------------
   198      0.193453  14 O  px              274      0.185015  19 O  py        
   201      0.161751  14 O  s               200     -0.157323  14 O  pz        
   290     -0.158053  20 O  pz        

 Vector   54  Occ=2.000000D+00  E=-4.116726D-01
              MO Center=  8.5D-01,  3.2D-01,  2.3D-01, r^2= 1.0D+01
   Bfn.  Coefficient  Atom+Function         Bfn.  Coefficient  Atom+Function  
  ----- ------------  ---------------      ----- ------------  ---------------
   215      0.201681  15 C  pz              183     -0.178140  13 C  px        
   199      0.154343  14 O  py        

 Vector   55  Occ=2.000000D+00  E=-4.085531D-01
              MO Center= -5.9D-01,  1.4D+00, -1.5D-01, r^2= 1.1D+01
   Bfn.  Coefficient  Atom+Function         Bfn.  Coefficient  Atom+Function  
  ----- ------------  ---------------      ----- ------------  ---------------
   260      0.257710  18 C  pz              339     -0.161051  40 H  s         
   215      0.157770  15 C  pz        

 Vector   56  Occ=2.000000D+00  E=-4.059660D-01
              MO Center= -2.8D-01,  4.3D-01,  3.0D-01, r^2= 8.4D+00
   Bfn.  Coefficient  Atom+Function         Bfn.  Coefficient  Atom+Function  
  ----- ------------  ---------------      ----- ------------  ---------------
   289      0.194568  20 O  py              274      0.177116  19 O  py        
    93     -0.154841   7 C  px        

 Vector   57  Occ=2.000000D+00  E=-3.986418D-01
              MO Center=  1.5D+00,  3.8D-02,  5.3D-01, r^2= 9.7D+00
   Bfn.  Coefficient  Atom+Function         Bfn.  Coefficient  Atom+Function  
  ----- ------------  ---------------      ----- ------------  ---------------
   215      0.254985  15 C  pz              329     -0.188557  35 H  s         
   288      0.182189  20 O  px              213     -0.163317  15 C  px        
   330     -0.161373  35 H  s         

 Vector   58  Occ=2.000000D+00  E=-3.947201D-01
              MO Center=  1.9D+00,  4.3D-01,  3.2D-01, r^2= 9.6D+00
   Bfn.  Coefficient  Atom+Function         Bfn.  Coefficient  Atom+Function  
  ----- ------------  ---------------      ----- ------------  ---------------
   214      0.271065  15 C  py              200      0.184203  14 O  pz        
   327     -0.166263  34 H  s         

 Vector   59  Occ=2.000000D+00  E=-3.826532D-01
              MO Center= -1.7D-02, -1.2D+00, -2.0D-02, r^2= 9.2D+00
   Bfn.  Coefficient  Atom+Function         Bfn.  Coefficient  Atom+Function  
  ----- ------------  ---------------      ----- ------------  ---------------
   230      0.197870  16 O  pz               20      0.185550   2 O  pz        
   198      0.163368  14 O  px              243     -0.158536  17 C  px        

 Vector   60  Occ=2.000000D+00  E=-3.800576D-01
              MO Center=  2.9D-02,  1.6D-02,  4.5D-01, r^2= 9.7D+00
   Bfn.  Coefficient  Atom+Function         Bfn.  Coefficient  Atom+Function  
  ----- ------------  ---------------      ----- ------------  ---------------
   243      0.199542  17 C  px              170      0.173883  12 C  pz        

 Vector   61  Occ=2.000000D+00  E=-3.768954D-01
              MO Center= -7.5D-01,  4.1D-02,  2.2D-01, r^2= 1.0D+01
   Bfn.  Coefficient  Atom+Function         Bfn.  Coefficient  Atom+Function  
  ----- ------------  ---------------      ----- ------------  ---------------
   244      0.158718  17 C  py        

 Vector   62  Occ=2.000000D+00  E=-3.727308D-01
              MO Center= -1.5D+00,  1.1D+00,  1.1D-01, r^2= 8.0D+00
   Bfn.  Coefficient  Atom+Function         Bfn.  Coefficient  Atom+Function  
  ----- ------------  ---------------      ----- ------------  ---------------
    93      0.207246   7 C  px              258      0.204358  18 C  px        

 Vector   63  Occ=2.000000D+00  E=-3.634971D-01
              MO Center= -2.0D-01,  1.6D-01,  2.3D-01, r^2= 1.1D+01
   Bfn.  Coefficient  Atom+Function         Bfn.  Coefficient  Atom+Function  
  ----- ------------  ---------------      ----- ------------  ---------------
   244      0.171938  17 C  py              124      0.157034   9 C  py        
   259     -0.155286  18 C  py        

 Vector   64  Occ=2.000000D+00  E=-3.592260D-01
              MO Center= -1.7D-01,  4.2D-01,  1.5D-01, r^2= 1.0D+01
   Bfn.  Coefficient  Atom+Function         Bfn.  Coefficient  Atom+Function  
  ----- ------------  ---------------      ----- ------------  ---------------
   154      0.182766  11 C  py              110      0.153633   8 C  pz        

 Vector   65  Occ=2.000000D+00  E=-3.538416D-01
              MO Center= -1.3D-01,  5.1D-01, -1.8D-01, r^2= 9.4D+00
   Bfn.  Coefficient  Atom+Function         Bfn.  Coefficient  Atom+Function  
  ----- ------------  ---------------      ----- ------------  ---------------
   155      0.177517  11 C  pz               18     -0.157462   2 O  px        
   170     -0.154980  12 C  pz        

 Vector   66  Occ=2.000000D+00  E=-3.493916D-01
              MO Center= -3.1D-01,  1.1D+00,  8.0D-02, r^2= 9.5D+00
   Bfn.  Coefficient  Atom+Function         Bfn.  Coefficient  Atom+Function  
  ----- ------------  ---------------      ----- ------------  ---------------
   168      0.181094  12 C  px               94      0.163980   7 C  py        
   153     -0.158398  11 C  px        

 Vector   67  Occ=2.000000D+00  E=-3.414385D-01
              MO Center= -6.4D-01, -7.9D-01,  3.3D-01, r^2= 7.0D+00
   Bfn.  Coefficient  Atom+Function         Bfn.  Coefficient  Atom+Function  
  ----- ------------  ---------------      ----- ------------  ---------------
   275      0.198402  19 O  pz               48      0.192058   4 C  px        
   304     -0.168739  22 H  s               303     -0.157800  22 H  s         
    20     -0.153517   2 O  pz        

 Vector   68  Occ=2.000000D+00  E=-3.348421D-01
              MO Center= -1.2D+00,  1.6D-01,  7.0D-02, r^2= 7.4D+00
   Bfn.  Coefficient  Atom+Function         Bfn.  Coefficient  Atom+Function  
  ----- ------------  ---------------      ----- ------------  ---------------
    95      0.237471   7 C  pz              110     -0.168082   8 C  pz        
   308      0.168486  24 H  s                65     -0.166265   5 C  pz        
   307      0.164204  24 H  s               314      0.151476  27 H  s         

 Vector   69  Occ=2.000000D+00  E=-3.274183D-01
              MO Center= -4.7D-01,  6.9D-01, -3.2D-01, r^2= 8.9D+00
   Bfn.  Coefficient  Atom+Function         Bfn.  Coefficient  Atom+Function  
  ----- ------------  ---------------      ----- ------------  ---------------
   125      0.212505   9 C  pz              155      0.161673  11 C  pz        
   316      0.161846  28 H  s               200     -0.156496  14 O  pz        
   140     -0.150733  10 C  pz        

 Vector   70  Occ=2.000000D+00  E=-3.172556D-01
              MO Center= -5.9D-01,  8.8D-01, -4.8D-02, r^2= 7.9D+00
   Bfn.  Coefficient  Atom+Function         Bfn.  Coefficient  Atom+Function  
  ----- ------------  ---------------      ----- ------------  ---------------
   275     -0.161293  19 O  pz              318     -0.161363  29 H  s         
   290      0.156223  20 O  pz              109      0.154838   8 C  py        
   124     -0.154112   9 C  py              108      0.150208   8 C  px        

 Vector   71  Occ=2.000000D+00  E=-3.116454D-01
              MO Center=  3.3D-02,  7.2D-01, -2.9D-01, r^2= 9.2D+00
   Bfn.  Coefficient  Atom+Function         Bfn.  Coefficient  Atom+Function  
  ----- ------------  ---------------      ----- ------------  ---------------
   123      0.210356   9 C  px              138     -0.207988  10 C  px        
   153      0.179208  11 C  px              199      0.172184  14 O  py        
   108     -0.168315   8 C  px        

 Vector   72  Occ=2.000000D+00  E=-3.021243D-01
              MO Center=  7.8D-02, -2.7D-01,  8.5D-02, r^2= 7.8D+00
   Bfn.  Coefficient  Atom+Function         Bfn.  Coefficient  Atom+Function  
  ----- ------------  ---------------      ----- ------------  ---------------
   275      0.229512  19 O  pz              274      0.222079  19 O  py        
    20     -0.193638   2 O  pz               79     -0.183724   6 C  py        
   139      0.167929  10 C  py              278      0.158099  19 O  py        
   279      0.157204  19 O  pz              230      0.151895  16 O  pz        

 Vector   73  Occ=2.000000D+00  E=-2.942842D-01
              MO Center=  9.9D-01, -1.2D+00, -5.5D-01, r^2= 5.8D+00
   Bfn.  Coefficient  Atom+Function         Bfn.  Coefficient  Atom+Function  
  ----- ------------  ---------------      ----- ------------  ---------------
   199      0.315223  14 O  py               20     -0.278589   2 O  pz        
   230      0.277034  16 O  pz              203      0.227907  14 O  py        
    24     -0.210256   2 O  pz              234      0.194903  16 O  pz        
   200     -0.168161  14 O  pz        

 Vector   74  Occ=2.000000D+00  E=-2.817558D-01
              MO Center=  3.2D-01, -3.1D-01, -2.9D-01, r^2= 6.6D+00
   Bfn.  Coefficient  Atom+Function         Bfn.  Coefficient  Atom+Function  
  ----- ------------  ---------------      ----- ------------  ---------------
   199      0.233999  14 O  py               20      0.230863   2 O  pz        
    78     -0.199425   6 C  px              198     -0.175635  14 O  px        
    63      0.172161   5 C  px               24      0.168551   2 O  pz        
   203      0.164759  14 O  py        

 Vector   75  Occ=2.000000D+00  E=-2.613747D-01
              MO Center=  4.6D-01, -1.3D-01,  7.1D-01, r^2= 3.5D+00
   Bfn.  Coefficient  Atom+Function         Bfn.  Coefficient  Atom+Function  
  ----- ------------  ---------------      ----- ------------  ---------------
   289      0.439502  20 O  py              274     -0.347396  19 O  py        
   293      0.317036  20 O  py              278     -0.232324  19 O  py        
   275     -0.167033  19 O  pz        

 Vector   76  Occ=2.000000D+00  E=-2.552455D-01
              MO Center= -5.5D-01, -3.2D+00, -6.2D-01, r^2= 3.4D+00
   Bfn.  Coefficient  Atom+Function         Bfn.  Coefficient  Atom+Function  
  ----- ------------  ---------------      ----- ------------  ---------------
   228      0.521108  16 O  px              232      0.357637  16 O  px        
    51      0.225729   4 C  s               230     -0.198665  16 O  pz        
    18      0.176954   2 O  px        

 Vector   77  Occ=0.000000D+00  E=-3.987420D-03
              MO Center=  6.6D-01, -2.9D-01,  7.6D-01, r^2= 4.0D+00
   Bfn.  Coefficient  Atom+Function         Bfn.  Coefficient  Atom+Function  
  ----- ------------  ---------------      ----- ------------  ---------------
   291     -0.496117  20 O  s               276      0.468559  19 O  s         
   288     -0.398502  20 O  px              273     -0.392760  19 O  px        
   292     -0.385878  20 O  px              277     -0.366705  19 O  px        
    66     -0.279897   5 C  s               330     -0.271155  35 H  s         
   306      0.258506  23 H  s               216      0.233734  15 C  s         

 Vector   78  Occ=0.000000D+00  E= 7.808200D-04
              MO Center= -4.2D-01, -2.5D+00, -4.1D-01, r^2= 3.9D+00
   Bfn.  Coefficient  Atom+Function         Bfn.  Coefficient  Atom+Function  
  ----- ------------  ---------------      ----- ------------  ---------------
    35      0.448870   3 C  pz               81      0.382744   6 C  s         
    39      0.377079   3 C  pz              246     -0.356438  17 C  s         
   230     -0.326973  16 O  pz              234     -0.327963  16 O  pz        
   302     -0.268245  21 H  s                96     -0.254964   7 C  s         
    67     -0.252424   5 C  px              338      0.235871  39 H  s         

 Vector   79  Occ=0.000000D+00  E= 5.654260D-02
              MO Center= -4.3D-01,  5.2D-01, -9.5D-01, r^2= 8.8D+00
   Bfn.  Coefficient  Atom+Function         Bfn.  Coefficient  Atom+Function  
  ----- ------------  ---------------      ----- ------------  ---------------
   318      0.703445  29 H  s               302      0.696435  21 H  s         
   306      0.672318  23 H  s               156     -0.515064  11 C  s         
     6     -0.480732   1 C  s               144      0.431707  10 C  pz        
   304      0.431074  22 H  s               322      0.422098  31 H  s         
   326      0.394929  33 H  s                69      0.382524   5 C  pz        

 Vector   80  Occ=0.000000D+00  E= 7.849320D-02
              MO Center=  7.6D-02,  1.8D+00,  4.2D-03, r^2= 1.0D+01
   Bfn.  Coefficient  Atom+Function         Bfn.  Coefficient  Atom+Function  
  ----- ------------  ---------------      ----- ------------  ---------------
   261      0.870160  18 C  s               171      0.661042  12 C  s         
   324     -0.659013  32 H  s               316     -0.621024  28 H  s         
   156      0.592543  11 C  s               344     -0.575201  42 H  s         
   306      0.554148  23 H  s                66     -0.550300   5 C  s         
   320     -0.545810  30 H  s               201      0.457527  14 O  s         

 Vector   81  Occ=0.000000D+00  E= 9.083129D-02
              MO Center= -1.7D+00,  7.8D-01, -2.7D-02, r^2= 1.1D+01
   Bfn.  Coefficient  Atom+Function         Bfn.  Coefficient  Atom+Function  
  ----- ------------  ---------------      ----- ------------  ---------------
    96      1.095784   7 C  s               111      0.896710   8 C  s         
   310     -0.761417  25 H  s               312     -0.761960  26 H  s         
   156     -0.703818  11 C  s               322      0.582091  31 H  s         
   308     -0.509533  24 H  s               304     -0.477374  22 H  s         
   314     -0.442890  27 H  s               302      0.414503  21 H  s         

 Vector   82  Occ=0.000000D+00  E= 9.738164D-02
              MO Center= -7.9D-01,  1.2D+00, -4.5D-01, r^2= 1.2D+01
   Bfn.  Coefficient  Atom+Function         Bfn.  Coefficient  Atom+Function  
  ----- ------------  ---------------      ----- ------------  ---------------
   261      1.019606  18 C  s               111      0.779660   8 C  s         
   340     -0.706238  40 H  s               141      0.665933  10 C  s         
   318     -0.640901  29 H  s               314     -0.582908  27 H  s         
   342     -0.562674  41 H  s               171     -0.554508  12 C  s         
    51     -0.505597   4 C  s               304      0.477774  22 H  s         

 Vector   83  Occ=0.000000D+00  E= 1.099623D-01
              MO Center=  1.0D+00,  4.4D-01,  3.2D-02, r^2= 9.7D+00
   Bfn.  Coefficient  Atom+Function         Bfn.  Coefficient  Atom+Function  
  ----- ------------  ---------------      ----- ------------  ---------------
   326     -0.758460  33 H  s               171      0.693171  12 C  s         
   201     -0.666470  14 O  s                 7      0.578602   1 C  px        
   246      0.450126  17 C  s               330     -0.430065  35 H  s         
   126      0.388562   9 C  s                81      0.380958   6 C  s         
   316     -0.364926  28 H  s               141     -0.359357  10 C  s         

 Vector   84  Occ=0.000000D+00  E= 1.126106D-01
              MO Center=  7.1D-01,  8.7D-01, -9.5D-02, r^2= 1.0D+01
   Bfn.  Coefficient  Atom+Function         Bfn.  Coefficient  Atom+Function  
  ----- ------------  ---------------      ----- ------------  ---------------
    96      0.768617   7 C  s               326     -0.662234  33 H  s         
   344      0.614800  42 H  s               261     -0.584423  18 C  s         
   324      0.566673  32 H  s                21     -0.524982   2 O  s         
   126     -0.517834   9 C  s                66     -0.491237   5 C  s         
     8     -0.474895   1 C  py              246      0.468617  17 C  s         

 Vector   85  Occ=0.000000D+00  E= 1.144091D-01
              MO Center=  1.5D+00,  7.7D-01,  2.0D-01, r^2= 1.3D+01
   Bfn.  Coefficient  Atom+Function         Bfn.  Coefficient  Atom+Function  
  ----- ------------  ---------------      ----- ------------  ---------------
   216      1.525910  15 C  s               156     -0.859614  11 C  s         
   328     -0.740504  34 H  s               332     -0.715234  36 H  s         
   330     -0.660495  35 H  s               320      0.617616  30 H  s         
     6     -0.528011   1 C  s               126      0.497095   9 C  s         
   171      0.456391  12 C  s               314     -0.444067  27 H  s         

 Vector   86  Occ=0.000000D+00  E= 1.182309D-01
              MO Center= -2.2D-01,  1.8D-01, -1.9D-02, r^2= 1.0D+01
   Bfn.  Coefficient  Atom+Function         Bfn.  Coefficient  Atom+Function  
  ----- ------------  ---------------      ----- ------------  ---------------
   216      0.666960  15 C  s                66      0.631513   5 C  s         
   126     -0.621722   9 C  s               306     -0.593665  23 H  s         
   304     -0.572792  22 H  s               308      0.556173  24 H  s         
    81      0.520237   6 C  s                51      0.503469   4 C  s         
   171      0.434019  12 C  s               332     -0.426560  36 H  s         

 Vector   87  Occ=0.000000D+00  E= 1.237167D-01
              MO Center= -1.5D-01,  7.6D-01, -4.1D-01, r^2= 1.1D+01
   Bfn.  Coefficient  Atom+Function         Bfn.  Coefficient  Atom+Function  
  ----- ------------  ---------------      ----- ------------  ---------------
   302      0.761017  21 H  s               314     -0.632239  27 H  s         
   322      0.605449  31 H  s                 6     -0.585747   1 C  s         
   111      0.573838   8 C  s               246     -0.574971  17 C  s         
   141     -0.561363  10 C  s                81     -0.456275   6 C  s         
   326     -0.447392  33 H  s                 9      0.439839   1 C  pz        

 Vector   88  Occ=0.000000D+00  E= 1.318814D-01
              MO Center= -8.3D-01,  3.9D-01, -3.6D-01, r^2= 1.2D+01
   Bfn.  Coefficient  Atom+Function         Bfn.  Coefficient  Atom+Function  
  ----- ------------  ---------------      ----- ------------  ---------------
   111      0.913613   8 C  s               340      0.744005  40 H  s         
   302     -0.657940  21 H  s               156     -0.644025  11 C  s         
   246     -0.642333  17 C  s                51     -0.626735   4 C  s         
   261     -0.570336  18 C  s               322      0.555182  31 H  s         
   304      0.551626  22 H  s               338      0.537591  39 H  s         

 Vector   89  Occ=0.000000D+00  E= 1.435569D-01
              MO Center= -1.2D+00,  2.1D+00, -3.7D-02, r^2= 1.2D+01
   Bfn.  Coefficient  Atom+Function         Bfn.  Coefficient  Atom+Function  
  ----- ------------  ---------------      ----- ------------  ---------------
   342      1.216561  41 H  s                96      0.949153   7 C  s         
   262      0.753013  18 C  px              261     -0.715302  18 C  s         
   308     -0.524861  24 H  s               322     -0.500727  31 H  s         
   344     -0.499357  42 H  s               156      0.494243  11 C  s         
   314     -0.469506  27 H  s               310     -0.458829  25 H  s         

 Vector   90  Occ=0.000000D+00  E= 1.443649D-01
              MO Center=  2.4D-01,  8.2D-01,  4.7D-01, r^2= 1.5D+01
   Bfn.  Coefficient  Atom+Function         Bfn.  Coefficient  Atom+Function  
  ----- ------------  ---------------      ----- ------------  ---------------
   246      1.185615  17 C  s               261      0.938274  18 C  s         
   216      0.862109  15 C  s               126     -0.697604   9 C  s         
   340     -0.639263  40 H  s                66     -0.605925   5 C  s         
   332     -0.600644  36 H  s               328     -0.592140  34 H  s         
   338     -0.578081  39 H  s               316      0.533842  28 H  s         

 Vector   91  Occ=0.000000D+00  E= 1.497661D-01
              MO Center= -9.6D-01,  7.2D-02,  1.2D-01, r^2= 1.2D+01
   Bfn.  Coefficient  Atom+Function         Bfn.  Coefficient  Atom+Function  
  ----- ------------  ---------------      ----- ------------  ---------------
   310     -0.876745  25 H  s               306      0.847496  23 H  s         
   156      0.763012  11 C  s               316      0.673487  28 H  s         
   246     -0.667137  17 C  s               334      0.663198  37 H  s         
    97     -0.613786   7 C  px               69      0.595408   5 C  pz        
   216      0.517763  15 C  s               324      0.513020  32 H  s         

 Vector   92  Occ=0.000000D+00  E= 1.580710D-01
              MO Center= -5.0D-01, -2.4D-01,  3.7D-01, r^2= 1.3D+01
   Bfn.  Coefficient  Atom+Function         Bfn.  Coefficient  Atom+Function  
  ----- ------------  ---------------      ----- ------------  ---------------
   304      0.967525  22 H  s               246      0.797363  17 C  s         
    52      0.714289   4 C  px              324     -0.697450  32 H  s         
   261     -0.626700  18 C  s               338     -0.616714  39 H  s         
   336     -0.591588  38 H  s               328      0.496922  34 H  s         
    36     -0.487723   3 C  s                51     -0.437628   4 C  s         

 Vector   93  Occ=0.000000D+00  E= 1.592029D-01
              MO Center= -1.6D-01,  4.2D-01,  5.6D-01, r^2= 1.2D+01
   Bfn.  Coefficient  Atom+Function         Bfn.  Coefficient  Atom+Function  
  ----- ------------  ---------------      ----- ------------  ---------------
   316      0.715425  28 H  s               310      0.635129  25 H  s         
   336      0.581895  38 H  s               312     -0.578998  26 H  s         
   328      0.564762  34 H  s               334     -0.543052  37 H  s         
   324      0.539453  32 H  s               129     -0.533141   9 C  pz        
   126     -0.485043   9 C  s               320     -0.475244  30 H  s         

 Vector   94  Occ=0.000000D+00  E= 1.638871D-01
              MO Center=  2.0D+00,  4.6D-01,  7.7D-02, r^2= 1.2D+01
   Bfn.  Coefficient  Atom+Function         Bfn.  Coefficient  Atom+Function  
  ----- ------------  ---------------      ----- ------------  ---------------
   330      1.294190  35 H  s               171      0.784250  12 C  s         
   328     -0.722513  34 H  s               218     -0.642704  15 C  py        
   219      0.600471  15 C  pz              312     -0.555501  26 H  s         
   302      0.490075  21 H  s               326     -0.480726  33 H  s         
   111      0.434216   8 C  s               344      0.428533  42 H  s         

 Vector   95  Occ=0.000000D+00  E= 1.668718D-01
              MO Center=  7.4D-01, -4.8D-01,  5.3D-01, r^2= 1.4D+01
   Bfn.  Coefficient  Atom+Function         Bfn.  Coefficient  Atom+Function  
  ----- ------------  ---------------      ----- ------------  ---------------
   332      0.992587  36 H  s                36     -0.775922   3 C  s         
   328     -0.692520  34 H  s               334     -0.667545  37 H  s         
   246      0.602492  17 C  s               218     -0.588998  15 C  py        
   304      0.473519  22 H  s               219     -0.467719  15 C  pz        
   126     -0.458946   9 C  s               318      0.460361  29 H  s         

 Vector   96  Occ=0.000000D+00  E= 1.735830D-01
              MO Center= -2.8D-01,  1.1D+00, -3.1D-02, r^2= 1.5D+01
   Bfn.  Coefficient  Atom+Function         Bfn.  Coefficient  Atom+Function  
  ----- ------------  ---------------      ----- ------------  ---------------
   340      1.045400  40 H  s               216      0.910669  15 C  s         
   336     -0.788472  38 H  s               171     -0.722643  12 C  s         
   156      0.702296  11 C  s               264      0.632585  18 C  pz        
   247      0.574445  17 C  px              322     -0.576881  31 H  s         
   246      0.568947  17 C  s               326      0.562178  33 H  s         

 Vector   97  Occ=0.000000D+00  E= 1.743998D-01
              MO Center= -1.0D+00,  2.1D-01,  5.9D-01, r^2= 1.1D+01
   Bfn.  Coefficient  Atom+Function         Bfn.  Coefficient  Atom+Function  
  ----- ------------  ---------------      ----- ------------  ---------------
   308      0.968087  24 H  s               156     -0.775683  11 C  s         
    99     -0.678147   7 C  pz              336     -0.633489  38 H  s         
    81      0.628434   6 C  s               246      0.608473  17 C  s         
   342      0.535404  41 H  s               314      0.497948  27 H  s         
   328      0.465692  34 H  s               310     -0.463077  25 H  s         

 Vector   98  Occ=0.000000D+00  E= 1.807606D-01
              MO Center=  6.5D-01,  7.8D-01,  9.9D-04, r^2= 1.2D+01
   Bfn.  Coefficient  Atom+Function         Bfn.  Coefficient  Atom+Function  
  ----- ------------  ---------------      ----- ------------  ---------------
     6      0.821596   1 C  s               332     -0.725996  36 H  s         
   330      0.670298  35 H  s               219      0.665801  15 C  pz        
    81     -0.653654   6 C  s               324      0.645733  32 H  s         
   302     -0.612248  21 H  s                36     -0.606476   3 C  s         
    66      0.599456   5 C  s               318      0.588969  29 H  s         

 Vector   99  Occ=0.000000D+00  E= 1.871776D-01
              MO Center= -7.3D-01,  5.7D-01, -4.7D-01, r^2= 1.1D+01
   Bfn.  Coefficient  Atom+Function         Bfn.  Coefficient  Atom+Function  
  ----- ------------  ---------------      ----- ------------  ---------------
   111      1.000778   8 C  s               314     -1.000625  27 H  s         
     6      0.804456   1 C  s               171      0.782888  12 C  s         
   141     -0.737951  10 C  s               302     -0.711036  21 H  s         
   306      0.604522  23 H  s               318      0.564345  29 H  s         
    96     -0.509024   7 C  s               304     -0.504762  22 H  s         

 Vector  100  Occ=0.000000D+00  E= 1.896922D-01
              MO Center= -1.0D+00, -6.7D-01,  5.1D-01, r^2= 1.2D+01
   Bfn.  Coefficient  Atom+Function         Bfn.  Coefficient  Atom+Function  
  ----- ------------  ---------------      ----- ------------  ---------------
   334      1.008827  37 H  s               248      0.831850  17 C  py        
   310      0.665353  25 H  s               338     -0.640482  39 H  s         
   186     -0.604583  13 C  s               312     -0.606489  26 H  s         
   306     -0.580468  23 H  s                36     -0.519032   3 C  s         
   336     -0.518154  38 H  s               302      0.491243  21 H  s         

 Vector  101  Occ=0.000000D+00  E= 1.969446D-01
              MO Center= -1.3D+00,  8.1D-01, -4.1D-01, r^2= 1.2D+01
   Bfn.  Coefficient  Atom+Function         Bfn.  Coefficient  Atom+Function  
  ----- ------------  ---------------      ----- ------------  ---------------
   261     -0.889422  18 C  s               141      0.880198  10 C  s         
   186      0.815192  13 C  s               310      0.802373  25 H  s         
    96     -0.796058   7 C  s               156     -0.773000  11 C  s         
   126      0.766320   9 C  s               306      0.720286  23 H  s         
   340      0.717811  40 H  s               304     -0.704662  22 H  s         

 Vector  102  Occ=0.000000D+00  E= 2.013144D-01
              MO Center=  3.3D-01,  9.2D-01,  1.9D-02, r^2= 1.3D+01
   Bfn.  Coefficient  Atom+Function         Bfn.  Coefficient  Atom+Function  
  ----- ------------  ---------------      ----- ------------  ---------------
   141      1.087739  10 C  s               171     -0.854368  12 C  s         
    51      0.807595   4 C  s               342      0.771808  41 H  s         
   261     -0.669778  18 C  s               328     -0.671550  34 H  s         
     6      0.658665   1 C  s               246     -0.652925  17 C  s         
   326      0.630861  33 H  s                81     -0.606822   6 C  s         

 Vector  103  Occ=0.000000D+00  E= 2.088920D-01
              MO Center= -5.5D-01, -2.9D-02,  3.6D-01, r^2= 1.1D+01
   Bfn.  Coefficient  Atom+Function         Bfn.  Coefficient  Atom+Function  
  ----- ------------  ---------------      ----- ------------  ---------------
    51      1.321680   4 C  s                36     -0.826024   3 C  s         
   246     -0.758432  17 C  s               316     -0.679748  28 H  s         
    66     -0.658001   5 C  s               129      0.559585   9 C  pz        
   248     -0.545439  17 C  py              336      0.489460  38 H  s         
   306      0.466433  23 H  s               334     -0.466438  37 H  s         

 Vector  104  Occ=0.000000D+00  E= 2.102331D-01
              MO Center= -8.6D-01, -1.0D-01,  6.7D-01, r^2= 1.2D+01
   Bfn.  Coefficient  Atom+Function         Bfn.  Coefficient  Atom+Function  
  ----- ------------  ---------------      ----- ------------  ---------------
   338      0.961451  39 H  s               186      0.885949  13 C  s         
   247      0.793568  17 C  px               96      0.775520   7 C  s         
   336     -0.777638  38 H  s               308     -0.718358  24 H  s         
   173      0.539026  12 C  py              344      0.534397  42 H  s         
    67      0.521190   5 C  px              320     -0.518369  30 H  s         

 Vector  105  Occ=0.000000D+00  E= 2.126019D-01
              MO Center= -4.9D-01,  5.3D-01, -1.3D-01, r^2= 1.0D+01
   Bfn.  Coefficient  Atom+Function         Bfn.  Coefficient  Atom+Function  
  ----- ------------  ---------------      ----- ------------  ---------------
   171      0.916510  12 C  s               318     -0.808149  29 H  s         
    96      0.779006   7 C  s                36     -0.741132   3 C  s         
   246     -0.672232  17 C  s               186     -0.668169  13 C  s         
    53     -0.629266   4 C  py               68     -0.611124   5 C  py        
   308     -0.612881  24 H  s               156     -0.606881  11 C  s         

 Vector  106  Occ=0.000000D+00  E= 2.230064D-01
              MO Center=  8.0D-02,  2.8D-01,  1.2D-01, r^2= 1.0D+01
   Bfn.  Coefficient  Atom+Function         Bfn.  Coefficient  Atom+Function  
  ----- ------------  ---------------      ----- ------------  ---------------
   186      1.400509  13 C  s               126     -1.159195   9 C  s         
    51      0.942093   4 C  s                66     -0.904416   5 C  s         
   111      0.857653   8 C  s               141      0.713975  10 C  s         
   216     -0.669938  15 C  s                81      0.651619   6 C  s         
   320      0.635829  30 H  s                67     -0.608880   5 C  px        

 Vector  107  Occ=0.000000D+00  E= 2.271882D-01
              MO Center=  8.3D-02,  1.0D+00,  2.8D-01, r^2= 1.1D+01
   Bfn.  Coefficient  Atom+Function         Bfn.  Coefficient  Atom+Function  
  ----- ------------  ---------------      ----- ------------  ---------------
   126      1.068096   9 C  s                51     -0.965767   4 C  s         
   324      0.863683  32 H  s               186     -0.848504  13 C  s         
   312      0.715704  26 H  s               322      0.701919  31 H  s         
   187     -0.696264  13 C  px              111     -0.692290   8 C  s         
   172      0.682276  12 C  px              216      0.637377  15 C  s         

 Vector  108  Occ=0.000000D+00  E= 2.344298D-01
              MO Center= -5.4D-02,  9.8D-01, -7.6D-02, r^2= 9.9D+00
   Bfn.  Coefficient  Atom+Function         Bfn.  Coefficient  Atom+Function  
  ----- ------------  ---------------      ----- ------------  ---------------
   156      1.598246  11 C  s                66     -0.958013   5 C  s         
   143     -0.831671  10 C  py              127      0.800223   9 C  px        
    83     -0.763398   6 C  py              320     -0.738570  30 H  s         
   111      0.647437   8 C  s               173     -0.631984  12 C  py        
   188     -0.606949  13 C  py              344      0.609169  42 H  s         

 Vector  109  Occ=0.000000D+00  E= 2.354324D-01
              MO Center=  1.1D+00,  8.9D-01,  6.5D-02, r^2= 1.1D+01
   Bfn.  Coefficient  Atom+Function         Bfn.  Coefficient  Atom+Function  
  ----- ------------  ---------------      ----- ------------  ---------------
   186      1.499172  13 C  s               217      1.037529  15 C  px        
   326      0.936134  33 H  s               171     -0.865192  12 C  s         
   216     -0.825213  15 C  s               187      0.813703  13 C  px        
   172     -0.703150  12 C  px               66     -0.691160   5 C  s         
    51     -0.659717   4 C  s                81      0.577449   6 C  s         

 Vector  110  Occ=0.000000D+00  E= 2.421195D-01
              MO Center= -8.5D-01,  2.9D-01, -1.6D-01, r^2= 1.0D+01
   Bfn.  Coefficient  Atom+Function         Bfn.  Coefficient  Atom+Function  
  ----- ------------  ---------------      ----- ------------  ---------------
   126      1.339908   9 C  s                66      1.089312   5 C  s         
    54      0.767546   4 C  pz              261     -0.759932  18 C  s         
    96     -0.723207   7 C  s                67     -0.686813   5 C  px        
   249      0.653046  17 C  pz              246     -0.645791  17 C  s         
   141     -0.633116  10 C  s               143     -0.628406  10 C  py        

 Vector  111  Occ=0.000000D+00  E= 2.491343D-01
              MO Center=  3.4D-01,  1.0D+00,  7.2D-02, r^2= 8.3D+00
   Bfn.  Coefficient  Atom+Function         Bfn.  Coefficient  Atom+Function  
  ----- ------------  ---------------      ----- ------------  ---------------
   173     -0.995498  12 C  py              141      0.979731  10 C  s         
   171      0.970470  12 C  s               186     -0.973163  13 C  s         
    81      0.945862   6 C  s               187      0.885408  13 C  px        
     6     -0.836956   1 C  s               188     -0.712363  13 C  py        
   143      0.642093  10 C  py              157      0.632625  11 C  px        

 Vector  112  Occ=0.000000D+00  E= 2.555563D-01
              MO Center=  4.1D-01,  8.2D-01,  1.4D-02, r^2= 1.1D+01
   Bfn.  Coefficient  Atom+Function         Bfn.  Coefficient  Atom+Function  
  ----- ------------  ---------------      ----- ------------  ---------------
   186      1.126009  13 C  s               217      0.928978  15 C  px        
   216     -0.853274  15 C  s               263      0.833259  18 C  py        
   188     -0.723208  13 C  py              320      0.714373  30 H  s         
    54     -0.680325   4 C  pz              344     -0.677358  42 H  s         
   126      0.669334   9 C  s               158     -0.619551  11 C  py        

 Vector  113  Occ=0.000000D+00  E= 2.677635D-01
              MO Center= -1.1D+00,  1.0D+00,  1.7D-02, r^2= 7.9D+00
   Bfn.  Coefficient  Atom+Function         Bfn.  Coefficient  Atom+Function  
  ----- ------------  ---------------      ----- ------------  ---------------
   127      1.332454   9 C  px              112      1.087521   8 C  px        
    67     -0.947509   5 C  px              111      0.660706   8 C  s         
    82     -0.636033   6 C  px              143     -0.632525  10 C  py        
   171      0.609243  12 C  s                97     -0.582281   7 C  px        
    98      0.554680   7 C  py              113      0.549613   8 C  py        

 Vector  114  Occ=0.000000D+00  E= 2.710127D-01
              MO Center= -7.0D-01,  4.6D-01, -5.5D-02, r^2= 1.0D+01
   Bfn.  Coefficient  Atom+Function         Bfn.  Coefficient  Atom+Function  
  ----- ------------  ---------------      ----- ------------  ---------------
   111     -1.301226   8 C  s                96      1.190088   7 C  s         
    36      1.075073   3 C  s                98      0.992283   7 C  py        
   113      0.988280   8 C  py              128     -0.869893   9 C  py        
   188     -0.872122  13 C  py              142      0.827342  10 C  px        
   173     -0.779326  12 C  py              171      0.761625  12 C  s         

 Vector  115  Occ=0.000000D+00  E= 2.801402D-01
              MO Center= -4.5D-01, -1.3D-01,  1.3D-01, r^2= 9.9D+00
   Bfn.  Coefficient  Atom+Function         Bfn.  Coefficient  Atom+Function  
  ----- ------------  ---------------      ----- ------------  ---------------
    66      1.593333   5 C  s               126     -1.000337   9 C  s         
   111      0.879315   8 C  s                83      0.812263   6 C  py        
    96     -0.726099   7 C  s                53     -0.696368   4 C  py        
   188     -0.661168  13 C  py              112      0.603553   8 C  px        
   231     -0.599064  16 O  s                38     -0.589323   3 C  py        

 Vector  116  Occ=0.000000D+00  E= 2.890209D-01
              MO Center= -1.2D-01,  7.8D-01, -1.3D-01, r^2= 7.9D+00
   Bfn.  Coefficient  Atom+Function         Bfn.  Coefficient  Atom+Function  
  ----- ------------  ---------------      ----- ------------  ---------------
   141      1.856162  10 C  s                81     -1.424992   6 C  s         
   126     -1.292973   9 C  s               144      0.876854  10 C  pz        
    51     -0.832432   4 C  s                66      0.753819   5 C  s         
   189     -0.730823  13 C  pz               36      0.711075   3 C  s         
   128      0.656678   9 C  py              157      0.606501  11 C  px        

 Vector  117  Occ=0.000000D+00  E= 2.950958D-01
              MO Center=  1.4D-01,  8.0D-01, -2.1D-01, r^2= 8.2D+00
   Bfn.  Coefficient  Atom+Function         Bfn.  Coefficient  Atom+Function  
  ----- ------------  ---------------      ----- ------------  ---------------
   141     -1.210104  10 C  s                82      1.147951   6 C  px        
    66      1.130800   5 C  s               142     -1.109653  10 C  px        
   156      1.102044  11 C  s                81      1.072453   6 C  s         
     6     -1.016109   1 C  s               171     -0.980713  12 C  s         
   126     -0.845852   9 C  s               261      0.823795  18 C  s         

 Vector  118  Occ=0.000000D+00  E= 3.064589D-01
              MO Center= -8.8D-01,  2.4D-01, -8.0D-02, r^2= 8.4D+00
   Bfn.  Coefficient  Atom+Function         Bfn.  Coefficient  Atom+Function  
  ----- ------------  ---------------      ----- ------------  ---------------
    81     -1.627526   6 C  s                68      1.514554   5 C  py        
    82      1.129609   6 C  px               66      1.083224   5 C  s         
    96     -0.961691   7 C  s               111      0.904389   8 C  s         
   246      0.774614  17 C  s                67      0.753710   5 C  px        
   158      0.738875  11 C  py              171      0.718131  12 C  s         

 Vector  119  Occ=0.000000D+00  E= 3.150739D-01
              MO Center= -5.4D-01, -1.4D-01, -2.4D-01, r^2= 7.2D+00
   Bfn.  Coefficient  Atom+Function         Bfn.  Coefficient  Atom+Function  
  ----- ------------  ---------------      ----- ------------  ---------------
    84      1.224632   6 C  pz               36      1.189019   3 C  s         
    83      1.063994   6 C  py               54      1.005617   4 C  pz        
    81     -0.986533   6 C  s                 7     -0.936054   1 C  px        
     6      0.925143   1 C  s                96      0.912959   7 C  s         
    67      0.895308   5 C  px               69     -0.872018   5 C  pz        

 Vector  120  Occ=0.000000D+00  E= 3.322312D-01
              MO Center=  4.9D-01,  8.7D-01, -2.5D-01, r^2= 7.4D+00
   Bfn.  Coefficient  Atom+Function         Bfn.  Coefficient  Atom+Function  
  ----- ------------  ---------------      ----- ------------  ---------------
   157      1.370320  11 C  px              143      1.035398  10 C  py        
   174      1.031176  12 C  pz               81      0.947174   6 C  s         
   142      0.919495  10 C  px              189     -0.855392  13 C  pz        
    83      0.836632   6 C  py              171     -0.830232  12 C  s         
    36     -0.791664   3 C  s               159      0.768908  11 C  pz        

 Vector  121  Occ=0.000000D+00  E= 3.865655D-01
              MO Center= -6.9D-01, -1.7D+00, -3.6D-01, r^2= 7.4D+00
   Bfn.  Coefficient  Atom+Function         Bfn.  Coefficient  Atom+Function  
  ----- ------------  ---------------      ----- ------------  ---------------
    51      1.959914   4 C  s                37      1.338887   3 C  px        
    38     -1.327784   3 C  py              231     -1.217118  16 O  s         
    52      1.000265   4 C  px               96     -0.836726   7 C  s         
    39     -0.780958   3 C  pz               23      0.753797   2 O  py        
     6     -0.681243   1 C  s               113     -0.625365   8 C  py        

 Vector  122  Occ=0.000000D+00  E= 3.968159D-01
              MO Center= -9.6D-01, -2.0D+00, -3.5D-01, r^2= 6.0D+00
   Bfn.  Coefficient  Atom+Function         Bfn.  Coefficient  Atom+Function  
  ----- ------------  ---------------      ----- ------------  ---------------
    38      2.055600   3 C  py              231      1.842951  16 O  s         
    66      1.737458   5 C  s                53     -1.698450   4 C  py        
    37      1.057720   3 C  px               36     -1.029243   3 C  s         
    21     -0.957737   2 O  s                68     -0.931200   5 C  py        
    51     -0.859610   4 C  s                69      0.803983   5 C  pz        

 Vector  123  Occ=0.000000D+00  E= 4.840579D-01
              MO Center= -2.1D-01, -3.1D-01,  1.8D-02, r^2= 8.3D+00
   Bfn.  Coefficient  Atom+Function         Bfn.  Coefficient  Atom+Function  
  ----- ------------  ---------------      ----- ------------  ---------------
    81      1.117916   6 C  s                 8     -0.735325   1 C  py        
     7      0.573175   1 C  px               37      0.505701   3 C  px        
    83     -0.466480   6 C  py              171      0.455229  12 C  s         
    82      0.435575   6 C  px               21     -0.426572   2 O  s         
   247      0.403659  17 C  px                9     -0.367003   1 C  pz        

 Vector  124  Occ=0.000000D+00  E= 4.894767D-01
              MO Center= -2.9D-01, -3.2D-01, -4.6D-01, r^2= 8.2D+00
   Bfn.  Coefficient  Atom+Function         Bfn.  Coefficient  Atom+Function  
  ----- ------------  ---------------      ----- ------------  ---------------
     8      1.177556   1 C  py               21      0.783960   2 O  s         
    83     -0.684899   6 C  py               66     -0.653705   5 C  s         
   141      0.583100  10 C  s                82     -0.490475   6 C  px        
     4     -0.445476   1 C  py              126     -0.444045   9 C  s         
    98     -0.432386   7 C  py                7      0.430214   1 C  px        

 Vector  125  Occ=0.000000D+00  E= 5.000590D-01
              MO Center= -2.5D-02,  1.2D+00,  2.4D-02, r^2= 1.1D+01
   Bfn.  Coefficient  Atom+Function         Bfn.  Coefficient  Atom+Function  
  ----- ------------  ---------------      ----- ------------  ---------------
   127      0.691944   9 C  px               53     -0.449090   4 C  py        
   111      0.442690   8 C  s               262     -0.433945  18 C  px        
   157      0.424181  11 C  px              248      0.396080  17 C  py        
   186      0.390437  13 C  s                36     -0.387174   3 C  s         
    37      0.374086   3 C  px              218     -0.375548  15 C  py        


 center of mass
 --------------
 x =   0.05029216 y =  -0.12656066 z =  -0.01866117

 moments of inertia (a.u.)
 ------------------
        4604.364028604383           0.000000000001           0.000000000001
           0.000000000001        3886.054398405559           0.000000000000
           0.000000000001           0.000000000000        7064.930861251872

     Multipole analysis of the density
     ---------------------------------

     L   x y z        total         alpha         beta         nuclear
     -   - - -        -----         -----         ----         -------
     0   0 0 0     -0.000000    -76.000000    -76.000000    152.000000

     1   1 0 0     -0.360686     -0.180343     -0.180343     -0.000000
     1   0 1 0      2.129231      1.064616      1.064616     -0.000000
     1   0 0 1     -0.020797     -0.010398     -0.010398     -0.000000

     2   2 0 0    -81.866853   -956.719193   -956.719193   1831.571533
     2   1 1 0      2.224196      3.063897      3.063897     -3.903598
     2   1 0 1      1.184704      0.971972      0.971972     -0.759239
     2   0 2 0   -101.166526  -1134.068965  -1134.068965   2166.971403
     2   0 1 1     -3.727171     16.663251     16.663251    -37.053672
     2   0 0 2    -88.782036   -256.068157   -256.068157    423.354277


          -----------------------
          Electric field gradient
          -----------------------

 1 a.u. = 0.324123 10**(16) esu/cm**3  ( or statvolts/cm**2 ) = 0.97174 10**(22) v/m**2 


 ------------------------------------------------------------
   Atom      X         Y         Z
 ------------------------------------------------------------
    1 C    1.39093  -1.43024  -1.99656
 ------------------------------------------------------------

 Electric field gradient in molecular frame (a.u.)
         XX             YY             ZZ             XY             XZ             YZ
 ------------------------------------------------------------------------------------------
       -0.105973      -0.227622       0.333594      -0.119387      -0.037081       0.113640

 Principal components (a.u.) and orientation 
 of principal axis w.r.t. absolute frame                      Asymmetry parameter eta
 --------------------------------------------------------------------------------------
        0.363531      -0.310566      -0.052964                       0.708611

       -0.130524       0.483032       0.865819
        0.212520       0.866623      -0.451442
        0.968400      -0.125080       0.215769
  

 ------------------------------------------------------------
   Atom      X         Y         Z
 ------------------------------------------------------------
    2 O    1.31494  -4.08347  -1.42376
 ------------------------------------------------------------

 Electric field gradient in molecular frame (a.u.)
         XX             YY             ZZ             XY             XZ             YZ
 ------------------------------------------------------------------------------------------
       -0.125569      -1.030313       1.155882      -0.798810       0.025306       0.645797

 Principal components (a.u.) and orientation 
 of principal axis w.r.t. absolute frame                      Asymmetry parameter eta
 --------------------------------------------------------------------------------------
       -1.615490       1.360126       0.255364                       0.683856

        0.465189      -0.147146       0.872896
        0.861166       0.303499      -0.407776
       -0.204920       0.941401       0.267902
  

 ------------------------------------------------------------
   Atom      X         Y         Z
 ------------------------------------------------------------
    3 C   -0.90447  -5.28297  -1.08637
 ------------------------------------------------------------

 Electric field gradient in molecular frame (a.u.)
         XX             YY             ZZ             XY             XZ             YZ
 ------------------------------------------------------------------------------------------
        0.007029       0.234637      -0.241666      -0.121206      -0.169301       0.180531

 Principal components (a.u.) and orientation 
 of principal axis w.r.t. absolute frame                      Asymmetry parameter eta
 --------------------------------------------------------------------------------------
        0.377174      -0.349843      -0.027331                       0.855076

       -0.434877       0.361467       0.824757
        0.825491      -0.205919       0.525512
        0.359788       0.909362      -0.208838
  

 ------------------------------------------------------------
   Atom      X         Y         Z
 ------------------------------------------------------------
    4 C   -3.02617  -3.83374   0.17638
 ------------------------------------------------------------

 Electric field gradient in molecular frame (a.u.)
         XX             YY             ZZ             XY             XZ             YZ
 ------------------------------------------------------------------------------------------
       -0.001900      -0.003506       0.005406       0.042815       0.041079       0.016360

 Principal components (a.u.) and orientation 
 of principal axis w.r.t. absolute frame                      Asymmetry parameter eta
 --------------------------------------------------------------------------------------
        0.067881      -0.052781      -0.015100                       0.555109

        0.647069      -0.756130      -0.097825
        0.516594       0.529170      -0.673135
        0.560743       0.385029       0.733021
  

 ------------------------------------------------------------
   Atom      X         Y         Z
 ------------------------------------------------------------
    5 C   -3.07441  -1.01889  -0.55273
 ------------------------------------------------------------

 Electric field gradient in molecular frame (a.u.)
         XX             YY             ZZ             XY             XZ             YZ
 ------------------------------------------------------------------------------------------
       -0.020623      -0.001808       0.022432      -0.032239      -0.008840       0.003355

 Principal components (a.u.) and orientation 
 of principal axis w.r.t. absolute frame                      Asymmetry parameter eta
 --------------------------------------------------------------------------------------
       -0.045183       0.030560       0.014623                       0.352704

        0.803082      -0.456757      -0.382664
        0.591044       0.529056       0.608906
        0.075672       0.715173      -0.694839
  

 ------------------------------------------------------------
   Atom      X         Y         Z
 ------------------------------------------------------------
    6 C   -0.44456   0.19644  -0.41065
 ------------------------------------------------------------

 Electric field gradient in molecular frame (a.u.)
         XX             YY             ZZ             XY             XZ             YZ
 ------------------------------------------------------------------------------------------
        0.150522       0.172714      -0.323236       0.028871      -0.131881      -0.042039

 Principal components (a.u.) and orientation 
 of principal axis w.r.t. absolute frame                      Asymmetry parameter eta
 --------------------------------------------------------------------------------------
       -0.359584       0.218546       0.141039                       0.215545

        0.246465       0.717433      -0.651571
        0.063009       0.659026       0.749476
        0.967101      -0.225774       0.117222
  

 ------------------------------------------------------------
   Atom      X         Y         Z
 ------------------------------------------------------------
    7 C   -5.02046   0.50819   0.96354
 ------------------------------------------------------------

 Electric field gradient in molecular frame (a.u.)
         XX             YY             ZZ             XY             XZ             YZ
 ------------------------------------------------------------------------------------------
       -0.014064      -0.006967       0.021031       0.024386       0.038985      -0.013685

 Principal components (a.u.) and orientation 
 of principal axis w.r.t. absolute frame                      Asymmetry parameter eta
 --------------------------------------------------------------------------------------
       -0.055371       0.046305       0.009066                       0.672543

        0.732038       0.553288       0.397483
       -0.499714       0.039531       0.865288
       -0.463041       0.832051      -0.305424
  

 ------------------------------------------------------------
   Atom      X         Y         Z
 ------------------------------------------------------------
    8 C   -5.11011   3.25353   0.09304
 ------------------------------------------------------------

 Electric field gradient in molecular frame (a.u.)
         XX             YY             ZZ             XY             XZ             YZ
 ------------------------------------------------------------------------------------------
       -0.013981      -0.000983       0.014964      -0.001339      -0.012434       0.013374

 Principal components (a.u.) and orientation 
 of principal axis w.r.t. absolute frame                      Asymmetry parameter eta
 --------------------------------------------------------------------------------------
        0.025920      -0.019405      -0.006515                       0.497299

       -0.280770       0.881788       0.378971
        0.438411      -0.233423       0.867934
        0.853794       0.409835      -0.321048
  

 ------------------------------------------------------------
   Atom      X         Y         Z
 ------------------------------------------------------------
    9 C   -2.50287   4.55209   0.17300
 ------------------------------------------------------------

 Electric field gradient in molecular frame (a.u.)
         XX             YY             ZZ             XY             XZ             YZ
 ------------------------------------------------------------------------------------------
       -0.015810      -0.023781       0.039591       0.021611       0.026013      -0.012404

 Principal components (a.u.) and orientation 
 of principal axis w.r.t. absolute frame                      Asymmetry parameter eta
 --------------------------------------------------------------------------------------
        0.050085      -0.049693      -0.000392                       0.984359

        0.351218      -0.662600       0.661520
       -0.054205       0.690955       0.720862
        0.934723       0.289037      -0.206759
  

 ------------------------------------------------------------
   Atom      X         Y         Z
 ------------------------------------------------------------
   10 C   -0.53605   2.98623  -1.36490
 ------------------------------------------------------------

 Electric field gradient in molecular frame (a.u.)
         XX             YY             ZZ             XY             XZ             YZ
 ------------------------------------------------------------------------------------------
        0.023537      -0.047555       0.024019      -0.004577       0.006933       0.020787

 Principal components (a.u.) and orientation 
 of principal axis w.r.t. absolute frame                      Asymmetry parameter eta
 --------------------------------------------------------------------------------------
       -0.053658       0.032984       0.020674                       0.229429

        0.080729       0.521448       0.849456
        0.961033       0.185333      -0.205102
       -0.264382       0.832913      -0.486167
  

 ------------------------------------------------------------
   Atom      X         Y         Z
 ------------------------------------------------------------
   11 C    2.10945   4.23082  -1.46994
 ------------------------------------------------------------

 Electric field gradient in molecular frame (a.u.)
         XX             YY             ZZ             XY             XZ             YZ
 ------------------------------------------------------------------------------------------
       -0.038939       0.025380       0.013559      -0.028237      -0.033789       0.030694

 Principal components (a.u.) and orientation 
 of principal axis w.r.t. absolute frame                      Asymmetry parameter eta
 --------------------------------------------------------------------------------------
        0.068330      -0.057650      -0.010680                       0.687398

       -0.376410       0.916496       0.135463
        0.689606       0.179528       0.701579
        0.618675       0.357498      -0.699598
  

 ------------------------------------------------------------
   Atom      X         Y         Z
 ------------------------------------------------------------
   12 C    4.02865   3.38482   0.53431
 ------------------------------------------------------------

 Electric field gradient in molecular frame (a.u.)
         XX             YY             ZZ             XY             XZ             YZ
 ------------------------------------------------------------------------------------------
        0.020388      -0.063807       0.043419       0.015638      -0.028248       0.009450

 Principal components (a.u.) and orientation 
 of principal axis w.r.t. absolute frame                      Asymmetry parameter eta
 --------------------------------------------------------------------------------------
       -0.068573       0.062414       0.006158                       0.820383

       -0.213082      -0.559697       0.800834
        0.967608      -0.007301       0.252353
       -0.135395       0.828665       0.543123
  

 ------------------------------------------------------------
   Atom      X         Y         Z
 ------------------------------------------------------------
   13 C    4.42041   0.49455   0.63112
 ------------------------------------------------------------

 Electric field gradient in molecular frame (a.u.)
         XX             YY             ZZ             XY             XZ             YZ
 ------------------------------------------------------------------------------------------
        0.127038       0.168408      -0.295446      -0.202175       0.124839      -0.045769

 Principal components (a.u.) and orientation 
 of principal axis w.r.t. absolute frame                      Asymmetry parameter eta
 --------------------------------------------------------------------------------------
        0.371970      -0.329782      -0.042188                       0.773166

       -0.678418      -0.272723       0.682181
        0.713329      -0.022312       0.700474
       -0.175815       0.961834       0.209678
  

 ------------------------------------------------------------
   Atom      X         Y         Z
 ------------------------------------------------------------
   14 O    3.95799  -0.58574  -1.80203
 ------------------------------------------------------------

 Electric field gradient in molecular frame (a.u.)
         XX             YY             ZZ             XY             XZ             YZ
 ------------------------------------------------------------------------------------------
       -0.794004       1.095694      -0.301690      -0.987574      -0.453878      -0.954273

 Principal components (a.u.) and orientation 
 of principal axis w.r.t. absolute frame                      Asymmetry parameter eta
 --------------------------------------------------------------------------------------
        1.778921      -1.713794      -0.065127                       0.926779

       -0.281642       0.728576      -0.624383
        0.893964       0.435641       0.105096
       -0.348578       0.528577       0.774016
  

 ------------------------------------------------------------
   Atom      X         Y         Z
 ------------------------------------------------------------
   15 C    7.14007  -0.13113   1.35964
 ------------------------------------------------------------

 Electric field gradient in molecular frame (a.u.)
         XX             YY             ZZ             XY             XZ             YZ
 ------------------------------------------------------------------------------------------
       -0.084108       0.055119       0.028989       0.024778      -0.020141       0.008137

 Principal components (a.u.) and orientation 
 of principal axis w.r.t. absolute frame                      Asymmetry parameter eta
 --------------------------------------------------------------------------------------
       -0.092113       0.060147       0.031966                       0.305940

        0.969676       0.145190      -0.196590
       -0.172746       0.976202      -0.131101
        0.172877       0.161086       0.971681
  

 ------------------------------------------------------------
   Atom      X         Y         Z
 ------------------------------------------------------------
   16 O   -1.11741  -7.53958  -1.59164
 ------------------------------------------------------------

 Electric field gradient in molecular frame (a.u.)
         XX             YY             ZZ             XY             XZ             YZ
 ------------------------------------------------------------------------------------------
        1.352281      -0.731975      -0.620307      -0.136030      -0.848911       0.035696

 Principal components (a.u.) and orientation 
 of principal axis w.r.t. absolute frame                      Asymmetry parameter eta
 --------------------------------------------------------------------------------------
        1.675441      -0.936306      -0.739134                       0.117683

        0.936055       0.350586       0.029821
       -0.058037       0.070250       0.995840
       -0.347033       0.933892      -0.086105
  

 ------------------------------------------------------------
   Atom      X         Y         Z
 ------------------------------------------------------------
   17 C   -2.96786  -4.45029   3.00088
 ------------------------------------------------------------

 Electric field gradient in molecular frame (a.u.)
         XX             YY             ZZ             XY             XZ             YZ
 ------------------------------------------------------------------------------------------
        0.049050       0.050923      -0.099973       0.016765       0.018626       0.041020

 Principal components (a.u.) and orientation 
 of principal axis w.r.t. absolute frame                      Asymmetry parameter eta
 --------------------------------------------------------------------------------------
       -0.111628       0.077305       0.034323                       0.385040

       -0.087668       0.607220       0.789683
       -0.235230       0.757697      -0.608739
        0.967978       0.239123      -0.076411
  

 ------------------------------------------------------------
   Atom      X         Y         Z
 ------------------------------------------------------------
   18 C   -2.81998   7.26810  -0.79317
 ------------------------------------------------------------

 Electric field gradient in molecular frame (a.u.)
         XX             YY             ZZ             XY             XZ             YZ
 ------------------------------------------------------------------------------------------
        0.019380      -0.022336       0.002956       0.014527      -0.008447       0.017027

 Principal components (a.u.) and orientation 
 of principal axis w.r.t. absolute frame                      Asymmetry parameter eta
 --------------------------------------------------------------------------------------
       -0.035983       0.024535       0.011448                       0.363701

       -0.290058       0.954467       0.069707
        0.852159       0.224444       0.472706
       -0.435537      -0.196514       0.878459
  

 ------------------------------------------------------------
   Atom      X         Y         Z
 ------------------------------------------------------------
   19 O    2.84163  -0.66888   2.49781
 ------------------------------------------------------------

 Electric field gradient in molecular frame (a.u.)
         XX             YY             ZZ             XY             XZ             YZ
 ------------------------------------------------------------------------------------------
       -2.363983       1.347070       1.016913       0.997388       0.397412       1.230923

 Principal components (a.u.) and orientation 
 of principal axis w.r.t. absolute frame                      Asymmetry parameter eta
 --------------------------------------------------------------------------------------
        2.631075      -2.617281      -0.013794                       0.989515

        0.200391       0.971341      -0.127831
        0.754631      -0.236243      -0.612145
        0.624801      -0.026203       0.780344
  

 ------------------------------------------------------------
   Atom      X         Y         Z
 ------------------------------------------------------------
   20 O    0.28331   0.32519   2.21302
 ------------------------------------------------------------

 Electric field gradient in molecular frame (a.u.)
         XX             YY             ZZ             XY             XZ             YZ
 ------------------------------------------------------------------------------------------
       -1.797243       2.028890      -0.231647       1.576463      -0.817696      -0.167159

 Principal components (a.u.) and orientation 
 of principal axis w.r.t. absolute frame                      Asymmetry parameter eta
 --------------------------------------------------------------------------------------
        2.662065      -2.582802      -0.079264                       0.940449

        0.354246       0.907541      -0.225566
        0.922486      -0.299566       0.243473
       -0.153390       0.294331       0.943314
  

 ------------------------------------------------------------
   Atom      X         Y         Z
 ------------------------------------------------------------
   21 H    0.90118  -1.27693  -4.00453
 ------------------------------------------------------------

 Electric field gradient in molecular frame (a.u.)
         XX             YY             ZZ             XY             XZ             YZ
 ------------------------------------------------------------------------------------------
        0.107721       0.129370      -0.237091       0.006034      -0.096225       0.032800

 Principal components (a.u.) and orientation 
 of principal axis w.r.t. absolute frame                      Asymmetry parameter eta
 --------------------------------------------------------------------------------------
       -0.264932       0.134894       0.130038                       0.018329

        0.250406       0.710125       0.658042
       -0.084063      -0.661181       0.745502
        0.964484      -0.241995      -0.105869
  

 ------------------------------------------------------------
   Atom      X         Y         Z
 ------------------------------------------------------------
   22 H   -4.78407  -4.64688  -0.57757
 ------------------------------------------------------------

 Electric field gradient in molecular frame (a.u.)
         XX             YY             ZZ             XY             XZ             YZ
 ------------------------------------------------------------------------------------------
       -0.155936       0.075027       0.080909      -0.131979      -0.124928      -0.055788

 Principal components (a.u.) and orientation 
 of principal axis w.r.t. absolute frame                      Asymmetry parameter eta
 --------------------------------------------------------------------------------------
       -0.269278       0.135452       0.133826                       0.006036

        0.848500      -0.528088      -0.034223
        0.384211       0.659218      -0.646385
        0.363908       0.535309       0.762244
  

 ------------------------------------------------------------
   Atom      X         Y         Z
 ------------------------------------------------------------
   23 H   -3.66560  -0.95117  -2.54733
 ------------------------------------------------------------

 Electric field gradient in molecular frame (a.u.)
         XX             YY             ZZ             XY             XZ             YZ
 ------------------------------------------------------------------------------------------
        0.101142       0.133530      -0.234672       0.003274      -0.107323       0.013117

 Principal components (a.u.) and orientation 
 of principal axis w.r.t. absolute frame                      Asymmetry parameter eta
 --------------------------------------------------------------------------------------
       -0.266497       0.134161       0.132336                       0.006848

        0.280346      -0.288275       0.915589
       -0.033750       0.950289       0.309534
        0.959306       0.117677      -0.256680
  

 ------------------------------------------------------------
   Atom      X         Y         Z
 ------------------------------------------------------------
   24 H   -4.57822   0.48000   2.98689
 ------------------------------------------------------------

 Electric field gradient in molecular frame (a.u.)
         XX             YY             ZZ             XY             XZ             YZ
 ------------------------------------------------------------------------------------------
        0.123224       0.137116      -0.260341       0.002662      -0.085502       0.006302

 Principal components (a.u.) and orientation 
 of principal axis w.r.t. absolute frame                      Asymmetry parameter eta
 --------------------------------------------------------------------------------------
       -0.278646       0.141787       0.136859                       0.017684

        0.208179       0.941996      -0.263259
       -0.016156       0.272431       0.962040
        0.977957      -0.196023       0.071933
  

 ------------------------------------------------------------
   Atom      X         Y         Z
 ------------------------------------------------------------
   25 H   -6.90022  -0.33617   0.74652
 ------------------------------------------------------------

 Electric field gradient in molecular frame (a.u.)
         XX             YY             ZZ             XY             XZ             YZ
 ------------------------------------------------------------------------------------------
       -0.206836       0.068172       0.138664      -0.156113      -0.040242      -0.020015

 Principal components (a.u.) and orientation 
 of principal axis w.r.t. absolute frame                      Asymmetry parameter eta
 --------------------------------------------------------------------------------------
       -0.282160       0.143980       0.138180                       0.020557

        0.905988       0.031498      -0.422129
        0.409783      -0.315276       0.855966
        0.106126       0.948477       0.298544
  

 ------------------------------------------------------------
   Atom      X         Y         Z
 ------------------------------------------------------------
   26 H   -6.44787   4.28980   1.29063
 ------------------------------------------------------------

 Electric field gradient in molecular frame (a.u.)
         XX             YY             ZZ             XY             XZ             YZ
 ------------------------------------------------------------------------------------------
       -0.033039       0.031846       0.001193       0.134861       0.158146      -0.122515

 Principal components (a.u.) and orientation 
 of principal axis w.r.t. absolute frame                      Asymmetry parameter eta
 --------------------------------------------------------------------------------------
       -0.281077       0.143311       0.137766                       0.019728

        0.642246       0.594342       0.484023
       -0.503172      -0.149448       0.851166
       -0.578220       0.790204      -0.203074
  

 ------------------------------------------------------------
   Atom      X         Y         Z
 ------------------------------------------------------------
   27 H   -5.86580   3.32553  -1.83802
 ------------------------------------------------------------

 Electric field gradient in molecular frame (a.u.)
         XX             YY             ZZ             XY             XZ             YZ
 ------------------------------------------------------------------------------------------
        0.086101       0.138441      -0.224541       0.003529      -0.141467       0.014578

 Principal components (a.u.) and orientation 
 of principal axis w.r.t. absolute frame                      Asymmetry parameter eta
 --------------------------------------------------------------------------------------
       -0.279838       0.142106       0.137732                       0.015633

        0.360650       0.782941       0.506888
       -0.035525      -0.531537       0.846290
        0.932024      -0.323222      -0.163884
  

 ------------------------------------------------------------
   Atom      X         Y         Z
 ------------------------------------------------------------
   28 H   -1.88844   4.66342   2.15129
 ------------------------------------------------------------

 Electric field gradient in molecular frame (a.u.)
         XX             YY             ZZ             XY             XZ             YZ
 ------------------------------------------------------------------------------------------
        0.101854       0.136109      -0.237964      -0.008044      -0.115283      -0.022376

 Principal components (a.u.) and orientation 
 of principal axis w.r.t. absolute frame                      Asymmetry parameter eta
 --------------------------------------------------------------------------------------
       -0.274755       0.138498       0.136257                       0.008156

        0.293340      -0.655984       0.695440
        0.057714       0.738265       0.672037
        0.954265       0.156999      -0.254422
  

 ------------------------------------------------------------
   Atom      X         Y         Z
 ------------------------------------------------------------
   29 H   -1.22479   2.95601  -3.32742
 ------------------------------------------------------------

 Electric field gradient in molecular frame (a.u.)
         XX             YY             ZZ             XY             XZ             YZ
 ------------------------------------------------------------------------------------------
        0.090586       0.133587      -0.224173      -0.002869      -0.127299      -0.007094

 Principal components (a.u.) and orientation 
 of principal axis w.r.t. absolute frame                      Asymmetry parameter eta
 --------------------------------------------------------------------------------------
       -0.269357       0.135684       0.133674                       0.007462

        0.333501       0.929932       0.154934
        0.018968      -0.170928       0.985101
        0.942559      -0.325593      -0.074644
  

 ------------------------------------------------------------
   Atom      X         Y         Z
 ------------------------------------------------------------
   30 H    1.99204   6.29226  -1.43493
 ------------------------------------------------------------

 Electric field gradient in molecular frame (a.u.)
         XX             YY             ZZ             XY             XZ             YZ
 ------------------------------------------------------------------------------------------
        0.137699      -0.285310       0.147611       0.027853      -0.000920      -0.009897

 Principal components (a.u.) and orientation 
 of principal axis w.r.t. absolute frame                      Asymmetry parameter eta
 --------------------------------------------------------------------------------------
       -0.287358       0.148118       0.139240                       0.030894

       -0.065322      -0.177354       0.981977
        0.997609      -0.033855       0.060247
        0.022560       0.983565       0.179141
  

 ------------------------------------------------------------
   Atom      X         Y         Z
 ------------------------------------------------------------
   31 H    2.92298   3.80445  -3.33337
 ------------------------------------------------------------

 Electric field gradient in molecular frame (a.u.)
         XX             YY             ZZ             XY             XZ             YZ
 ------------------------------------------------------------------------------------------
        0.069896       0.125143      -0.195040       0.029762       0.141402      -0.076898

 Principal components (a.u.) and orientation 
 of principal axis w.r.t. absolute frame                      Asymmetry parameter eta
 --------------------------------------------------------------------------------------
       -0.273365       0.143045       0.130320                       0.046550

       -0.387953      -0.161952       0.907339
        0.202481       0.945416       0.255323
        0.899163      -0.282772       0.333985
  

 ------------------------------------------------------------
   Atom      X         Y         Z
 ------------------------------------------------------------
   32 H    3.48100   4.11093   2.39646
 ------------------------------------------------------------

 Electric field gradient in molecular frame (a.u.)
         XX             YY             ZZ             XY             XZ             YZ
 ------------------------------------------------------------------------------------------
        0.114405       0.087352      -0.201758       0.041336       0.097635      -0.130585

 Principal components (a.u.) and orientation 
 of principal axis w.r.t. absolute frame                      Asymmetry parameter eta
 --------------------------------------------------------------------------------------
       -0.280447       0.144512       0.135936                       0.030581

       -0.259216       0.867083      -0.425410
        0.348886       0.494788       0.795904
        0.900603       0.057892      -0.430770
  

 ------------------------------------------------------------
   Atom      X         Y         Z
 ------------------------------------------------------------
   33 H    5.82008   4.30868   0.04349
 ------------------------------------------------------------

 Electric field gradient in molecular frame (a.u.)
         XX             YY             ZZ             XY             XZ             YZ
 ------------------------------------------------------------------------------------------
       -0.175299       0.054955       0.120344      -0.155660       0.084671       0.046117

 Principal components (a.u.) and orientation 
 of principal axis w.r.t. absolute frame                      Asymmetry parameter eta
 --------------------------------------------------------------------------------------
       -0.277145       0.144506       0.132638                       0.042823

        0.866994       0.086001      -0.490842
        0.439092       0.333904       0.834090
       -0.235627       0.938676      -0.251731
  

 ------------------------------------------------------------
   Atom      X         Y         Z
 ------------------------------------------------------------
   34 H    7.40784  -2.18359   1.45572
 ------------------------------------------------------------

 Electric field gradient in molecular frame (a.u.)
         XX             YY             ZZ             XY             XZ             YZ
 ------------------------------------------------------------------------------------------
        0.129981      -0.274390       0.144409       0.054390      -0.003724       0.020128

 Principal components (a.u.) and orientation 
 of principal axis w.r.t. absolute frame                      Asymmetry parameter eta
 --------------------------------------------------------------------------------------
       -0.282557       0.145521       0.137036                       0.030030

       -0.130986      -0.130323       0.982781
        0.990230       0.030621       0.136039
       -0.047823       0.990999       0.125039
  

 ------------------------------------------------------------
   Atom      X         Y         Z
 ------------------------------------------------------------
   35 H    8.48459   0.59116  -0.03832
 ------------------------------------------------------------

 Electric field gradient in molecular frame (a.u.)
         XX             YY             ZZ             XY             XZ             YZ
 ------------------------------------------------------------------------------------------
       -0.038236       0.090910      -0.052675      -0.096140       0.185997       0.107370

 Principal components (a.u.) and orientation 
 of principal axis w.r.t. absolute frame                      Asymmetry parameter eta
 --------------------------------------------------------------------------------------
       -0.286558       0.148742       0.137816                       0.038128

       -0.644593       0.158785       0.747855
       -0.356546       0.802871      -0.477780
        0.676295       0.574618       0.460910
  

 ------------------------------------------------------------
   Atom      X         Y         Z
 ------------------------------------------------------------
   36 H    7.61462   0.63603   3.22213
 ------------------------------------------------------------

 Electric field gradient in molecular frame (a.u.)
         XX             YY             ZZ             XY             XZ             YZ
 ------------------------------------------------------------------------------------------
        0.117505       0.084407      -0.201912      -0.033776      -0.089134      -0.147433

 Principal components (a.u.) and orientation 
 of principal axis w.r.t. absolute frame                      Asymmetry parameter eta
 --------------------------------------------------------------------------------------
       -0.286702       0.148237       0.138464                       0.034088

        0.229382       0.379953       0.896114
        0.377323       0.813957      -0.441703
        0.897224      -0.439443      -0.043342
  

 ------------------------------------------------------------
   Atom      X         Y         Z
 ------------------------------------------------------------
   37 H   -3.00927  -6.50146   3.29254
 ------------------------------------------------------------

 Electric field gradient in molecular frame (a.u.)
         XX             YY             ZZ             XY             XZ             YZ
 ------------------------------------------------------------------------------------------
        0.144440      -0.273254       0.128814      -0.010342       0.002607       0.058751

 Principal components (a.u.) and orientation 
 of principal axis w.r.t. absolute frame                      Asymmetry parameter eta
 --------------------------------------------------------------------------------------
       -0.281927       0.144867       0.137060                       0.027690

        0.024871       0.989222      -0.144294
        0.989596      -0.003902       0.143820
       -0.141707       0.146369       0.979028
  

 ------------------------------------------------------------
   Atom      X         Y         Z
 ------------------------------------------------------------
   38 H   -1.25257  -3.76070   3.92146
 ------------------------------------------------------------

 Electric field gradient in molecular frame (a.u.)
         XX             YY             ZZ             XY             XZ             YZ
 ------------------------------------------------------------------------------------------
       -0.151688       0.101044       0.050644      -0.119888      -0.157466      -0.063645

 Principal components (a.u.) and orientation 
 of principal axis w.r.t. absolute frame                      Asymmetry parameter eta
 --------------------------------------------------------------------------------------
       -0.285359       0.148905       0.136455                       0.043630

        0.828651      -0.347299      -0.438999
        0.331406       0.936422      -0.115257
        0.451117      -0.049979       0.891064
  

 ------------------------------------------------------------
   Atom      X         Y         Z
 ------------------------------------------------------------
   39 H   -4.60807  -3.67190   3.98823
 ------------------------------------------------------------

 Electric field gradient in molecular frame (a.u.)
         XX             YY             ZZ             XY             XZ             YZ
 ------------------------------------------------------------------------------------------
       -0.128426       0.084379       0.044047       0.134713       0.163591      -0.075895

 Principal components (a.u.) and orientation 
 of principal axis w.r.t. absolute frame                      Asymmetry parameter eta
 --------------------------------------------------------------------------------------
       -0.290795       0.150411       0.140384                       0.034484

        0.793770       0.534380       0.290462
       -0.380936       0.809087      -0.447511
       -0.474150       0.244574       0.845793
  

 ------------------------------------------------------------
   Atom      X         Y         Z
 ------------------------------------------------------------
   40 H   -3.14925   7.30440  -2.83583
 ------------------------------------------------------------

 Electric field gradient in molecular frame (a.u.)
         XX             YY             ZZ             XY             XZ             YZ
 ------------------------------------------------------------------------------------------
        0.136743       0.141496      -0.278239       0.001629      -0.068298       0.006373

 Principal components (a.u.) and orientation 
 of principal axis w.r.t. absolute frame                      Asymmetry parameter eta
 --------------------------------------------------------------------------------------
       -0.289290       0.147753       0.141537                       0.021487

        0.158329       0.982965      -0.093340
       -0.015204       0.096948       0.995173
        0.987269      -0.156145       0.030294
  

 ------------------------------------------------------------
   Atom      X         Y         Z
 ------------------------------------------------------------
   41 H   -4.42783   8.19317   0.12725
 ------------------------------------------------------------

 Electric field gradient in molecular frame (a.u.)
         XX             YY             ZZ             XY             XZ             YZ
 ------------------------------------------------------------------------------------------
       -0.115965       0.057260       0.058705       0.147937       0.151264      -0.083123

 Principal components (a.u.) and orientation 
 of principal axis w.r.t. absolute frame                      Asymmetry parameter eta
 --------------------------------------------------------------------------------------
       -0.286943       0.146592       0.140351                       0.021751

        0.777780       0.589922       0.216912
       -0.442165       0.268268       0.855875
       -0.446709       0.761594      -0.469496
  

 ------------------------------------------------------------
   Atom      X         Y         Z
 ------------------------------------------------------------
   42 H   -1.16134   8.42764  -0.37804
 ------------------------------------------------------------

 Electric field gradient in molecular frame (a.u.)
         XX             YY             ZZ             XY             XZ             YZ
 ------------------------------------------------------------------------------------------
       -0.139019       0.008239       0.130779      -0.195733      -0.070742      -0.047707

 Principal components (a.u.) and orientation 
 of principal axis w.r.t. absolute frame                      Asymmetry parameter eta
 --------------------------------------------------------------------------------------
       -0.291742       0.148238       0.143504                       0.016225

        0.806219      -0.284126      -0.518925
        0.557524       0.071420       0.827083
        0.197934       0.956123      -0.215987
  

 Task  times  cpu:      462.8s     wall:      464.5s


                                NWChem Input Module
                                -------------------


 Summary of allocated global arrays
-----------------------------------
  No active global arrays


                         GA Statistics for process    0
                         ------------------------------

       create   destroy   get      put      acc     scatter   gather  read&inc
calls:  210      210     5.15e+05 7366     3.81e+05    0        0     5629     
number of processes/call 1.00e+00 1.15e+00 1.00e+00 0.00e+00 0.00e+00
bytes total:             5.27e+08 6.03e+07 3.19e+08 0.00e+00 0.00e+00 4.50e+04
bytes remote:            1.14e+08 2.04e+07 5.37e+07 0.00e+00 0.00e+00 0.00e+00
Max memory consumed for GA by this process: 10446976 bytes

MA_summarize_allocated_blocks: starting scan ...
MA_summarize_allocated_blocks: scan completed: 0 heap blocks, 0 stack blocks
MA usage statistics:

	allocation statistics:
					      heap	     stack
					      ----	     -----
	current number of blocks	         0	         0
	maximum number of blocks	        22	        51
	current total bytes		         0	         0
	maximum total bytes		   9712496	  22540232
	maximum total K-bytes		      9713	     22541
	maximum total M-bytes		        10	        23


                                     CITATION
                                     --------
                Please cite the following reference when publishing
                           results obtained with NWChem:

                 M. Valiev, E.J. Bylaska, N. Govind, K. Kowalski,
              T.P. Straatsma, H.J.J. van Dam, D. Wang, J. Nieplocha,
                        E. Apra, T.L. Windus, W.A. de Jong
                 "NWChem: a comprehensive and scalable open-source
                  solution for large scale molecular simulations"
                      Comput. Phys. Commun. 181, 1477 (2010)
                           doi:10.1016/j.cpc.2010.04.018

                                      AUTHORS
                                      -------
          E. Apra, E. J. Bylaska, W. A. de Jong, N. Govind, K. Kowalski,
       T. P. Straatsma, M. Valiev, H. J. J. van Dam, D. Wang, T. L. Windus,
        J. Hammond, J. Autschbach, K. Bhaskaran-Nair, J. Brabec, K. Lopata,
       S. A. Fischer, S. Krishnamoorthy, W. Ma, M. Klemm, O. Villa, Y. Chen,
    V. Anisimov, F. Aquino, S. Hirata, M. T. Hackler, T. Risthaus, M. Malagoli,
       A. Marenich, A. Otero-de-la-Roza, J. Mullin, P. Nichols, R. Peverati,
     J. Pittner, Y. Zhao, P.-D. Fan, A. Fonari, M. Williamson, R. J. Harrison,
       J. R. Rehr, M. Dupuis, D. Silverstein, D. M. A. Smith, J. Nieplocha,
        V. Tipparaju, M. Krishnan, B. E. Van Kuiken, A. Vazquez-Mayagoitia,
        L. Jensen, M. Swart, Q. Wu, T. Van Voorhis, A. A. Auer, M. Nooijen,
      L. D. Crosby, E. Brown, G. Cisneros, G. I. Fann, H. Fruchtl, J. Garza,
        K. Hirao, R. A. Kendall, J. A. Nichols, K. Tsemekhman, K. Wolinski,
     J. Anchell, D. E. Bernholdt, P. Borowski, T. Clark, D. Clerc, H. Dachsel,
   M. J. O. Deegan, K. Dyall, D. Elwood, E. Glendening, M. Gutowski, A. C. Hess,
         J. Jaffe, B. G. Johnson, J. Ju, R. Kobayashi, R. Kutteh, Z. Lin,
   R. Littlefield, X. Long, B. Meng, T. Nakajima, S. Niu, L. Pollack, M. Rosing,
   K. Glaesemann, G. Sandrone, M. Stave, H. Taylor, G. Thomas, J. H. van Lenthe,
                               A. T. Wong, Z. Zhang.

 Total times  cpu:      463.2s     wall:      464.9s
