# Supplementary material for: Reference-free NOE NMR analysis
Source: Chem Sci. 2020 Aug 31;11(36):9930–6. doi: 10.1039/d0sc02970j (PMC8162118; doi:10.1039/d0sc02970j)
Supplement: SC-011-D0SC02970J-s002 [file SC-011-D0SC02970J-s002.piz › artemisinin_structures/artemisin_RRSRRSS/artemisin_RRSRRSS_b36311.out.xyz]

42
./artemisin_RRSRRSS_b36311.out
C          0.73605       -0.75685       -1.05653
O          0.69583       -2.16088       -0.75342
C         -0.47863       -2.79563       -0.57488
C         -1.60138       -2.02873        0.09333
C         -1.62691       -0.53917       -0.29249
C         -0.23525        0.10395       -0.21730
C         -2.65671        0.26892        0.50988
C         -2.70415        1.72169        0.04924
C         -1.32446        2.40886        0.09155
C         -0.28366        1.58024       -0.72227
C          1.11627        2.23885       -0.77786
C          2.13187        1.79117        0.28275
C          2.33918        0.26170        0.33397
O          2.09448       -0.30996       -0.95360
C          3.77836       -0.06939        0.71949
O         -0.59131       -3.98977       -0.84226
C         -1.57052       -2.35499        1.58800
C         -1.49227        3.84611       -0.41973
O          1.50373       -0.35396        1.32178
O          0.14992        0.17208        1.17108
H          0.47688       -0.67572       -2.11911
H         -2.53162       -2.45902       -0.30564
H         -1.93975       -0.50334       -1.34799
H         -2.42269        0.25401        1.58059
H         -3.65144       -0.17789        0.39504
H         -3.41207        2.27007        0.68297
H         -3.10405        1.75979       -0.97264
H         -0.99932        2.46778        1.13841
H         -0.64813        1.56425       -1.76079
H          1.05414        3.32972       -0.75933
H          1.54677        2.01323       -1.76394
H          1.84207        2.17541        1.26815
H          3.07985        2.28006        0.02301
H          3.92006       -1.15550        0.77033
H          4.48985        0.31283       -0.02028
H          4.02948        0.33658        1.70508
H         -1.59244       -3.44043        1.74234
H         -0.66283       -1.99008        2.07515
H         -2.43849       -1.94309        2.11048
H         -1.66651        3.86532       -1.50066
H         -2.34311        4.33564        0.06734
H         -0.61456        4.45972       -0.20005
