# Supplementary material for: Reference-free NOE NMR analysis
Source: Chem Sci. 2020 Aug 31;11(36):9930–6. doi: 10.1039/d0sc02970j (PMC8162118; doi:10.1039/d0sc02970j)
Supplement: SC-011-D0SC02970J-s002 [file SC-011-D0SC02970J-s002.piz › artemisinin_structures/artemisin_RSSSRSR/artemisin_RSSSRSR_b36311.nw]

start molecule

title molecule
 

geometry units angstroms print xyz autosym
  C       -7.09040        4.13910        2.19550
  O       -7.98250        3.63410        1.20380
  C       -9.18770        3.17810        1.60540
  C       -9.45790        3.13360        3.09690
  C       -8.22900        2.79070        3.98070
  C       -6.85700        3.10660        3.32240
  C       -8.28960        1.33060        4.45780
  C       -8.08410        0.31960        3.33270
  C       -6.98470        0.71560        2.32800
  C       -6.06630        1.81360        2.91460
  C       -4.83640        2.10120        2.03240
  C       -4.00910        3.31630        2.47270
  C       -4.82740        4.61810        2.53010
  O       -5.87920        4.56180        1.56460
  C       -3.94560        5.81410        2.17680
  O      -10.03560        2.83340        0.78730
  C      -10.14590        4.43310        3.52590
  C       -6.23300       -0.54420        1.88060
  O       -5.35470        4.88560        3.84050
  O       -6.01750        3.68360        4.35860
  H       -7.52440        5.06100        2.60000
  H      -10.20730        2.34130        3.23260
  H       -8.31210        3.39170        4.89810
  H       -9.24490        1.12990        4.95860
  H       -7.51890        1.17510        5.22440
  H       -9.02430        0.17930        2.78440
  H       -7.86310       -0.65220        3.79240
  H       -7.46930        1.11080        1.42860
  H       -5.63760        1.39620        3.84030
  H       -5.14960        2.23150        0.98850
  H       -4.16970        1.23000        2.03950
  H       -3.20020        3.41850        1.73770
  H       -3.53310        3.11910        3.44080
  H       -4.52600        6.74330        2.22150
  H       -3.11440        5.91710        2.88260
  H       -3.54750        5.73350        1.15970
  H      -11.00600        4.64950        2.88250
  H      -10.51180        4.35200        4.55510
  H       -9.47720        5.29630        3.47570
  H       -5.63060       -0.95690        2.69670
  H       -6.93600       -1.31780        1.55210
  H       -5.57030       -0.33490        1.03520
end
BASIS "ao basis" PRINT
* library 6-31G*
END
scf
 direct
end
dft
xc b3lyp
end
property
 efieldgrad
end
task dft property
