# Supplementary material for: Reference-free NOE NMR analysis
Source: Chem Sci. 2020 Aug 31;11(36):9930–6. doi: 10.1039/d0sc02970j (PMC8162118; doi:10.1039/d0sc02970j)
Supplement: SC-011-D0SC02970J-s002 [file SC-011-D0SC02970J-s002.piz › artemisinin_structures/artemisin_RSSSRSR/artemisin_RSSSRSR_b36311.out]

 argument  1 = artemisin_SRRSSRS/artemisin_SRRSSRS_b36311.nw
  Warning: test file already existed: ./molecule.dir_check_s.5
                                         
                                         


              Northwest Computational Chemistry Package (NWChem) 6.6
              ------------------------------------------------------


                    Environmental Molecular Sciences Laboratory
                       Pacific Northwest National Laboratory
                                Richland, WA 99352

                              Copyright (c) 1994-2015
                       Pacific Northwest National Laboratory
                            Battelle Memorial Institute

             NWChem is an open-source computational chemistry package
                        distributed under the terms of the
                      Educational Community License (ECL) 2.0
             A copy of the license is included with this distribution
                              in the LICENSE.TXT file

                                  ACKNOWLEDGMENT
                                  --------------

            This software and its documentation were developed at the
            EMSL at Pacific Northwest National Laboratory, a multiprogram
            national laboratory, operated for the U.S. Department of Energy
            by Battelle under Contract Number DE-AC05-76RL01830. Support
            for this work was provided by the Department of Energy Office
            of Biological and Environmental Research, Office of Basic
            Energy Sciences, and the Office of Advanced Scientific Computing.


           Job information
           ---------------

    hostname        = nmrserver1
    program         = /home/software/NWChem/bin/nwchem
    date            = Sun Jul 23 16:29:24 2017

    compiled        = Mon_Dec_26_22:57:25_2016
    source          = /home/software/src/nwchem-6.6
    nwchem branch   = 6.6
    nwchem revision = 27746
    ga revision     = 10594
    input           = artemisin_SRRSSRS/artemisin_SRRSSRS_b36311.nw
    prefix          = molecule.
    data base       = ./molecule.db
    status          = startup
    nproc           =        6
    time left       =     -1s


           Memory information
           ------------------

    heap     =   13107200 doubles =    100.0 Mbytes
    stack    =   13107197 doubles =    100.0 Mbytes
    global   =   26214400 doubles =    200.0 Mbytes (distinct from heap & stack)
    total    =   52428797 doubles =    400.0 Mbytes
    verify   = yes
    hardfail = no 


           Directory information
           ---------------------

  0 permanent = .
  0 scratch   = .


                                NWChem Input Module
                                -------------------


                                     molecule
                                     --------

 Scaling coordinates for geometry "geometry" by  1.889725989
 (inverse scale =  0.529177249)

 C1  symmetry detected

          ------
          auto-z
          ------


                             Geometry "geometry" -> ""
                             -------------------------

 Output coordinates in angstroms (scale by  1.889725989 to convert to a.u.)

  No.       Tag          Charge          X              Y              Z
 ---- ---------------- ---------- -------------- -------------- --------------
    1 C                    6.0000     1.10023086    -0.41535145    -0.46079908
    2 O                    8.0000     1.08954680     0.59991060    -1.46253014
    3 C                    6.0000     1.23131397     1.88318461    -1.06903873
    4 C                    6.0000     1.27854994     2.15720393     0.42168013
    5 C                    6.0000     0.38466999     1.23352253     1.29154757
    6 C                    6.0000     0.04822241    -0.13542638     0.63708780
    7 C                    6.0000    -0.89420710     1.96559236     1.72942420
    8 C                    6.0000    -1.85684179     2.23951517     0.57681758
    9 C                    6.0000    -1.98759162     1.07220777    -0.42078773
   10 C                    6.0000    -1.45289873    -0.24382666     0.19184512
   11 C                    6.0000    -1.74313367    -1.47573218    -0.68668609
   12 C                    6.0000    -1.05882230    -2.76635456    -0.21682526
   13 C                    6.0000     0.47177854    -2.64077355    -0.12151847
   14 O                    8.0000     0.93201410    -1.69069920    -1.08442300
   15 C                    6.0000     1.13423358    -3.97826554    -0.44567374
   16 O                    8.0000     1.33793858     2.78685826    -1.89308075
   17 C                    6.0000     2.73748535     2.17169827     0.88792324
   18 C                    6.0000    -3.44026082     0.98271366    -0.90458384
   19 O                    8.0000     0.91896957    -2.28436558     1.19747479
   20 O                    8.0000     0.14589609    -1.13684823     1.68542640
   21 H                    1.0000     2.10771728    -0.45212010    -0.03010773
   22 H                    1.0000     0.91848982     3.18891002     0.53869895
   23 H                    1.0000     0.93254786     1.03833467     2.22506828
   24 H                    1.0000    -0.64395241     2.91027306     2.22805251
   25 H                    1.0000    -1.40741313     1.36078859     2.48880965
   26 H                    1.0000    -1.53324635     3.13322095     0.02830232
   27 H                    1.0000    -2.83228799     2.49625337     1.00942657
   28 H                    1.0000    -1.39052506     1.31136071    -1.30749961
   29 H                    1.0000    -2.04451620    -0.42290291     1.10444985
   30 H                    1.0000    -1.45639364    -1.26769622    -1.72558009
   31 H                    1.0000    -2.82358020    -1.66497797    -0.70539609
   32 H                    1.0000    -1.32286370    -3.53787232    -0.95169364
   33 H                    1.0000    -1.47810240    -3.08862909     0.74391653
   34 H                    1.0000     2.22495018    -3.89186427    -0.37393113
   35 H                    1.0000     0.82386425    -4.75660851     0.25966956
   36 H                    1.0000     0.90493056    -4.30361415    -1.46598780
   37 H                    1.0000     3.34281927     2.82883740     0.25364922
   38 H                    1.0000     2.80823461     2.54322689     1.91586958
   39 H                    1.0000     3.19548576     1.17964592     0.85856758
   40 H                    1.0000    -4.10509970     0.64637061    -0.10203236
   41 H                    1.0000    -3.79332082     1.96033558    -1.25125693
   42 H                    1.0000    -3.53903092     0.29043292    -1.74640971

      Atomic Mass 
      ----------- 

      C                 12.000000
      O                 15.994910
      H                  1.007825


 Effective nuclear repulsion energy (a.u.)    1859.8711299281

            Nuclear Dipole moment (a.u.) 
            ----------------------------
        X                 Y               Z
 ---------------- ---------------- ----------------
    -0.0000000000     0.0000000000     0.0000000000


                                Z-matrix (autoz)
                                -------- 

 Units are Angstrom for bonds and degrees for angles

      Type          Name      I     J     K     L     M      Value
      ----------- --------  ----- ----- ----- ----- ----- ----------
    1 Stretch                  1     2                       1.42630
    2 Stretch                  1     6                       1.54610
    3 Stretch                  1    14                       1.42959
    4 Stretch                  1    21                       1.09630
    5 Stretch                  2     3                       1.34971
    6 Stretch                  3     4                       1.51643
    7 Stretch                  3    16                       1.22762
    8 Stretch                  4     5                       1.55206
    9 Stretch                  4    17                       1.53169
   10 Stretch                  4    22                       1.09898
   11 Stretch                  5     6                       1.55420
   12 Stretch                  5     7                       1.53727
   13 Stretch                  5    23                       1.09988
   14 Stretch                  6    10                       1.56951
   15 Stretch                  6    20                       1.45307
   16 Stretch                  7     8                       1.52650
   17 Stretch                  7    24                       1.09712
   18 Stretch                  7    25                       1.09810
   19 Stretch                  8     9                       1.54108
   20 Stretch                  8    26                       1.09740
   21 Stretch                  8    27                       1.09752
   22 Stretch                  9    10                       1.54698
   23 Stretch                  9    18                       1.53373
   24 Stretch                  9    28                       1.09542
   25 Stretch                 10    11                       1.54066
   26 Stretch                 10    29                       1.10224
   27 Stretch                 11    12                       1.53452
   28 Stretch                 11    30                       1.09763
   29 Stretch                 11    31                       1.09705
   30 Stretch                 12    13                       1.53870
   31 Stretch                 12    32                       1.09772
   32 Stretch                 12    33                       1.09667
   33 Stretch                 13    14                       1.42886
   34 Stretch                 13    15                       1.52735
   35 Stretch                 13    19                       1.43762
   36 Stretch                 15    34                       1.09648
   37 Stretch                 15    35                       1.09529
   38 Stretch                 15    36                       1.09520
   39 Stretch                 17    37                       1.09570
   40 Stretch                 17    38                       1.09531
   41 Stretch                 17    39                       1.09307
   42 Stretch                 18    40                       1.09509
   43 Stretch                 18    41                       1.09571
   44 Stretch                 18    42                       1.09439
   45 Stretch                 19    20                       1.46715
   46 Bend                     1     2     3               118.11445
   47 Bend                     1     6     5               108.13109
   48 Bend                     1     6    10               115.90182
   49 Bend                     1     6    20               109.98648
   50 Bend                     1    14    13               109.70080
   51 Bend                     2     1     6               111.39220
   52 Bend                     2     1    14               109.13294
   53 Bend                     2     1    21               107.85883
   54 Bend                     2     3     4               117.49500
   55 Bend                     2     3    16               120.88477
   56 Bend                     3     4     5               115.18091
   57 Bend                     3     4    17               109.30615
   58 Bend                     3     4    22               105.31393
   59 Bend                     4     3    16               121.61105
   60 Bend                     4     5     6               114.38515
   61 Bend                     4     5     7               110.81541
   62 Bend                     4     5    23               107.12269
   63 Bend                     4    17    37               110.83553
   64 Bend                     4    17    38               110.51235
   65 Bend                     4    17    39               112.47859
   66 Bend                     5     4    17               112.55709
   67 Bend                     5     4    22               108.07925
   68 Bend                     5     6    10               112.78875
   69 Bend                     5     6    20               106.77885
   70 Bend                     5     7     8               113.26600
   71 Bend                     5     7    24               110.47155
   72 Bend                     5     7    25               108.87444
   73 Bend                     6     1    14               113.03033
   74 Bend                     6     1    21               110.63455
   75 Bend                     6     5     7               111.05766
   76 Bend                     6     5    23               107.99434
   77 Bend                     6    10     9               112.59181
   78 Bend                     6    10    11               113.40101
   79 Bend                     6    10    29               106.83994
   80 Bend                     6    20    19               109.54240
   81 Bend                     7     5    23               104.90110
   82 Bend                     7     8     9               113.97680
   83 Bend                     7     8    26               109.73007
   84 Bend                     7     8    27               107.74770
   85 Bend                     8     7    24               109.42057
   86 Bend                     8     7    25               109.04254
   87 Bend                     8     9    10               111.02015
   88 Bend                     8     9    18               109.19320
   89 Bend                     8     9    28               108.20347
   90 Bend                     9     8    26               108.56137
   91 Bend                     9     8    27               110.91269
   92 Bend                     9    10    11               112.91031
   93 Bend                     9    10    29               106.29479
   94 Bend                     9    18    40               111.20901
   95 Bend                     9    18    41               110.66671
   96 Bend                     9    18    42               111.40977
   97 Bend                    10     6    20               102.78886
   98 Bend                    10     9    18               113.74384
   99 Bend                    10     9    28               108.53609
  100 Bend                    10    11    12               114.44983
  101 Bend                    10    11    30               109.81310
  102 Bend                    10    11    31               109.46246
  103 Bend                    11    10    29               103.95176
  104 Bend                    11    12    13               113.19864
  105 Bend                    11    12    32               106.19334
  106 Bend                    11    12    33               110.17615
  107 Bend                    12    11    30               109.43386
  108 Bend                    12    11    31               107.41736
  109 Bend                    12    13    14               109.44676
  110 Bend                    12    13    15               110.29351
  111 Bend                    12    13    19               112.73621
  112 Bend                    13    12    32               109.76104
  113 Bend                    13    12    33               110.48921
  114 Bend                    13    15    34               110.39907
  115 Bend                    13    15    35               111.26695
  116 Bend                    13    15    36               111.53381
  117 Bend                    13    19    20               109.58100
  118 Bend                    14     1    21               104.45330
  119 Bend                    14    13    15               107.42976
  120 Bend                    14    13    19               110.68641
  121 Bend                    15    13    19               106.07537
  122 Bend                    17     4    22               105.71025
  123 Bend                    18     9    28               105.88171
  124 Bend                    24     7    25               105.45906
  125 Bend                    26     8    27               105.58024
  126 Bend                    30    11    31               105.89246
  127 Bend                    32    12    33               106.73659
  128 Bend                    34    15    35               107.20183
  129 Bend                    34    15    36               107.01566
  130 Bend                    35    15    36               109.23913
  131 Bend                    37    17    38               107.70726
  132 Bend                    37    17    39               107.29474
  133 Bend                    38    17    39               107.81783
  134 Bend                    40    18    41               108.07639
  135 Bend                    40    18    42               108.33996
  136 Bend                    41    18    42               106.97440
  137 Torsion                  1     2     3     4          -4.85157
  138 Torsion                  1     2     3    16         174.06300
  139 Torsion                  1     6     5     4          20.52999
  140 Torsion                  1     6     5     7         146.87291
  141 Torsion                  1     6     5    23         -98.62147
  142 Torsion                  1     6    10     9         -85.86929
  143 Torsion                  1     6    10    11          43.88539
  144 Torsion                  1     6    10    29         157.80605
  145 Torsion                  1     6    20    19         -16.16102
  146 Torsion                  1    14    13    12          96.76950
  147 Torsion                  1    14    13    15        -143.47093
  148 Torsion                  1    14    13    19         -28.08103
  149 Torsion                  2     1     6     5         -59.94945
  150 Torsion                  2     1     6    10          67.79217
  151 Torsion                  2     1     6    20        -176.20164
  152 Torsion                  2     1    14    13        -159.60287
  153 Torsion                  2     3     4     5         -34.77662
  154 Torsion                  2     3     4    17          93.09157
  155 Torsion                  2     3     4    22        -153.74245
  156 Torsion                  3     2     1     6          54.27032
  157 Torsion                  3     2     1    14         179.76562
  158 Torsion                  3     2     1    21         -67.32115
  159 Torsion                  3     4     5     6          23.56129
  160 Torsion                  3     4     5     7        -102.90732
  161 Torsion                  3     4     5    23         143.20232
  162 Torsion                  3     4    17    37          50.49825
  163 Torsion                  3     4    17    38         169.82901
  164 Torsion                  3     4    17    39         -69.61532
  165 Torsion                  4     5     6    10        -108.97494
  166 Torsion                  4     5     6    20         138.84902
  167 Torsion                  4     5     7     8          69.04175
  168 Torsion                  4     5     7    24         -54.10900
  169 Torsion                  4     5     7    25        -169.46973
  170 Torsion                  5     4     3    16         146.31719
  171 Torsion                  5     4    17    37         179.82123
  172 Torsion                  5     4    17    38         -60.84801
  173 Torsion                  5     4    17    39          59.70766
  174 Torsion                  5     6     1    14         176.75028
  175 Torsion                  5     6     1    21          60.01462
  176 Torsion                  5     6    10     9          39.52897
  177 Torsion                  5     6    10    11         169.28365
  178 Torsion                  5     6    10    29         -76.79569
  179 Torsion                  5     6    20    19        -133.25954
  180 Torsion                  5     7     8     9          40.84076
  181 Torsion                  5     7     8    26         -81.13866
  182 Torsion                  5     7     8    27         164.38079
  183 Torsion                  6     1    14    13         -35.06225
  184 Torsion                  6     5     4    17        -102.65908
  185 Torsion                  6     5     4    22         140.97947
  186 Torsion                  6     5     7     8         -59.25096
  187 Torsion                  6     5     7    24         177.59829
  188 Torsion                  6     5     7    25          62.23756
  189 Torsion                  6    10     9     8         -58.14089
  190 Torsion                  6    10     9    18         178.23157
  191 Torsion                  6    10     9    28          60.66326
  192 Torsion                  6    10    11    12          42.12155
  193 Torsion                  6    10    11    30         -81.40343
  194 Torsion                  6    10    11    31         162.74646
  195 Torsion                  6    20    19    13         -45.34072
  196 Torsion                  7     5     4    17         130.87231
  197 Torsion                  7     5     4    22          14.51086
  198 Torsion                  7     5     6    10          17.36798
  199 Torsion                  7     5     6    20         -94.80806
  200 Torsion                  7     8     9    10          17.05480
  201 Torsion                  7     8     9    18         143.24771
  202 Torsion                  7     8     9    28        -101.94940
  203 Torsion                  8     7     5    23        -175.67447
  204 Torsion                  8     9    10    11         171.85325
  205 Torsion                  8     9    10    29          58.50923
  206 Torsion                  8     9    18    40         -69.44062
  207 Torsion                  8     9    18    41          50.69810
  208 Torsion                  8     9    18    42         169.58290
  209 Torsion                  9     8     7    24         164.56908
  210 Torsion                  9     8     7    25         -80.55332
  211 Torsion                  9    10     6    20         154.13973
  212 Torsion                  9    10    11    12         171.71520
  213 Torsion                  9    10    11    30          48.19022
  214 Torsion                  9    10    11    31         -67.65988
  215 Torsion                 10     6     1    14         -55.50810
  216 Torsion                 10     6     1    21        -172.24375
  217 Torsion                 10     6     5    23         131.87360
  218 Torsion                 10     6    20    19         107.83992
  219 Torsion                 10     9     8    26         139.67605
  220 Torsion                 10     9     8    27        -104.75384
  221 Torsion                 10     9    18    40          55.17403
  222 Torsion                 10     9    18    41         175.31275
  223 Torsion                 10     9    18    42         -65.80246
  224 Torsion                 10    11    12    13         -57.38272
  225 Torsion                 10    11    12    32        -177.87978
  226 Torsion                 10    11    12    33          66.89467
  227 Torsion                 11    10     6    20         -76.10559
  228 Torsion                 11    10     9    18          48.22571
  229 Torsion                 11    10     9    28         -69.34259
  230 Torsion                 11    12    13    14         -29.66846
  231 Torsion                 11    12    13    15        -147.65352
  232 Torsion                 11    12    13    19          93.98332
  233 Torsion                 12    11    10    29         -73.52197
  234 Torsion                 12    13    15    34        -179.75014
  235 Torsion                 12    13    15    35         -60.84732
  236 Torsion                 12    13    15    36          61.40888
  237 Torsion                 12    13    19    20         -49.07383
  238 Torsion                 13    12    11    30          66.34557
  239 Torsion                 13    12    11    31        -179.13419
  240 Torsion                 13    14     1    21          85.26976
  241 Torsion                 14     1     6    20          60.49809
  242 Torsion                 14    13    12    32          88.77975
  243 Torsion                 14    13    12    33        -153.77510
  244 Torsion                 14    13    15    34          61.03143
  245 Torsion                 14    13    15    35         179.93425
  246 Torsion                 14    13    15    36         -57.80955
  247 Torsion                 14    13    19    20          73.88875
  248 Torsion                 15    13    12    32         -29.20531
  249 Torsion                 15    13    12    33          88.23984
  250 Torsion                 15    13    19    20        -169.87841
  251 Torsion                 16     3     4    17         -85.81462
  252 Torsion                 16     3     4    22          27.35136
  253 Torsion                 17     4     5    23          16.98194
  254 Torsion                 18     9     8    26         -94.13105
  255 Torsion                 18     9     8    27          21.43906
  256 Torsion                 18     9    10    29         -65.11831
  257 Torsion                 19    13    12    32        -147.56848
  258 Torsion                 19    13    12    33         -30.12333
  259 Torsion                 19    13    15    34         -57.37944
  260 Torsion                 19    13    15    35          61.52338
  261 Torsion                 19    13    15    36        -176.22041
  262 Torsion                 20     6     1    21         -56.23757
  263 Torsion                 20     6     5    23          19.69756
  264 Torsion                 20     6    10    29          37.81507
  265 Torsion                 22     4     5    23         -99.37951
  266 Torsion                 22     4    17    37         -62.40904
  267 Torsion                 22     4    17    38          56.92171
  268 Torsion                 22     4    17    39         177.47738
  269 Torsion                 23     5     7    24          61.17478
  270 Torsion                 23     5     7    25         -54.18594
  271 Torsion                 24     7     8    26          42.58967
  272 Torsion                 24     7     8    27         -71.89089
  273 Torsion                 25     7     8    26         157.46726
  274 Torsion                 25     7     8    27          42.98671
  275 Torsion                 26     8     9    28          20.67185
  276 Torsion                 27     8     9    28         136.24196
  277 Torsion                 28     9    10    29         177.31338
  278 Torsion                 28     9    18    40         174.26739
  279 Torsion                 28     9    18    41         -65.59389
  280 Torsion                 28     9    18    42          53.29090
  281 Torsion                 29    10    11    30         162.95305
  282 Torsion                 29    10    11    31          47.10294
  283 Torsion                 30    11    12    32         -54.15149
  284 Torsion                 30    11    12    33        -169.37703
  285 Torsion                 31    11    12    32          60.36875
  286 Torsion                 31    11    12    33         -54.85679


            XYZ format geometry
            -------------------
    42
 geometry
 C                     1.10023086    -0.41535145    -0.46079908
 O                     1.08954680     0.59991060    -1.46253014
 C                     1.23131397     1.88318461    -1.06903873
 C                     1.27854994     2.15720393     0.42168013
 C                     0.38466999     1.23352253     1.29154757
 C                     0.04822241    -0.13542638     0.63708780
 C                    -0.89420710     1.96559236     1.72942420
 C                    -1.85684179     2.23951517     0.57681758
 C                    -1.98759162     1.07220777    -0.42078773
 C                    -1.45289873    -0.24382666     0.19184512
 C                    -1.74313367    -1.47573218    -0.68668609
 C                    -1.05882230    -2.76635456    -0.21682526
 C                     0.47177854    -2.64077355    -0.12151847
 O                     0.93201410    -1.69069920    -1.08442300
 C                     1.13423358    -3.97826554    -0.44567374
 O                     1.33793858     2.78685826    -1.89308075
 C                     2.73748535     2.17169827     0.88792324
 C                    -3.44026082     0.98271366    -0.90458384
 O                     0.91896957    -2.28436558     1.19747479
 O                     0.14589609    -1.13684823     1.68542640
 H                     2.10771728    -0.45212010    -0.03010773
 H                     0.91848982     3.18891002     0.53869895
 H                     0.93254786     1.03833467     2.22506828
 H                    -0.64395241     2.91027306     2.22805251
 H                    -1.40741313     1.36078859     2.48880965
 H                    -1.53324635     3.13322095     0.02830232
 H                    -2.83228799     2.49625337     1.00942657
 H                    -1.39052506     1.31136071    -1.30749961
 H                    -2.04451620    -0.42290291     1.10444985
 H                    -1.45639364    -1.26769622    -1.72558009
 H                    -2.82358020    -1.66497797    -0.70539609
 H                    -1.32286370    -3.53787232    -0.95169364
 H                    -1.47810240    -3.08862909     0.74391653
 H                     2.22495018    -3.89186427    -0.37393113
 H                     0.82386425    -4.75660851     0.25966956
 H                     0.90493056    -4.30361415    -1.46598780
 H                     3.34281927     2.82883740     0.25364922
 H                     2.80823461     2.54322689     1.91586958
 H                     3.19548576     1.17964592     0.85856758
 H                    -4.10509970     0.64637061    -0.10203236
 H                    -3.79332082     1.96033558    -1.25125693
 H                    -3.53903092     0.29043292    -1.74640971

 ==============================================================================
                                internuclear distances
 ------------------------------------------------------------------------------
       center one      |      center two      | atomic units |  angstroms
 ------------------------------------------------------------------------------
    2 O                |   1 C                |     2.69532  |     1.42630
    3 C                |   2 O                |     2.55059  |     1.34971
    4 C                |   3 C                |     2.86564  |     1.51643
    5 C                |   4 C                |     2.93296  |     1.55206
    6 C                |   1 C                |     2.92171  |     1.54610
    6 C                |   5 C                |     2.93701  |     1.55420
    7 C                |   5 C                |     2.90501  |     1.53727
    8 C                |   7 C                |     2.88467  |     1.52650
    9 C                |   8 C                |     2.91221  |     1.54108
   10 C                |   6 C                |     2.96594  |     1.56951
   10 C                |   9 C                |     2.92338  |     1.54698
   11 C                |  10 C                |     2.91143  |     1.54066
   12 C                |  11 C                |     2.89983  |     1.53452
   13 C                |  12 C                |     2.90772  |     1.53870
   14 O                |   1 C                |     2.70153  |     1.42959
   14 O                |  13 C                |     2.70016  |     1.42886
   15 C                |  13 C                |     2.88628  |     1.52735
   16 O                |   3 C                |     2.31986  |     1.22762
   17 C                |   4 C                |     2.89448  |     1.53169
   18 C                |   9 C                |     2.89832  |     1.53373
   19 O                |  13 C                |     2.71671  |     1.43762
   20 O                |   6 C                |     2.74590  |     1.45307
   21 H                |   1 C                |     2.07171  |     1.09630
   22 H                |   4 C                |     2.07677  |     1.09898
   23 H                |   5 C                |     2.07847  |     1.09988
   24 H                |   7 C                |     2.07326  |     1.09712
   25 H                |   7 C                |     2.07512  |     1.09810
   26 H                |   8 C                |     2.07379  |     1.09740
   27 H                |   8 C                |     2.07402  |     1.09752
   28 H                |   9 C                |     2.07004  |     1.09542
   29 H                |  10 C                |     2.08293  |     1.10224
   30 H                |  11 C                |     2.07423  |     1.09763
   31 H                |  11 C                |     2.07313  |     1.09705
   32 H                |  12 C                |     2.07439  |     1.09772
   33 H                |  12 C                |     2.07240  |     1.09667
   34 H                |  15 C                |     2.07205  |     1.09648
   35 H                |  15 C                |     2.06979  |     1.09529
   36 H                |  15 C                |     2.06964  |     1.09520
   37 H                |  17 C                |     2.07058  |     1.09570
   38 H                |  17 C                |     2.06984  |     1.09531
   39 H                |  17 C                |     2.06560  |     1.09307
   40 H                |  18 C                |     2.06942  |     1.09509
   41 H                |  18 C                |     2.07059  |     1.09571
   42 H                |  18 C                |     2.06809  |     1.09439
 ------------------------------------------------------------------------------
                         number of included internuclear distances:         44
 ==============================================================================


 ==============================================================================
                                 internuclear angles
 ------------------------------------------------------------------------------
        center 1       |       center 2       |       center 3       |  degrees
 ------------------------------------------------------------------------------
    2 O                |   1 C                |   6 C                |   111.39
    2 O                |   1 C                |  14 O                |   109.13
    2 O                |   1 C                |  21 H                |   107.86
    6 C                |   1 C                |  14 O                |   113.03
    6 C                |   1 C                |  21 H                |   110.63
   14 O                |   1 C                |  21 H                |   104.45
    1 C                |   2 O                |   3 C                |   118.11
    2 O                |   3 C                |   4 C                |   117.49
    2 O                |   3 C                |  16 O                |   120.88
    4 C                |   3 C                |  16 O                |   121.61
    3 C                |   4 C                |   5 C                |   115.18
    3 C                |   4 C                |  17 C                |   109.31
    3 C                |   4 C                |  22 H                |   105.31
    5 C                |   4 C                |  17 C                |   112.56
    5 C                |   4 C                |  22 H                |   108.08
   17 C                |   4 C                |  22 H                |   105.71
    4 C                |   5 C                |   6 C                |   114.39
    4 C                |   5 C                |   7 C                |   110.82
    4 C                |   5 C                |  23 H                |   107.12
    6 C                |   5 C                |   7 C                |   111.06
    6 C                |   5 C                |  23 H                |   107.99
    7 C                |   5 C                |  23 H                |   104.90
    1 C                |   6 C                |   5 C                |   108.13
    1 C                |   6 C                |  10 C                |   115.90
    1 C                |   6 C                |  20 O                |   109.99
    5 C                |   6 C                |  10 C                |   112.79
    5 C                |   6 C                |  20 O                |   106.78
   10 C                |   6 C                |  20 O                |   102.79
    5 C                |   7 C                |   8 C                |   113.27
    5 C                |   7 C                |  24 H                |   110.47
    5 C                |   7 C                |  25 H                |   108.87
    8 C                |   7 C                |  24 H                |   109.42
    8 C                |   7 C                |  25 H                |   109.04
   24 H                |   7 C                |  25 H                |   105.46
    7 C                |   8 C                |   9 C                |   113.98
    7 C                |   8 C                |  26 H                |   109.73
    7 C                |   8 C                |  27 H                |   107.75
    9 C                |   8 C                |  26 H                |   108.56
    9 C                |   8 C                |  27 H                |   110.91
   26 H                |   8 C                |  27 H                |   105.58
    8 C                |   9 C                |  10 C                |   111.02
    8 C                |   9 C                |  18 C                |   109.19
    8 C                |   9 C                |  28 H                |   108.20
   10 C                |   9 C                |  18 C                |   113.74
   10 C                |   9 C                |  28 H                |   108.54
   18 C                |   9 C                |  28 H                |   105.88
    6 C                |  10 C                |   9 C                |   112.59
    6 C                |  10 C                |  11 C                |   113.40
    6 C                |  10 C                |  29 H                |   106.84
    9 C                |  10 C                |  11 C                |   112.91
    9 C                |  10 C                |  29 H                |   106.29
   11 C                |  10 C                |  29 H                |   103.95
   10 C                |  11 C                |  12 C                |   114.45
   10 C                |  11 C                |  30 H                |   109.81
   10 C                |  11 C                |  31 H                |   109.46
   12 C                |  11 C                |  30 H                |   109.43
   12 C                |  11 C                |  31 H                |   107.42
   30 H                |  11 C                |  31 H                |   105.89
   11 C                |  12 C                |  13 C                |   113.20
   11 C                |  12 C                |  32 H                |   106.19
   11 C                |  12 C                |  33 H                |   110.18
   13 C                |  12 C                |  32 H                |   109.76
   13 C                |  12 C                |  33 H                |   110.49
   32 H                |  12 C                |  33 H                |   106.74
   12 C                |  13 C                |  14 O                |   109.45
   12 C                |  13 C                |  15 C                |   110.29
   12 C                |  13 C                |  19 O                |   112.74
   14 O                |  13 C                |  15 C                |   107.43
   14 O                |  13 C                |  19 O                |   110.69
   15 C                |  13 C                |  19 O                |   106.08
    1 C                |  14 O                |  13 C                |   109.70
   13 C                |  15 C                |  34 H                |   110.40
   13 C                |  15 C                |  35 H                |   111.27
   13 C                |  15 C                |  36 H                |   111.53
   34 H                |  15 C                |  35 H                |   107.20
   34 H                |  15 C                |  36 H                |   107.02
   35 H                |  15 C                |  36 H                |   109.24
    4 C                |  17 C                |  37 H                |   110.84
    4 C                |  17 C                |  38 H                |   110.51
    4 C                |  17 C                |  39 H                |   112.48
   37 H                |  17 C                |  38 H                |   107.71
   37 H                |  17 C                |  39 H                |   107.29
   38 H                |  17 C                |  39 H                |   107.82
    9 C                |  18 C                |  40 H                |   111.21
    9 C                |  18 C                |  41 H                |   110.67
    9 C                |  18 C                |  42 H                |   111.41
   40 H                |  18 C                |  41 H                |   108.08
   40 H                |  18 C                |  42 H                |   108.34
   41 H                |  18 C                |  42 H                |   106.97
 ------------------------------------------------------------------------------
                            number of included internuclear angles:         89
 ==============================================================================


 Summary of "ao basis" -> "" (cartesian)
 ------------------------------------------------------------------------------
       Tag                 Description            Shells   Functions and Types
 ---------------- ------------------------------  ------  ---------------------
 *                           6-31G*                   on all atoms 


                              NWChem Property Module
                              ----------------------


                                     molecule

  itol2e modified to match energy
  convergence criterion.

                                 NWChem DFT Module
                                 -----------------


                                     molecule


                      Basis "ao basis" -> "ao basis" (cartesian)
                      -----
  C (Carbon)
  ----------
            Exponent  Coefficients 
       -------------- ---------------------------------------------------------
  1 S  3.04752490E+03  0.001835
  1 S  4.57369510E+02  0.014037
  1 S  1.03948690E+02  0.068843
  1 S  2.92101550E+01  0.232184
  1 S  9.28666300E+00  0.467941
  1 S  3.16392700E+00  0.362312

  2 S  7.86827240E+00 -0.119332
  2 S  1.88128850E+00 -0.160854
  2 S  5.44249300E-01  1.143456

  3 P  7.86827240E+00  0.068999
  3 P  1.88128850E+00  0.316424
  3 P  5.44249300E-01  0.744308

  4 S  1.68714400E-01  1.000000

  5 P  1.68714400E-01  1.000000

  6 D  8.00000000E-01  1.000000

  O (Oxygen)
  ----------
            Exponent  Coefficients 
       -------------- ---------------------------------------------------------
  1 S  5.48467170E+03  0.001831
  1 S  8.25234950E+02  0.013950
  1 S  1.88046960E+02  0.068445
  1 S  5.29645000E+01  0.232714
  1 S  1.68975700E+01  0.470193
  1 S  5.79963530E+00  0.358521

  2 S  1.55396160E+01 -0.110778
  2 S  3.59993360E+00 -0.148026
  2 S  1.01376180E+00  1.130767

  3 P  1.55396160E+01  0.070874
  3 P  3.59993360E+00  0.339753
  3 P  1.01376180E+00  0.727159

  4 S  2.70005800E-01  1.000000

  5 P  2.70005800E-01  1.000000

  6 D  8.00000000E-01  1.000000

  H (Hydrogen)
  ------------
            Exponent  Coefficients 
       -------------- ---------------------------------------------------------
  1 S  1.87311370E+01  0.033495
  1 S  2.82539370E+00  0.234727
  1 S  6.40121700E-01  0.813757

  2 S  1.61277800E-01  1.000000


 Summary of "ao basis" -> "ao basis" (cartesian)
 ------------------------------------------------------------------------------
       Tag                 Description            Shells   Functions and Types
 ---------------- ------------------------------  ------  ---------------------
 C                           6-31G*                  6       15   3s2p1d
 O                           6-31G*                  6       15   3s2p1d
 H                           6-31G*                  2        2   2s


 Summary of "ao basis" -> "ao basis" (cartesian)
 ------------------------------------------------------------------------------
       Tag                 Description            Shells   Functions and Types
 ---------------- ------------------------------  ------  ---------------------
 C                           6-31G*                  6       15   3s2p1d
 O                           6-31G*                  6       15   3s2p1d
 H                           6-31G*                  2        2   2s


  Caching 1-el integrals 
  itol2e modified to match energy
  convergence criterion.

            General Information
            -------------------
          SCF calculation type: DFT
          Wavefunction type:  closed shell.
          No. of atoms     :    42
          No. of electrons :   152
           Alpha electrons :    76
            Beta electrons :    76
          Charge           :     0
          Spin multiplicity:     1
          Use of symmetry is: off; symmetry adaption is: off
          Maximum number of iterations:  30
          AO basis - number of functions:   344
                     number of shells:   164
          Convergence on energy requested: 1.00D-07
          Convergence on density requested: 1.00D-05
          Convergence on gradient requested: 5.00D-04

              XC Information
              --------------
                         B3LYP Method XC Potential
                     Hartree-Fock (Exact) Exchange  0.200          
                        Slater Exchange Functional  0.800 local    
                    Becke 1988 Exchange Functional  0.720 non-local
              Lee-Yang-Parr Correlation Functional  0.810          
                  VWN I RPA Correlation Functional  0.190 local    

             Grid Information
             ----------------
          Grid used for XC integration:  fine      
          Radial quadrature: Mura-Knowles        
          Angular quadrature: Lebedev. 
          Tag              B.-S. Rad. Rad. Pts. Rad. Cut. Ang. Pts.
          ---              ---------- --------- --------- ---------
          C                   0.70       70          14.0       590
          O                   0.60       70          13.0       590
          H                   0.35       60          14.0       590
          Grid pruning is: on 
          Number of quadrature shells:  2720
          Spatial weights used:  Erf1

          Convergence Information
          -----------------------
          Convergence aids based upon iterative change in 
          total energy or number of iterations. 
          Levelshifting, if invoked, occurs when the 
          HOMO/LUMO gap drops below (HL_TOL): 1.00D-02
          DIIS, if invoked, will attempt to extrapolate 
          using up to (NFOCK): 10 stored Fock matrices.

                    Damping( 0%)  Levelshifting(0.5)       DIIS
                  --------------- ------------------- ---------------
          dE  on:    start            ASAP                start   
          dE off:    2 iters         30 iters            30 iters 


      Screening Tolerance Information
      -------------------------------
          Density screening/tol_rho: 1.00D-11
          AO Gaussian exp screening on grid/accAOfunc:  16
          CD Gaussian exp screening on grid/accCDfunc:  20
          XC Gaussian exp screening on grid/accXCfunc:  20
          Schwarz screening/accCoul: 1.00D-08


      Superposition of Atomic Density Guess
      -------------------------------------

 Sum of atomic energies:        -949.63668925

      Non-variational initial energy
      ------------------------------

 Total energy =    -962.355286
 1-e energy   =   -4993.873997
 2-e energy   =    2171.647581
 HOMO         =      -0.265234
 LUMO         =      -0.001689

   Time after variat. SCF:      7.1
   Time prior to 1st pass:      7.1

 Grid_pts file          = ./molecule.gridpts.0
 Record size in doubles =  12289        No. of grid_pts per rec  =   3070
 Max. records in memory =     97        Max. recs in file   =     21258


           Memory utilization after 1st SCF pass: 
           Heap Space remaining (MW):       11.89            11893136
          Stack Space remaining (MW):       13.10            13103364

   convergence    iter        energy       DeltaE   RMS-Dens  Diis-err    time
 ---------------- ----- ----------------- --------- --------- ---------  ------
 d= 0,ls=0.0,diis     1   -960.4517681783 -2.82D+03  9.39D-03  4.00D+00    50.5
 d= 0,ls=0.0,diis     2   -959.8446882543  6.07D-01  7.30D-03  1.02D+01    88.9
 d= 0,ls=0.0,diis     3   -960.7849292814 -9.40D-01  2.18D-03  8.05D-01   127.1
 d= 0,ls=0.0,diis     4   -960.8405071240 -5.56D-02  9.73D-04  2.41D-01   165.2
 d= 0,ls=0.0,diis     5   -960.8619899077 -2.15D-02  2.37D-04  1.12D-02   203.4
  Resetting Diis
 d= 0,ls=0.0,diis     6   -960.8629313236 -9.41D-04  8.85D-05  8.64D-04   246.4
 d= 0,ls=0.0,diis     7   -960.8630216061 -9.03D-05  4.69D-05  6.58D-05   289.5
 d= 0,ls=0.0,diis     8   -960.8630109086  1.07D-05  2.80D-05  1.72D-04   332.5
 d= 0,ls=0.0,diis     9   -960.8630287134 -1.78D-05  5.20D-06  5.34D-06   375.5
 d= 0,ls=0.0,diis    10   -960.8630291948 -4.81D-07  1.29D-06  3.85D-07   418.5
 d= 0,ls=0.0,diis    11   -960.8630292327 -3.79D-08  3.30D-07  1.97D-08   461.5


         Total DFT energy =     -960.863029232700
      One electron energy =    -5006.363806205328
           Coulomb energy =     2318.269203283948
    Exchange-Corr. energy =     -132.639556239422
 Nuclear repulsion energy =     1859.871129928102

 Numeric. integr. density =      152.000007742996

     Total iterative time =    454.3s


                       DFT Final Molecular Orbital Analysis
                       ------------------------------------

 Vector   20  Occ=2.000000D+00  E=-1.017737D+01
              MO Center= -3.4D+00,  9.8D-01, -9.0D-01, r^2= 2.8D-02
   Bfn.  Coefficient  Atom+Function         Bfn.  Coefficient  Atom+Function  
  ----- ------------  ---------------      ----- ------------  ---------------
   256      0.992907  18 C  s         

 Vector   21  Occ=2.000000D+00  E=-1.140370D+00
              MO Center=  6.4D-01, -1.4D+00,  5.9D-01, r^2= 2.5D+00
   Bfn.  Coefficient  Atom+Function         Bfn.  Coefficient  Atom+Function  
  ----- ------------  ---------------      ----- ------------  ---------------
   272      0.274268  19 O  s               276      0.270236  19 O  s         
   287      0.252690  20 O  s               291      0.232905  20 O  s         
   201      0.180508  14 O  s         

 Vector   22  Occ=2.000000D+00  E=-1.116145D+00
              MO Center=  1.0D+00,  4.5D-01, -8.3D-01, r^2= 3.1D+00
   Bfn.  Coefficient  Atom+Function         Bfn.  Coefficient  Atom+Function  
  ----- ------------  ---------------      ----- ------------  ---------------
    21      0.389457   2 O  s                17      0.355835   2 O  s         
    32      0.176217   3 C  s                16     -0.165609   2 O  s         

 Vector   23  Occ=2.000000D+00  E=-1.053241D+00
              MO Center=  8.6D-01, -1.0D+00, -6.4D-01, r^2= 3.6D+00
   Bfn.  Coefficient  Atom+Function         Bfn.  Coefficient  Atom+Function  
  ----- ------------  ---------------      ----- ------------  ---------------
   201      0.412805  14 O  s               197      0.363574  14 O  s         
   291     -0.171662  20 O  s               196     -0.169702  14 O  s         
   287     -0.161873  20 O  s         

 Vector   24  Occ=2.000000D+00  E=-1.013905D+00
              MO Center=  1.2D+00,  1.8D+00, -1.4D+00, r^2= 2.8D+00
   Bfn.  Coefficient  Atom+Function         Bfn.  Coefficient  Atom+Function  
  ----- ------------  ---------------      ----- ------------  ---------------
   231      0.384323  16 O  s               227      0.369663  16 O  s         
    21     -0.228651   2 O  s                17     -0.197859   2 O  s         
    34      0.188509   3 C  py              226     -0.172289  16 O  s         

 Vector   25  Occ=2.000000D+00  E=-9.426102D-01
              MO Center=  4.5D-01, -1.4D+00,  9.2D-01, r^2= 2.5D+00
   Bfn.  Coefficient  Atom+Function         Bfn.  Coefficient  Atom+Function  
  ----- ------------  ---------------      ----- ------------  ---------------
   276      0.356637  19 O  s               291     -0.318825  20 O  s         
   272      0.301678  19 O  s               287     -0.259253  20 O  s         
    77     -0.168912   6 C  s         

 Vector   26  Occ=2.000000D+00  E=-8.533366D-01
              MO Center= -4.1D-01,  8.2D-01,  5.7D-01, r^2= 5.1D+00
   Bfn.  Coefficient  Atom+Function         Bfn.  Coefficient  Atom+Function  
  ----- ------------  ---------------      ----- ------------  ---------------
    62      0.170096   5 C  s               291     -0.160211  20 O  s         

 Vector   27  Occ=2.000000D+00  E=-8.203567D-01
              MO Center= -1.8D-01,  5.5D-01,  1.5D-01, r^2= 6.9D+00
   Bfn.  Coefficient  Atom+Function         Bfn.  Coefficient  Atom+Function  
  ----- ------------  ---------------      ----- ------------  ---------------
    47      0.195014   4 C  s                51      0.163399   4 C  s         
   137     -0.151745  10 C  s         

 Vector   28  Occ=2.000000D+00  E=-7.968378D-01
              MO Center= -6.2D-01, -7.7D-01, -7.1D-02, r^2= 8.2D+00
   Bfn.  Coefficient  Atom+Function         Bfn.  Coefficient  Atom+Function  
  ----- ------------  ---------------      ----- ------------  ---------------
   167      0.191353  12 C  s         

 Vector   29  Occ=2.000000D+00  E=-7.669570D-01
              MO Center=  5.2D-02, -5.0D-01,  1.1D-01, r^2= 7.5D+00
   Bfn.  Coefficient  Atom+Function         Bfn.  Coefficient  Atom+Function  
  ----- ------------  ---------------      ----- ------------  ---------------
     2      0.173049   1 C  s               291     -0.173604  20 O  s         

 Vector   30  Occ=2.000000D+00  E=-7.602989D-01
              MO Center=  1.3D-01,  9.0D-01,  2.6D-01, r^2= 7.3D+00
   Bfn.  Coefficient  Atom+Function         Bfn.  Coefficient  Atom+Function  
  ----- ------------  ---------------      ----- ------------  ---------------
   242      0.166441  17 C  s               246      0.150888  17 C  s         

 Vector   31  Occ=2.000000D+00  E=-7.333115D-01
              MO Center= -3.9D-01, -1.3D+00,  1.8D-02, r^2= 9.2D+00
   Bfn.  Coefficient  Atom+Function         Bfn.  Coefficient  Atom+Function  
  ----- ------------  ---------------      ----- ------------  ---------------
   212      0.215617  15 C  s               216      0.196931  15 C  s         

 Vector   32  Occ=2.000000D+00  E=-7.026619D-01
              MO Center=  1.7D-01, -1.6D-01, -2.4D-01, r^2= 7.4D+00
   Bfn.  Coefficient  Atom+Function         Bfn.  Coefficient  Atom+Function  
  ----- ------------  ---------------      ----- ------------  ---------------
    19      0.219833   2 O  py                2     -0.195167   1 C  s         
     6     -0.171664   1 C  s         

 Vector   33  Occ=2.000000D+00  E=-6.876082D-01
              MO Center= -9.5D-01,  5.2D-01,  6.3D-03, r^2= 1.0D+01
   Bfn.  Coefficient  Atom+Function         Bfn.  Coefficient  Atom+Function  
  ----- ------------  ---------------      ----- ------------  ---------------
   257      0.228334  18 C  s               261      0.218762  18 C  s         
   246     -0.160858  17 C  s               242     -0.159120  17 C  s         

 Vector   34  Occ=2.000000D+00  E=-6.632268D-01
              MO Center= -4.2D-01, -3.3D-01,  1.0D-01, r^2= 8.6D+00
   Bfn.  Coefficient  Atom+Function         Bfn.  Coefficient  Atom+Function  
  ----- ------------  ---------------      ----- ------------  ---------------
   107      0.145562   8 C  s               111      0.139242   8 C  s         
   212     -0.133811  15 C  s         

 Vector   35  Occ=2.000000D+00  E=-6.550906D-01
              MO Center=  1.1D+00,  8.8D-01,  2.8D-01, r^2= 8.8D+00
   Bfn.  Coefficient  Atom+Function         Bfn.  Coefficient  Atom+Function  
  ----- ------------  ---------------      ----- ------------  ---------------
   246      0.210386  17 C  s               242      0.205489  17 C  s         
    51     -0.171989   4 C  s                47     -0.159327   4 C  s         
    35     -0.157880   3 C  pz        

 Vector   36  Occ=2.000000D+00  E=-6.169793D-01
              MO Center= -6.1D-01,  1.6D-01, -1.1D-01, r^2= 7.3D+00
   Bfn.  Coefficient  Atom+Function         Bfn.  Coefficient  Atom+Function  
  ----- ------------  ---------------      ----- ------------  ---------------
    19      0.185588   2 O  py                5      0.156811   1 C  pz        
   126     -0.151158   9 C  s         

 Vector   37  Occ=2.000000D+00  E=-6.034934D-01
              MO Center= -3.8D-01,  4.3D-01,  2.9D-01, r^2= 7.5D+00
   Bfn.  Coefficient  Atom+Function         Bfn.  Coefficient  Atom+Function  
  ----- ------------  ---------------      ----- ------------  ---------------
    66      0.140889   5 C  s                19      0.132976   2 O  py        
    96     -0.126858   7 C  s         

 Vector   38  Occ=2.000000D+00  E=-5.783106D-01
              MO Center= -1.8D-02, -4.7D-01, -1.6D-01, r^2= 8.1D+00
   Bfn.  Coefficient  Atom+Function         Bfn.  Coefficient  Atom+Function  
  ----- ------------  ---------------      ----- ------------  ---------------
    19      0.212848   2 O  py        

 Vector   39  Occ=2.000000D+00  E=-5.631091D-01
              MO Center=  2.1D-01, -8.0D-01,  1.6D-01, r^2= 5.2D+00
   Bfn.  Coefficient  Atom+Function         Bfn.  Coefficient  Atom+Function  
  ----- ------------  ---------------      ----- ------------  ---------------
    80      0.176318   6 C  pz              289      0.176167  20 O  py        
   199      0.170170  14 O  py              185      0.166876  13 C  pz        
     3      0.161698   1 C  px        

 Vector   40  Occ=2.000000D+00  E=-5.589774D-01
              MO Center=  1.2D-01, -3.3D-01, -1.6D-01, r^2= 7.1D+00
   Bfn.  Coefficient  Atom+Function         Bfn.  Coefficient  Atom+Function  
  ----- ------------  ---------------      ----- ------------  ---------------
     3      0.212503   1 C  px               81     -0.159698   6 C  s         

 Vector   41  Occ=2.000000D+00  E=-5.442633D-01
              MO Center= -2.9D-01,  1.4D-01,  4.3D-02, r^2= 6.9D+00
   Bfn.  Coefficient  Atom+Function         Bfn.  Coefficient  Atom+Function  
  ----- ------------  ---------------      ----- ------------  ---------------
   199      0.162960  14 O  py              275     -0.151051  19 O  pz        

 Vector   42  Occ=2.000000D+00  E=-5.293903D-01
              MO Center=  2.2D-01,  3.0D-01,  2.5D-01, r^2= 6.9D+00
   Bfn.  Coefficient  Atom+Function         Bfn.  Coefficient  Atom+Function  
  ----- ------------  ---------------      ----- ------------  ---------------
    50      0.186148   4 C  pz        

 Vector   43  Occ=2.000000D+00  E=-4.961996D-01
              MO Center=  4.1D-01, -7.1D-01,  1.8D-01, r^2= 8.2D+00
   Bfn.  Coefficient  Atom+Function         Bfn.  Coefficient  Atom+Function  
  ----- ------------  ---------------      ----- ------------  ---------------
   273      0.180010  19 O  px               49      0.166922   4 C  py        
   168     -0.158173  12 C  px              199     -0.158510  14 O  py        

 Vector   44  Occ=2.000000D+00  E=-4.808306D-01
              MO Center= -5.0D-01,  9.2D-01,  5.1D-01, r^2= 7.3D+00
   Bfn.  Coefficient  Atom+Function         Bfn.  Coefficient  Atom+Function  
  ----- ------------  ---------------      ----- ------------  ---------------
   108      0.169979   8 C  px        

 Vector   45  Occ=2.000000D+00  E=-4.722946D-01
              MO Center= -1.6D-02, -5.7D-01, -1.8D-01, r^2= 8.6D+00
   Bfn.  Coefficient  Atom+Function         Bfn.  Coefficient  Atom+Function  
  ----- ------------  ---------------      ----- ------------  ---------------
    18      0.191074   2 O  px              184      0.174791  13 C  py        

 Vector   46  Occ=2.000000D+00  E=-4.713745D-01
              MO Center=  7.6D-02, -9.1D-01, -3.8D-01, r^2= 8.0D+00
   Bfn.  Coefficient  Atom+Function         Bfn.  Coefficient  Atom+Function  
  ----- ------------  ---------------      ----- ------------  ---------------
    18      0.152605   2 O  px              168      0.150446  12 C  px        

 Vector   47  Occ=2.000000D+00  E=-4.641386D-01
              MO Center= -3.9D-01,  6.1D-01,  5.0D-01, r^2= 8.1D+00
   Bfn.  Coefficient  Atom+Function         Bfn.  Coefficient  Atom+Function  
  ----- ------------  ---------------      ----- ------------  ---------------
    94      0.156526   7 C  py              109      0.153510   8 C  py        
   125     -0.153449   9 C  pz              276      0.153081  19 O  s         

 Vector   48  Occ=2.000000D+00  E=-4.538096D-01
              MO Center=  7.1D-01,  1.7D+00, -4.3D-01, r^2= 7.2D+00
   Bfn.  Coefficient  Atom+Function         Bfn.  Coefficient  Atom+Function  
  ----- ------------  ---------------      ----- ------------  ---------------
   231      0.279952  16 O  s               230     -0.249286  16 O  pz        
    34     -0.190598   3 C  py              229      0.169938  16 O  py        

 Vector   49  Occ=2.000000D+00  E=-4.420340D-01
              MO Center= -3.9D-01,  3.3D-01,  2.5D-01, r^2= 9.2D+00
   Bfn.  Coefficient  Atom+Function         Bfn.  Coefficient  Atom+Function  
  ----- ------------  ---------------      ----- ------------  ---------------
   259      0.164758  18 C  py              290      0.165547  20 O  pz        

 Vector   50  Occ=2.000000D+00  E=-4.362430D-01
              MO Center=  5.5D-01, -2.2D-02,  1.0D-01, r^2= 9.9D+00
   Bfn.  Coefficient  Atom+Function         Bfn.  Coefficient  Atom+Function  
  ----- ------------  ---------------      ----- ------------  ---------------
   244      0.203280  17 C  py              170      0.201832  12 C  pz        

 Vector   51  Occ=2.000000D+00  E=-4.309015D-01
              MO Center=  8.3D-01,  7.6D-01, -4.1D-01, r^2= 1.0D+01
   Bfn.  Coefficient  Atom+Function         Bfn.  Coefficient  Atom+Function  
  ----- ------------  ---------------      ----- ------------  ---------------
   229      0.232238  16 O  py              231      0.216139  16 O  s         
   230     -0.166603  16 O  pz               20      0.163232   2 O  pz        
    34     -0.161553   3 C  py        

 Vector   52  Occ=2.000000D+00  E=-4.217361D-01
              MO Center= -7.3D-03, -5.6D-01,  2.8D-02, r^2= 1.1D+01
   Bfn.  Coefficient  Atom+Function         Bfn.  Coefficient  Atom+Function  
  ----- ------------  ---------------      ----- ------------  ---------------
   290      0.167884  20 O  pz              215      0.158468  15 C  pz        

 Vector   53  Occ=2.000000D+00  E=-4.194681D-01
              MO Center= -3.1D-01,  1.3D-01, -1.5D-01, r^2= 8.9D+00
   Bfn.  Coefficient  Atom+Function         Bfn.  Coefficient  Atom+Function  
  ----- ------------  ---------------      ----- ------------  ---------------
   200      0.197908  14 O  pz              290      0.174030  20 O  pz        
   260     -0.165841  18 C  pz        

 Vector   54  Occ=2.000000D+00  E=-4.171524D-01
              MO Center=  3.6D-01, -5.7D-03, -1.1D-02, r^2= 1.2D+01
   Bfn.  Coefficient  Atom+Function         Bfn.  Coefficient  Atom+Function  
  ----- ------------  ---------------      ----- ------------  ---------------
   245      0.213338  17 C  pz              259     -0.151267  18 C  py        

 Vector   55  Occ=2.000000D+00  E=-4.135222D-01
              MO Center=  1.2D-01, -6.5D-01,  2.9D-02, r^2= 9.5D+00
   Bfn.  Coefficient  Atom+Function         Bfn.  Coefficient  Atom+Function  
  ----- ------------  ---------------      ----- ------------  ---------------
    20      0.179086   2 O  pz               65      0.151043   5 C  pz        

 Vector   56  Occ=2.000000D+00  E=-4.099719D-01
              MO Center=  6.3D-02, -5.7D-01, -7.6D-02, r^2= 1.2D+01
   Bfn.  Coefficient  Atom+Function         Bfn.  Coefficient  Atom+Function  
  ----- ------------  ---------------      ----- ------------  ---------------
   198      0.157065  14 O  px        

 Vector   57  Occ=2.000000D+00  E=-3.994270D-01
              MO Center=  3.9D-01, -2.2D+00,  9.4D-02, r^2= 8.2D+00
   Bfn.  Coefficient  Atom+Function         Bfn.  Coefficient  Atom+Function  
  ----- ------------  ---------------      ----- ------------  ---------------
   215      0.301076  15 C  pz              274      0.201935  19 O  py        
   290     -0.200041  20 O  pz              331     -0.182015  36 H  s         
   332     -0.158084  36 H  s         

 Vector   58  Occ=2.000000D+00  E=-3.965162D-01
              MO Center= -3.1D-01, -5.1D-01,  3.2D-01, r^2= 1.0D+01
   Bfn.  Coefficient  Atom+Function         Bfn.  Coefficient  Atom+Function  
  ----- ------------  ---------------      ----- ------------  ---------------
   214      0.173831  15 C  py              184     -0.153525  13 C  py        

 Vector   59  Occ=2.000000D+00  E=-3.905547D-01
              MO Center= -6.5D-01,  5.6D-01, -5.3D-02, r^2= 1.1D+01
   Bfn.  Coefficient  Atom+Function         Bfn.  Coefficient  Atom+Function  
  ----- ------------  ---------------      ----- ------------  ---------------
   258      0.169427  18 C  px              339     -0.158710  40 H  s         
   260     -0.151190  18 C  pz        

 Vector   60  Occ=2.000000D+00  E=-3.862521D-01
              MO Center= -3.3D-03, -1.5D+00, -1.4D-01, r^2= 9.9D+00
   Bfn.  Coefficient  Atom+Function         Bfn.  Coefficient  Atom+Function  
  ----- ------------  ---------------      ----- ------------  ---------------
   213     -0.199807  15 C  px              200      0.188007  14 O  pz        
   140     -0.157142  10 C  pz        

 Vector   61  Occ=2.000000D+00  E=-3.814090D-01
              MO Center= -8.8D-01,  7.2D-01,  3.4D-01, r^2= 9.5D+00
   Bfn.  Coefficient  Atom+Function         Bfn.  Coefficient  Atom+Function  
  ----- ------------  ---------------      ----- ------------  ---------------
   259      0.211982  18 C  py               94      0.176944   7 C  py        

 Vector   62  Occ=2.000000D+00  E=-3.778361D-01
              MO Center=  3.3D-01,  7.5D-01, -2.2D-02, r^2= 1.1D+01
   Bfn.  Coefficient  Atom+Function         Bfn.  Coefficient  Atom+Function  
  ----- ------------  ---------------      ----- ------------  ---------------
   245      0.193623  17 C  pz               20     -0.153538   2 O  pz        

 Vector   63  Occ=2.000000D+00  E=-3.677745D-01
              MO Center= -1.4D-01,  3.4D-02, -8.9D-02, r^2= 1.1D+01
   Bfn.  Coefficient  Atom+Function         Bfn.  Coefficient  Atom+Function  
  ----- ------------  ---------------      ----- ------------  ---------------
    49      0.180715   4 C  py              244     -0.173365  17 C  py        
   259      0.156555  18 C  py        

 Vector   64  Occ=2.000000D+00  E=-3.557935D-01
              MO Center= -1.1D+00,  5.6D-01,  3.3D-01, r^2= 7.7D+00
   Bfn.  Coefficient  Atom+Function         Bfn.  Coefficient  Atom+Function  
  ----- ------------  ---------------      ----- ------------  ---------------
    94      0.191601   7 C  py              154     -0.181353  11 C  py        
   139      0.160825  10 C  py              169      0.150863  12 C  py        

 Vector   65  Occ=2.000000D+00  E=-3.499158D-01
              MO Center=  2.0D-01,  7.7D-01,  2.0D-01, r^2= 7.6D+00
   Bfn.  Coefficient  Atom+Function         Bfn.  Coefficient  Atom+Function  
  ----- ------------  ---------------      ----- ------------  ---------------
    20      0.209326   2 O  pz               48      0.193029   4 C  px        
   243     -0.180651  17 C  px               63     -0.170736   5 C  px        

 Vector   66  Occ=2.000000D+00  E=-3.486715D-01
              MO Center= -2.8D-02,  5.2D-01, -3.1D-03, r^2= 8.4D+00
   Bfn.  Coefficient  Atom+Function         Bfn.  Coefficient  Atom+Function  
  ----- ------------  ---------------      ----- ------------  ---------------
    20      0.191820   2 O  pz        

 Vector   67  Occ=2.000000D+00  E=-3.451317D-01
              MO Center= -9.9D-02, -6.3D-01,  6.9D-03, r^2= 8.7D+00
   Bfn.  Coefficient  Atom+Function         Bfn.  Coefficient  Atom+Function  
  ----- ------------  ---------------      ----- ------------  ---------------
   153      0.175791  11 C  px        

 Vector   68  Occ=2.000000D+00  E=-3.377905D-01
              MO Center= -1.2D+00, -3.1D-01,  4.2D-02, r^2= 8.0D+00
   Bfn.  Coefficient  Atom+Function         Bfn.  Coefficient  Atom+Function  
  ----- ------------  ---------------      ----- ------------  ---------------
   110     -0.195992   8 C  pz               95      0.186943   7 C  pz        
   155     -0.176269  11 C  pz              170      0.155354  12 C  pz        

 Vector   69  Occ=2.000000D+00  E=-3.223300D-01
              MO Center= -2.1D-01,  4.9D-01,  2.1D-01, r^2= 7.8D+00
   Bfn.  Coefficient  Atom+Function         Bfn.  Coefficient  Atom+Function  
  ----- ------------  ---------------      ----- ------------  ---------------
    93      0.225396   7 C  px              200     -0.199015  14 O  pz        
   108     -0.178116   8 C  px               63     -0.159181   5 C  px        

 Vector   70  Occ=2.000000D+00  E=-3.189437D-01
              MO Center= -5.5D-01,  1.1D+00, -6.2D-01, r^2= 7.0D+00
   Bfn.  Coefficient  Atom+Function         Bfn.  Coefficient  Atom+Function  
  ----- ------------  ---------------      ----- ------------  ---------------
   228      0.299842  16 O  px               18     -0.236748   2 O  px        
   232      0.204288  16 O  px              125     -0.183554   9 C  pz        
    22     -0.178101   2 O  px              140      0.161906  10 C  pz        
   316      0.162238  28 H  s               110      0.151740   8 C  pz        

 Vector   71  Occ=2.000000D+00  E=-3.053928D-01
              MO Center= -7.1D-01,  1.8D-01, -2.9D-01, r^2= 7.7D+00
   Bfn.  Coefficient  Atom+Function         Bfn.  Coefficient  Atom+Function  
  ----- ------------  ---------------      ----- ------------  ---------------
   124      0.245195   9 C  py              139     -0.219807  10 C  py        
   109     -0.208071   8 C  py              198      0.196120  14 O  px        
   154      0.191252  11 C  py              228      0.166398  16 O  px        
    18     -0.151022   2 O  px        

 Vector   72  Occ=2.000000D+00  E=-3.026857D-01
              MO Center= -3.7D-01,  2.8D-01, -1.2D-01, r^2= 7.6D+00
   Bfn.  Coefficient  Atom+Function         Bfn.  Coefficient  Atom+Function  
  ----- ------------  ---------------      ----- ------------  ---------------
    18      0.203037   2 O  px              228     -0.193736  16 O  px        
   198     -0.180220  14 O  px              124      0.174204   9 C  py        
   275     -0.170467  19 O  pz              290      0.165662  20 O  pz        
    22      0.151354   2 O  px              139     -0.151155  10 C  py        

 Vector   73  Occ=2.000000D+00  E=-2.972427D-01
              MO Center= -5.0D-01, -1.4D-01,  3.5D-01, r^2= 7.5D+00
   Bfn.  Coefficient  Atom+Function         Bfn.  Coefficient  Atom+Function  
  ----- ------------  ---------------      ----- ------------  ---------------
   273     -0.181075  19 O  px               78      0.173767   6 C  px        
   138     -0.168834  10 C  px              200      0.166855  14 O  pz        
   274     -0.163055  19 O  py               93      0.151142   7 C  px        
   123      0.150360   9 C  px              290     -0.150610  20 O  pz        

 Vector   74  Occ=2.000000D+00  E=-2.740252D-01
              MO Center=  6.8D-01, -2.8D-01, -5.2D-01, r^2= 6.5D+00
   Bfn.  Coefficient  Atom+Function         Bfn.  Coefficient  Atom+Function  
  ----- ------------  ---------------      ----- ------------  ---------------
   198      0.371841  14 O  px              202      0.267689  14 O  px        
   230      0.206571  16 O  pz               18      0.164982   2 O  px        
   229      0.161376  16 O  py               81      0.152778   6 C  s         

 Vector   75  Occ=2.000000D+00  E=-2.656840D-01
              MO Center=  1.1D+00,  1.6D+00, -1.0D+00, r^2= 5.7D+00
   Bfn.  Coefficient  Atom+Function         Bfn.  Coefficient  Atom+Function  
  ----- ------------  ---------------      ----- ------------  ---------------
   230      0.407389  16 O  pz              229      0.296817  16 O  py        
   234      0.281519  16 O  pz               51     -0.234264   4 C  s         
   233      0.202435  16 O  py               50      0.192402   4 C  pz        
   198     -0.162383  14 O  px               19      0.161483   2 O  py        
    66      0.153521   5 C  s         

 Vector   76  Occ=2.000000D+00  E=-2.556867D-01
              MO Center=  3.7D-01, -1.1D+00,  8.0D-01, r^2= 4.1D+00
   Bfn.  Coefficient  Atom+Function         Bfn.  Coefficient  Atom+Function  
  ----- ------------  ---------------      ----- ------------  ---------------
   288      0.402401  20 O  px              273     -0.321151  19 O  px        
   292      0.294277  20 O  px              277     -0.218581  19 O  px        
   198     -0.183118  14 O  px              171     -0.177511  12 C  s         
   289      0.172608  20 O  py              274     -0.163133  19 O  py        

 Vector   77  Occ=0.000000D+00  E=-5.311680D-03
              MO Center=  7.8D-01, -1.9D-01,  3.1D-01, r^2= 6.9D+00
   Bfn.  Coefficient  Atom+Function         Bfn.  Coefficient  Atom+Function  
  ----- ------------  ---------------      ----- ------------  ---------------
   291      0.427667  20 O  s               276     -0.382273  19 O  s         
    33     -0.329994   3 C  px               37     -0.289286   3 C  px        
   274     -0.287086  19 O  py              278     -0.286059  19 O  py        
    84     -0.277024   6 C  pz              246      0.273167  17 C  s         
   289     -0.256699  20 O  py                6     -0.255024   1 C  s         

 Vector   78  Occ=0.000000D+00  E=-2.705162D-03
              MO Center=  1.0D+00,  5.7D-01, -1.3D-01, r^2= 7.1D+00
   Bfn.  Coefficient  Atom+Function         Bfn.  Coefficient  Atom+Function  
  ----- ------------  ---------------      ----- ------------  ---------------
   246     -0.424933  17 C  s                33      0.406687   3 C  px        
    37      0.342358   3 C  px              276     -0.336916  19 O  s         
   291      0.308234  20 O  s               232     -0.294330  16 O  px        
   228     -0.290695  16 O  px              336      0.249958  38 H  s         
     6     -0.241455   1 C  s               304      0.241415  22 H  s         

 Vector   79  Occ=0.000000D+00  E= 5.935071D-02
              MO Center= -5.8D-02,  7.5D-01,  6.6D-01, r^2= 8.9D+00
   Bfn.  Coefficient  Atom+Function         Bfn.  Coefficient  Atom+Function  
  ----- ------------  ---------------      ----- ------------  ---------------
    96      0.695613   7 C  s                51      0.587330   4 C  s         
   141      0.584391  10 C  s               318     -0.558703  29 H  s         
   306     -0.544899  23 H  s               302     -0.448635  21 H  s         
    36     -0.444056   3 C  s               310     -0.419684  25 H  s         
   126      0.415395   9 C  s                 9      0.390727   1 C  pz        

 Vector   80  Occ=0.000000D+00  E= 8.309157D-02
              MO Center= -8.3D-01, -1.3D-01, -6.0D-02, r^2= 1.2D+01
   Bfn.  Coefficient  Atom+Function         Bfn.  Coefficient  Atom+Function  
  ----- ------------  ---------------      ----- ------------  ---------------
   261      0.840114  18 C  s               156      0.633276  11 C  s         
   324     -0.626270  32 H  s               111      0.615277   8 C  s         
   171      0.566151  12 C  s               322     -0.563243  31 H  s         
   312     -0.552566  26 H  s               304     -0.443923  22 H  s         
   306      0.429935  23 H  s               344     -0.359684  42 H  s         

 Vector   81  Occ=0.000000D+00  E= 8.313153D-02
              MO Center= -2.2D-01,  4.7D-01,  3.8D-01, r^2= 1.2D+01
   Bfn.  Coefficient  Atom+Function         Bfn.  Coefficient  Atom+Function  
  ----- ------------  ---------------      ----- ------------  ---------------
   304      0.775465  22 H  s               156      0.660448  11 C  s         
   308      0.575918  24 H  s               326     -0.564077  33 H  s         
   171      0.547481  12 C  s                51     -0.523229   4 C  s         
   312      0.520090  26 H  s                53     -0.484410   4 C  py        
   322     -0.461046  31 H  s               216      0.456455  15 C  s         

 Vector   82  Occ=0.000000D+00  E= 9.577997D-02
              MO Center=  1.3D+00, -3.0D-01,  2.8D-01, r^2= 1.0D+01
   Bfn.  Coefficient  Atom+Function         Bfn.  Coefficient  Atom+Function  
  ----- ------------  ---------------      ----- ------------  ---------------
   246      1.029443  17 C  s               338     -0.909680  39 H  s         
   302     -0.897061  21 H  s                 6      0.845473   1 C  s         
   324     -0.537263  32 H  s                 7      0.450935   1 C  px        
    96     -0.377855   7 C  s               334     -0.368557  37 H  s         
   171      0.356333  12 C  s               248     -0.331843  17 C  py        

 Vector   83  Occ=0.000000D+00  E= 9.859814D-02
              MO Center= -7.6D-01,  5.6D-01,  3.9D-01, r^2= 9.7D+00
   Bfn.  Coefficient  Atom+Function         Bfn.  Coefficient  Atom+Function  
  ----- ------------  ---------------      ----- ------------  ---------------
    96      0.808529   7 C  s               310     -0.796613  25 H  s         
   316      0.642745  28 H  s               314     -0.597728  27 H  s         
   306     -0.523362  23 H  s               126     -0.496048   9 C  s         
    21     -0.479362   2 O  s               318     -0.444747  29 H  s         
   171      0.414634  12 C  s                36      0.403355   3 C  s         

 Vector   84  Occ=0.000000D+00  E= 1.067848D-01
              MO Center= -4.9D-01, -1.5D+00, -5.5D-02, r^2= 1.5D+01
   Bfn.  Coefficient  Atom+Function         Bfn.  Coefficient  Atom+Function  
  ----- ------------  ---------------      ----- ------------  ---------------
   216      1.309756  15 C  s               261     -1.011981  18 C  s         
   330     -0.859128  35 H  s               156     -0.623842  11 C  s         
    96      0.593566   7 C  s               171      0.557073  12 C  s         
   326     -0.536221  33 H  s               328     -0.528364  34 H  s         
   340      0.514055  40 H  s               344      0.502978  42 H  s         

 Vector   85  Occ=0.000000D+00  E= 1.158949D-01
              MO Center= -2.6D-01, -1.0D+00, -2.1D-01, r^2= 1.1D+01
   Bfn.  Coefficient  Atom+Function         Bfn.  Coefficient  Atom+Function  
  ----- ------------  ---------------      ----- ------------  ---------------
   324      0.871787  32 H  s               320      0.687811  30 H  s         
   156     -0.545527  11 C  s               174      0.467216  12 C  pz        
   306      0.464845  23 H  s               332      0.466502  36 H  s         
     6      0.453514   1 C  s               302     -0.451047  21 H  s         
   338     -0.440043  39 H  s               318     -0.395735  29 H  s         

 Vector   86  Occ=0.000000D+00  E= 1.201102D-01
              MO Center= -5.2D-01,  4.3D-01,  1.5D-01, r^2= 1.1D+01
   Bfn.  Coefficient  Atom+Function         Bfn.  Coefficient  Atom+Function  
  ----- ------------  ---------------      ----- ------------  ---------------
   171      0.758926  12 C  s               304     -0.686938  22 H  s         
   261     -0.657866  18 C  s               111     -0.632267   8 C  s         
   326     -0.567700  33 H  s                96     -0.505895   7 C  s         
   314      0.505147  27 H  s               322     -0.503815  31 H  s         
   342      0.487753  41 H  s               156      0.468708  11 C  s         

 Vector   87  Occ=0.000000D+00  E= 1.274472D-01
              MO Center=  7.0D-01, -1.5D+00,  8.5D-02, r^2= 1.1D+01
   Bfn.  Coefficient  Atom+Function         Bfn.  Coefficient  Atom+Function  
  ----- ------------  ---------------      ----- ------------  ---------------
   216      1.232747  15 C  s               328     -1.092457  34 H  s         
    96     -0.534884   7 C  s               201     -0.513241  14 O  s         
   156     -0.476707  11 C  s               217      0.447862  15 C  px        
   336      0.438820  38 H  s               306      0.429221  23 H  s         
   308      0.406749  24 H  s               246     -0.401711  17 C  s         

 Vector   88  Occ=0.000000D+00  E= 1.335916D-01
              MO Center=  4.1D-02,  8.4D-01,  5.4D-01, r^2= 1.5D+01
   Bfn.  Coefficient  Atom+Function         Bfn.  Coefficient  Atom+Function  
  ----- ------------  ---------------      ----- ------------  ---------------
   246      1.167314  17 C  s               261      1.120125  18 C  s         
   334     -0.780557  37 H  s                96     -0.758664   7 C  s         
   336     -0.712717  38 H  s               306     -0.682945  23 H  s         
    66      0.635172   5 C  s               342     -0.617041  41 H  s         
   340     -0.494342  40 H  s               310      0.485099  25 H  s         

 Vector   89  Occ=0.000000D+00  E= 1.412020D-01
              MO Center= -1.1D+00,  6.8D-01,  5.6D-01, r^2= 1.2D+01
   Bfn.  Coefficient  Atom+Function         Bfn.  Coefficient  Atom+Function  
  ----- ------------  ---------------      ----- ------------  ---------------
   314      0.941486  27 H  s               111     -0.799031   8 C  s         
   308     -0.759384  24 H  s                96      0.717006   7 C  s         
   141      0.649030  10 C  s               318     -0.538559  29 H  s         
   340     -0.498796  40 H  s               332     -0.495580  36 H  s         
    51     -0.492294   4 C  s               344      0.471519  42 H  s         

 Vector   90  Occ=0.000000D+00  E= 1.462551D-01
              MO Center= -3.1D-01, -1.3D+00, -2.6D-01, r^2= 1.3D+01
   Bfn.  Coefficient  Atom+Function         Bfn.  Coefficient  Atom+Function  
  ----- ------------  ---------------      ----- ------------  ---------------
   156      0.764952  11 C  s               330      0.735509  35 H  s         
   332      0.701596  36 H  s               320     -0.677812  30 H  s         
   216     -0.593588  15 C  s               314      0.566311  27 H  s         
   328     -0.508449  34 H  s               171      0.449180  12 C  s         
   217      0.436713  15 C  px               21     -0.395200   2 O  s         

 Vector   91  Occ=0.000000D+00  E= 1.505029D-01
              MO Center= -5.3D-01,  6.1D-01, -8.6D-02, r^2= 1.3D+01
   Bfn.  Coefficient  Atom+Function         Bfn.  Coefficient  Atom+Function  
  ----- ------------  ---------------      ----- ------------  ---------------
   334      0.813762  37 H  s               111      0.802997   8 C  s         
   246     -0.713221  17 C  s               320      0.687356  30 H  s         
   342     -0.676459  41 H  s               171      0.658714  12 C  s         
   263      0.602519  18 C  py              310      0.602956  25 H  s         
   216     -0.572504  15 C  s               344      0.559120  42 H  s         

 Vector   92  Occ=0.000000D+00  E= 1.547807D-01
              MO Center= -2.7D-01,  9.6D-01,  2.8D-01, r^2= 1.1D+01
   Bfn.  Coefficient  Atom+Function         Bfn.  Coefficient  Atom+Function  
  ----- ------------  ---------------      ----- ------------  ---------------
    36      0.814834   3 C  s               308     -0.773634  24 H  s         
   261      0.703409  18 C  s               316      0.668261  28 H  s         
    81      0.663119   6 C  s               126     -0.646573   9 C  s         
   171     -0.580517  12 C  s                98      0.540358   7 C  py        
   326      0.539207  33 H  s               156      0.501738  11 C  s         

 Vector   93  Occ=0.000000D+00  E= 1.594655D-01
              MO Center=  5.4D-01,  8.0D-01,  6.4D-01, r^2= 1.6D+01
   Bfn.  Coefficient  Atom+Function         Bfn.  Coefficient  Atom+Function  
  ----- ------------  ---------------      ----- ------------  ---------------
   334      0.924731  37 H  s               336     -0.928388  38 H  s         
   249      0.810953  17 C  pz              111     -0.754631   8 C  s         
   330     -0.688770  35 H  s               314      0.662736  27 H  s         
   216      0.619557  15 C  s               310     -0.579780  25 H  s         
   171     -0.514828  12 C  s               261      0.470981  18 C  s         

 Vector   94  Occ=0.000000D+00  E= 1.646652D-01
              MO Center= -9.2D-01, -3.8D-01, -3.9D-01, r^2= 1.5D+01
   Bfn.  Coefficient  Atom+Function         Bfn.  Coefficient  Atom+Function  
  ----- ------------  ---------------      ----- ------------  ---------------
   342      0.951819  41 H  s               328      0.876877  34 H  s         
   344     -0.659925  42 H  s               263     -0.653202  18 C  py        
   330     -0.631751  35 H  s               111      0.557997   8 C  s         
   217     -0.533421  15 C  px               81      0.530275   6 C  s         
   322     -0.455998  31 H  s               218     -0.381634  15 C  py        

 Vector   95  Occ=0.000000D+00  E= 1.656010D-01
              MO Center=  6.6D-01,  1.5D+00,  9.9D-01, r^2= 1.1D+01
   Bfn.  Coefficient  Atom+Function         Bfn.  Coefficient  Atom+Function  
  ----- ------------  ---------------      ----- ------------  ---------------
   336      0.996201  38 H  s               246     -0.776119  17 C  s         
   306     -0.753128  23 H  s               314      0.749201  27 H  s         
   334     -0.728814  37 H  s               249     -0.717137  17 C  pz        
   112      0.556356   8 C  px               96     -0.551940   7 C  s         
    69      0.539875   5 C  pz              338      0.483739  39 H  s         

 Vector   96  Occ=0.000000D+00  E= 1.689384D-01
              MO Center= -1.1D+00,  1.1D-01, -9.6D-02, r^2= 1.4D+01
   Bfn.  Coefficient  Atom+Function         Bfn.  Coefficient  Atom+Function  
  ----- ------------  ---------------      ----- ------------  ---------------
   340      0.939299  40 H  s               342     -0.823936  41 H  s         
   264     -0.658492  18 C  pz              326     -0.616483  33 H  s         
   111     -0.542152   8 C  s                66      0.521825   5 C  s         
   174      0.517577  12 C  pz              334      0.507239  37 H  s         
   332     -0.488099  36 H  s               248     -0.482138  17 C  py        

 Vector   97  Occ=0.000000D+00  E= 1.725294D-01
              MO Center= -8.5D-01, -1.1D+00, -3.7D-01, r^2= 1.4D+01
   Bfn.  Coefficient  Atom+Function         Bfn.  Coefficient  Atom+Function  
  ----- ------------  ---------------      ----- ------------  ---------------
   332     -0.882401  36 H  s               322      0.858345  31 H  s         
   340     -0.728647  40 H  s               157      0.687186  11 C  px        
   219     -0.585581  15 C  pz              326     -0.556566  33 H  s         
    96     -0.523263   7 C  s               328      0.521300  34 H  s         
   342      0.515517  41 H  s               217     -0.455459  15 C  px        

 Vector   98  Occ=0.000000D+00  E= 1.748179D-01
              MO Center= -5.2D-01, -1.2D+00, -3.4D-01, r^2= 1.4D+01
   Bfn.  Coefficient  Atom+Function         Bfn.  Coefficient  Atom+Function  
  ----- ------------  ---------------      ----- ------------  ---------------
   332      0.936427  36 H  s               330     -0.779516  35 H  s         
   111     -0.697321   8 C  s               219      0.694723  15 C  pz        
   344      0.607998  42 H  s               126      0.604787   9 C  s         
   340     -0.569354  40 H  s               322      0.548659  31 H  s         
    66      0.504878   5 C  s               264      0.472723  18 C  pz        

 Vector   99  Occ=0.000000D+00  E= 1.861622D-01
              MO Center= -9.0D-01, -1.2D+00, -1.7D-01, r^2= 1.2D+01
   Bfn.  Coefficient  Atom+Function         Bfn.  Coefficient  Atom+Function  
  ----- ------------  ---------------      ----- ------------  ---------------
   261      0.929487  18 C  s               344     -0.733026  42 H  s         
   320      0.720110  30 H  s               326     -0.691782  33 H  s         
   156     -0.658026  11 C  s               330      0.617705  35 H  s         
   217      0.579254  15 C  px               66      0.569480   5 C  s         
   328     -0.572290  34 H  s               322      0.505946  31 H  s         

 Vector  100  Occ=0.000000D+00  E= 1.880158D-01
              MO Center= -8.8D-01,  3.0D-01,  3.2D-01, r^2= 1.1D+01
   Bfn.  Coefficient  Atom+Function         Bfn.  Coefficient  Atom+Function  
  ----- ------------  ---------------      ----- ------------  ---------------
    66      0.760320   5 C  s               246     -0.752917  17 C  s         
   111     -0.746033   8 C  s               340     -0.669523  40 H  s         
   318      0.651486  29 H  s               322     -0.591168  31 H  s         
    96      0.559930   7 C  s               264      0.556814  18 C  pz        
    52      0.532580   4 C  px               97     -0.444246   7 C  px        

 Vector  101  Occ=0.000000D+00  E= 1.945507D-01
              MO Center= -1.6D-01,  7.9D-01,  3.4D-01, r^2= 1.1D+01
   Bfn.  Coefficient  Atom+Function         Bfn.  Coefficient  Atom+Function  
  ----- ------------  ---------------      ----- ------------  ---------------
   126      1.342122   9 C  s               246     -1.183045  17 C  s         
    66      1.168822   5 C  s                96     -1.054745   7 C  s         
    36     -0.924947   3 C  s                51      0.916979   4 C  s         
   261     -0.870608  18 C  s               310      0.778870  25 H  s         
   338      0.555774  39 H  s                52      0.549136   4 C  px        

 Vector  102  Occ=0.000000D+00  E= 1.988901D-01
              MO Center=  1.4D-01,  4.1D-02,  6.4D-02, r^2= 1.2D+01
   Bfn.  Coefficient  Atom+Function         Bfn.  Coefficient  Atom+Function  
  ----- ------------  ---------------      ----- ------------  ---------------
   186      1.393236  13 C  s                51      1.012628   4 C  s         
   216     -0.890634  15 C  s               304     -0.837276  22 H  s         
   172     -0.622595  12 C  px              308      0.623168  24 H  s         
    83     -0.529725   6 C  py              316      0.527513  28 H  s         
    69     -0.515098   5 C  pz              126     -0.510923   9 C  s         

 Vector  103  Occ=0.000000D+00  E= 2.043703D-01
              MO Center= -1.2D-01,  4.8D-01,  1.0D-01, r^2= 1.1D+01
   Bfn.  Coefficient  Atom+Function         Bfn.  Coefficient  Atom+Function  
  ----- ------------  ---------------      ----- ------------  ---------------
    51      1.769833   4 C  s               186     -1.126497  13 C  s         
   126     -1.100612   9 C  s                36     -0.973193   3 C  s         
   141     -0.906552  10 C  s               156      0.778928  11 C  s         
   216      0.767276  15 C  s               316      0.750669  28 H  s         
    68     -0.731989   5 C  py              261      0.652461  18 C  s         

 Vector  104  Occ=0.000000D+00  E= 2.057970D-01
              MO Center= -5.1D-01, -1.1D+00,  2.1D-01, r^2= 9.8D+00
   Bfn.  Coefficient  Atom+Function         Bfn.  Coefficient  Atom+Function  
  ----- ------------  ---------------      ----- ------------  ---------------
   189      0.899828  13 C  pz              326      0.745069  33 H  s         
   174     -0.702154  12 C  pz              344      0.611968  42 H  s         
   324     -0.596582  32 H  s               276     -0.580945  19 O  s         
   171     -0.566014  12 C  s                 6     -0.524238   1 C  s         
    81      0.520384   6 C  s                96     -0.491660   7 C  s         

 Vector  105  Occ=0.000000D+00  E= 2.103003D-01
              MO Center=  5.0D-02,  2.7D-01,  1.5D-01, r^2= 1.1D+01
   Bfn.  Coefficient  Atom+Function         Bfn.  Coefficient  Atom+Function  
  ----- ------------  ---------------      ----- ------------  ---------------
    96      0.944039   7 C  s                66     -0.849039   5 C  s         
    52     -0.810256   4 C  px              304     -0.735142  22 H  s         
   111     -0.671157   8 C  s                81     -0.601846   6 C  s         
   312      0.586850  26 H  s               142      0.573599  10 C  px        
   126      0.560485   9 C  s                51      0.531131   4 C  s         

 Vector  106  Occ=0.000000D+00  E= 2.177732D-01
              MO Center= -5.6D-01, -2.0D-01, -3.8D-01, r^2= 1.1D+01
   Bfn.  Coefficient  Atom+Function         Bfn.  Coefficient  Atom+Function  
  ----- ------------  ---------------      ----- ------------  ---------------
   171      1.141132  12 C  s               126      1.062004   9 C  s         
   312      0.991687  26 H  s               111     -0.752690   8 C  s         
   141     -0.736792  10 C  s               316     -0.730671  28 H  s         
   324     -0.712498  32 H  s                36     -0.649999   3 C  s         
   156     -0.595522  11 C  s               158      0.581092  11 C  py        

 Vector  107  Occ=0.000000D+00  E= 2.268844D-01
              MO Center= -1.2D+00,  1.9D-01,  4.2D-02, r^2= 8.3D+00
   Bfn.  Coefficient  Atom+Function         Bfn.  Coefficient  Atom+Function  
  ----- ------------  ---------------      ----- ------------  ---------------
   126      1.016494   9 C  s               186     -0.988773  13 C  s         
   111      0.941967   8 C  s               141     -0.823352  10 C  s         
    99      0.727424   7 C  pz              344      0.728926  42 H  s         
   128     -0.712244   9 C  py              156      0.706661  11 C  s         
   320     -0.705830  30 H  s               143     -0.668001  10 C  py        

 Vector  108  Occ=0.000000D+00  E= 2.283211D-01
              MO Center=  6.9D-01,  5.6D-01,  5.3D-01, r^2= 1.1D+01
   Bfn.  Coefficient  Atom+Function         Bfn.  Coefficient  Atom+Function  
  ----- ------------  ---------------      ----- ------------  ---------------
   186     -1.314116  13 C  s                66      1.200697   5 C  s         
    51     -0.975893   4 C  s               246      0.907016  17 C  s         
   306     -0.804621  23 H  s               171      0.774553  12 C  s         
    54     -0.756039   4 C  pz              308      0.751350  24 H  s         
   247     -0.713451  17 C  px               67      0.669887   5 C  px        

 Vector  109  Occ=0.000000D+00  E= 2.371098D-01
              MO Center= -4.9D-01,  1.4D-01,  1.5D-01, r^2= 1.0D+01
   Bfn.  Coefficient  Atom+Function         Bfn.  Coefficient  Atom+Function  
  ----- ------------  ---------------      ----- ------------  ---------------
   156      0.903868  11 C  s               141     -0.815493  10 C  s         
   113      0.791547   8 C  py              302     -0.746327  21 H  s         
    66      0.741124   5 C  s                51     -0.719223   4 C  s         
   159      0.713622  11 C  pz              111     -0.668932   8 C  s         
    83     -0.614409   6 C  py                6      0.595614   1 C  s         

 Vector  110  Occ=0.000000D+00  E= 2.415015D-01
              MO Center=  4.0D-01,  8.0D-02,  3.0D-01, r^2= 9.9D+00
   Bfn.  Coefficient  Atom+Function         Bfn.  Coefficient  Atom+Function  
  ----- ------------  ---------------      ----- ------------  ---------------
    66      0.946605   5 C  s               247     -0.871706  17 C  px        
    52     -0.753541   4 C  px               96     -0.727009   7 C  s         
   111      0.727697   8 C  s               172     -0.726590  12 C  px        
   338      0.683276  39 H  s                 9      0.663859   1 C  pz        
    81     -0.651327   6 C  s               156     -0.617781  11 C  s         

 Vector  111  Occ=0.000000D+00  E= 2.466163D-01
              MO Center=  1.5D-01, -1.2D+00, -1.8D-01, r^2= 1.2D+01
   Bfn.  Coefficient  Atom+Function         Bfn.  Coefficient  Atom+Function  
  ----- ------------  ---------------      ----- ------------  ---------------
   186      1.705039  13 C  s               218     -1.196086  15 C  py        
   216     -1.070387  15 C  s               187      0.796271  13 C  px        
    66      0.726641   5 C  s                54     -0.664424   4 C  pz        
   188     -0.653257  13 C  py               36     -0.635880   3 C  s         
   156      0.612172  11 C  s               111      0.529098   8 C  s         

 Vector  112  Occ=0.000000D+00  E= 2.585199D-01
              MO Center= -2.2D-01, -1.6D-02,  3.9D-02, r^2= 9.8D+00
   Bfn.  Coefficient  Atom+Function         Bfn.  Coefficient  Atom+Function  
  ----- ------------  ---------------      ----- ------------  ---------------
     6      1.173466   1 C  s               141     -0.908425  10 C  s         
    51     -0.724847   4 C  s               189      0.691996  13 C  pz        
   129     -0.642094   9 C  pz               82     -0.634834   6 C  px        
   128     -0.621075   9 C  py              113     -0.613892   8 C  py        
   114     -0.598805   8 C  pz              302     -0.553211  21 H  s         

 Vector  113  Occ=0.000000D+00  E= 2.661549D-01
              MO Center= -6.8D-01, -9.2D-01,  7.9D-02, r^2= 8.2D+00
   Bfn.  Coefficient  Atom+Function         Bfn.  Coefficient  Atom+Function  
  ----- ------------  ---------------      ----- ------------  ---------------
   187      1.078683  13 C  px              171      0.994995  12 C  s         
    81      0.976196   6 C  s               172      0.894323  12 C  px        
   111     -0.784468   8 C  s               144     -0.698927  10 C  pz        
     6     -0.667445   1 C  s                83     -0.661013   6 C  py        
   216     -0.660004  15 C  s               218     -0.630298  15 C  py        

 Vector  114  Occ=0.000000D+00  E= 2.728008D-01
              MO Center= -1.6D+00, -4.2D-02, -3.9D-02, r^2= 9.1D+00
   Bfn.  Coefficient  Atom+Function         Bfn.  Coefficient  Atom+Function  
  ----- ------------  ---------------      ----- ------------  ---------------
   141      1.862162  10 C  s               156     -1.252090  11 C  s         
   126     -1.194844   9 C  s               171      1.071720  12 C  s         
   262      1.023202  18 C  px              127      0.976311   9 C  px        
    51      0.847801   4 C  s               186     -0.834158  13 C  s         
   187      0.814508  13 C  px              261      0.801893  18 C  s         

 Vector  115  Occ=0.000000D+00  E= 2.907162D-01
              MO Center= -6.7D-01, -2.6D-01, -7.7D-02, r^2= 7.6D+00
   Bfn.  Coefficient  Atom+Function         Bfn.  Coefficient  Atom+Function  
  ----- ------------  ---------------      ----- ------------  ---------------
    81      1.971685   6 C  s               142     -1.151464  10 C  px        
   126     -1.058381   9 C  s               127      0.956111   9 C  px        
   141     -0.833495  10 C  s               171     -0.819131  12 C  s         
   261      0.801525  18 C  s                83     -0.774683   6 C  py        
   262      0.756763  18 C  px              143      0.670137  10 C  py        

 Vector  116  Occ=0.000000D+00  E= 3.015449D-01
              MO Center=  7.6D-02,  1.9D-02,  1.1D-01, r^2= 9.7D+00
   Bfn.  Coefficient  Atom+Function         Bfn.  Coefficient  Atom+Function  
  ----- ------------  ---------------      ----- ------------  ---------------
   156      1.222581  11 C  s               126     -1.048087   9 C  s         
   173     -0.874220  12 C  py              171     -0.816978  12 C  s         
    52     -0.777926   4 C  px              111      0.770377   8 C  s         
   113     -0.758603   8 C  py              129     -0.706357   9 C  pz        
   231      0.683354  16 O  s                84     -0.676617   6 C  pz        

 Vector  117  Occ=0.000000D+00  E= 3.109504D-01
              MO Center= -5.1D-01,  6.2D-01,  1.8D-01, r^2= 8.0D+00
   Bfn.  Coefficient  Atom+Function         Bfn.  Coefficient  Atom+Function  
  ----- ------------  ---------------      ----- ------------  ---------------
   141      1.393748  10 C  s               128      1.142476   9 C  py        
   144     -1.077607  10 C  pz               66     -1.037200   5 C  s         
    36     -0.834052   3 C  s               158     -0.761847  11 C  py        
   127     -0.734096   9 C  px               84      0.727120   6 C  pz        
   112      0.725683   8 C  px               68      0.708103   5 C  py        

 Vector  118  Occ=0.000000D+00  E= 3.244309D-01
              MO Center= -1.1D-01,  6.1D-01,  6.5D-01, r^2= 8.3D+00
   Bfn.  Coefficient  Atom+Function         Bfn.  Coefficient  Atom+Function  
  ----- ------------  ---------------      ----- ------------  ---------------
    68      1.353611   5 C  py               97     -1.204109   7 C  px        
   126     -1.015481   9 C  s                67     -0.871016   5 C  px        
    96     -0.811570   7 C  s                52      0.772718   4 C  px        
   114     -0.764761   8 C  pz              304      0.753779  22 H  s         
    66      0.739166   5 C  s                84      0.687837   6 C  pz        

 Vector  119  Occ=0.000000D+00  E= 3.389096D-01
              MO Center= -4.4D-01, -1.4D-02,  1.7D-02, r^2= 7.3D+00
   Bfn.  Coefficient  Atom+Function         Bfn.  Coefficient  Atom+Function  
  ----- ------------  ---------------      ----- ------------  ---------------
    82      1.482175   6 C  px              158      1.090191  11 C  py        
    96     -1.050219   7 C  s                66      1.027225   5 C  s         
   143      0.975447  10 C  py              144      0.953942  10 C  pz        
   142      0.942142  10 C  px               67     -0.895515   5 C  px        
     6     -0.822149   1 C  s               129     -0.790408   9 C  pz        

 Vector  120  Occ=0.000000D+00  E= 3.540347D-01
              MO Center=  2.3D-02,  8.0D-01, -3.0D-01, r^2= 8.4D+00
   Bfn.  Coefficient  Atom+Function         Bfn.  Coefficient  Atom+Function  
  ----- ------------  ---------------      ----- ------------  ---------------
    36      1.398963   3 C  s               231     -1.244182  16 O  s         
   143      1.063199  10 C  py               39     -0.965502   3 C  pz        
   129     -0.965199   9 C  pz              111      0.955640   8 C  s         
    66      0.849226   5 C  s                83     -0.831997   6 C  py        
    96     -0.822143   7 C  s                99      0.765541   7 C  pz        

 Vector  121  Occ=0.000000D+00  E= 3.916066D-01
              MO Center=  4.3D-01,  1.2D+00, -1.6D-01, r^2= 6.2D+00
   Bfn.  Coefficient  Atom+Function         Bfn.  Coefficient  Atom+Function  
  ----- ------------  ---------------      ----- ------------  ---------------
    51     -1.793748   4 C  s                39      1.733970   3 C  pz        
    66      1.343329   5 C  s                83     -1.244738   6 C  py        
    81     -1.169448   6 C  s                69     -1.052931   5 C  pz        
   231      1.022700  16 O  s               143      1.016811  10 C  py        
    54      1.001743   4 C  pz              126     -0.860117   9 C  s         

 Vector  122  Occ=0.000000D+00  E= 3.958017D-01
              MO Center=  8.2D-01,  1.5D+00, -2.7D-01, r^2= 5.3D+00
   Bfn.  Coefficient  Atom+Function         Bfn.  Coefficient  Atom+Function  
  ----- ------------  ---------------      ----- ------------  ---------------
    38      1.942959   3 C  py              231     -1.407657  16 O  s         
    53     -1.283776   4 C  py               54      1.218502   4 C  pz        
    67     -1.181086   5 C  px               66     -1.055879   5 C  s         
    36      0.946568   3 C  s                21      0.789857   2 O  s         
    68     -0.760517   5 C  py               82      0.704778   6 C  px        

 Vector  123  Occ=0.000000D+00  E= 4.776828D-01
              MO Center= -4.4D-01,  9.6D-01, -1.0D-02, r^2= 7.5D+00
   Bfn.  Coefficient  Atom+Function         Bfn.  Coefficient  Atom+Function  
  ----- ------------  ---------------      ----- ------------  ---------------
   262     -0.548252  18 C  px               83      0.511811   6 C  py        
   126      0.493027   9 C  s                 8     -0.417497   1 C  py        
    38     -0.400759   3 C  py               39      0.382984   3 C  pz        
   201     -0.384584  14 O  s                37     -0.376046   3 C  px        
    81      0.347494   6 C  s                 9     -0.338686   1 C  pz        

 Vector  124  Occ=0.000000D+00  E= 4.860086D-01
              MO Center=  1.3D+00,  8.9D-01, -3.0D-01, r^2= 6.0D+00
   Bfn.  Coefficient  Atom+Function         Bfn.  Coefficient  Atom+Function  
  ----- ------------  ---------------      ----- ------------  ---------------
    21      1.040515   2 O  s                 9      0.886387   1 C  pz        
     8     -0.575670   1 C  py               81     -0.564339   6 C  s         
    38      0.557847   3 C  py               36     -0.551487   3 C  s         
     7     -0.509468   1 C  px               32      0.434493   3 C  s         
   141      0.419105  10 C  s                33      0.387706   3 C  px        

 Vector  125  Occ=0.000000D+00  E= 4.943376D-01
              MO Center= -5.1D-01,  1.3D-01,  1.1D-01, r^2= 1.1D+01
   Bfn.  Coefficient  Atom+Function         Bfn.  Coefficient  Atom+Function  
  ----- ------------  ---------------      ----- ------------  ---------------
   126      0.577599   9 C  s               173     -0.469690  12 C  py        
   248     -0.465779  17 C  py              141     -0.435249  10 C  s         
   156      0.421431  11 C  s               158      0.414590  11 C  py        
   111     -0.380934   8 C  s               217     -0.381603  15 C  px        
   186     -0.362449  13 C  s                52     -0.358479   4 C  px        

 Vector  126  Occ=0.000000D+00  E= 5.067165D-01
              MO Center= -1.0D-01,  3.8D-01, -8.0D-02, r^2= 9.4D+00
   Bfn.  Coefficient  Atom+Function         Bfn.  Coefficient  Atom+Function  
  ----- ------------  ---------------      ----- ------------  ---------------
    66      0.786612   5 C  s               113     -0.679397   8 C  py        
   128      0.569410   9 C  py              126     -0.563610   9 C  s         
   201      0.556864  14 O  s                36      0.552753   3 C  s         
   156     -0.551799  11 C  s                51     -0.548506   4 C  s         
     8      0.518601   1 C  py              158     -0.519766  11 C  py        


 center of mass
 --------------
 x =   0.07368663 y =  -0.00992041 z =  -0.02649198

 moments of inertia (a.u.)
 ------------------
        5188.213129424239          -0.000000000001          -0.000000000000
          -0.000000000001        3577.197252813230          -0.000000000000
          -0.000000000000          -0.000000000000        6412.195072345035

     Multipole analysis of the density
     ---------------------------------

     L   x y z        total         alpha         beta         nuclear
     -   - - -        -----         -----         ----         -------
     0   0 0 0     -0.000000    -76.000000    -76.000000    152.000000

     1   1 0 0     -0.547618     -0.273809     -0.273809     -0.000000
     1   0 1 0     -0.535284     -0.267642     -0.267642      0.000000
     1   0 0 1      0.954508      0.477254      0.477254      0.000000

     2   2 0 0    -85.181498   -748.153255   -748.153255   1411.125011
     2   1 1 0     -0.339413      4.403168      4.403168     -9.145749
     2   1 0 1      3.268489    -13.502536    -13.502536     30.273561
     2   0 2 0    -86.935340  -1172.816770  -1172.816770   2258.698200
     2   0 1 1      9.568796    -20.771911    -20.771911     51.112617
     2   0 0 2    -96.474500   -375.031483   -375.031483    653.588466


          -----------------------
          Electric field gradient
          -----------------------

 1 a.u. = 0.324123 10**(16) esu/cm**3  ( or statvolts/cm**2 ) = 0.97174 10**(22) v/m**2 


 ------------------------------------------------------------
   Atom      X         Y         Z
 ------------------------------------------------------------
    1 C    2.07913  -0.78490  -0.87078
 ------------------------------------------------------------

 Electric field gradient in molecular frame (a.u.)
         XX             YY             ZZ             XY             XZ             YZ
 ------------------------------------------------------------------------------------------
        0.360675      -0.280032      -0.080644      -0.047103      -0.012667       0.078080

 Principal components (a.u.) and orientation 
 of principal axis w.r.t. absolute frame                      Asymmetry parameter eta
 --------------------------------------------------------------------------------------
        0.364889      -0.309414      -0.055475                       0.695936

        0.996083       0.060438       0.064541
       -0.077831       0.945685       0.315630
       -0.041959      -0.319417       0.946685
  

 ------------------------------------------------------------
   Atom      X         Y         Z
 ------------------------------------------------------------
    2 O    2.05894   1.13367  -2.76378
 ------------------------------------------------------------

 Electric field gradient in molecular frame (a.u.)
         XX             YY             ZZ             XY             XZ             YZ
 ------------------------------------------------------------------------------------------
        1.150014      -1.417948       0.267934      -0.186828      -0.062686       0.559993

 Principal components (a.u.) and orientation 
 of principal axis w.r.t. absolute frame                      Asymmetry parameter eta
 --------------------------------------------------------------------------------------
       -1.596435       1.176927       0.419508                       0.474444

        0.058562       0.986709       0.151578
        0.956627      -0.098872       0.274024
       -0.285369      -0.128956       0.949702
  

 ------------------------------------------------------------
   Atom      X         Y         Z
 ------------------------------------------------------------
    3 C    2.32685   3.55870  -2.02019
 ------------------------------------------------------------

 Electric field gradient in molecular frame (a.u.)
         XX             YY             ZZ             XY             XZ             YZ
 ------------------------------------------------------------------------------------------
       -0.332081      -0.014249       0.346330       0.034998      -0.009600      -0.109217

 Principal components (a.u.) and orientation 
 of principal axis w.r.t. absolute frame                      Asymmetry parameter eta
 --------------------------------------------------------------------------------------
        0.377323      -0.335897      -0.041426                       0.780422

       -0.026380       0.993997       0.106178
       -0.270757      -0.109350       0.956417
        0.962286      -0.003518       0.272016
  

 ------------------------------------------------------------
   Atom      X         Y         Z
 ------------------------------------------------------------
    4 C    2.41611   4.07652   0.79686
 ------------------------------------------------------------

 Electric field gradient in molecular frame (a.u.)
         XX             YY             ZZ             XY             XZ             YZ
 ------------------------------------------------------------------------------------------
        0.000087       0.053023      -0.053111      -0.036700       0.004050      -0.017760

 Principal components (a.u.) and orientation 
 of principal axis w.r.t. absolute frame                      Asymmetry parameter eta
 --------------------------------------------------------------------------------------
        0.074256      -0.056086      -0.018169                       0.510624

       -0.445305       0.043190       0.894337
        0.884753       0.174647       0.432099
       -0.137531       0.983683      -0.115983
  

 ------------------------------------------------------------
   Atom      X         Y         Z
 ------------------------------------------------------------
    5 C    0.72692   2.33102   2.44067
 ------------------------------------------------------------

 Electric field gradient in molecular frame (a.u.)
         XX             YY             ZZ             XY             XZ             YZ
 ------------------------------------------------------------------------------------------
        0.034596      -0.034919       0.000323      -0.059195       0.034693      -0.030574

 Principal components (a.u.) and orientation 
 of principal axis w.r.t. absolute frame                      Asymmetry parameter eta
 --------------------------------------------------------------------------------------
        0.091198      -0.070353      -0.020845                       0.542858

        0.762584       0.442992      -0.471406
       -0.466560       0.881426       0.073554
        0.448093       0.163849       0.878843
  

 ------------------------------------------------------------
   Atom      X         Y         Z
 ------------------------------------------------------------
    6 C    0.09113  -0.25592   1.20392
 ------------------------------------------------------------

 Electric field gradient in molecular frame (a.u.)
         XX             YY             ZZ             XY             XZ             YZ
 ------------------------------------------------------------------------------------------
        0.167366      -0.071516      -0.095850       0.039202      -0.005010       0.258737

 Principal components (a.u.) and orientation 
 of principal axis w.r.t. absolute frame                      Asymmetry parameter eta
 --------------------------------------------------------------------------------------
       -0.344550       0.197324       0.147226                       0.145402

        0.059975       0.661308       0.747713
       -0.691133       0.567984      -0.446911
        0.720235       0.489966      -0.491116
  

 ------------------------------------------------------------
   Atom      X         Y         Z
 ------------------------------------------------------------
    7 C   -1.68981   3.71443   3.26814
 ------------------------------------------------------------

 Electric field gradient in molecular frame (a.u.)
         XX             YY             ZZ             XY             XZ             YZ
 ------------------------------------------------------------------------------------------
       -0.015338       0.009431       0.005907       0.037670       0.009015      -0.017626

 Principal components (a.u.) and orientation 
 of principal axis w.r.t. absolute frame                      Asymmetry parameter eta
 --------------------------------------------------------------------------------------
       -0.048434       0.039420       0.009014                       0.627800

        0.749319       0.509837       0.422596
       -0.583300       0.810274       0.056722
       -0.313500      -0.289003       0.904541
  

 ------------------------------------------------------------
   Atom      X         Y         Z
 ------------------------------------------------------------
    8 C   -3.50892   4.23207   1.09003
 ------------------------------------------------------------

 Electric field gradient in molecular frame (a.u.)
         XX             YY             ZZ             XY             XZ             YZ
 ------------------------------------------------------------------------------------------
        0.012907       0.001214      -0.014122       0.018238      -0.017714      -0.016442

 Principal components (a.u.) and orientation 
 of principal axis w.r.t. absolute frame                      Asymmetry parameter eta
 --------------------------------------------------------------------------------------
        0.037424      -0.025789      -0.011635                       0.378204

        0.717416       0.223549      -0.659803
        0.553461       0.392293       0.734702
       -0.423078       0.892262      -0.157712
  

 ------------------------------------------------------------
   Atom      X         Y         Z
 ------------------------------------------------------------
    9 C   -3.75600   2.02618  -0.79517
 ------------------------------------------------------------

 Electric field gradient in molecular frame (a.u.)
         XX             YY             ZZ             XY             XZ             YZ
 ------------------------------------------------------------------------------------------
        0.004848      -0.026671       0.021823       0.016879      -0.034295      -0.003665

 Principal components (a.u.) and orientation 
 of principal axis w.r.t. absolute frame                      Asymmetry parameter eta
 --------------------------------------------------------------------------------------
        0.050989      -0.036901      -0.014089                       0.447383

       -0.627426      -0.541232       0.559825
       -0.172212       0.797590       0.578094
        0.759394      -0.266303       0.593636
  

 ------------------------------------------------------------
   Atom      X         Y         Z
 ------------------------------------------------------------
   10 C   -2.74558  -0.46077   0.36253
 ------------------------------------------------------------

 Electric field gradient in molecular frame (a.u.)
         XX             YY             ZZ             XY             XZ             YZ
 ------------------------------------------------------------------------------------------
       -0.077792       0.023939       0.053853      -0.023500      -0.019696      -0.009302

 Principal components (a.u.) and orientation 
 of principal axis w.r.t. absolute frame                      Asymmetry parameter eta
 --------------------------------------------------------------------------------------
       -0.086182       0.057874       0.028308                       0.343061

        0.964232      -0.108274      -0.241938
        0.218446      -0.192378       0.956699
        0.150129       0.975329       0.161845
  

 ------------------------------------------------------------
   Atom      X         Y         Z
 ------------------------------------------------------------
   11 C   -3.29404  -2.78873  -1.29765
 ------------------------------------------------------------

 Electric field gradient in molecular frame (a.u.)
         XX             YY             ZZ             XY             XZ             YZ
 ------------------------------------------------------------------------------------------
        0.021924      -0.043720       0.021797       0.012768      -0.035631      -0.013600

 Principal components (a.u.) and orientation 
 of principal axis w.r.t. absolute frame                      Asymmetry parameter eta
 --------------------------------------------------------------------------------------
        0.060817      -0.047057      -0.013760                       0.547489

        0.695733      -0.111596       0.709579
        0.175592       0.984310      -0.017363
       -0.696508       0.136676       0.704412
  

 ------------------------------------------------------------
   Atom      X         Y         Z
 ------------------------------------------------------------
   12 C   -2.00088  -5.22765  -0.40974
 ------------------------------------------------------------

 Electric field gradient in molecular frame (a.u.)
         XX             YY             ZZ             XY             XZ             YZ
 ------------------------------------------------------------------------------------------
       -0.063832       0.010113       0.053719      -0.001699      -0.015589       0.006728

 Principal components (a.u.) and orientation 
 of principal axis w.r.t. absolute frame                      Asymmetry parameter eta
 --------------------------------------------------------------------------------------
       -0.065873       0.056769       0.009104                       0.723592

        0.991630      -0.128846       0.008233
        0.010776       0.146137       0.989206
        0.128658       0.980838      -0.146302
  

 ------------------------------------------------------------
   Atom      X         Y         Z
 ------------------------------------------------------------
   13 C    0.89153  -4.99034  -0.22964
 ------------------------------------------------------------

 Electric field gradient in molecular frame (a.u.)
         XX             YY             ZZ             XY             XZ             YZ
 ------------------------------------------------------------------------------------------
        0.273503       0.042151      -0.315654      -0.182472      -0.029618       0.092549

 Principal components (a.u.) and orientation 
 of principal axis w.r.t. absolute frame                      Asymmetry parameter eta
 --------------------------------------------------------------------------------------
        0.381126      -0.338566      -0.042560                       0.776664

        0.864003      -0.027205       0.502750
       -0.493003      -0.248418       0.833809
       -0.102209       0.968271       0.228046
  

 ------------------------------------------------------------
   Atom      X         Y         Z
 ------------------------------------------------------------
   14 O    1.76125  -3.19496  -2.04926
 ------------------------------------------------------------

 Electric field gradient in molecular frame (a.u.)
         XX             YY             ZZ             XY             XZ             YZ
 ------------------------------------------------------------------------------------------
        1.629300      -1.556750      -0.072550      -0.800139       0.466523       0.050568

 Principal components (a.u.) and orientation 
 of principal axis w.r.t. absolute frame                      Asymmetry parameter eta
 --------------------------------------------------------------------------------------
        1.917581      -1.761451      -0.156130                       0.837159

        0.951821       0.241047      -0.189560
       -0.216037       0.965803       0.143361
        0.217635      -0.095502       0.971347
  

 ------------------------------------------------------------
   Atom      X         Y         Z
 ------------------------------------------------------------
   15 C    2.14339  -7.51783  -0.84220
 ------------------------------------------------------------

 Electric field gradient in molecular frame (a.u.)
         XX             YY             ZZ             XY             XZ             YZ
 ------------------------------------------------------------------------------------------
        0.028146      -0.053400       0.025255       0.051109       0.015358      -0.032392

 Principal components (a.u.) and orientation 
 of principal axis w.r.t. absolute frame                      Asymmetry parameter eta
 --------------------------------------------------------------------------------------
       -0.089232       0.052755       0.036477                       0.182427

       -0.413576       0.899496       0.140936
        0.860038       0.436762      -0.263768
        0.298814      -0.012122       0.954234
  

 ------------------------------------------------------------
   Atom      X         Y         Z
 ------------------------------------------------------------
   16 O    2.52834   5.26640  -3.57740
 ------------------------------------------------------------

 Electric field gradient in molecular frame (a.u.)
         XX             YY             ZZ             XY             XZ             YZ
 ------------------------------------------------------------------------------------------
       -0.860715       0.180955       0.679761       0.050454       0.078828       1.186000

 Principal components (a.u.) and orientation 
 of principal axis w.r.t. absolute frame                      Asymmetry parameter eta
 --------------------------------------------------------------------------------------
        1.645748      -0.865478      -0.780270                       0.051775

        0.037080       0.991589      -0.124004
        0.629605       0.073182       0.773461
        0.776030      -0.106753      -0.621596
  

 ------------------------------------------------------------
   Atom      X         Y         Z
 ------------------------------------------------------------
   17 C    5.17310   4.10391   1.67793
 ------------------------------------------------------------

 Electric field gradient in molecular frame (a.u.)
         XX             YY             ZZ             XY             XZ             YZ
 ------------------------------------------------------------------------------------------
       -0.067275       0.040466       0.026809       0.004149      -0.052687      -0.014947

 Principal components (a.u.) and orientation 
 of principal axis w.r.t. absolute frame                      Asymmetry parameter eta
 --------------------------------------------------------------------------------------
       -0.090907       0.061566       0.029340                       0.354492

        0.911752      -0.322165      -0.254792
        0.017888      -0.588587       0.808236
        0.410352       0.741468       0.530882
  

 ------------------------------------------------------------
   Atom      X         Y         Z
 ------------------------------------------------------------
   18 C   -6.50115   1.85706  -1.70942
 ------------------------------------------------------------

 Electric field gradient in molecular frame (a.u.)
         XX             YY             ZZ             XY             XZ             YZ
 ------------------------------------------------------------------------------------------
       -0.040052       0.024415       0.015637      -0.001416      -0.002185       0.008830

 Principal components (a.u.) and orientation 
 of principal axis w.r.t. absolute frame                      Asymmetry parameter eta
 --------------------------------------------------------------------------------------
       -0.040156       0.029966       0.010190                       0.492496

        0.999192      -0.033642      -0.021993
        0.016930       0.848560      -0.528828
        0.036453       0.528028       0.848444
  

 ------------------------------------------------------------
   Atom      X         Y         Z
 ------------------------------------------------------------
   19 O    1.73660  -4.31683   2.26290
 ------------------------------------------------------------

 Electric field gradient in molecular frame (a.u.)
         XX             YY             ZZ             XY             XZ             YZ
 ------------------------------------------------------------------------------------------
        0.807728      -0.592230      -0.215498       1.909015      -0.195511      -1.571692

 Principal components (a.u.) and orientation 
 of principal axis w.r.t. absolute frame                      Asymmetry parameter eta
 --------------------------------------------------------------------------------------
        2.590741      -2.577409      -0.013332                       0.989708

        0.692928      -0.409172       0.593657
        0.607407       0.774901      -0.174885
       -0.388467       0.481774       0.785485
  

 ------------------------------------------------------------
   Atom      X         Y         Z
 ------------------------------------------------------------
   20 O    0.27570  -2.14833   3.18499
 ------------------------------------------------------------

 Electric field gradient in molecular frame (a.u.)
         XX             YY             ZZ             XY             XZ             YZ
 ------------------------------------------------------------------------------------------
        1.408338      -1.516857       0.108518       2.034230       0.995866       0.027010

 Principal components (a.u.) and orientation 
 of principal axis w.r.t. absolute frame                      Asymmetry parameter eta
 --------------------------------------------------------------------------------------
        2.759756      -2.631438      -0.128319                       0.907007

        0.853323      -0.475655      -0.213521
        0.407946       0.864139      -0.294693
        0.324684       0.164364       0.931432
  

 ------------------------------------------------------------
   Atom      X         Y         Z
 ------------------------------------------------------------
   21 H    3.98301  -0.85438  -0.05690
 ------------------------------------------------------------

 Electric field gradient in molecular frame (a.u.)
         XX             YY             ZZ             XY             XZ             YZ
 ------------------------------------------------------------------------------------------
       -0.198231       0.126695       0.071536       0.003237      -0.148247       0.002838

 Principal components (a.u.) and orientation 
 of principal axis w.r.t. absolute frame                      Asymmetry parameter eta
 --------------------------------------------------------------------------------------
       -0.263817       0.137237       0.126580                       0.040392

        0.914535      -0.400216       0.058761
       -0.010519       0.121686       0.992513
        0.404369       0.908306      -0.107077
  

 ------------------------------------------------------------
   Atom      X         Y         Z
 ------------------------------------------------------------
   22 H    1.73569   6.02617   1.01799
 ------------------------------------------------------------

 Electric field gradient in molecular frame (a.u.)
         XX             YY             ZZ             XY             XZ             YZ
 ------------------------------------------------------------------------------------------
        0.088586      -0.218013       0.129427       0.126048       0.016172      -0.042699

 Principal components (a.u.) and orientation 
 of principal axis w.r.t. absolute frame                      Asymmetry parameter eta
 --------------------------------------------------------------------------------------
       -0.268419       0.135143       0.133275                       0.006961

       -0.335347       0.509263       0.792587
        0.935172       0.078142       0.345466
        0.113999       0.857056      -0.502453
  

 ------------------------------------------------------------
   Atom      X         Y         Z
 ------------------------------------------------------------
   23 H    1.76226   1.96217   4.20477
 ------------------------------------------------------------

 Electric field gradient in molecular frame (a.u.)
         XX             YY             ZZ             XY             XZ             YZ
 ------------------------------------------------------------------------------------------
        0.029161       0.121903      -0.151063       0.034344      -0.171212       0.060967

 Principal components (a.u.) and orientation 
 of principal axis w.r.t. absolute frame                      Asymmetry parameter eta
 --------------------------------------------------------------------------------------
       -0.267008       0.135799       0.131210                       0.017187

        0.507881      -0.381648       0.772270
       -0.177008       0.831134       0.527147
        0.843045       0.404426      -0.354562
  

 ------------------------------------------------------------
   Atom      X         Y         Z
 ------------------------------------------------------------
   24 H   -1.21689   5.49962   4.21041
 ------------------------------------------------------------

 Electric field gradient in molecular frame (a.u.)
         XX             YY             ZZ             XY             XZ             YZ
 ------------------------------------------------------------------------------------------
        0.114568      -0.170887       0.056319      -0.084764      -0.044910      -0.164940

 Principal components (a.u.) and orientation 
 of principal axis w.r.t. absolute frame                      Asymmetry parameter eta
 --------------------------------------------------------------------------------------
       -0.280833       0.143013       0.137820                       0.018489

        0.235765      -0.059399       0.969993
        0.860182      -0.451712      -0.236735
        0.452220       0.890184      -0.055404
  

 ------------------------------------------------------------
   Atom      X         Y         Z
 ------------------------------------------------------------
   25 H   -2.65963   2.57152   4.70317
 ------------------------------------------------------------

 Electric field gradient in molecular frame (a.u.)
         XX             YY             ZZ             XY             XZ             YZ
 ------------------------------------------------------------------------------------------
        0.046540       0.011715      -0.058255      -0.105878       0.134347       0.159148

 Principal components (a.u.) and orientation 
 of principal axis w.r.t. absolute frame                      Asymmetry parameter eta
 --------------------------------------------------------------------------------------
       -0.276724       0.140341       0.136383                       0.014304

       -0.467693       0.362055       0.806337
       -0.552399       0.592432      -0.586413
        0.690013       0.719681       0.077078
  

 ------------------------------------------------------------
   Atom      X         Y         Z
 ------------------------------------------------------------
   26 H   -2.89742   5.92093   0.05348
 ------------------------------------------------------------

 Electric field gradient in molecular frame (a.u.)
         XX             YY             ZZ             XY             XZ             YZ
 ------------------------------------------------------------------------------------------
        0.103669      -0.137397       0.033729      -0.102113       0.060389       0.169526

 Principal components (a.u.) and orientation 
 of principal axis w.r.t. absolute frame                      Asymmetry parameter eta
 --------------------------------------------------------------------------------------
       -0.278541       0.141604       0.136937                       0.016758

        0.296402       0.832288       0.468446
        0.814148      -0.476616       0.331663
       -0.499308      -0.283079       0.818876
  

 ------------------------------------------------------------
   Atom      X         Y         Z
 ------------------------------------------------------------
   27 H   -5.35225   4.71723   1.90754
 ------------------------------------------------------------

 Electric field gradient in molecular frame (a.u.)
         XX             YY             ZZ             XY             XZ             YZ
 ------------------------------------------------------------------------------------------
       -0.194145       0.120599       0.073546       0.084822       0.145048      -0.040236

 Principal components (a.u.) and orientation 
 of principal axis w.r.t. absolute frame                      Asymmetry parameter eta
 --------------------------------------------------------------------------------------
       -0.279667       0.143737       0.135930                       0.027916

        0.891206       0.039513       0.451874
       -0.228262       0.899937       0.371497
       -0.391979      -0.434226       0.811049
  

 ------------------------------------------------------------
   Atom      X         Y         Z
 ------------------------------------------------------------
   28 H   -2.62771   2.47811  -2.47082
 ------------------------------------------------------------

 Electric field gradient in molecular frame (a.u.)
         XX             YY             ZZ             XY             XZ             YZ
 ------------------------------------------------------------------------------------------
        0.009789       0.119329      -0.129118      -0.050790       0.181075       0.073135

 Principal components (a.u.) and orientation 
 of principal axis w.r.t. absolute frame                      Asymmetry parameter eta
 --------------------------------------------------------------------------------------
       -0.273771       0.139529       0.134241                       0.019314

       -0.552706      -0.189099       0.811639
       -0.220912       0.972320       0.076100
        0.803563       0.137240       0.579182
  

 ------------------------------------------------------------
   Atom      X         Y         Z
 ------------------------------------------------------------
   29 H   -3.86358  -0.79917   2.08711
 ------------------------------------------------------------

 Electric field gradient in molecular frame (a.u.)
         XX             YY             ZZ             XY             XZ             YZ
 ------------------------------------------------------------------------------------------
        0.020211       0.124343      -0.144554      -0.034408       0.175213       0.048843

 Principal components (a.u.) and orientation 
 of principal axis w.r.t. absolute frame                      Asymmetry parameter eta
 --------------------------------------------------------------------------------------
       -0.264935       0.135484       0.129451                       0.022771

       -0.530695      -0.551294       0.643769
       -0.151539       0.809031       0.567895
        0.833906      -0.203823       0.512891
  

 ------------------------------------------------------------
   Atom      X         Y         Z
 ------------------------------------------------------------
   30 H   -2.75218  -2.39560  -3.26087
 ------------------------------------------------------------

 Electric field gradient in molecular frame (a.u.)
         XX             YY             ZZ             XY             XZ             YZ
 ------------------------------------------------------------------------------------------
        0.115665       0.118490      -0.234155      -0.019909       0.101389       0.072799

 Principal components (a.u.) and orientation 
 of principal axis w.r.t. absolute frame                      Asymmetry parameter eta
 --------------------------------------------------------------------------------------
       -0.275861       0.142937       0.132924                       0.036298

       -0.255168       0.966727      -0.018113
       -0.187971      -0.031222       0.981678
        0.948449       0.253898       0.189683
  

 ------------------------------------------------------------
   Atom      X         Y         Z
 ------------------------------------------------------------
   31 H   -5.33579  -3.14635  -1.33301
 ------------------------------------------------------------

 Electric field gradient in molecular frame (a.u.)
         XX             YY             ZZ             XY             XZ             YZ
 ------------------------------------------------------------------------------------------
       -0.267650       0.124811       0.142839      -0.069229      -0.005649      -0.002321

 Principal components (a.u.) and orientation 
 of principal axis w.r.t. absolute frame                      Asymmetry parameter eta
 --------------------------------------------------------------------------------------
       -0.279588       0.143196       0.136392                       0.024334

        0.985550       0.020162      -0.168182
        0.168798      -0.199589       0.965231
        0.014106       0.979672       0.200108
  

 ------------------------------------------------------------
   Atom      X         Y         Z
 ------------------------------------------------------------
   32 H   -2.49985  -6.68561  -1.79844
 ------------------------------------------------------------

 Electric field gradient in molecular frame (a.u.)
         XX             YY             ZZ             XY             XZ             YZ
 ------------------------------------------------------------------------------------------
        0.111408      -0.067257      -0.044150      -0.065255      -0.066071      -0.199299

 Principal components (a.u.) and orientation 
 of principal axis w.r.t. absolute frame                      Asymmetry parameter eta
 --------------------------------------------------------------------------------------
       -0.277486       0.144826       0.132660                       0.043844

        0.232137      -0.264227       0.936107
        0.706178      -0.616043      -0.349004
        0.668899       0.742075       0.043585
  

 ------------------------------------------------------------
   Atom      X         Y         Z
 ------------------------------------------------------------
   33 H   -2.79321  -5.83666   1.40580
 ------------------------------------------------------------

 Electric field gradient in molecular frame (a.u.)
         XX             YY             ZZ             XY             XZ             YZ
 ------------------------------------------------------------------------------------------
        0.076110       0.105138      -0.181248      -0.045121       0.140102       0.111440

 Principal components (a.u.) and orientation 
 of principal axis w.r.t. absolute frame                      Asymmetry parameter eta
 --------------------------------------------------------------------------------------
       -0.280273       0.144304       0.135969                       0.029740

       -0.381688       0.306113       0.872129
       -0.297699       0.852569      -0.429536
        0.875037       0.423581       0.234285
  

 ------------------------------------------------------------
   Atom      X         Y         Z
 ------------------------------------------------------------
   34 H    4.20455  -7.35456  -0.70663
 ------------------------------------------------------------

 Electric field gradient in molecular frame (a.u.)
         XX             YY             ZZ             XY             XZ             YZ
 ------------------------------------------------------------------------------------------
       -0.279513       0.135830       0.143683      -0.033027      -0.027994      -0.005234

 Principal components (a.u.) and orientation 
 of principal axis w.r.t. absolute frame                      Asymmetry parameter eta
 --------------------------------------------------------------------------------------
       -0.283998       0.146658       0.137341                       0.032806

        0.994677      -0.034643      -0.097047
        0.079073      -0.347286       0.934419
        0.066074       0.937119       0.342698
  

 ------------------------------------------------------------
   Atom      X         Y         Z
 ------------------------------------------------------------
   35 H    1.55688  -8.98869   0.49070
 ------------------------------------------------------------

 Electric field gradient in molecular frame (a.u.)
         XX             YY             ZZ             XY             XZ             YZ
 ------------------------------------------------------------------------------------------
        0.107537      -0.075374      -0.032163      -0.085307       0.083121       0.195339

 Principal components (a.u.) and orientation 
 of principal axis w.r.t. absolute frame                      Asymmetry parameter eta
 --------------------------------------------------------------------------------------
       -0.286264       0.147945       0.138319                       0.033624

        0.289305       0.702772      -0.649935
        0.710845       0.297002       0.637565
       -0.641094       0.646453       0.413638
  

 ------------------------------------------------------------
   Atom      X         Y         Z
 ------------------------------------------------------------
   36 H    1.71007  -8.13265  -2.77032
 ------------------------------------------------------------

 Electric field gradient in molecular frame (a.u.)
         XX             YY             ZZ             XY             XZ             YZ
 ------------------------------------------------------------------------------------------
        0.122984       0.105093      -0.228077      -0.022558      -0.088608      -0.118341

 Principal components (a.u.) and orientation 
 of principal axis w.r.t. absolute frame                      Asymmetry parameter eta
 --------------------------------------------------------------------------------------
       -0.286196       0.148415       0.137781                       0.037155

        0.217746       0.706353      -0.673538
        0.294023       0.610564       0.735365
        0.930665      -0.358158      -0.074736
  

 ------------------------------------------------------------
   Atom      X         Y         Z
 ------------------------------------------------------------
   37 H    6.31701   5.34573   0.47933
 ------------------------------------------------------------

 Electric field gradient in molecular frame (a.u.)
         XX             YY             ZZ             XY             XZ             YZ
 ------------------------------------------------------------------------------------------
        0.009497      -0.009652       0.000155      -0.141877       0.133245       0.148522

 Principal components (a.u.) and orientation 
 of principal axis w.r.t. absolute frame                      Asymmetry parameter eta
 --------------------------------------------------------------------------------------
       -0.282895       0.144856       0.138038                       0.024101

        0.554106       0.320128       0.768430
        0.600867      -0.792679      -0.103048
       -0.576130      -0.518824       0.631582
  

 ------------------------------------------------------------
   Atom      X         Y         Z
 ------------------------------------------------------------
   38 H    5.30679   4.80600   3.62047
 ------------------------------------------------------------

 Electric field gradient in molecular frame (a.u.)
         XX             YY             ZZ             XY             XZ             YZ
 ------------------------------------------------------------------------------------------
        0.137287       0.098060      -0.235347      -0.007510      -0.023603      -0.138357

 Principal components (a.u.) and orientation 
 of principal axis w.r.t. absolute frame                      Asymmetry parameter eta
 --------------------------------------------------------------------------------------
       -0.286728       0.148092       0.138636                       0.032979

        0.058274       0.100529       0.993226
        0.338792       0.933881      -0.114399
        0.939055      -0.343163      -0.020363
  

 ------------------------------------------------------------
   Atom      X         Y         Z
 ------------------------------------------------------------
   39 H    6.03859   2.22921   1.62246
 ------------------------------------------------------------

 Electric field gradient in molecular frame (a.u.)
         XX             YY             ZZ             XY             XZ             YZ
 ------------------------------------------------------------------------------------------
        0.067825      -0.216314       0.148488       0.162008       0.000363      -0.014064

 Principal components (a.u.) and orientation 
 of principal axis w.r.t. absolute frame                      Asymmetry parameter eta
 --------------------------------------------------------------------------------------
       -0.290104       0.151724       0.138380                       0.045999

       -0.412197      -0.410427       0.813414
        0.910616      -0.214536       0.353205
        0.029542       0.886298       0.462172
  

 ------------------------------------------------------------
   Atom      X         Y         Z
 ------------------------------------------------------------
   40 H   -7.75751   1.22146  -0.19281
 ------------------------------------------------------------

 Electric field gradient in molecular frame (a.u.)
         XX             YY             ZZ             XY             XZ             YZ
 ------------------------------------------------------------------------------------------
       -0.015752       0.106263      -0.090512      -0.081054       0.191500       0.098988

 Principal components (a.u.) and orientation 
 of principal axis w.r.t. absolute frame                      Asymmetry parameter eta
 --------------------------------------------------------------------------------------
       -0.289595       0.147634       0.141961                       0.019591

       -0.604761      -0.147093       0.782706
       -0.307530       0.949699      -0.059138
        0.734636       0.276470       0.619576
  

 ------------------------------------------------------------
   Atom      X         Y         Z
 ------------------------------------------------------------
   41 H   -7.16834   3.70450  -2.36453
 ------------------------------------------------------------

 Electric field gradient in molecular frame (a.u.)
         XX             YY             ZZ             XY             XZ             YZ
 ------------------------------------------------------------------------------------------
        0.097783      -0.201080       0.103296       0.121843      -0.044768       0.121035

 Principal components (a.u.) and orientation 
 of principal axis w.r.t. absolute frame                      Asymmetry parameter eta
 --------------------------------------------------------------------------------------
       -0.287109       0.146379       0.140730                       0.019674

       -0.319540      -0.361442       0.875931
        0.894094       0.191150       0.405041
       -0.313832       0.912591       0.262083
  

 ------------------------------------------------------------
   Atom      X         Y         Z
 ------------------------------------------------------------
   42 H   -6.68780   0.54884  -3.30024
 ------------------------------------------------------------

 Electric field gradient in molecular frame (a.u.)
         XX             YY             ZZ             XY             XZ             YZ
 ------------------------------------------------------------------------------------------
        0.139069      -0.029199      -0.109869      -0.024171      -0.030605      -0.211978

 Principal components (a.u.) and orientation 
 of principal axis w.r.t. absolute frame                      Asymmetry parameter eta
 --------------------------------------------------------------------------------------
       -0.288868       0.146453       0.142415                       0.013981

        0.090733       0.225126       0.970096
        0.634830       0.737464      -0.230516
        0.767306      -0.636761       0.076005
  

 Task  times  cpu:      463.1s     wall:      463.7s


                                NWChem Input Module
                                -------------------


 Summary of allocated global arrays
-----------------------------------
  No active global arrays


                         GA Statistics for process    0
                         ------------------------------

       create   destroy   get      put      acc     scatter   gather  read&inc
calls:  210      210     5.40e+05 7378     3.92e+05    0        0     5894     
number of processes/call 1.00e+00 1.15e+00 1.00e+00 0.00e+00 0.00e+00
bytes total:             5.48e+08 6.03e+07 3.26e+08 0.00e+00 0.00e+00 4.72e+04
bytes remote:            1.14e+08 2.04e+07 5.37e+07 0.00e+00 0.00e+00 0.00e+00
Max memory consumed for GA by this process: 10446976 bytes

MA_summarize_allocated_blocks: starting scan ...
MA_summarize_allocated_blocks: scan completed: 0 heap blocks, 0 stack blocks
MA usage statistics:

	allocation statistics:
					      heap	     stack
					      ----	     -----
	current number of blocks	         0	         0
	maximum number of blocks	        22	        51
	current total bytes		         0	         0
	maximum total bytes		   9712496	  22540232
	maximum total K-bytes		      9713	     22541
	maximum total M-bytes		        10	        23


                                     CITATION
                                     --------
                Please cite the following reference when publishing
                           results obtained with NWChem:

                 M. Valiev, E.J. Bylaska, N. Govind, K. Kowalski,
              T.P. Straatsma, H.J.J. van Dam, D. Wang, J. Nieplocha,
                        E. Apra, T.L. Windus, W.A. de Jong
                 "NWChem: a comprehensive and scalable open-source
                  solution for large scale molecular simulations"
                      Comput. Phys. Commun. 181, 1477 (2010)
                           doi:10.1016/j.cpc.2010.04.018

                                      AUTHORS
                                      -------
          E. Apra, E. J. Bylaska, W. A. de Jong, N. Govind, K. Kowalski,
       T. P. Straatsma, M. Valiev, H. J. J. van Dam, D. Wang, T. L. Windus,
        J. Hammond, J. Autschbach, K. Bhaskaran-Nair, J. Brabec, K. Lopata,
       S. A. Fischer, S. Krishnamoorthy, W. Ma, M. Klemm, O. Villa, Y. Chen,
    V. Anisimov, F. Aquino, S. Hirata, M. T. Hackler, T. Risthaus, M. Malagoli,
       A. Marenich, A. Otero-de-la-Roza, J. Mullin, P. Nichols, R. Peverati,
     J. Pittner, Y. Zhao, P.-D. Fan, A. Fonari, M. Williamson, R. J. Harrison,
       J. R. Rehr, M. Dupuis, D. Silverstein, D. M. A. Smith, J. Nieplocha,
        V. Tipparaju, M. Krishnan, B. E. Van Kuiken, A. Vazquez-Mayagoitia,
        L. Jensen, M. Swart, Q. Wu, T. Van Voorhis, A. A. Auer, M. Nooijen,
      L. D. Crosby, E. Brown, G. Cisneros, G. I. Fann, H. Fruchtl, J. Garza,
        K. Hirao, R. A. Kendall, J. A. Nichols, K. Tsemekhman, K. Wolinski,
     J. Anchell, D. E. Bernholdt, P. Borowski, T. Clark, D. Clerc, H. Dachsel,
   M. J. O. Deegan, K. Dyall, D. Elwood, E. Glendening, M. Gutowski, A. C. Hess,
         J. Jaffe, B. G. Johnson, J. Ju, R. Kobayashi, R. Kutteh, Z. Lin,
   R. Littlefield, X. Long, B. Meng, T. Nakajima, S. Niu, L. Pollack, M. Rosing,
   K. Glaesemann, G. Sandrone, M. Stave, H. Taylor, G. Thomas, J. H. van Lenthe,
                               A. T. Wong, Z. Zhang.

 Total times  cpu:      463.4s     wall:      464.1s
