# Supplementary material for: Reference-free NOE NMR analysis
Source: Chem Sci. 2020 Aug 31;11(36):9930–6. doi: 10.1039/d0sc02970j (PMC8162118; doi:10.1039/d0sc02970j)
Supplement: SC-011-D0SC02970J-s002 [file SC-011-D0SC02970J-s002.piz › artemisinin_structures/artemisin_RSSSRSR/artemisin_RSSSRSR_b36311.out.xyz]

42
./artemisin_RSSSRSR_b36311.out
C          1.10023       -0.41535       -0.46080
O          1.08955        0.59991       -1.46253
C          1.23131        1.88318       -1.06904
C          1.27855        2.15720        0.42168
C          0.38467        1.23352        1.29155
C          0.04822       -0.13543        0.63709
C         -0.89421        1.96559        1.72942
C         -1.85684        2.23952        0.57682
C         -1.98759        1.07221       -0.42079
C         -1.45290       -0.24383        0.19185
C         -1.74313       -1.47573       -0.68669
C         -1.05882       -2.76635       -0.21683
C          0.47178       -2.64077       -0.12152
O          0.93201       -1.69070       -1.08442
C          1.13423       -3.97827       -0.44567
O          1.33794        2.78686       -1.89308
C          2.73749        2.17170        0.88792
C         -3.44026        0.98271       -0.90458
O          0.91897       -2.28437        1.19747
O          0.14590       -1.13685        1.68543
H          2.10772       -0.45212       -0.03011
H          0.91849        3.18891        0.53870
H          0.93255        1.03833        2.22507
H         -0.64395        2.91027        2.22805
H         -1.40741        1.36079        2.48881
H         -1.53325        3.13322        0.02830
H         -2.83229        2.49625        1.00943
H         -1.39053        1.31136       -1.30750
H         -2.04452       -0.42290        1.10445
H         -1.45639       -1.26770       -1.72558
H         -2.82358       -1.66498       -0.70540
H         -1.32286       -3.53787       -0.95169
H         -1.47810       -3.08863        0.74392
H          2.22495       -3.89186       -0.37393
H          0.82386       -4.75661        0.25967
H          0.90493       -4.30361       -1.46599
H          3.34282        2.82884        0.25365
H          2.80823        2.54323        1.91587
H          3.19549        1.17965        0.85857
H         -4.10510        0.64637       -0.10203
H         -3.79332        1.96034       -1.25126
H         -3.53903        0.29043       -1.74641
