# Supplementary material for: Reference-free NOE NMR analysis
Source: Chem Sci. 2020 Aug 31;11(36):9930–6. doi: 10.1039/d0sc02970j (PMC8162118; doi:10.1039/d0sc02970j)
Supplement: SC-011-D0SC02970J-s002 [file SC-011-D0SC02970J-s002.piz › artemisinin_structures/artemisin_RRSRRSR/artemisin_RRSRRSR_b36311.out]

 argument  1 = artemisin_SRRRSRR/artemisin_SRRRSRR_b36311.nw
  Warning: test file already existed: ./molecule.dir_check_s.5
                                         
                                         


              Northwest Computational Chemistry Package (NWChem) 6.6
              ------------------------------------------------------


                    Environmental Molecular Sciences Laboratory
                       Pacific Northwest National Laboratory
                                Richland, WA 99352

                              Copyright (c) 1994-2015
                       Pacific Northwest National Laboratory
                            Battelle Memorial Institute

             NWChem is an open-source computational chemistry package
                        distributed under the terms of the
                      Educational Community License (ECL) 2.0
             A copy of the license is included with this distribution
                              in the LICENSE.TXT file

                                  ACKNOWLEDGMENT
                                  --------------

            This software and its documentation were developed at the
            EMSL at Pacific Northwest National Laboratory, a multiprogram
            national laboratory, operated for the U.S. Department of Energy
            by Battelle under Contract Number DE-AC05-76RL01830. Support
            for this work was provided by the Department of Energy Office
            of Biological and Environmental Research, Office of Basic
            Energy Sciences, and the Office of Advanced Scientific Computing.


           Job information
           ---------------

    hostname        = nmrserver
    program         = /home/software/NWChem/bin/nwchem
    date            = Sun Jul 23 15:42:55 2017

    compiled        = Mon_Dec_26_22:57:25_2016
    source          = /home/software/src/nwchem-6.6
    nwchem branch   = 6.6
    nwchem revision = 27746
    ga revision     = 10594
    input           = artemisin_SRRRSRR/artemisin_SRRRSRR_b36311.nw
    prefix          = molecule.
    data base       = ./molecule.db
    status          = startup
    nproc           =        6
    time left       =     -1s


           Memory information
           ------------------

    heap     =   13107196 doubles =    100.0 Mbytes
    stack    =   13107201 doubles =    100.0 Mbytes
    global   =   26214400 doubles =    200.0 Mbytes (distinct from heap & stack)
    total    =   52428797 doubles =    400.0 Mbytes
    verify   = yes
    hardfail = no 


           Directory information
           ---------------------

  0 permanent = .
  0 scratch   = .


                                NWChem Input Module
                                -------------------


                                     molecule
                                     --------

 Scaling coordinates for geometry "geometry" by  1.889725989
 (inverse scale =  0.529177249)

 C1  symmetry detected

          ------
          auto-z
          ------


                             Geometry "geometry" -> ""
                             -------------------------

 Output coordinates in angstroms (scale by  1.889725989 to convert to a.u.)

  No.       Tag          Charge          X              Y              Z
 ---- ---------------- ---------- -------------- -------------- --------------
    1 C                    6.0000     0.96313606     0.49359282     1.00130390
    2 O                    8.0000     1.36014643     1.83174254     0.66148650
    3 C                    6.0000     0.47537653     2.77395611     0.28298177
    4 C                    6.0000    -0.80625490     2.31197280    -0.39607843
    5 C                    6.0000    -1.33748742     0.97939118     0.16857320
    6 C                    6.0000    -0.20788516    -0.06447366     0.16204012
    7 C                    6.0000    -2.55494180     0.46863877    -0.62320710
    8 C                    6.0000    -3.02818998    -0.89590393    -0.13667874
    9 C                    6.0000    -1.91339953    -1.95574391    -0.13007463
   10 C                    6.0000    -0.70028772    -1.44303660     0.70038810
   11 C                    6.0000     0.44116027    -2.48280260     0.81430139
   12 C                    6.0000     1.55677106    -2.39420435    -0.23650672
   13 C                    6.0000     2.21316853    -0.99893467    -0.31994193
   14 O                    8.0000     2.12585556    -0.34355420     0.94799978
   15 C                    6.0000     3.69245027    -1.12449352    -0.67396561
   16 O                    8.0000     0.76635963     3.96186331     0.40132422
   17 C                    6.0000    -1.85650127     3.42826071    -0.30510702
   18 C                    6.0000    -2.50610153    -3.26865589     0.39959088
   19 O                    8.0000     1.61888396    -0.19019452    -1.34349373
   20 O                    8.0000     0.16720220    -0.28193695    -1.21797415
   21 H                    1.0000     0.67259961     0.53283037     2.05787007
   22 H                    1.0000    -0.55032095     2.18806857    -1.45688269
   23 H                    1.0000    -1.65243437     1.14149596     1.20981311
   24 H                    1.0000    -2.31815088     0.41089633    -1.69291203
   25 H                    1.0000    -3.39386507     1.16582938    -0.52502082
   26 H                    1.0000    -3.85492440    -1.22976087    -0.77593499
   27 H                    1.0000    -3.44002810    -0.78851068     0.87561153
   28 H                    1.0000    -1.59595053    -2.13275360    -1.16589392
   29 H                    1.0000    -1.06892544    -1.28687264     1.72561679
   30 H                    1.0000     0.05974320    -3.50671247     0.83024175
   31 H                    1.0000     0.90468597    -2.35705051     1.80319959
   32 H                    1.0000     1.17761379    -2.70355257    -1.21778937
   33 H                    1.0000     2.31114974    -3.13634371     0.05570798
   34 H                    1.0000     4.15378812    -0.13239598    -0.74511832
   35 H                    1.0000     4.24276774    -1.68015628     0.09279388
   36 H                    1.0000     3.82884622    -1.61544102    -1.64334522
   37 H                    1.0000    -1.45551640     4.38269685    -0.66439167
   38 H                    1.0000    -2.73420222     3.20946613    -0.91967690
   39 H                    1.0000    -2.18485923     3.57695899     0.72940529
   40 H                    1.0000    -2.70038442    -3.21128460     1.47570673
   41 H                    1.0000    -3.45278456    -3.49901255    -0.10197648
   42 H                    1.0000    -1.84251047    -4.11713618     0.21251957

      Atomic Mass 
      ----------- 

      C                 12.000000
      O                 15.994910
      H                  1.007825


 Effective nuclear repulsion energy (a.u.)    1847.6581691186

            Nuclear Dipole moment (a.u.) 
            ----------------------------
        X                 Y               Z
 ---------------- ---------------- ----------------
     0.0000000000     0.0000000000     0.0000000000


                                Z-matrix (autoz)
                                -------- 

 Units are Angstrom for bonds and degrees for angles

      Type          Name      I     J     K     L     M      Value
      ----------- --------  ----- ----- ----- ----- ----- ----------
    1 Stretch                  1     2                       1.43657
    2 Stretch                  1     6                       1.54502
    3 Stretch                  1    14                       1.43373
    4 Stretch                  1    21                       1.09649
    5 Stretch                  2     3                       1.34679
    6 Stretch                  3     4                       1.52221
    7 Stretch                  3    16                       1.22874
    8 Stretch                  4     5                       1.54169
    9 Stretch                  4    17                       1.53538
   10 Stretch                  4    22                       1.09825
   11 Stretch                  5     6                       1.53808
   12 Stretch                  5     7                       1.53947
   13 Stretch                  5    23                       1.09984
   14 Stretch                  6    10                       1.55972
   15 Stretch                  6    20                       1.44652
   16 Stretch                  7     8                       1.52402
   17 Stretch                  7    24                       1.09712
   18 Stretch                  7    25                       1.09522
   19 Stretch                  8     9                       1.53820
   20 Stretch                  8    26                       1.09709
   21 Stretch                  8    27                       1.09812
   22 Stretch                  9    10                       1.55698
   23 Stretch                  9    18                       1.53479
   24 Stretch                  9    28                       1.09774
   25 Stretch                 10    11                       1.54822
   26 Stretch                 10    29                       1.10062
   27 Stretch                 11    12                       1.53513
   28 Stretch                 11    30                       1.09276
   29 Stretch                 11    31                       1.09936
   30 Stretch                 12    13                       1.54421
   31 Stretch                 12    32                       1.09653
   32 Stretch                 12    33                       1.09784
   33 Stretch                 13    14                       1.42997
   34 Stretch                 13    15                       1.52623
   35 Stretch                 13    19                       1.43349
   36 Stretch                 15    34                       1.09643
   37 Stretch                 15    35                       1.09523
   38 Stretch                 15    36                       1.09514
   39 Stretch                 17    37                       1.09582
   40 Stretch                 17    38                       1.09358
   41 Stretch                 17    39                       1.09551
   42 Stretch                 18    40                       1.09502
   43 Stretch                 18    41                       1.09583
   44 Stretch                 18    42                       1.09328
   45 Stretch                 19    20                       1.45998
   46 Bend                     1     2     3               122.45207
   47 Bend                     1     6     5               108.01065
   48 Bend                     1     6    10               111.77970
   49 Bend                     1     6    20               112.08600
   50 Bend                     1    14    13               110.49298
   51 Bend                     2     1     6               114.67208
   52 Bend                     2     1    14               108.11807
   53 Bend                     2     1    21               105.53514
   54 Bend                     2     3     4               117.78573
   55 Bend                     2     3    16               119.58459
   56 Bend                     3     4     5               112.89611
   57 Bend                     3     4    17               109.19815
   58 Bend                     3     4    22               105.60019
   59 Bend                     4     3    16               122.39553
   60 Bend                     4     5     6               109.39047
   61 Bend                     4     5     7               111.77110
   62 Bend                     4     5    23               108.54288
   63 Bend                     4    17    37               111.31599
   64 Bend                     4    17    38               111.73036
   65 Bend                     4    17    39               111.07932
   66 Bend                     5     4    17               111.77899
   67 Bend                     5     4    22               109.66672
   68 Bend                     5     6    10               111.50182
   69 Bend                     5     6    20               107.24870
   70 Bend                     5     7     8               112.23666
   71 Bend                     5     7    24               110.38000
   72 Bend                     5     7    25               110.39285
   73 Bend                     6     1    14               112.55466
   74 Bend                     6     1    21               109.60443
   75 Bend                     6     5     7               110.69842
   76 Bend                     6     5    23               108.32207
   77 Bend                     6    10     9               110.66639
   78 Bend                     6    10    11               112.71993
   79 Bend                     6    10    29               107.56846
   80 Bend                     6    20    19               109.29321
   81 Bend                     7     5    23               108.02046
   82 Bend                     7     8     9               113.15578
   83 Bend                     7     8    26               108.69044
   84 Bend                     7     8    27               108.85547
   85 Bend                     8     7    24               109.33914
   86 Bend                     8     7    25               107.66694
   87 Bend                     8     9    10               109.88149
   88 Bend                     8     9    18               108.12008
   89 Bend                     8     9    28               108.45952
   90 Bend                     9     8    26               109.81403
   91 Bend                     9     8    27               109.58649
   92 Bend                     9    10    11               113.11194
   93 Bend                     9    10    29               106.41562
   94 Bend                     9    18    40               111.27520
   95 Bend                     9    18    41               110.82307
   96 Bend                     9    18    42               111.74275
   97 Bend                    10     6    20               106.15733
   98 Bend                    10     9    18               113.48490
   99 Bend                    10     9    28               109.33421
  100 Bend                    10    11    12               116.52959
  101 Bend                    10    11    30               111.90149
  102 Bend                    10    11    31               107.47069
  103 Bend                    11    10    29               105.88384
  104 Bend                    11    12    13               113.45554
  105 Bend                    11    12    32               110.18166
  106 Bend                    11    12    33               106.15001
  107 Bend                    12    11    30               108.52489
  108 Bend                    12    11    31               107.62096
  109 Bend                    12    13    14               109.89196
  110 Bend                    12    13    15               110.49921
  111 Bend                    12    13    19               111.84624
  112 Bend                    13    12    32               110.70359
  113 Bend                    13    12    33               109.45669
  114 Bend                    13    15    34               110.39167
  115 Bend                    13    15    35               111.49111
  116 Bend                    13    15    36               111.27956
  117 Bend                    13    19    20               108.38349
  118 Bend                    14     1    21               105.75977
  119 Bend                    14    13    15               107.61154
  120 Bend                    14    13    19               110.44061
  121 Bend                    15    13    19               106.41587
  122 Bend                    17     4    22               107.37707
  123 Bend                    18     9    28               107.42030
  124 Bend                    24     7    25               106.63271
  125 Bend                    26     8    27               106.51599
  126 Bend                    30    11    31               103.95885
  127 Bend                    32    12    33               106.56423
  128 Bend                    34    15    35               107.04264
  129 Bend                    34    15    36               107.20502
  130 Bend                    35    15    36               109.24887
  131 Bend                    37    17    38               106.48049
  132 Bend                    37    17    39               107.52179
  133 Bend                    38    17    39               108.49862
  134 Bend                    40    18    41               107.91118
  135 Bend                    40    18    42               108.45194
  136 Bend                    41    18    42               106.43334
  137 Torsion                  1     2     3     4         -27.86189
  138 Torsion                  1     2     3    16         157.56319
  139 Torsion                  1     6     5     4          57.87099
  140 Torsion                  1     6     5     7        -178.53390
  141 Torsion                  1     6     5    23         -60.27336
  142 Torsion                  1     6    10     9         177.88214
  143 Torsion                  1     6    10    11         -54.32878
  144 Torsion                  1     6    10    29          62.01779
  145 Torsion                  1     6    20    19          12.50049
  146 Torsion                  1    14    13    12         -94.01863
  147 Torsion                  1    14    13    15         145.61090
  148 Torsion                  1    14    13    19          29.84217
  149 Torsion                  2     1     6     5         -49.84483
  150 Torsion                  2     1     6    10        -172.86613
  151 Torsion                  2     1     6    20          68.08676
  152 Torsion                  2     1    14    13         -95.89447
  153 Torsion                  2     3     4     5          35.60407
  154 Torsion                  2     3     4    17         160.60121
  155 Torsion                  2     3     4    22         -84.21252
  156 Torsion                  3     2     1     6          35.80717
  157 Torsion                  3     2     1    14         162.27843
  158 Torsion                  3     2     1    21         -84.91839
  159 Torsion                  3     4     5     6         -51.60866
  160 Torsion                  3     4     5     7        -174.56868
  161 Torsion                  3     4     5    23          66.39772
  162 Torsion                  3     4    17    37          51.66432
  163 Torsion                  3     4    17    38         170.56797
  164 Torsion                  3     4    17    39         -68.12154
  165 Torsion                  4     5     6    10        -178.93864
  166 Torsion                  4     5     6    20         -63.12220
  167 Torsion                  4     5     7     8         175.96359
  168 Torsion                  4     5     7    24          53.71861
  169 Torsion                  4     5     7    25         -63.91871
  170 Torsion                  5     4     3    16        -149.98380
  171 Torsion                  5     4    17    37         177.30927
  172 Torsion                  5     4    17    38         -63.78708
  173 Torsion                  5     4    17    39          57.52341
  174 Torsion                  5     6     1    14        -173.99372
  175 Torsion                  5     6     1    21          68.61106
  176 Torsion                  5     6    10     9          56.86646
  177 Torsion                  5     6    10    11        -175.34446
  178 Torsion                  5     6    10    29         -58.99789
  179 Torsion                  5     6    20    19         130.88447
  180 Torsion                  5     7     8     9         -54.38801
  181 Torsion                  5     7     8    26        -176.65585
  182 Torsion                  5     7     8    27          67.70776
  183 Torsion                  6     1    14    13          31.80155
  184 Torsion                  6     5     4    17        -175.19142
  185 Torsion                  6     5     4    22          65.83968
  186 Torsion                  6     5     7     8          53.75016
  187 Torsion                  6     5     7    24         -68.49483
  188 Torsion                  6     5     7    25         173.86786
  189 Torsion                  6    10     9     8         -55.23731
  190 Torsion                  6    10     9    18        -176.41664
  191 Torsion                  6    10     9    28          63.69066
  192 Torsion                  6    10    11    12         -33.37115
  193 Torsion                  6    10    11    30        -159.06358
  194 Torsion                  6    10    11    31          87.41479
  195 Torsion                  6    20    19    13          48.53467
  196 Torsion                  7     5     4    17          61.84856
  197 Torsion                  7     5     4    22         -57.12034
  198 Torsion                  7     5     6    10         -55.34352
  199 Torsion                  7     5     6    20          60.47292
  200 Torsion                  7     8     9    10          54.65157
  201 Torsion                  7     8     9    18         178.99945
  202 Torsion                  7     8     9    28         -64.81224
  203 Torsion                  8     7     5    23         -64.69384
  204 Torsion                  8     9    10    11         177.18817
  205 Torsion                  8     9    10    29          61.34229
  206 Torsion                  8     9    18    40         -72.02454
  207 Torsion                  8     9    18    41          48.05429
  208 Torsion                  8     9    18    42         166.57849
  209 Torsion                  9     8     7    24          68.44621
  210 Torsion                  9     8     7    25        -176.07666
  211 Torsion                  9    10     6    20         -59.61702
  212 Torsion                  9    10    11    12          93.12050
  213 Torsion                  9    10    11    30         -32.57193
  214 Torsion                  9    10    11    31        -146.09355
  215 Torsion                 10     6     1    14          62.98498
  216 Torsion                 10     6     1    21         -54.41024
  217 Torsion                 10     6     5    23          62.91702
  218 Torsion                 10     6    20    19        -109.80603
  219 Torsion                 10     9     8    26         176.29024
  220 Torsion                 10     9     8    27         -67.03459
  221 Torsion                 10     9    18    40          50.13801
  222 Torsion                 10     9    18    41         170.21684
  223 Torsion                 10     9    18    42         -71.25896
  224 Torsion                 10    11    12    13          54.62343
  225 Torsion                 10    11    12    32         -70.13158
  226 Torsion                 10    11    12    33         174.86595
  227 Torsion                 11    10     6    20          68.17207
  228 Torsion                 11    10     9    18          56.00884
  229 Torsion                 11    10     9    28         -63.88386
  230 Torsion                 11    12    13    14          28.19246
  231 Torsion                 11    12    13    15         146.79893
  232 Torsion                 11    12    13    19         -94.84542
  233 Torsion                 12    11    10    29        -150.71795
  234 Torsion                 12    13    15    34         179.29025
  235 Torsion                 12    13    15    35         -61.86724
  236 Torsion                 12    13    15    36          60.38020
  237 Torsion                 12    13    19    20          46.93640
  238 Torsion                 13    12    11    30        -178.00558
  239 Torsion                 13    12    11    31         -66.08264
  240 Torsion                 13    14     1    21         151.45255
  241 Torsion                 14     1     6    20         -56.06213
  242 Torsion                 14    13    12    32         152.66562
  243 Torsion                 14    13    12    33         -90.15717
  244 Torsion                 14    13    15    34         -60.72340
  245 Torsion                 14    13    15    35          58.11911
  246 Torsion                 14    13    15    36        -179.63346
  247 Torsion                 14    13    19    20         -75.78980
  248 Torsion                 15    13    12    32         -88.72792
  249 Torsion                 15    13    12    33          28.44930
  250 Torsion                 15    13    19    20         167.69600
  251 Torsion                 16     3     4    17         -24.98666
  252 Torsion                 16     3     4    22          90.19961
  253 Torsion                 17     4     5    23         -57.18504
  254 Torsion                 18     9     8    26         -59.36188
  255 Torsion                 18     9     8    27          57.31328
  256 Torsion                 18     9    10    29         -59.83704
  257 Torsion                 19    13    12    32          29.62774
  258 Torsion                 19    13    12    33         146.80495
  259 Torsion                 19    13    15    34          57.66881
  260 Torsion                 19    13    15    35         176.51131
  261 Torsion                 19    13    15    36         -61.24125
  262 Torsion                 20     6     1    21        -173.45735
  263 Torsion                 20     6     5    23         178.73346
  264 Torsion                 20     6    10    29        -175.48136
  265 Torsion                 22     4     5    23        -176.15395
  266 Torsion                 22     4    17    37         -62.37376
  267 Torsion                 22     4    17    38          56.52989
  268 Torsion                 22     4    17    39         177.84038
  269 Torsion                 23     5     7    24         173.06118
  270 Torsion                 23     5     7    25          55.42386
  271 Torsion                 24     7     8    26         -53.82162
  272 Torsion                 24     7     8    27        -169.45801
  273 Torsion                 25     7     8    26          61.65550
  274 Torsion                 25     7     8    27         -53.98089
  275 Torsion                 26     8     9    28          56.82643
  276 Torsion                 27     8     9    28         173.50159
  277 Torsion                 28     9    10    29        -179.72974
  278 Torsion                 28     9    18    40         171.11305
  279 Torsion                 28     9    18    41         -68.80811
  280 Torsion                 28     9    18    42          49.71609
  281 Torsion                 29    10    11    30          83.58962
  282 Torsion                 29    10    11    31         -29.93200
  283 Torsion                 30    11    12    32          57.23940
  284 Torsion                 30    11    12    33         -57.76307
  285 Torsion                 31    11    12    32         169.16234
  286 Torsion                 31    11    12    33          54.15988


            XYZ format geometry
            -------------------
    42
 geometry
 C                     0.96313606     0.49359282     1.00130390
 O                     1.36014643     1.83174254     0.66148650
 C                     0.47537653     2.77395611     0.28298177
 C                    -0.80625490     2.31197280    -0.39607843
 C                    -1.33748742     0.97939118     0.16857320
 C                    -0.20788516    -0.06447366     0.16204012
 C                    -2.55494180     0.46863877    -0.62320710
 C                    -3.02818998    -0.89590393    -0.13667874
 C                    -1.91339953    -1.95574391    -0.13007463
 C                    -0.70028772    -1.44303660     0.70038810
 C                     0.44116027    -2.48280260     0.81430139
 C                     1.55677106    -2.39420435    -0.23650672
 C                     2.21316853    -0.99893467    -0.31994193
 O                     2.12585556    -0.34355420     0.94799978
 C                     3.69245027    -1.12449352    -0.67396561
 O                     0.76635963     3.96186331     0.40132422
 C                    -1.85650127     3.42826071    -0.30510702
 C                    -2.50610153    -3.26865589     0.39959088
 O                     1.61888396    -0.19019452    -1.34349373
 O                     0.16720220    -0.28193695    -1.21797415
 H                     0.67259961     0.53283037     2.05787007
 H                    -0.55032095     2.18806857    -1.45688269
 H                    -1.65243437     1.14149596     1.20981311
 H                    -2.31815088     0.41089633    -1.69291203
 H                    -3.39386507     1.16582938    -0.52502082
 H                    -3.85492440    -1.22976087    -0.77593499
 H                    -3.44002810    -0.78851068     0.87561153
 H                    -1.59595053    -2.13275360    -1.16589392
 H                    -1.06892544    -1.28687264     1.72561679
 H                     0.05974320    -3.50671247     0.83024175
 H                     0.90468597    -2.35705051     1.80319959
 H                     1.17761379    -2.70355257    -1.21778937
 H                     2.31114974    -3.13634371     0.05570798
 H                     4.15378812    -0.13239598    -0.74511832
 H                     4.24276774    -1.68015628     0.09279388
 H                     3.82884622    -1.61544102    -1.64334522
 H                    -1.45551640     4.38269685    -0.66439167
 H                    -2.73420222     3.20946613    -0.91967690
 H                    -2.18485923     3.57695899     0.72940529
 H                    -2.70038442    -3.21128460     1.47570673
 H                    -3.45278456    -3.49901255    -0.10197648
 H                    -1.84251047    -4.11713618     0.21251957

 ==============================================================================
                                internuclear distances
 ------------------------------------------------------------------------------
       center one      |      center two      | atomic units |  angstroms
 ------------------------------------------------------------------------------
    2 O                |   1 C                |     2.71473  |     1.43657
    3 C                |   2 O                |     2.54507  |     1.34679
    4 C                |   3 C                |     2.87656  |     1.52221
    5 C                |   4 C                |     2.91337  |     1.54169
    6 C                |   1 C                |     2.91967  |     1.54502
    6 C                |   5 C                |     2.90655  |     1.53808
    7 C                |   5 C                |     2.90918  |     1.53947
    8 C                |   7 C                |     2.87999  |     1.52402
    9 C                |   8 C                |     2.90678  |     1.53820
   10 C                |   6 C                |     2.94744  |     1.55972
   10 C                |   9 C                |     2.94226  |     1.55698
   11 C                |  10 C                |     2.92572  |     1.54822
   12 C                |  11 C                |     2.90098  |     1.53513
   13 C                |  12 C                |     2.91814  |     1.54421
   14 O                |   1 C                |     2.70935  |     1.43373
   14 O                |  13 C                |     2.70226  |     1.42997
   15 C                |  13 C                |     2.88415  |     1.52623
   16 O                |   3 C                |     2.32198  |     1.22874
   17 C                |   4 C                |     2.90145  |     1.53538
   18 C                |   9 C                |     2.90033  |     1.53479
   19 O                |  13 C                |     2.70890  |     1.43349
   20 O                |   6 C                |     2.73353  |     1.44652
   21 H                |   1 C                |     2.07206  |     1.09649
   22 H                |   4 C                |     2.07540  |     1.09825
   23 H                |   5 C                |     2.07840  |     1.09984
   24 H                |   7 C                |     2.07326  |     1.09712
   25 H                |   7 C                |     2.06967  |     1.09522
   26 H                |   8 C                |     2.07319  |     1.09709
   27 H                |   8 C                |     2.07515  |     1.09812
   28 H                |   9 C                |     2.07442  |     1.09774
   29 H                |  10 C                |     2.07988  |     1.10062
   30 H                |  11 C                |     2.06502  |     1.09276
   31 H                |  11 C                |     2.07749  |     1.09936
   32 H                |  12 C                |     2.07214  |     1.09653
   33 H                |  12 C                |     2.07461  |     1.09784
   34 H                |  15 C                |     2.07195  |     1.09643
   35 H                |  15 C                |     2.06969  |     1.09523
   36 H                |  15 C                |     2.06951  |     1.09514
   37 H                |  17 C                |     2.07080  |     1.09582
   38 H                |  17 C                |     2.06657  |     1.09358
   39 H                |  17 C                |     2.07022  |     1.09551
   40 H                |  18 C                |     2.06928  |     1.09502
   41 H                |  18 C                |     2.07082  |     1.09583
   42 H                |  18 C                |     2.06601  |     1.09328
 ------------------------------------------------------------------------------
                         number of included internuclear distances:         44
 ==============================================================================


 ==============================================================================
                                 internuclear angles
 ------------------------------------------------------------------------------
        center 1       |       center 2       |       center 3       |  degrees
 ------------------------------------------------------------------------------
    2 O                |   1 C                |   6 C                |   114.67
    2 O                |   1 C                |  14 O                |   108.12
    2 O                |   1 C                |  21 H                |   105.54
    6 C                |   1 C                |  14 O                |   112.55
    6 C                |   1 C                |  21 H                |   109.60
   14 O                |   1 C                |  21 H                |   105.76
    1 C                |   2 O                |   3 C                |   122.45
    2 O                |   3 C                |   4 C                |   117.79
    2 O                |   3 C                |  16 O                |   119.58
    4 C                |   3 C                |  16 O                |   122.40
    3 C                |   4 C                |   5 C                |   112.90
    3 C                |   4 C                |  17 C                |   109.20
    3 C                |   4 C                |  22 H                |   105.60
    5 C                |   4 C                |  17 C                |   111.78
    5 C                |   4 C                |  22 H                |   109.67
   17 C                |   4 C                |  22 H                |   107.38
    4 C                |   5 C                |   6 C                |   109.39
    4 C                |   5 C                |   7 C                |   111.77
    4 C                |   5 C                |  23 H                |   108.54
    6 C                |   5 C                |   7 C                |   110.70
    6 C                |   5 C                |  23 H                |   108.32
    7 C                |   5 C                |  23 H                |   108.02
    1 C                |   6 C                |   5 C                |   108.01
    1 C                |   6 C                |  10 C                |   111.78
    1 C                |   6 C                |  20 O                |   112.09
    5 C                |   6 C                |  10 C                |   111.50
    5 C                |   6 C                |  20 O                |   107.25
   10 C                |   6 C                |  20 O                |   106.16
    5 C                |   7 C                |   8 C                |   112.24
    5 C                |   7 C                |  24 H                |   110.38
    5 C                |   7 C                |  25 H                |   110.39
    8 C                |   7 C                |  24 H                |   109.34
    8 C                |   7 C                |  25 H                |   107.67
   24 H                |   7 C                |  25 H                |   106.63
    7 C                |   8 C                |   9 C                |   113.16
    7 C                |   8 C                |  26 H                |   108.69
    7 C                |   8 C                |  27 H                |   108.86
    9 C                |   8 C                |  26 H                |   109.81
    9 C                |   8 C                |  27 H                |   109.59
   26 H                |   8 C                |  27 H                |   106.52
    8 C                |   9 C                |  10 C                |   109.88
    8 C                |   9 C                |  18 C                |   108.12
    8 C                |   9 C                |  28 H                |   108.46
   10 C                |   9 C                |  18 C                |   113.48
   10 C                |   9 C                |  28 H                |   109.33
   18 C                |   9 C                |  28 H                |   107.42
    6 C                |  10 C                |   9 C                |   110.67
    6 C                |  10 C                |  11 C                |   112.72
    6 C                |  10 C                |  29 H                |   107.57
    9 C                |  10 C                |  11 C                |   113.11
    9 C                |  10 C                |  29 H                |   106.42
   11 C                |  10 C                |  29 H                |   105.88
   10 C                |  11 C                |  12 C                |   116.53
   10 C                |  11 C                |  30 H                |   111.90
   10 C                |  11 C                |  31 H                |   107.47
   12 C                |  11 C                |  30 H                |   108.52
   12 C                |  11 C                |  31 H                |   107.62
   30 H                |  11 C                |  31 H                |   103.96
   11 C                |  12 C                |  13 C                |   113.46
   11 C                |  12 C                |  32 H                |   110.18
   11 C                |  12 C                |  33 H                |   106.15
   13 C                |  12 C                |  32 H                |   110.70
   13 C                |  12 C                |  33 H                |   109.46
   32 H                |  12 C                |  33 H                |   106.56
   12 C                |  13 C                |  14 O                |   109.89
   12 C                |  13 C                |  15 C                |   110.50
   12 C                |  13 C                |  19 O                |   111.85
   14 O                |  13 C                |  15 C                |   107.61
   14 O                |  13 C                |  19 O                |   110.44
   15 C                |  13 C                |  19 O                |   106.42
    1 C                |  14 O                |  13 C                |   110.49
   13 C                |  15 C                |  34 H                |   110.39
   13 C                |  15 C                |  35 H                |   111.49
   13 C                |  15 C                |  36 H                |   111.28
   34 H                |  15 C                |  35 H                |   107.04
   34 H                |  15 C                |  36 H                |   107.21
   35 H                |  15 C                |  36 H                |   109.25
    4 C                |  17 C                |  37 H                |   111.32
    4 C                |  17 C                |  38 H                |   111.73
    4 C                |  17 C                |  39 H                |   111.08
   37 H                |  17 C                |  38 H                |   106.48
   37 H                |  17 C                |  39 H                |   107.52
   38 H                |  17 C                |  39 H                |   108.50
    9 C                |  18 C                |  40 H                |   111.28
    9 C                |  18 C                |  41 H                |   110.82
    9 C                |  18 C                |  42 H                |   111.74
   40 H                |  18 C                |  41 H                |   107.91
   40 H                |  18 C                |  42 H                |   108.45
   41 H                |  18 C                |  42 H                |   106.43
 ------------------------------------------------------------------------------
                            number of included internuclear angles:         89
 ==============================================================================


 Summary of "ao basis" -> "" (cartesian)
 ------------------------------------------------------------------------------
       Tag                 Description            Shells   Functions and Types
 ---------------- ------------------------------  ------  ---------------------
 *                           6-31G*                   on all atoms 


                              NWChem Property Module
                              ----------------------


                                     molecule

  itol2e modified to match energy
  convergence criterion.

                                 NWChem DFT Module
                                 -----------------


                                     molecule


                      Basis "ao basis" -> "ao basis" (cartesian)
                      -----
  C (Carbon)
  ----------
            Exponent  Coefficients 
       -------------- ---------------------------------------------------------
  1 S  3.04752490E+03  0.001835
  1 S  4.57369510E+02  0.014037
  1 S  1.03948690E+02  0.068843
  1 S  2.92101550E+01  0.232184
  1 S  9.28666300E+00  0.467941
  1 S  3.16392700E+00  0.362312

  2 S  7.86827240E+00 -0.119332
  2 S  1.88128850E+00 -0.160854
  2 S  5.44249300E-01  1.143456

  3 P  7.86827240E+00  0.068999
  3 P  1.88128850E+00  0.316424
  3 P  5.44249300E-01  0.744308

  4 S  1.68714400E-01  1.000000

  5 P  1.68714400E-01  1.000000

  6 D  8.00000000E-01  1.000000

  O (Oxygen)
  ----------
            Exponent  Coefficients 
       -------------- ---------------------------------------------------------
  1 S  5.48467170E+03  0.001831
  1 S  8.25234950E+02  0.013950
  1 S  1.88046960E+02  0.068445
  1 S  5.29645000E+01  0.232714
  1 S  1.68975700E+01  0.470193
  1 S  5.79963530E+00  0.358521

  2 S  1.55396160E+01 -0.110778
  2 S  3.59993360E+00 -0.148026
  2 S  1.01376180E+00  1.130767

  3 P  1.55396160E+01  0.070874
  3 P  3.59993360E+00  0.339753
  3 P  1.01376180E+00  0.727159

  4 S  2.70005800E-01  1.000000

  5 P  2.70005800E-01  1.000000

  6 D  8.00000000E-01  1.000000

  H (Hydrogen)
  ------------
            Exponent  Coefficients 
       -------------- ---------------------------------------------------------
  1 S  1.87311370E+01  0.033495
  1 S  2.82539370E+00  0.234727
  1 S  6.40121700E-01  0.813757

  2 S  1.61277800E-01  1.000000


 Summary of "ao basis" -> "ao basis" (cartesian)
 ------------------------------------------------------------------------------
       Tag                 Description            Shells   Functions and Types
 ---------------- ------------------------------  ------  ---------------------
 C                           6-31G*                  6       15   3s2p1d
 O                           6-31G*                  6       15   3s2p1d
 H                           6-31G*                  2        2   2s


 Summary of "ao basis" -> "ao basis" (cartesian)
 ------------------------------------------------------------------------------
       Tag                 Description            Shells   Functions and Types
 ---------------- ------------------------------  ------  ---------------------
 C                           6-31G*                  6       15   3s2p1d
 O                           6-31G*                  6       15   3s2p1d
 H                           6-31G*                  2        2   2s


  Caching 1-el integrals 
  itol2e modified to match energy
  convergence criterion.

            General Information
            -------------------
          SCF calculation type: DFT
          Wavefunction type:  closed shell.
          No. of atoms     :    42
          No. of electrons :   152
           Alpha electrons :    76
            Beta electrons :    76
          Charge           :     0
          Spin multiplicity:     1
          Use of symmetry is: off; symmetry adaption is: off
          Maximum number of iterations:  30
          AO basis - number of functions:   344
                     number of shells:   164
          Convergence on energy requested: 1.00D-07
          Convergence on density requested: 1.00D-05
          Convergence on gradient requested: 5.00D-04

              XC Information
              --------------
                         B3LYP Method XC Potential
                     Hartree-Fock (Exact) Exchange  0.200          
                        Slater Exchange Functional  0.800 local    
                    Becke 1988 Exchange Functional  0.720 non-local
              Lee-Yang-Parr Correlation Functional  0.810          
                  VWN I RPA Correlation Functional  0.190 local    

             Grid Information
             ----------------
          Grid used for XC integration:  fine      
          Radial quadrature: Mura-Knowles        
          Angular quadrature: Lebedev. 
          Tag              B.-S. Rad. Rad. Pts. Rad. Cut. Ang. Pts.
          ---              ---------- --------- --------- ---------
          C                   0.70       70          14.0       590
          O                   0.60       70          14.0       590
          H                   0.35       60          14.0       590
          Grid pruning is: on 
          Number of quadrature shells:  2720
          Spatial weights used:  Erf1

          Convergence Information
          -----------------------
          Convergence aids based upon iterative change in 
          total energy or number of iterations. 
          Levelshifting, if invoked, occurs when the 
          HOMO/LUMO gap drops below (HL_TOL): 1.00D-02
          DIIS, if invoked, will attempt to extrapolate 
          using up to (NFOCK): 10 stored Fock matrices.

                    Damping( 0%)  Levelshifting(0.5)       DIIS
                  --------------- ------------------- ---------------
          dE  on:    start            ASAP                start   
          dE off:    2 iters         30 iters            30 iters 


      Screening Tolerance Information
      -------------------------------
          Density screening/tol_rho: 1.00D-11
          AO Gaussian exp screening on grid/accAOfunc:  16
          CD Gaussian exp screening on grid/accCDfunc:  20
          XC Gaussian exp screening on grid/accXCfunc:  20
          Schwarz screening/accCoul: 1.00D-08


      Superposition of Atomic Density Guess
      -------------------------------------

 Sum of atomic energies:        -949.63668925

      Non-variational initial energy
      ------------------------------

 Total energy =    -962.345878
 1-e energy   =   -4969.440485
 2-e energy   =    2159.436438
 HOMO         =      -0.277705
 LUMO         =       0.001856

   Time after variat. SCF:      6.7
   Time prior to 1st pass:      6.7

 Grid_pts file          = ./molecule.gridpts.0
 Record size in doubles =  12289        No. of grid_pts per rec  =   3070
 Max. records in memory =     97        Max. recs in file   =     21258

 Grid integrated density:     152.000071159115
 Requested integration accuracy:   0.10E-06

           Memory utilization after 1st SCF pass: 
           Heap Space remaining (MW):       11.89            11893132
          Stack Space remaining (MW):       13.10            13103372

   convergence    iter        energy       DeltaE   RMS-Dens  Diis-err    time
 ---------------- ----- ----------------- --------- --------- ---------  ------
 d= 0,ls=0.0,diis     1   -960.4707163847 -2.81D+03  9.39D-03  3.97D+00    48.8
 Grid integrated density:     152.000056987980
 Requested integration accuracy:   0.10E-06
 d= 0,ls=0.0,diis     2   -959.8951079084  5.76D-01  7.27D-03  9.88D+00    86.0
 Grid integrated density:     152.000059605765
 Requested integration accuracy:   0.10E-06
 d= 0,ls=0.0,diis     3   -960.8029760625 -9.08D-01  2.16D-03  8.02D-01   123.0
 Grid integrated density:     152.000060089100
 Requested integration accuracy:   0.10E-06
 d= 0,ls=0.0,diis     4   -960.8586725184 -5.57D-02  9.68D-04  2.37D-01   160.1
 Grid integrated density:     152.000060004725
 Requested integration accuracy:   0.10E-06
 d= 0,ls=0.0,diis     5   -960.8797909832 -2.11D-02  2.39D-04  1.06D-02   197.1
 Grid integrated density:     152.000057813779
 Requested integration accuracy:   0.10E-06
  Resetting Diis
 d= 0,ls=0.0,diis     6   -960.8806822858 -8.91D-04  9.00D-05  8.96D-04   238.6
 Grid integrated density:     152.000057833915
 Requested integration accuracy:   0.10E-06
 d= 0,ls=0.0,diis     7   -960.8807777469 -9.55D-05  4.47D-05  6.03D-05   280.2
 Grid integrated density:     152.000057822225
 Requested integration accuracy:   0.10E-06
 d= 0,ls=0.0,diis     8   -960.8807666573  1.11D-05  2.72D-05  1.69D-04   321.7
 Grid integrated density:     152.000057828082
 Requested integration accuracy:   0.10E-06
 d= 0,ls=0.0,diis     9   -960.8807842566 -1.76D-05  5.02D-06  5.49D-06   363.2
 Grid integrated density:     152.000057830432
 Requested integration accuracy:   0.10E-06
 d= 0,ls=0.0,diis    10   -960.8807847562 -5.00D-07  1.13D-06  2.67D-07   404.7
 Grid integrated density:     152.000057829469
 Requested integration accuracy:   0.10E-06
 d= 0,ls=0.0,diis    11   -960.8807847800 -2.38D-08  3.28D-07  2.17D-08   446.2


         Total DFT energy =     -960.880784780006
      One electron energy =    -4982.155892782118
           Coulomb energy =     2306.247508573937
    Exchange-Corr. energy =     -132.630569690471
 Nuclear repulsion energy =     1847.658169118645

 Numeric. integr. density =      152.000057829469

     Total iterative time =    439.4s


                       DFT Final Molecular Orbital Analysis
                       ------------------------------------

 Vector   20  Occ=2.000000D+00  E=-1.017733D+01
              MO Center= -1.9D+00,  3.4D+00, -3.1D-01, r^2= 2.8D-02
   Bfn.  Coefficient  Atom+Function         Bfn.  Coefficient  Atom+Function  
  ----- ------------  ---------------      ----- ------------  ---------------
   241      0.992937  17 C  s         

 Vector   21  Occ=2.000000D+00  E=-1.145760D+00
              MO Center=  1.1D+00, -1.7D-01, -7.3D-01, r^2= 1.7D+00
   Bfn.  Coefficient  Atom+Function         Bfn.  Coefficient  Atom+Function  
  ----- ------------  ---------------      ----- ------------  ---------------
   272      0.286989  19 O  s               276      0.282315  19 O  s         
   287      0.273439  20 O  s               291      0.249004  20 O  s         
   201      0.157695  14 O  s         

 Vector   22  Occ=2.000000D+00  E=-1.101716D+00
              MO Center=  1.1D+00,  1.7D+00,  3.9D-01, r^2= 2.2D+00
   Bfn.  Coefficient  Atom+Function         Bfn.  Coefficient  Atom+Function  
  ----- ------------  ---------------      ----- ------------  ---------------
    21      0.384631   2 O  s                17      0.355818   2 O  s         
    32      0.182067   3 C  s                16     -0.165013   2 O  s         

 Vector   23  Occ=2.000000D+00  E=-1.052351D+00
              MO Center=  1.6D+00,  2.7D-01,  4.9D-01, r^2= 3.2D+00
   Bfn.  Coefficient  Atom+Function         Bfn.  Coefficient  Atom+Function  
  ----- ------------  ---------------      ----- ------------  ---------------
   201      0.412295  14 O  s               197      0.367876  14 O  s         
   291     -0.173054  20 O  s               196     -0.171006  14 O  s         

 Vector   24  Occ=2.000000D+00  E=-1.002421D+00
              MO Center=  8.5D-01,  2.9D+00,  4.1D-01, r^2= 2.5D+00
   Bfn.  Coefficient  Atom+Function         Bfn.  Coefficient  Atom+Function  
  ----- ------------  ---------------      ----- ------------  ---------------
   231      0.384422  16 O  s               227      0.368334  16 O  s         
    21     -0.247939   2 O  s                34      0.217071   3 C  py        
    17     -0.210945   2 O  s               226     -0.171663  16 O  s         

 Vector   25  Occ=2.000000D+00  E=-9.462703D-01
              MO Center=  8.1D-01, -2.0D-01, -6.9D-01, r^2= 2.5D+00
   Bfn.  Coefficient  Atom+Function         Bfn.  Coefficient  Atom+Function  
  ----- ------------  ---------------      ----- ------------  ---------------
   276      0.357060  19 O  s               291     -0.311541  20 O  s         
   272      0.298766  19 O  s               287     -0.250277  20 O  s         
    77     -0.171038   6 C  s         

 Vector   26  Occ=2.000000D+00  E=-8.515866D-01
              MO Center= -1.0D+00, -4.2D-01, -3.8D-02, r^2= 5.2D+00
   Bfn.  Coefficient  Atom+Function         Bfn.  Coefficient  Atom+Function  
  ----- ------------  ---------------      ----- ------------  ---------------
   291      0.183159  20 O  s                62     -0.160973   5 C  s         

 Vector   27  Occ=2.000000D+00  E=-8.185627D-01
              MO Center= -7.9D-01,  9.1D-02,  6.8D-02, r^2= 6.8D+00
   Bfn.  Coefficient  Atom+Function         Bfn.  Coefficient  Atom+Function  
  ----- ------------  ---------------      ----- ------------  ---------------
    47      0.195541   4 C  s                62      0.166337   5 C  s         
    51      0.159699   4 C  s         

 Vector   28  Occ=2.000000D+00  E=-7.968869D-01
              MO Center=  2.8D-02, -1.3D+00, -7.0D-02, r^2= 7.7D+00
   Bfn.  Coefficient  Atom+Function         Bfn.  Coefficient  Atom+Function  
  ----- ------------  ---------------      ----- ------------  ---------------
   167      0.191145  12 C  s               107     -0.152834   8 C  s         

 Vector   29  Occ=2.000000D+00  E=-7.750081D-01
              MO Center=  3.6D-01, -2.9D-01,  2.3D-01, r^2= 6.0D+00
   Bfn.  Coefficient  Atom+Function         Bfn.  Coefficient  Atom+Function  
  ----- ------------  ---------------      ----- ------------  ---------------
     2      0.206981   1 C  s               291     -0.197864  20 O  s         
     6      0.154666   1 C  s               276      0.152202  19 O  s         

 Vector   30  Occ=2.000000D+00  E=-7.560322D-01
              MO Center= -7.2D-01,  4.7D-01, -1.5D-01, r^2= 9.7D+00
   Bfn.  Coefficient  Atom+Function         Bfn.  Coefficient  Atom+Function  
  ----- ------------  ---------------      ----- ------------  ---------------
    47      0.172303   4 C  s               242      0.168401  17 C  s         
    51      0.155756   4 C  s         

 Vector   31  Occ=2.000000D+00  E=-7.341817D-01
              MO Center=  3.9D-01, -1.2D+00, -1.7D-01, r^2= 9.2D+00
   Bfn.  Coefficient  Atom+Function         Bfn.  Coefficient  Atom+Function  
  ----- ------------  ---------------      ----- ------------  ---------------
   212      0.201569  15 C  s               216      0.183840  15 C  s         
    92     -0.161833   7 C  s         

 Vector   32  Occ=2.000000D+00  E=-7.027056D-01
              MO Center=  4.4D-01,  5.8D-03,  3.7D-01, r^2= 7.9D+00
   Bfn.  Coefficient  Atom+Function         Bfn.  Coefficient  Atom+Function  
  ----- ------------  ---------------      ----- ------------  ---------------
     2      0.212546   1 C  s                19     -0.206635   2 O  py        
     6      0.188364   1 C  s         

 Vector   33  Occ=2.000000D+00  E=-6.889340D-01
              MO Center= -9.8D-01, -4.7D-01,  6.1D-02, r^2= 1.2D+01
   Bfn.  Coefficient  Atom+Function         Bfn.  Coefficient  Atom+Function  
  ----- ------------  ---------------      ----- ------------  ---------------
   257      0.205381  18 C  s               261      0.198159  18 C  s         
   242     -0.183585  17 C  s               246     -0.174588  17 C  s         

 Vector   34  Occ=2.000000D+00  E=-6.604930D-01
              MO Center=  7.7D-02, -9.2D-01, -9.6D-03, r^2= 8.8D+00
   Bfn.  Coefficient  Atom+Function         Bfn.  Coefficient  Atom+Function  
  ----- ------------  ---------------      ----- ------------  ---------------
   152     -0.146570  11 C  s               212     -0.143568  15 C  s         
   216     -0.137948  15 C  s               107      0.135068   8 C  s         
   111      0.133352   8 C  s               156     -0.133044  11 C  s         

 Vector   35  Occ=2.000000D+00  E=-6.455891D-01
              MO Center= -6.2D-01,  1.2D+00, -1.4D-01, r^2= 9.7D+00
   Bfn.  Coefficient  Atom+Function         Bfn.  Coefficient  Atom+Function  
  ----- ------------  ---------------      ----- ------------  ---------------
   242      0.194121  17 C  s               246      0.194657  17 C  s         

 Vector   36  Occ=2.000000D+00  E=-6.166926D-01
              MO Center= -8.2D-01, -7.8D-01,  1.3D-01, r^2= 7.6D+00
   Bfn.  Coefficient  Atom+Function         Bfn.  Coefficient  Atom+Function  
  ----- ------------  ---------------      ----- ------------  ---------------
   122      0.167880   9 C  s               126      0.158757   9 C  s         

 Vector   37  Occ=2.000000D+00  E=-5.981034D-01
              MO Center=  5.2D-01,  4.9D-01,  2.3D-02, r^2= 6.4D+00
   Bfn.  Coefficient  Atom+Function         Bfn.  Coefficient  Atom+Function  
  ----- ------------  ---------------      ----- ------------  ---------------
    19      0.230523   2 O  py        

 Vector   38  Occ=2.000000D+00  E=-5.913497D-01
              MO Center= -7.3D-01, -2.5D-01,  8.6D-02, r^2= 7.8D+00
   Bfn.  Coefficient  Atom+Function         Bfn.  Coefficient  Atom+Function  
  ----- ------------  ---------------      ----- ------------  ---------------
    96      0.165615   7 C  s                92      0.159240   7 C  s         

 Vector   39  Occ=2.000000D+00  E=-5.677503D-01
              MO Center=  3.1D-01, -6.1D-01,  1.6D-01, r^2= 7.0D+00
   Bfn.  Coefficient  Atom+Function         Bfn.  Coefficient  Atom+Function  
  ----- ------------  ---------------      ----- ------------  ---------------
    19      0.165440   2 O  py        

 Vector   40  Occ=2.000000D+00  E=-5.491238D-01
              MO Center= -4.6D-01, -6.9D-01, -4.1D-04, r^2= 7.0D+00
   Bfn.  Coefficient  Atom+Function         Bfn.  Coefficient  Atom+Function  
  ----- ------------  ---------------      ----- ------------  ---------------
     3      0.186246   1 C  px              126     -0.163781   9 C  s         
   199      0.151905  14 O  py        

 Vector   41  Occ=2.000000D+00  E=-5.350257D-01
              MO Center=  9.1D-01, -4.5D-02,  1.4D-01, r^2= 5.9D+00
   Bfn.  Coefficient  Atom+Function         Bfn.  Coefficient  Atom+Function  
  ----- ------------  ---------------      ----- ------------  ---------------
     5      0.232453   1 C  pz              291      0.184234  20 O  s         
   274     -0.161257  19 O  py        

 Vector   42  Occ=2.000000D+00  E=-5.209778D-01
              MO Center=  3.9D-01,  9.2D-02, -2.8D-02, r^2= 6.7D+00
   Bfn.  Coefficient  Atom+Function         Bfn.  Coefficient  Atom+Function  
  ----- ------------  ---------------      ----- ------------  ---------------
   276      0.166020  19 O  s               198      0.158854  14 O  px        
    64     -0.150160   5 C  py        

 Vector   43  Occ=2.000000D+00  E=-5.110646D-01
              MO Center= -4.1D-01,  1.4D+00, -5.7D-02, r^2= 6.3D+00
   Bfn.  Coefficient  Atom+Function         Bfn.  Coefficient  Atom+Function  
  ----- ------------  ---------------      ----- ------------  ---------------
    50     -0.209846   4 C  pz               33      0.192994   3 C  px        

 Vector   44  Occ=2.000000D+00  E=-4.893916D-01
              MO Center= -5.3D-01, -1.1D+00,  1.6D-01, r^2= 6.7D+00
   Bfn.  Coefficient  Atom+Function         Bfn.  Coefficient  Atom+Function  
  ----- ------------  ---------------      ----- ------------  ---------------
   125      0.167253   9 C  pz              138     -0.161405  10 C  px        
    79      0.154487   6 C  py        

 Vector   45  Occ=2.000000D+00  E=-4.749106D-01
              MO Center=  2.5D-01, -4.4D-01,  7.2D-02, r^2= 8.9D+00
   Bfn.  Coefficient  Atom+Function         Bfn.  Coefficient  Atom+Function  
  ----- ------------  ---------------      ----- ------------  ---------------
   198     -0.156547  14 O  px              155      0.151136  11 C  pz        

 Vector   46  Occ=2.000000D+00  E=-4.639100D-01
              MO Center= -6.8D-01, -3.3D-02,  4.5D-03, r^2= 8.9D+00
   Bfn.  Coefficient  Atom+Function         Bfn.  Coefficient  Atom+Function  
  ----- ------------  ---------------      ----- ------------  ---------------
   110      0.159795   8 C  pz        

 Vector   47  Occ=2.000000D+00  E=-4.597847D-01
              MO Center= -1.7D-02, -2.5D-01, -1.3D-01, r^2= 9.5D+00
   Bfn.  Coefficient  Atom+Function         Bfn.  Coefficient  Atom+Function  
  ----- ------------  ---------------      ----- ------------  ---------------
   290      0.169036  20 O  pz        

 Vector   48  Occ=2.000000D+00  E=-4.526597D-01
              MO Center=  7.1D-02, -8.2D-02, -1.1D-01, r^2= 9.9D+00
   Bfn.  Coefficient  Atom+Function         Bfn.  Coefficient  Atom+Function  
  ----- ------------  ---------------      ----- ------------  ---------------
   183      0.178285  13 C  px              213     -0.160701  15 C  px        

 Vector   49  Occ=2.000000D+00  E=-4.438461D-01
              MO Center=  2.9D-01, -7.1D-01, -1.1D-01, r^2= 8.8D+00
   Bfn.  Coefficient  Atom+Function         Bfn.  Coefficient  Atom+Function  
  ----- ------------  ---------------      ----- ------------  ---------------
   291      0.198048  20 O  s               200     -0.178083  14 O  pz        
   184      0.172718  13 C  py              290     -0.172601  20 O  pz        
   276     -0.167070  19 O  s               214      0.159469  15 C  py        

 Vector   50  Occ=2.000000D+00  E=-4.359602D-01
              MO Center=  2.4D-01,  9.1D-01,  6.6D-02, r^2= 1.1D+01
   Bfn.  Coefficient  Atom+Function         Bfn.  Coefficient  Atom+Function  
  ----- ------------  ---------------      ----- ------------  ---------------
   229      0.277412  16 O  py              231      0.249647  16 O  s         
    34     -0.205715   3 C  py               18     -0.154811   2 O  px        

 Vector   51  Occ=2.000000D+00  E=-4.287675D-01
              MO Center= -2.9D-01,  2.4D-01,  1.2D-01, r^2= 1.2D+01
   Bfn.  Coefficient  Atom+Function         Bfn.  Coefficient  Atom+Function  
  ----- ------------  ---------------      ----- ------------  ---------------
   229      0.252415  16 O  py              231      0.199068  16 O  s         
    34     -0.162944   3 C  py              259     -0.152632  18 C  py        

 Vector   52  Occ=2.000000D+00  E=-4.208659D-01
              MO Center=  9.3D-02, -1.3D-01, -1.5D-01, r^2= 9.4D+00
   Bfn.  Coefficient  Atom+Function         Bfn.  Coefficient  Atom+Function  
  ----- ------------  ---------------      ----- ------------  ---------------
   275      0.208067  19 O  pz              290      0.192790  20 O  pz        

 Vector   53  Occ=2.000000D+00  E=-4.166935D-01
              MO Center=  1.1D-01, -1.1D+00,  1.8D-03, r^2= 8.0D+00
   Bfn.  Coefficient  Atom+Function         Bfn.  Coefficient  Atom+Function  
  ----- ------------  ---------------      ----- ------------  ---------------
   289      0.186206  20 O  py              274      0.183664  19 O  py        
    81     -0.162126   6 C  s               154      0.158538  11 C  py        

 Vector   54  Occ=2.000000D+00  E=-4.123416D-01
              MO Center=  1.4D+00, -8.6D-02, -2.1D-01, r^2= 1.1D+01
   Bfn.  Coefficient  Atom+Function         Bfn.  Coefficient  Atom+Function  
  ----- ------------  ---------------      ----- ------------  ---------------
   215      0.293336  15 C  pz              331     -0.178701  36 H  s         
   332     -0.151300  36 H  s         

 Vector   55  Occ=2.000000D+00  E=-4.081923D-01
              MO Center= -1.0D+00, -5.6D-01,  1.2D-01, r^2= 1.1D+01
   Bfn.  Coefficient  Atom+Function         Bfn.  Coefficient  Atom+Function  
  ----- ------------  ---------------      ----- ------------  ---------------
    18      0.212417   2 O  px              260      0.174994  18 C  pz        

 Vector   56  Occ=2.000000D+00  E=-4.048789D-01
              MO Center=  3.5D-01,  5.3D-01, -3.5D-01, r^2= 1.2D+01
   Bfn.  Coefficient  Atom+Function         Bfn.  Coefficient  Atom+Function  
  ----- ------------  ---------------      ----- ------------  ---------------
   243      0.219975  17 C  px              215     -0.169822  15 C  pz        

 Vector   57  Occ=2.000000D+00  E=-3.966697D-01
              MO Center=  4.9D-01,  8.4D-02, -3.5D-02, r^2= 1.3D+01
   Bfn.  Coefficient  Atom+Function         Bfn.  Coefficient  Atom+Function  
  ----- ------------  ---------------      ----- ------------  ---------------
   214      0.227880  15 C  py        

 Vector   58  Occ=2.000000D+00  E=-3.958725D-01
              MO Center= -6.1D-01, -2.1D-01, -6.8D-02, r^2= 1.2D+01
   Bfn.  Coefficient  Atom+Function         Bfn.  Coefficient  Atom+Function  
  ----- ------------  ---------------      ----- ------------  ---------------
   110      0.166948   8 C  pz              260     -0.159076  18 C  pz        
   215      0.152864  15 C  pz        

 Vector   59  Occ=2.000000D+00  E=-3.902313D-01
              MO Center=  1.0D+00,  3.9D-01, -3.3D-02, r^2= 1.3D+01
   Bfn.  Coefficient  Atom+Function         Bfn.  Coefficient  Atom+Function  
  ----- ------------  ---------------      ----- ------------  ---------------
   214      0.211667  15 C  py              245     -0.161997  17 C  pz        
    35      0.160182   3 C  pz              199      0.151651  14 O  py        
   230      0.152173  16 O  pz        

 Vector   60  Occ=2.000000D+00  E=-3.849231D-01
              MO Center=  2.8D-01, -5.3D-01, -8.4D-02, r^2= 9.2D+00
   Bfn.  Coefficient  Atom+Function         Bfn.  Coefficient  Atom+Function  
  ----- ------------  ---------------      ----- ------------  ---------------
   170      0.166793  12 C  pz              273     -0.160627  19 O  px        
   288      0.158544  20 O  px        

 Vector   61  Occ=2.000000D+00  E=-3.763476D-01
              MO Center= -1.2D+00, -4.8D-01, -1.5D-01, r^2= 9.3D+00
   Bfn.  Coefficient  Atom+Function         Bfn.  Coefficient  Atom+Function  
  ----- ------------  ---------------      ----- ------------  ---------------
    93      0.246508   7 C  px              258      0.193575  18 C  px        
    63     -0.165857   5 C  px              289     -0.154832  20 O  py        

 Vector   62  Occ=2.000000D+00  E=-3.675286D-01
              MO Center= -7.2D-01, -5.3D-01,  5.2D-03, r^2= 1.1D+01
   Bfn.  Coefficient  Atom+Function         Bfn.  Coefficient  Atom+Function  
  ----- ------------  ---------------      ----- ------------  ---------------
   260      0.158399  18 C  pz        

 Vector   63  Occ=2.000000D+00  E=-3.600438D-01
              MO Center= -4.2D-01, -4.1D-01, -1.9D-02, r^2= 1.2D+01
   Bfn.  Coefficient  Atom+Function         Bfn.  Coefficient  Atom+Function  
  ----- ------------  ---------------      ----- ------------  ---------------
   258      0.190422  18 C  px              243     -0.150615  17 C  px        

 Vector   64  Occ=2.000000D+00  E=-3.591910D-01
              MO Center= -1.5D-01, -9.1D-01, -7.0D-02, r^2= 9.6D+00
   Bfn.  Coefficient  Atom+Function         Bfn.  Coefficient  Atom+Function  
  ----- ------------  ---------------      ----- ------------  ---------------
   198     -0.158609  14 O  px               95      0.157287   7 C  pz        

 Vector   65  Occ=2.000000D+00  E=-3.518373D-01
              MO Center= -6.9D-01,  8.0D-01,  7.4D-04, r^2= 9.4D+00
   Bfn.  Coefficient  Atom+Function         Bfn.  Coefficient  Atom+Function  
  ----- ------------  ---------------      ----- ------------  ---------------
    18      0.219587   2 O  px               50      0.182196   4 C  pz        
   245     -0.166006  17 C  pz        

 Vector   66  Occ=2.000000D+00  E=-3.468522D-01
              MO Center= -9.7D-01,  1.0D+00, -1.5D-01, r^2= 8.3D+00
   Bfn.  Coefficient  Atom+Function         Bfn.  Coefficient  Atom+Function  
  ----- ------------  ---------------      ----- ------------  ---------------
   244      0.230943  17 C  py               49     -0.172231   4 C  py        
    50     -0.152843   4 C  pz        

 Vector   67  Occ=2.000000D+00  E=-3.439748D-01
              MO Center= -6.7D-01, -1.4D-01, -6.2D-02, r^2= 9.7D+00
   Bfn.  Coefficient  Atom+Function         Bfn.  Coefficient  Atom+Function  
  ----- ------------  ---------------      ----- ------------  ---------------
   243      0.176210  17 C  px               94      0.175197   7 C  py        
   153      0.165241  11 C  px              168     -0.159382  12 C  px        

 Vector   68  Occ=2.000000D+00  E=-3.374380D-01
              MO Center= -1.3D+00, -1.5D-01, -1.2D-01, r^2= 7.4D+00
   Bfn.  Coefficient  Atom+Function         Bfn.  Coefficient  Atom+Function  
  ----- ------------  ---------------      ----- ------------  ---------------
    95      0.217601   7 C  pz              110     -0.177656   8 C  pz        
   308     -0.164311  24 H  s               314     -0.161632  27 H  s         
    65     -0.152871   5 C  pz              307     -0.152224  24 H  s         

 Vector   69  Occ=2.000000D+00  E=-3.279017D-01
              MO Center= -1.7D-01, -5.6D-01,  2.9D-01, r^2= 9.1D+00
   Bfn.  Coefficient  Atom+Function         Bfn.  Coefficient  Atom+Function  
  ----- ------------  ---------------      ----- ------------  ---------------
   125      0.203140   9 C  pz              200     -0.196606  14 O  pz        
   155      0.165174  11 C  pz              228      0.156765  16 O  px        

 Vector   70  Occ=2.000000D+00  E=-3.180401D-01
              MO Center= -6.0D-01, -8.4D-01, -4.7D-02, r^2= 7.3D+00
   Bfn.  Coefficient  Atom+Function         Bfn.  Coefficient  Atom+Function  
  ----- ------------  ---------------      ----- ------------  ---------------
   275      0.190326  19 O  pz              290     -0.191092  20 O  pz        
   318     -0.181666  29 H  s               109     -0.169514   8 C  py        
   124      0.162464   9 C  py              140     -0.162059  10 C  pz        

 Vector   71  Occ=2.000000D+00  E=-3.096452D-01
              MO Center= -1.4D-01, -4.9D-01,  2.1D-01, r^2= 9.6D+00
   Bfn.  Coefficient  Atom+Function         Bfn.  Coefficient  Atom+Function  
  ----- ------------  ---------------      ----- ------------  ---------------
   138     -0.206586  10 C  px              123      0.198097   9 C  px        
   199     -0.176531  14 O  py              153      0.173838  11 C  px        
   228     -0.163402  16 O  px              108     -0.153355   8 C  px        

 Vector   72  Occ=2.000000D+00  E=-3.032705D-01
              MO Center=  8.2D-02,  1.0D-01, -3.3D-02, r^2= 8.2D+00
   Bfn.  Coefficient  Atom+Function         Bfn.  Coefficient  Atom+Function  
  ----- ------------  ---------------      ----- ------------  ---------------
    20      0.215386   2 O  pz              274     -0.211287  19 O  py        
   275     -0.181615  19 O  pz               79      0.177998   6 C  py        
   139     -0.159872  10 C  py               24      0.158513   2 O  pz        
   230     -0.155300  16 O  pz              278     -0.154085  19 O  py        

 Vector   73  Occ=2.000000D+00  E=-2.946742D-01
              MO Center=  1.2D+00,  8.6D-01,  4.1D-01, r^2= 6.1D+00
   Bfn.  Coefficient  Atom+Function         Bfn.  Coefficient  Atom+Function  
  ----- ------------  ---------------      ----- ------------  ---------------
   230     -0.279538  16 O  pz               20      0.259031   2 O  pz        
   199     -0.231203  14 O  py              198     -0.220339  14 O  px        
   234     -0.195506  16 O  pz               24      0.191726   2 O  pz        
   200      0.175962  14 O  pz              203     -0.166058  14 O  py        
   202     -0.163199  14 O  px              275      0.157406  19 O  pz        

 Vector   74  Occ=2.000000D+00  E=-2.816084D-01
              MO Center=  4.6D-01,  1.2D-01,  2.4D-01, r^2= 6.8D+00
   Bfn.  Coefficient  Atom+Function         Bfn.  Coefficient  Atom+Function  
  ----- ------------  ---------------      ----- ------------  ---------------
   198      0.243092  14 O  px               20      0.218116   2 O  pz        
   199      0.193943  14 O  py               78      0.180956   6 C  px        
   202      0.176432  14 O  px               24      0.159484   2 O  pz        
    63     -0.151582   5 C  px        

 Vector   75  Occ=2.000000D+00  E=-2.628389D-01
              MO Center=  6.1D-01,  1.3D-01, -6.7D-01, r^2= 4.2D+00
   Bfn.  Coefficient  Atom+Function         Bfn.  Coefficient  Atom+Function  
  ----- ------------  ---------------      ----- ------------  ---------------
   289      0.428314  20 O  py              274     -0.352647  19 O  py        
   293      0.308894  20 O  py              278     -0.234416  19 O  py        
   228     -0.170551  16 O  px              275     -0.166711  19 O  pz        

 Vector   76  Occ=2.000000D+00  E=-2.567877D-01
              MO Center=  6.0D-01,  2.9D+00,  1.9D-01, r^2= 4.2D+00
   Bfn.  Coefficient  Atom+Function         Bfn.  Coefficient  Atom+Function  
  ----- ------------  ---------------      ----- ------------  ---------------
   228      0.471881  16 O  px              232      0.322038  16 O  px        
   230      0.251161  16 O  pz               51      0.224834   4 C  s         
   234      0.174392  16 O  pz              289      0.153712  20 O  py        

 Vector   77  Occ=0.000000D+00  E=-4.493478D-03
              MO Center=  7.4D-01,  1.6D-01, -7.6D-01, r^2= 4.5D+00
   Bfn.  Coefficient  Atom+Function         Bfn.  Coefficient  Atom+Function  
  ----- ------------  ---------------      ----- ------------  ---------------
   291      0.492610  20 O  s               276     -0.452804  19 O  s         
   273      0.424091  19 O  px              288      0.409758  20 O  px        
   277      0.404645  19 O  px              292      0.396685  20 O  px        
    66      0.303904   5 C  s               306     -0.270692  23 H  s         
   330      0.260586  35 H  s               216     -0.221186  15 C  s         

 Vector   78  Occ=0.000000D+00  E= 4.286310D-03
              MO Center=  4.8D-01,  2.3D+00,  1.3D-01, r^2= 4.1D+00
   Bfn.  Coefficient  Atom+Function         Bfn.  Coefficient  Atom+Function  
  ----- ------------  ---------------      ----- ------------  ---------------
    35      0.432821   3 C  pz               81     -0.374996   6 C  s         
    39      0.362880   3 C  pz              304      0.343624  22 H  s         
   234     -0.315960  16 O  pz              230     -0.314149  16 O  pz        
   246     -0.273552  17 C  s               302      0.257596  21 H  s         
    52     -0.252884   4 C  px              291      0.246709  20 O  s         

 Vector   79  Occ=0.000000D+00  E= 6.090658D-02
              MO Center= -3.7D-01, -9.1D-01,  1.0D+00, r^2= 8.4D+00
   Bfn.  Coefficient  Atom+Function         Bfn.  Coefficient  Atom+Function  
  ----- ------------  ---------------      ----- ------------  ---------------
   318      0.780261  29 H  s               302      0.712649  21 H  s         
   156     -0.612111  11 C  s               306      0.584278  23 H  s         
     6     -0.486581   1 C  s               322      0.484189  31 H  s         
   144     -0.463766  10 C  pz              261     -0.450609  18 C  s         
   326      0.442911  33 H  s               111     -0.412570   8 C  s         

 Vector   80  Occ=0.000000D+00  E= 7.868756D-02
              MO Center= -4.4D-01, -1.5D+00, -5.0D-03, r^2= 1.0D+01
   Bfn.  Coefficient  Atom+Function         Bfn.  Coefficient  Atom+Function  
  ----- ------------  ---------------      ----- ------------  ---------------
   261      0.776711  18 C  s               324     -0.655237  32 H  s         
   316     -0.646816  28 H  s               171      0.619908  12 C  s         
   306      0.579555  23 H  s               344     -0.504316  42 H  s         
   320     -0.474077  30 H  s               201      0.469084  14 O  s         
    66     -0.454680   5 C  s               126      0.453894   9 C  s         

 Vector   81  Occ=0.000000D+00  E= 9.191368D-02
              MO Center= -2.2D+00, -4.7D-01, -4.6D-02, r^2= 1.1D+01
   Bfn.  Coefficient  Atom+Function         Bfn.  Coefficient  Atom+Function  
  ----- ------------  ---------------      ----- ------------  ---------------
   111      1.117493   8 C  s                96      1.073038   7 C  s         
   312     -0.806138  26 H  s               310     -0.766921  25 H  s         
   314     -0.692352  27 H  s               156     -0.660448  11 C  s         
   246      0.609406  17 C  s               171     -0.484033  12 C  s         
   322      0.457157  31 H  s               308     -0.447211  24 H  s         

 Vector   82  Occ=0.000000D+00  E= 9.944361D-02
              MO Center= -7.3D-01, -3.7D-01,  1.8D-01, r^2= 1.3D+01
   Bfn.  Coefficient  Atom+Function         Bfn.  Coefficient  Atom+Function  
  ----- ------------  ---------------      ----- ------------  ---------------
   261      1.052052  18 C  s               141      0.629066  10 C  s         
   246     -0.613276  17 C  s                96     -0.609662   7 C  s         
   340     -0.538006  40 H  s               342     -0.533275  41 H  s         
    51     -0.510083   4 C  s               318     -0.508685  29 H  s         
   216     -0.500619  15 C  s                21     -0.470229   2 O  s         

 Vector   83  Occ=0.000000D+00  E= 1.084410D-01
              MO Center=  8.1D-01, -3.5D-01, -2.3D-03, r^2= 9.3D+00
   Bfn.  Coefficient  Atom+Function         Bfn.  Coefficient  Atom+Function  
  ----- ------------  ---------------      ----- ------------  ---------------
   201      0.662991  14 O  s               326      0.661519  33 H  s         
   304      0.582107  22 H  s               171     -0.539415  12 C  s         
   126     -0.517820   9 C  s                51     -0.510170   4 C  s         
     8      0.489127   1 C  py                7     -0.465894   1 C  px        
   332     -0.421645  36 H  s               330      0.350572  35 H  s         

 Vector   84  Occ=0.000000D+00  E= 1.125025D-01
              MO Center=  6.6D-01, -1.1D+00,  1.2D-01, r^2= 1.1D+01
   Bfn.  Coefficient  Atom+Function         Bfn.  Coefficient  Atom+Function  
  ----- ------------  ---------------      ----- ------------  ---------------
   326      0.809249  33 H  s                96     -0.669999   7 C  s         
   261      0.568485  18 C  s               330      0.569306  35 H  s         
    21      0.519910   2 O  s               126      0.522233   9 C  s         
   344     -0.517356  42 H  s               324     -0.513581  32 H  s         
     8     -0.450121   1 C  py              310      0.443496  25 H  s         

 Vector   85  Occ=0.000000D+00  E= 1.158050D-01
              MO Center=  1.9D+00, -9.4D-01, -5.0D-01, r^2= 1.1D+01
   Bfn.  Coefficient  Atom+Function         Bfn.  Coefficient  Atom+Function  
  ----- ------------  ---------------      ----- ------------  ---------------
   216      1.585093  15 C  s               156     -0.949194  11 C  s         
   328     -0.886979  34 H  s               332     -0.744751  36 H  s         
   171      0.679515  12 C  s               330     -0.585418  35 H  s         
    51     -0.533676   4 C  s               324     -0.515566  32 H  s         
   304      0.491840  22 H  s                81      0.484113   6 C  s         

 Vector   86  Occ=0.000000D+00  E= 1.166539D-01
              MO Center= -1.3D+00,  2.8D-02,  2.3D-01, r^2= 1.1D+01
   Bfn.  Coefficient  Atom+Function         Bfn.  Coefficient  Atom+Function  
  ----- ------------  ---------------      ----- ------------  ---------------
   246      0.996877  17 C  s               338     -0.736253  39 H  s         
   320     -0.654899  30 H  s               306     -0.635269  23 H  s         
   308      0.553705  24 H  s               126     -0.510844   9 C  s         
   344     -0.483406  42 H  s               310     -0.439968  25 H  s         
    97     -0.388851   7 C  px              336     -0.382637  38 H  s         

 Vector   87  Occ=0.000000D+00  E= 1.218965D-01
              MO Center= -1.2D+00, -7.4D-01,  5.3D-01, r^2= 1.1D+01
   Bfn.  Coefficient  Atom+Function         Bfn.  Coefficient  Atom+Function  
  ----- ------------  ---------------      ----- ------------  ---------------
   340      0.933302  40 H  s               302     -0.724850  21 H  s         
     6      0.718465   1 C  s               246     -0.646144  17 C  s         
   261     -0.632458  18 C  s               312     -0.627056  26 H  s         
   264     -0.483287  18 C  pz               96      0.438403   7 C  s         
   304      0.436471  22 H  s               314      0.435556  27 H  s         

 Vector   88  Occ=0.000000D+00  E= 1.274985D-01
              MO Center= -3.2D-01, -4.8D-01,  3.7D-01, r^2= 1.2D+01
   Bfn.  Coefficient  Atom+Function         Bfn.  Coefficient  Atom+Function  
  ----- ------------  ---------------      ----- ------------  ---------------
   111      0.892176   8 C  s               322      0.849641  31 H  s         
   246     -0.801102  17 C  s               314     -0.611956  27 H  s         
   141     -0.568479  10 C  s               336      0.562201  38 H  s         
   302      0.500036  21 H  s               159     -0.452970  11 C  pz        
   157     -0.420711  11 C  px              326     -0.405426  33 H  s         

 Vector   89  Occ=0.000000D+00  E= 1.394380D-01
              MO Center= -1.7D+00, -4.4D-01,  1.0D-01, r^2= 1.3D+01
   Bfn.  Coefficient  Atom+Function         Bfn.  Coefficient  Atom+Function  
  ----- ------------  ---------------      ----- ------------  ---------------
   342      0.884314  41 H  s               338      0.667949  39 H  s         
    66     -0.614525   5 C  s               262      0.605547  18 C  px        
   344     -0.607989  42 H  s               310     -0.595943  25 H  s         
   306      0.569426  23 H  s                81      0.533460   6 C  s         
    96      0.512060   7 C  s                36      0.487338   3 C  s         

 Vector   90  Occ=0.000000D+00  E= 1.447310D-01
              MO Center=  2.9D-01, -1.4D+00, -3.3D-01, r^2= 1.4D+01
   Bfn.  Coefficient  Atom+Function         Bfn.  Coefficient  Atom+Function  
  ----- ------------  ---------------      ----- ------------  ---------------
   216      1.062538  15 C  s               261      0.870255  18 C  s         
   126     -0.820237   9 C  s               342     -0.769361  41 H  s         
   316      0.737179  28 H  s               332     -0.736842  36 H  s         
   328     -0.633684  34 H  s                51      0.608384   4 C  s         
   304     -0.548550  22 H  s               171     -0.488546  12 C  s         

 Vector   91  Occ=0.000000D+00  E= 1.550753D-01
              MO Center= -4.3D-01, -4.4D-01, -1.3D-01, r^2= 1.3D+01
   Bfn.  Coefficient  Atom+Function         Bfn.  Coefficient  Atom+Function  
  ----- ------------  ---------------      ----- ------------  ---------------
   246      0.811518  17 C  s               316     -0.753157  28 H  s         
    66     -0.729029   5 C  s               261      0.678904  18 C  s         
    51     -0.612703   4 C  s               126      0.566068   9 C  s         
   340     -0.531574  40 H  s               320      0.524511  30 H  s         
   332      0.523176  36 H  s               330     -0.491022  35 H  s         

 Vector   92  Occ=0.000000D+00  E= 1.556285D-01
              MO Center= -1.1D+00,  3.0D-01, -3.0D-01, r^2= 1.3D+01
   Bfn.  Coefficient  Atom+Function         Bfn.  Coefficient  Atom+Function  
  ----- ------------  ---------------      ----- ------------  ---------------
   308      0.727389  24 H  s               324     -0.667283  32 H  s         
   338      0.635977  39 H  s                96     -0.627526   7 C  s         
   334      0.609057  37 H  s               344      0.604797  42 H  s         
   336     -0.583815  38 H  s               171      0.570793  12 C  s         
   246     -0.516273  17 C  s                97     -0.487258   7 C  px        

 Vector   93  Occ=0.000000D+00  E= 1.585117D-01
              MO Center= -5.1D-01, -1.3D-01, -7.6D-03, r^2= 1.2D+01
   Bfn.  Coefficient  Atom+Function         Bfn.  Coefficient  Atom+Function  
  ----- ------------  ---------------      ----- ------------  ---------------
    51      0.735498   4 C  s               156     -0.631316  11 C  s         
   308     -0.607550  24 H  s               334      0.558001  37 H  s         
   340     -0.536791  40 H  s               304     -0.523347  22 H  s         
   318     -0.512834  29 H  s               111     -0.510165   8 C  s         
   322      0.509657  31 H  s                21     -0.482313   2 O  s         

 Vector   94  Occ=0.000000D+00  E= 1.634792D-01
              MO Center=  9.6D-02,  3.4D-01,  2.2D-02, r^2= 1.5D+01
   Bfn.  Coefficient  Atom+Function         Bfn.  Coefficient  Atom+Function  
  ----- ------------  ---------------      ----- ------------  ---------------
   338      0.820049  39 H  s               328      0.631991  34 H  s         
   141      0.628017  10 C  s               330     -0.627828  35 H  s         
   334     -0.588106  37 H  s               302     -0.559994  21 H  s         
     6      0.554524   1 C  s               312      0.541870  26 H  s         
   324     -0.542666  32 H  s               304     -0.530401  22 H  s         

 Vector   95  Occ=0.000000D+00  E= 1.665254D-01
              MO Center=  1.2D+00, -5.7D-01, -4.3D-01, r^2= 1.5D+01
   Bfn.  Coefficient  Atom+Function         Bfn.  Coefficient  Atom+Function  
  ----- ------------  ---------------      ----- ------------  ---------------
   328      1.098379  34 H  s               332     -0.860263  36 H  s         
   218     -0.850889  15 C  py               51     -0.710225   4 C  s         
   171     -0.712870  12 C  s               246      0.660833  17 C  s         
   314      0.619110  27 H  s                81      0.492114   6 C  s         
   336     -0.434677  38 H  s               330     -0.411885  35 H  s         

 Vector   96  Occ=0.000000D+00  E= 1.703309D-01
              MO Center=  3.6D-02, -5.0D-01,  3.2D-01, r^2= 1.5D+01
   Bfn.  Coefficient  Atom+Function         Bfn.  Coefficient  Atom+Function  
  ----- ------------  ---------------      ----- ------------  ---------------
   216      0.997940  15 C  s               156      0.913857  11 C  s         
   171     -0.742625  12 C  s               334      0.701422  37 H  s         
   330     -0.679044  35 H  s               340      0.672760  40 H  s         
   322     -0.653958  31 H  s               246     -0.599109  17 C  s         
   326      0.574922  33 H  s                51      0.555220   4 C  s         

 Vector   97  Occ=0.000000D+00  E= 1.761710D-01
              MO Center=  2.3D-01, -5.7D-01, -2.7D-01, r^2= 1.5D+01
   Bfn.  Coefficient  Atom+Function         Bfn.  Coefficient  Atom+Function  
  ----- ------------  ---------------      ----- ------------  ---------------
   330     -0.921693  35 H  s                96      0.863807   7 C  s         
   219      0.809536  15 C  pz              332      0.788847  36 H  s         
   261      0.775105  18 C  s               111     -0.759950   8 C  s         
   126     -0.742751   9 C  s                66      0.643899   5 C  s         
   308     -0.625693  24 H  s               246     -0.593569  17 C  s         

 Vector   98  Occ=0.000000D+00  E= 1.828876D-01
              MO Center= -1.3D+00,  2.5D-01,  3.2D-01, r^2= 1.0D+01
   Bfn.  Coefficient  Atom+Function         Bfn.  Coefficient  Atom+Function  
  ----- ------------  ---------------      ----- ------------  ---------------
   314      0.968010  27 H  s                 6     -0.828639   1 C  s         
   302      0.811659  21 H  s               111     -0.715143   8 C  s         
   306     -0.704414  23 H  s               308      0.617713  24 H  s         
   246     -0.576519  17 C  s               114     -0.563787   8 C  pz        
    66      0.550636   5 C  s               324      0.526831  32 H  s         

 Vector   99  Occ=0.000000D+00  E= 1.848955D-01
              MO Center= -4.0D-01, -7.6D-01,  4.5D-02, r^2= 1.3D+01
   Bfn.  Coefficient  Atom+Function         Bfn.  Coefficient  Atom+Function  
  ----- ------------  ---------------      ----- ------------  ---------------
   261     -0.800846  18 C  s               318     -0.789665  29 H  s         
   141      0.776847  10 C  s               312     -0.691636  26 H  s         
   332      0.693985  36 H  s                66     -0.621273   5 C  s         
     6     -0.602062   1 C  s               156     -0.552842  11 C  s         
   322      0.544387  31 H  s               308      0.537285  24 H  s         

 Vector  100  Occ=0.000000D+00  E= 1.897396D-01
              MO Center= -9.4D-01, -9.7D-01,  2.6D-01, r^2= 1.2D+01
   Bfn.  Coefficient  Atom+Function         Bfn.  Coefficient  Atom+Function  
  ----- ------------  ---------------      ----- ------------  ---------------
   171     -0.828864  12 C  s               141      0.811819  10 C  s         
   186      0.767291  13 C  s               340      0.723782  40 H  s         
   318     -0.685612  29 H  s               312      0.662346  26 H  s         
   342     -0.629442  41 H  s               111     -0.624406   8 C  s         
    51     -0.572791   4 C  s               126      0.491354   9 C  s         

 Vector  101  Occ=0.000000D+00  E= 1.945842D-01
              MO Center= -1.1D+00,  6.2D-01, -2.9D-01, r^2= 1.2D+01
   Bfn.  Coefficient  Atom+Function         Bfn.  Coefficient  Atom+Function  
  ----- ------------  ---------------      ----- ------------  ---------------
   304      0.878714  22 H  s               334     -0.865564  37 H  s         
    51     -0.734925   4 C  s               308     -0.667514  24 H  s         
   314      0.639392  27 H  s                36      0.587437   3 C  s         
   156      0.545590  11 C  s                96      0.498840   7 C  s         
   310     -0.500849  25 H  s               248      0.480378  17 C  py        

 Vector  102  Occ=0.000000D+00  E= 2.015182D-01
              MO Center= -7.5D-01, -4.3D-01, -1.6D-03, r^2= 1.3D+01
   Bfn.  Coefficient  Atom+Function         Bfn.  Coefficient  Atom+Function  
  ----- ------------  ---------------      ----- ------------  ---------------
   171      0.909299  12 C  s               186     -0.819705  13 C  s         
   336     -0.744156  38 H  s               310      0.688995  25 H  s         
   128      0.636345   9 C  py              246      0.632083  17 C  s         
   314     -0.619829  27 H  s                51     -0.604472   4 C  s         
   112     -0.594239   8 C  px              157     -0.571910  11 C  px        

 Vector  103  Occ=0.000000D+00  E= 2.031735D-01
              MO Center=  5.5D-01, -1.0D+00,  1.5D-01, r^2= 1.1D+01
   Bfn.  Coefficient  Atom+Function         Bfn.  Coefficient  Atom+Function  
  ----- ------------  ---------------      ----- ------------  ---------------
   141      0.974878  10 C  s               186     -0.813791  13 C  s         
   173      0.700641  12 C  py              326      0.696270  33 H  s         
   328     -0.645529  34 H  s               342      0.640627  41 H  s         
   318     -0.590853  29 H  s                 6      0.547189   1 C  s         
   216      0.549286  15 C  s               261     -0.545211  18 C  s         

 Vector  104  Occ=0.000000D+00  E= 2.092892D-01
              MO Center= -8.3D-01, -1.4D-02,  5.5D-02, r^2= 1.2D+01
   Bfn.  Coefficient  Atom+Function         Bfn.  Coefficient  Atom+Function  
  ----- ------------  ---------------      ----- ------------  ---------------
   186      1.087866  13 C  s               156     -0.882171  11 C  s         
   216     -0.832602  15 C  s               338     -0.757320  39 H  s         
   113      0.639964   8 C  py              312      0.533553  26 H  s         
   249      0.516146  17 C  pz               68      0.496959   5 C  py        
   141      0.480353  10 C  s                53      0.470508   4 C  py        

 Vector  105  Occ=0.000000D+00  E= 2.145413D-01
              MO Center= -1.1D+00, -1.5D-01, -1.3D-01, r^2= 1.2D+01
   Bfn.  Coefficient  Atom+Function         Bfn.  Coefficient  Atom+Function  
  ----- ------------  ---------------      ----- ------------  ---------------
    36      1.085588   3 C  s                51     -0.873082   4 C  s         
   246      0.807762  17 C  s               111      0.792391   8 C  s         
   316      0.778076  28 H  s               126     -0.711783   9 C  s         
    96     -0.623686   7 C  s               312     -0.622144  26 H  s         
   306     -0.585590  23 H  s               310      0.548971  25 H  s         

 Vector  106  Occ=0.000000D+00  E= 2.174737D-01
              MO Center= -9.8D-01,  3.5D-01, -1.3D-01, r^2= 1.1D+01
   Bfn.  Coefficient  Atom+Function         Bfn.  Coefficient  Atom+Function  
  ----- ------------  ---------------      ----- ------------  ---------------
   126      1.315265   9 C  s                66      0.960676   5 C  s         
    96     -0.940820   7 C  s                36      0.930001   3 C  s         
   171     -0.738536  12 C  s               310      0.653646  25 H  s         
   186      0.648727  13 C  s                83     -0.598223   6 C  py        
   336     -0.575946  38 H  s               261     -0.549914  18 C  s         

 Vector  107  Occ=0.000000D+00  E= 2.296043D-01
              MO Center=  7.5D-01, -1.1D+00,  1.9D-02, r^2= 9.2D+00
   Bfn.  Coefficient  Atom+Function         Bfn.  Coefficient  Atom+Function  
  ----- ------------  ---------------      ----- ------------  ---------------
   172      1.024106  12 C  px              326     -0.895155  33 H  s         
   322      0.848295  31 H  s               159     -0.779215  11 C  pz        
   188      0.778386  13 C  py              324      0.719926  32 H  s         
   187     -0.713334  13 C  px              216      0.591769  15 C  s         
   276     -0.578782  19 O  s               318     -0.553159  29 H  s         

 Vector  108  Occ=0.000000D+00  E= 2.342707D-01
              MO Center=  6.7D-01, -9.4D-01, -1.2D-01, r^2= 1.1D+01
   Bfn.  Coefficient  Atom+Function         Bfn.  Coefficient  Atom+Function  
  ----- ------------  ---------------      ----- ------------  ---------------
   186      2.119888  13 C  s               126     -1.088989   9 C  s         
   171     -0.988666  12 C  s               217      0.907674  15 C  px        
   216     -0.895380  15 C  s                66     -0.830516   5 C  s         
   261      0.660218  18 C  s               173     -0.649129  12 C  py        
   172     -0.628356  12 C  px              188     -0.540100  13 C  py        

 Vector  109  Occ=0.000000D+00  E= 2.368957D-01
              MO Center= -2.8D-01, -1.4D+00,  1.9D-01, r^2= 1.1D+01
   Bfn.  Coefficient  Atom+Function         Bfn.  Coefficient  Atom+Function  
  ----- ------------  ---------------      ----- ------------  ---------------
   156      1.665441  11 C  s               141     -0.983814  10 C  s         
   186      0.985888  13 C  s               320     -0.971624  30 H  s         
   143      0.832326  10 C  py              126      0.787065   9 C  s         
   344      0.766660  42 H  s               261     -0.723381  18 C  s         
    83      0.706919   6 C  py              127      0.670317   9 C  px        

 Vector  110  Occ=0.000000D+00  E= 2.485061D-01
              MO Center= -2.0D-01, -4.4D-01,  1.6D-02, r^2= 1.2D+01
   Bfn.  Coefficient  Atom+Function         Bfn.  Coefficient  Atom+Function  
  ----- ------------  ---------------      ----- ------------  ---------------
   187     -0.945439  13 C  px               51      0.899691   4 C  s         
   173     -0.869575  12 C  py               81     -0.775582   6 C  s         
   143      0.767934  10 C  py               36     -0.754949   3 C  s         
   217     -0.657323  15 C  px              247     -0.652605  17 C  px        
    53      0.630318   4 C  py              326     -0.597172  33 H  s         

 Vector  111  Occ=0.000000D+00  E= 2.529080D-01
              MO Center=  1.8D-01, -1.4D+00, -6.4D-04, r^2= 1.1D+01
   Bfn.  Coefficient  Atom+Function         Bfn.  Coefficient  Atom+Function  
  ----- ------------  ---------------      ----- ------------  ---------------
   263     -0.995411  18 C  py              216     -0.958308  15 C  s         
   187      0.947940  13 C  px              186      0.908522  13 C  s         
   217      0.860289  15 C  px              320      0.796534  30 H  s         
   344     -0.794558  42 H  s               126      0.744138   9 C  s         
   127     -0.602497   9 C  px              158      0.574110  11 C  py        

 Vector  112  Occ=0.000000D+00  E= 2.557792D-01
              MO Center= -1.1D+00,  7.9D-03, -9.5D-02, r^2= 1.0D+01
   Bfn.  Coefficient  Atom+Function         Bfn.  Coefficient  Atom+Function  
  ----- ------------  ---------------      ----- ------------  ---------------
   126      1.189419   9 C  s                52      0.755010   4 C  px        
    81     -0.754433   6 C  s               111     -0.694939   8 C  s         
   247      0.683930  17 C  px               67     -0.655348   5 C  px        
   112     -0.629143   8 C  px              248     -0.618780  17 C  py        
    53     -0.601500   4 C  py              173     -0.596613  12 C  py        

 Vector  113  Occ=0.000000D+00  E= 2.642181D-01
              MO Center= -1.3D+00, -6.1D-01, -6.8D-02, r^2= 8.5D+00
   Bfn.  Coefficient  Atom+Function         Bfn.  Coefficient  Atom+Function  
  ----- ------------  ---------------      ----- ------------  ---------------
    67      1.136569   5 C  px              112     -0.997288   8 C  px        
   127     -0.964629   9 C  px              128      0.846563   9 C  py        
   111     -0.819255   8 C  s                96      0.765691   7 C  s         
    52     -0.697431   4 C  px               97      0.677899   7 C  px        
   113      0.652610   8 C  py              246     -0.646736  17 C  s         

 Vector  114  Occ=0.000000D+00  E= 2.768958D-01
              MO Center= -4.3D-01, -2.2D-01, -2.6D-03, r^2= 1.0D+01
   Bfn.  Coefficient  Atom+Function         Bfn.  Coefficient  Atom+Function  
  ----- ------------  ---------------      ----- ------------  ---------------
    36      1.018359   3 C  s               188      0.918798  13 C  py        
   111     -0.887603   8 C  s               171      0.885520  12 C  s         
   113     -0.848712   8 C  py               96      0.828374   7 C  s         
   142      0.830855  10 C  px              173      0.806242  12 C  py        
    81     -0.733867   6 C  s               158     -0.668873  11 C  py        

 Vector  115  Occ=0.000000D+00  E= 2.876820D-01
              MO Center= -4.4D-01, -2.4D-01,  6.9D-03, r^2= 8.7D+00
   Bfn.  Coefficient  Atom+Function         Bfn.  Coefficient  Atom+Function  
  ----- ------------  ---------------      ----- ------------  ---------------
   141      1.597913  10 C  s               126     -1.229465   9 C  s         
     6     -0.902666   1 C  s                68     -0.772429   5 C  py        
    66      0.755038   5 C  s                82      0.734568   6 C  px        
   189      0.713710  13 C  pz               52     -0.693251   4 C  px        
    81     -0.624242   6 C  s                36      0.578849   3 C  s         

 Vector  116  Occ=0.000000D+00  E= 2.902295D-01
              MO Center= -4.3D-01,  2.2D-01,  6.1D-02, r^2= 7.9D+00
   Bfn.  Coefficient  Atom+Function         Bfn.  Coefficient  Atom+Function  
  ----- ------------  ---------------      ----- ------------  ---------------
    81      1.842683   6 C  s                66     -1.225133   5 C  s         
   128      0.900381   9 C  py              111     -0.887971   8 C  s         
    51      0.875409   4 C  s               141     -0.825593  10 C  s         
   126      0.804561   9 C  s                 6     -0.738572   1 C  s         
    96      0.700992   7 C  s               112     -0.685145   8 C  px        

 Vector  117  Occ=0.000000D+00  E= 2.982246D-01
              MO Center= -5.2D-01, -3.4D-01,  2.0D-01, r^2= 7.9D+00
   Bfn.  Coefficient  Atom+Function         Bfn.  Coefficient  Atom+Function  
  ----- ------------  ---------------      ----- ------------  ---------------
    66      1.604245   5 C  s                83     -1.401485   6 C  py        
   127      1.170266   9 C  px              141     -1.167053  10 C  s         
   144      1.054329  10 C  pz               81     -0.997650   6 C  s         
    67      0.882910   5 C  px               68     -0.853132   5 C  py        
    82      0.853728   6 C  px                7     -0.800201   1 C  px        

 Vector  118  Occ=0.000000D+00  E= 3.007233D-01
              MO Center= -6.1D-01, -2.6D-01,  1.1D-01, r^2= 1.0D+01
   Bfn.  Coefficient  Atom+Function         Bfn.  Coefficient  Atom+Function  
  ----- ------------  ---------------      ----- ------------  ---------------
   142     -1.302041  10 C  px              141     -1.218322  10 C  s         
    81      1.207792   6 C  s               171     -1.132031  12 C  s         
   156      1.099516  11 C  s               158      1.052684  11 C  py        
    66      0.942890   5 C  s                51     -0.917884   4 C  s         
    52      0.846033   4 C  px              126     -0.843938   9 C  s         

 Vector  119  Occ=0.000000D+00  E= 3.124642D-01
              MO Center= -6.3D-01,  7.4D-02,  1.5D-01, r^2= 8.1D+00
   Bfn.  Coefficient  Atom+Function         Bfn.  Coefficient  Atom+Function  
  ----- ------------  ---------------      ----- ------------  ---------------
    36      1.387537   3 C  s                96      1.359518   7 C  s         
    84     -1.154272   6 C  pz               66     -1.056830   5 C  s         
   126      0.974658   9 C  s                69      0.897345   5 C  pz        
    82     -0.836187   6 C  px                7     -0.791884   1 C  px        
    52     -0.716237   4 C  px              263     -0.711590  18 C  py        

 Vector  120  Occ=0.000000D+00  E= 3.321743D-01
              MO Center=  2.9D-01, -1.0D+00,  2.1D-01, r^2= 7.1D+00
   Bfn.  Coefficient  Atom+Function         Bfn.  Coefficient  Atom+Function  
  ----- ------------  ---------------      ----- ------------  ---------------
   157     -1.317801  11 C  px              143      1.238902  10 C  py        
   174      1.075602  12 C  pz               82      1.055125   6 C  px        
    81     -0.960893   6 C  s               171      0.959495  12 C  s         
   189     -0.899658  13 C  pz              144     -0.787161  10 C  pz        
   159      0.778386  11 C  pz              172     -0.692071  12 C  px        

 Vector  121  Occ=0.000000D+00  E= 3.787965D-01
              MO Center= -4.2D-01,  1.9D+00,  1.2D-01, r^2= 7.1D+00
   Bfn.  Coefficient  Atom+Function         Bfn.  Coefficient  Atom+Function  
  ----- ------------  ---------------      ----- ------------  ---------------
    37      1.403130   3 C  px               53      1.383708   4 C  py        
    66      1.136119   5 C  s                96     -1.132989   7 C  s         
    38     -1.120654   3 C  py               51      1.094658   4 C  s         
    21     -0.910516   2 O  s                23     -0.728409   2 O  py        
   246     -0.680452  17 C  s               111      0.635316   8 C  s         

 Vector  122  Occ=0.000000D+00  E= 3.874243D-01
              MO Center= -1.4D-01,  2.3D+00,  2.2D-01, r^2= 6.7D+00
   Bfn.  Coefficient  Atom+Function         Bfn.  Coefficient  Atom+Function  
  ----- ------------  ---------------      ----- ------------  ---------------
    38      2.161181   3 C  py              231     -2.123638  16 O  s         
    51      1.690900   4 C  s                66     -1.438932   5 C  s         
    53     -1.149724   4 C  py               36      1.089824   3 C  s         
    37      1.025215   3 C  px              233      0.893399  16 O  py        
    69      0.761617   5 C  pz              141      0.637551  10 C  s         

 Vector  123  Occ=0.000000D+00  E= 4.874008D-01
              MO Center=  1.6D-01,  1.4D-01,  5.6D-01, r^2= 7.8D+00
   Bfn.  Coefficient  Atom+Function         Bfn.  Coefficient  Atom+Function  
  ----- ------------  ---------------      ----- ------------  ---------------
     8      1.221074   1 C  py               81      1.017218   6 C  s         
    21     -0.864960   2 O  s                82      0.584731   6 C  px        
     4     -0.555615   1 C  py                7      0.481805   1 C  px        
   126      0.415595   9 C  s               171      0.415421  12 C  s         
   141     -0.411981  10 C  s                37      0.407446   3 C  px        

 Vector  124  Occ=0.000000D+00  E= 4.926751D-01
              MO Center=  1.4D-01, -4.9D-01,  1.9D-01, r^2= 9.9D+00
   Bfn.  Coefficient  Atom+Function         Bfn.  Coefficient  Atom+Function  
  ----- ------------  ---------------      ----- ------------  ---------------
    66      0.964027   5 C  s                83     -0.717908   6 C  py        
     8      0.688322   1 C  py              127      0.550055   9 C  px        
    21     -0.540826   2 O  s               111      0.479654   8 C  s         
    81     -0.469156   6 C  s                51     -0.434172   4 C  s         
   171     -0.399829  12 C  s                 7     -0.381677   1 C  px        

 Vector  125  Occ=0.000000D+00  E= 5.009736D-01
              MO Center= -9.9D-01,  2.7D-01,  6.7D-02, r^2= 9.0D+00
   Bfn.  Coefficient  Atom+Function         Bfn.  Coefficient  Atom+Function  
  ----- ------------  ---------------      ----- ------------  ---------------
    37      0.825616   3 C  px              126     -0.774344   9 C  s         
   141      0.665696  10 C  s                51      0.622476   4 C  s         
    53      0.532018   4 C  py              263      0.503685  18 C  py        
    82      0.500983   6 C  px              111      0.455908   8 C  s         
    96     -0.442536   7 C  s                68     -0.410318   5 C  py        


 center of mass
 --------------
 x =   0.09876644 y =   0.09810536 z =  -0.00104144

 moments of inertia (a.u.)
 ------------------
        4612.375487527651          -0.000000000001           0.000000000000
          -0.000000000001        3937.425360643313          -0.000000000001
           0.000000000000          -0.000000000001        7471.082119710615

     Multipole analysis of the density
     ---------------------------------

     L   x y z        total         alpha         beta         nuclear
     -   - - -        -----         -----         ----         -------
     0   0 0 0     -0.000000    -76.000000    -76.000000    152.000000

     1   1 0 0     -1.031633     -0.515816     -0.515816      0.000000
     1   0 1 0     -1.887727     -0.943863     -0.943863      0.000000
     1   0 0 1      0.176327      0.088164      0.088164      0.000000

     2   2 0 0    -85.369227  -1021.551458  -1021.551458   1957.733689
     2   1 1 0     -7.834719     10.151416     10.151416    -28.137552
     2   1 0 1     -1.644147      3.491683      3.491683     -8.627513
     2   0 2 0    -97.701667  -1190.551557  -1190.551557   2283.401446
     2   0 1 1     -1.801458      9.231429      9.231429    -20.264317
     2   0 0 2    -88.428646   -205.128805   -205.128805    321.828965


          -----------------------
          Electric field gradient
          -----------------------

 1 a.u. = 0.324123 10**(16) esu/cm**3  ( or statvolts/cm**2 ) = 0.97174 10**(22) v/m**2 


 ------------------------------------------------------------
   Atom      X         Y         Z
 ------------------------------------------------------------
    1 C    1.82006   0.93276   1.89219
 ------------------------------------------------------------

 Electric field gradient in molecular frame (a.u.)
         XX             YY             ZZ             XY             XZ             YZ
 ------------------------------------------------------------------------------------------
       -0.050624      -0.278123       0.328747       0.063205       0.060764       0.118591

 Principal components (a.u.) and orientation 
 of principal axis w.r.t. absolute frame                      Asymmetry parameter eta
 --------------------------------------------------------------------------------------
        0.363531      -0.310722      -0.052809                       0.709466

        0.171488      -0.197487       0.965189
        0.195359       0.967064       0.163161
        0.965622      -0.160578      -0.204421
  

 ------------------------------------------------------------
   Atom      X         Y         Z
 ------------------------------------------------------------
    2 O    2.57030   3.46149   1.25003
 ------------------------------------------------------------

 Electric field gradient in molecular frame (a.u.)
         XX             YY             ZZ             XY             XZ             YZ
 ------------------------------------------------------------------------------------------
        0.285561      -1.307468       1.021907       0.329874      -0.003009       0.820467

 Principal components (a.u.) and orientation 
 of principal axis w.r.t. absolute frame                      Asymmetry parameter eta
 --------------------------------------------------------------------------------------
       -1.619734       1.291525       0.328209                       0.594737

       -0.163570       0.099149       0.981537
        0.942083       0.310981       0.125582
       -0.292788       0.945230      -0.144274
  

 ------------------------------------------------------------
   Atom      X         Y         Z
 ------------------------------------------------------------
    3 C    0.89833   5.24202   0.53476
 ------------------------------------------------------------

 Electric field gradient in molecular frame (a.u.)
         XX             YY             ZZ             XY             XZ             YZ
 ------------------------------------------------------------------------------------------
        0.093460       0.157399      -0.250859       0.189900       0.205680       0.069003

 Principal components (a.u.) and orientation 
 of principal axis w.r.t. absolute frame                      Asymmetry parameter eta
 --------------------------------------------------------------------------------------
        0.375562      -0.347662      -0.027900                       0.851424

        0.672335      -0.436836       0.597613
        0.678702       0.041480      -0.733242
        0.295517       0.898584       0.324369
  

 ------------------------------------------------------------
   Atom      X         Y         Z
 ------------------------------------------------------------
    4 C   -1.52360   4.36900  -0.74848
 ------------------------------------------------------------

 Electric field gradient in molecular frame (a.u.)
         XX             YY             ZZ             XY             XZ             YZ
 ------------------------------------------------------------------------------------------
       -0.046469       0.013541       0.032928      -0.030130      -0.032762       0.021224

 Principal components (a.u.) and orientation 
 of principal axis w.r.t. absolute frame                      Asymmetry parameter eta
 --------------------------------------------------------------------------------------
       -0.064660       0.064102       0.000558                       0.982749

        0.924733      -0.370920      -0.085367
        0.289101       0.538609       0.791405
        0.247569       0.756517      -0.605303
  

 ------------------------------------------------------------
   Atom      X         Y         Z
 ------------------------------------------------------------
    5 C   -2.52748   1.85078   0.31856
 ------------------------------------------------------------

 Electric field gradient in molecular frame (a.u.)
         XX             YY             ZZ             XY             XZ             YZ
 ------------------------------------------------------------------------------------------
        0.000739      -0.022991       0.022252       0.028946       0.009639       0.010221

 Principal components (a.u.) and orientation 
 of principal axis w.r.t. absolute frame                      Asymmetry parameter eta
 --------------------------------------------------------------------------------------
       -0.042566       0.035011       0.007556                       0.644997

       -0.547227       0.546260       0.634148
        0.835468       0.402090       0.374589
       -0.050361       0.734795      -0.676417
  

 ------------------------------------------------------------
   Atom      X         Y         Z
 ------------------------------------------------------------
    6 C   -0.39285  -0.12184   0.30621
 ------------------------------------------------------------

 Electric field gradient in molecular frame (a.u.)
         XX             YY             ZZ             XY             XZ             YZ
 ------------------------------------------------------------------------------------------
        0.130756       0.183660      -0.314416      -0.010464       0.120826      -0.094601

 Principal components (a.u.) and orientation 
 of principal axis w.r.t. absolute frame                      Asymmetry parameter eta
 --------------------------------------------------------------------------------------
       -0.359768       0.217647       0.142121                       0.209930

       -0.232727      -0.457651       0.858134
        0.162442       0.851674       0.498261
        0.958880      -0.255355       0.123865
  

 ------------------------------------------------------------
   Atom      X         Y         Z
 ------------------------------------------------------------
    7 C   -4.82814   0.88560  -1.17769
 ------------------------------------------------------------

 Electric field gradient in molecular frame (a.u.)
         XX             YY             ZZ             XY             XZ             YZ
 ------------------------------------------------------------------------------------------
       -0.018548       0.013649       0.004899      -0.028729      -0.044391      -0.002994

 Principal components (a.u.) and orientation 
 of principal axis w.r.t. absolute frame                      Asymmetry parameter eta
 --------------------------------------------------------------------------------------
       -0.061084       0.047385       0.013699                       0.551468

        0.778977      -0.624348       0.058169
        0.321038       0.476786       0.818297
        0.538636       0.618761      -0.571844
  

 ------------------------------------------------------------
   Atom      X         Y         Z
 ------------------------------------------------------------
    8 C   -5.72245  -1.69301  -0.25829
 ------------------------------------------------------------

 Electric field gradient in molecular frame (a.u.)
         XX             YY             ZZ             XY             XZ             YZ
 ------------------------------------------------------------------------------------------
       -0.011906      -0.001733       0.013639       0.002801       0.015197       0.007971

 Principal components (a.u.) and orientation 
 of principal axis w.r.t. absolute frame                      Asymmetry parameter eta
 --------------------------------------------------------------------------------------
        0.023520      -0.019029      -0.004490                       0.618174

        0.395023       0.900380      -0.182408
        0.316081       0.053227       0.947238
        0.862583      -0.431837      -0.263567
  

 ------------------------------------------------------------
   Atom      X         Y         Z
 ------------------------------------------------------------
    9 C   -3.61580  -3.69582  -0.24581
 ------------------------------------------------------------

 Electric field gradient in molecular frame (a.u.)
         XX             YY             ZZ             XY             XZ             YZ
 ------------------------------------------------------------------------------------------
       -0.025002      -0.011738       0.036740      -0.023721      -0.029074      -0.003658

 Principal components (a.u.) and orientation 
 of principal axis w.r.t. absolute frame                      Asymmetry parameter eta
 --------------------------------------------------------------------------------------
       -0.050695       0.048804       0.001891                       0.925385

        0.805262      -0.391932      -0.444908
        0.517486       0.098302       0.850027
        0.289418       0.914727      -0.281978
  

 ------------------------------------------------------------
   Atom      X         Y         Z
 ------------------------------------------------------------
   10 C   -1.32335  -2.72694   1.32354
 ------------------------------------------------------------

 Electric field gradient in molecular frame (a.u.)
         XX             YY             ZZ             XY             XZ             YZ
 ------------------------------------------------------------------------------------------
        0.022923      -0.044454       0.021532      -0.017026       0.001763       0.023625

 Principal components (a.u.) and orientation 
 of principal axis w.r.t. absolute frame                      Asymmetry parameter eta
 --------------------------------------------------------------------------------------
       -0.055620       0.031501       0.024118                       0.132738

        0.208936      -0.556346       0.804254
        0.933723       0.357961       0.005050
       -0.290701       0.749895       0.594264
  

 ------------------------------------------------------------
   Atom      X         Y         Z
 ------------------------------------------------------------
   11 C    0.83367  -4.69182   1.53881
 ------------------------------------------------------------

 Electric field gradient in molecular frame (a.u.)
         XX             YY             ZZ             XY             XZ             YZ
 ------------------------------------------------------------------------------------------
       -0.018104       0.004808       0.013296       0.043496       0.039588       0.020535

 Principal components (a.u.) and orientation 
 of principal axis w.r.t. absolute frame                      Asymmetry parameter eta
 --------------------------------------------------------------------------------------
        0.069195      -0.058129      -0.011065                       0.680168

        0.557612       0.824502      -0.096255
        0.569355      -0.464261      -0.678452
        0.604072      -0.323510       0.728312
  

 ------------------------------------------------------------
   Atom      X         Y         Z
 ------------------------------------------------------------
   12 C    2.94187  -4.52439  -0.44693
 ------------------------------------------------------------

 Electric field gradient in molecular frame (a.u.)
         XX             YY             ZZ             XY             XZ             YZ
 ------------------------------------------------------------------------------------------
        0.003101      -0.046671       0.043569      -0.035728       0.030477       0.003139

 Principal components (a.u.) and orientation 
 of principal axis w.r.t. absolute frame                      Asymmetry parameter eta
 --------------------------------------------------------------------------------------
       -0.068058       0.062033       0.006025                       0.822942

        0.496689       0.523560       0.692232
        0.853129      -0.147852      -0.500310
       -0.159594       0.839062      -0.520100
  

 ------------------------------------------------------------
   Atom      X         Y         Z
 ------------------------------------------------------------
   13 C    4.18228  -1.88771  -0.60460
 ------------------------------------------------------------

 Electric field gradient in molecular frame (a.u.)
         XX             YY             ZZ             XY             XZ             YZ
 ------------------------------------------------------------------------------------------
        0.250572       0.048658      -0.299230       0.173971      -0.127795      -0.013351

 Principal components (a.u.) and orientation 
 of principal axis w.r.t. absolute frame                      Asymmetry parameter eta
 --------------------------------------------------------------------------------------
        0.371508      -0.329311      -0.042197                       0.772831

        0.863872       0.235835      -0.445091
        0.472703      -0.074325       0.878082
       -0.174001       0.968947       0.175687
  

 ------------------------------------------------------------
   Atom      X         Y         Z
 ------------------------------------------------------------
   14 O    4.01728  -0.64922   1.79146
 ------------------------------------------------------------

 Electric field gradient in molecular frame (a.u.)
         XX             YY             ZZ             XY             XZ             YZ
 ------------------------------------------------------------------------------------------
       -0.066823       0.308182      -0.241359       1.373998       0.110230      -1.036346

 Principal components (a.u.) and orientation 
 of principal axis w.r.t. absolute frame                      Asymmetry parameter eta
 --------------------------------------------------------------------------------------
        1.781409      -1.710959      -0.070450                       0.920905

        0.542870       0.574860       0.612232
        0.759067      -0.647775      -0.064836
       -0.359317      -0.499923       0.788015
  

 ------------------------------------------------------------
   Atom      X         Y         Z
 ------------------------------------------------------------
   15 C    6.97772  -2.12498  -1.27361
 ------------------------------------------------------------

 Electric field gradient in molecular frame (a.u.)
         XX             YY             ZZ             XY             XZ             YZ
 ------------------------------------------------------------------------------------------
       -0.086586       0.057081       0.029505       0.020230       0.018665       0.001294

 Principal components (a.u.) and orientation 
 of principal axis w.r.t. absolute frame                      Asymmetry parameter eta
 --------------------------------------------------------------------------------------
       -0.092139       0.060389       0.031751                       0.310813

        0.980048       0.151674       0.128458
       -0.131578       0.979482      -0.152651
       -0.148975       0.132703       0.979896
  

 ------------------------------------------------------------
   Atom      X         Y         Z
 ------------------------------------------------------------
   16 O    1.44821   7.48684   0.75839
 ------------------------------------------------------------

 Electric field gradient in molecular frame (a.u.)
         XX             YY             ZZ             XY             XZ             YZ
 ------------------------------------------------------------------------------------------
        1.075563      -0.644670      -0.430893      -0.452673       0.961136      -0.261865

 Principal components (a.u.) and orientation 
 of principal axis w.r.t. absolute frame                      Asymmetry parameter eta
 --------------------------------------------------------------------------------------
        1.661470      -0.907929      -0.753541                       0.092922

        0.875544      -0.379101       0.299508
       -0.220665       0.237706       0.945940
        0.429802       0.894303      -0.124467
  

 ------------------------------------------------------------
   Atom      X         Y         Z
 ------------------------------------------------------------
   17 C   -3.50828   6.47847  -0.57657
 ------------------------------------------------------------

 Electric field gradient in molecular frame (a.u.)
         XX             YY             ZZ             XY             XZ             YZ
 ------------------------------------------------------------------------------------------
       -0.016307      -0.000346       0.016653       0.075424       0.005006      -0.017595

 Principal components (a.u.) and orientation 
 of principal axis w.r.t. absolute frame                      Asymmetry parameter eta
 --------------------------------------------------------------------------------------
       -0.086511       0.069369       0.017142                       0.603711

        0.728697       0.642955       0.235815
       -0.668351       0.742762       0.040129
       -0.149354      -0.186849       0.970969
  

 ------------------------------------------------------------
   Atom      X         Y         Z
 ------------------------------------------------------------
   18 C   -4.73585  -6.17686   0.75512
 ------------------------------------------------------------

 Electric field gradient in molecular frame (a.u.)
         XX             YY             ZZ             XY             XZ             YZ
 ------------------------------------------------------------------------------------------
        0.006943      -0.009491       0.002548      -0.023623       0.013677       0.013162

 Principal components (a.u.) and orientation 
 of principal axis w.r.t. absolute frame                      Asymmetry parameter eta
 --------------------------------------------------------------------------------------
       -0.035484       0.024555       0.010929                       0.384027

        0.540915       0.839101       0.057629
        0.715484      -0.495081       0.492927
       -0.442147       0.225399       0.868160
  

 ------------------------------------------------------------
   Atom      X         Y         Z
 ------------------------------------------------------------
   19 O    3.05925  -0.35942  -2.53884
 ------------------------------------------------------------

 Electric field gradient in molecular frame (a.u.)
         XX             YY             ZZ             XY             XZ             YZ
 ------------------------------------------------------------------------------------------
       -2.605605       1.664471       0.941134       0.217347      -0.083381       1.278630

 Principal components (a.u.) and orientation 
 of principal axis w.r.t. absolute frame                      Asymmetry parameter eta
 --------------------------------------------------------------------------------------
        2.634496      -2.623521      -0.010975                       0.991668

        0.023541       0.996847      -0.075777
        0.798384      -0.064365      -0.598698
        0.601688       0.046405       0.797382
  

 ------------------------------------------------------------
   Atom      X         Y         Z
 ------------------------------------------------------------
   20 O    0.31597  -0.53278  -2.30164
 ------------------------------------------------------------

 Electric field gradient in molecular frame (a.u.)
         XX             YY             ZZ             XY             XZ             YZ
 ------------------------------------------------------------------------------------------
       -2.372495       2.559074      -0.186580      -0.170398       0.694450      -0.470747

 Principal components (a.u.) and orientation 
 of principal axis w.r.t. absolute frame                      Asymmetry parameter eta
 --------------------------------------------------------------------------------------
        2.653873      -2.574662      -0.079211                       0.940305

       -0.057757       0.960541       0.272075
        0.982523       0.006385       0.186031
       -0.176954      -0.278065       0.944122
  

 ------------------------------------------------------------
   Atom      X         Y         Z
 ------------------------------------------------------------
   21 H    1.27103   1.00690   3.88881
 ------------------------------------------------------------

 Electric field gradient in molecular frame (a.u.)
         XX             YY             ZZ             XY             XZ             YZ
 ------------------------------------------------------------------------------------------
        0.102442       0.131423      -0.233864       0.004756       0.107702      -0.010927

 Principal components (a.u.) and orientation 
 of principal axis w.r.t. absolute frame                      Asymmetry parameter eta
 --------------------------------------------------------------------------------------
       -0.265751       0.134730       0.131021                       0.013959

       -0.280980       0.860357      -0.425249
        0.029755       0.450697       0.892181
        0.959252       0.238032      -0.152237
  

 ------------------------------------------------------------
   Atom      X         Y         Z
 ------------------------------------------------------------
   22 H   -1.03996   4.13485  -2.75311
 ------------------------------------------------------------

 Electric field gradient in molecular frame (a.u.)
         XX             YY             ZZ             XY             XZ             YZ
 ------------------------------------------------------------------------------------------
        0.111960       0.134517      -0.246477       0.008365       0.089950      -0.045558

 Principal components (a.u.) and orientation 
 of principal axis w.r.t. absolute frame                      Asymmetry parameter eta
 --------------------------------------------------------------------------------------
       -0.273035       0.140526       0.132509                       0.029361

       -0.228384      -0.274522       0.934066
        0.112786       0.945502       0.305460
        0.967016      -0.175111       0.184975
  

 ------------------------------------------------------------
   Atom      X         Y         Z
 ------------------------------------------------------------
   23 H   -3.12265   2.15711   2.28622
 ------------------------------------------------------------

 Electric field gradient in molecular frame (a.u.)
         XX             YY             ZZ             XY             XZ             YZ
 ------------------------------------------------------------------------------------------
        0.102745       0.127179      -0.229925       0.017398       0.108180      -0.056005

 Principal components (a.u.) and orientation 
 of principal axis w.r.t. absolute frame                      Asymmetry parameter eta
 --------------------------------------------------------------------------------------
       -0.270653       0.136224       0.134429                       0.006632

       -0.281563       0.489605       0.825233
        0.145826       0.871871      -0.467521
        0.948397       0.011296       0.316884
  

 ------------------------------------------------------------
   Atom      X         Y         Z
 ------------------------------------------------------------
   24 H   -4.38067   0.77648  -3.19914
 ------------------------------------------------------------

 Electric field gradient in molecular frame (a.u.)
         XX             YY             ZZ             XY             XZ             YZ
 ------------------------------------------------------------------------------------------
        0.120429       0.137809      -0.258237       0.001198       0.087057      -0.021209

 Principal components (a.u.) and orientation 
 of principal axis w.r.t. absolute frame                      Asymmetry parameter eta
 --------------------------------------------------------------------------------------
       -0.278351       0.142550       0.135801                       0.024248

       -0.213159       0.714535       0.666335
        0.050340      -0.673071       0.737862
        0.975720       0.190826       0.107501
  

 ------------------------------------------------------------
   Atom      X         Y         Z
 ------------------------------------------------------------
   25 H   -6.41348   2.20310  -0.99215
 ------------------------------------------------------------

 Electric field gradient in molecular frame (a.u.)
         XX             YY             ZZ             XY             XZ             YZ
 ------------------------------------------------------------------------------------------
       -0.106425      -0.034051       0.140476       0.205751       0.028717      -0.025261

 Principal components (a.u.) and orientation 
 of principal axis w.r.t. absolute frame                      Asymmetry parameter eta
 --------------------------------------------------------------------------------------
       -0.282602       0.144075       0.138527                       0.019631

        0.762674      -0.035308       0.645819
       -0.640490      -0.180185       0.746530
       -0.090008       0.982999       0.160036
  

 ------------------------------------------------------------
   Atom      X         Y         Z
 ------------------------------------------------------------
   26 H   -7.28475  -2.32391  -1.46630
 ------------------------------------------------------------

 Electric field gradient in molecular frame (a.u.)
         XX             YY             ZZ             XY             XZ             YZ
 ------------------------------------------------------------------------------------------
       -0.096717       0.097872      -0.001155      -0.097006      -0.186306      -0.074935

 Principal components (a.u.) and orientation 
 of principal axis w.r.t. absolute frame                      Asymmetry parameter eta
 --------------------------------------------------------------------------------------
       -0.280937       0.143410       0.137526                       0.020945

        0.751813      -0.622654      -0.216977
        0.307871       0.040488       0.950566
        0.583089       0.781449      -0.222137
  

 ------------------------------------------------------------
   Atom      X         Y         Z
 ------------------------------------------------------------
   27 H   -6.50071  -1.49007   1.65467
 ------------------------------------------------------------

 Electric field gradient in molecular frame (a.u.)
         XX             YY             ZZ             XY             XZ             YZ
 ------------------------------------------------------------------------------------------
        0.083524       0.134002      -0.217526       0.016201       0.144547      -0.036442

 Principal components (a.u.) and orientation 
 of principal axis w.r.t. absolute frame                      Asymmetry parameter eta
 --------------------------------------------------------------------------------------
       -0.279533       0.142156       0.137377                       0.017097

       -0.371885       0.892318      -0.255873
        0.095934       0.311111       0.945519
        0.923308       0.327077      -0.201301
  

 ------------------------------------------------------------
   Atom      X         Y         Z
 ------------------------------------------------------------
   28 H   -3.01591  -4.03032  -2.20322
 ------------------------------------------------------------

 Electric field gradient in molecular frame (a.u.)
         XX             YY             ZZ             XY             XZ             YZ
 ------------------------------------------------------------------------------------------
        0.104334       0.125679      -0.230013       0.020189       0.111045      -0.063652

 Principal components (a.u.) and orientation 
 of principal axis w.r.t. absolute frame                      Asymmetry parameter eta
 --------------------------------------------------------------------------------------
       -0.274670       0.138392       0.136278                       0.007696

       -0.285402       0.850652      -0.441518
        0.164510       0.497322       0.851826
        0.944183       0.170479      -0.281877
  

 ------------------------------------------------------------
   Atom      X         Y         Z
 ------------------------------------------------------------
   29 H   -2.01998  -2.43184   3.26094
 ------------------------------------------------------------

 Electric field gradient in molecular frame (a.u.)
         XX             YY             ZZ             XY             XZ             YZ
 ------------------------------------------------------------------------------------------
        0.089950       0.125254      -0.215204       0.019609       0.126928      -0.055063

 Principal components (a.u.) and orientation 
 of principal axis w.r.t. absolute frame                      Asymmetry parameter eta
 --------------------------------------------------------------------------------------
       -0.269747       0.135883       0.133864                       0.007484

       -0.336267       0.924302       0.180527
        0.146381      -0.138062       0.979547
        0.930321       0.355815      -0.088874
  

 ------------------------------------------------------------
   Atom      X         Y         Z
 ------------------------------------------------------------
   30 H    0.11290  -6.62673   1.56893
 ------------------------------------------------------------

 Electric field gradient in molecular frame (a.u.)
         XX             YY             ZZ             XY             XZ             YZ
 ------------------------------------------------------------------------------------------
        0.085060      -0.232894       0.147834      -0.142324       0.002527       0.003026

 Principal components (a.u.) and orientation 
 of principal axis w.r.t. absolute frame                      Asymmetry parameter eta
 --------------------------------------------------------------------------------------
       -0.287326       0.148057       0.139270                       0.030582

        0.357048       0.140559       0.923450
        0.934047      -0.044658      -0.354347
       -0.008567       0.989065      -0.147233
  

 ------------------------------------------------------------
   Atom      X         Y         Z
 ------------------------------------------------------------
   31 H    1.70961  -4.45418   3.40755
 ------------------------------------------------------------

 Electric field gradient in molecular frame (a.u.)
         XX             YY             ZZ             XY             XZ             YZ
 ------------------------------------------------------------------------------------------
        0.062464       0.134195      -0.196659      -0.014288      -0.153659      -0.044370

 Principal components (a.u.) and orientation 
 of principal axis w.r.t. absolute frame                      Asymmetry parameter eta
 --------------------------------------------------------------------------------------
       -0.273340       0.143019       0.130320                       0.046459

        0.417401       0.441082       0.794496
        0.112806       0.842387      -0.526934
        0.901694      -0.309566      -0.301856
  

 ------------------------------------------------------------
   Atom      X         Y         Z
 ------------------------------------------------------------
   32 H    2.22537  -5.10897  -2.30129
 ------------------------------------------------------------

 Electric field gradient in molecular frame (a.u.)
         XX             YY             ZZ             XY             XZ             YZ
 ------------------------------------------------------------------------------------------
        0.091596       0.107486      -0.199082      -0.044315      -0.127485      -0.105424

 Principal components (a.u.) and orientation 
 of principal axis w.r.t. absolute frame                      Asymmetry parameter eta
 --------------------------------------------------------------------------------------
       -0.280716       0.144585       0.136130                       0.030119

        0.340679      -0.674394       0.655080
        0.282423       0.737989       0.612870
        0.896758       0.023782      -0.441882
  

 ------------------------------------------------------------
   Atom      X         Y         Z
 ------------------------------------------------------------
   33 H    4.36744  -5.92683   0.10527
 ------------------------------------------------------------

 Electric field gradient in molecular frame (a.u.)
         XX             YY             ZZ             XY             XZ             YZ
 ------------------------------------------------------------------------------------------
       -0.063777      -0.050280       0.114057       0.190408      -0.075148       0.076969

 Principal components (a.u.) and orientation 
 of principal axis w.r.t. absolute frame                      Asymmetry parameter eta
 --------------------------------------------------------------------------------------
       -0.277113       0.144476       0.132637                       0.042721

        0.692352       0.004317       0.721547
       -0.671112       0.371191       0.641737
        0.265061       0.928547      -0.259892
  

 ------------------------------------------------------------
   Atom      X         Y         Z
 ------------------------------------------------------------
   34 H    7.84952  -0.25019  -1.40807
 ------------------------------------------------------------

 Electric field gradient in molecular frame (a.u.)
         XX             YY             ZZ             XY             XZ             YZ
 ------------------------------------------------------------------------------------------
        0.062287      -0.205886       0.143599      -0.160276       0.012708       0.025308

 Principal components (a.u.) and orientation 
 of principal axis w.r.t. absolute frame                      Asymmetry parameter eta
 --------------------------------------------------------------------------------------
       -0.282648       0.145555       0.137093                       0.029941

        0.422468       0.113869       0.899196
        0.903952       0.019599      -0.427185
       -0.066266       0.993302      -0.094652
  

 ------------------------------------------------------------
   Atom      X         Y         Z
 ------------------------------------------------------------
   35 H    8.01767  -3.17503   0.17536
 ------------------------------------------------------------

 Electric field gradient in molecular frame (a.u.)
         XX             YY             ZZ             XY             XZ             YZ
 ------------------------------------------------------------------------------------------
        0.033759       0.033643      -0.067401       0.108581      -0.146919       0.157667

 Principal components (a.u.) and orientation 
 of principal axis w.r.t. absolute frame                      Asymmetry parameter eta
 --------------------------------------------------------------------------------------
       -0.286615       0.148772       0.137843                       0.038130

        0.495353       0.078009       0.865182
       -0.513057       0.829970       0.218912
        0.700998       0.552326      -0.451152
  

 ------------------------------------------------------------
   Atom      X         Y         Z
 ------------------------------------------------------------
   36 H    7.23547  -3.05274  -3.10547
 ------------------------------------------------------------

 Electric field gradient in molecular frame (a.u.)
         XX             YY             ZZ             XY             XZ             YZ
 ------------------------------------------------------------------------------------------
        0.132167       0.058111      -0.190278       0.022762       0.046496      -0.174496

 Principal components (a.u.) and orientation 
 of principal axis w.r.t. absolute frame                      Asymmetry parameter eta
 --------------------------------------------------------------------------------------
       -0.286660       0.148216       0.138444                       0.034091

       -0.122645      -0.109635       0.986376
        0.454602       0.877275       0.154033
        0.882210      -0.467300       0.057753
  

 ------------------------------------------------------------
   Atom      X         Y         Z
 ------------------------------------------------------------
   37 H   -2.75053   8.28210  -1.25552
 ------------------------------------------------------------

 Electric field gradient in molecular frame (a.u.)
         XX             YY             ZZ             XY             XZ             YZ
 ------------------------------------------------------------------------------------------
        0.086130      -0.182115       0.095986      -0.130706       0.055417       0.122730

 Principal components (a.u.) and orientation 
 of principal axis w.r.t. absolute frame                      Asymmetry parameter eta
 --------------------------------------------------------------------------------------
       -0.283051       0.146826       0.136226                       0.037449

        0.358741       0.603699       0.711936
        0.871403       0.056808      -0.487267
       -0.334606       0.795186      -0.505686
  

 ------------------------------------------------------------
   Atom      X         Y         Z
 ------------------------------------------------------------
   38 H   -5.16689   6.06501  -1.73794
 ------------------------------------------------------------

 Electric field gradient in molecular frame (a.u.)
         XX             YY             ZZ             XY             XZ             YZ
 ------------------------------------------------------------------------------------------
       -0.135453       0.124827       0.010626      -0.070208      -0.196240      -0.052557

 Principal components (a.u.) and orientation 
 of principal axis w.r.t. absolute frame                      Asymmetry parameter eta
 --------------------------------------------------------------------------------------
       -0.290310       0.148694       0.141616                       0.024382

        0.802674      -0.414186      -0.429145
        0.206582      -0.481922       0.851513
        0.559499       0.772141       0.301263
  

 ------------------------------------------------------------
   Atom      X         Y         Z
 ------------------------------------------------------------
   39 H   -4.12879   6.75947   1.37838
 ------------------------------------------------------------

 Electric field gradient in molecular frame (a.u.)
         XX             YY             ZZ             XY             XZ             YZ
 ------------------------------------------------------------------------------------------
        0.105478       0.136466      -0.241944       0.022958       0.122198      -0.051468

 Principal components (a.u.) and orientation 
 of principal axis w.r.t. absolute frame                      Asymmetry parameter eta
 --------------------------------------------------------------------------------------
       -0.288008       0.150309       0.137699                       0.043785

       -0.300985       0.709327      -0.637388
        0.130814       0.692774       0.709191
        0.944614       0.130077      -0.301305
  

 ------------------------------------------------------------
   Atom      X         Y         Z
 ------------------------------------------------------------
   40 H   -5.10299  -6.06845   2.78868
 ------------------------------------------------------------

 Electric field gradient in molecular frame (a.u.)
         XX             YY             ZZ             XY             XZ             YZ
 ------------------------------------------------------------------------------------------
        0.133353       0.141200      -0.274553       0.002006       0.075578      -0.023467

 Principal components (a.u.) and orientation 
 of principal axis w.r.t. absolute frame                      Asymmetry parameter eta
 --------------------------------------------------------------------------------------
       -0.289383       0.147788       0.141596                       0.021398

       -0.175982       0.907917       0.380417
        0.054388      -0.376890       0.924660
        0.982890       0.183413       0.016946
  

 ------------------------------------------------------------
   Atom      X         Y         Z
 ------------------------------------------------------------
   41 H   -6.52482  -6.61217  -0.19271
 ------------------------------------------------------------

 Electric field gradient in molecular frame (a.u.)
         XX             YY             ZZ             XY             XZ             YZ
 ------------------------------------------------------------------------------------------
       -0.176899       0.123560       0.053339      -0.077180      -0.172102      -0.038304

 Principal components (a.u.) and orientation 
 of principal axis w.r.t. absolute frame                      Asymmetry parameter eta
 --------------------------------------------------------------------------------------
       -0.286905       0.146566       0.140339                       0.021703

        0.863817      -0.501025       0.052858
        0.205356       0.445963       0.871175
        0.460053       0.741681      -0.488119
  

 ------------------------------------------------------------
   Atom      X         Y         Z
 ------------------------------------------------------------
   42 H   -3.48184  -7.78026   0.40160
 ------------------------------------------------------------

 Electric field gradient in molecular frame (a.u.)
         XX             YY             ZZ             XY             XZ             YZ
 ------------------------------------------------------------------------------------------
       -0.018692      -0.116819       0.135511       0.205689       0.045842      -0.056501

 Principal components (a.u.) and orientation 
 of principal axis w.r.t. absolute frame                      Asymmetry parameter eta
 --------------------------------------------------------------------------------------
       -0.291607       0.148110       0.143498                       0.015816

       -0.611162       0.267779       0.744832
        0.773489       0.002423       0.633805
        0.167915       0.963477      -0.208605
  

 Task  times  cpu:      447.7s     wall:      448.6s


                                NWChem Input Module
                                -------------------


 Summary of allocated global arrays
-----------------------------------
  No active global arrays


                         GA Statistics for process    0
                         ------------------------------

       create   destroy   get      put      acc     scatter   gather  read&inc
calls:  210      210     5.32e+05 7369     3.77e+05    0        0     5990     
number of processes/call 1.00e+00 1.15e+00 1.00e+00 0.00e+00 0.00e+00
bytes total:             5.45e+08 6.03e+07 3.19e+08 0.00e+00 0.00e+00 4.79e+04
bytes remote:            1.14e+08 2.04e+07 5.37e+07 0.00e+00 0.00e+00 0.00e+00
Max memory consumed for GA by this process: 10446976 bytes

MA_summarize_allocated_blocks: starting scan ...
MA_summarize_allocated_blocks: scan completed: 0 heap blocks, 0 stack blocks
MA usage statistics:

	allocation statistics:
					      heap	     stack
					      ----	     -----
	current number of blocks	         0	         0
	maximum number of blocks	        22	        51
	current total bytes		         0	         0
	maximum total bytes		   9712528	  23105320
	maximum total K-bytes		      9713	     23106
	maximum total M-bytes		        10	        24


                                     CITATION
                                     --------
                Please cite the following reference when publishing
                           results obtained with NWChem:

                 M. Valiev, E.J. Bylaska, N. Govind, K. Kowalski,
              T.P. Straatsma, H.J.J. van Dam, D. Wang, J. Nieplocha,
                        E. Apra, T.L. Windus, W.A. de Jong
                 "NWChem: a comprehensive and scalable open-source
                  solution for large scale molecular simulations"
                      Comput. Phys. Commun. 181, 1477 (2010)
                           doi:10.1016/j.cpc.2010.04.018

                                      AUTHORS
                                      -------
          E. Apra, E. J. Bylaska, W. A. de Jong, N. Govind, K. Kowalski,
       T. P. Straatsma, M. Valiev, H. J. J. van Dam, D. Wang, T. L. Windus,
        J. Hammond, J. Autschbach, K. Bhaskaran-Nair, J. Brabec, K. Lopata,
       S. A. Fischer, S. Krishnamoorthy, W. Ma, M. Klemm, O. Villa, Y. Chen,
    V. Anisimov, F. Aquino, S. Hirata, M. T. Hackler, T. Risthaus, M. Malagoli,
       A. Marenich, A. Otero-de-la-Roza, J. Mullin, P. Nichols, R. Peverati,
     J. Pittner, Y. Zhao, P.-D. Fan, A. Fonari, M. Williamson, R. J. Harrison,
       J. R. Rehr, M. Dupuis, D. Silverstein, D. M. A. Smith, J. Nieplocha,
        V. Tipparaju, M. Krishnan, B. E. Van Kuiken, A. Vazquez-Mayagoitia,
        L. Jensen, M. Swart, Q. Wu, T. Van Voorhis, A. A. Auer, M. Nooijen,
      L. D. Crosby, E. Brown, G. Cisneros, G. I. Fann, H. Fruchtl, J. Garza,
        K. Hirao, R. A. Kendall, J. A. Nichols, K. Tsemekhman, K. Wolinski,
     J. Anchell, D. E. Bernholdt, P. Borowski, T. Clark, D. Clerc, H. Dachsel,
   M. J. O. Deegan, K. Dyall, D. Elwood, E. Glendening, M. Gutowski, A. C. Hess,
         J. Jaffe, B. G. Johnson, J. Ju, R. Kobayashi, R. Kutteh, Z. Lin,
   R. Littlefield, X. Long, B. Meng, T. Nakajima, S. Niu, L. Pollack, M. Rosing,
   K. Glaesemann, G. Sandrone, M. Stave, H. Taylor, G. Thomas, J. H. van Lenthe,
                               A. T. Wong, Z. Zhang.

 Total times  cpu:      448.1s     wall:      449.0s
