# Supplementary material for: Reference-free NOE NMR analysis
Source: Chem Sci. 2020 Aug 31;11(36):9930–6. doi: 10.1039/d0sc02970j (PMC8162118; doi:10.1039/d0sc02970j)
Supplement: SC-011-D0SC02970J-s002 [file SC-011-D0SC02970J-s002.piz › artemisinin_structures/artemisin_RRSRRSR/artemisin_RRSRRSR_b36311.nw]

start molecule

title molecule
 

geometry units angstroms print xyz autosym
  C        0.22600        6.62180       -2.25630
  O        1.26170        5.78270       -1.72060
  C        1.09580        4.45910       -1.53510
  C       -0.31540        3.95010       -1.27710
  C       -1.38740        4.72900       -2.06510
  C       -1.20560        6.23670       -1.82120
  C       -2.81130        4.28410       -1.68490
  C       -3.88100        5.11430       -2.38430
  C       -3.71660        6.62690       -2.15830
  C       -2.28450        7.07220       -2.57660
  C       -2.05970        8.59830       -2.44440
  C       -1.45870        9.09070       -1.12040
  C       -0.12870        8.39710       -0.75350
  O        0.54850        7.98320       -1.94300
  C        0.79070        9.36290       -0.01100
  O        2.08050        3.72630       -1.47880
  C       -0.37140        2.44480       -1.57430
  C       -4.83090        7.34850       -2.92850
  O       -0.33330        7.27960        0.12070
  O       -1.42770        6.47300       -0.41150
  H        0.31440        6.53800       -3.34600
  H       -0.48310        4.07810       -0.19930
  H       -1.24460        4.53260       -3.13780
  H       -2.95430        4.34770       -0.59900
  H       -2.97030        3.23630       -1.96120
  H       -4.86660        4.79000       -2.02790
  H       -3.85130        4.89750       -3.46040
  H       -3.86540        6.83710       -1.09120
  H       -2.18920        6.84550       -3.64940
  H       -2.97370        9.16360       -2.64230
  H       -1.37930        8.90290       -3.25240
  H       -2.18910        8.98200       -0.30980
  H       -1.28720       10.16790       -1.24480
  H        1.72930        8.86500        0.25970
  H        1.05270       10.22560       -0.63280
  H        0.33060        9.71430        0.91860
  H        0.42340        1.90490       -1.04740
  H       -1.31650        2.00240       -1.24720
  H       -0.24860        2.24980       -2.64530
  H       -4.65510        7.31210       -4.00870
  H       -5.80430        6.88610       -2.72970
  H       -4.91870        8.39580       -2.62730
end
BASIS "ao basis" PRINT
* library 6-31G*
END
scf
 direct
end
dft
xc b3lyp
end
property
 efieldgrad
end
task dft property
