# Supplementary material for: Reference-free NOE NMR analysis
Source: Chem Sci. 2020 Aug 31;11(36):9930–6. doi: 10.1039/d0sc02970j (PMC8162118; doi:10.1039/d0sc02970j)
Supplement: SC-011-D0SC02970J-s002 [file SC-011-D0SC02970J-s002.piz › artemisinin_structures/artemisin_RRSRRSR/artemisin_RRSRRSR_b36311.out.xyz]

42
./artemisin_RRSRRSR_b36311.out
C          0.96314        0.49359        1.00130
O          1.36015        1.83174        0.66149
C          0.47538        2.77396        0.28298
C         -0.80625        2.31197       -0.39608
C         -1.33749        0.97939        0.16857
C         -0.20789       -0.06447        0.16204
C         -2.55494        0.46864       -0.62321
C         -3.02819       -0.89590       -0.13668
C         -1.91340       -1.95574       -0.13007
C         -0.70029       -1.44304        0.70039
C          0.44116       -2.48280        0.81430
C          1.55677       -2.39420       -0.23651
C          2.21317       -0.99893       -0.31994
O          2.12586       -0.34355        0.94800
C          3.69245       -1.12449       -0.67397
O          0.76636        3.96186        0.40132
C         -1.85650        3.42826       -0.30511
C         -2.50610       -3.26866        0.39959
O          1.61888       -0.19019       -1.34349
O          0.16720       -0.28194       -1.21797
H          0.67260        0.53283        2.05787
H         -0.55032        2.18807       -1.45688
H         -1.65243        1.14150        1.20981
H         -2.31815        0.41090       -1.69291
H         -3.39387        1.16583       -0.52502
H         -3.85492       -1.22976       -0.77593
H         -3.44003       -0.78851        0.87561
H         -1.59595       -2.13275       -1.16589
H         -1.06893       -1.28687        1.72562
H          0.05974       -3.50671        0.83024
H          0.90469       -2.35705        1.80320
H          1.17761       -2.70355       -1.21779
H          2.31115       -3.13634        0.05571
H          4.15379       -0.13240       -0.74512
H          4.24277       -1.68016        0.09279
H          3.82885       -1.61544       -1.64335
H         -1.45552        4.38270       -0.66439
H         -2.73420        3.20947       -0.91968
H         -2.18486        3.57696        0.72941
H         -2.70038       -3.21128        1.47571
H         -3.45278       -3.49901       -0.10198
H         -1.84251       -4.11714        0.21252
