# Supplementary material for: Reference-free NOE NMR analysis
Source: Chem Sci. 2020 Aug 31;11(36):9930–6. doi: 10.1039/d0sc02970j (PMC8162118; doi:10.1039/d0sc02970j)
Supplement: SC-011-D0SC02970J-s002 [file SC-011-D0SC02970J-s002.piz › artemisinin_structures/artemisin_RSSSSRR/artemisin_RSSSSRR_b36311.out]

 argument  1 = artemisin_SRSSRRS/artemisin_SRSSRRS_b36311.nw
  Warning: test file already existed: ./molecule.dir_check_s.5
                                         
                                         


              Northwest Computational Chemistry Package (NWChem) 6.6
              ------------------------------------------------------


                    Environmental Molecular Sciences Laboratory
                       Pacific Northwest National Laboratory
                                Richland, WA 99352

                              Copyright (c) 1994-2015
                       Pacific Northwest National Laboratory
                            Battelle Memorial Institute

             NWChem is an open-source computational chemistry package
                        distributed under the terms of the
                      Educational Community License (ECL) 2.0
             A copy of the license is included with this distribution
                              in the LICENSE.TXT file

                                  ACKNOWLEDGMENT
                                  --------------

            This software and its documentation were developed at the
            EMSL at Pacific Northwest National Laboratory, a multiprogram
            national laboratory, operated for the U.S. Department of Energy
            by Battelle under Contract Number DE-AC05-76RL01830. Support
            for this work was provided by the Department of Energy Office
            of Biological and Environmental Research, Office of Basic
            Energy Sciences, and the Office of Advanced Scientific Computing.


           Job information
           ---------------

    hostname        = nmrserver1
    program         = /home/software/NWChem/bin/nwchem
    date            = Sun Jul 23 17:31:28 2017

    compiled        = Mon_Dec_26_22:57:25_2016
    source          = /home/software/src/nwchem-6.6
    nwchem branch   = 6.6
    nwchem revision = 27746
    ga revision     = 10594
    input           = artemisin_SRSSRRS/artemisin_SRSSRRS_b36311.nw
    prefix          = molecule.
    data base       = ./molecule.db
    status          = startup
    nproc           =        6
    time left       =     -1s


           Memory information
           ------------------

    heap     =   13107196 doubles =    100.0 Mbytes
    stack    =   13107201 doubles =    100.0 Mbytes
    global   =   26214400 doubles =    200.0 Mbytes (distinct from heap & stack)
    total    =   52428797 doubles =    400.0 Mbytes
    verify   = yes
    hardfail = no 


           Directory information
           ---------------------

  0 permanent = .
  0 scratch   = .


                                NWChem Input Module
                                -------------------


                                     molecule
                                     --------

 Scaling coordinates for geometry "geometry" by  1.889725989
 (inverse scale =  0.529177249)

 C1  symmetry detected

          ------
          auto-z
          ------


                             Geometry "geometry" -> ""
                             -------------------------

 Output coordinates in angstroms (scale by  1.889725989 to convert to a.u.)

  No.       Tag          Charge          X              Y              Z
 ---- ---------------- ---------- -------------- -------------- --------------
    1 C                    6.0000     1.19494144     0.13675788     0.41605294
    2 O                    8.0000     1.44947090    -0.86435492     1.39786583
    3 C                    6.0000     1.64261987    -2.10371073     0.84626412
    4 C                    6.0000     0.76914025    -2.42492526    -0.37439337
    5 C                    6.0000    -0.47785778    -1.53505379    -0.28958960
    6 C                    6.0000    -0.16443566    -0.02265955    -0.29465177
    7 C                    6.0000    -1.62834589    -1.87009595    -1.21962205
    8 C                    6.0000    -2.92279887    -1.20656436    -0.72250861
    9 C                    6.0000    -2.74804852    -0.06203256     0.30920154
   10 C                    6.0000    -1.47916484     0.78456492     0.01832596
   11 C                    6.0000    -1.29117482     1.94438928     0.99113799
   12 C                    6.0000    -0.34737082     2.99548365     0.40332309
   13 C                    6.0000     0.94494534     2.36778353    -0.13283685
   14 O                    8.0000     1.41829254     1.45310914     0.86111191
   15 C                    6.0000     2.01532810     3.45394434    -0.26789726
   16 O                    8.0000     2.42315198    -2.91248527     1.33460961
   17 C                    6.0000     1.53953415    -2.40211127    -1.68506700
   18 C                    6.0000    -2.88867998    -0.52253293     1.76664932
   19 O                    8.0000     0.75152815     1.86401790    -1.48914673
   20 O                    8.0000     0.19289852     0.47535426    -1.60220545
   21 H                    1.0000     2.01030773     0.00256374    -0.31029944
   22 H                    1.0000     0.42684865    -3.45790635    -0.21610872
   23 H                    1.0000    -0.84417919    -1.78037072     0.71370523
   24 H                    1.0000    -1.78175632    -2.95429881    -1.27517950
   25 H                    1.0000    -1.40874327    -1.53725566    -2.24094330
   26 H                    1.0000    -3.58918884    -1.97549088    -0.31241514
   27 H                    1.0000    -3.44719071    -0.80786867    -1.60119551
   28 H                    1.0000    -3.61358301     0.60034641     0.15386757
   29 H                    1.0000    -1.76611963     1.27536616    -0.92836704
   30 H                    1.0000    -0.90666208     1.57954589     1.95104608
   31 H                    1.0000    -2.25266595     2.42785328     1.20341297
   32 H                    1.0000    -0.12450012     3.70978460     1.20578371
   33 H                    1.0000    -0.85891721     3.54578115    -0.39592086
   34 H                    1.0000     2.94669427     3.02038077    -0.65129110
   35 H                    1.0000     1.70769884     4.23354980    -0.97309588
   36 H                    1.0000     2.24985786     3.91346679     0.69835848
   37 H                    1.0000     2.37044828    -3.11553085    -1.64718999
   38 H                    1.0000     0.89397562    -2.68731252    -2.52169531
   39 H                    1.0000     1.97507489    -1.42697768    -1.91261258
   40 H                    1.0000    -2.00466502    -1.03148950     2.15376214
   41 H                    1.0000    -3.07213182     0.33675037     2.42121310
   42 H                    1.0000    -3.74513147    -1.19543939     1.88095304

      Atomic Mass 
      ----------- 

      C                 12.000000
      O                 15.994910
      H                  1.007825


 Effective nuclear repulsion energy (a.u.)    1852.9993787780

            Nuclear Dipole moment (a.u.) 
            ----------------------------
        X                 Y               Z
 ---------------- ---------------- ----------------
    -0.0000000000     0.0000000000    -0.0000000000


                                Z-matrix (autoz)
                                -------- 

 Units are Angstrom for bonds and degrees for angles

      Type          Name      I     J     K     L     M      Value
      ----------- --------  ----- ----- ----- ----- ----- ----------
    1 Stretch                  1     2                       1.42512
    2 Stretch                  1     6                       1.54221
    3 Stretch                  1    14                       1.40739
    4 Stretch                  1    21                       1.10019
    5 Stretch                  2     3                       1.37025
    6 Stretch                  3     4                       1.53498
    7 Stretch                  3    16                       1.22549
    8 Stretch                  4     5                       1.53430
    9 Stretch                  4    17                       1.52049
   10 Stretch                  4    22                       1.09967
   11 Stretch                  5     6                       1.54454
   12 Stretch                  5     7                       1.51685
   13 Stretch                  5    23                       1.09589
   14 Stretch                  6    10                       1.57419
   15 Stretch                  6    20                       1.44409
   16 Stretch                  7     8                       1.53721
   17 Stretch                  7    24                       1.09641
   18 Stretch                  7    25                       1.09641
   19 Stretch                  8     9                       1.55078
   20 Stretch                  8    26                       1.09704
   21 Stretch                  8    27                       1.09820
   22 Stretch                  9    10                       1.55287
   23 Stretch                  9    18                       1.53492
   24 Stretch                  9    28                       1.10092
   25 Stretch                 10    11                       1.52542
   26 Stretch                 10    29                       1.10429
   27 Stretch                 11    12                       1.53006
   28 Stretch                 11    30                       1.09653
   29 Stretch                 11    31                       1.09693
   30 Stretch                 12    13                       1.53348
   31 Stretch                 12    32                       1.09720
   32 Stretch                 12    33                       1.09695
   33 Stretch                 13    14                       1.43130
   34 Stretch                 13    15                       1.53092
   35 Stretch                 13    19                       1.45971
   36 Stretch                 15    34                       1.09655
   37 Stretch                 15    35                       1.09532
   38 Stretch                 15    36                       1.09536
   39 Stretch                 17    37                       1.09582
   40 Stretch                 17    38                       1.09455
   41 Stretch                 17    39                       1.09195
   42 Stretch                 18    40                       1.09104
   43 Stretch                 18    41                       1.09566
   44 Stretch                 18    42                       1.09516
   45 Stretch                 19    20                       1.50108
   46 Bend                     1     2     3               112.53292
   47 Bend                     1     6     5               106.17507
   48 Bend                     1     6    10               126.26601
   49 Bend                     1     6    20                99.41037
   50 Bend                     1    14    13               109.00364
   51 Bend                     2     1     6               113.72190
   52 Bend                     2     1    14               114.25701
   53 Bend                     2     1    21               103.69716
   54 Bend                     2     3     4               115.41591
   55 Bend                     2     3    16               121.75462
   56 Bend                     3     4     5               107.28780
   57 Bend                     3     4    17               113.20546
   58 Bend                     3     4    22               105.02478
   59 Bend                     4     3    16               122.76684
   60 Bend                     4     5     6               113.75396
   61 Bend                     4     5     7               117.02956
   62 Bend                     4     5    23               101.09565
   63 Bend                     4    17    37               110.15899
   64 Bend                     4    17    38               110.86334
   65 Bend                     4    17    39               113.27360
   66 Bend                     5     4    17               116.79128
   67 Bend                     5     4    22               106.49168
   68 Bend                     5     6    10               109.38941
   69 Bend                     5     6    20               113.00840
   70 Bend                     5     7     8               110.18622
   71 Bend                     5     7    24               110.83115
   72 Bend                     5     7    25               110.62039
   73 Bend                     6     1    14               112.47604
   74 Bend                     6     1    21               109.65756
   75 Bend                     6     5     7               111.60374
   76 Bend                     6     5    23               106.85944
   77 Bend                     6    10     9               116.11161
   78 Bend                     6    10    11               114.44099
   79 Bend                     6    10    29               105.93153
   80 Bend                     6    20    19               110.05529
   81 Bend                     7     5    23               104.97224
   82 Bend                     7     8     9               116.02901
   83 Bend                     7     8    26               109.26018
   84 Bend                     7     8    27               107.46095
   85 Bend                     8     7    24               108.99003
   86 Bend                     8     7    25               109.80788
   87 Bend                     8     9    10               111.70482
   88 Bend                     8     9    18               113.57554
   89 Bend                     8     9    28               105.16420
   90 Bend                     9     8    26               109.69733
   91 Bend                     9     8    27               108.55247
   92 Bend                     9    10    11               113.31363
   93 Bend                     9    10    29               100.98523
   94 Bend                     9    18    40               113.74192
   95 Bend                     9    18    41               110.32286
   96 Bend                     9    18    42               110.79922
   97 Bend                    10     6    20               102.11296
   98 Bend                    10     9    18               114.60051
   99 Bend                    10     9    28               106.73655
  100 Bend                    10    11    12               110.69142
  101 Bend                    10    11    30               110.39615
  102 Bend                    10    11    31               110.51795
  103 Bend                    11    10    29               103.93473
  104 Bend                    11    12    13               111.89831
  105 Bend                    11    12    32               106.95069
  106 Bend                    11    12    33               109.68700
  107 Bend                    12    11    30               110.40025
  108 Bend                    12    11    31               108.19481
  109 Bend                    12    13    14               107.30660
  110 Bend                    12    13    15               109.24775
  111 Bend                    12    13    19               110.76087
  112 Bend                    13    12    32               110.54949
  113 Bend                    13    12    33               110.09610
  114 Bend                    13    15    34               110.13169
  115 Bend                    13    15    35               111.43300
  116 Bend                    13    15    36               111.68597
  117 Bend                    13    19    20               116.01214
  118 Bend                    14     1    21               101.84395
  119 Bend                    14    13    15               106.46534
  120 Bend                    14    13    19               117.93828
  121 Bend                    15    13    19               104.80457
  122 Bend                    17     4    22               107.21046
  123 Bend                    18     9    28               104.03107
  124 Bend                    24     7    25               106.32091
  125 Bend                    26     8    27               105.27813
  126 Bend                    30    11    31               106.53524
  127 Bend                    32    12    33               107.51858
  128 Bend                    34    15    35               107.14956
  129 Bend                    34    15    36               107.00421
  130 Bend                    35    15    36               109.23741
  131 Bend                    37    17    38               107.69797
  132 Bend                    37    17    39               106.62757
  133 Bend                    38    17    39               107.97836
  134 Bend                    40    18    41               106.83049
  135 Bend                    40    18    42               108.05813
  136 Bend                    41    18    42               106.77325
  137 Torsion                  1     2     3     4         -36.92142
  138 Torsion                  1     2     3    16         145.88151
  139 Torsion                  1     6     5     4         -32.28136
  140 Torsion                  1     6     5     7        -167.37856
  141 Torsion                  1     6     5    23          78.39404
  142 Torsion                  1     6    10     9        -126.43019
  143 Torsion                  1     6    10    11           8.55261
  144 Torsion                  1     6    10    29         122.43245
  145 Torsion                  1     6    20    19         -56.28116
  146 Torsion                  1    14    13    12         106.92611
  147 Torsion                  1    14    13    15        -136.19259
  148 Torsion                  1    14    13    19         -18.91243
  149 Torsion                  2     1     6     5         -29.41183
  150 Torsion                  2     1     6    10         100.49376
  151 Torsion                  2     1     6    20        -146.83767
  152 Torsion                  2     1    14    13        -171.53330
  153 Torsion                  2     3     4     5         -23.82168
  154 Torsion                  2     3     4    17         106.49788
  155 Torsion                  2     3     4    22        -136.86142
  156 Torsion                  3     2     1     6          68.57244
  157 Torsion                  3     2     1    14        -160.42997
  158 Torsion                  3     2     1    21         -50.45945
  159 Torsion                  3     4     5     6          59.96122
  160 Torsion                  3     4     5     7        -167.49803
  161 Torsion                  3     4     5    23         -54.19418
  162 Torsion                  3     4    17    37          57.89671
  163 Torsion                  3     4    17    38         177.00617
  164 Torsion                  3     4    17    39         -61.42603
  165 Torsion                  4     5     6    10        -171.30960
  166 Torsion                  4     5     6    20          75.66514
  167 Torsion                  4     5     7     8         162.14886
  168 Torsion                  4     5     7    24          41.42939
  169 Torsion                  4     5     7    25         -76.24347
  170 Torsion                  5     4     3    16         153.34394
  171 Torsion                  5     4    17    37        -176.74495
  172 Torsion                  5     4    17    38         -57.63549
  173 Torsion                  5     4    17    39          63.93231
  174 Torsion                  5     6     1    14        -161.28123
  175 Torsion                  5     6     1    21          86.15855
  176 Torsion                  5     6    10     9           2.21448
  177 Torsion                  5     6    10    11         137.19727
  178 Torsion                  5     6    10    29        -108.92288
  179 Torsion                  5     6    20    19        -168.43886
  180 Torsion                  5     7     8     9          16.69639
  181 Torsion                  5     7     8    26        -107.91278
  182 Torsion                  5     7     8    27         138.35148
  183 Torsion                  6     1    14    13         -39.93084
  184 Torsion                  6     5     4    17         -68.31498
  185 Torsion                  6     5     4    22         172.00363
  186 Torsion                  6     5     7     8         -64.34750
  187 Torsion                  6     5     7    24         174.93303
  188 Torsion                  6     5     7    25          57.26017
  189 Torsion                  6    10     9     8         -46.01484
  190 Torsion                  6    10     9    18          84.95760
  191 Torsion                  6    10     9    28        -160.45218
  192 Torsion                  6    10    11    12          63.08801
  193 Torsion                  6    10    11    30         -59.45749
  194 Torsion                  6    10    11    31        -177.06159
  195 Torsion                  6    20    19    13           5.78946
  196 Torsion                  7     5     4    17          64.22576
  197 Torsion                  7     5     4    22         -55.45563
  198 Torsion                  7     5     6    10          53.59320
  199 Torsion                  7     5     6    20         -59.43206
  200 Torsion                  7     8     9    10          35.97652
  201 Torsion                  7     8     9    18         -95.51874
  202 Torsion                  7     8     9    28         151.38110
  203 Torsion                  8     7     5    23          51.04412
  204 Torsion                  8     9    10    11         178.50730
  205 Torsion                  8     9    10    29          67.97263
  206 Torsion                  8     9    18    40          77.75340
  207 Torsion                  8     9    18    41        -162.23266
  208 Torsion                  8     9    18    42         -44.20630
  209 Torsion                  9     8     7    24         138.51407
  210 Torsion                  9     8     7    25        -105.39290
  211 Torsion                  9    10     6    20         122.17064
  212 Torsion                  9    10    11    12        -160.66858
  213 Torsion                  9    10    11    30          76.78591
  214 Torsion                  9    10    11    31         -40.81819
  215 Torsion                 10     6     1    14         -31.37564
  216 Torsion                 10     6     1    21        -143.93586
  217 Torsion                 10     6     5    23         -60.63420
  218 Torsion                 10     6    20    19          74.17209
  219 Torsion                 10     9     8    26         160.36069
  220 Torsion                 10     9     8    27         -85.09648
  221 Torsion                 10     9    18    40         -52.30594
  222 Torsion                 10     9    18    41          67.70800
  223 Torsion                 10     9    18    42        -174.26565
  224 Torsion                 10    11    12    13         -49.63824
  225 Torsion                 10    11    12    32        -170.83702
  226 Torsion                 10    11    12    33          72.84994
  227 Torsion                 11    10     6    20        -102.84656
  228 Torsion                 11    10     9    18         -50.52025
  229 Torsion                 11    10     9    28          64.06996
  230 Torsion                 11    12    13    14         -46.23437
  231 Torsion                 11    12    13    15        -161.27444
  232 Torsion                 11    12    13    19          83.77658
  233 Torsion                 12    11    10    29         -51.96235
  234 Torsion                 12    13    15    34        -179.96839
  235 Torsion                 12    13    15    35         -61.19877
  236 Torsion                 12    13    15    36          61.28285
  237 Torsion                 12    13    19    20         -85.62729
  238 Torsion                 13    12    11    30          72.90488
  239 Torsion                 13    12    11    31        -170.87192
  240 Torsion                 13    14     1    21          77.37455
  241 Torsion                 14     1     6    20          81.29294
  242 Torsion                 14    13    12    32          72.86049
  243 Torsion                 14    13    12    33        -168.48904
  244 Torsion                 14    13    15    34          64.45153
  245 Torsion                 14    13    15    35        -176.77884
  246 Torsion                 14    13    15    36         -54.29722
  247 Torsion                 14    13    19    20          38.50815
  248 Torsion                 15    13    12    32         -42.17959
  249 Torsion                 15    13    12    33          76.47088
  250 Torsion                 15    13    19    20         156.67280
  251 Torsion                 16     3     4    17         -76.33650
  252 Torsion                 16     3     4    22          40.30420
  253 Torsion                 17     4     5    23         177.52962
  254 Torsion                 18     9     8    26          28.86542
  255 Torsion                 18     9     8    27         143.40825
  256 Torsion                 18     9    10    29        -161.05493
  257 Torsion                 19    13    12    32        -157.12857
  258 Torsion                 19    13    12    33         -38.47810
  259 Torsion                 19    13    15    34         -61.24167
  260 Torsion                 19    13    15    35          57.52795
  261 Torsion                 19    13    15    36        -179.99043
  262 Torsion                 20     6     1    21         -31.26728
  263 Torsion                 20     6     5    23        -173.65946
  264 Torsion                 20     6    10    29          11.03328
  265 Torsion                 22     4     5    23          57.84823
  266 Torsion                 22     4    17    37         -57.44853
  267 Torsion                 22     4    17    38          61.66092
  268 Torsion                 22     4    17    39        -176.77127
  269 Torsion                 23     5     7    24         -69.67535
  270 Torsion                 23     5     7    25         172.65179
  271 Torsion                 24     7     8    26          13.90490
  272 Torsion                 24     7     8    27         -99.83084
  273 Torsion                 25     7     8    26         129.99794
  274 Torsion                 25     7     8    27          16.26220
  275 Torsion                 26     8     9    28         -84.23473
  276 Torsion                 27     8     9    28          30.30810
  277 Torsion                 28     9    10    29         -46.46471
  278 Torsion                 28     9    18    40        -168.46580
  279 Torsion                 28     9    18    41         -48.45186
  280 Torsion                 28     9    18    42          69.57450
  281 Torsion                 29    10    11    30        -174.50786
  282 Torsion                 29    10    11    31          67.88804
  283 Torsion                 30    11    12    32         -48.29390
  284 Torsion                 30    11    12    33        -164.60694
  285 Torsion                 31    11    12    32          67.92929
  286 Torsion                 31    11    12    33         -48.38375


            XYZ format geometry
            -------------------
    42
 geometry
 C                     1.19494144     0.13675788     0.41605294
 O                     1.44947090    -0.86435492     1.39786583
 C                     1.64261987    -2.10371073     0.84626412
 C                     0.76914025    -2.42492526    -0.37439337
 C                    -0.47785778    -1.53505379    -0.28958960
 C                    -0.16443566    -0.02265955    -0.29465177
 C                    -1.62834589    -1.87009595    -1.21962205
 C                    -2.92279887    -1.20656436    -0.72250861
 C                    -2.74804852    -0.06203256     0.30920154
 C                    -1.47916484     0.78456492     0.01832596
 C                    -1.29117482     1.94438928     0.99113799
 C                    -0.34737082     2.99548365     0.40332309
 C                     0.94494534     2.36778353    -0.13283685
 O                     1.41829254     1.45310914     0.86111191
 C                     2.01532810     3.45394434    -0.26789726
 O                     2.42315198    -2.91248527     1.33460961
 C                     1.53953415    -2.40211127    -1.68506700
 C                    -2.88867998    -0.52253293     1.76664932
 O                     0.75152815     1.86401790    -1.48914673
 O                     0.19289852     0.47535426    -1.60220545
 H                     2.01030773     0.00256374    -0.31029944
 H                     0.42684865    -3.45790635    -0.21610872
 H                    -0.84417919    -1.78037072     0.71370523
 H                    -1.78175632    -2.95429881    -1.27517950
 H                    -1.40874327    -1.53725566    -2.24094330
 H                    -3.58918884    -1.97549088    -0.31241514
 H                    -3.44719071    -0.80786867    -1.60119551
 H                    -3.61358301     0.60034641     0.15386757
 H                    -1.76611963     1.27536616    -0.92836704
 H                    -0.90666208     1.57954589     1.95104608
 H                    -2.25266595     2.42785328     1.20341297
 H                    -0.12450012     3.70978460     1.20578371
 H                    -0.85891721     3.54578115    -0.39592086
 H                     2.94669427     3.02038077    -0.65129110
 H                     1.70769884     4.23354980    -0.97309588
 H                     2.24985786     3.91346679     0.69835848
 H                     2.37044828    -3.11553085    -1.64718999
 H                     0.89397562    -2.68731252    -2.52169531
 H                     1.97507489    -1.42697768    -1.91261258
 H                    -2.00466502    -1.03148950     2.15376214
 H                    -3.07213182     0.33675037     2.42121310
 H                    -3.74513147    -1.19543939     1.88095304

 ==============================================================================
                                internuclear distances
 ------------------------------------------------------------------------------
       center one      |      center two      | atomic units |  angstroms
 ------------------------------------------------------------------------------
    2 O                |   1 C                |     2.69309  |     1.42512
    3 C                |   2 O                |     2.58939  |     1.37025
    4 C                |   3 C                |     2.90068  |     1.53498
    5 C                |   4 C                |     2.89940  |     1.53430
    6 C                |   1 C                |     2.91436  |     1.54221
    6 C                |   5 C                |     2.91875  |     1.54454
    7 C                |   5 C                |     2.86643  |     1.51685
    8 C                |   7 C                |     2.90490  |     1.53721
    9 C                |   8 C                |     2.93055  |     1.55078
   10 C                |   6 C                |     2.97479  |     1.57419
   10 C                |   9 C                |     2.93450  |     1.55287
   11 C                |  10 C                |     2.88262  |     1.52542
   12 C                |  11 C                |     2.89140  |     1.53006
   13 C                |  12 C                |     2.89785  |     1.53348
   14 O                |   1 C                |     2.65958  |     1.40739
   14 O                |  13 C                |     2.70477  |     1.43130
   15 C                |  13 C                |     2.89301  |     1.53092
   16 O                |   3 C                |     2.31584  |     1.22549
   17 C                |   4 C                |     2.87331  |     1.52049
   18 C                |   9 C                |     2.90059  |     1.53492
   19 O                |  13 C                |     2.75846  |     1.45971
   20 O                |   6 C                |     2.72894  |     1.44409
   21 H                |   1 C                |     2.07906  |     1.10019
   22 H                |   4 C                |     2.07807  |     1.09967
   23 H                |   5 C                |     2.07093  |     1.09589
   24 H                |   7 C                |     2.07192  |     1.09641
   25 H                |   7 C                |     2.07191  |     1.09641
   26 H                |   8 C                |     2.07311  |     1.09704
   27 H                |   8 C                |     2.07529  |     1.09820
   28 H                |   9 C                |     2.08044  |     1.10092
   29 H                |  10 C                |     2.08681  |     1.10429
   30 H                |  11 C                |     2.07215  |     1.09653
   31 H                |  11 C                |     2.07290  |     1.09693
   32 H                |  12 C                |     2.07340  |     1.09720
   33 H                |  12 C                |     2.07293  |     1.09695
   34 H                |  15 C                |     2.07217  |     1.09655
   35 H                |  15 C                |     2.06985  |     1.09532
   36 H                |  15 C                |     2.06993  |     1.09536
   37 H                |  17 C                |     2.07080  |     1.09582
   38 H                |  17 C                |     2.06839  |     1.09455
   39 H                |  17 C                |     2.06349  |     1.09195
   40 H                |  18 C                |     2.06177  |     1.09104
   41 H                |  18 C                |     2.07050  |     1.09566
   42 H                |  18 C                |     2.06955  |     1.09516
 ------------------------------------------------------------------------------
                         number of included internuclear distances:         44
 ==============================================================================


 ==============================================================================
                                 internuclear angles
 ------------------------------------------------------------------------------
        center 1       |       center 2       |       center 3       |  degrees
 ------------------------------------------------------------------------------
    2 O                |   1 C                |   6 C                |   113.72
    2 O                |   1 C                |  14 O                |   114.26
    2 O                |   1 C                |  21 H                |   103.70
    6 C                |   1 C                |  14 O                |   112.48
    6 C                |   1 C                |  21 H                |   109.66
   14 O                |   1 C                |  21 H                |   101.84
    1 C                |   2 O                |   3 C                |   112.53
    2 O                |   3 C                |   4 C                |   115.42
    2 O                |   3 C                |  16 O                |   121.75
    4 C                |   3 C                |  16 O                |   122.77
    3 C                |   4 C                |   5 C                |   107.29
    3 C                |   4 C                |  17 C                |   113.21
    3 C                |   4 C                |  22 H                |   105.02
    5 C                |   4 C                |  17 C                |   116.79
    5 C                |   4 C                |  22 H                |   106.49
   17 C                |   4 C                |  22 H                |   107.21
    4 C                |   5 C                |   6 C                |   113.75
    4 C                |   5 C                |   7 C                |   117.03
    4 C                |   5 C                |  23 H                |   101.10
    6 C                |   5 C                |   7 C                |   111.60
    6 C                |   5 C                |  23 H                |   106.86
    7 C                |   5 C                |  23 H                |   104.97
    1 C                |   6 C                |   5 C                |   106.18
    1 C                |   6 C                |  10 C                |   126.27
    1 C                |   6 C                |  20 O                |    99.41
    5 C                |   6 C                |  10 C                |   109.39
    5 C                |   6 C                |  20 O                |   113.01
   10 C                |   6 C                |  20 O                |   102.11
    5 C                |   7 C                |   8 C                |   110.19
    5 C                |   7 C                |  24 H                |   110.83
    5 C                |   7 C                |  25 H                |   110.62
    8 C                |   7 C                |  24 H                |   108.99
    8 C                |   7 C                |  25 H                |   109.81
   24 H                |   7 C                |  25 H                |   106.32
    7 C                |   8 C                |   9 C                |   116.03
    7 C                |   8 C                |  26 H                |   109.26
    7 C                |   8 C                |  27 H                |   107.46
    9 C                |   8 C                |  26 H                |   109.70
    9 C                |   8 C                |  27 H                |   108.55
   26 H                |   8 C                |  27 H                |   105.28
    8 C                |   9 C                |  10 C                |   111.70
    8 C                |   9 C                |  18 C                |   113.58
    8 C                |   9 C                |  28 H                |   105.16
   10 C                |   9 C                |  18 C                |   114.60
   10 C                |   9 C                |  28 H                |   106.74
   18 C                |   9 C                |  28 H                |   104.03
    6 C                |  10 C                |   9 C                |   116.11
    6 C                |  10 C                |  11 C                |   114.44
    6 C                |  10 C                |  29 H                |   105.93
    9 C                |  10 C                |  11 C                |   113.31
    9 C                |  10 C                |  29 H                |   100.99
   11 C                |  10 C                |  29 H                |   103.93
   10 C                |  11 C                |  12 C                |   110.69
   10 C                |  11 C                |  30 H                |   110.40
   10 C                |  11 C                |  31 H                |   110.52
   12 C                |  11 C                |  30 H                |   110.40
   12 C                |  11 C                |  31 H                |   108.19
   30 H                |  11 C                |  31 H                |   106.54
   11 C                |  12 C                |  13 C                |   111.90
   11 C                |  12 C                |  32 H                |   106.95
   11 C                |  12 C                |  33 H                |   109.69
   13 C                |  12 C                |  32 H                |   110.55
   13 C                |  12 C                |  33 H                |   110.10
   32 H                |  12 C                |  33 H                |   107.52
   12 C                |  13 C                |  14 O                |   107.31
   12 C                |  13 C                |  15 C                |   109.25
   12 C                |  13 C                |  19 O                |   110.76
   14 O                |  13 C                |  15 C                |   106.47
   14 O                |  13 C                |  19 O                |   117.94
   15 C                |  13 C                |  19 O                |   104.80
    1 C                |  14 O                |  13 C                |   109.00
   13 C                |  15 C                |  34 H                |   110.13
   13 C                |  15 C                |  35 H                |   111.43
   13 C                |  15 C                |  36 H                |   111.69
   34 H                |  15 C                |  35 H                |   107.15
   34 H                |  15 C                |  36 H                |   107.00
   35 H                |  15 C                |  36 H                |   109.24
    4 C                |  17 C                |  37 H                |   110.16
    4 C                |  17 C                |  38 H                |   110.86
    4 C                |  17 C                |  39 H                |   113.27
   37 H                |  17 C                |  38 H                |   107.70
   37 H                |  17 C                |  39 H                |   106.63
   38 H                |  17 C                |  39 H                |   107.98
    9 C                |  18 C                |  40 H                |   113.74
    9 C                |  18 C                |  41 H                |   110.32
    9 C                |  18 C                |  42 H                |   110.80
   40 H                |  18 C                |  41 H                |   106.83
   40 H                |  18 C                |  42 H                |   108.06
   41 H                |  18 C                |  42 H                |   106.77
 ------------------------------------------------------------------------------
                            number of included internuclear angles:         89
 ==============================================================================


 Summary of "ao basis" -> "" (cartesian)
 ------------------------------------------------------------------------------
       Tag                 Description            Shells   Functions and Types
 ---------------- ------------------------------  ------  ---------------------
 *                           6-31G*                   on all atoms 


                              NWChem Property Module
                              ----------------------


                                     molecule

  itol2e modified to match energy
  convergence criterion.

                                 NWChem DFT Module
                                 -----------------


                                     molecule


                      Basis "ao basis" -> "ao basis" (cartesian)
                      -----
  C (Carbon)
  ----------
            Exponent  Coefficients 
       -------------- ---------------------------------------------------------
  1 S  3.04752490E+03  0.001835
  1 S  4.57369510E+02  0.014037
  1 S  1.03948690E+02  0.068843
  1 S  2.92101550E+01  0.232184
  1 S  9.28666300E+00  0.467941
  1 S  3.16392700E+00  0.362312

  2 S  7.86827240E+00 -0.119332
  2 S  1.88128850E+00 -0.160854
  2 S  5.44249300E-01  1.143456

  3 P  7.86827240E+00  0.068999
  3 P  1.88128850E+00  0.316424
  3 P  5.44249300E-01  0.744308

  4 S  1.68714400E-01  1.000000

  5 P  1.68714400E-01  1.000000

  6 D  8.00000000E-01  1.000000

  O (Oxygen)
  ----------
            Exponent  Coefficients 
       -------------- ---------------------------------------------------------
  1 S  5.48467170E+03  0.001831
  1 S  8.25234950E+02  0.013950
  1 S  1.88046960E+02  0.068445
  1 S  5.29645000E+01  0.232714
  1 S  1.68975700E+01  0.470193
  1 S  5.79963530E+00  0.358521

  2 S  1.55396160E+01 -0.110778
  2 S  3.59993360E+00 -0.148026
  2 S  1.01376180E+00  1.130767

  3 P  1.55396160E+01  0.070874
  3 P  3.59993360E+00  0.339753
  3 P  1.01376180E+00  0.727159

  4 S  2.70005800E-01  1.000000

  5 P  2.70005800E-01  1.000000

  6 D  8.00000000E-01  1.000000

  H (Hydrogen)
  ------------
            Exponent  Coefficients 
       -------------- ---------------------------------------------------------
  1 S  1.87311370E+01  0.033495
  1 S  2.82539370E+00  0.234727
  1 S  6.40121700E-01  0.813757

  2 S  1.61277800E-01  1.000000


 Summary of "ao basis" -> "ao basis" (cartesian)
 ------------------------------------------------------------------------------
       Tag                 Description            Shells   Functions and Types
 ---------------- ------------------------------  ------  ---------------------
 C                           6-31G*                  6       15   3s2p1d
 O                           6-31G*                  6       15   3s2p1d
 H                           6-31G*                  2        2   2s


 Summary of "ao basis" -> "ao basis" (cartesian)
 ------------------------------------------------------------------------------
       Tag                 Description            Shells   Functions and Types
 ---------------- ------------------------------  ------  ---------------------
 C                           6-31G*                  6       15   3s2p1d
 O                           6-31G*                  6       15   3s2p1d
 H                           6-31G*                  2        2   2s


  Caching 1-el integrals 
  itol2e modified to match energy
  convergence criterion.

            General Information
            -------------------
          SCF calculation type: DFT
          Wavefunction type:  closed shell.
          No. of atoms     :    42
          No. of electrons :   152
           Alpha electrons :    76
            Beta electrons :    76
          Charge           :     0
          Spin multiplicity:     1
          Use of symmetry is: off; symmetry adaption is: off
          Maximum number of iterations:  30
          AO basis - number of functions:   344
                     number of shells:   164
          Convergence on energy requested: 1.00D-07
          Convergence on density requested: 1.00D-05
          Convergence on gradient requested: 5.00D-04

              XC Information
              --------------
                         B3LYP Method XC Potential
                     Hartree-Fock (Exact) Exchange  0.200          
                        Slater Exchange Functional  0.800 local    
                    Becke 1988 Exchange Functional  0.720 non-local
              Lee-Yang-Parr Correlation Functional  0.810          
                  VWN I RPA Correlation Functional  0.190 local    

             Grid Information
             ----------------
          Grid used for XC integration:  fine      
          Radial quadrature: Mura-Knowles        
          Angular quadrature: Lebedev. 
          Tag              B.-S. Rad. Rad. Pts. Rad. Cut. Ang. Pts.
          ---              ---------- --------- --------- ---------
          C                   0.70       70          15.0       590
          O                   0.60       70          14.0       590
          H                   0.35       60          14.0       590
          Grid pruning is: on 
          Number of quadrature shells:  2720
          Spatial weights used:  Erf1

          Convergence Information
          -----------------------
          Convergence aids based upon iterative change in 
          total energy or number of iterations. 
          Levelshifting, if invoked, occurs when the 
          HOMO/LUMO gap drops below (HL_TOL): 1.00D-02
          DIIS, if invoked, will attempt to extrapolate 
          using up to (NFOCK): 10 stored Fock matrices.

                    Damping( 0%)  Levelshifting(0.5)       DIIS
                  --------------- ------------------- ---------------
          dE  on:    start            ASAP                start   
          dE off:    2 iters         30 iters            30 iters 


      Screening Tolerance Information
      -------------------------------
          Density screening/tol_rho: 1.00D-11
          AO Gaussian exp screening on grid/accAOfunc:  16
          CD Gaussian exp screening on grid/accCDfunc:  20
          XC Gaussian exp screening on grid/accXCfunc:  20
          Schwarz screening/accCoul: 1.00D-08


      Superposition of Atomic Density Guess
      -------------------------------------

 Sum of atomic energies:        -949.63668925

      Non-variational initial energy
      ------------------------------

 Total energy =    -962.385904
 1-e energy   =   -4980.127516
 2-e energy   =    2164.742233
 HOMO         =      -0.250783
 LUMO         =      -0.034438

   Time after variat. SCF:      7.1
   Time prior to 1st pass:      7.1

 Grid_pts file          = ./molecule.gridpts.0
 Record size in doubles =  12289        No. of grid_pts per rec  =   3070
 Max. records in memory =     97        Max. recs in file   =     21258

 Grid integrated density:     151.999961861131
 Requested integration accuracy:   0.10E-06

           Memory utilization after 1st SCF pass: 
           Heap Space remaining (MW):       11.89            11893132
          Stack Space remaining (MW):       13.10            13103372

   convergence    iter        energy       DeltaE   RMS-Dens  Diis-err    time
 ---------------- ----- ----------------- --------- --------- ---------  ------
 d= 0,ls=0.0,diis     1   -960.4074983778 -2.81D+03  9.09D-03  3.98D+00    50.5
 Grid integrated density:     151.999969487963
 Requested integration accuracy:   0.10E-06
 d= 0,ls=0.0,diis     2   -959.8424474734  5.65D-01  6.96D-03  9.85D+00    88.9
 Grid integrated density:     151.999968381381
 Requested integration accuracy:   0.10E-06
 d= 0,ls=0.0,diis     3   -960.7427587684 -9.00D-01  2.15D-03  7.94D-01   127.2
 Grid integrated density:     151.999968521432
 Requested integration accuracy:   0.10E-06
 d= 0,ls=0.0,diis     4   -960.7973490353 -5.46D-02  9.99D-04  2.38D-01   165.2
 Grid integrated density:     151.999968464788
 Requested integration accuracy:   0.10E-06
 d= 0,ls=0.0,diis     5   -960.8187085887 -2.14D-02  2.38D-04  1.08D-02   203.4
 Grid integrated density:     151.999966372945
 Requested integration accuracy:   0.10E-06
  Resetting Diis
 d= 0,ls=0.0,diis     6   -960.8196143217 -9.06D-04  8.24D-05  8.74D-04   246.1
 Grid integrated density:     151.999966420564
 Requested integration accuracy:   0.10E-06
 d= 0,ls=0.0,diis     7   -960.8196958661 -8.15D-05  5.78D-05  1.37D-04   288.9
 Grid integrated density:     151.999966368605
 Requested integration accuracy:   0.10E-06
 d= 0,ls=0.0,diis     8   -960.8196535994  4.23D-05  3.82D-05  5.97D-04   331.6
 Grid integrated density:     151.999966399184
 Requested integration accuracy:   0.10E-06
 d= 0,ls=0.0,diis     9   -960.8197086922 -5.51D-05  5.83D-06  5.97D-06   374.3
 Grid integrated density:     151.999966402080
 Requested integration accuracy:   0.10E-06
 d= 0,ls=0.0,diis    10   -960.8197093341 -6.42D-07  1.24D-06  2.61D-07   417.0
 Grid integrated density:     151.999966401431
 Requested integration accuracy:   0.10E-06
 d= 0,ls=0.0,diis    11   -960.8197093579 -2.39D-08  3.21D-07  1.37D-08   459.7


         Total DFT energy =     -960.819709357929
      One electron energy =    -4992.520211631699
           Coulomb energy =     2311.344768527174
    Exchange-Corr. energy =     -132.643645031416
 Nuclear repulsion energy =     1852.999378778012

 Numeric. integr. density =      151.999966401431

     Total iterative time =    452.6s


                       DFT Final Molecular Orbital Analysis
                       ------------------------------------

 Vector   20  Occ=2.000000D+00  E=-1.017967D+01
              MO Center= -2.9D+00, -5.2D-01,  1.8D+00, r^2= 2.8D-02
   Bfn.  Coefficient  Atom+Function         Bfn.  Coefficient  Atom+Function  
  ----- ------------  ---------------      ----- ------------  ---------------
   256      0.992913  18 C  s         

 Vector   21  Occ=2.000000D+00  E=-1.130138D+00
              MO Center=  8.9D-01,  7.2D-01, -2.9D-01, r^2= 3.2D+00
   Bfn.  Coefficient  Atom+Function         Bfn.  Coefficient  Atom+Function  
  ----- ------------  ---------------      ----- ------------  ---------------
   272      0.226750  19 O  s               201      0.220198  14 O  s         
   276      0.221197  19 O  s               287      0.220681  20 O  s         
   291      0.202742  20 O  s                21      0.194225   2 O  s         
   197      0.187085  14 O  s                17      0.181403   2 O  s         

 Vector   22  Occ=2.000000D+00  E=-1.105854D+00
              MO Center=  1.2D+00, -5.1D-01,  3.9D-01, r^2= 4.0D+00
   Bfn.  Coefficient  Atom+Function         Bfn.  Coefficient  Atom+Function  
  ----- ------------  ---------------      ----- ------------  ---------------
    21      0.342815   2 O  s                17      0.319145   2 O  s         
   272     -0.184577  19 O  s               287     -0.176066  20 O  s         
   291     -0.171768  20 O  s               276     -0.169709  19 O  s         
    32      0.167549   3 C  s         

 Vector   23  Occ=2.000000D+00  E=-1.059195D+00
              MO Center=  1.2D+00,  7.3D-01,  3.4D-01, r^2= 3.5D+00
   Bfn.  Coefficient  Atom+Function         Bfn.  Coefficient  Atom+Function  
  ----- ------------  ---------------      ----- ------------  ---------------
   201      0.398109  14 O  s               197      0.357183  14 O  s         
   291     -0.184022  20 O  s               287     -0.177084  20 O  s         
   196     -0.166023  14 O  s         

 Vector   24  Occ=2.000000D+00  E=-1.017899D+00
              MO Center=  1.9D+00, -2.0D+00,  1.1D+00, r^2= 2.5D+00
   Bfn.  Coefficient  Atom+Function         Bfn.  Coefficient  Atom+Function  
  ----- ------------  ---------------      ----- ------------  ---------------
   231      0.383307  16 O  s               227      0.369872  16 O  s         
    21     -0.238556   2 O  s                17     -0.212273   2 O  s         
    34     -0.174539   3 C  py              226     -0.172088  16 O  s         

 Vector   25  Occ=2.000000D+00  E=-9.486295D-01
              MO Center=  4.7D-01,  1.1D+00, -9.8D-01, r^2= 2.4D+00
   Bfn.  Coefficient  Atom+Function         Bfn.  Coefficient  Atom+Function  
  ----- ------------  ---------------      ----- ------------  ---------------
   276      0.367828  19 O  s               272      0.314021  19 O  s         
   291     -0.306754  20 O  s               287     -0.252831  20 O  s         
    77     -0.160576   6 C  s         

 Vector   26  Occ=2.000000D+00  E=-8.569031D-01
              MO Center= -9.3D-01, -5.4D-01, -2.5D-01, r^2= 5.0D+00
   Bfn.  Coefficient  Atom+Function         Bfn.  Coefficient  Atom+Function  
  ----- ------------  ---------------      ----- ------------  ---------------
    62      0.184036   5 C  s               291     -0.155288  20 O  s         

 Vector   27  Occ=2.000000D+00  E=-8.219352D-01
              MO Center= -4.8D-01, -4.0D-01, -1.4D-02, r^2= 6.7D+00
   Bfn.  Coefficient  Atom+Function         Bfn.  Coefficient  Atom+Function  
  ----- ------------  ---------------      ----- ------------  ---------------
    47      0.196789   4 C  s                51      0.164092   4 C  s         
   137     -0.156469  10 C  s               152     -0.150553  11 C  s         

 Vector   28  Occ=2.000000D+00  E=-7.983995D-01
              MO Center= -8.1D-01,  7.5D-01,  3.7D-02, r^2= 8.1D+00
   Bfn.  Coefficient  Atom+Function         Bfn.  Coefficient  Atom+Function  
  ----- ------------  ---------------      ----- ------------  ---------------
   167      0.184954  12 C  s               107     -0.154862   8 C  s         

 Vector   29  Occ=2.000000D+00  E=-7.659901D-01
              MO Center=  1.8D-01,  7.6D-01, -2.4D-01, r^2= 8.3D+00
   Bfn.  Coefficient  Atom+Function         Bfn.  Coefficient  Atom+Function  
  ----- ------------  ---------------      ----- ------------  ---------------
   212      0.179372  15 C  s               216      0.156314  15 C  s         
   291      0.152177  20 O  s         

 Vector   30  Occ=2.000000D+00  E=-7.556092D-01
              MO Center= -2.4D-01, -8.7D-01, -9.1D-02, r^2= 6.6D+00
   Bfn.  Coefficient  Atom+Function         Bfn.  Coefficient  Atom+Function  
  ----- ------------  ---------------      ----- ------------  ---------------
   291     -0.169404  20 O  s               242     -0.156713  17 C  s         
    77      0.154187   6 C  s                81      0.151726   6 C  s         

 Vector   31  Occ=2.000000D+00  E=-7.339197D-01
              MO Center= -3.0D-01,  9.8D-01, -3.5D-02, r^2= 9.0D+00
   Bfn.  Coefficient  Atom+Function         Bfn.  Coefficient  Atom+Function  
  ----- ------------  ---------------      ----- ------------  ---------------
   212      0.195670  15 C  s               216      0.177293  15 C  s         
    92     -0.153199   7 C  s         

 Vector   32  Occ=2.000000D+00  E=-7.027713D-01
              MO Center=  5.0D-01, -6.2D-01, -1.8D-01, r^2= 7.7D+00
   Bfn.  Coefficient  Atom+Function         Bfn.  Coefficient  Atom+Function  
  ----- ------------  ---------------      ----- ------------  ---------------
     2      0.193838   1 C  s                19      0.188580   2 O  py        
   242      0.179287  17 C  s                 6      0.168015   1 C  s         
   246      0.166409  17 C  s         

 Vector   33  Occ=2.000000D+00  E=-6.934133D-01
              MO Center= -1.3D+00,  4.0D-01,  5.6D-01, r^2= 7.7D+00
   Bfn.  Coefficient  Atom+Function         Bfn.  Coefficient  Atom+Function  
  ----- ------------  ---------------      ----- ------------  ---------------
   257      0.229760  18 C  s               261      0.216385  18 C  s         
   137     -0.192980  10 C  s               141     -0.176950  10 C  s         
   167      0.162556  12 C  s               171      0.155898  12 C  s         

 Vector   34  Occ=2.000000D+00  E=-6.623166D-01
              MO Center= -7.1D-02,  1.0D+00, -5.0D-02, r^2= 8.7D+00
   Bfn.  Coefficient  Atom+Function         Bfn.  Coefficient  Atom+Function  
  ----- ------------  ---------------      ----- ------------  ---------------
   216      0.175260  15 C  s               212      0.174096  15 C  s         

 Vector   35  Occ=2.000000D+00  E=-6.543793D-01
              MO Center=  1.7D-01, -1.2D+00, -4.2D-01, r^2= 8.5D+00
   Bfn.  Coefficient  Atom+Function         Bfn.  Coefficient  Atom+Function  
  ----- ------------  ---------------      ----- ------------  ---------------
   242      0.195130  17 C  s               246      0.194891  17 C  s         

 Vector   36  Occ=2.000000D+00  E=-6.193747D-01
              MO Center= -4.7D-01,  1.2D-01,  2.9D-01, r^2= 7.4D+00
   Bfn.  Coefficient  Atom+Function         Bfn.  Coefficient  Atom+Function  
  ----- ------------  ---------------      ----- ------------  ---------------
    19      0.190380   2 O  py                5      0.154705   1 C  pz        

 Vector   37  Occ=2.000000D+00  E=-5.949999D-01
              MO Center= -4.8D-01, -3.8D-01, -2.3D-01, r^2= 7.6D+00
   Bfn.  Coefficient  Atom+Function         Bfn.  Coefficient  Atom+Function  
  ----- ------------  ---------------      ----- ------------  ---------------
    66      0.144643   5 C  s                79     -0.134575   6 C  py        
    92     -0.130645   7 C  s               156      0.130806  11 C  s         

 Vector   38  Occ=2.000000D+00  E=-5.779322D-01
              MO Center= -5.9D-01, -2.1D-01,  1.0D-01, r^2= 7.1D+00
   Bfn.  Coefficient  Atom+Function         Bfn.  Coefficient  Atom+Function  
  ----- ------------  ---------------      ----- ------------  ---------------
     5      0.156795   1 C  pz        

 Vector   39  Occ=2.000000D+00  E=-5.745886D-01
              MO Center=  7.6D-01,  9.3D-01,  4.3D-01, r^2= 6.9D+00
   Bfn.  Coefficient  Atom+Function         Bfn.  Coefficient  Atom+Function  
  ----- ------------  ---------------      ----- ------------  ---------------
    19      0.236510   2 O  py              199      0.229103  14 O  py        
     4     -0.185113   1 C  py              182      0.169212  13 C  s         
   186      0.160825  13 C  s         

 Vector   40  Occ=2.000000D+00  E=-5.519920D-01
              MO Center=  4.0D-01,  6.6D-01, -3.7D-01, r^2= 5.4D+00
   Bfn.  Coefficient  Atom+Function         Bfn.  Coefficient  Atom+Function  
  ----- ------------  ---------------      ----- ------------  ---------------
   185      0.208647  13 C  pz              274     -0.209153  19 O  py        
   289      0.205457  20 O  py              199      0.188555  14 O  py        
    80      0.166639   6 C  pz              275     -0.152293  19 O  pz        

 Vector   41  Occ=2.000000D+00  E=-5.344299D-01
              MO Center=  1.8D-01, -3.5D-01,  1.0D-01, r^2= 6.8D+00
   Bfn.  Coefficient  Atom+Function         Bfn.  Coefficient  Atom+Function  
  ----- ------------  ---------------      ----- ------------  ---------------
     3      0.204777   1 C  px        

 Vector   42  Occ=2.000000D+00  E=-5.237919D-01
              MO Center= -2.8D-01, -4.5D-01, -8.4D-02, r^2= 6.7D+00
   Bfn.  Coefficient  Atom+Function         Bfn.  Coefficient  Atom+Function  
  ----- ------------  ---------------      ----- ------------  ---------------
    64     -0.145837   5 C  py              276     -0.141008  19 O  s         
     3      0.138359   1 C  px              201     -0.137709  14 O  s         

 Vector   43  Occ=2.000000D+00  E=-5.018711D-01
              MO Center= -5.6D-01, -6.0D-01, -7.7D-02, r^2= 8.1D+00
   Bfn.  Coefficient  Atom+Function         Bfn.  Coefficient  Atom+Function  
  ----- ------------  ---------------      ----- ------------  ---------------
    63      0.171926   5 C  px        

 Vector   44  Occ=2.000000D+00  E=-4.897718D-01
              MO Center=  1.9D-01,  5.2D-02, -1.4D-01, r^2= 8.2D+00
   Bfn.  Coefficient  Atom+Function         Bfn.  Coefficient  Atom+Function  
  ----- ------------  ---------------      ----- ------------  ---------------
    49      0.171873   4 C  py        

 Vector   45  Occ=2.000000D+00  E=-4.795800D-01
              MO Center=  2.4D-01,  6.5D-01,  2.3D-01, r^2= 8.2D+00
   Bfn.  Coefficient  Atom+Function         Bfn.  Coefficient  Atom+Function  
  ----- ------------  ---------------      ----- ------------  ---------------
    18      0.175421   2 O  px              183     -0.172490  13 C  px        

 Vector   46  Occ=2.000000D+00  E=-4.710899D-01
              MO Center= -2.7D-01,  6.4D-01,  3.0D-02, r^2= 9.1D+00
   Bfn.  Coefficient  Atom+Function         Bfn.  Coefficient  Atom+Function  
  ----- ------------  ---------------      ----- ------------  ---------------
   184      0.174257  13 C  py              213     -0.161512  15 C  px        

 Vector   47  Occ=2.000000D+00  E=-4.595931D-01
              MO Center= -1.2D+00, -5.2D-01, -3.9D-01, r^2= 8.3D+00
   Bfn.  Coefficient  Atom+Function         Bfn.  Coefficient  Atom+Function  
  ----- ------------  ---------------      ----- ------------  ---------------
    94      0.228192   7 C  py              109      0.173639   8 C  py        
   201     -0.158297  14 O  s         

 Vector   48  Occ=2.000000D+00  E=-4.496758D-01
              MO Center=  6.2D-01, -1.3D+00,  6.3D-01, r^2= 1.1D+01
   Bfn.  Coefficient  Atom+Function         Bfn.  Coefficient  Atom+Function  
  ----- ------------  ---------------      ----- ------------  ---------------
   231      0.284373  16 O  s               228      0.223654  16 O  px        
   229     -0.219166  16 O  py               34      0.154002   3 C  py        
   227      0.150908  16 O  s         

 Vector   49  Occ=2.000000D+00  E=-4.425696D-01
              MO Center=  2.3D-01, -3.4D-01,  2.1D-01, r^2= 9.9D+00
   Bfn.  Coefficient  Atom+Function         Bfn.  Coefficient  Atom+Function  
  ----- ------------  ---------------      ----- ------------  ---------------
   231     -0.182856  16 O  s               229      0.168821  16 O  py        

 Vector   50  Occ=2.000000D+00  E=-4.340325D-01
              MO Center=  1.3D-02,  3.5D-01, -1.1D-02, r^2= 1.1D+01
   Bfn.  Coefficient  Atom+Function         Bfn.  Coefficient  Atom+Function  
  ----- ------------  ---------------      ----- ------------  ---------------
   153      0.188343  11 C  px              170      0.155262  12 C  pz        

 Vector   51  Occ=2.000000D+00  E=-4.329063D-01
              MO Center=  2.1D-01, -4.1D-01, -2.4D-01, r^2= 9.7D+00
   Bfn.  Coefficient  Atom+Function         Bfn.  Coefficient  Atom+Function  
  ----- ------------  ---------------      ----- ------------  ---------------
   244      0.181192  17 C  py              290      0.175096  20 O  pz        
    49      0.159444   4 C  py        

 Vector   52  Occ=2.000000D+00  E=-4.260795D-01
              MO Center= -4.8D-01,  2.0D-01,  2.0D-01, r^2= 9.5D+00
   Bfn.  Coefficient  Atom+Function         Bfn.  Coefficient  Atom+Function  
  ----- ------------  ---------------      ----- ------------  ---------------
   259      0.163556  18 C  py        

 Vector   53  Occ=2.000000D+00  E=-4.221239D-01
              MO Center= -2.1D-01, -9.9D-03,  9.6D-02, r^2= 1.1D+01
   Bfn.  Coefficient  Atom+Function         Bfn.  Coefficient  Atom+Function  
  ----- ------------  ---------------      ----- ------------  ---------------
   213      0.180892  15 C  px              258      0.172582  18 C  px        

 Vector   54  Occ=2.000000D+00  E=-4.182432D-01
              MO Center=  5.9D-01,  8.5D-01,  6.2D-02, r^2= 9.9D+00
   Bfn.  Coefficient  Atom+Function         Bfn.  Coefficient  Atom+Function  
  ----- ------------  ---------------      ----- ------------  ---------------
   215      0.227228  15 C  pz              198      0.167446  14 O  px        

 Vector   55  Occ=2.000000D+00  E=-4.135183D-01
              MO Center=  5.4D-01,  3.2D-01, -2.3D-01, r^2= 8.2D+00
   Bfn.  Coefficient  Atom+Function         Bfn.  Coefficient  Atom+Function  
  ----- ------------  ---------------      ----- ------------  ---------------
   289      0.194623  20 O  py               20     -0.168219   2 O  pz        
   276     -0.162767  19 O  s               243     -0.157401  17 C  px        

 Vector   56  Occ=2.000000D+00  E=-4.035275D-01
              MO Center= -4.5D-01, -2.6D-01,  5.8D-02, r^2= 1.0D+01
   Bfn.  Coefficient  Atom+Function         Bfn.  Coefficient  Atom+Function  
  ----- ------------  ---------------      ----- ------------  ---------------
   200      0.165277  14 O  pz              259     -0.165797  18 C  py        
   109      0.164083   8 C  py        

 Vector   57  Occ=2.000000D+00  E=-4.005178D-01
              MO Center=  1.5D+00,  2.3D+00, -3.5D-01, r^2= 7.0D+00
   Bfn.  Coefficient  Atom+Function         Bfn.  Coefficient  Atom+Function  
  ----- ------------  ---------------      ----- ------------  ---------------
   215      0.291294  15 C  pz              329     -0.215564  35 H  s         
   330     -0.190832  35 H  s               331      0.159213  36 H  s         
   199     -0.155534  14 O  py              213      0.154298  15 C  px        

 Vector   58  Occ=2.000000D+00  E=-3.970457D-01
              MO Center= -5.2D-01, -7.6D-03, -4.7D-02, r^2= 1.0D+01
   Bfn.  Coefficient  Atom+Function         Bfn.  Coefficient  Atom+Function  
  ----- ------------  ---------------      ----- ------------  ---------------
    95      0.188394   7 C  pz              200      0.178454  14 O  pz        
   214     -0.166218  15 C  py              108      0.158110   8 C  px        

 Vector   59  Occ=2.000000D+00  E=-3.918229D-01
              MO Center=  3.2D-01,  6.0D-01, -5.8D-01, r^2= 8.6D+00
   Bfn.  Coefficient  Atom+Function         Bfn.  Coefficient  Atom+Function  
  ----- ------------  ---------------      ----- ------------  ---------------
   288      0.219590  20 O  px              273      0.205115  19 O  px        
   275      0.174158  19 O  pz              274     -0.151796  19 O  py        

 Vector   60  Occ=2.000000D+00  E=-3.810059D-01
              MO Center=  6.9D-01,  4.2D-01, -5.0D-01, r^2= 8.8D+00
   Bfn.  Coefficient  Atom+Function         Bfn.  Coefficient  Atom+Function  
  ----- ------------  ---------------      ----- ------------  ---------------
   244      0.179732  17 C  py        

 Vector   61  Occ=2.000000D+00  E=-3.779255D-01
              MO Center= -1.1D+00, -9.1D-01, -2.0D-02, r^2= 7.8D+00
   Bfn.  Coefficient  Atom+Function         Bfn.  Coefficient  Atom+Function  
  ----- ------------  ---------------      ----- ------------  ---------------
    93      0.241179   7 C  px               65     -0.210773   5 C  pz        
   258      0.204409  18 C  px              108     -0.165829   8 C  px        

 Vector   62  Occ=2.000000D+00  E=-3.715195D-01
              MO Center= -8.9D-01,  3.7D-01,  1.2D-01, r^2= 8.8D+00
   Bfn.  Coefficient  Atom+Function         Bfn.  Coefficient  Atom+Function  
  ----- ------------  ---------------      ----- ------------  ---------------
   125      0.172061   9 C  pz              155     -0.165150  11 C  pz        
   170      0.161005  12 C  pz        

 Vector   63  Occ=2.000000D+00  E=-3.696200D-01
              MO Center= -3.7D-01, -3.6D-01, -1.2D-01, r^2= 1.1D+01
   Bfn.  Coefficient  Atom+Function         Bfn.  Coefficient  Atom+Function  
  ----- ------------  ---------------      ----- ------------  ---------------
   243      0.189578  17 C  px               48     -0.158233   4 C  px        

 Vector   64  Occ=2.000000D+00  E=-3.622436D-01
              MO Center=  7.9D-01, -3.1D-01, -2.0D-02, r^2= 9.5D+00
   Bfn.  Coefficient  Atom+Function         Bfn.  Coefficient  Atom+Function  
  ----- ------------  ---------------      ----- ------------  ---------------
   245     -0.198435  17 C  pz               18      0.190991   2 O  px        
    50      0.181836   4 C  pz               35     -0.170883   3 C  pz        

 Vector   65  Occ=2.000000D+00  E=-3.600710D-01
              MO Center= -7.8D-02,  2.0D-01,  5.9D-02, r^2= 9.2D+00
   Bfn.  Coefficient  Atom+Function         Bfn.  Coefficient  Atom+Function  
  ----- ------------  ---------------      ----- ------------  ---------------
   154      0.198172  11 C  py               20     -0.150057   2 O  pz        

 Vector   66  Occ=2.000000D+00  E=-3.531886D-01
              MO Center= -4.3D-01, -6.2D-01, -5.4D-02, r^2= 9.6D+00
   Bfn.  Coefficient  Atom+Function         Bfn.  Coefficient  Atom+Function  
  ----- ------------  ---------------      ----- ------------  ---------------
    63      0.222984   5 C  px               49      0.153887   4 C  py        

 Vector   67  Occ=2.000000D+00  E=-3.402773D-01
              MO Center= -8.4D-01, -4.8D-01, -1.5D-01, r^2= 8.9D+00
   Bfn.  Coefficient  Atom+Function         Bfn.  Coefficient  Atom+Function  
  ----- ------------  ---------------      ----- ------------  ---------------
   110      0.164744   8 C  pz        

 Vector   68  Occ=2.000000D+00  E=-3.306920D-01
              MO Center= -8.9D-01, -3.6D-01,  2.1D-01, r^2= 8.2D+00
   Bfn.  Coefficient  Atom+Function         Bfn.  Coefficient  Atom+Function  
  ----- ------------  ---------------      ----- ------------  ---------------
    93      0.164891   7 C  px        

 Vector   69  Occ=2.000000D+00  E=-3.288104D-01
              MO Center=  5.1D-02,  2.2D-01, -1.7D-01, r^2= 8.3D+00
   Bfn.  Coefficient  Atom+Function         Bfn.  Coefficient  Atom+Function  
  ----- ------------  ---------------      ----- ------------  ---------------
   273      0.236728  19 O  px              198     -0.189337  14 O  px        
   277      0.165714  19 O  px              170     -0.157597  12 C  pz        

 Vector   70  Occ=2.000000D+00  E=-3.185999D-01
              MO Center= -9.7D-01, -2.2D-01,  3.8D-01, r^2= 8.5D+00
   Bfn.  Coefficient  Atom+Function         Bfn.  Coefficient  Atom+Function  
  ----- ------------  ---------------      ----- ------------  ---------------
    18      0.219772   2 O  px              125     -0.189997   9 C  pz        
   260      0.180376  18 C  pz              110      0.179009   8 C  pz        
    22      0.156907   2 O  px              230      0.157296  16 O  pz        

 Vector   71  Occ=2.000000D+00  E=-3.106699D-01
              MO Center= -5.1D-01, -2.0D-01,  1.6D-01, r^2= 8.1D+00
   Bfn.  Coefficient  Atom+Function         Bfn.  Coefficient  Atom+Function  
  ----- ------------  ---------------      ----- ------------  ---------------
    18      0.228536   2 O  px              290     -0.188825  20 O  pz        
   260     -0.175720  18 C  pz               22      0.167901   2 O  px        
   125      0.158188   9 C  pz              200      0.156121  14 O  pz        

 Vector   72  Occ=2.000000D+00  E=-3.015609D-01
              MO Center= -7.3D-01,  3.1D-01,  2.1D-01, r^2= 8.0D+00
   Bfn.  Coefficient  Atom+Function         Bfn.  Coefficient  Atom+Function  
  ----- ------------  ---------------      ----- ------------  ---------------
   168     -0.202251  12 C  px              124      0.193933   9 C  py        
    18      0.191909   2 O  px              139     -0.178096  10 C  py        
   123      0.151368   9 C  px        

 Vector   73  Occ=2.000000D+00  E=-3.000610D-01
              MO Center= -4.6D-01, -3.6D-01,  5.6D-02, r^2= 7.6D+00
   Bfn.  Coefficient  Atom+Function         Bfn.  Coefficient  Atom+Function  
  ----- ------------  ---------------      ----- ------------  ---------------
    18      0.180152   2 O  px               79     -0.160581   6 C  py        

 Vector   74  Occ=2.000000D+00  E=-2.705434D-01
              MO Center=  9.1D-01,  3.2D-01,  2.1D-01, r^2= 5.8D+00
   Bfn.  Coefficient  Atom+Function         Bfn.  Coefficient  Atom+Function  
  ----- ------------  ---------------      ----- ------------  ---------------
   198      0.342631  14 O  px              202      0.251252  14 O  px        
   288      0.237808  20 O  px              200     -0.172874  14 O  pz        
   229     -0.165301  16 O  py              292      0.161834  20 O  px        

 Vector   75  Occ=2.000000D+00  E=-2.682756D-01
              MO Center=  1.7D+00, -2.0D+00,  7.8D-01, r^2= 5.1D+00
   Bfn.  Coefficient  Atom+Function         Bfn.  Coefficient  Atom+Function  
  ----- ------------  ---------------      ----- ------------  ---------------
   230      0.386438  16 O  pz              229      0.299650  16 O  py        
   234      0.267122  16 O  pz               51      0.211086   4 C  s         
   233      0.204312  16 O  py              228      0.165049  16 O  px        
    19      0.163388   2 O  py               50      0.160804   4 C  pz        
   198      0.154213  14 O  px        

 Vector   76  Occ=2.000000D+00  E=-2.436984D-01
              MO Center=  4.8D-01,  1.1D+00, -8.7D-01, r^2= 3.4D+00
   Bfn.  Coefficient  Atom+Function         Bfn.  Coefficient  Atom+Function  
  ----- ------------  ---------------      ----- ------------  ---------------
   288     -0.403145  20 O  px              273      0.375587  19 O  px        
   292     -0.292618  20 O  px              277      0.265494  19 O  px        
   198      0.222212  14 O  px              171      0.188395  12 C  s         
   202      0.170270  14 O  px        

 Vector   77  Occ=0.000000D+00  E=-2.851176D-02
              MO Center=  4.8D-01,  1.0D+00, -1.2D+00, r^2= 3.1D+00
   Bfn.  Coefficient  Atom+Function         Bfn.  Coefficient  Atom+Function  
  ----- ------------  ---------------      ----- ------------  ---------------
   276      0.473762  19 O  s               291     -0.467003  20 O  s         
   289     -0.418918  20 O  py              274     -0.416014  19 O  py        
   293     -0.386058  20 O  py              278     -0.375051  19 O  py        
   332     -0.241685  36 H  s                66     -0.235177   5 C  s         
   216      0.229969  15 C  s               306      0.229537  23 H  s         

 Vector   78  Occ=0.000000D+00  E=-1.232256D-02
              MO Center=  1.7D+00, -2.1D+00,  7.0D-01, r^2= 2.8D+00
   Bfn.  Coefficient  Atom+Function         Bfn.  Coefficient  Atom+Function  
  ----- ------------  ---------------      ----- ------------  ---------------
   246      0.425884  17 C  s                33     -0.383027   3 C  px        
    35      0.311089   3 C  pz              304     -0.306215  22 H  s         
    37     -0.290078   3 C  px               39      0.289298   3 C  pz        
   228      0.285539  16 O  px              232      0.281817  16 O  px        
   230     -0.231447  16 O  pz              336     -0.230477  38 H  s         

 Vector   79  Occ=0.000000D+00  E= 5.492493D-02
              MO Center= -2.1D-01,  5.9D-01,  9.6D-02, r^2= 7.9D+00
   Bfn.  Coefficient  Atom+Function         Bfn.  Coefficient  Atom+Function  
  ----- ------------  ---------------      ----- ------------  ---------------
   156      0.671177  11 C  s               302     -0.617200  21 H  s         
   318     -0.595653  29 H  s               141      0.535368  10 C  s         
     9     -0.499566   1 C  pz               36     -0.474194   3 C  s         
   126      0.413007   9 C  s               322     -0.387448  31 H  s         
   201      0.384219  14 O  s               316     -0.379584  28 H  s         

 Vector   80  Occ=0.000000D+00  E= 6.743825D-02
              MO Center= -1.4D+00, -8.0D-01, -5.5D-02, r^2= 1.0D+01
   Bfn.  Coefficient  Atom+Function         Bfn.  Coefficient  Atom+Function  
  ----- ------------  ---------------      ----- ------------  ---------------
    96      0.663921   7 C  s               261      0.610319  18 C  s         
   111      0.563762   8 C  s               304     -0.548747  22 H  s         
   308     -0.541805  24 H  s               316     -0.534544  28 H  s         
   306     -0.509189  23 H  s               312     -0.478210  26 H  s         
   314     -0.479890  27 H  s               126      0.431649   9 C  s         

 Vector   81  Occ=0.000000D+00  E= 8.256296D-02
              MO Center= -1.1D+00, -9.1D-01, -1.6D-01, r^2= 1.0D+01
   Bfn.  Coefficient  Atom+Function         Bfn.  Coefficient  Atom+Function  
  ----- ------------  ---------------      ----- ------------  ---------------
    51      0.778272   4 C  s               316      0.701796  28 H  s         
   306     -0.645854  23 H  s               304     -0.611737  22 H  s         
    36     -0.586881   3 C  s               314      0.568168  27 H  s         
   111     -0.505603   8 C  s                66      0.501216   5 C  s         
   318      0.499008  29 H  s               126     -0.463337   9 C  s         

 Vector   82  Occ=0.000000D+00  E= 9.027307D-02
              MO Center= -5.3D-02,  2.1D+00,  3.3D-01, r^2= 8.8D+00
   Bfn.  Coefficient  Atom+Function         Bfn.  Coefficient  Atom+Function  
  ----- ------------  ---------------      ----- ------------  ---------------
   324     -0.955875  32 H  s               171      0.891642  12 C  s         
   156      0.622038  11 C  s               332     -0.577310  36 H  s         
   126     -0.503416   9 C  s               322     -0.464476  31 H  s         
    66     -0.415000   5 C  s               216      0.415016  15 C  s         
   188      0.389692  13 C  py              218      0.364521  15 C  py        

 Vector   83  Occ=0.000000D+00  E= 1.002022D-01
              MO Center= -1.0D+00, -5.3D-01,  1.6D-02, r^2= 1.3D+01
   Bfn.  Coefficient  Atom+Function         Bfn.  Coefficient  Atom+Function  
  ----- ------------  ---------------      ----- ------------  ---------------
   261     -1.111105  18 C  s                96      1.010659   7 C  s         
   156     -0.859190  11 C  s               340      0.717624  40 H  s         
   308     -0.662456  24 H  s               216      0.616680  15 C  s         
   310     -0.600968  25 H  s               246      0.495022  17 C  s         
   342      0.451925  41 H  s               306      0.446651  23 H  s         

 Vector   84  Occ=0.000000D+00  E= 1.039942D-01
              MO Center= -1.5D+00, -1.6D+00, -6.2D-01, r^2= 1.0D+01
   Bfn.  Coefficient  Atom+Function         Bfn.  Coefficient  Atom+Function  
  ----- ------------  ---------------      ----- ------------  ---------------
   312      0.985703  26 H  s               246      0.818942  17 C  s         
   111     -0.755969   8 C  s               344      0.600241  42 H  s         
   308      0.578285  24 H  s               336     -0.558581  38 H  s         
   310     -0.538417  25 H  s               334     -0.498893  37 H  s         
    98      0.484602   7 C  py              113      0.479722   8 C  py        

 Vector   85  Occ=0.000000D+00  E= 1.143861D-01
              MO Center=  7.2D-02,  1.4D+00, -3.3D-01, r^2= 1.2D+01
   Bfn.  Coefficient  Atom+Function         Bfn.  Coefficient  Atom+Function  
  ----- ------------  ---------------      ----- ------------  ---------------
   326     -0.958748  33 H  s               216      0.892213  15 C  s         
   330     -0.755831  35 H  s               171      0.741593  12 C  s         
     6     -0.609376   1 C  s               302      0.548814  21 H  s         
   338      0.511997  39 H  s               304     -0.484978  22 H  s         
   344      0.442153  42 H  s               246     -0.427408  17 C  s         

 Vector   86  Occ=0.000000D+00  E= 1.188815D-01
              MO Center=  6.2D-01,  1.5D+00, -2.7D-02, r^2= 1.2D+01
   Bfn.  Coefficient  Atom+Function         Bfn.  Coefficient  Atom+Function  
  ----- ------------  ---------------      ----- ------------  ---------------
   216      1.376547  15 C  s               328     -1.020463  34 H  s         
   156     -0.579140  11 C  s               332     -0.574273  36 H  s         
   261      0.519508  18 C  s               304      0.462002  22 H  s         
   186      0.430290  13 C  s               322      0.411276  31 H  s         
   340     -0.398613  40 H  s               217      0.389767  15 C  px        

 Vector   87  Occ=0.000000D+00  E= 1.307380D-01
              MO Center= -1.1D-01,  1.0D+00,  3.7D-01, r^2= 1.1D+01
   Bfn.  Coefficient  Atom+Function         Bfn.  Coefficient  Atom+Function  
  ----- ------------  ---------------      ----- ------------  ---------------
   324      0.830644  32 H  s               332      0.705574  36 H  s         
   342     -0.559207  41 H  s               338     -0.521862  39 H  s         
   322     -0.518602  31 H  s                 6      0.494268   1 C  s         
   320      0.453710  30 H  s               216     -0.448292  15 C  s         
    66     -0.445347   5 C  s               219     -0.438815  15 C  pz        

 Vector   88  Occ=0.000000D+00  E= 1.332401D-01
              MO Center= -4.2D-01,  3.3D-01, -2.4D-01, r^2= 1.1D+01
   Bfn.  Coefficient  Atom+Function         Bfn.  Coefficient  Atom+Function  
  ----- ------------  ---------------      ----- ------------  ---------------
    96      0.967162   7 C  s                 6     -0.574031   1 C  s         
   314     -0.576731  27 H  s               320     -0.524714  30 H  s         
   328      0.526032  34 H  s               201      0.520654  14 O  s         
   318      0.518752  29 H  s               310     -0.501505  25 H  s         
   338      0.466942  39 H  s               126     -0.434974   9 C  s         

 Vector   89  Occ=0.000000D+00  E= 1.405074D-01
              MO Center=  2.4D-01,  5.5D-01, -8.2D-02, r^2= 1.1D+01
   Bfn.  Coefficient  Atom+Function         Bfn.  Coefficient  Atom+Function  
  ----- ------------  ---------------      ----- ------------  ---------------
   156      0.845588  11 C  s               320     -0.795612  30 H  s         
   246      0.659633  17 C  s                96      0.606597   7 C  s         
   336     -0.557269  38 H  s                66     -0.529768   5 C  s         
   111     -0.506922   8 C  s               261      0.495105  18 C  s         
   330      0.478098  35 H  s               186      0.472010  13 C  s         

 Vector   90  Occ=0.000000D+00  E= 1.424925D-01
              MO Center= -1.1D+00, -3.1D-01,  3.3D-01, r^2= 1.1D+01
   Bfn.  Coefficient  Atom+Function         Bfn.  Coefficient  Atom+Function  
  ----- ------------  ---------------      ----- ------------  ---------------
   304      0.686917  22 H  s               318     -0.645490  29 H  s         
   246      0.641337  17 C  s               340     -0.580600  40 H  s         
   344     -0.580696  42 H  s               322      0.558042  31 H  s         
    53      0.528627   4 C  py              316      0.520447  28 H  s         
   261      0.498961  18 C  s               263     -0.490776  18 C  py        

 Vector   91  Occ=0.000000D+00  E= 1.469064D-01
              MO Center= -5.8D-01,  1.6D-01, -2.2D-01, r^2= 1.5D+01
   Bfn.  Coefficient  Atom+Function         Bfn.  Coefficient  Atom+Function  
  ----- ------------  ---------------      ----- ------------  ---------------
   261      0.945395  18 C  s               330     -0.880252  35 H  s         
   344     -0.802383  42 H  s               336     -0.777848  38 H  s         
   246      0.740033  17 C  s               141     -0.719834  10 C  s         
   216      0.707830  15 C  s               318      0.647638  29 H  s         
   342     -0.479448  41 H  s               306      0.458154  23 H  s         

 Vector   92  Occ=0.000000D+00  E= 1.519217D-01
              MO Center= -3.1D-01, -9.9D-01, -4.9D-01, r^2= 1.3D+01
   Bfn.  Coefficient  Atom+Function         Bfn.  Coefficient  Atom+Function  
  ----- ------------  ---------------      ----- ------------  ---------------
   304      0.879161  22 H  s                96      0.839328   7 C  s         
   336     -0.800609  38 H  s               111     -0.685533   8 C  s         
   334      0.612954  37 H  s               344      0.601601  42 H  s         
   322     -0.551956  31 H  s               247     -0.544316  17 C  px        
   314      0.487399  27 H  s                53      0.464822   4 C  py        

 Vector   93  Occ=0.000000D+00  E= 1.562536D-01
              MO Center=  4.6D-01, -7.9D-01, -7.7D-01, r^2= 1.3D+01
   Bfn.  Coefficient  Atom+Function         Bfn.  Coefficient  Atom+Function  
  ----- ------------  ---------------      ----- ------------  ---------------
   246      1.356394  17 C  s               334     -1.154786  37 H  s         
   328      0.641903  34 H  s               316     -0.607231  28 H  s         
   314      0.538212  27 H  s               126      0.528802   9 C  s         
     6     -0.505959   1 C  s                51     -0.494787   4 C  s         
    81      0.479704   6 C  s               338     -0.454644  39 H  s         

 Vector   94  Occ=0.000000D+00  E= 1.663987D-01
              MO Center= -4.1D-01, -2.1D-01, -4.3D-01, r^2= 1.4D+01
   Bfn.  Coefficient  Atom+Function         Bfn.  Coefficient  Atom+Function  
  ----- ------------  ---------------      ----- ------------  ---------------
   111      1.362791   8 C  s               171      1.155254  12 C  s         
   126     -0.827433   9 C  s               334     -0.795457  37 H  s         
   312     -0.726182  26 H  s               246      0.631445  17 C  s         
   216     -0.538625  15 C  s               324     -0.540131  32 H  s         
   316      0.536717  28 H  s               326     -0.525781  33 H  s         

 Vector   95  Occ=0.000000D+00  E= 1.681120D-01
              MO Center= -2.4D-03, -2.7D-01, -1.0D-01, r^2= 1.3D+01
   Bfn.  Coefficient  Atom+Function         Bfn.  Coefficient  Atom+Function  
  ----- ------------  ---------------      ----- ------------  ---------------
   338      0.811836  39 H  s               248     -0.714628  17 C  py        
   261     -0.673440  18 C  s               332     -0.646904  36 H  s         
   334     -0.649148  37 H  s               320      0.604985  30 H  s         
   326      0.587014  33 H  s               340      0.576102  40 H  s         
   141      0.549702  10 C  s               156     -0.478460  11 C  s         

 Vector   96  Occ=0.000000D+00  E= 1.751938D-01
              MO Center= -9.2D-01,  1.1D+00,  5.0D-01, r^2= 1.3D+01
   Bfn.  Coefficient  Atom+Function         Bfn.  Coefficient  Atom+Function  
  ----- ------------  ---------------      ----- ------------  ---------------
   342      1.056428  41 H  s               316     -0.949484  28 H  s         
   332      0.874648  36 H  s               261     -0.700334  18 C  s         
   263     -0.658962  18 C  py              219     -0.626324  15 C  pz        
   336     -0.538752  38 H  s               128      0.533023   9 C  py        
   126      0.517780   9 C  s               171      0.494834  12 C  s         

 Vector   97  Occ=0.000000D+00  E= 1.798490D-01
              MO Center= -4.2D-01, -3.3D-01,  6.0D-02, r^2= 1.1D+01
   Bfn.  Coefficient  Atom+Function         Bfn.  Coefficient  Atom+Function  
  ----- ------------  ---------------      ----- ------------  ---------------
    36      1.053257   3 C  s                51     -0.896912   4 C  s         
   246      0.849296  17 C  s                81      0.788309   6 C  s         
   344      0.763175  42 H  s               326      0.677040  33 H  s         
    52     -0.653106   4 C  px              340     -0.581473  40 H  s         
   111      0.550139   8 C  s               262      0.523508  18 C  px        

 Vector   98  Occ=0.000000D+00  E= 1.834555D-01
              MO Center=  2.4D-01,  5.2D-01, -3.5D-01, r^2= 1.3D+01
   Bfn.  Coefficient  Atom+Function         Bfn.  Coefficient  Atom+Function  
  ----- ------------  ---------------      ----- ------------  ---------------
   328      0.822807  34 H  s               334      0.683981  37 H  s         
   322      0.627248  31 H  s               219      0.580030  15 C  pz        
   332     -0.581222  36 H  s               126     -0.516178   9 C  s         
   310      0.511857  25 H  s               111      0.500615   8 C  s         
    66     -0.482453   5 C  s               186      0.477524  13 C  s         

 Vector   99  Occ=0.000000D+00  E= 1.872658D-01
              MO Center= -1.4D+00,  2.9D-02,  8.2D-02, r^2= 1.0D+01
   Bfn.  Coefficient  Atom+Function         Bfn.  Coefficient  Atom+Function  
  ----- ------------  ---------------      ----- ------------  ---------------
   126      1.216314   9 C  s               261     -0.968072  18 C  s         
    66      0.765342   5 C  s               342      0.757087  41 H  s         
   318      0.657632  29 H  s               111     -0.653342   8 C  s         
   320     -0.581508  30 H  s                96     -0.517035   7 C  s         
   336      0.514587  38 H  s               328      0.510466  34 H  s         

 Vector  100  Occ=0.000000D+00  E= 1.909088D-01
              MO Center= -5.3D-01,  1.6D+00,  6.1D-01, r^2= 1.2D+01
   Bfn.  Coefficient  Atom+Function         Bfn.  Coefficient  Atom+Function  
  ----- ------------  ---------------      ----- ------------  ---------------
   186      1.063133  13 C  s               322      0.887604  31 H  s         
   216     -0.882863  15 C  s                66      0.851872   5 C  s         
   332      0.814103  36 H  s               342     -0.805294  41 H  s         
   324     -0.772090  32 H  s               156     -0.760540  11 C  s         
   219     -0.579707  15 C  pz              263      0.558163  18 C  py        

 Vector  101  Occ=0.000000D+00  E= 1.937096D-01
              MO Center= -7.5D-01,  6.4D-02,  2.5D-01, r^2= 1.1D+01
   Bfn.  Coefficient  Atom+Function         Bfn.  Coefficient  Atom+Function  
  ----- ------------  ---------------      ----- ------------  ---------------
   261      1.139717  18 C  s               320      0.865398  30 H  s         
    51     -0.844861   4 C  s               156     -0.804662  11 C  s         
   318      0.764820  29 H  s               129     -0.687251   9 C  pz        
   340     -0.643112  40 H  s               144      0.619752  10 C  pz        
   216     -0.558287  15 C  s               111     -0.543632   8 C  s         

 Vector  102  Occ=0.000000D+00  E= 1.946622D-01
              MO Center= -6.5D-01,  5.7D-01, -2.9D-01, r^2= 1.3D+01
   Bfn.  Coefficient  Atom+Function         Bfn.  Coefficient  Atom+Function  
  ----- ------------  ---------------      ----- ------------  ---------------
   126     -1.254372   9 C  s                96      1.224428   7 C  s         
   246     -0.757078  17 C  s               330     -0.743234  35 H  s         
   261      0.705810  18 C  s               326      0.691022  33 H  s         
    36     -0.586588   3 C  s               111     -0.546154   8 C  s         
   336      0.524479  38 H  s               186      0.502804  13 C  s         

 Vector  103  Occ=0.000000D+00  E= 1.996632D-01
              MO Center=  4.6D-01,  3.6D-01, -2.1D-01, r^2= 1.1D+01
   Bfn.  Coefficient  Atom+Function         Bfn.  Coefficient  Atom+Function  
  ----- ------------  ---------------      ----- ------------  ---------------
   186      1.527141  13 C  s               216     -1.217276  15 C  s         
   302     -0.683740  21 H  s               246     -0.674026  17 C  s         
   338      0.667174  39 H  s                54     -0.628216   4 C  pz        
   156     -0.598440  11 C  s               111      0.525025   8 C  s         
   308      0.519482  24 H  s                96     -0.497294   7 C  s         

 Vector  104  Occ=0.000000D+00  E= 2.065113D-01
              MO Center= -1.7D-01,  9.7D-01, -4.8D-02, r^2= 1.0D+01
   Bfn.  Coefficient  Atom+Function         Bfn.  Coefficient  Atom+Function  
  ----- ------------  ---------------      ----- ------------  ---------------
   111      0.864131   8 C  s               324      0.790832  32 H  s         
   172     -0.734436  12 C  px                6      0.691473   1 C  s         
   189      0.679971  13 C  pz              126     -0.658677   9 C  s         
   326     -0.646015  33 H  s               158     -0.563946  11 C  py        
   320     -0.535379  30 H  s               174     -0.507983  12 C  pz        

 Vector  105  Occ=0.000000D+00  E= 2.158245D-01
              MO Center= -4.4D-01,  1.1D+00,  1.0D-01, r^2= 1.0D+01
   Bfn.  Coefficient  Atom+Function         Bfn.  Coefficient  Atom+Function  
  ----- ------------  ---------------      ----- ------------  ---------------
   141      1.276345  10 C  s               171     -1.155817  12 C  s         
   126     -1.062708   9 C  s               186      1.066610  13 C  s         
   172     -0.879256  12 C  px              188      0.737686  13 C  py        
    96      0.674834   7 C  s               159      0.654783  11 C  pz        
   142     -0.570404  10 C  px              187     -0.569353  13 C  px        

 Vector  106  Occ=0.000000D+00  E= 2.235181D-01
              MO Center= -1.2D-01, -1.1D+00, -1.9D-01, r^2= 9.6D+00
   Bfn.  Coefficient  Atom+Function         Bfn.  Coefficient  Atom+Function  
  ----- ------------  ---------------      ----- ------------  ---------------
    36      1.056775   3 C  s               308     -0.832985  24 H  s         
    54     -0.815479   4 C  pz              111     -0.674165   8 C  s         
    52     -0.579386   4 C  px              246     -0.546136  17 C  s         
   302     -0.524753  21 H  s               304      0.511237  22 H  s         
    37     -0.488563   3 C  px               98     -0.489645   7 C  py        

 Vector  107  Occ=0.000000D+00  E= 2.293483D-01
              MO Center= -1.4D-01,  2.4D-01, -5.1D-01, r^2= 1.1D+01
   Bfn.  Coefficient  Atom+Function         Bfn.  Coefficient  Atom+Function  
  ----- ------------  ---------------      ----- ------------  ---------------
    51      1.340534   4 C  s               141     -1.019648  10 C  s         
   186      0.775723  13 C  s               246     -0.758728  17 C  s         
    66     -0.679077   5 C  s               310     -0.659220  25 H  s         
   316     -0.657226  28 H  s               128      0.634986   9 C  py        
   216     -0.622857  15 C  s               217      0.619797  15 C  px        

 Vector  108  Occ=0.000000D+00  E= 2.295526D-01
              MO Center= -1.2D+00, -5.4D-01, -6.1D-01, r^2= 1.0D+01
   Bfn.  Coefficient  Atom+Function         Bfn.  Coefficient  Atom+Function  
  ----- ------------  ---------------      ----- ------------  ---------------
   314      1.012632  27 H  s               126      0.970853   9 C  s         
   310     -0.947452  25 H  s                96      0.904309   7 C  s         
    51     -0.874844   4 C  s               249      0.626011  17 C  pz        
   171      0.618237  12 C  s                69      0.607628   5 C  pz        
   316     -0.597256  28 H  s                97      0.550585   7 C  px        

 Vector  109  Occ=0.000000D+00  E= 2.369279D-01
              MO Center= -5.2D-02,  8.9D-01, -4.3D-02, r^2= 1.3D+01
   Bfn.  Coefficient  Atom+Function         Bfn.  Coefficient  Atom+Function  
  ----- ------------  ---------------      ----- ------------  ---------------
   186      1.215889  13 C  s               187      0.962702  13 C  px        
   218      0.962037  15 C  py              216     -0.785559  15 C  s         
   261     -0.717117  18 C  s               217      0.682656  15 C  px        
   156      0.622275  11 C  s               324      0.611702  32 H  s         
   310      0.603999  25 H  s               340      0.605369  40 H  s         

 Vector  110  Occ=0.000000D+00  E= 2.543587D-01
              MO Center= -2.9D-01,  3.3D-01,  1.6D-01, r^2= 9.0D+00
   Bfn.  Coefficient  Atom+Function         Bfn.  Coefficient  Atom+Function  
  ----- ------------  ---------------      ----- ------------  ---------------
   141      1.879668  10 C  s                66     -1.030917   5 C  s         
   156     -1.023230  11 C  s                81     -1.004136   6 C  s         
   171      0.978846  12 C  s               187      0.920923  13 C  px        
   261      0.880846  18 C  s                 6     -0.806280   1 C  s         
   142      0.771995  10 C  px               51      0.762539   4 C  s         

 Vector  111  Occ=0.000000D+00  E= 2.555686D-01
              MO Center= -9.8D-01, -4.8D-01, -5.4D-02, r^2= 9.7D+00
   Bfn.  Coefficient  Atom+Function         Bfn.  Coefficient  Atom+Function  
  ----- ------------  ---------------      ----- ------------  ---------------
    96      0.994830   7 C  s               186     -0.853873  13 C  s         
   113      0.725510   8 C  py               51      0.721532   4 C  s         
    99      0.681579   7 C  pz              318      0.676851  29 H  s         
    68      0.672357   5 C  py              344     -0.663600  42 H  s         
   314     -0.647475  27 H  s                21     -0.631134   2 O  s         

 Vector  112  Occ=0.000000D+00  E= 2.643294D-01
              MO Center= -2.8D-01,  1.7D-01, -9.2D-02, r^2= 9.6D+00
   Bfn.  Coefficient  Atom+Function         Bfn.  Coefficient  Atom+Function  
  ----- ------------  ---------------      ----- ------------  ---------------
    81      1.538891   6 C  s               186     -1.179156  13 C  s         
    68     -0.930505   5 C  py              172      0.840788  12 C  px        
   171      0.773184  12 C  s               246     -0.749737  17 C  s         
   187      0.707192  13 C  px               36      0.674871   3 C  s         
   142     -0.667298  10 C  px                7      0.633422   1 C  px        

 Vector  113  Occ=0.000000D+00  E= 2.684537D-01
              MO Center= -5.6D-01,  1.6D-02,  5.2D-02, r^2= 9.0D+00
   Bfn.  Coefficient  Atom+Function         Bfn.  Coefficient  Atom+Function  
  ----- ------------  ---------------      ----- ------------  ---------------
    81      1.690774   6 C  s                 6     -1.274291   1 C  s         
    67     -1.060185   5 C  px              156     -0.856062  11 C  s         
    51      0.713637   4 C  s               143      0.682779  10 C  py        
    53      0.640048   4 C  py              312      0.636508  26 H  s         
   172     -0.600881  12 C  px              302      0.581072  21 H  s         

 Vector  114  Occ=0.000000D+00  E= 2.733022D-01
              MO Center= -6.2D-01, -1.3D-01, -1.5D-02, r^2= 9.7D+00
   Bfn.  Coefficient  Atom+Function         Bfn.  Coefficient  Atom+Function  
  ----- ------------  ---------------      ----- ------------  ---------------
   141      1.282227  10 C  s                83     -1.034870   6 C  py        
     8      0.825591   1 C  py              129      0.822399   9 C  pz        
   312      0.798478  26 H  s               156     -0.768698  11 C  s         
    81     -0.691153   6 C  s               112      0.694130   8 C  px        
     6      0.639247   1 C  s                66     -0.641384   5 C  s         

 Vector  115  Occ=0.000000D+00  E= 2.846832D-01
              MO Center= -5.1D-01,  2.3D-01,  4.1D-01, r^2= 9.5D+00
   Bfn.  Coefficient  Atom+Function         Bfn.  Coefficient  Atom+Function  
  ----- ------------  ---------------      ----- ------------  ---------------
    66      2.143817   5 C  s                81     -1.327903   6 C  s         
   171      1.166861  12 C  s               156     -1.152010  11 C  s         
   173     -1.057973  12 C  py               36      0.812764   3 C  s         
   189     -0.803801  13 C  pz               83      0.783788   6 C  py        
   306     -0.785766  23 H  s               201      0.688791  14 O  s         

 Vector  116  Occ=0.000000D+00  E= 2.997272D-01
              MO Center=  4.2D-01, -5.7D-01, -3.8D-01, r^2= 7.9D+00
   Bfn.  Coefficient  Atom+Function         Bfn.  Coefficient  Atom+Function  
  ----- ------------  ---------------      ----- ------------  ---------------
     6      1.566184   1 C  s                82     -1.177265   6 C  px        
    54      1.017570   4 C  pz              143      1.005744  10 C  py        
   302     -0.902658  21 H  s               338      0.864061  39 H  s         
   249      0.807016  17 C  pz               69     -0.773587   5 C  pz        
     9     -0.767762   1 C  pz              156     -0.767217  11 C  s         

 Vector  117  Occ=0.000000D+00  E= 3.090122D-01
              MO Center= -1.1D+00,  4.4D-02,  3.6D-01, r^2= 8.7D+00
   Bfn.  Coefficient  Atom+Function         Bfn.  Coefficient  Atom+Function  
  ----- ------------  ---------------      ----- ------------  ---------------
   126      1.212612   9 C  s                67      1.168326   5 C  px        
   141     -1.142482  10 C  s                96      1.086036   7 C  s         
   158     -1.068604  11 C  py               99      0.984312   7 C  pz        
   111     -0.970156   8 C  s               306      0.948856  23 H  s         
   264      0.923515  18 C  pz              128     -0.691930   9 C  py        

 Vector  118  Occ=0.000000D+00  E= 3.222772D-01
              MO Center=  1.2D-01, -2.5D-01,  1.8D-01, r^2= 9.5D+00
   Bfn.  Coefficient  Atom+Function         Bfn.  Coefficient  Atom+Function  
  ----- ------------  ---------------      ----- ------------  ---------------
    66      1.148576   5 C  s               156      1.112324  11 C  s         
    81     -1.101149   6 C  s               231     -1.064084  16 O  s         
    36      1.031977   3 C  s               171     -1.020451  12 C  s         
   186      0.833635  13 C  s               126     -0.826591   9 C  s         
   129      0.819591   9 C  pz               38     -0.792598   3 C  py        

 Vector  119  Occ=0.000000D+00  E= 3.479989D-01
              MO Center= -9.8D-01, -3.8D-01, -4.9D-02, r^2= 7.2D+00
   Bfn.  Coefficient  Atom+Function         Bfn.  Coefficient  Atom+Function  
  ----- ------------  ---------------      ----- ------------  ---------------
   142     -1.581820  10 C  px               83      1.476627   6 C  py        
   127     -1.280816   9 C  px               66      1.096302   5 C  s         
   126     -1.080701   9 C  s                68      1.019406   5 C  py        
   141      0.900468  10 C  s               128     -0.855069   9 C  py        
   112      0.850814   8 C  px               96     -0.807074   7 C  s         

 Vector  120  Occ=0.000000D+00  E= 3.575859D-01
              MO Center=  2.7D-01, -9.9D-01,  3.4D-01, r^2= 8.5D+00
   Bfn.  Coefficient  Atom+Function         Bfn.  Coefficient  Atom+Function  
  ----- ------------  ---------------      ----- ------------  ---------------
    39      1.188637   3 C  pz               82     -1.106976   6 C  px        
    51      0.994305   4 C  s                52      0.830399   4 C  px        
   143      0.812215  10 C  py              231     -0.783242  16 O  s         
     9     -0.772304   1 C  pz              113     -0.686379   8 C  py        
   156     -0.676952  11 C  s               144      0.673311  10 C  pz        

 Vector  121  Occ=0.000000D+00  E= 3.682549D-01
              MO Center= -3.0D-01, -7.0D-01, -7.1D-03, r^2= 7.5D+00
   Bfn.  Coefficient  Atom+Function         Bfn.  Coefficient  Atom+Function  
  ----- ------------  ---------------      ----- ------------  ---------------
    96     -1.493428   7 C  s                82      1.365208   6 C  px        
    67     -1.295407   5 C  px               51      1.234806   4 C  s         
    54      1.133256   4 C  pz              111      1.085314   8 C  s         
   143     -1.018299  10 C  py               69     -0.938765   5 C  pz        
    99     -0.912876   7 C  pz                6     -0.892158   1 C  s         

 Vector  122  Occ=0.000000D+00  E= 3.861142D-01
              MO Center=  6.1D-01, -1.6D+00,  2.5D-01, r^2= 6.5D+00
   Bfn.  Coefficient  Atom+Function         Bfn.  Coefficient  Atom+Function  
  ----- ------------  ---------------      ----- ------------  ---------------
   231      1.781206  16 O  s                38      1.635837   3 C  py        
    66      1.450799   5 C  s                37     -1.356555   3 C  px        
    51     -1.247499   4 C  s                68     -1.160041   5 C  py        
    52      1.104924   4 C  px               53     -1.073849   4 C  py        
    97     -0.906868   7 C  px               36     -0.686053   3 C  s         

 Vector  123  Occ=0.000000D+00  E= 4.813320D-01
              MO Center= -8.4D-01,  6.6D-01,  4.0D-01, r^2= 9.0D+00
   Bfn.  Coefficient  Atom+Function         Bfn.  Coefficient  Atom+Function  
  ----- ------------  ---------------      ----- ------------  ---------------
   188      0.494120  13 C  py              173     -0.476634  12 C  py        
    81      0.443350   6 C  s               156     -0.438006  11 C  s         
   158      0.435978  11 C  py              217      0.374398  15 C  px        
   111      0.367087   8 C  s               262     -0.363707  18 C  px        
   113      0.359797   8 C  py               80      0.351146   6 C  pz        

 Vector  124  Occ=0.000000D+00  E= 4.945438D-01
              MO Center= -3.1D-01, -6.9D-01, -3.6D-01, r^2= 9.7D+00
   Bfn.  Coefficient  Atom+Function         Bfn.  Coefficient  Atom+Function  
  ----- ------------  ---------------      ----- ------------  ---------------
   126      0.562092   9 C  s               263      0.454676  18 C  py        
   111     -0.447894   8 C  s               112     -0.436962   8 C  px        
   248      0.436376  17 C  py               66     -0.432777   5 C  s         
     9     -0.423475   1 C  pz               96      0.399630   7 C  s         
   247     -0.373837  17 C  px               97      0.369897   7 C  px        

 Vector  125  Occ=0.000000D+00  E= 4.980968D-01
              MO Center= -2.1D-01, -9.1D-01,  3.0D-02, r^2= 8.6D+00
   Bfn.  Coefficient  Atom+Function         Bfn.  Coefficient  Atom+Function  
  ----- ------------  ---------------      ----- ------------  ---------------
     9      0.595151   1 C  pz                7      0.587428   1 C  px        
    39      0.534479   3 C  pz               81      0.480067   6 C  s         
    67      0.451683   5 C  px               21     -0.428476   2 O  s         
   249     -0.376405  17 C  pz              143     -0.371707  10 C  py        
    54      0.355407   4 C  pz                8      0.338784   1 C  py        

 Vector  126  Occ=0.000000D+00  E= 5.140909D-01
              MO Center=  7.0D-01, -1.2D+00, -3.8D-01, r^2= 7.8D+00
   Bfn.  Coefficient  Atom+Function         Bfn.  Coefficient  Atom+Function  
  ----- ------------  ---------------      ----- ------------  ---------------
     8      0.777453   1 C  py              247     -0.669693  17 C  px        
    39      0.664857   3 C  pz               52      0.647864   4 C  px        
    51      0.583255   4 C  s                81     -0.569032   6 C  s         
    36     -0.518207   3 C  s                83     -0.452811   6 C  py        
   248     -0.389251  17 C  py               97      0.370478   7 C  px        


 center of mass
 --------------
 x =   0.09836677 y =  -0.01777959 z =   0.01728855

 moments of inertia (a.u.)
 ------------------
        4816.910007691825           0.000000000000          -0.000000000000
           0.000000000000        4009.504986337069          -0.000000000001
          -0.000000000000          -0.000000000001        6535.077182134079

     Multipole analysis of the density
     ---------------------------------

     L   x y z        total         alpha         beta         nuclear
     -   - - -        -----         -----         ----         -------
     0   0 0 0     -0.000000    -76.000000    -76.000000    152.000000

     1   1 0 0     -1.389628     -0.694814     -0.694814     -0.000000
     1   0 1 0      0.685741      0.342870      0.342870      0.000000
     1   0 0 1     -0.505114     -0.252557     -0.252557     -0.000000

     2   2 0 0    -90.152798   -861.106867   -861.106867   1632.060936
     2   1 1 0      6.395263    -14.678742    -14.678742     35.752747
     2   1 0 1     -4.996458     17.910152     17.910152    -40.816763
     2   0 2 0    -85.734882  -1077.174349  -1077.174349   2068.613815
     2   0 1 1      6.169902    -18.303699    -18.303699     42.777301
     2   0 0 2    -94.771205   -374.913683   -374.913683    655.056161


          -----------------------
          Electric field gradient
          -----------------------

 1 a.u. = 0.324123 10**(16) esu/cm**3  ( or statvolts/cm**2 ) = 0.97174 10**(22) v/m**2 


 ------------------------------------------------------------
   Atom      X         Y         Z
 ------------------------------------------------------------
    1 C    2.25811   0.25843   0.78623
 ------------------------------------------------------------

 Electric field gradient in molecular frame (a.u.)
         XX             YY             ZZ             XY             XZ             YZ
 ------------------------------------------------------------------------------------------
        0.304967      -0.267742      -0.037225      -0.016434      -0.124963       0.103185

 Principal components (a.u.) and orientation 
 of principal axis w.r.t. absolute frame                      Asymmetry parameter eta
 --------------------------------------------------------------------------------------
        0.349543      -0.308698      -0.040845                       0.766295

        0.942152      -0.051687       0.331176
       -0.079513       0.925371       0.370628
       -0.325618      -0.375521       0.867731
  

 ------------------------------------------------------------
   Atom      X         Y         Z
 ------------------------------------------------------------
    2 O    2.73910  -1.63339   2.64158
 ------------------------------------------------------------

 Electric field gradient in molecular frame (a.u.)
         XX             YY             ZZ             XY             XZ             YZ
 ------------------------------------------------------------------------------------------
        1.315424      -1.446382       0.130958       0.555975       0.014810       0.365407

 Principal components (a.u.) and orientation 
 of principal axis w.r.t. absolute frame                      Asymmetry parameter eta
 --------------------------------------------------------------------------------------
       -1.626287       1.428771       0.197515                       0.757096

       -0.181038       0.978003      -0.103616
        0.963182       0.197608       0.182296
       -0.198761       0.066798       0.977769
  

 ------------------------------------------------------------
   Atom      X         Y         Z
 ------------------------------------------------------------
    3 C    3.10410  -3.97544   1.59921
 ------------------------------------------------------------

 Electric field gradient in molecular frame (a.u.)
         XX             YY             ZZ             XY             XZ             YZ
 ------------------------------------------------------------------------------------------
       -0.031820      -0.043363       0.075184      -0.126485       0.339807      -0.009494

 Principal components (a.u.) and orientation 
 of principal axis w.r.t. absolute frame                      Asymmetry parameter eta
 --------------------------------------------------------------------------------------
        0.384854      -0.349734      -0.035120                       0.817489

        0.655392       0.750265      -0.086970
       -0.209674       0.291355       0.933354
        0.725602      -0.593477       0.348263
  

 ------------------------------------------------------------
   Atom      X         Y         Z
 ------------------------------------------------------------
    4 C    1.45346  -4.58244  -0.70750
 ------------------------------------------------------------

 Electric field gradient in molecular frame (a.u.)
         XX             YY             ZZ             XY             XZ             YZ
 ------------------------------------------------------------------------------------------
       -0.021630       0.047364      -0.025735      -0.003296      -0.042633      -0.030872

 Principal components (a.u.) and orientation 
 of principal axis w.r.t. absolute frame                      Asymmetry parameter eta
 --------------------------------------------------------------------------------------
       -0.071634       0.060710       0.010923                       0.695020

        0.642396       0.174496       0.746243
        0.209071       0.896896      -0.389700
        0.737304      -0.406360      -0.539680
  

 ------------------------------------------------------------
   Atom      X         Y         Z
 ------------------------------------------------------------
    5 C   -0.90302  -2.90083  -0.54724
 ------------------------------------------------------------

 Electric field gradient in molecular frame (a.u.)
         XX             YY             ZZ             XY             XZ             YZ
 ------------------------------------------------------------------------------------------
        0.022854      -0.088977       0.066123      -0.007321       0.005293       0.015726

 Principal components (a.u.) and orientation 
 of principal axis w.r.t. absolute frame                      Asymmetry parameter eta
 --------------------------------------------------------------------------------------
       -0.091091       0.068159       0.022932                       0.496496

        0.068489       0.100462       0.992581
        0.992467       0.094440      -0.078040
       -0.101580       0.990449      -0.093237
  

 ------------------------------------------------------------
   Atom      X         Y         Z
 ------------------------------------------------------------
    6 C   -0.31074  -0.04282  -0.55681
 ------------------------------------------------------------

 Electric field gradient in molecular frame (a.u.)
         XX             YY             ZZ             XY             XZ             YZ
 ------------------------------------------------------------------------------------------
        0.118208       0.148175      -0.266383      -0.041014       0.103756       0.171987

 Principal components (a.u.) and orientation 
 of principal axis w.r.t. absolute frame                      Asymmetry parameter eta
 --------------------------------------------------------------------------------------
       -0.354741       0.210400       0.144341                       0.186218

       -0.229508      -0.048575       0.972094
       -0.331649       0.942887      -0.031185
        0.915060       0.329551       0.232510
  

 ------------------------------------------------------------
   Atom      X         Y         Z
 ------------------------------------------------------------
    7 C   -3.07713  -3.53397  -2.30475
 ------------------------------------------------------------

 Electric field gradient in molecular frame (a.u.)
         XX             YY             ZZ             XY             XZ             YZ
 ------------------------------------------------------------------------------------------
       -0.034203       0.019406       0.014796      -0.000091      -0.022017      -0.033112

 Principal components (a.u.) and orientation 
 of principal axis w.r.t. absolute frame                      Asymmetry parameter eta
 --------------------------------------------------------------------------------------
        0.052974      -0.045438      -0.007536                       0.715482

       -0.176319       0.867871      -0.464448
       -0.691014       0.226895       0.686308
        0.701007       0.441949       0.559705
  

 ------------------------------------------------------------
   Atom      X         Y         Z
 ------------------------------------------------------------
    8 C   -5.52329  -2.28008  -1.36534
 ------------------------------------------------------------

 Electric field gradient in molecular frame (a.u.)
         XX             YY             ZZ             XY             XZ             YZ
 ------------------------------------------------------------------------------------------
       -0.018319      -0.002910       0.021229       0.010329       0.009186      -0.042050

 Principal components (a.u.) and orientation 
 of principal axis w.r.t. absolute frame                      Asymmetry parameter eta
 --------------------------------------------------------------------------------------
        0.052925      -0.042457      -0.010469                       0.604390

        0.016236      -0.495929       0.868211
       -0.599589       0.690047       0.405373
        0.800143       0.527152       0.286150
  

 ------------------------------------------------------------
   Atom      X         Y         Z
 ------------------------------------------------------------
    9 C   -5.19306  -0.11722   0.58431
 ------------------------------------------------------------

 Electric field gradient in molecular frame (a.u.)
         XX             YY             ZZ             XY             XZ             YZ
 ------------------------------------------------------------------------------------------
       -0.000138       0.016117      -0.015978      -0.030692       0.012041      -0.010374

 Principal components (a.u.) and orientation 
 of principal axis w.r.t. absolute frame                      Asymmetry parameter eta
 --------------------------------------------------------------------------------------
        0.043802      -0.025530      -0.018272                       0.165710

       -0.599627       0.759365       0.252613
        0.759384       0.440279       0.479052
       -0.252555      -0.479082       0.840652
  

 ------------------------------------------------------------
   Atom      X         Y         Z
 ------------------------------------------------------------
   10 C   -2.79522   1.48261   0.03463
 ------------------------------------------------------------

 Electric field gradient in molecular frame (a.u.)
         XX             YY             ZZ             XY             XZ             YZ
 ------------------------------------------------------------------------------------------
       -0.085682      -0.007400       0.093082       0.060286      -0.008885      -0.014385

 Principal components (a.u.) and orientation 
 of principal axis w.r.t. absolute frame                      Asymmetry parameter eta
 --------------------------------------------------------------------------------------
       -0.118423       0.097060       0.021363                       0.639202

        0.879034      -0.113073       0.463156
       -0.476738      -0.199297       0.856155
        0.004502       0.973394       0.229095
  

 ------------------------------------------------------------
   Atom      X         Y         Z
 ------------------------------------------------------------
   11 C   -2.43997   3.67436   1.87298
 ------------------------------------------------------------

 Electric field gradient in molecular frame (a.u.)
         XX             YY             ZZ             XY             XZ             YZ
 ------------------------------------------------------------------------------------------
        0.014800      -0.023313       0.008513      -0.017078       0.028710      -0.014314

 Principal components (a.u.) and orientation 
 of principal axis w.r.t. absolute frame                      Asymmetry parameter eta
 --------------------------------------------------------------------------------------
        0.047539      -0.030352      -0.017188                       0.276898

        0.712608       0.258803      -0.652082
       -0.299899       0.952641       0.050355
        0.634232       0.159676       0.756474
  

 ------------------------------------------------------------
   Atom      X         Y         Z
 ------------------------------------------------------------
   12 C   -0.65644   5.66064   0.76217
 ------------------------------------------------------------

 Electric field gradient in molecular frame (a.u.)
         XX             YY             ZZ             XY             XZ             YZ
 ------------------------------------------------------------------------------------------
       -0.019411      -0.007258       0.026669       0.021801       0.029585       0.000392

 Principal components (a.u.) and orientation 
 of principal axis w.r.t. absolute frame                      Asymmetry parameter eta
 --------------------------------------------------------------------------------------
       -0.044356       0.043285       0.001071                       0.951694

        0.813502       0.476394       0.333562
       -0.474504       0.212099       0.854318
       -0.336244       0.853266      -0.398594
  

 ------------------------------------------------------------
   Atom      X         Y         Z
 ------------------------------------------------------------
   13 C    1.78569   4.47446  -0.25103
 ------------------------------------------------------------

 Electric field gradient in molecular frame (a.u.)
         XX             YY             ZZ             XY             XZ             YZ
 ------------------------------------------------------------------------------------------
        0.325433      -0.022371      -0.303062       0.086865      -0.206618       0.016488

 Principal components (a.u.) and orientation 
 of principal axis w.r.t. absolute frame                      Asymmetry parameter eta
 --------------------------------------------------------------------------------------
        0.401870      -0.369786      -0.032084                       0.840325

        0.944602       0.296500      -0.140765
        0.182816      -0.119104       0.975906
       -0.272591       0.947577       0.166711
  

 ------------------------------------------------------------
   Atom      X         Y         Z
 ------------------------------------------------------------
   14 O    2.68018   2.74598   1.62727
 ------------------------------------------------------------

 Electric field gradient in molecular frame (a.u.)
         XX             YY             ZZ             XY             XZ             YZ
 ------------------------------------------------------------------------------------------
        1.602842      -1.624291       0.021449       0.062438      -0.882982       0.464957

 Principal components (a.u.) and orientation 
 of principal axis w.r.t. absolute frame                      Asymmetry parameter eta
 --------------------------------------------------------------------------------------
        2.002384      -1.773544      -0.228841                       0.771432

        0.909434      -0.094167       0.405046
       -0.037440       0.951527       0.305279
       -0.414159      -0.292796       0.861825
  

 ------------------------------------------------------------
   Atom      X         Y         Z
 ------------------------------------------------------------
   15 C    3.80842   6.52701  -0.50625
 ------------------------------------------------------------

 Electric field gradient in molecular frame (a.u.)
         XX             YY             ZZ             XY             XZ             YZ
 ------------------------------------------------------------------------------------------
       -0.027266      -0.012340       0.039606      -0.071354      -0.006629       0.000979

 Principal components (a.u.) and orientation 
 of principal axis w.r.t. absolute frame                      Asymmetry parameter eta
 --------------------------------------------------------------------------------------
       -0.091685       0.053831       0.037854                       0.174260

        0.743365      -0.635963       0.207266
        0.668094       0.690859      -0.276342
        0.032552       0.343896       0.938443
  

 ------------------------------------------------------------
   Atom      X         Y         Z
 ------------------------------------------------------------
   16 O    4.57909  -5.50380   2.52205
 ------------------------------------------------------------

 Electric field gradient in molecular frame (a.u.)
         XX             YY             ZZ             XY             XZ             YZ
 ------------------------------------------------------------------------------------------
       -0.685871       0.297442       0.388429       0.443120       0.650169       1.088120

 Principal components (a.u.) and orientation 
 of principal axis w.r.t. absolute frame                      Asymmetry parameter eta
 --------------------------------------------------------------------------------------
        1.686552      -1.000184      -0.686368                       0.186070

        0.311654       0.856066      -0.412338
        0.645565       0.127656       0.752961
        0.697222      -0.500854      -0.512862
  

 ------------------------------------------------------------
   Atom      X         Y         Z
 ------------------------------------------------------------
   17 C    2.90930  -4.53933  -3.18431
 ------------------------------------------------------------

 Electric field gradient in molecular frame (a.u.)
         XX             YY             ZZ             XY             XZ             YZ
 ------------------------------------------------------------------------------------------
        0.006184       0.057298      -0.063483      -0.004095       0.051875      -0.010699

 Principal components (a.u.) and orientation 
 of principal axis w.r.t. absolute frame                      Asymmetry parameter eta
 --------------------------------------------------------------------------------------
       -0.091515       0.060477       0.031038                       0.321678

       -0.466700      -0.249949       0.848361
        0.050639       0.950108       0.307784
        0.882965      -0.186603       0.430758
  

 ------------------------------------------------------------
   Atom      X         Y         Z
 ------------------------------------------------------------
   18 C   -5.45881  -0.98744   3.33848
 ------------------------------------------------------------

 Electric field gradient in molecular frame (a.u.)
         XX             YY             ZZ             XY             XZ             YZ
 ------------------------------------------------------------------------------------------
        0.006817       0.009514      -0.016331      -0.000381       0.007894       0.021731

 Principal components (a.u.) and orientation 
 of principal axis w.r.t. absolute frame                      Asymmetry parameter eta
 --------------------------------------------------------------------------------------
       -0.030049       0.022728       0.007321                       0.512755

       -0.189036       0.232305       0.954096
       -0.474158       0.829244      -0.295851
        0.859907       0.508319       0.046608
  

 ------------------------------------------------------------
   Atom      X         Y         Z
 ------------------------------------------------------------
   19 O    1.42018   3.52248  -2.81408
 ------------------------------------------------------------

 Electric field gradient in molecular frame (a.u.)
         XX             YY             ZZ             XY             XZ             YZ
 ------------------------------------------------------------------------------------------
        1.908938      -1.686117      -0.222820      -1.864926      -0.281726      -0.521891

 Principal components (a.u.) and orientation 
 of principal axis w.r.t. absolute frame                      Asymmetry parameter eta
 --------------------------------------------------------------------------------------
        2.702658      -2.624027      -0.078631                       0.941812

        0.921006       0.382119      -0.075717
       -0.389071       0.892710      -0.227360
       -0.019285       0.238859       0.970863
  

 ------------------------------------------------------------
   Atom      X         Y         Z
 ------------------------------------------------------------
   20 O    0.36453   0.89829  -3.02773
 ------------------------------------------------------------

 Electric field gradient in molecular frame (a.u.)
         XX             YY             ZZ             XY             XZ             YZ
 ------------------------------------------------------------------------------------------
        2.057626      -2.007493      -0.050134      -1.942849       0.299410      -0.008754

 Principal components (a.u.) and orientation 
 of principal axis w.r.t. absolute frame                      Asymmetry parameter eta
 --------------------------------------------------------------------------------------
        2.863964      -2.790604      -0.073361                       0.948770

        0.924495       0.373725      -0.075088
       -0.368883       0.926766       0.070925
        0.096096      -0.037871       0.994651
  

 ------------------------------------------------------------
   Atom      X         Y         Z
 ------------------------------------------------------------
   21 H    3.79893   0.00484  -0.58638
 ------------------------------------------------------------

 Electric field gradient in molecular frame (a.u.)
         XX             YY             ZZ             XY             XZ             YZ
 ------------------------------------------------------------------------------------------
       -0.064585       0.107697      -0.043111       0.043006       0.188892      -0.033367

 Principal components (a.u.) and orientation 
 of principal axis w.r.t. absolute frame                      Asymmetry parameter eta
 --------------------------------------------------------------------------------------
       -0.251224       0.136661       0.114563                       0.087963

        0.720148       0.691072      -0.061692
       -0.149278       0.241163       0.958935
       -0.677571       0.681366      -0.276835
  

 ------------------------------------------------------------
   Atom      X         Y         Z
 ------------------------------------------------------------
   22 H    0.80663  -6.53450  -0.40839
 ------------------------------------------------------------

 Electric field gradient in molecular frame (a.u.)
         XX             YY             ZZ             XY             XZ             YZ
 ------------------------------------------------------------------------------------------
        0.095033      -0.220854       0.125822      -0.120614       0.019389       0.054016

 Principal components (a.u.) and orientation 
 of principal axis w.r.t. absolute frame                      Asymmetry parameter eta
 --------------------------------------------------------------------------------------
       -0.269960       0.136327       0.133634                       0.009976

        0.317384       0.873313      -0.369584
        0.937380      -0.229954       0.261611
       -0.143481       0.429472       0.891609
  

 ------------------------------------------------------------
   Atom      X         Y         Z
 ------------------------------------------------------------
   23 H   -1.59527  -3.36441   1.34871
 ------------------------------------------------------------

 Electric field gradient in molecular frame (a.u.)
         XX             YY             ZZ             XY             XZ             YZ
 ------------------------------------------------------------------------------------------
        0.086644       0.118263      -0.204907      -0.024489       0.125842       0.079182

 Principal components (a.u.) and orientation 
 of principal axis w.r.t. absolute frame                      Asymmetry parameter eta
 --------------------------------------------------------------------------------------
       -0.269379       0.139402       0.129977                       0.034991

       -0.338651       0.511597       0.789673
       -0.208799       0.777477      -0.593239
        0.917452       0.365784       0.156472
  

 ------------------------------------------------------------
   Atom      X         Y         Z
 ------------------------------------------------------------
   24 H   -3.36703  -5.58282  -2.40974
 ------------------------------------------------------------

 Electric field gradient in molecular frame (a.u.)
         XX             YY             ZZ             XY             XZ             YZ
 ------------------------------------------------------------------------------------------
        0.130085      -0.273023       0.142938      -0.056756      -0.003689      -0.019321

 Principal components (a.u.) and orientation 
 of principal axis w.r.t. absolute frame                      Asymmetry parameter eta
 --------------------------------------------------------------------------------------
       -0.281770       0.144014       0.137756                       0.022208

        0.136777      -0.168248       0.976209
        0.989524      -0.022759      -0.142564
        0.046203       0.985482       0.163372
  

 ------------------------------------------------------------
   Atom      X         Y         Z
 ------------------------------------------------------------
   25 H   -2.66214  -2.90499  -4.23477
 ------------------------------------------------------------

 Electric field gradient in molecular frame (a.u.)
         XX             YY             ZZ             XY             XZ             YZ
 ------------------------------------------------------------------------------------------
        0.120218       0.103917      -0.224134      -0.024208       0.076291       0.117758

 Principal components (a.u.) and orientation 
 of principal axis w.r.t. absolute frame                      Asymmetry parameter eta
 --------------------------------------------------------------------------------------
       -0.278111       0.141829       0.136282                       0.019944

       -0.197001       0.056587       0.978769
       -0.300174       0.946907      -0.115162
        0.933320       0.316488       0.169555
  

 ------------------------------------------------------------
   Atom      X         Y         Z
 ------------------------------------------------------------
   26 H   -6.78258  -3.73314  -0.59038
 ------------------------------------------------------------

 Electric field gradient in molecular frame (a.u.)
         XX             YY             ZZ             XY             XZ             YZ
 ------------------------------------------------------------------------------------------
       -0.012655      -0.067535       0.080190      -0.177309       0.099661       0.109575

 Principal components (a.u.) and orientation 
 of principal axis w.r.t. absolute frame                      Asymmetry parameter eta
 --------------------------------------------------------------------------------------
       -0.280325       0.144277       0.136047                       0.029359

        0.604985       0.669788       0.430555
        0.699750      -0.189226      -0.688871
       -0.379925       0.718037      -0.583163
  

 ------------------------------------------------------------
   Atom      X         Y         Z
 ------------------------------------------------------------
   27 H   -6.51425  -1.52665  -3.02582
 ------------------------------------------------------------

 Electric field gradient in molecular frame (a.u.)
         XX             YY             ZZ             XY             XZ             YZ
 ------------------------------------------------------------------------------------------
        0.045014       0.082621      -0.127635       0.076362      -0.158409       0.120507

 Principal components (a.u.) and orientation 
 of principal axis w.r.t. absolute frame                      Asymmetry parameter eta
 --------------------------------------------------------------------------------------
       -0.278097       0.142881       0.135215                       0.027567

        0.477982       0.742576      -0.469162
       -0.367682       0.654230       0.660903
        0.797711      -0.143398       0.585743
  

 ------------------------------------------------------------
   Atom      X         Y         Z
 ------------------------------------------------------------
   28 H   -6.82868   1.13449   0.29077
 ------------------------------------------------------------

 Electric field gradient in molecular frame (a.u.)
         XX             YY             ZZ             XY             XZ             YZ
 ------------------------------------------------------------------------------------------
       -0.110664      -0.014366       0.125031       0.191846      -0.045684       0.036534

 Principal components (a.u.) and orientation 
 of principal axis w.r.t. absolute frame                      Asymmetry parameter eta
 --------------------------------------------------------------------------------------
       -0.268994       0.135548       0.133445                       0.007818

        0.779783       0.533361      -0.327819
       -0.608586       0.768617      -0.197107
        0.146838       0.353207       0.923950
  

 ------------------------------------------------------------
   Atom      X         Y         Z
 ------------------------------------------------------------
   29 H   -3.33748   2.41009  -1.75436
 ------------------------------------------------------------

 Electric field gradient in molecular frame (a.u.)
         XX             YY             ZZ             XY             XZ             YZ
 ------------------------------------------------------------------------------------------
        0.102054       0.053484      -0.155539       0.042386      -0.084110       0.146165

 Principal components (a.u.) and orientation 
 of principal axis w.r.t. absolute frame                      Asymmetry parameter eta
 --------------------------------------------------------------------------------------
       -0.255520       0.128931       0.126589                       0.009163

        0.254709      -0.329804       0.909039
       -0.441822       0.796501       0.412771
        0.860184       0.506770      -0.057161
  

 ------------------------------------------------------------
   Atom      X         Y         Z
 ------------------------------------------------------------
   30 H   -1.71334   2.98491   3.68694
 ------------------------------------------------------------

 Electric field gradient in molecular frame (a.u.)
         XX             YY             ZZ             XY             XZ             YZ
 ------------------------------------------------------------------------------------------
        0.092282       0.090251      -0.182533       0.047687      -0.128557       0.120552

 Principal components (a.u.) and orientation 
 of principal axis w.r.t. absolute frame                      Asymmetry parameter eta
 --------------------------------------------------------------------------------------
       -0.278832       0.143045       0.135787                       0.026029

        0.346568       0.931313       0.112011
       -0.331403       0.009856       0.943438
        0.877532      -0.364086       0.312056
  

 ------------------------------------------------------------
   Atom      X         Y         Z
 ------------------------------------------------------------
   31 H   -4.25692   4.58798   2.27412
 ------------------------------------------------------------

 Electric field gradient in molecular frame (a.u.)
         XX             YY             ZZ             XY             XZ             YZ
 ------------------------------------------------------------------------------------------
       -0.186172       0.058215       0.127957       0.160925       0.071042      -0.036052

 Principal components (a.u.) and orientation 
 of principal axis w.r.t. absolute frame                      Asymmetry parameter eta
 --------------------------------------------------------------------------------------
       -0.281536       0.143544       0.137992                       0.019720

        0.879123       0.113235       0.462948
       -0.436665      -0.197831       0.877602
       -0.190961       0.973674       0.124472
  

 ------------------------------------------------------------
   Atom      X         Y         Z
 ------------------------------------------------------------
   32 H   -0.23527   7.01048   2.27860
 ------------------------------------------------------------

 Electric field gradient in molecular frame (a.u.)
         XX             YY             ZZ             XY             XZ             YZ
 ------------------------------------------------------------------------------------------
        0.116352      -0.036301      -0.080051      -0.059305      -0.062448      -0.200856

 Principal components (a.u.) and orientation 
 of principal axis w.r.t. absolute frame                      Asymmetry parameter eta
 --------------------------------------------------------------------------------------
       -0.278967       0.144479       0.134489                       0.035810

        0.212785      -0.241672       0.946740
        0.653357       0.755648       0.046047
        0.726531      -0.608761      -0.318689
  

 ------------------------------------------------------------
   Atom      X         Y         Z
 ------------------------------------------------------------
   33 H   -1.62312   6.70055  -0.74818
 ------------------------------------------------------------

 Electric field gradient in molecular frame (a.u.)
         XX             YY             ZZ             XY             XZ             YZ
 ------------------------------------------------------------------------------------------
        0.046293       0.035978      -0.082271       0.097170      -0.140431       0.155867

 Principal components (a.u.) and orientation 
 of principal axis w.r.t. absolute frame                      Asymmetry parameter eta
 --------------------------------------------------------------------------------------
       -0.279394       0.143562       0.135832                       0.027668

        0.464378       0.020496       0.885400
       -0.503257       0.828748       0.244765
        0.728756       0.559247      -0.395167
  

 ------------------------------------------------------------
   Atom      X         Y         Z
 ------------------------------------------------------------
   34 H    5.56844   5.70769  -1.23076
 ------------------------------------------------------------

 Electric field gradient in molecular frame (a.u.)
         XX             YY             ZZ             XY             XZ             YZ
 ------------------------------------------------------------------------------------------
       -0.165142       0.070997       0.094145       0.141447       0.127469      -0.060235

 Principal components (a.u.) and orientation 
 of principal axis w.r.t. absolute frame                      Asymmetry parameter eta
 --------------------------------------------------------------------------------------
       -0.283898       0.146749       0.137150                       0.033811

        0.848479       0.293680       0.440267
       -0.397476      -0.195640       0.896514
       -0.349422       0.935669       0.049266
  

 ------------------------------------------------------------
   Atom      X         Y         Z
 ------------------------------------------------------------
   35 H    3.22708   8.00025  -1.83888
 ------------------------------------------------------------

 Electric field gradient in molecular frame (a.u.)
         XX             YY             ZZ             XY             XZ             YZ
 ------------------------------------------------------------------------------------------
        0.104956      -0.075372      -0.029584       0.084030      -0.080020       0.198021

 Principal components (a.u.) and orientation 
 of principal axis w.r.t. absolute frame                      Asymmetry parameter eta
 --------------------------------------------------------------------------------------
       -0.286205       0.148367       0.137837                       0.036791

       -0.284273      -0.362825       0.887438
        0.714126       0.537469       0.448498
       -0.639697       0.761239       0.106315
  

 ------------------------------------------------------------
   Atom      X         Y         Z
 ------------------------------------------------------------
   36 H    4.25161   7.39538   1.31971
 ------------------------------------------------------------

 Electric field gradient in molecular frame (a.u.)
         XX             YY             ZZ             XY             XZ             YZ
 ------------------------------------------------------------------------------------------
        0.123589       0.069710      -0.193299      -0.041063      -0.074689      -0.158925

 Principal components (a.u.) and orientation 
 of principal axis w.r.t. absolute frame                      Asymmetry parameter eta
 --------------------------------------------------------------------------------------
       -0.285753       0.148365       0.137388                       0.038412

        0.203492      -0.582361       0.787049
        0.419113       0.778306       0.467530
        0.884836      -0.234723      -0.402454
  

 ------------------------------------------------------------
   Atom      X         Y         Z
 ------------------------------------------------------------
   37 H    4.47950  -5.88750  -3.11274
 ------------------------------------------------------------

 Electric field gradient in molecular frame (a.u.)
         XX             YY             ZZ             XY             XZ             YZ
 ------------------------------------------------------------------------------------------
       -0.100631      -0.038618       0.139249       0.211748      -0.008463       0.010155

 Principal components (a.u.) and orientation 
 of principal axis w.r.t. absolute frame                      Asymmetry parameter eta
 --------------------------------------------------------------------------------------
       -0.284033       0.145212       0.138821                       0.022500

        0.756140       0.601652      -0.257424
       -0.653685       0.712925      -0.253841
        0.030800       0.360213       0.932361
  

 ------------------------------------------------------------
   Atom      X         Y         Z
 ------------------------------------------------------------
   38 H    1.68937  -5.07828  -4.76531
 ------------------------------------------------------------

 Electric field gradient in molecular frame (a.u.)
         XX             YY             ZZ             XY             XZ             YZ
 ------------------------------------------------------------------------------------------
       -0.010263       0.119579      -0.109317      -0.068577      -0.192907      -0.086676

 Principal components (a.u.) and orientation 
 of principal axis w.r.t. absolute frame                      Asymmetry parameter eta
 --------------------------------------------------------------------------------------
       -0.288858       0.149587       0.139271                       0.035715

        0.592147      -0.238123       0.769844
        0.261197       0.960482       0.096183
        0.762324      -0.144127      -0.630944
  

 ------------------------------------------------------------
   Atom      X         Y         Z
 ------------------------------------------------------------
   39 H    3.73235  -2.69660  -3.61431
 ------------------------------------------------------------

 Electric field gradient in molecular frame (a.u.)
         XX             YY             ZZ             XY             XZ             YZ
 ------------------------------------------------------------------------------------------
        0.080166      -0.200325       0.120159      -0.157690       0.039033       0.074713

 Principal components (a.u.) and orientation 
 of principal axis w.r.t. absolute frame                      Asymmetry parameter eta
 --------------------------------------------------------------------------------------
       -0.288444       0.152555       0.135889                       0.057780

        0.403210       0.892128      -0.203787
        0.892595      -0.334324       0.302491
       -0.201730       0.303867       0.931112
  

 ------------------------------------------------------------
   Atom      X         Y         Z
 ------------------------------------------------------------
   40 H   -3.78827  -1.94923   4.07002
 ------------------------------------------------------------

 Electric field gradient in molecular frame (a.u.)
         XX             YY             ZZ             XY             XZ             YZ
 ------------------------------------------------------------------------------------------
       -0.144803       0.053114       0.091689       0.170741      -0.121760       0.072962

 Principal components (a.u.) and orientation 
 of principal axis w.r.t. absolute frame                      Asymmetry parameter eta
 --------------------------------------------------------------------------------------
       -0.295250       0.152122       0.143128                       0.030464

        0.812512       0.404992      -0.419292
       -0.470356       0.880357      -0.061132
        0.344369       0.246887       0.905791
  

 ------------------------------------------------------------
   Atom      X         Y         Z
 ------------------------------------------------------------
   41 H   -5.80549   0.63637   4.57543
 ------------------------------------------------------------

 Electric field gradient in molecular frame (a.u.)
         XX             YY             ZZ             XY             XZ             YZ
 ------------------------------------------------------------------------------------------
        0.134423      -0.123642      -0.010781       0.056936       0.042938      -0.199825

 Principal components (a.u.) and orientation 
 of principal axis w.r.t. absolute frame                      Asymmetry parameter eta
 --------------------------------------------------------------------------------------
       -0.286921       0.146495       0.140426                       0.021152

       -0.166875       0.985803       0.018592
        0.786271       0.144428      -0.600765
        0.594921       0.085634       0.799209
  

 ------------------------------------------------------------
   Atom      X         Y         Z
 ------------------------------------------------------------
   42 H   -7.07727  -2.25905   3.55449
 ------------------------------------------------------------

 Electric field gradient in molecular frame (a.u.)
         XX             YY             ZZ             XY             XZ             YZ
 ------------------------------------------------------------------------------------------
       -0.119458      -0.017828       0.137286      -0.209462       0.032803       0.026938

 Principal components (a.u.) and orientation 
 of principal axis w.r.t. absolute frame                      Asymmetry parameter eta
 --------------------------------------------------------------------------------------
       -0.288411       0.147039       0.141372                       0.019649

        0.782049      -0.597956       0.175633
        0.615271       0.785642      -0.064868
       -0.099197       0.158793       0.982316
  

 Task  times  cpu:      461.3s     wall:      462.1s


                                NWChem Input Module
                                -------------------


 Summary of allocated global arrays
-----------------------------------
  No active global arrays


                         GA Statistics for process    0
                         ------------------------------

       create   destroy   get      put      acc     scatter   gather  read&inc
calls:  210      210     5.32e+05 7375     3.82e+05    0        0     5903     
number of processes/call 1.00e+00 1.15e+00 1.00e+00 0.00e+00 0.00e+00
bytes total:             5.38e+08 6.03e+07 3.19e+08 0.00e+00 0.00e+00 4.72e+04
bytes remote:            1.14e+08 2.04e+07 5.37e+07 0.00e+00 0.00e+00 0.00e+00
Max memory consumed for GA by this process: 10446976 bytes

MA_summarize_allocated_blocks: starting scan ...
MA_summarize_allocated_blocks: scan completed: 0 heap blocks, 0 stack blocks
MA usage statistics:

	allocation statistics:
					      heap	     stack
					      ----	     -----
	current number of blocks	         0	         0
	maximum number of blocks	        22	        51
	current total bytes		         0	         0
	maximum total bytes		   9712528	  22540200
	maximum total K-bytes		      9713	     22541
	maximum total M-bytes		        10	        23


                                     CITATION
                                     --------
                Please cite the following reference when publishing
                           results obtained with NWChem:

                 M. Valiev, E.J. Bylaska, N. Govind, K. Kowalski,
              T.P. Straatsma, H.J.J. van Dam, D. Wang, J. Nieplocha,
                        E. Apra, T.L. Windus, W.A. de Jong
                 "NWChem: a comprehensive and scalable open-source
                  solution for large scale molecular simulations"
                      Comput. Phys. Commun. 181, 1477 (2010)
                           doi:10.1016/j.cpc.2010.04.018

                                      AUTHORS
                                      -------
          E. Apra, E. J. Bylaska, W. A. de Jong, N. Govind, K. Kowalski,
       T. P. Straatsma, M. Valiev, H. J. J. van Dam, D. Wang, T. L. Windus,
        J. Hammond, J. Autschbach, K. Bhaskaran-Nair, J. Brabec, K. Lopata,
       S. A. Fischer, S. Krishnamoorthy, W. Ma, M. Klemm, O. Villa, Y. Chen,
    V. Anisimov, F. Aquino, S. Hirata, M. T. Hackler, T. Risthaus, M. Malagoli,
       A. Marenich, A. Otero-de-la-Roza, J. Mullin, P. Nichols, R. Peverati,
     J. Pittner, Y. Zhao, P.-D. Fan, A. Fonari, M. Williamson, R. J. Harrison,
       J. R. Rehr, M. Dupuis, D. Silverstein, D. M. A. Smith, J. Nieplocha,
        V. Tipparaju, M. Krishnan, B. E. Van Kuiken, A. Vazquez-Mayagoitia,
        L. Jensen, M. Swart, Q. Wu, T. Van Voorhis, A. A. Auer, M. Nooijen,
      L. D. Crosby, E. Brown, G. Cisneros, G. I. Fann, H. Fruchtl, J. Garza,
        K. Hirao, R. A. Kendall, J. A. Nichols, K. Tsemekhman, K. Wolinski,
     J. Anchell, D. E. Bernholdt, P. Borowski, T. Clark, D. Clerc, H. Dachsel,
   M. J. O. Deegan, K. Dyall, D. Elwood, E. Glendening, M. Gutowski, A. C. Hess,
         J. Jaffe, B. G. Johnson, J. Ju, R. Kobayashi, R. Kutteh, Z. Lin,
   R. Littlefield, X. Long, B. Meng, T. Nakajima, S. Niu, L. Pollack, M. Rosing,
   K. Glaesemann, G. Sandrone, M. Stave, H. Taylor, G. Thomas, J. H. van Lenthe,
                               A. T. Wong, Z. Zhang.

 Total times  cpu:      461.6s     wall:      462.5s
