# Supplementary material for: Reference-free NOE NMR analysis
Source: Chem Sci. 2020 Aug 31;11(36):9930–6. doi: 10.1039/d0sc02970j (PMC8162118; doi:10.1039/d0sc02970j)
Supplement: SC-011-D0SC02970J-s002 [file SC-011-D0SC02970J-s002.piz › artemisinin_structures/artemisin_RSSSSRR/artemisin_RSSSSRR_b36311.nw]

start molecule

title molecule
 

geometry units angstroms print xyz autosym
  C        3.60130        3.66570       -2.17390
  O        4.02890        3.71400       -0.81530
  C        4.17230        2.46720       -0.26530
  C        3.13490        1.42730       -0.71090
  C        1.88990        2.19490       -1.17440
  C        2.15570        3.15870       -2.35170
  C        0.62280        1.38880       -1.38770
  C       -0.60070        2.31920       -1.40790
  C       -0.30570        3.82690       -1.61940
  C        0.88040        4.04840       -2.59690
  C        1.17920        5.52100       -2.85970
  C        1.99360        5.68650       -4.14440
  C        3.20810        4.75080       -4.17620
  O        3.85130        4.84450       -2.90100
  C        4.21460        5.26520       -5.20870
  O        5.04010        2.22460        0.56530
  C        3.69870        0.39200       -1.67120
  C       -0.21260        4.62370       -0.31080
  O        2.82760        3.42520       -4.65450
  O        2.29820        2.47800       -3.61730
  H        4.30180        2.95850       -2.64250
  H        2.84990        0.89660        0.20910
  H        1.68560        2.81610       -0.29500
  H        0.49380        0.64700       -0.59070
  H        0.67690        0.82570       -2.32690
  H       -1.17570        2.18100       -0.48390
  H       -1.26230        1.97610       -2.21450
  H       -1.20330        4.22940       -2.11370
  H        0.44060        3.69290       -3.54540
  H        1.71380        5.96020       -2.00900
  H        0.24710        6.08880       -2.96950
  H        2.31400        6.73500       -4.18720
  H        1.35230        5.50140       -5.01490
  H        5.08980        4.60550       -5.24380
  H        3.78240        5.28220       -6.21500
  H        4.57840        6.26680       -4.95520
  H        4.54590       -0.12850       -1.21060
  H        2.94320       -0.35920       -1.92210
  H        4.06710        0.82410       -2.60390
  H        0.73370        4.49350        0.21640
  H       -0.32010        5.69580       -0.50960
  H       -1.02260        4.34610        0.37200
end
BASIS "ao basis" PRINT
* library 6-31G*
END
scf
 direct
end
dft
xc b3lyp
end
property
 efieldgrad
end
task dft property
