# Supplementary material for: Reference-free NOE NMR analysis
Source: Chem Sci. 2020 Aug 31;11(36):9930–6. doi: 10.1039/d0sc02970j (PMC8162118; doi:10.1039/d0sc02970j)
Supplement: SC-011-D0SC02970J-s002 [file SC-011-D0SC02970J-s002.piz › artemisinin_structures/artemisin_RSSSSRR/artemisin_RSSSSRR_b36311.out.xyz]

42
./artemisin_RSSSSRR_b36311.out
C          1.19494        0.13676        0.41605
O          1.44947       -0.86435        1.39787
C          1.64262       -2.10371        0.84626
C          0.76914       -2.42493       -0.37439
C         -0.47786       -1.53505       -0.28959
C         -0.16444       -0.02266       -0.29465
C         -1.62835       -1.87010       -1.21962
C         -2.92280       -1.20656       -0.72251
C         -2.74805       -0.06203        0.30920
C         -1.47916        0.78456        0.01833
C         -1.29117        1.94439        0.99114
C         -0.34737        2.99548        0.40332
C          0.94495        2.36778       -0.13284
O          1.41829        1.45311        0.86111
C          2.01533        3.45394       -0.26790
O          2.42315       -2.91249        1.33461
C          1.53953       -2.40211       -1.68507
C         -2.88868       -0.52253        1.76665
O          0.75153        1.86402       -1.48915
O          0.19290        0.47535       -1.60221
H          2.01031        0.00256       -0.31030
H          0.42685       -3.45791       -0.21611
H         -0.84418       -1.78037        0.71371
H         -1.78176       -2.95430       -1.27518
H         -1.40874       -1.53726       -2.24094
H         -3.58919       -1.97549       -0.31242
H         -3.44719       -0.80787       -1.60120
H         -3.61358        0.60035        0.15387
H         -1.76612        1.27537       -0.92837
H         -0.90666        1.57955        1.95105
H         -2.25267        2.42785        1.20341
H         -0.12450        3.70978        1.20578
H         -0.85892        3.54578       -0.39592
H          2.94669        3.02038       -0.65129
H          1.70770        4.23355       -0.97310
H          2.24986        3.91347        0.69836
H          2.37045       -3.11553       -1.64719
H          0.89398       -2.68731       -2.52170
H          1.97507       -1.42698       -1.91261
H         -2.00467       -1.03149        2.15376
H         -3.07213        0.33675        2.42121
H         -3.74513       -1.19544        1.88095
