# Supplementary material for: Reference-free NOE NMR analysis
Source: Chem Sci. 2020 Aug 31;11(36):9930–6. doi: 10.1039/d0sc02970j (PMC8162118; doi:10.1039/d0sc02970j)
Supplement: SC-011-D0SC02970J-s002 [file SC-011-D0SC02970J-s002.piz › artemisinin_structures/artemisin_RRSRSRR/artemisin_RRSRSRR_b36311.nw]

start molecule

title molecule
 

geometry units angstroms print xyz autosym
  C       -2.28270        1.47890        0.60150
  O       -1.67310        0.21020        0.35420
  C       -0.74970        0.16580       -0.63240
  C       -1.17870        0.81390       -1.93680
  C       -1.82180        2.20560       -1.76250
  C       -2.88350        2.16060       -0.64940
  C       -0.84780        3.36210       -1.53480
  C       -1.55130        4.72500       -1.48180
  C       -3.07060        4.69460       -1.21580
  C       -3.43550        3.55920       -0.22970
  C       -4.94510        3.50380        0.07810
  C       -5.35420        2.44270        1.11170
  C       -4.55800        1.12090        1.10610
  O       -3.25230        1.35380        1.64050
  C       -5.22850        0.12980        2.06010
  O        0.28640       -0.47570       -0.50030
  C       -0.03100        0.81050       -2.94940
  C       -3.88600        4.70490       -2.51570
  O       -4.50440        0.47660       -0.17190
  O       -3.99080        1.40360       -1.18610
  H       -1.49170        2.10720        1.02840
  H       -1.94690        0.13940       -2.34250
  H       -2.31720        2.39390       -2.72320
  H       -0.09640        3.40500       -2.33100
  H       -0.28780        3.20800       -0.60470
  H       -1.34640        5.27390       -2.40950
  H       -1.06980        5.31320       -0.68900
  H       -3.31320        5.64680       -0.72180
  H       -2.93820        3.85220        0.70760
  H       -5.50970        3.30860       -0.84210
  H       -5.28660        4.48560        0.42990
  H       -6.41980        2.23280        0.95310
  H       -5.26220        2.89920        2.10620
  H       -4.65530       -0.80410        2.10500
  H       -5.27990        0.52560        3.08010
  H       -6.23800       -0.12810        1.72260
  H        0.26570       -0.21670       -3.19040
  H       -0.32910        1.29670       -3.88400
  H        0.85820        1.31620       -2.55840
  H       -3.88010        3.74500       -3.03460
  H       -4.93130        4.96140       -2.31350
  H       -3.50630        5.46470       -3.20740
end
BASIS "ao basis" PRINT
* library 6-31G*
END
scf
 direct
end
dft
xc b3lyp
end
property
 efieldgrad
end
task dft property
