# Supplementary material for: Reference-free NOE NMR analysis
Source: Chem Sci. 2020 Aug 31;11(36):9930–6. doi: 10.1039/d0sc02970j (PMC8162118; doi:10.1039/d0sc02970j)
Supplement: SC-011-D0SC02970J-s002 [file SC-011-D0SC02970J-s002.piz › artemisinin_structures/artemisin_RRSRSRR/artemisin_RRSRSRR_b36312.out.xyz]

42
./artemisin_RRSRSRR_b36312.out
C         -1.05526       -0.54116        0.66111
O         -1.67701       -1.62339       -0.04383
C         -0.94103       -2.73009       -0.28775
C          0.55218       -2.62979       -0.03706
C          1.09368       -1.26759       -0.51194
C          0.23894       -0.05416       -0.04860
C          2.59346       -1.09339       -0.21757
C          3.05581        0.29833       -0.62480
C          2.37543        1.40906        0.19982
C          1.03169        0.93802        0.84396
C          0.17081        2.10078        1.38455
C         -0.93279        2.62652        0.45105
C         -1.88954        1.53201       -0.07505
O         -2.01939        0.49204        0.89022
C         -3.28064        2.11797       -0.30717
O         -1.46524       -3.76968       -0.67607
C          0.90022       -3.04616        1.39052
C          2.31842        2.69010       -0.64056
O         -1.47187        0.98647       -1.33030
O         -0.04679        0.69014       -1.25930
H         -0.82425       -0.91254        1.66366
H          1.00285       -3.38533       -0.69806
H          1.01358       -1.30314       -1.61091
H          3.16424       -1.84651       -0.77413
H          2.81745       -1.24921        0.84361
H          2.85596        0.43616       -1.69549
H          4.14356        0.37510       -0.50503
H          3.04485        1.63546        1.04272
H          1.33164        0.37117        1.73947
H          0.80428        2.93194        1.71537
H         -0.31739        1.75315        2.30632
H         -0.49725        3.18209       -0.38664
H         -1.50385        3.35443        1.04224
H         -3.96169        1.34761       -0.68814
H         -3.71617        2.49956        0.62239
H         -3.25387        2.92250       -1.04987
H          0.28231       -3.88932        1.71828
H          1.94635       -3.36515        1.45224
H          0.76590       -2.23684        2.11218
H          1.64163        2.59001       -1.49371
H          2.00168        3.55300       -0.04865
H          3.31236        2.92860       -1.03656
