# Supplementary material for: Reference-free NOE NMR analysis
Source: Chem Sci. 2020 Aug 31;11(36):9930–6. doi: 10.1039/d0sc02970j (PMC8162118; doi:10.1039/d0sc02970j)
Supplement: SC-011-D0SC02970J-s002 [file SC-011-D0SC02970J-s002.piz › artemisinin_structures/artemisin_RRSRSRR/artemisin_RRSRSRR_b36312.nw]

start molecule

title molecule
 

geometry units angstroms print xyz autosym
  C       -2.27230        1.23330        0.52820
  O       -1.82680       -0.06360        0.11070
  C       -0.81100       -0.13190       -0.77780
  C       -0.40980        1.16190       -1.46170
  C       -1.65480        1.99130       -1.83100
  C       -2.69070        2.11910       -0.67850
  C       -1.29500        3.34440       -2.46820
  C       -2.55390        4.15830       -2.73130
  C       -3.29320        4.53500       -1.43200
  C       -2.93080        3.58920       -0.24180
  C       -3.88960        3.72390        0.96150
  C       -5.04080        2.70660        1.03630
  C       -4.58630        1.23120        0.95410
  O       -3.28900        1.08750        1.52550
  C       -5.53910        0.34310        1.75150
  O       -0.23250       -1.19080       -1.00230
  C        0.68630        1.88180       -0.67890
  C       -4.78550        4.70610       -1.73910
  O       -4.59200        0.72250       -0.38340
  O       -3.95170        1.69800       -1.25640
  H       -1.43850        1.69190        1.06750
  H        0.04420        0.85090       -2.41460
  H       -2.14800        1.41370       -2.63010
  H       -0.76530        3.17320       -3.41310
  H       -0.62000        3.92480       -1.82940
  H       -3.21190        3.58350       -3.39610
  H       -2.29360        5.07390       -3.27660
  H       -2.93340        5.53210       -1.13840
  H       -1.96210        3.96030        0.12850
  H       -4.28940        4.74240        1.02750
  H       -3.29220        3.61110        1.87760
  H       -5.79020        2.91460        0.26480
  H       -5.53320        2.88160        2.00190
  H       -5.22600       -0.70600        1.69010
  H       -5.54720        0.61360        2.81270
  H       -6.55920        0.40020        1.35690
  H        1.40200        1.16930       -0.25430
  H        1.24730        2.55500       -1.33620
  H        0.29300        2.48550        0.14250
  H       -5.25960        3.75760       -2.00650
  H       -5.32940        5.13730       -0.89440
  H       -4.92290        5.39110       -2.58380
end
BASIS "ao basis" PRINT
* library 6-31G*
END
scf
 direct
end
dft
xc b3lyp
end
property
 efieldgrad
end
task dft property
