# Supplementary material for: Reference-free NOE NMR analysis
Source: Chem Sci. 2020 Aug 31;11(36):9930–6. doi: 10.1039/d0sc02970j (PMC8162118; doi:10.1039/d0sc02970j)
Supplement: SC-011-D0SC02970J-s002 [file SC-011-D0SC02970J-s002.piz › artemisinin_structures/artemisin_RRSRSRR/artemisin_RRSRSRR_b36311.out]

 argument  1 = artemisin_SRSRRRR/artemisin_SRSRRRR_b36311.nw
  Warning: test file already existed: ./molecule.dir_check_s.5
                                         
                                         


              Northwest Computational Chemistry Package (NWChem) 6.6
              ------------------------------------------------------


                    Environmental Molecular Sciences Laboratory
                       Pacific Northwest National Laboratory
                                Richland, WA 99352

                              Copyright (c) 1994-2015
                       Pacific Northwest National Laboratory
                            Battelle Memorial Institute

             NWChem is an open-source computational chemistry package
                        distributed under the terms of the
                      Educational Community License (ECL) 2.0
             A copy of the license is included with this distribution
                              in the LICENSE.TXT file

                                  ACKNOWLEDGMENT
                                  --------------

            This software and its documentation were developed at the
            EMSL at Pacific Northwest National Laboratory, a multiprogram
            national laboratory, operated for the U.S. Department of Energy
            by Battelle under Contract Number DE-AC05-76RL01830. Support
            for this work was provided by the Department of Energy Office
            of Biological and Environmental Research, Office of Basic
            Energy Sciences, and the Office of Advanced Scientific Computing.


           Job information
           ---------------

    hostname        = nmrserver1
    program         = /home/software/NWChem/bin/nwchem
    date            = Sun Jul 23 16:44:58 2017

    compiled        = Mon_Dec_26_22:57:25_2016
    source          = /home/software/src/nwchem-6.6
    nwchem branch   = 6.6
    nwchem revision = 27746
    ga revision     = 10594
    input           = artemisin_SRSRRRR/artemisin_SRSRRRR_b36311.nw
    prefix          = molecule.
    data base       = ./molecule.db
    status          = startup
    nproc           =        6
    time left       =     -1s


           Memory information
           ------------------

    heap     =   13107198 doubles =    100.0 Mbytes
    stack    =   13107195 doubles =    100.0 Mbytes
    global   =   26214400 doubles =    200.0 Mbytes (distinct from heap & stack)
    total    =   52428793 doubles =    400.0 Mbytes
    verify   = yes
    hardfail = no 


           Directory information
           ---------------------

  0 permanent = .
  0 scratch   = .


                                NWChem Input Module
                                -------------------


                                     molecule
                                     --------

 Scaling coordinates for geometry "geometry" by  1.889725989
 (inverse scale =  0.529177249)

 C1  symmetry detected

          ------
          auto-z
          ------


                             Geometry "geometry" -> ""
                             -------------------------

 Output coordinates in angstroms (scale by  1.889725989 to convert to a.u.)

  No.       Tag          Charge          X              Y              Z
 ---- ---------------- ---------- -------------- -------------- --------------
    1 C                    6.0000    -0.96875156     0.09163337     0.87421073
    2 O                    8.0000    -2.08612774    -0.69552169     0.45680624
    3 C                    6.0000    -1.83496645    -1.98980323     0.15718686
    4 C                    6.0000    -0.65161353    -2.21202183    -0.76792326
    5 C                    6.0000     0.61122246    -1.41957276    -0.37035979
    6 C                    6.0000     0.24494531     0.04713394    -0.08254736
    7 C                    6.0000     1.42885978    -2.00876208     0.77957094
    8 C                    6.0000     2.72432296    -1.22931984     1.04312852
    9 C                    6.0000     2.78457326     0.20107550     0.46841840
   10 C                    6.0000     1.39964777     0.88678780     0.54878272
   11 C                    6.0000     1.41870102     2.32729569    -0.00010358
   12 C                    6.0000     0.08654330     3.08310177     0.12534738
   13 C                    6.0000    -1.20386293     2.25297265    -0.03853809
   14 O                    8.0000    -1.38817139     1.43317216     1.11845621
   15 C                    6.0000    -2.40567443     3.19970709    -0.07471122
   16 O                    8.0000    -2.60243523    -2.87985969     0.50542104
   17 C                    6.0000    -0.38205216    -3.70670667    -0.95723650
   18 C                    6.0000     3.44300569     0.24079788    -0.91708227
   19 O                    8.0000    -1.25683791     1.48822438    -1.24834517
   20 O                    8.0000    -0.06703118     0.63803276    -1.36345267
   21 H                    1.0000    -0.68533182    -0.29872735     1.85908496
   22 H                    1.0000    -0.98840906    -1.83553624    -1.74490911
   23 H                    1.0000     1.24631125    -1.46186243    -1.26405793
   24 H                    1.0000     1.70154048    -3.04984057     0.57419899
   25 H                    1.0000     0.82885338    -2.03341696     1.69707695
   26 H                    1.0000     3.57836602    -1.81366728     0.67836691
   27 H                    1.0000     2.85941689    -1.17412374     2.13173145
   28 H                    1.0000     3.46638076     0.76434602     1.12220770
   29 H                    1.0000     1.20689728     0.96895724     1.62942281
   30 H                    1.0000     1.70106085     2.32217390    -1.06024080
   31 H                    1.0000     2.19940983     2.90636254     0.50930006
   32 H                    1.0000     0.10328943     3.89056350    -0.61791600
   33 H                    1.0000     0.06993291     3.55890848     1.11490212
   34 H                    1.0000    -3.33917917     2.62883285    -0.14829784
   35 H                    1.0000    -2.46876779     3.80431036     0.83642746
   36 H                    1.0000    -2.36475495     3.86324346    -0.94508700
   37 H                    1.0000    -1.24397883    -4.19636688    -1.42474800
   38 H                    1.0000     0.48424298    -3.87143718    -1.60618011
   39 H                    1.0000    -0.20673614    -4.21280884    -0.00203231
   40 H                    1.0000     2.79561038    -0.13356365    -1.71170973
   41 H                    1.0000     3.72592175     1.26540768    -1.18063952
   42 H                    1.0000     4.36534825    -0.35005394    -0.92684710

      Atomic Mass 
      ----------- 

      C                 12.000000
      O                 15.994910
      H                  1.007825


 Effective nuclear repulsion energy (a.u.)    1854.5595607684

            Nuclear Dipole moment (a.u.) 
            ----------------------------
        X                 Y               Z
 ---------------- ---------------- ----------------
     0.0000000000     0.0000000000    -0.0000000000


                                Z-matrix (autoz)
                                -------- 

 Units are Angstrom for bonds and degrees for angles

      Type          Name      I     J     K     L     M      Value
      ----------- --------  ----- ----- ----- ----- ----- ----------
    1 Stretch                  1     2                       1.42911
    2 Stretch                  1     6                       1.54610
    3 Stretch                  1    14                       1.42664
    4 Stretch                  1    21                       1.09667
    5 Stretch                  2     3                       1.35204
    6 Stretch                  3     4                       1.51840
    7 Stretch                  3    16                       1.22576
    8 Stretch                  4     5                       1.54298
    9 Stretch                  4    17                       1.53055
   10 Stretch                  4    22                       1.09985
   11 Stretch                  5     6                       1.53890
   12 Stretch                  5     7                       1.52906
   13 Stretch                  5    23                       1.09719
   14 Stretch                  6    10                       1.56107
   15 Stretch                  6    20                       1.44472
   16 Stretch                  7     8                       1.53467
   17 Stretch                  7    24                       1.09562
   18 Stretch                  7    25                       1.09655
   19 Stretch                  8     9                       1.54271
   20 Stretch                  8    26                       1.09722
   21 Stretch                  8    27                       1.09834
   22 Stretch                  9    10                       1.54747
   23 Stretch                  9    18                       1.53451
   24 Stretch                  9    28                       1.09981
   25 Stretch                 10    11                       1.54166
   26 Stretch                 10    29                       1.10077
   27 Stretch                 11    12                       1.53676
   28 Stretch                 11    30                       1.09711
   29 Stretch                 11    31                       1.09741
   30 Stretch                 12    13                       1.54309
   31 Stretch                 12    32                       1.09760
   32 Stretch                 12    33                       1.09813
   33 Stretch                 13    14                       1.42992
   34 Stretch                 13    15                       1.53035
   35 Stretch                 13    19                       1.43223
   36 Stretch                 15    34                       1.09670
   37 Stretch                 15    35                       1.09531
   38 Stretch                 15    36                       1.09522
   39 Stretch                 17    37                       1.09602
   40 Stretch                 17    38                       1.09487
   41 Stretch                 17    39                       1.09512
   42 Stretch                 18    40                       1.09119
   43 Stretch                 18    41                       1.09514
   44 Stretch                 18    42                       1.09541
   45 Stretch                 19    20                       1.46687
   46 Bend                     1     2     3               116.53536
   47 Bend                     1     6     5               109.26916
   48 Bend                     1     6    10               108.35557
   49 Bend                     1     6    20               111.55325
   50 Bend                     1    14    13               111.26610
   51 Bend                     2     1     6               114.65641
   52 Bend                     2     1    14               109.76027
   53 Bend                     2     1    21               105.56332
   54 Bend                     2     3     4               114.82759
   55 Bend                     2     3    16               121.05361
   56 Bend                     3     4     5               113.93490
   57 Bend                     3     4    17               110.82651
   58 Bend                     3     4    22               104.62305
   59 Bend                     4     3    16               123.69579
   60 Bend                     4     5     6               110.05240
   61 Bend                     4     5     7               115.69127
   62 Bend                     4     5    23               104.12699
   63 Bend                     4    17    37               110.52100
   64 Bend                     4    17    38               111.07544
   65 Bend                     4    17    39               111.81565
   66 Bend                     5     4    17               112.90935
   67 Bend                     5     4    22               107.67968
   68 Bend                     5     6    10               114.34436
   69 Bend                     5     6    20               105.98567
   70 Bend                     5     7     8               112.63347
   71 Bend                     5     7    24               110.99351
   72 Bend                     5     7    25               110.20172
   73 Bend                     6     1    14               111.33340
   74 Bend                     6     1    21               110.03645
   75 Bend                     6     5     7               110.72431
   76 Bend                     6     5    23               109.07723
   77 Bend                     6    10     9               113.74375
   78 Bend                     6    10    11               111.57596
   79 Bend                     6    10    29               107.91794
   80 Bend                     6    20    19               110.03776
   81 Bend                     7     5    23               106.75020
   82 Bend                     7     8     9               116.09769
   83 Bend                     7     8    26               109.23634
   84 Bend                     7     8    27               107.43134
   85 Bend                     8     7    24               107.74060
   86 Bend                     8     7    25               109.24520
   87 Bend                     8     9    10               110.88893
   88 Bend                     8     9    18               112.15522
   89 Bend                     8     9    28               106.11843
   90 Bend                     9     8    26               109.84958
   91 Bend                     9     8    27               108.53180
   92 Bend                     9    10    11               112.61230
   93 Bend                     9    10    29               103.93216
   94 Bend                     9    18    40               113.20692
   95 Bend                     9    18    41               110.63166
   96 Bend                     9    18    42               110.81659
   97 Bend                    10     6    20               107.35571
   98 Bend                    10     9    18               114.79863
   99 Bend                    10     9    28               107.27745
  100 Bend                    10    11    12               114.82022
  101 Bend                    10    11    30               110.05109
  102 Bend                    10    11    31               109.66804
  103 Bend                    11    10    29               106.37610
  104 Bend                    11    12    13               116.85032
  105 Bend                    11    12    32               107.05607
  106 Bend                    11    12    33               107.44402
  107 Bend                    12    11    30               107.71491
  108 Bend                    12    11    31               108.61965
  109 Bend                    12    13    14               109.28568
  110 Bend                    12    13    15               109.05196
  111 Bend                    12    13    19               114.07262
  112 Bend                    13    12    32               109.66993
  113 Bend                    13    12    33               108.43030
  114 Bend                    13    15    34               110.36628
  115 Bend                    13    15    35               111.53439
  116 Bend                    13    15    36               111.36111
  117 Bend                    13    19    20               110.22832
  118 Bend                    14     1    21               104.88891
  119 Bend                    14    13    15               105.81786
  120 Bend                    14    13    19               111.87483
  121 Bend                    15    13    19               106.33861
  122 Bend                    17     4    22               106.16138
  123 Bend                    18     9    28               104.92012
  124 Bend                    24     7    25               105.76302
  125 Bend                    26     8    27               105.10084
  126 Bend                    30    11    31               105.54016
  127 Bend                    32    12    33               106.95956
  128 Bend                    34    15    35               107.10473
  129 Bend                    34    15    36               107.08838
  130 Bend                    35    15    36               109.19639
  131 Bend                    37    17    38               107.58954
  132 Bend                    37    17    39               106.94686
  133 Bend                    38    17    39               108.71056
  134 Bend                    40    18    41               107.39736
  135 Bend                    40    18    42               107.93957
  136 Bend                    41    18    42               106.55790
  137 Torsion                  1     2     3     4         -48.46800
  138 Torsion                  1     2     3    16         138.72996
  139 Torsion                  1     6     5     4          49.03064
  140 Torsion                  1     6     5     7         -80.13224
  141 Torsion                  1     6     5    23         162.68096
  142 Torsion                  1     6    10     9         135.59221
  143 Torsion                  1     6    10    11         -95.67819
  144 Torsion                  1     6    10    29          20.84123
  145 Torsion                  1     6    20    19          18.65960
  146 Torsion                  1    14    13    12        -100.37552
  147 Torsion                  1    14    13    15         142.32915
  148 Torsion                  1    14    13    19          26.93679
  149 Torsion                  2     1     6     5         -51.74725
  150 Torsion                  2     1     6    10        -176.92291
  151 Torsion                  2     1     6    20          65.10920
  152 Torsion                  2     1    14    13         -93.76652
  153 Torsion                  2     3     4     5          46.87574
  154 Torsion                  2     3     4    17         175.52243
  155 Torsion                  2     3     4    22         -70.45981
  156 Torsion                  3     2     1     6          52.33034
  157 Torsion                  3     2     1    14         178.50415
  158 Torsion                  3     2     1    21         -68.94720
  159 Torsion                  3     4     5     6         -47.68351
  160 Torsion                  3     4     5     7          78.73157
  161 Torsion                  3     4     5    23        -164.46897
  162 Torsion                  3     4    17    37          61.90352
  163 Torsion                  3     4    17    38        -178.75262
  164 Torsion                  3     4    17    39         -57.11366
  165 Torsion                  4     5     6    10         170.65390
  166 Torsion                  4     5     6    20         -71.29876
  167 Torsion                  4     5     7     8         175.45636
  168 Torsion                  4     5     7    24          54.55236
  169 Torsion                  4     5     7    25         -62.27134
  170 Torsion                  5     4     3    16        -140.53700
  171 Torsion                  5     4    17    37        -168.89963
  172 Torsion                  5     4    17    38         -49.55577
  173 Torsion                  5     4    17    39          72.08319
  174 Torsion                  5     6     1    14        -177.10240
  175 Torsion                  5     6     1    21          67.04546
  176 Torsion                  5     6    10     9          13.46841
  177 Torsion                  5     6    10    11         142.19802
  178 Torsion                  5     6    10    29        -101.28257
  179 Torsion                  5     6    20    19         137.49153
  180 Torsion                  5     7     8     9          18.54434
  181 Torsion                  5     7     8    26        -106.30289
  182 Torsion                  5     7     8    27         140.19587
  183 Torsion                  6     1    14    13          34.27184
  184 Torsion                  6     5     4    17        -175.26452
  185 Torsion                  6     5     4    22          67.87205
  186 Torsion                  6     5     7     8         -58.46921
  187 Torsion                  6     5     7    24        -179.37321
  188 Torsion                  6     5     7    25          63.80309
  189 Torsion                  6    10     9     8         -52.50851
  190 Torsion                  6    10     9    18          75.87936
  191 Torsion                  6    10     9    28        -167.96971
  192 Torsion                  6    10    11    12          53.83936
  193 Torsion                  6    10    11    30         -67.87470
  194 Torsion                  6    10    11    31         176.44669
  195 Torsion                  6    20    19    13          41.81589
  196 Torsion                  7     5     4    17         -48.84945
  197 Torsion                  7     5     4    22        -165.71287
  198 Torsion                  7     5     6    10          41.49102
  199 Torsion                  7     5     6    20         159.53836
  200 Torsion                  7     8     9    10          36.05129
  201 Torsion                  7     8     9    18         -93.74980
  202 Torsion                  7     8     9    28         152.23106
  203 Torsion                  8     7     5    23          60.13858
  204 Torsion                  8     9    10    11         179.29145
  205 Torsion                  8     9    10    29          64.58298
  206 Torsion                  8     9    18    40          75.12024
  207 Torsion                  8     9    18    41        -164.28000
  208 Torsion                  8     9    18    42         -46.31540
  209 Torsion                  9     8     7    24         141.29102
  210 Torsion                  9     8     7    25        -104.26540
  211 Torsion                  9    10     6    20        -103.79600
  212 Torsion                  9    10    11    12        -176.83341
  213 Torsion                  9    10    11    30          61.45253
  214 Torsion                  9    10    11    31         -54.22608
  215 Torsion                 10     6     1    14          57.72194
  216 Torsion                 10     6     1    21         -58.13021
  217 Torsion                 10     6     5    23         -75.69578
  218 Torsion                 10     6    20    19         -99.90730
  219 Torsion                 10     9     8    26         160.58403
  220 Torsion                 10     9     8    27         -85.01414
  221 Torsion                 10     9    18    40         -52.63003
  222 Torsion                 10     9    18    41          67.96973
  223 Torsion                 10     9    18    42        -174.06567
  224 Torsion                 10    11    12    13         -34.81996
  225 Torsion                 10    11    12    32        -158.18333
  226 Torsion                 10    11    12    33          87.21990
  227 Torsion                 11    10     6    20          24.93361
  228 Torsion                 11    10     9    18         -52.32069
  229 Torsion                 11    10     9    28          63.83024
  230 Torsion                 11    12    13    14          72.49103
  231 Torsion                 11    12    13    15        -172.27209
  232 Torsion                 11    12    13    19         -53.57059
  233 Torsion                 12    11    10    29         -63.61428
  234 Torsion                 12    13    15    34        -177.61879
  235 Torsion                 12    13    15    35         -58.68741
  236 Torsion                 12    13    15    36          63.58126
  237 Torsion                 12    13    19    20          54.36045
  238 Torsion                 13    12    11    30          88.15604
  239 Torsion                 13    12    11    31        -157.99011
  240 Torsion                 13    14     1    21         153.24746
  241 Torsion                 14     1     6    20         -60.24595
  242 Torsion                 14    13    12    32        -165.49793
  243 Torsion                 14    13    12    33         -49.03355
  244 Torsion                 14    13    15    34         -60.16654
  245 Torsion                 14    13    15    35          58.76484
  246 Torsion                 14    13    15    36        -178.96649
  247 Torsion                 14    13    19    20         -70.33185
  248 Torsion                 15    13    12    32         -50.26105
  249 Torsion                 15    13    12    33          66.20334
  250 Torsion                 15    13    19    20         174.59427
  251 Torsion                 16     3     4    17         -11.89031
  252 Torsion                 16     3     4    22         102.12745
  253 Torsion                 17     4     5    23          67.95002
  254 Torsion                 18     9     8    26          30.78295
  255 Torsion                 18     9     8    27         145.18477
  256 Torsion                 18     9    10    29        -167.02915
  257 Torsion                 19    13    12    32          68.44045
  258 Torsion                 19    13    12    33        -175.09516
  259 Torsion                 19    13    15    34          58.95034
  260 Torsion                 19    13    15    35         177.88172
  261 Torsion                 19    13    15    36         -59.84961
  262 Torsion                 20     6     1    21        -176.09809
  263 Torsion                 20     6     5    23          42.35156
  264 Torsion                 20     6    10    29         141.45303
  265 Torsion                 22     4     5    23         -48.91341
  266 Torsion                 22     4    17    37         -51.14168
  267 Torsion                 22     4    17    38          68.20218
  268 Torsion                 22     4    17    39        -170.15886
  269 Torsion                 23     5     7    24         -60.76542
  270 Torsion                 23     5     7    25        -177.58912
  271 Torsion                 24     7     8    26          16.44379
  272 Torsion                 24     7     8    27         -97.05745
  273 Torsion                 25     7     8    26         130.88737
  274 Torsion                 25     7     8    27          17.38613
  275 Torsion                 26     8     9    28         -83.23620
  276 Torsion                 27     8     9    28          31.16563
  277 Torsion                 28     9    10    29         -50.87822
  278 Torsion                 28     9    18    40        -170.12658
  279 Torsion                 28     9    18    41         -49.52682
  280 Torsion                 28     9    18    42          68.43779
  281 Torsion                 29    10    11    30         174.67166
  282 Torsion                 29    10    11    31          58.99305
  283 Torsion                 30    11    12    32         -35.20733
  284 Torsion                 30    11    12    33        -149.80409
  285 Torsion                 31    11    12    32          78.64652
  286 Torsion                 31    11    12    33         -35.95025


            XYZ format geometry
            -------------------
    42
 geometry
 C                    -0.96875156     0.09163337     0.87421073
 O                    -2.08612774    -0.69552169     0.45680624
 C                    -1.83496645    -1.98980323     0.15718686
 C                    -0.65161353    -2.21202183    -0.76792326
 C                     0.61122246    -1.41957276    -0.37035979
 C                     0.24494531     0.04713394    -0.08254736
 C                     1.42885978    -2.00876208     0.77957094
 C                     2.72432296    -1.22931984     1.04312852
 C                     2.78457326     0.20107550     0.46841840
 C                     1.39964777     0.88678780     0.54878272
 C                     1.41870102     2.32729569    -0.00010358
 C                     0.08654330     3.08310177     0.12534738
 C                    -1.20386293     2.25297265    -0.03853809
 O                    -1.38817139     1.43317216     1.11845621
 C                    -2.40567443     3.19970709    -0.07471122
 O                    -2.60243523    -2.87985969     0.50542104
 C                    -0.38205216    -3.70670667    -0.95723650
 C                     3.44300569     0.24079788    -0.91708227
 O                    -1.25683791     1.48822438    -1.24834517
 O                    -0.06703118     0.63803276    -1.36345267
 H                    -0.68533182    -0.29872735     1.85908496
 H                    -0.98840906    -1.83553624    -1.74490911
 H                     1.24631125    -1.46186243    -1.26405793
 H                     1.70154048    -3.04984057     0.57419899
 H                     0.82885338    -2.03341696     1.69707695
 H                     3.57836602    -1.81366728     0.67836691
 H                     2.85941689    -1.17412374     2.13173145
 H                     3.46638076     0.76434602     1.12220770
 H                     1.20689728     0.96895724     1.62942281
 H                     1.70106085     2.32217390    -1.06024080
 H                     2.19940983     2.90636254     0.50930006
 H                     0.10328943     3.89056350    -0.61791600
 H                     0.06993291     3.55890848     1.11490212
 H                    -3.33917917     2.62883285    -0.14829784
 H                    -2.46876779     3.80431036     0.83642746
 H                    -2.36475495     3.86324346    -0.94508700
 H                    -1.24397883    -4.19636688    -1.42474800
 H                     0.48424298    -3.87143718    -1.60618011
 H                    -0.20673614    -4.21280884    -0.00203231
 H                     2.79561038    -0.13356365    -1.71170973
 H                     3.72592175     1.26540768    -1.18063952
 H                     4.36534825    -0.35005394    -0.92684710

 ==============================================================================
                                internuclear distances
 ------------------------------------------------------------------------------
       center one      |      center two      | atomic units |  angstroms
 ------------------------------------------------------------------------------
    2 O                |   1 C                |     2.70064  |     1.42911
    3 C                |   2 O                |     2.55499  |     1.35204
    4 C                |   3 C                |     2.86936  |     1.51840
    5 C                |   4 C                |     2.91581  |     1.54298
    6 C                |   1 C                |     2.92171  |     1.54610
    6 C                |   5 C                |     2.90811  |     1.53890
    7 C                |   5 C                |     2.88950  |     1.52906
    8 C                |   7 C                |     2.90011  |     1.53467
    9 C                |   8 C                |     2.91530  |     1.54271
   10 C                |   6 C                |     2.94999  |     1.56107
   10 C                |   9 C                |     2.92430  |     1.54747
   11 C                |  10 C                |     2.91331  |     1.54166
   12 C                |  11 C                |     2.90405  |     1.53676
   13 C                |  12 C                |     2.91601  |     1.54309
   14 O                |   1 C                |     2.69595  |     1.42664
   14 O                |  13 C                |     2.70216  |     1.42992
   15 C                |  13 C                |     2.89194  |     1.53035
   16 O                |   3 C                |     2.31634  |     1.22576
   17 C                |   4 C                |     2.89232  |     1.53055
   18 C                |   9 C                |     2.89980  |     1.53451
   19 O                |  13 C                |     2.70652  |     1.43223
   20 O                |   6 C                |     2.73012  |     1.44472
   21 H                |   1 C                |     2.07241  |     1.09667
   22 H                |   4 C                |     2.07842  |     1.09985
   23 H                |   5 C                |     2.07339  |     1.09719
   24 H                |   7 C                |     2.07042  |     1.09562
   25 H                |   7 C                |     2.07219  |     1.09655
   26 H                |   8 C                |     2.07345  |     1.09722
   27 H                |   8 C                |     2.07556  |     1.09834
   28 H                |   9 C                |     2.07833  |     1.09981
   29 H                |  10 C                |     2.08015  |     1.10077
   30 H                |  11 C                |     2.07323  |     1.09711
   31 H                |  11 C                |     2.07381  |     1.09741
   32 H                |  12 C                |     2.07415  |     1.09760
   33 H                |  12 C                |     2.07516  |     1.09813
   34 H                |  15 C                |     2.07246  |     1.09670
   35 H                |  15 C                |     2.06983  |     1.09531
   36 H                |  15 C                |     2.06967  |     1.09522
   37 H                |  17 C                |     2.07117  |     1.09602
   38 H                |  17 C                |     2.06900  |     1.09487
   39 H                |  17 C                |     2.06948  |     1.09512
   40 H                |  18 C                |     2.06205  |     1.09119
   41 H                |  18 C                |     2.06951  |     1.09514
   42 H                |  18 C                |     2.07002  |     1.09541
 ------------------------------------------------------------------------------
                         number of included internuclear distances:         44
 ==============================================================================


 ==============================================================================
                                 internuclear angles
 ------------------------------------------------------------------------------
        center 1       |       center 2       |       center 3       |  degrees
 ------------------------------------------------------------------------------
    2 O                |   1 C                |   6 C                |   114.66
    2 O                |   1 C                |  14 O                |   109.76
    2 O                |   1 C                |  21 H                |   105.56
    6 C                |   1 C                |  14 O                |   111.33
    6 C                |   1 C                |  21 H                |   110.04
   14 O                |   1 C                |  21 H                |   104.89
    1 C                |   2 O                |   3 C                |   116.54
    2 O                |   3 C                |   4 C                |   114.83
    2 O                |   3 C                |  16 O                |   121.05
    4 C                |   3 C                |  16 O                |   123.70
    3 C                |   4 C                |   5 C                |   113.93
    3 C                |   4 C                |  17 C                |   110.83
    3 C                |   4 C                |  22 H                |   104.62
    5 C                |   4 C                |  17 C                |   112.91
    5 C                |   4 C                |  22 H                |   107.68
   17 C                |   4 C                |  22 H                |   106.16
    4 C                |   5 C                |   6 C                |   110.05
    4 C                |   5 C                |   7 C                |   115.69
    4 C                |   5 C                |  23 H                |   104.13
    6 C                |   5 C                |   7 C                |   110.72
    6 C                |   5 C                |  23 H                |   109.08
    7 C                |   5 C                |  23 H                |   106.75
    1 C                |   6 C                |   5 C                |   109.27
    1 C                |   6 C                |  10 C                |   108.36
    1 C                |   6 C                |  20 O                |   111.55
    5 C                |   6 C                |  10 C                |   114.34
    5 C                |   6 C                |  20 O                |   105.99
   10 C                |   6 C                |  20 O                |   107.36
    5 C                |   7 C                |   8 C                |   112.63
    5 C                |   7 C                |  24 H                |   110.99
    5 C                |   7 C                |  25 H                |   110.20
    8 C                |   7 C                |  24 H                |   107.74
    8 C                |   7 C                |  25 H                |   109.25
   24 H                |   7 C                |  25 H                |   105.76
    7 C                |   8 C                |   9 C                |   116.10
    7 C                |   8 C                |  26 H                |   109.24
    7 C                |   8 C                |  27 H                |   107.43
    9 C                |   8 C                |  26 H                |   109.85
    9 C                |   8 C                |  27 H                |   108.53
   26 H                |   8 C                |  27 H                |   105.10
    8 C                |   9 C                |  10 C                |   110.89
    8 C                |   9 C                |  18 C                |   112.16
    8 C                |   9 C                |  28 H                |   106.12
   10 C                |   9 C                |  18 C                |   114.80
   10 C                |   9 C                |  28 H                |   107.28
   18 C                |   9 C                |  28 H                |   104.92
    6 C                |  10 C                |   9 C                |   113.74
    6 C                |  10 C                |  11 C                |   111.58
    6 C                |  10 C                |  29 H                |   107.92
    9 C                |  10 C                |  11 C                |   112.61
    9 C                |  10 C                |  29 H                |   103.93
   11 C                |  10 C                |  29 H                |   106.38
   10 C                |  11 C                |  12 C                |   114.82
   10 C                |  11 C                |  30 H                |   110.05
   10 C                |  11 C                |  31 H                |   109.67
   12 C                |  11 C                |  30 H                |   107.71
   12 C                |  11 C                |  31 H                |   108.62
   30 H                |  11 C                |  31 H                |   105.54
   11 C                |  12 C                |  13 C                |   116.85
   11 C                |  12 C                |  32 H                |   107.06
   11 C                |  12 C                |  33 H                |   107.44
   13 C                |  12 C                |  32 H                |   109.67
   13 C                |  12 C                |  33 H                |   108.43
   32 H                |  12 C                |  33 H                |   106.96
   12 C                |  13 C                |  14 O                |   109.29
   12 C                |  13 C                |  15 C                |   109.05
   12 C                |  13 C                |  19 O                |   114.07
   14 O                |  13 C                |  15 C                |   105.82
   14 O                |  13 C                |  19 O                |   111.87
   15 C                |  13 C                |  19 O                |   106.34
    1 C                |  14 O                |  13 C                |   111.27
   13 C                |  15 C                |  34 H                |   110.37
   13 C                |  15 C                |  35 H                |   111.53
   13 C                |  15 C                |  36 H                |   111.36
   34 H                |  15 C                |  35 H                |   107.10
   34 H                |  15 C                |  36 H                |   107.09
   35 H                |  15 C                |  36 H                |   109.20
    4 C                |  17 C                |  37 H                |   110.52
    4 C                |  17 C                |  38 H                |   111.08
    4 C                |  17 C                |  39 H                |   111.82
   37 H                |  17 C                |  38 H                |   107.59
   37 H                |  17 C                |  39 H                |   106.95
   38 H                |  17 C                |  39 H                |   108.71
    9 C                |  18 C                |  40 H                |   113.21
    9 C                |  18 C                |  41 H                |   110.63
    9 C                |  18 C                |  42 H                |   110.82
   40 H                |  18 C                |  41 H                |   107.40
   40 H                |  18 C                |  42 H                |   107.94
   41 H                |  18 C                |  42 H                |   106.56
 ------------------------------------------------------------------------------
                            number of included internuclear angles:         89
 ==============================================================================


 Summary of "ao basis" -> "" (cartesian)
 ------------------------------------------------------------------------------
       Tag                 Description            Shells   Functions and Types
 ---------------- ------------------------------  ------  ---------------------
 *                           6-31G*                   on all atoms 


                              NWChem Property Module
                              ----------------------


                                     molecule

  itol2e modified to match energy
  convergence criterion.

                                 NWChem DFT Module
                                 -----------------


                                     molecule


                      Basis "ao basis" -> "ao basis" (cartesian)
                      -----
  C (Carbon)
  ----------
            Exponent  Coefficients 
       -------------- ---------------------------------------------------------
  1 S  3.04752490E+03  0.001835
  1 S  4.57369510E+02  0.014037
  1 S  1.03948690E+02  0.068843
  1 S  2.92101550E+01  0.232184
  1 S  9.28666300E+00  0.467941
  1 S  3.16392700E+00  0.362312

  2 S  7.86827240E+00 -0.119332
  2 S  1.88128850E+00 -0.160854
  2 S  5.44249300E-01  1.143456

  3 P  7.86827240E+00  0.068999
  3 P  1.88128850E+00  0.316424
  3 P  5.44249300E-01  0.744308

  4 S  1.68714400E-01  1.000000

  5 P  1.68714400E-01  1.000000

  6 D  8.00000000E-01  1.000000

  O (Oxygen)
  ----------
            Exponent  Coefficients 
       -------------- ---------------------------------------------------------
  1 S  5.48467170E+03  0.001831
  1 S  8.25234950E+02  0.013950
  1 S  1.88046960E+02  0.068445
  1 S  5.29645000E+01  0.232714
  1 S  1.68975700E+01  0.470193
  1 S  5.79963530E+00  0.358521

  2 S  1.55396160E+01 -0.110778
  2 S  3.59993360E+00 -0.148026
  2 S  1.01376180E+00  1.130767

  3 P  1.55396160E+01  0.070874
  3 P  3.59993360E+00  0.339753
  3 P  1.01376180E+00  0.727159

  4 S  2.70005800E-01  1.000000

  5 P  2.70005800E-01  1.000000

  6 D  8.00000000E-01  1.000000

  H (Hydrogen)
  ------------
            Exponent  Coefficients 
       -------------- ---------------------------------------------------------
  1 S  1.87311370E+01  0.033495
  1 S  2.82539370E+00  0.234727
  1 S  6.40121700E-01  0.813757

  2 S  1.61277800E-01  1.000000


 Summary of "ao basis" -> "ao basis" (cartesian)
 ------------------------------------------------------------------------------
       Tag                 Description            Shells   Functions and Types
 ---------------- ------------------------------  ------  ---------------------
 C                           6-31G*                  6       15   3s2p1d
 O                           6-31G*                  6       15   3s2p1d
 H                           6-31G*                  2        2   2s


 Summary of "ao basis" -> "ao basis" (cartesian)
 ------------------------------------------------------------------------------
       Tag                 Description            Shells   Functions and Types
 ---------------- ------------------------------  ------  ---------------------
 C                           6-31G*                  6       15   3s2p1d
 O                           6-31G*                  6       15   3s2p1d
 H                           6-31G*                  2        2   2s


  Caching 1-el integrals 
  itol2e modified to match energy
  convergence criterion.

            General Information
            -------------------
          SCF calculation type: DFT
          Wavefunction type:  closed shell.
          No. of atoms     :    42
          No. of electrons :   152
           Alpha electrons :    76
            Beta electrons :    76
          Charge           :     0
          Spin multiplicity:     1
          Use of symmetry is: off; symmetry adaption is: off
          Maximum number of iterations:  30
          AO basis - number of functions:   344
                     number of shells:   164
          Convergence on energy requested: 1.00D-07
          Convergence on density requested: 1.00D-05
          Convergence on gradient requested: 5.00D-04

              XC Information
              --------------
                         B3LYP Method XC Potential
                     Hartree-Fock (Exact) Exchange  0.200          
                        Slater Exchange Functional  0.800 local    
                    Becke 1988 Exchange Functional  0.720 non-local
              Lee-Yang-Parr Correlation Functional  0.810          
                  VWN I RPA Correlation Functional  0.190 local    

             Grid Information
             ----------------
          Grid used for XC integration:  fine      
          Radial quadrature: Mura-Knowles        
          Angular quadrature: Lebedev. 
          Tag              B.-S. Rad. Rad. Pts. Rad. Cut. Ang. Pts.
          ---              ---------- --------- --------- ---------
          C                   0.70       70          15.0       590
          O                   0.60       70          14.0       590
          H                   0.35       60          14.0       590
          Grid pruning is: on 
          Number of quadrature shells:  2720
          Spatial weights used:  Erf1

          Convergence Information
          -----------------------
          Convergence aids based upon iterative change in 
          total energy or number of iterations. 
          Levelshifting, if invoked, occurs when the 
          HOMO/LUMO gap drops below (HL_TOL): 1.00D-02
          DIIS, if invoked, will attempt to extrapolate 
          using up to (NFOCK): 10 stored Fock matrices.

                    Damping( 0%)  Levelshifting(0.5)       DIIS
                  --------------- ------------------- ---------------
          dE  on:    start            ASAP                start   
          dE off:    2 iters         30 iters            30 iters 


      Screening Tolerance Information
      -------------------------------
          Density screening/tol_rho: 1.00D-11
          AO Gaussian exp screening on grid/accAOfunc:  16
          CD Gaussian exp screening on grid/accCDfunc:  20
          XC Gaussian exp screening on grid/accXCfunc:  20
          Schwarz screening/accCoul: 1.00D-08


      Superposition of Atomic Density Guess
      -------------------------------------

 Sum of atomic energies:        -949.63668925

      Non-variational initial energy
      ------------------------------

 Total energy =    -962.390035
 1-e energy   =   -4983.222816
 2-e energy   =    2166.273220
 HOMO         =      -0.265648
 LUMO         =      -0.002126

   Time after variat. SCF:      7.0
   Time prior to 1st pass:      7.0

 Grid_pts file          = ./molecule.gridpts.0
 Record size in doubles =  12289        No. of grid_pts per rec  =   3070
 Max. records in memory =     97        Max. recs in file   =     21258

 Grid integrated density:     151.999957276488
 Requested integration accuracy:   0.10E-06

           Memory utilization after 1st SCF pass: 
           Heap Space remaining (MW):       11.89            11893134
          Stack Space remaining (MW):       13.10            13103364

   convergence    iter        energy       DeltaE   RMS-Dens  Diis-err    time
 ---------------- ----- ----------------- --------- --------- ---------  ------
 d= 0,ls=0.0,diis     1   -960.4565754221 -2.82D+03  9.03D-03  3.96D+00    50.0
 Grid integrated density:     151.999964508983
 Requested integration accuracy:   0.10E-06
 d= 0,ls=0.0,diis     2   -959.9214520724  5.35D-01  6.92D-03  9.47D+00    88.5
 Grid integrated density:     151.999964655254
 Requested integration accuracy:   0.10E-06
 d= 0,ls=0.0,diis     3   -960.7895491233 -8.68D-01  2.09D-03  7.74D-01   126.8
 Grid integrated density:     151.999965570902
 Requested integration accuracy:   0.10E-06
 d= 0,ls=0.0,diis     4   -960.8441295613 -5.46D-02  9.42D-04  2.19D-01   165.1
 Grid integrated density:     151.999964964980
 Requested integration accuracy:   0.10E-06
 d= 0,ls=0.0,diis     5   -960.8636971829 -1.96D-02  2.31D-04  9.83D-03   203.4
 Grid integrated density:     151.999962172068
 Requested integration accuracy:   0.10E-06
  Resetting Diis
 d= 0,ls=0.0,diis     6   -960.8645201801 -8.23D-04  8.77D-05  8.60D-04   246.1
 Grid integrated density:     151.999962261098
 Requested integration accuracy:   0.10E-06
 d= 0,ls=0.0,diis     7   -960.8646124211 -9.22D-05  4.08D-05  4.92D-05   288.8
 Grid integrated density:     151.999962223459
 Requested integration accuracy:   0.10E-06
 d= 0,ls=0.0,diis     8   -960.8646045714  7.85D-06  2.43D-05  1.26D-04   331.5
 Grid integrated density:     151.999962245514
 Requested integration accuracy:   0.10E-06
 d= 0,ls=0.0,diis     9   -960.8646177805 -1.32D-05  4.61D-06  4.42D-06   374.1
 Grid integrated density:     151.999962245837
 Requested integration accuracy:   0.10E-06
 d= 0,ls=0.0,diis    10   -960.8646181781 -3.98D-07  1.17D-06  2.98D-07   416.7
 Grid integrated density:     151.999962245678
 Requested integration accuracy:   0.10E-06
 d= 0,ls=0.0,diis    11   -960.8646182072 -2.90D-08  2.90D-07  1.63D-08   459.3


         Total DFT energy =     -960.864618207156
      One electron energy =    -4995.899887355842
           Coulomb energy =     2313.121787758322
    Exchange-Corr. energy =     -132.646079378077
 Nuclear repulsion energy =     1854.559560768441

 Numeric. integr. density =      151.999962245678

     Total iterative time =    452.3s


                       DFT Final Molecular Orbital Analysis
                       ------------------------------------

 Vector   20  Occ=2.000000D+00  E=-1.017964D+01
              MO Center= -3.8D-01, -3.7D+00, -9.6D-01, r^2= 2.8D-02
   Bfn.  Coefficient  Atom+Function         Bfn.  Coefficient  Atom+Function  
  ----- ------------  ---------------      ----- ------------  ---------------
   241      0.992935  17 C  s         

 Vector   21  Occ=2.000000D+00  E=-1.140888D+00
              MO Center= -8.5D-01,  9.7D-01, -6.5D-01, r^2= 1.9D+00
   Bfn.  Coefficient  Atom+Function         Bfn.  Coefficient  Atom+Function  
  ----- ------------  ---------------      ----- ------------  ---------------
   272      0.279696  19 O  s               276      0.278151  19 O  s         
   287      0.263718  20 O  s               291      0.244069  20 O  s         
   201      0.170462  14 O  s         

 Vector   22  Occ=2.000000D+00  E=-1.102583D+00
              MO Center= -1.7D+00, -7.3D-01,  2.2D-01, r^2= 2.4D+00
   Bfn.  Coefficient  Atom+Function         Bfn.  Coefficient  Atom+Function  
  ----- ------------  ---------------      ----- ------------  ---------------
    21      0.366014   2 O  s                17      0.346237   2 O  s         
    32      0.184054   3 C  s                16     -0.160201   2 O  s         

 Vector   23  Occ=2.000000D+00  E=-1.053028D+00
              MO Center= -1.3D+00,  6.5D-01,  5.5D-01, r^2= 3.4D+00
   Bfn.  Coefficient  Atom+Function         Bfn.  Coefficient  Atom+Function  
  ----- ------------  ---------------      ----- ------------  ---------------
   201      0.405989  14 O  s               197      0.365572  14 O  s         
   291     -0.176760  20 O  s               196     -0.169587  14 O  s         
   231     -0.155153  16 O  s               227     -0.150959  16 O  s         
   287     -0.151539  20 O  s         

 Vector   24  Occ=2.000000D+00  E=-1.008539D+00
              MO Center= -2.1D+00, -1.8D+00,  4.2D-01, r^2= 2.6D+00
   Bfn.  Coefficient  Atom+Function         Bfn.  Coefficient  Atom+Function  
  ----- ------------  ---------------      ----- ------------  ---------------
   231      0.378684  16 O  s               227      0.363159  16 O  s         
    21     -0.255457   2 O  s                17     -0.219275   2 O  s         
    34     -0.191682   3 C  py              226     -0.169154  16 O  s         

 Vector   25  Occ=2.000000D+00  E=-9.456992D-01
              MO Center= -5.7D-01,  9.1D-01, -7.3D-01, r^2= 2.4D+00
   Bfn.  Coefficient  Atom+Function         Bfn.  Coefficient  Atom+Function  
  ----- ------------  ---------------      ----- ------------  ---------------
   276      0.356198  19 O  s               291     -0.322412  20 O  s         
   272      0.299757  19 O  s               287     -0.253895  20 O  s         
    77     -0.172131   6 C  s         

 Vector   26  Occ=2.000000D+00  E=-8.550896D-01
              MO Center=  1.1D+00, -3.9D-01,  1.2D-01, r^2= 5.0D+00
   Bfn.  Coefficient  Atom+Function         Bfn.  Coefficient  Atom+Function  
  ----- ------------  ---------------      ----- ------------  ---------------
   291     -0.173096  20 O  s                62      0.164623   5 C  s         

 Vector   27  Occ=2.000000D+00  E=-8.190740D-01
              MO Center=  6.4D-01, -3.8D-01, -1.6D-01, r^2= 6.8D+00
   Bfn.  Coefficient  Atom+Function         Bfn.  Coefficient  Atom+Function  
  ----- ------------  ---------------      ----- ------------  ---------------
    47      0.192617   4 C  s                62      0.157148   5 C  s         
    51      0.151646   4 C  s               137     -0.150587  10 C  s         

 Vector   28  Occ=2.000000D+00  E=-7.986684D-01
              MO Center=  3.8D-01,  1.0D+00,  1.3D-01, r^2= 8.2D+00
   Bfn.  Coefficient  Atom+Function         Bfn.  Coefficient  Atom+Function  
  ----- ------------  ---------------      ----- ------------  ---------------
   167      0.194306  12 C  s         

 Vector   29  Occ=2.000000D+00  E=-7.686597D-01
              MO Center=  1.3D-01,  4.7D-01,  3.5D-01, r^2= 6.3D+00
   Bfn.  Coefficient  Atom+Function         Bfn.  Coefficient  Atom+Function  
  ----- ------------  ---------------      ----- ------------  ---------------
   291     -0.204016  20 O  s                 2      0.197302   1 C  s         

 Vector   30  Occ=2.000000D+00  E=-7.569418D-01
              MO Center=  3.6D-01, -8.7D-01, -2.4D-01, r^2= 8.9D+00
   Bfn.  Coefficient  Atom+Function         Bfn.  Coefficient  Atom+Function  
  ----- ------------  ---------------      ----- ------------  ---------------
    47      0.167623   4 C  s               242      0.166713  17 C  s         
    51      0.153938   4 C  s         

 Vector   31  Occ=2.000000D+00  E=-7.336618D-01
              MO Center=  3.7D-01,  1.1D+00,  8.5D-02, r^2= 9.0D+00
   Bfn.  Coefficient  Atom+Function         Bfn.  Coefficient  Atom+Function  
  ----- ------------  ---------------      ----- ------------  ---------------
   212      0.189480  15 C  s               216      0.173289  15 C  s         
    92     -0.158387   7 C  s         

 Vector   32  Occ=2.000000D+00  E=-6.976187D-01
              MO Center= -6.1D-01, -2.2D-01,  1.7D-01, r^2= 8.5D+00
   Bfn.  Coefficient  Atom+Function         Bfn.  Coefficient  Atom+Function  
  ----- ------------  ---------------      ----- ------------  ---------------
     2      0.210573   1 C  s                19      0.188343   2 O  py        
     6      0.185879   1 C  s               242      0.155058  17 C  s         

 Vector   33  Occ=2.000000D+00  E=-6.930484D-01
              MO Center=  1.5D+00,  1.2D-01, -3.2D-01, r^2= 9.1D+00
   Bfn.  Coefficient  Atom+Function         Bfn.  Coefficient  Atom+Function  
  ----- ------------  ---------------      ----- ------------  ---------------
   257      0.233611  18 C  s               261      0.219916  18 C  s         
   137     -0.153033  10 C  s         

 Vector   34  Occ=2.000000D+00  E=-6.612843D-01
              MO Center=  4.4D-01,  4.9D-01,  1.7D-01, r^2= 8.9D+00
   Bfn.  Coefficient  Atom+Function         Bfn.  Coefficient  Atom+Function  
  ----- ------------  ---------------      ----- ------------  ---------------
   107      0.145983   8 C  s               111      0.137633   8 C  s         
   152     -0.135658  11 C  s               212     -0.132060  15 C  s         

 Vector   35  Occ=2.000000D+00  E=-6.480397D-01
              MO Center= -5.4D-01, -9.3D-01, -3.7D-01, r^2= 9.9D+00
   Bfn.  Coefficient  Atom+Function         Bfn.  Coefficient  Atom+Function  
  ----- ------------  ---------------      ----- ------------  ---------------
   246      0.209519  17 C  s               242      0.208242  17 C  s         

 Vector   36  Occ=2.000000D+00  E=-6.237769D-01
              MO Center=  7.8D-01, -6.7D-01,  7.1D-02, r^2= 6.8D+00
   Bfn.  Coefficient  Atom+Function         Bfn.  Coefficient  Atom+Function  
  ----- ------------  ---------------      ----- ------------  ---------------
    19      0.161434   2 O  py               62      0.157473   5 C  s         

 Vector   37  Occ=2.000000D+00  E=-6.069527D-01
              MO Center=  5.1D-01,  9.9D-01,  1.1D-01, r^2= 6.5D+00
   Bfn.  Coefficient  Atom+Function         Bfn.  Coefficient  Atom+Function  
  ----- ------------  ---------------      ----- ------------  ---------------
   156      0.176126  11 C  s               152      0.169707  11 C  s         

 Vector   38  Occ=2.000000D+00  E=-5.832244D-01
              MO Center= -4.2D-01, -3.8D-01,  2.4D-01, r^2= 7.9D+00
   Bfn.  Coefficient  Atom+Function         Bfn.  Coefficient  Atom+Function  
  ----- ------------  ---------------      ----- ------------  ---------------
    19      0.232875   2 O  py        

 Vector   39  Occ=2.000000D+00  E=-5.603530D-01
              MO Center= -3.7D-01,  6.1D-01, -1.8D-02, r^2= 5.5D+00
   Bfn.  Coefficient  Atom+Function         Bfn.  Coefficient  Atom+Function  
  ----- ------------  ---------------      ----- ------------  ---------------
   199      0.223815  14 O  py              185      0.187575  13 C  pz        
   274     -0.174912  19 O  py              288     -0.174123  20 O  px        

 Vector   40  Occ=2.000000D+00  E=-5.493293D-01
              MO Center=  9.0D-01,  1.0D-01,  9.1D-02, r^2= 7.8D+00
   Bfn.  Coefficient  Atom+Function         Bfn.  Coefficient  Atom+Function  
  ----- ------------  ---------------      ----- ------------  ---------------
   126      0.166256   9 C  s               122      0.161737   9 C  s         

 Vector   41  Occ=2.000000D+00  E=-5.330755D-01
              MO Center= -6.7D-01,  5.7D-01,  4.4D-01, r^2= 6.1D+00
   Bfn.  Coefficient  Atom+Function         Bfn.  Coefficient  Atom+Function  
  ----- ------------  ---------------      ----- ------------  ---------------
     5      0.217585   1 C  pz                4     -0.183227   1 C  py        
   301      0.161448  21 H  s                20      0.150082   2 O  pz        

 Vector   42  Occ=2.000000D+00  E=-5.236828D-01
              MO Center= -6.2D-02, -2.5D-01, -6.1D-02, r^2= 7.0D+00
   Bfn.  Coefficient  Atom+Function         Bfn.  Coefficient  Atom+Function  
  ----- ------------  ---------------      ----- ------------  ---------------
    64     -0.162544   5 C  py               48      0.155588   4 C  px        

 Vector   43  Occ=2.000000D+00  E=-5.027012D-01
              MO Center=  4.3D-01,  3.3D-01, -4.1D-03, r^2= 7.6D+00
   Bfn.  Coefficient  Atom+Function         Bfn.  Coefficient  Atom+Function  
  ----- ------------  ---------------      ----- ------------  ---------------
   289      0.193611  20 O  py              273      0.168383  19 O  px        

 Vector   44  Occ=2.000000D+00  E=-4.870098D-01
              MO Center= -3.2D-02, -8.3D-01, -1.9D-01, r^2= 8.4D+00
   Bfn.  Coefficient  Atom+Function         Bfn.  Coefficient  Atom+Function  
  ----- ------------  ---------------      ----- ------------  ---------------
    50      0.228946   4 C  pz        

 Vector   45  Occ=2.000000D+00  E=-4.741351D-01
              MO Center=  1.0D+00, -6.3D-01,  3.4D-01, r^2= 7.8D+00
   Bfn.  Coefficient  Atom+Function         Bfn.  Coefficient  Atom+Function  
  ----- ------------  ---------------      ----- ------------  ---------------
   110      0.197220   8 C  pz        

 Vector   46  Occ=2.000000D+00  E=-4.652036D-01
              MO Center=  4.7D-02,  1.3D-01,  1.4D-03, r^2= 8.1D+00
   Bfn.  Coefficient  Atom+Function         Bfn.  Coefficient  Atom+Function  
  ----- ------------  ---------------      ----- ------------  ---------------
   276      0.139406  19 O  s                20      0.136205   2 O  pz        
   140     -0.134449  10 C  pz              199      0.131176  14 O  py        

 Vector   47  Occ=2.000000D+00  E=-4.612089D-01
              MO Center=  2.6D-01,  1.5D-01,  1.6D-01, r^2= 9.5D+00
   Bfn.  Coefficient  Atom+Function         Bfn.  Coefficient  Atom+Function  
  ----- ------------  ---------------      ----- ------------  ---------------
   184      0.178049  13 C  py              275     -0.175737  19 O  pz        

 Vector   48  Occ=2.000000D+00  E=-4.501214D-01
              MO Center=  8.1D-01,  1.4D-01, -1.1D-01, r^2= 9.3D+00
   Bfn.  Coefficient  Atom+Function         Bfn.  Coefficient  Atom+Function  
  ----- ------------  ---------------      ----- ------------  ---------------
   123      0.193401   9 C  px        

 Vector   49  Occ=2.000000D+00  E=-4.471266D-01
              MO Center= -8.2D-02,  5.7D-01,  5.1D-02, r^2= 1.0D+01
   Bfn.  Coefficient  Atom+Function         Bfn.  Coefficient  Atom+Function  
  ----- ------------  ---------------      ----- ------------  ---------------
   291      0.181759  20 O  s               183     -0.163045  13 C  px        
   290     -0.160092  20 O  pz        

 Vector   50  Occ=2.000000D+00  E=-4.441663D-01
              MO Center= -1.3D+00, -8.8D-01,  2.0D-01, r^2= 1.0D+01
   Bfn.  Coefficient  Atom+Function         Bfn.  Coefficient  Atom+Function  
  ----- ------------  ---------------      ----- ------------  ---------------
   231      0.291983  16 O  s               229     -0.250745  16 O  py        
   228     -0.199154  16 O  px               34      0.186048   3 C  py        
    18      0.162509   2 O  px               33      0.153250   3 C  px        

 Vector   51  Occ=2.000000D+00  E=-4.294936D-01
              MO Center=  5.2D-01,  4.0D-01, -7.8D-02, r^2= 1.0D+01
   Bfn.  Coefficient  Atom+Function         Bfn.  Coefficient  Atom+Function  
  ----- ------------  ---------------      ----- ------------  ---------------
    18      0.152255   2 O  px              213     -0.150843  15 C  px        

 Vector   52  Occ=2.000000D+00  E=-4.200666D-01
              MO Center= -2.6D-01, -1.4D-01, -1.9D-01, r^2= 1.1D+01
   Bfn.  Coefficient  Atom+Function         Bfn.  Coefficient  Atom+Function  
  ----- ------------  ---------------      ----- ------------  ---------------
   229      0.181381  16 O  py              290     -0.173629  20 O  pz        
   215     -0.152149  15 C  pz        

 Vector   53  Occ=2.000000D+00  E=-4.182383D-01
              MO Center=  1.5D-01,  5.6D-01, -1.7D-01, r^2= 9.7D+00
   Bfn.  Coefficient  Atom+Function         Bfn.  Coefficient  Atom+Function  
  ----- ------------  ---------------      ----- ------------  ---------------
   290      0.197494  20 O  pz        

 Vector   54  Occ=2.000000D+00  E=-4.101438D-01
              MO Center=  1.7D-01,  5.5D-01, -1.4D-01, r^2= 1.2D+01
   Bfn.  Coefficient  Atom+Function         Bfn.  Coefficient  Atom+Function  
  ----- ------------  ---------------      ----- ------------  ---------------
   215      0.217058  15 C  pz              259     -0.173931  18 C  py        

 Vector   55  Occ=2.000000D+00  E=-4.065433D-01
              MO Center= -8.6D-02,  4.0D-01, -1.6D-01, r^2= 9.6D+00
   Bfn.  Coefficient  Atom+Function         Bfn.  Coefficient  Atom+Function  
  ----- ------------  ---------------      ----- ------------  ---------------
   275     -0.167857  19 O  pz              273     -0.159233  19 O  px        
    63      0.155685   5 C  px              276      0.155987  19 O  s         

 Vector   56  Occ=2.000000D+00  E=-4.048782D-01
              MO Center= -3.3D-01, -3.6D-01, -1.0D-01, r^2= 1.1D+01
   Bfn.  Coefficient  Atom+Function         Bfn.  Coefficient  Atom+Function  
  ----- ------------  ---------------      ----- ------------  ---------------
   245     -0.188305  17 C  pz               18      0.180334   2 O  px        

 Vector   57  Occ=2.000000D+00  E=-3.979433D-01
              MO Center= -2.6D-01,  9.5D-01, -3.1D-01, r^2= 8.9D+00
   Bfn.  Coefficient  Atom+Function         Bfn.  Coefficient  Atom+Function  
  ----- ------------  ---------------      ----- ------------  ---------------
   274      0.235940  19 O  py              288      0.194774  20 O  px        
   154      0.165036  11 C  py              214      0.159554  15 C  py        

 Vector   58  Occ=2.000000D+00  E=-3.946999D-01
              MO Center= -1.0D+00,  6.6D-01,  1.7D-02, r^2= 9.9D+00
   Bfn.  Coefficient  Atom+Function         Bfn.  Coefficient  Atom+Function  
  ----- ------------  ---------------      ----- ------------  ---------------
   200      0.239257  14 O  pz              215     -0.189635  15 C  pz        
   290      0.170394  20 O  pz              204      0.152647  14 O  pz        

 Vector   59  Occ=2.000000D+00  E=-3.912957D-01
              MO Center=  8.6D-01, -1.4D-01, -2.2D-01, r^2= 1.0D+01
   Bfn.  Coefficient  Atom+Function         Bfn.  Coefficient  Atom+Function  
  ----- ------------  ---------------      ----- ------------  ---------------
   289      0.176263  20 O  py              243     -0.157036  17 C  px        
   108      0.151825   8 C  px        

 Vector   60  Occ=2.000000D+00  E=-3.829202D-01
              MO Center= -7.0D-01,  1.2D-01, -2.3D-01, r^2= 1.1D+01
   Bfn.  Coefficient  Atom+Function         Bfn.  Coefficient  Atom+Function  
  ----- ------------  ---------------      ----- ------------  ---------------
   243      0.184658  17 C  px              214      0.162398  15 C  py        
     5      0.156205   1 C  pz        

 Vector   61  Occ=2.000000D+00  E=-3.808361D-01
              MO Center=  6.0D-01, -7.7D-01, -2.2D-01, r^2= 1.0D+01
   Bfn.  Coefficient  Atom+Function         Bfn.  Coefficient  Atom+Function  
  ----- ------------  ---------------      ----- ------------  ---------------
   245     -0.182300  17 C  pz               65      0.174481   5 C  pz        
   108      0.150521   8 C  px        

 Vector   62  Occ=2.000000D+00  E=-3.670780D-01
              MO Center=  8.9D-01,  2.7D-02,  3.0D-02, r^2= 9.5D+00
   Bfn.  Coefficient  Atom+Function         Bfn.  Coefficient  Atom+Function  
  ----- ------------  ---------------      ----- ------------  ---------------
   125      0.183974   9 C  pz              260     -0.179011  18 C  pz        
    94     -0.154522   7 C  py        

 Vector   63  Occ=2.000000D+00  E=-3.653738D-01
              MO Center=  3.8D-01,  9.7D-01, -1.9D-01, r^2= 1.1D+01
   Bfn.  Coefficient  Atom+Function         Bfn.  Coefficient  Atom+Function  
  ----- ------------  ---------------      ----- ------------  ---------------
   213      0.203420  15 C  px              153     -0.173167  11 C  px        
   168      0.153353  12 C  px              259      0.153122  18 C  py        

 Vector   64  Occ=2.000000D+00  E=-3.615221D-01
              MO Center=  8.7D-02, -9.4D-01, -2.3D-01, r^2= 1.0D+01
   Bfn.  Coefficient  Atom+Function         Bfn.  Coefficient  Atom+Function  
  ----- ------------  ---------------      ----- ------------  ---------------
   229     -0.181581  16 O  py               33      0.173685   3 C  px        

 Vector   65  Occ=2.000000D+00  E=-3.541419D-01
              MO Center=  3.5D-01, -6.0D-01, -7.5D-02, r^2= 9.1D+00
   Bfn.  Coefficient  Atom+Function         Bfn.  Coefficient  Atom+Function  
  ----- ------------  ---------------      ----- ------------  ---------------
    49      0.202969   4 C  py              244     -0.197002  17 C  py        

 Vector   66  Occ=2.000000D+00  E=-3.442070D-01
              MO Center=  3.0D-01, -9.5D-01, -2.2D-01, r^2= 9.8D+00
   Bfn.  Coefficient  Atom+Function         Bfn.  Coefficient  Atom+Function  
  ----- ------------  ---------------      ----- ------------  ---------------
    50      0.169318   4 C  pz               93      0.165497   7 C  px        
   245     -0.158709  17 C  pz        

 Vector   67  Occ=2.000000D+00  E=-3.419267D-01
              MO Center=  5.7D-01, -5.0D-01,  1.2D-01, r^2= 8.6D+00
   Bfn.  Coefficient  Atom+Function         Bfn.  Coefficient  Atom+Function  
  ----- ------------  ---------------      ----- ------------  ---------------
    18      0.237735   2 O  px              108      0.167103   8 C  px        
    22      0.158918   2 O  px               93     -0.154756   7 C  px        

 Vector   68  Occ=2.000000D+00  E=-3.379812D-01
              MO Center=  5.2D-01,  5.6D-01,  3.6D-02, r^2= 9.6D+00
   Bfn.  Coefficient  Atom+Function         Bfn.  Coefficient  Atom+Function  
  ----- ------------  ---------------      ----- ------------  ---------------
   155      0.212303  11 C  pz              275     -0.184530  19 O  pz        
   170     -0.162694  12 C  pz              319     -0.151396  30 H  s         
   320     -0.150239  30 H  s         

 Vector   69  Occ=2.000000D+00  E=-3.273379D-01
              MO Center=  3.9D-01, -4.0D-01,  1.7D-01, r^2= 8.5D+00
   Bfn.  Coefficient  Atom+Function         Bfn.  Coefficient  Atom+Function  
  ----- ------------  ---------------      ----- ------------  ---------------
   275      0.206837  19 O  pz              200      0.184476  14 O  pz        
   110      0.181597   8 C  pz              290     -0.172528  20 O  pz        
    95     -0.170251   7 C  pz        

 Vector   70  Occ=2.000000D+00  E=-3.161745D-01
              MO Center=  1.1D+00, -9.0D-02,  3.3D-01, r^2= 8.3D+00
   Bfn.  Coefficient  Atom+Function         Bfn.  Coefficient  Atom+Function  
  ----- ------------  ---------------      ----- ------------  ---------------
   140      0.169117  10 C  pz              260      0.167285  18 C  pz        
   125     -0.164541   9 C  pz               20      0.161991   2 O  pz        
   318      0.157267  29 H  s               155     -0.151900  11 C  pz        
   228     -0.151828  16 O  px        

 Vector   71  Occ=2.000000D+00  E=-3.108861D-01
              MO Center=  1.2D+00,  2.7D-02,  2.7D-01, r^2= 7.8D+00
   Bfn.  Coefficient  Atom+Function         Bfn.  Coefficient  Atom+Function  
  ----- ------------  ---------------      ----- ------------  ---------------
   124      0.250844   9 C  py              109     -0.221755   8 C  py        
   139     -0.201283  10 C  py              154      0.193514  11 C  py        

 Vector   72  Occ=2.000000D+00  E=-3.027514D-01
              MO Center=  4.7D-01,  1.3D-01, -5.9D-02, r^2= 7.5D+00
   Bfn.  Coefficient  Atom+Function         Bfn.  Coefficient  Atom+Function  
  ----- ------------  ---------------      ----- ------------  ---------------
   275      0.190509  19 O  pz              274     -0.189281  19 O  py        
   138     -0.179733  10 C  px               78      0.172327   6 C  px        
   290     -0.159425  20 O  pz        

 Vector   73  Occ=2.000000D+00  E=-2.899553D-01
              MO Center= -1.3D+00, -7.3D-02,  4.7D-01, r^2= 6.2D+00
   Bfn.  Coefficient  Atom+Function         Bfn.  Coefficient  Atom+Function  
  ----- ------------  ---------------      ----- ------------  ---------------
    20      0.349279   2 O  pz              198      0.262693  14 O  px        
    24      0.255388   2 O  pz              230     -0.243138  16 O  pz        
   202      0.196024  14 O  px              234     -0.169449  16 O  pz        

 Vector   74  Occ=2.000000D+00  E=-2.863498D-01
              MO Center= -7.8D-01,  6.6D-01,  2.8D-01, r^2= 5.5D+00
   Bfn.  Coefficient  Atom+Function         Bfn.  Coefficient  Atom+Function  
  ----- ------------  ---------------      ----- ------------  ---------------
   198      0.387867  14 O  px              202      0.281062  14 O  px        
    20     -0.179333   2 O  pz              183     -0.171078  13 C  px        
   289      0.158562  20 O  py        

 Vector   75  Occ=2.000000D+00  E=-2.625348D-01
              MO Center= -1.9D+00, -2.1D+00,  2.8D-01, r^2= 4.1D+00
   Bfn.  Coefficient  Atom+Function         Bfn.  Coefficient  Atom+Function  
  ----- ------------  ---------------      ----- ------------  ---------------
   228      0.335159  16 O  px              229     -0.320014  16 O  py        
   230     -0.270403  16 O  pz              232      0.229397  16 O  px        
    51     -0.221328   4 C  s               233     -0.215113  16 O  py        
   234     -0.184456  16 O  pz               19     -0.176631   2 O  py        
    48      0.172655   4 C  px        

 Vector   76  Occ=2.000000D+00  E=-2.536342D-01
              MO Center= -5.5D-01,  7.2D-01, -7.5D-01, r^2= 3.9D+00
   Bfn.  Coefficient  Atom+Function         Bfn.  Coefficient  Atom+Function  
  ----- ------------  ---------------      ----- ------------  ---------------
   289      0.330752  20 O  py              288      0.301065  20 O  px        
   274     -0.290743  19 O  py              273     -0.260935  19 O  px        
   293      0.234935  20 O  py              292      0.218247  20 O  px        
   278     -0.198130  19 O  py              277     -0.177184  19 O  px        

 Vector   77  Occ=0.000000D+00  E=-7.937018D-03
              MO Center= -1.6D+00, -1.8D+00,  1.1D-01, r^2= 3.9D+00
   Bfn.  Coefficient  Atom+Function         Bfn.  Coefficient  Atom+Function  
  ----- ------------  ---------------      ----- ------------  ---------------
    35      0.401688   3 C  pz              304      0.372429  22 H  s         
    39      0.324184   3 C  pz              230     -0.304364  16 O  pz        
   234     -0.292126  16 O  pz               66     -0.286152   5 C  s         
    33      0.264798   3 C  px               81     -0.255147   6 C  s         
    36      0.249255   3 C  s                37      0.250135   3 C  px        

 Vector   78  Occ=0.000000D+00  E=-3.568924D-03
              MO Center= -7.1D-01,  8.2D-01, -8.6D-01, r^2= 3.8D+00
   Bfn.  Coefficient  Atom+Function         Bfn.  Coefficient  Atom+Function  
  ----- ------------  ---------------      ----- ------------  ---------------
   291     -0.532199  20 O  s               276      0.494714  19 O  s         
   277      0.387430  19 O  px              273      0.384419  19 O  px        
   288      0.350567  20 O  px              292      0.340967  20 O  px        
     6      0.316422   1 C  s               330     -0.283827  35 H  s         
    96      0.270528   7 C  s               216      0.245752  15 C  s         

 Vector   79  Occ=0.000000D+00  E= 5.738414D-02
              MO Center=  1.4D+00,  3.7D-01,  1.1D+00, r^2= 8.1D+00
   Bfn.  Coefficient  Atom+Function         Bfn.  Coefficient  Atom+Function  
  ----- ------------  ---------------      ----- ------------  ---------------
   318      0.710925  29 H  s               316      0.636826  28 H  s         
   302      0.616587  21 H  s               314      0.608584  27 H  s         
   156     -0.566123  11 C  s               111     -0.531435   8 C  s         
   310      0.506106  25 H  s               322      0.505758  31 H  s         
   141     -0.491518  10 C  s               126     -0.486724   9 C  s         

 Vector   80  Occ=0.000000D+00  E= 7.249939D-02
              MO Center=  1.1D+00, -1.2D+00, -2.7D-01, r^2= 9.2D+00
   Bfn.  Coefficient  Atom+Function         Bfn.  Coefficient  Atom+Function  
  ----- ------------  ---------------      ----- ------------  ---------------
   306      0.783868  23 H  s               246     -0.707871  17 C  s         
   308      0.683269  24 H  s                96     -0.657131   7 C  s         
    66     -0.545192   5 C  s               312      0.533478  26 H  s         
   261     -0.445337  18 C  s               336      0.431454  38 H  s         
   111     -0.426144   8 C  s                67     -0.376304   5 C  px        

 Vector   81  Occ=0.000000D+00  E= 8.528676D-02
              MO Center=  7.8D-01,  1.1D+00,  2.7D-02, r^2= 1.2D+01
   Bfn.  Coefficient  Atom+Function         Bfn.  Coefficient  Atom+Function  
  ----- ------------  ---------------      ----- ------------  ---------------
   156      0.901080  11 C  s               261      0.781593  18 C  s         
   324     -0.711835  32 H  s               171      0.690520  12 C  s         
   310      0.621086  25 H  s               302      0.523958  21 H  s         
   320     -0.520173  30 H  s               322     -0.519591  31 H  s         
   306     -0.454411  23 H  s                96     -0.438948   7 C  s         

 Vector   82  Occ=0.000000D+00  E= 9.712746D-02
              MO Center=  7.9D-01, -8.2D-01,  4.8D-02, r^2= 1.2D+01
   Bfn.  Coefficient  Atom+Function         Bfn.  Coefficient  Atom+Function  
  ----- ------------  ---------------      ----- ------------  ---------------
   111      0.846255   8 C  s                51     -0.737066   4 C  s         
   246     -0.620980  17 C  s               304      0.610555  22 H  s         
   312     -0.565693  26 H  s               171     -0.523675  12 C  s         
   344     -0.524824  42 H  s                96     -0.474918   7 C  s         
   302      0.475764  21 H  s               261      0.468986  18 C  s         

 Vector   83  Occ=0.000000D+00  E= 9.964745D-02
              MO Center=  1.1D+00,  9.6D-02,  3.0D-01, r^2= 1.3D+01
   Bfn.  Coefficient  Atom+Function         Bfn.  Coefficient  Atom+Function  
  ----- ------------  ---------------      ----- ------------  ---------------
   308      0.745107  24 H  s               312      0.682163  26 H  s         
    96     -0.604589   7 C  s               316     -0.594789  28 H  s         
   332      0.548318  36 H  s               324      0.543838  32 H  s         
   302      0.494096  21 H  s               156      0.481046  11 C  s         
   126      0.476351   9 C  s               216     -0.441709  15 C  s         

 Vector   84  Occ=0.000000D+00  E= 1.078997D-01
              MO Center=  4.1D-01,  1.8D+00,  4.6D-01, r^2= 9.7D+00
   Bfn.  Coefficient  Atom+Function         Bfn.  Coefficient  Atom+Function  
  ----- ------------  ---------------      ----- ------------  ---------------
   326      1.015407  33 H  s               261      0.651393  18 C  s         
   174     -0.594276  12 C  pz              141     -0.580936  10 C  s         
   330      0.569163  35 H  s               171     -0.523361  12 C  s         
   342     -0.511296  41 H  s               318      0.468762  29 H  s         
   320     -0.394679  30 H  s               322      0.385336  31 H  s         

 Vector   85  Occ=0.000000D+00  E= 1.139437D-01
              MO Center=  3.6D-01,  9.1D-01,  6.5D-02, r^2= 1.3D+01
   Bfn.  Coefficient  Atom+Function         Bfn.  Coefficient  Atom+Function  
  ----- ------------  ---------------      ----- ------------  ---------------
   216      1.026399  15 C  s               332     -0.642682  36 H  s         
   324     -0.578892  32 H  s               328     -0.555479  34 H  s         
    96      0.550054   7 C  s               171      0.548466  12 C  s         
   344      0.528277  42 H  s               314     -0.524040  27 H  s         
   261     -0.505456  18 C  s               302      0.425169  21 H  s         

 Vector   86  Occ=0.000000D+00  E= 1.229823D-01
              MO Center=  2.7D-02, -3.5D-01, -3.2D-01, r^2= 1.5D+01
   Bfn.  Coefficient  Atom+Function         Bfn.  Coefficient  Atom+Function  
  ----- ------------  ---------------      ----- ------------  ---------------
   246      1.199442  17 C  s               216     -1.030179  15 C  s         
   328      0.695585  34 H  s               340      0.694947  40 H  s         
   261     -0.666425  18 C  s               338     -0.648842  39 H  s         
   156      0.554551  11 C  s               334     -0.552898  37 H  s         
    96      0.537642   7 C  s                66     -0.506758   5 C  s         

 Vector   87  Occ=0.000000D+00  E= 1.294755D-01
              MO Center=  1.1D-01,  5.4D-01,  1.2D-02, r^2= 1.2D+01
   Bfn.  Coefficient  Atom+Function         Bfn.  Coefficient  Atom+Function  
  ----- ------------  ---------------      ----- ------------  ---------------
   216      0.964006  15 C  s               126      0.741932   9 C  s         
    96     -0.683598   7 C  s               156     -0.662049  11 C  s         
   304     -0.652557  22 H  s               316     -0.655256  28 H  s         
   310      0.593880  25 H  s                 6     -0.588088   1 C  s         
   318     -0.552954  29 H  s               246      0.527712  17 C  s         

 Vector   88  Occ=0.000000D+00  E= 1.356020D-01
              MO Center=  8.3D-01, -3.3D-02, -4.3D-01, r^2= 1.2D+01
   Bfn.  Coefficient  Atom+Function         Bfn.  Coefficient  Atom+Function  
  ----- ------------  ---------------      ----- ------------  ---------------
   320      0.816931  30 H  s               344      0.734144  42 H  s         
   306     -0.674822  23 H  s               314     -0.545764  27 H  s         
   156     -0.532253  11 C  s               334      0.493678  37 H  s         
   201      0.476064  14 O  s               332     -0.468432  36 H  s         
   159      0.458466  11 C  pz               21     -0.454472   2 O  s         

 Vector   89  Occ=0.000000D+00  E= 1.396983D-01
              MO Center=  8.1D-01,  4.6D-01,  4.8D-01, r^2= 9.9D+00
   Bfn.  Coefficient  Atom+Function         Bfn.  Coefficient  Atom+Function  
  ----- ------------  ---------------      ----- ------------  ---------------
   318      0.844002  29 H  s               141     -0.769260  10 C  s         
   111      0.717779   8 C  s               261     -0.600539  18 C  s         
   322     -0.574422  31 H  s               312     -0.560974  26 H  s         
     6     -0.443657   1 C  s               144     -0.443587  10 C  pz        
    21      0.441232   2 O  s               316     -0.422757  28 H  s         

 Vector   90  Occ=0.000000D+00  E= 1.466902D-01
              MO Center=  2.3D-01,  1.8D+00,  3.5D-01, r^2= 1.2D+01
   Bfn.  Coefficient  Atom+Function         Bfn.  Coefficient  Atom+Function  
  ----- ------------  ---------------      ----- ------------  ---------------
   330      1.077674  35 H  s               261     -0.844799  18 C  s         
   324     -0.742353  32 H  s               216     -0.738630  15 C  s         
   322     -0.640269  31 H  s               342      0.548375  41 H  s         
   219     -0.535668  15 C  pz              314      0.513723  27 H  s         
   318     -0.514108  29 H  s               174     -0.430049  12 C  pz        

 Vector   91  Occ=0.000000D+00  E= 1.486877D-01
              MO Center=  4.6D-01, -1.8D+00, -2.7D-01, r^2= 1.1D+01
   Bfn.  Coefficient  Atom+Function         Bfn.  Coefficient  Atom+Function  
  ----- ------------  ---------------      ----- ------------  ---------------
   111      1.092980   8 C  s               338      1.089725  39 H  s         
   304     -1.038164  22 H  s                51      0.950481   4 C  s         
   246     -0.867457  17 C  s               261     -0.644940  18 C  s         
   312     -0.610111  26 H  s               314     -0.574668  27 H  s         
   249     -0.498969  17 C  pz               54     -0.483298   4 C  pz        

 Vector   92  Occ=0.000000D+00  E= 1.538607D-01
              MO Center= -7.9D-02, -1.1D+00, -6.7D-01, r^2= 1.4D+01
   Bfn.  Coefficient  Atom+Function         Bfn.  Coefficient  Atom+Function  
  ----- ------------  ---------------      ----- ------------  ---------------
   336      1.281694  38 H  s               328      0.733138  34 H  s         
   246     -0.705440  17 C  s               247     -0.667434  17 C  px        
   126      0.611316   9 C  s                36     -0.494139   3 C  s         
    21      0.454818   2 O  s               340     -0.436106  40 H  s         
   218      0.399513  15 C  py              334     -0.388128  37 H  s         

 Vector   93  Occ=0.000000D+00  E= 1.604123D-01
              MO Center=  4.7D-01,  7.4D-02, -4.2D-03, r^2= 1.4D+01
   Bfn.  Coefficient  Atom+Function         Bfn.  Coefficient  Atom+Function  
  ----- ------------  ---------------      ----- ------------  ---------------
   342      0.801235  41 H  s               126      0.718428   9 C  s         
   302      0.642169  21 H  s               141     -0.625360  10 C  s         
   328      0.608510  34 H  s               263     -0.585424  18 C  py        
     6     -0.572573   1 C  s               338     -0.571268  39 H  s         
   344     -0.524060  42 H  s                 8      0.487889   1 C  py        

 Vector   94  Occ=0.000000D+00  E= 1.631837D-01
              MO Center=  9.8D-01, -3.9D-01, -5.0D-02, r^2= 1.3D+01
   Bfn.  Coefficient  Atom+Function         Bfn.  Coefficient  Atom+Function  
  ----- ------------  ---------------      ----- ------------  ---------------
   111      1.191083   8 C  s                51     -0.867000   4 C  s         
   344      0.751140  42 H  s               336     -0.626771  38 H  s         
   128      0.602088   9 C  py              328      0.567046  34 H  s         
     6     -0.521737   1 C  s               246      0.509554  17 C  s         
   320     -0.495433  30 H  s               171      0.491105  12 C  s         

 Vector   95  Occ=0.000000D+00  E= 1.656538D-01
              MO Center=  9.1D-01,  1.2D-01, -9.9D-02, r^2= 1.4D+01
   Bfn.  Coefficient  Atom+Function         Bfn.  Coefficient  Atom+Function  
  ----- ------------  ---------------      ----- ------------  ---------------
   171      0.935136  12 C  s               342      0.784950  41 H  s         
   336      0.770071  38 H  s               314     -0.629566  27 H  s         
   126     -0.618964   9 C  s               318     -0.558494  29 H  s         
   263     -0.526056  18 C  py              249      0.522818  17 C  pz        
   332      0.522299  36 H  s               216     -0.505733  15 C  s         

 Vector   96  Occ=0.000000D+00  E= 1.761913D-01
              MO Center=  4.6D-01, -1.7D-01,  4.7D-02, r^2= 1.5D+01
   Bfn.  Coefficient  Atom+Function         Bfn.  Coefficient  Atom+Function  
  ----- ------------  ---------------      ----- ------------  ---------------
   334      0.866142  37 H  s               326      0.660876  33 H  s         
   141      0.634880  10 C  s               261     -0.634486  18 C  s         
   322      0.596322  31 H  s               249      0.575505  17 C  pz        
   171     -0.534754  12 C  s               330     -0.523312  35 H  s         
    66     -0.502722   5 C  s               156     -0.504370  11 C  s         

 Vector   97  Occ=0.000000D+00  E= 1.781619D-01
              MO Center=  1.0D-01, -4.4D-01, -2.2D-01, r^2= 1.5D+01
   Bfn.  Coefficient  Atom+Function         Bfn.  Coefficient  Atom+Function  
  ----- ------------  ---------------      ----- ------------  ---------------
   126      0.946590   9 C  s               334     -0.895591  37 H  s         
    66      0.880996   5 C  s               261     -0.715514  18 C  s         
   328     -0.651267  34 H  s                96     -0.628922   7 C  s         
   111     -0.558236   8 C  s               344      0.556688  42 H  s         
   304      0.502135  22 H  s               217     -0.483732  15 C  px        

 Vector   98  Occ=0.000000D+00  E= 1.859212D-01
              MO Center=  3.8D-01,  1.6D+00,  1.3D-01, r^2= 1.2D+01
   Bfn.  Coefficient  Atom+Function         Bfn.  Coefficient  Atom+Function  
  ----- ------------  ---------------      ----- ------------  ---------------
   216      1.065951  15 C  s               186     -0.968266  13 C  s         
   332     -0.969027  36 H  s               156      0.940121  11 C  s         
   316      0.845720  28 H  s               219     -0.600025  15 C  pz        
   318     -0.578805  29 H  s                96      0.543752   7 C  s         
   302      0.510681  21 H  s               129     -0.489149   9 C  pz        

 Vector   99  Occ=0.000000D+00  E= 1.888297D-01
              MO Center=  8.8D-01, -8.2D-02,  8.3D-02, r^2= 1.2D+01
   Bfn.  Coefficient  Atom+Function         Bfn.  Coefficient  Atom+Function  
  ----- ------------  ---------------      ----- ------------  ---------------
    81      1.025077   6 C  s               126     -0.898984   9 C  s         
    66     -0.880920   5 C  s               261      0.827040  18 C  s         
   141     -0.807360  10 C  s                36      0.753615   3 C  s         
    96      0.710009   7 C  s               308     -0.592187  24 H  s         
   326      0.567800  33 H  s               129      0.539419   9 C  pz        

 Vector  100  Occ=0.000000D+00  E= 1.905571D-01
              MO Center=  4.0D-01,  1.0D+00, -6.4D-02, r^2= 1.2D+01
   Bfn.  Coefficient  Atom+Function         Bfn.  Coefficient  Atom+Function  
  ----- ------------  ---------------      ----- ------------  ---------------
   261      1.011294  18 C  s               320      0.807790  30 H  s         
   217     -0.719426  15 C  px              111      0.702278   8 C  s         
   188      0.626874  13 C  py              328     -0.625903  34 H  s         
   246      0.599456  17 C  s               187     -0.580396  13 C  px        
   156     -0.558613  11 C  s               216     -0.550727  15 C  s         

 Vector  101  Occ=0.000000D+00  E= 1.997712D-01
              MO Center=  1.3D-01,  1.1D+00,  8.9D-02, r^2= 1.2D+01
   Bfn.  Coefficient  Atom+Function         Bfn.  Coefficient  Atom+Function  
  ----- ------------  ---------------      ----- ------------  ---------------
   126      1.019176   9 C  s               330      0.924158  35 H  s         
   219     -0.806154  15 C  pz               51     -0.700855   4 C  s         
   318      0.664135  29 H  s               332     -0.624855  36 H  s         
   246      0.621029  17 C  s               189      0.599388  13 C  pz        
   264     -0.567286  18 C  pz              340     -0.568517  40 H  s         

 Vector  102  Occ=0.000000D+00  E= 2.013649D-01
              MO Center=  7.8D-01, -6.8D-01, -1.1D-01, r^2= 1.3D+01
   Bfn.  Coefficient  Atom+Function         Bfn.  Coefficient  Atom+Function  
  ----- ------------  ---------------      ----- ------------  ---------------
   246      1.064371  17 C  s                51     -0.902533   4 C  s         
   308      0.871379  24 H  s               334     -0.661370  37 H  s         
   312     -0.655153  26 H  s               126     -0.616666   9 C  s         
   304      0.593959  22 H  s                98      0.589531   7 C  py        
   316      0.585544  28 H  s               111      0.572251   8 C  s         

 Vector  103  Occ=0.000000D+00  E= 2.061059D-01
              MO Center=  6.5D-01,  2.6D-01,  5.6D-02, r^2= 1.3D+01
   Bfn.  Coefficient  Atom+Function         Bfn.  Coefficient  Atom+Function  
  ----- ------------  ---------------      ----- ------------  ---------------
   126      0.990480   9 C  s               156      0.859032  11 C  s         
    96      0.826020   7 C  s               322     -0.752172  31 H  s         
   248      0.719830  17 C  py               51     -0.682227   4 C  s         
   186     -0.636027  13 C  s               342      0.631558  41 H  s         
   310     -0.564296  25 H  s               142     -0.552630  10 C  px        

 Vector  104  Occ=0.000000D+00  E= 2.104181D-01
              MO Center=  3.8D-01,  2.5D-01,  1.4D-01, r^2= 1.1D+01
   Bfn.  Coefficient  Atom+Function         Bfn.  Coefficient  Atom+Function  
  ----- ------------  ---------------      ----- ------------  ---------------
   111      1.215505   8 C  s               186     -1.197248  13 C  s         
     6      1.152366   1 C  s                51      1.085851   4 C  s         
    96     -0.963117   7 C  s               216      0.832963  15 C  s         
   320     -0.779347  30 H  s               128      0.591498   9 C  py        
   156      0.590061  11 C  s               141     -0.563880  10 C  s         

 Vector  105  Occ=0.000000D+00  E= 2.139508D-01
              MO Center=  7.5D-01, -1.1D-03,  2.2D-02, r^2= 1.2D+01
   Bfn.  Coefficient  Atom+Function         Bfn.  Coefficient  Atom+Function  
  ----- ------------  ---------------      ----- ------------  ---------------
    96      0.940266   7 C  s               186     -0.883698  13 C  s         
    81     -0.829184   6 C  s               304      0.761400  22 H  s         
   316     -0.653405  28 H  s               127      0.627347   9 C  px        
   171      0.625194  12 C  s                54      0.620938   4 C  pz        
   111     -0.617673   8 C  s               143     -0.614668  10 C  py        

 Vector  106  Occ=0.000000D+00  E= 2.203212D-01
              MO Center=  4.0D-01,  1.3D+00, -6.9D-02, r^2= 1.1D+01
   Bfn.  Coefficient  Atom+Function         Bfn.  Coefficient  Atom+Function  
  ----- ------------  ---------------      ----- ------------  ---------------
   171      1.601672  12 C  s               141     -1.196437  10 C  s         
   186     -1.182652  13 C  s               126      1.037260   9 C  s         
   324     -0.831408  32 H  s               188     -0.780716  13 C  py        
   320      0.673162  30 H  s                36      0.592977   3 C  s         
   172     -0.594095  12 C  px              159      0.541619  11 C  pz        

 Vector  107  Occ=0.000000D+00  E= 2.291014D-01
              MO Center=  6.7D-01, -1.4D+00,  2.2D-01, r^2= 8.9D+00
   Bfn.  Coefficient  Atom+Function         Bfn.  Coefficient  Atom+Function  
  ----- ------------  ---------------      ----- ------------  ---------------
    53      1.055475   4 C  py              248      0.881078  17 C  py        
   314     -0.818281  27 H  s               310      0.743027  25 H  s         
    67      0.722440   5 C  px               96     -0.665326   7 C  s         
    36     -0.611827   3 C  s                69      0.580132   5 C  pz        
    97      0.556988   7 C  px              114      0.518571   8 C  pz        

 Vector  108  Occ=0.000000D+00  E= 2.302139D-01
              MO Center=  6.4D-01, -2.4D-01, -9.9D-02, r^2= 1.1D+01
   Bfn.  Coefficient  Atom+Function         Bfn.  Coefficient  Atom+Function  
  ----- ------------  ---------------      ----- ------------  ---------------
    96      0.983653   7 C  s               261      0.959163  18 C  s         
   306      0.751893  23 H  s               129      0.731626   9 C  pz        
    81     -0.700004   6 C  s               340     -0.663259  40 H  s         
    68      0.649781   5 C  py              246     -0.622569  17 C  s         
   302      0.621126  21 H  s               262     -0.609605  18 C  px        

 Vector  109  Occ=0.000000D+00  E= 2.464040D-01
              MO Center= -6.1D-01,  1.5D+00, -1.5D-01, r^2= 9.4D+00
   Bfn.  Coefficient  Atom+Function         Bfn.  Coefficient  Atom+Function  
  ----- ------------  ---------------      ----- ------------  ---------------
   186      1.586147  13 C  s               216     -0.938115  15 C  s         
   189     -0.914618  13 C  pz              126      0.718759   9 C  s         
    36      0.712624   3 C  s               174      0.710494  12 C  pz        
   217     -0.696551  15 C  px              218      0.665541  15 C  py        
   324      0.651122  32 H  s               276     -0.570689  19 O  s         

 Vector  110  Occ=0.000000D+00  E= 2.505746D-01
              MO Center=  6.6D-02, -2.1D-01,  6.8D-02, r^2= 1.2D+01
   Bfn.  Coefficient  Atom+Function         Bfn.  Coefficient  Atom+Function  
  ----- ------------  ---------------      ----- ------------  ---------------
    36      1.359034   3 C  s                51     -1.040427   4 C  s         
   187      0.924841  13 C  px              218     -0.713660  15 C  py        
   312      0.691993  26 H  s               216      0.670266  15 C  s         
   340      0.590438  40 H  s               114      0.555427   8 C  pz        
   186     -0.528522  13 C  s               231     -0.526902  16 O  s         

 Vector  111  Occ=0.000000D+00  E= 2.581044D-01
              MO Center=  5.4D-01, -1.5D-01, -4.8D-03, r^2= 9.3D+00
   Bfn.  Coefficient  Atom+Function         Bfn.  Coefficient  Atom+Function  
  ----- ------------  ---------------      ----- ------------  ---------------
    66     -1.065219   5 C  s                52      0.999733   4 C  px        
    81      0.954344   6 C  s                36      0.847366   3 C  s         
   172     -0.835654  12 C  px               96      0.814180   7 C  s         
   143      0.788144  10 C  py              187     -0.728938  13 C  px        
   114      0.629023   8 C  pz              111     -0.623402   8 C  s         

 Vector  112  Occ=0.000000D+00  E= 2.630710D-01
              MO Center=  5.1D-01,  9.8D-02,  8.8D-03, r^2= 9.3D+00
   Bfn.  Coefficient  Atom+Function         Bfn.  Coefficient  Atom+Function  
  ----- ------------  ---------------      ----- ------------  ---------------
    66      1.674775   5 C  s                51     -1.071519   4 C  s         
   173     -0.972625  12 C  py              171      0.829787  12 C  s         
    52     -0.811855   4 C  px              186     -0.790796  13 C  s         
   187     -0.733402  13 C  px              126     -0.683330   9 C  s         
   324      0.598234  32 H  s                68     -0.589706   5 C  py        

 Vector  113  Occ=0.000000D+00  E= 2.709836D-01
              MO Center=  7.7D-01, -2.7D-01,  1.3D-01, r^2= 9.5D+00
   Bfn.  Coefficient  Atom+Function         Bfn.  Coefficient  Atom+Function  
  ----- ------------  ---------------      ----- ------------  ---------------
    81      1.509090   6 C  s               156     -1.076180  11 C  s         
   186     -0.880308  13 C  s                36     -0.847228   3 C  s         
    67      0.824252   5 C  px              312      0.769546  26 H  s         
    68     -0.761336   5 C  py              129     -0.695129   9 C  pz        
   171      0.625654  12 C  s               143      0.608847  10 C  py        

 Vector  114  Occ=0.000000D+00  E= 2.746909D-01
              MO Center=  6.6D-01,  4.9D-01, -5.4D-02, r^2= 1.1D+01
   Bfn.  Coefficient  Atom+Function         Bfn.  Coefficient  Atom+Function  
  ----- ------------  ---------------      ----- ------------  ---------------
    81      1.707394   6 C  s               171     -1.362804  12 C  s         
   156      1.333543  11 C  s               157     -0.958124  11 C  px        
   173      0.829577  12 C  py              187      0.803762  13 C  px        
   142      0.768144  10 C  px              312     -0.695797  26 H  s         
    68     -0.619428   5 C  py               96     -0.599668   7 C  s         

 Vector  115  Occ=0.000000D+00  E= 2.806143D-01
              MO Center=  2.1D-01, -3.1D-01,  3.9D-02, r^2= 8.5D+00
   Bfn.  Coefficient  Atom+Function         Bfn.  Coefficient  Atom+Function  
  ----- ------------  ---------------      ----- ------------  ---------------
    66      1.510115   5 C  s               141     -1.183898  10 C  s         
    83      1.116338   6 C  py                6     -1.002389   1 C  s         
   306     -0.945429  23 H  s                84      0.837978   6 C  pz        
   142      0.807958  10 C  px                8     -0.797063   1 C  py        
   340      0.723016  40 H  s                81      0.636234   6 C  s         

 Vector  116  Occ=0.000000D+00  E= 2.913276D-01
              MO Center=  3.6D-01,  1.2D-01,  3.7D-01, r^2= 7.3D+00
   Bfn.  Coefficient  Atom+Function         Bfn.  Coefficient  Atom+Function  
  ----- ------------  ---------------      ----- ------------  ---------------
    82      1.095393   6 C  px              141      1.049794  10 C  s         
     9     -0.772878   1 C  pz                7      0.721779   1 C  px        
   318     -0.722808  29 H  s                66     -0.686249   5 C  s         
   128     -0.619798   9 C  py              302      0.594778  21 H  s         
    51     -0.580073   4 C  s               113     -0.575797   8 C  py        

 Vector  117  Occ=0.000000D+00  E= 3.112544D-01
              MO Center=  4.3D-01,  5.4D-01,  7.8D-02, r^2= 9.3D+00
   Bfn.  Coefficient  Atom+Function         Bfn.  Coefficient  Atom+Function  
  ----- ------------  ---------------      ----- ------------  ---------------
   126      1.207602   9 C  s               172      1.168212  12 C  px        
   113     -1.093123   8 C  py               52      0.928326   4 C  px        
    68      0.799177   5 C  py              157      0.791554  11 C  px        
   158     -0.772584  11 C  py              128     -0.766453   9 C  py        
   188      0.758891  13 C  py               66     -0.745720   5 C  s         

 Vector  118  Occ=0.000000D+00  E= 3.134567D-01
              MO Center=  1.1D+00, -2.9D-01, -7.4D-02, r^2= 8.5D+00
   Bfn.  Coefficient  Atom+Function         Bfn.  Coefficient  Atom+Function  
  ----- ------------  ---------------      ----- ------------  ---------------
   142      1.233698  10 C  px              141     -1.177810  10 C  s         
    83      1.144816   6 C  py               67     -1.099671   5 C  px        
   264     -1.040130  18 C  pz              129     -0.840290   9 C  pz        
    99     -0.812943   7 C  pz              306      0.768708  23 H  s         
    81      0.691186   6 C  s               144      0.684767  10 C  pz        

 Vector  119  Occ=0.000000D+00  E= 3.533816D-01
              MO Center=  6.4D-01, -3.8D-01,  1.6D-01, r^2= 8.3D+00
   Bfn.  Coefficient  Atom+Function         Bfn.  Coefficient  Atom+Function  
  ----- ------------  ---------------      ----- ------------  ---------------
   141      1.632344  10 C  s                51      1.247733   4 C  s         
    68      1.099457   5 C  py              142      1.045498  10 C  px        
   127      1.016869   9 C  px               97     -0.962423   7 C  px        
    84      0.889126   6 C  pz              128     -0.860063   9 C  py        
     6     -0.833805   1 C  s                82     -0.828994   6 C  px        

 Vector  120  Occ=0.000000D+00  E= 3.602044D-01
              MO Center=  2.1D-01, -2.4D-01,  1.8D-01, r^2= 8.0D+00
   Bfn.  Coefficient  Atom+Function         Bfn.  Coefficient  Atom+Function  
  ----- ------------  ---------------      ----- ------------  ---------------
   143      1.376340  10 C  py               66     -1.063514   5 C  s         
   156     -0.950040  11 C  s                84      0.941710   6 C  pz        
    38     -0.896391   3 C  py                7     -0.853882   1 C  px        
    69     -0.850682   5 C  pz              126      0.830646   9 C  s         
   158      0.829288  11 C  py               81      0.813558   6 C  s         

 Vector  121  Occ=0.000000D+00  E= 3.673482D-01
              MO Center= -6.8D-02, -1.6D+00,  6.4D-02, r^2= 7.2D+00
   Bfn.  Coefficient  Atom+Function         Bfn.  Coefficient  Atom+Function  
  ----- ------------  ---------------      ----- ------------  ---------------
    38      1.442182   3 C  py               96      1.290809   7 C  s         
    52     -1.271656   4 C  px              126      1.131210   9 C  s         
    69     -1.114480   5 C  pz              111     -1.056348   8 C  s         
    98      0.995298   7 C  py               36     -0.915785   3 C  s         
   141     -0.887975  10 C  s                81      0.875327   6 C  s         

 Vector  122  Occ=0.000000D+00  E= 3.762755D-01
              MO Center= -1.2D+00, -1.9D+00,  9.6D-02, r^2= 6.0D+00
   Bfn.  Coefficient  Atom+Function         Bfn.  Coefficient  Atom+Function  
  ----- ------------  ---------------      ----- ------------  ---------------
   231      2.156649  16 O  s                37      1.935433   3 C  px        
    51     -1.626480   4 C  s                38      1.367284   3 C  py        
    53     -1.325249   4 C  py               66      1.268607   5 C  s         
    39     -1.004768   3 C  pz               67     -0.890769   5 C  px        
    36     -0.846001   3 C  s               246     -0.806339  17 C  s         

 Vector  123  Occ=0.000000D+00  E= 4.799301D-01
              MO Center=  6.3D-01, -1.3D+00,  1.5D-01, r^2= 7.7D+00
   Bfn.  Coefficient  Atom+Function         Bfn.  Coefficient  Atom+Function  
  ----- ------------  ---------------      ----- ------------  ---------------
    81      0.743295   6 C  s                96     -0.679201   7 C  s         
    37     -0.528519   3 C  px               51      0.474661   4 C  s         
     7     -0.437254   1 C  px               97      0.438843   7 C  px        
    93     -0.391503   7 C  px              248     -0.356817  17 C  py        
    52     -0.334580   4 C  px              113     -0.315970   8 C  py        

 Vector  124  Occ=0.000000D+00  E= 4.852885D-01
              MO Center=  1.0D+00,  1.2D+00, -3.6D-02, r^2= 1.0D+01
   Bfn.  Coefficient  Atom+Function         Bfn.  Coefficient  Atom+Function  
  ----- ------------  ---------------      ----- ------------  ---------------
   113      0.570530   8 C  py              126     -0.540007   9 C  s         
   111      0.501678   8 C  s               156     -0.498497  11 C  s         
   158      0.473215  11 C  py              217     -0.473088  15 C  px        
    66      0.428507   5 C  s               263     -0.429664  18 C  py        
   188      0.426640  13 C  py               81      0.421023   6 C  s         

 Vector  125  Occ=0.000000D+00  E= 5.008202D-01
              MO Center=  8.7D-01, -7.2D-01,  3.4D-01, r^2= 8.1D+00
   Bfn.  Coefficient  Atom+Function         Bfn.  Coefficient  Atom+Function  
  ----- ------------  ---------------      ----- ------------  ---------------
     7      0.646832   1 C  px               21      0.529047   2 O  s         
   141      0.478874  10 C  s               112     -0.449292   8 C  px        
    81     -0.416533   6 C  s                38     -0.402369   3 C  py        
     6     -0.375264   1 C  s                37     -0.369744   3 C  px        
    52      0.365646   4 C  px              143     -0.348914  10 C  py        


 center of mass
 --------------
 x =  -0.12624310 y =  -0.01024446 z =   0.00320747

 moments of inertia (a.u.)
 ------------------
        4607.757805672521          -0.000000000001          -0.000000000001
          -0.000000000001        3850.796643774358           0.000000000000
          -0.000000000001           0.000000000000        7149.856240469527

     Multipole analysis of the density
     ---------------------------------

     L   x y z        total         alpha         beta         nuclear
     -   - - -        -----         -----         ----         -------
     0   0 0 0     -0.000000    -76.000000    -76.000000    152.000000

     1   1 0 0      1.817778      0.908889      0.908889      0.000000
     1   0 1 0      0.828100      0.414050      0.414050      0.000000
     1   0 0 1      0.134009      0.067004      0.067004     -0.000000

     2   2 0 0    -94.120803   -948.517290   -948.517290   1802.913777
     2   1 1 0     -7.622782     15.551826     15.551826    -38.726433
     2   1 0 1      2.969412     -1.487674     -1.487674      5.944760
     2   0 2 0    -86.288688  -1169.091017  -1169.091017   2251.893345
     2   0 1 1      2.961898     -6.461661     -6.461661     15.885220
     2   0 0 2    -89.521099   -239.058044   -239.058044    388.594990


          -----------------------
          Electric field gradient
          -----------------------

 1 a.u. = 0.324123 10**(16) esu/cm**3  ( or statvolts/cm**2 ) = 0.97174 10**(22) v/m**2 


 ------------------------------------------------------------
   Atom      X         Y         Z
 ------------------------------------------------------------
    1 C   -1.83068   0.17316   1.65202
 ------------------------------------------------------------

 Electric field gradient in molecular frame (a.u.)
         XX             YY             ZZ             XY             XZ             YZ
 ------------------------------------------------------------------------------------------
       -0.081756      -0.216344       0.298100      -0.077418      -0.106180      -0.157947

 Principal components (a.u.) and orientation 
 of principal axis w.r.t. absolute frame                      Asymmetry parameter eta
 --------------------------------------------------------------------------------------
        0.358292      -0.309956      -0.048336                       0.730188

       -0.188364       0.427657       0.884098
       -0.236615       0.853933      -0.463478
        0.953170       0.296493       0.059660
  

 ------------------------------------------------------------
   Atom      X         Y         Z
 ------------------------------------------------------------
    2 O   -3.94221  -1.31435   0.86324
 ------------------------------------------------------------

 Electric field gradient in molecular frame (a.u.)
         XX             YY             ZZ             XY             XZ             YZ
 ------------------------------------------------------------------------------------------
       -0.054087      -1.125342       1.179430      -0.503060      -0.644492      -0.688344

 Principal components (a.u.) and orientation 
 of principal axis w.r.t. absolute frame                      Asymmetry parameter eta
 --------------------------------------------------------------------------------------
       -1.607606       1.534657       0.072949                       0.909245

        0.405956      -0.320257       0.855941
        0.860957      -0.180108      -0.475724
        0.306516       0.930052       0.202611
  

 ------------------------------------------------------------
   Atom      X         Y         Z
 ------------------------------------------------------------
    3 C   -3.46758  -3.76018   0.29704
 ------------------------------------------------------------

 Electric field gradient in molecular frame (a.u.)
         XX             YY             ZZ             XY             XZ             YZ
 ------------------------------------------------------------------------------------------
        0.160153      -0.005962      -0.154191       0.112631      -0.310427       0.012913

 Principal components (a.u.) and orientation 
 of principal axis w.r.t. absolute frame                      Asymmetry parameter eta
 --------------------------------------------------------------------------------------
        0.372347      -0.359279      -0.013068                       0.929808

        0.840132       0.534241      -0.093618
        0.233415      -0.200321       0.951519
       -0.489587       0.821254       0.292996
  

 ------------------------------------------------------------
   Atom      X         Y         Z
 ------------------------------------------------------------
    4 C   -1.23137  -4.18012  -1.45116
 ------------------------------------------------------------

 Electric field gradient in molecular frame (a.u.)
         XX             YY             ZZ             XY             XZ             YZ
 ------------------------------------------------------------------------------------------
       -0.042936       0.032318       0.010618      -0.002442       0.030394      -0.038238

 Principal components (a.u.) and orientation 
 of principal axis w.r.t. absolute frame                      Asymmetry parameter eta
 --------------------------------------------------------------------------------------
        0.065246      -0.059070      -0.006176                       0.810695

       -0.194720       0.863809       0.464670
        0.749372      -0.174654       0.638700
       -0.632872      -0.472578       0.613305
  

 ------------------------------------------------------------
   Atom      X         Y         Z
 ------------------------------------------------------------
    5 C    1.15504  -2.68260  -0.69988
 ------------------------------------------------------------

 Electric field gradient in molecular frame (a.u.)
         XX             YY             ZZ             XY             XZ             YZ
 ------------------------------------------------------------------------------------------
        0.002178      -0.050341       0.048163       0.000669      -0.023165      -0.027137

 Principal components (a.u.) and orientation 
 of principal axis w.r.t. absolute frame                      Asymmetry parameter eta
 --------------------------------------------------------------------------------------
        0.063504      -0.057795      -0.005708                       0.820220

       -0.346853       0.091996       0.933397
       -0.219407       0.959607      -0.176111
        0.911895       0.265878       0.312659
  

 ------------------------------------------------------------
   Atom      X         Y         Z
 ------------------------------------------------------------
    6 C    0.46288   0.08907  -0.15599
 ------------------------------------------------------------

 Electric field gradient in molecular frame (a.u.)
         XX             YY             ZZ             XY             XZ             YZ
 ------------------------------------------------------------------------------------------
        0.129735       0.102615      -0.232350       0.047672      -0.082589       0.211061

 Principal components (a.u.) and orientation 
 of principal axis w.r.t. absolute frame                      Asymmetry parameter eta
 --------------------------------------------------------------------------------------
       -0.353043       0.205403       0.147640                       0.163615

        0.193310       0.118008       0.974015
       -0.428953       0.903001      -0.024271
        0.882401       0.413115      -0.225179
  

 ------------------------------------------------------------
   Atom      X         Y         Z
 ------------------------------------------------------------
    7 C    2.70015  -3.79601   1.47318
 ------------------------------------------------------------

 Electric field gradient in molecular frame (a.u.)
         XX             YY             ZZ             XY             XZ             YZ
 ------------------------------------------------------------------------------------------
       -0.016042       0.027007      -0.010965      -0.004179      -0.024943       0.027583

 Principal components (a.u.) and orientation 
 of principal axis w.r.t. absolute frame                      Asymmetry parameter eta
 --------------------------------------------------------------------------------------
        0.045687      -0.042552      -0.003135                       0.862760

       -0.262761       0.642630      -0.719711
        0.816911      -0.248755      -0.520362
        0.513432       0.724671       0.459608
  

 ------------------------------------------------------------
   Atom      X         Y         Z
 ------------------------------------------------------------
    8 C    5.14822  -2.32308   1.97123
 ------------------------------------------------------------

 Electric field gradient in molecular frame (a.u.)
         XX             YY             ZZ             XY             XZ             YZ
 ------------------------------------------------------------------------------------------
       -0.016649      -0.019136       0.035785      -0.021265      -0.020829       0.011275

 Principal components (a.u.) and orientation 
 of principal axis w.r.t. absolute frame                      Asymmetry parameter eta
 --------------------------------------------------------------------------------------
        0.047968      -0.039779      -0.008189                       0.658567

       -0.374312       0.718937       0.585680
        0.267789       0.688491      -0.673995
        0.887795       0.095445       0.450234
  

 ------------------------------------------------------------
   Atom      X         Y         Z
 ------------------------------------------------------------
    9 C    5.26208   0.37998   0.88518
 ------------------------------------------------------------

 Electric field gradient in molecular frame (a.u.)
         XX             YY             ZZ             XY             XZ             YZ
 ------------------------------------------------------------------------------------------
       -0.012198       0.001992       0.010206       0.018468       0.021493       0.020301

 Principal components (a.u.) and orientation 
 of principal axis w.r.t. absolute frame                      Asymmetry parameter eta
 --------------------------------------------------------------------------------------
        0.041703      -0.027117      -0.014585                       0.300504

        0.465282       0.884240       0.040405
        0.564805      -0.331725       0.755615
        0.681548      -0.328753      -0.653768
  

 ------------------------------------------------------------
   Atom      X         Y         Z
 ------------------------------------------------------------
   10 C    2.64495   1.67579   1.03705
 ------------------------------------------------------------

 Electric field gradient in molecular frame (a.u.)
         XX             YY             ZZ             XY             XZ             YZ
 ------------------------------------------------------------------------------------------
       -0.017205      -0.021011       0.038216      -0.040980      -0.027972      -0.020745

 Principal components (a.u.) and orientation 
 of principal axis w.r.t. absolute frame                      Asymmetry parameter eta
 --------------------------------------------------------------------------------------
       -0.070958       0.050135       0.020823                       0.413088

        0.672245      -0.343016       0.656069
        0.676475      -0.075433      -0.732592
        0.300780       0.936296       0.181333
  

 ------------------------------------------------------------
   Atom      X         Y         Z
 ------------------------------------------------------------
   11 C    2.68096   4.39795  -0.00020
 ------------------------------------------------------------

 Electric field gradient in molecular frame (a.u.)
         XX             YY             ZZ             XY             XZ             YZ
 ------------------------------------------------------------------------------------------
       -0.025653      -0.044492       0.070145       0.013767       0.003371       0.027381

 Principal components (a.u.) and orientation 
 of principal axis w.r.t. absolute frame                      Asymmetry parameter eta
 --------------------------------------------------------------------------------------
        0.076745      -0.056042      -0.020703                       0.460472

        0.062464      -0.388355       0.919390
        0.226608       0.902649       0.365888
        0.971981      -0.185486      -0.144387
  

 ------------------------------------------------------------
   Atom      X         Y         Z
 ------------------------------------------------------------
   12 C    0.16354   5.82622   0.23687
 ------------------------------------------------------------

 Electric field gradient in molecular frame (a.u.)
         XX             YY             ZZ             XY             XZ             YZ
 ------------------------------------------------------------------------------------------
       -0.041001      -0.010853       0.051854      -0.025430      -0.010984      -0.015055

 Principal components (a.u.) and orientation 
 of principal axis w.r.t. absolute frame                      Asymmetry parameter eta
 --------------------------------------------------------------------------------------
       -0.058137       0.055579       0.002558                       0.911993

        0.848930      -0.058813      -0.525223
        0.505578      -0.199166       0.839478
        0.153979       0.978199       0.139344
  

 ------------------------------------------------------------
   Atom      X         Y         Z
 ------------------------------------------------------------
   13 C   -2.27497   4.25750  -0.07283
 ------------------------------------------------------------

 Electric field gradient in molecular frame (a.u.)
         XX             YY             ZZ             XY             XZ             YZ
 ------------------------------------------------------------------------------------------
        0.359017      -0.034004      -0.325013      -0.040644       0.051726       0.002802

 Principal components (a.u.) and orientation 
 of principal axis w.r.t. absolute frame                      Asymmetry parameter eta
 --------------------------------------------------------------------------------------
        0.366961      -0.329019      -0.037942                       0.793209

        0.992243      -0.076125       0.098282
       -0.100064      -0.019956       0.994781
        0.073766       0.996899       0.027418
  

 ------------------------------------------------------------
   Atom      X         Y         Z
 ------------------------------------------------------------
   14 O   -2.62326   2.70830   2.11358
 ------------------------------------------------------------

 Electric field gradient in molecular frame (a.u.)
         XX             YY             ZZ             XY             XZ             YZ
 ------------------------------------------------------------------------------------------
        1.491971      -1.418353      -0.073617       0.541893       0.470144       0.624228

 Principal components (a.u.) and orientation 
 of principal axis w.r.t. absolute frame                      Asymmetry parameter eta
 --------------------------------------------------------------------------------------
        1.775969      -1.700607      -0.075363                       0.915131

        0.925962      -0.110957      -0.360948
        0.217417       0.938178       0.269355
        0.308746      -0.327889       0.892841
  

 ------------------------------------------------------------
   Atom      X         Y         Z
 ------------------------------------------------------------
   15 C   -4.54607   6.04657  -0.14118
 ------------------------------------------------------------

 Electric field gradient in molecular frame (a.u.)
         XX             YY             ZZ             XY             XZ             YZ
 ------------------------------------------------------------------------------------------
       -0.032351      -0.000802       0.033153       0.075215       0.002570      -0.007151

 Principal components (a.u.) and orientation 
 of principal axis w.r.t. absolute frame                      Asymmetry parameter eta
 --------------------------------------------------------------------------------------
       -0.093761       0.060838       0.032923                       0.297732

        0.774448       0.619334       0.129053
       -0.630561       0.772189       0.078215
       -0.051212      -0.141950       0.988548
  

 ------------------------------------------------------------
   Atom      X         Y         Z
 ------------------------------------------------------------
   16 O   -4.91789  -5.44215   0.95511
 ------------------------------------------------------------

 Electric field gradient in molecular frame (a.u.)
         XX             YY             ZZ             XY             XZ             YZ
 ------------------------------------------------------------------------------------------
        0.036693       0.287250      -0.323943      -0.847924      -0.815002       0.863339

 Principal components (a.u.) and orientation 
 of principal axis w.r.t. absolute frame                      Asymmetry parameter eta
 --------------------------------------------------------------------------------------
        1.710858      -1.021799      -0.689059                       0.194487

       -0.572757       0.430065       0.697849
        0.646654      -0.286141       0.707080
        0.503774       0.856252      -0.114214
  

 ------------------------------------------------------------
   Atom      X         Y         Z
 ------------------------------------------------------------
   17 C   -0.72197  -7.00466  -1.80891
 ------------------------------------------------------------

 Electric field gradient in molecular frame (a.u.)
         XX             YY             ZZ             XY             XZ             YZ
 ------------------------------------------------------------------------------------------
        0.033835      -0.062775       0.028941       0.028543       0.016100      -0.014341

 Principal components (a.u.) and orientation 
 of principal axis w.r.t. absolute frame                      Asymmetry parameter eta
 --------------------------------------------------------------------------------------
       -0.073797       0.049414       0.024383                       0.339194

       -0.276771       0.823448      -0.495309
        0.944819       0.139185      -0.296556
        0.175259       0.550056       0.816531
  

 ------------------------------------------------------------
   Atom      X         Y         Z
 ------------------------------------------------------------
   18 C    6.50634   0.45504  -1.73303
 ------------------------------------------------------------

 Electric field gradient in molecular frame (a.u.)
         XX             YY             ZZ             XY             XZ             YZ
 ------------------------------------------------------------------------------------------
       -0.002034       0.020346      -0.018313       0.003160       0.024400      -0.010164

 Principal components (a.u.) and orientation 
 of principal axis w.r.t. absolute frame                      Asymmetry parameter eta
 --------------------------------------------------------------------------------------
       -0.037658       0.023498       0.014161                       0.247937

       -0.567008      -0.223206       0.792894
        0.172040       0.909267       0.378994
        0.805546      -0.351302       0.477162
  

 ------------------------------------------------------------
   Atom      X         Y         Z
 ------------------------------------------------------------
   19 O   -2.37508   2.81234  -2.35903
 ------------------------------------------------------------

 Electric field gradient in molecular frame (a.u.)
         XX             YY             ZZ             XY             XZ             YZ
 ------------------------------------------------------------------------------------------
       -0.738189       0.303148       0.435041       2.165469      -0.189354      -1.292157

 Principal components (a.u.) and orientation 
 of principal axis w.r.t. absolute frame                      Asymmetry parameter eta
 --------------------------------------------------------------------------------------
        2.619690      -2.598542      -0.021148                       0.983855

        0.496069       0.728248       0.472833
        0.727825      -0.645713       0.230924
       -0.473484      -0.229585       0.850355
  

 ------------------------------------------------------------
   Atom      X         Y         Z
 ------------------------------------------------------------
   20 O   -0.12667   1.20571  -2.57655
 ------------------------------------------------------------

 Electric field gradient in molecular frame (a.u.)
         XX             YY             ZZ             XY             XZ             YZ
 ------------------------------------------------------------------------------------------
       -0.560637       0.551338       0.009299       2.526383       0.186212       0.620956

 Principal components (a.u.) and orientation 
 of principal axis w.r.t. absolute frame                      Asymmetry parameter eta
 --------------------------------------------------------------------------------------
        2.716029      -2.614776      -0.101252                       0.925441

        0.603708       0.768943      -0.210388
        0.766966      -0.632214      -0.109857
        0.217484       0.095040       0.971426
  

 ------------------------------------------------------------
   Atom      X         Y         Z
 ------------------------------------------------------------
   21 H   -1.29509  -0.56451   3.51316
 ------------------------------------------------------------

 Electric field gradient in molecular frame (a.u.)
         XX             YY             ZZ             XY             XZ             YZ
 ------------------------------------------------------------------------------------------
        0.104060       0.077191      -0.181251       0.038250      -0.099006       0.127057

 Principal components (a.u.) and orientation 
 of principal axis w.r.t. absolute frame                      Asymmetry parameter eta
 --------------------------------------------------------------------------------------
       -0.263860       0.135331       0.128529                       0.025780

        0.277134       0.912844       0.299855
       -0.362572      -0.189653       0.912455
        0.889797      -0.361591       0.278412
  

 ------------------------------------------------------------
   Atom      X         Y         Z
 ------------------------------------------------------------
   22 H   -1.86782  -3.46866  -3.29740
 ------------------------------------------------------------

 Electric field gradient in molecular frame (a.u.)
         XX             YY             ZZ             XY             XZ             YZ
 ------------------------------------------------------------------------------------------
        0.094883       0.090567      -0.185450       0.043897      -0.107644       0.122720

 Principal components (a.u.) and orientation 
 of principal axis w.r.t. absolute frame                      Asymmetry parameter eta
 --------------------------------------------------------------------------------------
       -0.269218       0.138333       0.130886                       0.027661

        0.304089       0.365580       0.879705
       -0.340566       0.904128      -0.258005
        0.889688       0.221142      -0.399440
  

 ------------------------------------------------------------
   Atom      X         Y         Z
 ------------------------------------------------------------
   23 H    2.35519  -2.76252  -2.38872
 ------------------------------------------------------------

 Electric field gradient in molecular frame (a.u.)
         XX             YY             ZZ             XY             XZ             YZ
 ------------------------------------------------------------------------------------------
       -0.002641       0.135423      -0.132782       0.005259       0.193888      -0.011803

 Principal components (a.u.) and orientation 
 of principal axis w.r.t. absolute frame                      Asymmetry parameter eta
 --------------------------------------------------------------------------------------
       -0.272620       0.138977       0.133643                       0.019567

       -0.583438       0.613518       0.532161
        0.030996      -0.637946       0.769457
        0.811566       0.465425       0.353185
  

 ------------------------------------------------------------
   Atom      X         Y         Z
 ------------------------------------------------------------
   24 H    3.21545  -5.76336   1.08508
 ------------------------------------------------------------

 Electric field gradient in molecular frame (a.u.)
         XX             YY             ZZ             XY             XZ             YZ
 ------------------------------------------------------------------------------------------
        0.113013      -0.239501       0.126487       0.098615       0.017963      -0.077477

 Principal components (a.u.) and orientation 
 of principal axis w.r.t. absolute frame                      Asymmetry parameter eta
 --------------------------------------------------------------------------------------
       -0.280734       0.143052       0.137682                       0.019130

       -0.246664      -0.383252       0.890098
        0.949968      -0.277233       0.143886
        0.191620       0.881056       0.432460
  

 ------------------------------------------------------------
   Atom      X         Y         Z
 ------------------------------------------------------------
   25 H    1.56631  -3.84260   3.20701
 ------------------------------------------------------------

 Electric field gradient in molecular frame (a.u.)
         XX             YY             ZZ             XY             XZ             YZ
 ------------------------------------------------------------------------------------------
        0.010082       0.144019      -0.154101      -0.002003       0.191570       0.006331

 Principal components (a.u.) and orientation 
 of principal axis w.r.t. absolute frame                      Asymmetry parameter eta
 --------------------------------------------------------------------------------------
       -0.280523       0.144520       0.136003                       0.030363

       -0.550392       0.174008       0.816572
       -0.015044       0.975815      -0.218082
        0.834771       0.132315       0.534462
  

 ------------------------------------------------------------
   Atom      X         Y         Z
 ------------------------------------------------------------
   26 H    6.76213  -3.42733   1.28193
 ------------------------------------------------------------

 Electric field gradient in molecular frame (a.u.)
         XX             YY             ZZ             XY             XZ             YZ
 ------------------------------------------------------------------------------------------
       -0.114784       0.019282       0.095502       0.170597       0.111997      -0.074891

 Principal components (a.u.) and orientation 
 of principal axis w.r.t. absolute frame                      Asymmetry parameter eta
 --------------------------------------------------------------------------------------
       -0.279454       0.144056       0.135398                       0.030982

        0.778218       0.350124       0.521336
       -0.529184      -0.081391       0.844594
       -0.338144       0.933161      -0.121940
  

 ------------------------------------------------------------
   Atom      X         Y         Z
 ------------------------------------------------------------
   27 H    5.40351  -2.21877   4.02839
 ------------------------------------------------------------

 Electric field gradient in molecular frame (a.u.)
         XX             YY             ZZ             XY             XZ             YZ
 ------------------------------------------------------------------------------------------
        0.133370       0.137274      -0.270644      -0.006069      -0.050065      -0.022204

 Principal components (a.u.) and orientation 
 of principal axis w.r.t. absolute frame                      Asymmetry parameter eta
 --------------------------------------------------------------------------------------
       -0.278005       0.142366       0.135639                       0.024196

        0.121425       0.754550       0.644911
        0.054766      -0.653822       0.754664
        0.991089      -0.056316      -0.120714
  

 ------------------------------------------------------------
   Atom      X         Y         Z
 ------------------------------------------------------------
   28 H    6.55051   1.44440   2.12067
 ------------------------------------------------------------

 Electric field gradient in molecular frame (a.u.)
         XX             YY             ZZ             XY             XZ             YZ
 ------------------------------------------------------------------------------------------
       -0.017758       0.028623      -0.010865      -0.129266      -0.149261      -0.125384

 Principal components (a.u.) and orientation 
 of principal axis w.r.t. absolute frame                      Asymmetry parameter eta
 --------------------------------------------------------------------------------------
       -0.271625       0.136814       0.134811                       0.007377

        0.613944      -0.559851      -0.556454
        0.514362       0.818480      -0.255973
        0.598753      -0.129065       0.790466
  

 ------------------------------------------------------------
   Atom      X         Y         Z
 ------------------------------------------------------------
   29 H    2.28071   1.83106   3.07916
 ------------------------------------------------------------

 Electric field gradient in molecular frame (a.u.)
         XX             YY             ZZ             XY             XZ             YZ
 ------------------------------------------------------------------------------------------
        0.120020       0.132991      -0.253011       0.001171       0.070404      -0.027277

 Principal components (a.u.) and orientation 
 of principal axis w.r.t. absolute frame                      Asymmetry parameter eta
 --------------------------------------------------------------------------------------
       -0.267682       0.137702       0.129980                       0.028848

       -0.178462      -0.591839       0.786052
        0.067350       0.789656       0.609843
        0.981639      -0.161775       0.101063
  

 ------------------------------------------------------------
   Atom      X         Y         Z
 ------------------------------------------------------------
   30 H    3.21454   4.38827  -2.00356
 ------------------------------------------------------------

 Electric field gradient in molecular frame (a.u.)
         XX             YY             ZZ             XY             XZ             YZ
 ------------------------------------------------------------------------------------------
        0.110887       0.136141      -0.247029       0.006422       0.106211       0.000203

 Principal components (a.u.) and orientation 
 of principal axis w.r.t. absolute frame                      Asymmetry parameter eta
 --------------------------------------------------------------------------------------
       -0.276179       0.144631       0.131548                       0.047373

       -0.264672       0.777123      -0.570989
        0.003647       0.592907       0.805263
        0.964331       0.211048      -0.159761
  

 ------------------------------------------------------------
   Atom      X         Y         Z
 ------------------------------------------------------------
   31 H    4.15628   5.49223   0.96244
 ------------------------------------------------------------

 Electric field gradient in molecular frame (a.u.)
         XX             YY             ZZ             XY             XZ             YZ
 ------------------------------------------------------------------------------------------
       -0.072233       0.021521       0.050712      -0.154457      -0.141546      -0.104261

 Principal components (a.u.) and orientation 
 of principal axis w.r.t. absolute frame                      Asymmetry parameter eta
 --------------------------------------------------------------------------------------
       -0.280172       0.144145       0.136027                       0.028976

        0.709725      -0.412719      -0.570924
        0.525501      -0.229591       0.819229
        0.469191       0.881448      -0.053938
  

 ------------------------------------------------------------
   Atom      X         Y         Z
 ------------------------------------------------------------
   32 H    0.19519   7.35210  -1.16769
 ------------------------------------------------------------

 Electric field gradient in molecular frame (a.u.)
         XX             YY             ZZ             XY             XZ             YZ
 ------------------------------------------------------------------------------------------
        0.133418      -0.084486      -0.048932      -0.003254       0.002078       0.210319

 Principal components (a.u.) and orientation 
 of principal axis w.r.t. absolute frame                      Asymmetry parameter eta
 --------------------------------------------------------------------------------------
       -0.277812       0.144401       0.133411                       0.039558

        0.009244      -0.061242       0.998080
        0.736261       0.675810       0.034649
       -0.676635       0.734527       0.051338
  

 ------------------------------------------------------------
   Atom      X         Y         Z
 ------------------------------------------------------------
   33 H    0.13215   6.72536   2.10686
 ------------------------------------------------------------

 Electric field gradient in molecular frame (a.u.)
         XX             YY             ZZ             XY             XZ             YZ
 ------------------------------------------------------------------------------------------
        0.132578       0.064541      -0.197118       0.003808       0.008670      -0.164539

 Principal components (a.u.) and orientation 
 of principal axis w.r.t. absolute frame                      Asymmetry parameter eta
 --------------------------------------------------------------------------------------
       -0.276721       0.143934       0.132787                       0.040286

       -0.023115      -0.030246       0.999275
        0.434398       0.899949       0.037288
        0.900424      -0.434945       0.007663
  

 ------------------------------------------------------------
   Atom      X         Y         Z
 ------------------------------------------------------------
   34 H   -6.31013   4.96777  -0.28024
 ------------------------------------------------------------

 Electric field gradient in molecular frame (a.u.)
         XX             YY             ZZ             XY             XZ             YZ
 ------------------------------------------------------------------------------------------
       -0.167182       0.023865       0.143317      -0.185551      -0.023992      -0.015627

 Principal components (a.u.) and orientation 
 of principal axis w.r.t. absolute frame                      Asymmetry parameter eta
 --------------------------------------------------------------------------------------
       -0.282279       0.145328       0.136951                       0.029675

        0.851738      -0.004079      -0.523952
        0.519655      -0.121472       0.845697
        0.067095       0.992586       0.101343
  

 ------------------------------------------------------------
   Atom      X         Y         Z
 ------------------------------------------------------------
   35 H   -4.66529   7.18910   1.58062
 ------------------------------------------------------------

 Electric field gradient in molecular frame (a.u.)
         XX             YY             ZZ             XY             XZ             YZ
 ------------------------------------------------------------------------------------------
        0.139263       0.014424      -0.153688       0.015550       0.014717      -0.199044

 Principal components (a.u.) and orientation 
 of principal axis w.r.t. absolute frame                      Asymmetry parameter eta
 --------------------------------------------------------------------------------------
       -0.286718       0.149075       0.137643                       0.039874

       -0.048916       0.480171       0.875810
        0.552499       0.743498      -0.376771
        0.832077      -0.465454       0.301663
  

 ------------------------------------------------------------
   Atom      X         Y         Z
 ------------------------------------------------------------
   36 H   -4.46874   7.30047  -1.78596
 ------------------------------------------------------------

 Electric field gradient in molecular frame (a.u.)
         XX             YY             ZZ             XY             XZ             YZ
 ------------------------------------------------------------------------------------------
        0.139122      -0.014485      -0.124637      -0.008180       0.016695       0.208861

 Principal components (a.u.) and orientation 
 of principal axis w.r.t. absolute frame                      Asymmetry parameter eta
 --------------------------------------------------------------------------------------
       -0.286342       0.148113       0.138229                       0.034520

       -0.042782       0.411033       0.910616
       -0.609487       0.711465      -0.349775
        0.791641       0.569972      -0.220081
  

 ------------------------------------------------------------
   Atom      X         Y         Z
 ------------------------------------------------------------
   37 H   -2.35078  -7.92998  -2.69238
 ------------------------------------------------------------

 Electric field gradient in molecular frame (a.u.)
         XX             YY             ZZ             XY             XZ             YZ
 ------------------------------------------------------------------------------------------
       -0.119194       0.052871       0.066322      -0.147031      -0.147371      -0.081756

 Principal components (a.u.) and orientation 
 of principal axis w.r.t. absolute frame                      Asymmetry parameter eta
 --------------------------------------------------------------------------------------
       -0.284467       0.147715       0.136752                       0.038542

        0.783147      -0.467483      -0.410050
        0.446287      -0.036651       0.894139
        0.433024       0.883242      -0.179928
  

 ------------------------------------------------------------
   Atom      X         Y         Z
 ------------------------------------------------------------
   38 H    0.91509  -7.31596  -3.03524
 ------------------------------------------------------------

 Electric field gradient in molecular frame (a.u.)
         XX             YY             ZZ             XY             XZ             YZ
 ------------------------------------------------------------------------------------------
       -0.127014       0.131541      -0.004527       0.049896       0.205116      -0.037530

 Principal components (a.u.) and orientation 
 of principal axis w.r.t. absolute frame                      Asymmetry parameter eta
 --------------------------------------------------------------------------------------
       -0.289101       0.148304       0.140797                       0.025964

        0.793157       0.592676       0.140131
       -0.146817      -0.037230       0.988463
       -0.591055       0.804580      -0.057485
  

 ------------------------------------------------------------
   Atom      X         Y         Z
 ------------------------------------------------------------
   39 H   -0.39067  -7.96105  -0.00384
 ------------------------------------------------------------

 Electric field gradient in molecular frame (a.u.)
         XX             YY             ZZ             XY             XZ             YZ
 ------------------------------------------------------------------------------------------
        0.136495       0.048067      -0.184562       0.034243      -0.063932       0.170503

 Principal components (a.u.) and orientation 
 of principal axis w.r.t. absolute frame                      Asymmetry parameter eta
 --------------------------------------------------------------------------------------
       -0.287064       0.148928       0.138136                       0.037594

        0.168769       0.984960      -0.037012
       -0.460592       0.112008       0.880516
        0.871420      -0.131556       0.472568
  

 ------------------------------------------------------------
   Atom      X         Y         Z
 ------------------------------------------------------------
   40 H    5.28294  -0.25240  -3.23466
 ------------------------------------------------------------

 Electric field gradient in molecular frame (a.u.)
         XX             YY             ZZ             XY             XZ             YZ
 ------------------------------------------------------------------------------------------
       -0.010946       0.096804      -0.085858      -0.094420      -0.187897      -0.111452

 Principal components (a.u.) and orientation 
 of principal axis w.r.t. absolute frame                      Asymmetry parameter eta
 --------------------------------------------------------------------------------------
       -0.294509       0.151858       0.142651                       0.031264

        0.595620      -0.402471       0.695164
        0.349683       0.909031       0.226681
        0.723159      -0.108071      -0.682175
  

 ------------------------------------------------------------
   Atom      X         Y         Z
 ------------------------------------------------------------
   41 H    7.04097   2.39127  -2.23109
 ------------------------------------------------------------

 Electric field gradient in molecular frame (a.u.)
         XX             YY             ZZ             XY             XZ             YZ
 ------------------------------------------------------------------------------------------
        0.117424      -0.235108       0.117683      -0.103431       0.028603       0.095879

 Principal components (a.u.) and orientation 
 of principal axis w.r.t. absolute frame                      Asymmetry parameter eta
 --------------------------------------------------------------------------------------
       -0.287883       0.146811       0.141072                       0.019934

        0.255906       0.879954      -0.400241
        0.936574      -0.123124       0.328130
       -0.239460       0.458825       0.855651
  

 ------------------------------------------------------------
   Atom      X         Y         Z
 ------------------------------------------------------------
   42 H    8.24931  -0.66151  -1.75149
 ------------------------------------------------------------

 Electric field gradient in molecular frame (a.u.)
         XX             YY             ZZ             XY             XZ             YZ
 ------------------------------------------------------------------------------------------
       -0.160235       0.018673       0.141561       0.197774       0.002305       0.000898

 Principal components (a.u.) and orientation 
 of principal axis w.r.t. absolute frame                      Asymmetry parameter eta
 --------------------------------------------------------------------------------------
       -0.287849       0.147019       0.140830                       0.021502

        0.840274       0.509859      -0.184345
       -0.542151       0.788076      -0.291561
       -0.003377       0.344935       0.938621
  

 Task  times  cpu:      460.8s     wall:      461.6s


                                NWChem Input Module
                                -------------------


 Summary of allocated global arrays
-----------------------------------
  No active global arrays


                         GA Statistics for process    0
                         ------------------------------

       create   destroy   get      put      acc     scatter   gather  read&inc
calls:  210      210     5.00e+05 7376     3.63e+05    0        0     5858     
number of processes/call 1.00e+00 1.15e+00 1.00e+00 0.00e+00 0.00e+00
bytes total:             5.25e+08 6.03e+07 3.12e+08 0.00e+00 0.00e+00 4.69e+04
bytes remote:            1.14e+08 2.04e+07 5.37e+07 0.00e+00 0.00e+00 0.00e+00
Max memory consumed for GA by this process: 10446976 bytes

MA_summarize_allocated_blocks: starting scan ...
MA_summarize_allocated_blocks: scan completed: 0 heap blocks, 0 stack blocks
MA usage statistics:

	allocation statistics:
					      heap	     stack
					      ----	     -----
	current number of blocks	         0	         0
	maximum number of blocks	        22	        51
	current total bytes		         0	         0
	maximum total bytes		   9712512	  22540216
	maximum total K-bytes		      9713	     22541
	maximum total M-bytes		        10	        23


                                     CITATION
                                     --------
                Please cite the following reference when publishing
                           results obtained with NWChem:

                 M. Valiev, E.J. Bylaska, N. Govind, K. Kowalski,
              T.P. Straatsma, H.J.J. van Dam, D. Wang, J. Nieplocha,
                        E. Apra, T.L. Windus, W.A. de Jong
                 "NWChem: a comprehensive and scalable open-source
                  solution for large scale molecular simulations"
                      Comput. Phys. Commun. 181, 1477 (2010)
                           doi:10.1016/j.cpc.2010.04.018

                                      AUTHORS
                                      -------
          E. Apra, E. J. Bylaska, W. A. de Jong, N. Govind, K. Kowalski,
       T. P. Straatsma, M. Valiev, H. J. J. van Dam, D. Wang, T. L. Windus,
        J. Hammond, J. Autschbach, K. Bhaskaran-Nair, J. Brabec, K. Lopata,
       S. A. Fischer, S. Krishnamoorthy, W. Ma, M. Klemm, O. Villa, Y. Chen,
    V. Anisimov, F. Aquino, S. Hirata, M. T. Hackler, T. Risthaus, M. Malagoli,
       A. Marenich, A. Otero-de-la-Roza, J. Mullin, P. Nichols, R. Peverati,
     J. Pittner, Y. Zhao, P.-D. Fan, A. Fonari, M. Williamson, R. J. Harrison,
       J. R. Rehr, M. Dupuis, D. Silverstein, D. M. A. Smith, J. Nieplocha,
        V. Tipparaju, M. Krishnan, B. E. Van Kuiken, A. Vazquez-Mayagoitia,
        L. Jensen, M. Swart, Q. Wu, T. Van Voorhis, A. A. Auer, M. Nooijen,
      L. D. Crosby, E. Brown, G. Cisneros, G. I. Fann, H. Fruchtl, J. Garza,
        K. Hirao, R. A. Kendall, J. A. Nichols, K. Tsemekhman, K. Wolinski,
     J. Anchell, D. E. Bernholdt, P. Borowski, T. Clark, D. Clerc, H. Dachsel,
   M. J. O. Deegan, K. Dyall, D. Elwood, E. Glendening, M. Gutowski, A. C. Hess,
         J. Jaffe, B. G. Johnson, J. Ju, R. Kobayashi, R. Kutteh, Z. Lin,
   R. Littlefield, X. Long, B. Meng, T. Nakajima, S. Niu, L. Pollack, M. Rosing,
   K. Glaesemann, G. Sandrone, M. Stave, H. Taylor, G. Thomas, J. H. van Lenthe,
                               A. T. Wong, Z. Zhang.

 Total times  cpu:      461.2s     wall:      462.0s
