# Supplementary material for: Reference-free NOE NMR analysis
Source: Chem Sci. 2020 Aug 31;11(36):9930–6. doi: 10.1039/d0sc02970j (PMC8162118; doi:10.1039/d0sc02970j)
Supplement: SC-011-D0SC02970J-s002 [file SC-011-D0SC02970J-s002.piz › artemisinin_structures/artemisin_RRSRSRR/artemisin_RRSRSRR_b36313.nw]

start molecule

title molecule
 

geometry units angstroms print xyz autosym
  C       -2.33710        1.18590        0.50700
  O       -1.79830       -0.07080        0.08390
  C       -0.68540       -0.00810       -0.69240
  C       -0.49810        1.26220       -1.51790
  C       -1.87480        1.82720       -1.90970
  C       -2.80240        2.05810       -0.69770
  C       -1.83890        2.98200       -2.92630
  C       -1.92130        4.38360       -2.33250
  C       -3.07730        4.55590       -1.33690
  C       -2.91350        3.51930       -0.20330
  C       -3.93260        3.70410        0.94960
  C       -5.07250        2.67710        1.08310
  C       -4.64220        1.19050        1.00260
  O       -3.32950        1.00980        1.52510
  C       -5.59000        0.32130        1.82520
  O        0.11440       -0.93750       -0.73650
  C        0.48500        2.22500       -0.86660
  C       -4.43780        4.56400       -2.03810
  O       -4.69290        0.69100       -0.33550
  O       -4.11320        1.70630       -1.19760
  H       -1.51980        1.68560        1.03800
  H       -0.03080        0.91910       -2.45310
  H       -2.32740        0.99840       -2.48210
  H       -2.68730        2.85700       -3.61200
  H       -0.94510        2.90550       -3.55730
  H       -2.01600        5.11510       -3.14440
  H       -0.97710        4.61620       -1.82580
  H       -2.96130        5.55240       -0.88730
  H       -1.94140        3.77810        0.24360
  H       -4.36070        4.71370        0.92740
  H       -3.36430        3.66680        1.89050
  H       -5.84550        2.88360        0.33270
  H       -5.53520        2.86680        2.06080
  H       -5.29980       -0.73380        1.75540
  H       -5.56310        0.59220        2.88600
  H       -6.61920        0.39900        1.45910
  H        1.39730        1.69760       -0.56580
  H        0.77930        3.01270       -1.56690
  H        0.08510        2.70520        0.02820
  H       -4.63630        3.64590       -2.59560
  H       -5.25320        4.71130       -1.32410
  H       -4.48440        5.39090       -2.75580
end
BASIS "ao basis" PRINT
* library 6-31G*
END
scf
 direct
end
dft
xc b3lyp
end
property
 efieldgrad
end
task dft property
