# Supplementary material for: Reference-free NOE NMR analysis
Source: Chem Sci. 2020 Aug 31;11(36):9930–6. doi: 10.1039/d0sc02970j (PMC8162118; doi:10.1039/d0sc02970j)
Supplement: SC-011-D0SC02970J-s002 [file SC-011-D0SC02970J-s002.piz › artemisinin_structures/artemisin_RRSRSRR/artemisin_RRSRSRR_b36312.out]

 argument  1 = artemisin_SRSRRRR/artemisin_SRSRRRR_b36312.nw
                                         
                                         


              Northwest Computational Chemistry Package (NWChem) 6.6
              ------------------------------------------------------


                    Environmental Molecular Sciences Laboratory
                       Pacific Northwest National Laboratory
                                Richland, WA 99352

                              Copyright (c) 1994-2015
                       Pacific Northwest National Laboratory
                            Battelle Memorial Institute

             NWChem is an open-source computational chemistry package
                        distributed under the terms of the
                      Educational Community License (ECL) 2.0
             A copy of the license is included with this distribution
                              in the LICENSE.TXT file

                                  ACKNOWLEDGMENT
                                  --------------

            This software and its documentation were developed at the
            EMSL at Pacific Northwest National Laboratory, a multiprogram
            national laboratory, operated for the U.S. Department of Energy
            by Battelle under Contract Number DE-AC05-76RL01830. Support
            for this work was provided by the Department of Energy Office
            of Biological and Environmental Research, Office of Basic
            Energy Sciences, and the Office of Advanced Scientific Computing.


           Job information
           ---------------

    hostname        = nmrserver1
    program         = /home/software/NWChem/bin/nwchem
    date            = Sun Jul 23 16:52:40 2017

    compiled        = Mon_Dec_26_22:57:25_2016
    source          = /home/software/src/nwchem-6.6
    nwchem branch   = 6.6
    nwchem revision = 27746
    ga revision     = 10594
    input           = artemisin_SRSRRRR/artemisin_SRSRRRR_b36312.nw
    prefix          = molecule.
    data base       = ./molecule.db
    status          = startup
    nproc           =        6
    time left       =     -1s


           Memory information
           ------------------

  Warning: test file already existed: ./molecule.dir_check_s.5
    heap     =   13107198 doubles =    100.0 Mbytes
    stack    =   13107195 doubles =    100.0 Mbytes
    global   =   26214400 doubles =    200.0 Mbytes (distinct from heap & stack)
    total    =   52428793 doubles =    400.0 Mbytes
    verify   = yes
    hardfail = no 


           Directory information
           ---------------------

  0 permanent = .
  0 scratch   = .


                                NWChem Input Module
                                -------------------


                                     molecule
                                     --------

 Scaling coordinates for geometry "geometry" by  1.889725989
 (inverse scale =  0.529177249)

 C1  symmetry detected

          ------
          auto-z
          ------


                             Geometry "geometry" -> ""
                             -------------------------

 Output coordinates in angstroms (scale by  1.889725989 to convert to a.u.)

  No.       Tag          Charge          X              Y              Z
 ---- ---------------- ---------- -------------- -------------- --------------
    1 C                    6.0000    -1.05526400    -0.54116306     0.66111336
    2 O                    8.0000    -1.67700590    -1.62338906    -0.04383344
    3 C                    6.0000    -0.94103140    -2.73009253    -0.28775092
    4 C                    6.0000     0.55218434    -2.62979157    -0.03706070
    5 C                    6.0000     1.09367686    -1.26759148    -0.51193815
    6 C                    6.0000     0.23893630    -0.05415936    -0.04860354
    7 C                    6.0000     2.59346486    -1.09339428    -0.21757310
    8 C                    6.0000     3.05581220     0.29832578    -0.62480062
    9 C                    6.0000     2.37543131     1.40906232     0.19981690
   10 C                    6.0000     1.03169118     0.93801604     0.84396387
   11 C                    6.0000     0.17081160     2.10078197     1.38455073
   12 C                    6.0000    -0.93278912     2.62652470     0.45105417
   13 C                    6.0000    -1.88954332     1.53200700    -0.07504908
   14 O                    8.0000    -2.01939463     0.49203923     0.89021805
   15 C                    6.0000    -3.28064234     2.11797477    -0.30717296
   16 O                    8.0000    -1.46523880    -3.76968094    -0.67607325
   17 C                    6.0000     0.90021702    -3.04616251     1.39051611
   18 C                    6.0000     2.31841960     2.69010085    -0.64056091
   19 O                    8.0000    -1.47187396     0.98646655    -1.33029900
   20 O                    8.0000    -0.04678977     0.69014283    -1.25930147
   21 H                    1.0000    -0.82425163    -0.91253843     1.66365738
   22 H                    1.0000     1.00285432    -3.38532932    -0.69805593
   23 H                    1.0000     1.01358285    -1.30314335    -1.61091487
   24 H                    1.0000     3.16424412    -1.84650641    -0.77413459
   25 H                    1.0000     2.81744923    -1.24921184     0.84360854
   26 H                    1.0000     2.85596046     0.43615613    -1.69549206
   27 H                    1.0000     4.14355840     0.37509605    -0.50502555
   28 H                    1.0000     3.04485324     1.63546436     1.04271772
   29 H                    1.0000     1.33163613     0.37117345     1.73947461
   30 H                    1.0000     0.80427669     2.93193848     1.71536657
   31 H                    1.0000    -0.31739282     1.75314633     2.30631844
   32 H                    1.0000    -0.49724744     3.18208869    -0.38663832
   33 H                    1.0000    -1.50385469     3.35443215     1.04224025
   34 H                    1.0000    -3.96168715     1.34761240    -0.68813512
   35 H                    1.0000    -3.71617047     2.49956309     0.62238978
   36 H                    1.0000    -3.25387446     2.92250100    -1.04986712
   37 H                    1.0000     0.28230523    -3.88932432     1.71828294
   38 H                    1.0000     1.94635431    -3.36514530     1.45223553
   39 H                    1.0000     0.76589670    -2.23684102     2.11217622
   40 H                    1.0000     1.64163397     2.59000630    -1.49371278
   41 H                    1.0000     2.00168489     3.55300007    -0.04864639
   42 H                    1.0000     3.31236211     2.92860081    -1.03656330

      Atomic Mass 
      ----------- 

      C                 12.000000
      O                 15.994910
      H                  1.007825


 Effective nuclear repulsion energy (a.u.)    1860.3748560303

            Nuclear Dipole moment (a.u.) 
            ----------------------------
        X                 Y               Z
 ---------------- ---------------- ----------------
    -0.0000000000     0.0000000000     0.0000000000


                                Z-matrix (autoz)
                                -------- 

 Units are Angstrom for bonds and degrees for angles

      Type          Name      I     J     K     L     M      Value
      ----------- --------  ----- ----- ----- ----- ----- ----------
    1 Stretch                  1     2                       1.43343
    2 Stretch                  1     6                       1.55429
    3 Stretch                  1    14                       1.43162
    4 Stretch                  1    21                       1.09379
    5 Stretch                  2     3                       1.35128
    6 Stretch                  3     4                       1.51743
    7 Stretch                  3    16                       1.22733
    8 Stretch                  4     5                       1.54088
    9 Stretch                  4    17                       1.52724
   10 Stretch                  4    22                       1.10039
   11 Stretch                  5     6                       1.55489
   12 Stretch                  5     7                       1.53830
   13 Stretch                  5    23                       1.10246
   14 Stretch                  6    10                       1.55227
   15 Stretch                  6    20                       1.44963
   16 Stretch                  7     8                       1.52200
   17 Stretch                  7    24                       1.09669
   18 Stretch                  7    25                       1.09570
   19 Stretch                  8     9                       1.54164
   20 Stretch                  8    26                       1.09787
   21 Stretch                  8    27                       1.09701
   22 Stretch                  9    10                       1.56283
   23 Stretch                  9    18                       1.53315
   24 Stretch                  9    28                       1.09994
   25 Stretch                 10    11                       1.54447
   26 Stretch                 10    29                       1.10146
   27 Stretch                 11    12                       1.53810
   28 Stretch                 11    30                       1.09615
   29 Stretch                 11    31                       1.09948
   30 Stretch                 12    13                       1.54601
   31 Stretch                 12    32                       1.09548
   32 Stretch                 12    33                       1.09794
   33 Stretch                 13    14                       1.42483
   34 Stretch                 13    15                       1.52722
   35 Stretch                 13    19                       1.43098
   36 Stretch                 15    34                       1.09655
   37 Stretch                 15    35                       1.09516
   38 Stretch                 15    36                       1.09525
   39 Stretch                 17    37                       1.09552
   40 Stretch                 17    38                       1.09543
   41 Stretch                 17    39                       1.09263
   42 Stretch                 18    40                       1.09358
   43 Stretch                 18    41                       1.09329
   44 Stretch                 18    42                       1.09619
   45 Stretch                 19    20                       1.45730
   46 Bend                     1     2     3               118.09108
   47 Bend                     1     6     5               110.44260
   48 Bend                     1     6    10               111.28205
   49 Bend                     1     6    20               112.21689
   50 Bend                     1    14    13               110.91432
   51 Bend                     2     1     6               111.91075
   52 Bend                     2     1    14               109.35814
   53 Bend                     2     1    21               106.62037
   54 Bend                     2     3     4               116.87225
   55 Bend                     2     3    16               121.21234
   56 Bend                     3     4     5               110.69109
   57 Bend                     3     4    17               111.14023
   58 Bend                     3     4    22               104.97493
   59 Bend                     4     3    16               121.90795
   60 Bend                     4     5     6               113.88423
   61 Bend                     4     5     7               112.56650
   62 Bend                     4     5    23               104.66530
   63 Bend                     4    17    37               111.15899
   64 Bend                     4    17    38               110.46795
   65 Bend                     4    17    39               112.79439
   66 Bend                     5     4    17               116.68002
   67 Bend                     5     4    22               106.13735
   68 Bend                     5     6    10               112.91808
   69 Bend                     5     6    20               105.08012
   70 Bend                     5     7     8               110.39674
   71 Bend                     5     7    24               109.42370
   72 Bend                     5     7    25               111.62498
   73 Bend                     6     1    14               114.06061
   74 Bend                     6     1    21               110.42911
   75 Bend                     6     5     7               112.98910
   76 Bend                     6     5    23               106.39588
   77 Bend                     6    10     9               113.25120
   78 Bend                     6    10    11               113.44108
   79 Bend                     6    10    29               106.11868
   80 Bend                     6    20    19               109.74521
   81 Bend                     7     5    23               105.38093
   82 Bend                     7     8     9               112.43491
   83 Bend                     7     8    26               108.68931
   84 Bend                     7     8    27               109.63268
   85 Bend                     8     7    24               109.51451
   86 Bend                     8     7    25               109.09100
   87 Bend                     8     9    10               112.50550
   88 Bend                     8     9    18               108.97938
   89 Bend                     8     9    28               106.83419
   90 Bend                     9     8    26               110.54013
   91 Bend                     9     8    27               109.19514
   92 Bend                     9    10    11               113.36605
   93 Bend                     9    10    29               104.83709
   94 Bend                     9    18    40               111.97251
   95 Bend                     9    18    41               111.93098
   96 Bend                     9    18    42               110.24867
   97 Bend                    10     6    20               104.63821
   98 Bend                    10     9    18               116.47413
   99 Bend                    10     9    28               105.63268
  100 Bend                    10    11    12               116.41338
  101 Bend                    10    11    30               110.75496
  102 Bend                    10    11    31               107.63209
  103 Bend                    11    10    29               104.75347
  104 Bend                    11    12    13               114.11534
  105 Bend                    11    12    32               110.62048
  106 Bend                    11    12    33               105.84373
  107 Bend                    12    11    30               109.79373
  108 Bend                    12    11    31               107.35531
  109 Bend                    12    13    14               110.03515
  110 Bend                    12    13    15               110.10770
  111 Bend                    12    13    19               112.81640
  112 Bend                    13    12    32               110.17351
  113 Bend                    13    12    33               109.31225
  114 Bend                    13    15    34               110.42491
  115 Bend                    13    15    35               111.52559
  116 Bend                    13    15    36               111.26255
  117 Bend                    13    19    20               108.67549
  118 Bend                    14     1    21               103.92156
  119 Bend                    14    13    15               107.45777
  120 Bend                    14    13    19               110.03574
  121 Bend                    15    13    19               106.18911
  122 Bend                    17     4    22               106.31821
  123 Bend                    18     9    28               105.70557
  124 Bend                    24     7    25               106.70573
  125 Bend                    26     8    27               106.15240
  126 Bend                    30    11    31               104.08347
  127 Bend                    32    12    33               106.39824
  128 Bend                    34    15    35               107.01833
  129 Bend                    34    15    36               107.19628
  130 Bend                    35    15    36               109.22899
  131 Bend                    37    17    38               107.31839
  132 Bend                    37    17    39               107.64613
  133 Bend                    38    17    39               107.21027
  134 Bend                    40    18    41               108.38042
  135 Bend                    40    18    42               107.41138
  136 Bend                    41    18    42               106.65150
  137 Torsion                  1     2     3     4         -11.61976
  138 Torsion                  1     2     3    16         167.40520
  139 Torsion                  1     6     5     4          -6.21505
  140 Torsion                  1     6     5     7        -136.28831
  141 Torsion                  1     6     5    23         108.55081
  142 Torsion                  1     6    10     9         177.46620
  143 Torsion                  1     6    10    11         -51.47844
  144 Torsion                  1     6    10    29          62.99232
  145 Torsion                  1     6    20    19          10.74874
  146 Torsion                  1    14    13    12         -91.71926
  147 Torsion                  1    14    13    15         148.39424
  148 Torsion                  1    14    13    19          33.19383
  149 Torsion                  2     1     6     5         -43.78237
  150 Torsion                  2     1     6    10        -170.02419
  151 Torsion                  2     1     6    20          73.10023
  152 Torsion                  2     1    14    13         -99.08078
  153 Torsion                  2     3     4     5         -40.27049
  154 Torsion                  2     3     4    17          91.07832
  155 Torsion                  2     3     4    22        -154.38577
  156 Torsion                  3     2     1     6          56.22406
  157 Torsion                  3     2     1    14        -176.39652
  158 Torsion                  3     2     1    21         -64.61907
  159 Torsion                  3     4     5     6          47.01716
  160 Torsion                  3     4     5     7         177.30056
  161 Torsion                  3     4     5    23         -68.76731
  162 Torsion                  3     4    17    37          37.86818
  163 Torsion                  3     4    17    38         156.89222
  164 Torsion                  3     4    17    39         -83.14564
  165 Torsion                  4     5     6    10         119.10497
  166 Torsion                  4     5     6    20        -127.43694
  167 Torsion                  4     5     7     8        -176.40414
  168 Torsion                  4     5     7    24          62.99767
  169 Torsion                  4     5     7    25         -54.88563
  170 Torsion                  5     4     3    16         140.71185
  171 Torsion                  5     4    17    37         166.05828
  172 Torsion                  5     4    17    38         -74.91768
  173 Torsion                  5     4    17    39          45.04446
  174 Torsion                  5     6     1    14        -168.59284
  175 Torsion                  5     6     1    21          74.82506
  176 Torsion                  5     6    10     9          52.60152
  177 Torsion                  5     6    10    11        -176.34312
  178 Torsion                  5     6    10    29         -61.87236
  179 Torsion                  5     6    20    19         130.80079
  180 Torsion                  5     7     8     9          64.03225
  181 Torsion                  5     7     8    26         -58.67800
  182 Torsion                  5     7     8    27        -174.30283
  183 Torsion                  6     1    14    13          27.07818
  184 Torsion                  6     5     4    17         -81.39030
  185 Torsion                  6     5     4    22         160.39692
  186 Torsion                  6     5     7     8         -45.66656
  187 Torsion                  6     5     7    24        -166.26476
  188 Torsion                  6     5     7    25          75.85195
  189 Torsion                  6    10     9     8         -35.17659
  190 Torsion                  6    10     9    18          91.66615
  191 Torsion                  6    10     9    28        -151.37330
  192 Torsion                  6    10    11    12         -34.90169
  193 Torsion                  6    10    11    30        -161.24177
  194 Torsion                  6    10    11    31          85.58587
  195 Torsion                  6    20    19    13          48.78278
  196 Torsion                  7     5     4    17          48.89311
  197 Torsion                  7     5     4    22         -69.31967
  198 Torsion                  7     5     6    10         -10.96829
  199 Torsion                  7     5     6    20         102.48980
  200 Torsion                  7     8     9    10         -21.74559
  201 Torsion                  7     8     9    18        -152.49721
  202 Torsion                  7     8     9    28          93.72858
  203 Torsion                  8     7     5    23          70.10098
  204 Torsion                  8     9    10    11        -166.26921
  205 Torsion                  8     9    10    29          80.06335
  206 Torsion                  8     9    18    40          67.76800
  207 Torsion                  8     9    18    41        -170.29443
  208 Torsion                  8     9    18    42         -51.75409
  209 Torsion                  9     8     7    24        -175.42390
  210 Torsion                  9     8     7    25         -58.97589
  211 Torsion                  9    10     6    20         -61.12504
  212 Torsion                  9    10    11    12          96.09679
  213 Torsion                  9    10    11    30         -30.24328
  214 Torsion                  9    10    11    31        -143.41564
  215 Torsion                 10     6     1    14          65.16535
  216 Torsion                 10     6     1    21         -51.41675
  217 Torsion                 10     6     5    23        -126.12917
  218 Torsion                 10     6    20    19        -110.04176
  219 Torsion                 10     9     8    26          99.91664
  220 Torsion                 10     9     8    27        -143.65931
  221 Torsion                 10     9    18    40         -60.80255
  222 Torsion                 10     9    18    41          61.13503
  223 Torsion                 10     9    18    42         179.67537
  224 Torsion                 10    11    12    13          53.26611
  225 Torsion                 10    11    12    32         -71.63381
  226 Torsion                 10    11    12    33         173.51038
  227 Torsion                 11    10     6    20          69.93032
  228 Torsion                 11    10     9    18         -39.42646
  229 Torsion                 11    10     9    28          77.53408
  230 Torsion                 11    12    13    14          30.97113
  231 Torsion                 11    12    13    15         149.23668
  232 Torsion                 11    12    13    19         -92.33051
  233 Torsion                 12    11    10    29        -150.18543
  234 Torsion                 12    13    15    34         179.54908
  235 Torsion                 12    13    15    35         -61.59495
  236 Torsion                 12    13    15    36          60.63922
  237 Torsion                 12    13    19    20          46.41994
  238 Torsion                 13    12    11    30        -179.91533
  239 Torsion                 13    12    11    31         -67.36919
  240 Torsion                 13    14     1    21         147.37665
  241 Torsion                 14     1     6    20         -51.71024
  242 Torsion                 14    13    12    32         156.10825
  243 Torsion                 14    13    12    33         -87.31175
  244 Torsion                 14    13    15    34         -60.61059
  245 Torsion                 14    13    15    35          58.24538
  246 Torsion                 14    13    15    36        -179.52045
  247 Torsion                 14    13    19    20         -76.88138
  248 Torsion                 15    13    12    32         -85.62620
  249 Torsion                 15    13    12    33          30.95380
  250 Torsion                 15    13    19    20         167.11759
  251 Torsion                 16     3     4    17         -87.93934
  252 Torsion                 16     3     4    22          26.59657
  253 Torsion                 17     4     5    23         162.82524
  254 Torsion                 18     9     8    26         -30.83498
  255 Torsion                 18     9     8    27          85.58907
  256 Torsion                 18     9    10    29        -153.09391
  257 Torsion                 19    13    12    32          32.80661
  258 Torsion                 19    13    12    33         149.38660
  259 Torsion                 19    13    15    34          57.11784
  260 Torsion                 19    13    15    35         175.97381
  261 Torsion                 19    13    15    36         -61.79202
  262 Torsion                 20     6     1    21        -168.29234
  263 Torsion                 20     6     5    23         -12.67108
  264 Torsion                 20     6    10    29        -175.59892
  265 Torsion                 22     4     5    23          44.61246
  266 Torsion                 22     4    17    37         -75.82726
  267 Torsion                 22     4    17    38          43.19678
  268 Torsion                 22     4    17    39         163.15892
  269 Torsion                 23     5     7    24         -50.49721
  270 Torsion                 23     5     7    25        -168.38051
  271 Torsion                 24     7     8    26          61.86585
  272 Torsion                 24     7     8    27         -53.75898
  273 Torsion                 25     7     8    26         178.31386
  274 Torsion                 25     7     8    27          62.68903
  275 Torsion                 26     8     9    28        -144.60919
  276 Torsion                 27     8     9    28         -28.18514
  277 Torsion                 28     9    10    29         -36.13336
  278 Torsion                 28     9    18    40        -177.72286
  279 Torsion                 28     9    18    41         -55.78528
  280 Torsion                 28     9    18    42          62.75505
  281 Torsion                 29    10    11    30          83.47449
  282 Torsion                 29    10    11    31         -29.69787
  283 Torsion                 30    11    12    32          55.18475
  284 Torsion                 30    11    12    33         -59.67106
  285 Torsion                 31    11    12    32         167.73089
  286 Torsion                 31    11    12    33          52.87508


            XYZ format geometry
            -------------------
    42
 geometry
 C                    -1.05526400    -0.54116306     0.66111336
 O                    -1.67700590    -1.62338906    -0.04383344
 C                    -0.94103140    -2.73009253    -0.28775092
 C                     0.55218434    -2.62979157    -0.03706070
 C                     1.09367686    -1.26759148    -0.51193815
 C                     0.23893630    -0.05415936    -0.04860354
 C                     2.59346486    -1.09339428    -0.21757310
 C                     3.05581220     0.29832578    -0.62480062
 C                     2.37543131     1.40906232     0.19981690
 C                     1.03169118     0.93801604     0.84396387
 C                     0.17081160     2.10078197     1.38455073
 C                    -0.93278912     2.62652470     0.45105417
 C                    -1.88954332     1.53200700    -0.07504908
 O                    -2.01939463     0.49203923     0.89021805
 C                    -3.28064234     2.11797477    -0.30717296
 O                    -1.46523880    -3.76968094    -0.67607325
 C                     0.90021702    -3.04616251     1.39051611
 C                     2.31841960     2.69010085    -0.64056091
 O                    -1.47187396     0.98646655    -1.33029900
 O                    -0.04678977     0.69014283    -1.25930147
 H                    -0.82425163    -0.91253843     1.66365738
 H                     1.00285432    -3.38532932    -0.69805593
 H                     1.01358285    -1.30314335    -1.61091487
 H                     3.16424412    -1.84650641    -0.77413459
 H                     2.81744923    -1.24921184     0.84360854
 H                     2.85596046     0.43615613    -1.69549206
 H                     4.14355840     0.37509605    -0.50502555
 H                     3.04485324     1.63546436     1.04271772
 H                     1.33163613     0.37117345     1.73947461
 H                     0.80427669     2.93193848     1.71536657
 H                    -0.31739282     1.75314633     2.30631844
 H                    -0.49724744     3.18208869    -0.38663832
 H                    -1.50385469     3.35443215     1.04224025
 H                    -3.96168715     1.34761240    -0.68813512
 H                    -3.71617047     2.49956309     0.62238978
 H                    -3.25387446     2.92250100    -1.04986712
 H                     0.28230523    -3.88932432     1.71828294
 H                     1.94635431    -3.36514530     1.45223553
 H                     0.76589670    -2.23684102     2.11217622
 H                     1.64163397     2.59000630    -1.49371278
 H                     2.00168489     3.55300007    -0.04864639
 H                     3.31236211     2.92860081    -1.03656330

 ==============================================================================
                                internuclear distances
 ------------------------------------------------------------------------------
       center one      |      center two      | atomic units |  angstroms
 ------------------------------------------------------------------------------
    2 O                |   1 C                |     2.70879  |     1.43343
    3 C                |   2 O                |     2.55354  |     1.35128
    4 C                |   3 C                |     2.86753  |     1.51743
    5 C                |   4 C                |     2.91184  |     1.54088
    6 C                |   1 C                |     2.93719  |     1.55429
    6 C                |   5 C                |     2.93831  |     1.55489
    7 C                |   5 C                |     2.90696  |     1.53830
    8 C                |   7 C                |     2.87616  |     1.52200
    9 C                |   8 C                |     2.91327  |     1.54164
   10 C                |   6 C                |     2.93337  |     1.55227
   10 C                |   9 C                |     2.95333  |     1.56283
   11 C                |  10 C                |     2.91862  |     1.54447
   12 C                |  11 C                |     2.90659  |     1.53810
   13 C                |  12 C                |     2.92153  |     1.54601
   14 O                |   1 C                |     2.70537  |     1.43162
   14 O                |  13 C                |     2.69253  |     1.42483
   15 C                |  13 C                |     2.88602  |     1.52722
   16 O                |   3 C                |     2.31931  |     1.22733
   17 C                |   4 C                |     2.88607  |     1.52724
   18 C                |   9 C                |     2.89723  |     1.53315
   19 O                |  13 C                |     2.70417  |     1.43098
   20 O                |   6 C                |     2.73940  |     1.44963
   21 H                |   1 C                |     2.06697  |     1.09379
   22 H                |   4 C                |     2.07943  |     1.10039
   23 H                |   5 C                |     2.08336  |     1.10246
   24 H                |   7 C                |     2.07244  |     1.09669
   25 H                |   7 C                |     2.07057  |     1.09570
   26 H                |   8 C                |     2.07467  |     1.09787
   27 H                |   8 C                |     2.07305  |     1.09701
   28 H                |   9 C                |     2.07858  |     1.09994
   29 H                |  10 C                |     2.08146  |     1.10146
   30 H                |  11 C                |     2.07142  |     1.09615
   31 H                |  11 C                |     2.07771  |     1.09948
   32 H                |  12 C                |     2.07016  |     1.09548
   33 H                |  12 C                |     2.07480  |     1.09794
   34 H                |  15 C                |     2.07217  |     1.09655
   35 H                |  15 C                |     2.06956  |     1.09516
   36 H                |  15 C                |     2.06972  |     1.09525
   37 H                |  17 C                |     2.07024  |     1.09552
   38 H                |  17 C                |     2.07006  |     1.09543
   39 H                |  17 C                |     2.06477  |     1.09263
   40 H                |  18 C                |     2.06657  |     1.09358
   41 H                |  18 C                |     2.06601  |     1.09329
   42 H                |  18 C                |     2.07149  |     1.09619
 ------------------------------------------------------------------------------
                         number of included internuclear distances:         44
 ==============================================================================


 ==============================================================================
                                 internuclear angles
 ------------------------------------------------------------------------------
        center 1       |       center 2       |       center 3       |  degrees
 ------------------------------------------------------------------------------
    2 O                |   1 C                |   6 C                |   111.91
    2 O                |   1 C                |  14 O                |   109.36
    2 O                |   1 C                |  21 H                |   106.62
    6 C                |   1 C                |  14 O                |   114.06
    6 C                |   1 C                |  21 H                |   110.43
   14 O                |   1 C                |  21 H                |   103.92
    1 C                |   2 O                |   3 C                |   118.09
    2 O                |   3 C                |   4 C                |   116.87
    2 O                |   3 C                |  16 O                |   121.21
    4 C                |   3 C                |  16 O                |   121.91
    3 C                |   4 C                |   5 C                |   110.69
    3 C                |   4 C                |  17 C                |   111.14
    3 C                |   4 C                |  22 H                |   104.97
    5 C                |   4 C                |  17 C                |   116.68
    5 C                |   4 C                |  22 H                |   106.14
   17 C                |   4 C                |  22 H                |   106.32
    4 C                |   5 C                |   6 C                |   113.88
    4 C                |   5 C                |   7 C                |   112.57
    4 C                |   5 C                |  23 H                |   104.67
    6 C                |   5 C                |   7 C                |   112.99
    6 C                |   5 C                |  23 H                |   106.40
    7 C                |   5 C                |  23 H                |   105.38
    1 C                |   6 C                |   5 C                |   110.44
    1 C                |   6 C                |  10 C                |   111.28
    1 C                |   6 C                |  20 O                |   112.22
    5 C                |   6 C                |  10 C                |   112.92
    5 C                |   6 C                |  20 O                |   105.08
   10 C                |   6 C                |  20 O                |   104.64
    5 C                |   7 C                |   8 C                |   110.40
    5 C                |   7 C                |  24 H                |   109.42
    5 C                |   7 C                |  25 H                |   111.62
    8 C                |   7 C                |  24 H                |   109.51
    8 C                |   7 C                |  25 H                |   109.09
   24 H                |   7 C                |  25 H                |   106.71
    7 C                |   8 C                |   9 C                |   112.43
    7 C                |   8 C                |  26 H                |   108.69
    7 C                |   8 C                |  27 H                |   109.63
    9 C                |   8 C                |  26 H                |   110.54
    9 C                |   8 C                |  27 H                |   109.20
   26 H                |   8 C                |  27 H                |   106.15
    8 C                |   9 C                |  10 C                |   112.51
    8 C                |   9 C                |  18 C                |   108.98
    8 C                |   9 C                |  28 H                |   106.83
   10 C                |   9 C                |  18 C                |   116.47
   10 C                |   9 C                |  28 H                |   105.63
   18 C                |   9 C                |  28 H                |   105.71
    6 C                |  10 C                |   9 C                |   113.25
    6 C                |  10 C                |  11 C                |   113.44
    6 C                |  10 C                |  29 H                |   106.12
    9 C                |  10 C                |  11 C                |   113.37
    9 C                |  10 C                |  29 H                |   104.84
   11 C                |  10 C                |  29 H                |   104.75
   10 C                |  11 C                |  12 C                |   116.41
   10 C                |  11 C                |  30 H                |   110.75
   10 C                |  11 C                |  31 H                |   107.63
   12 C                |  11 C                |  30 H                |   109.79
   12 C                |  11 C                |  31 H                |   107.36
   30 H                |  11 C                |  31 H                |   104.08
   11 C                |  12 C                |  13 C                |   114.12
   11 C                |  12 C                |  32 H                |   110.62
   11 C                |  12 C                |  33 H                |   105.84
   13 C                |  12 C                |  32 H                |   110.17
   13 C                |  12 C                |  33 H                |   109.31
   32 H                |  12 C                |  33 H                |   106.40
   12 C                |  13 C                |  14 O                |   110.04
   12 C                |  13 C                |  15 C                |   110.11
   12 C                |  13 C                |  19 O                |   112.82
   14 O                |  13 C                |  15 C                |   107.46
   14 O                |  13 C                |  19 O                |   110.04
   15 C                |  13 C                |  19 O                |   106.19
    1 C                |  14 O                |  13 C                |   110.91
   13 C                |  15 C                |  34 H                |   110.42
   13 C                |  15 C                |  35 H                |   111.53
   13 C                |  15 C                |  36 H                |   111.26
   34 H                |  15 C                |  35 H                |   107.02
   34 H                |  15 C                |  36 H                |   107.20
   35 H                |  15 C                |  36 H                |   109.23
    4 C                |  17 C                |  37 H                |   111.16
    4 C                |  17 C                |  38 H                |   110.47
    4 C                |  17 C                |  39 H                |   112.79
   37 H                |  17 C                |  38 H                |   107.32
   37 H                |  17 C                |  39 H                |   107.65
   38 H                |  17 C                |  39 H                |   107.21
    9 C                |  18 C                |  40 H                |   111.97
    9 C                |  18 C                |  41 H                |   111.93
    9 C                |  18 C                |  42 H                |   110.25
   40 H                |  18 C                |  41 H                |   108.38
   40 H                |  18 C                |  42 H                |   107.41
   41 H                |  18 C                |  42 H                |   106.65
 ------------------------------------------------------------------------------
                            number of included internuclear angles:         89
 ==============================================================================


 Summary of "ao basis" -> "" (cartesian)
 ------------------------------------------------------------------------------
       Tag                 Description            Shells   Functions and Types
 ---------------- ------------------------------  ------  ---------------------
 *                           6-31G*                   on all atoms 


                              NWChem Property Module
                              ----------------------


                                     molecule

  itol2e modified to match energy
  convergence criterion.

                                 NWChem DFT Module
                                 -----------------


                                     molecule


                      Basis "ao basis" -> "ao basis" (cartesian)
                      -----
  C (Carbon)
  ----------
            Exponent  Coefficients 
       -------------- ---------------------------------------------------------
  1 S  3.04752490E+03  0.001835
  1 S  4.57369510E+02  0.014037
  1 S  1.03948690E+02  0.068843
  1 S  2.92101550E+01  0.232184
  1 S  9.28666300E+00  0.467941
  1 S  3.16392700E+00  0.362312

  2 S  7.86827240E+00 -0.119332
  2 S  1.88128850E+00 -0.160854
  2 S  5.44249300E-01  1.143456

  3 P  7.86827240E+00  0.068999
  3 P  1.88128850E+00  0.316424
  3 P  5.44249300E-01  0.744308

  4 S  1.68714400E-01  1.000000

  5 P  1.68714400E-01  1.000000

  6 D  8.00000000E-01  1.000000

  O (Oxygen)
  ----------
            Exponent  Coefficients 
       -------------- ---------------------------------------------------------
  1 S  5.48467170E+03  0.001831
  1 S  8.25234950E+02  0.013950
  1 S  1.88046960E+02  0.068445
  1 S  5.29645000E+01  0.232714
  1 S  1.68975700E+01  0.470193
  1 S  5.79963530E+00  0.358521

  2 S  1.55396160E+01 -0.110778
  2 S  3.59993360E+00 -0.148026
  2 S  1.01376180E+00  1.130767

  3 P  1.55396160E+01  0.070874
  3 P  3.59993360E+00  0.339753
  3 P  1.01376180E+00  0.727159

  4 S  2.70005800E-01  1.000000

  5 P  2.70005800E-01  1.000000

  6 D  8.00000000E-01  1.000000

  H (Hydrogen)
  ------------
            Exponent  Coefficients 
       -------------- ---------------------------------------------------------
  1 S  1.87311370E+01  0.033495
  1 S  2.82539370E+00  0.234727
  1 S  6.40121700E-01  0.813757

  2 S  1.61277800E-01  1.000000


 Summary of "ao basis" -> "ao basis" (cartesian)
 ------------------------------------------------------------------------------
       Tag                 Description            Shells   Functions and Types
 ---------------- ------------------------------  ------  ---------------------
 C                           6-31G*                  6       15   3s2p1d
 O                           6-31G*                  6       15   3s2p1d
 H                           6-31G*                  2        2   2s


 Summary of "ao basis" -> "ao basis" (cartesian)
 ------------------------------------------------------------------------------
       Tag                 Description            Shells   Functions and Types
 ---------------- ------------------------------  ------  ---------------------
 C                           6-31G*                  6       15   3s2p1d
 O                           6-31G*                  6       15   3s2p1d
 H                           6-31G*                  2        2   2s


  Caching 1-el integrals 
  itol2e modified to match energy
  convergence criterion.

            General Information
            -------------------
          SCF calculation type: DFT
          Wavefunction type:  closed shell.
          No. of atoms     :    42
          No. of electrons :   152
           Alpha electrons :    76
            Beta electrons :    76
          Charge           :     0
          Spin multiplicity:     1
          Use of symmetry is: off; symmetry adaption is: off
          Maximum number of iterations:  30
          AO basis - number of functions:   344
                     number of shells:   164
          Convergence on energy requested: 1.00D-07
          Convergence on density requested: 1.00D-05
          Convergence on gradient requested: 5.00D-04

              XC Information
              --------------
                         B3LYP Method XC Potential
                     Hartree-Fock (Exact) Exchange  0.200          
                        Slater Exchange Functional  0.800 local    
                    Becke 1988 Exchange Functional  0.720 non-local
              Lee-Yang-Parr Correlation Functional  0.810          
                  VWN I RPA Correlation Functional  0.190 local    

             Grid Information
             ----------------
          Grid used for XC integration:  fine      
          Radial quadrature: Mura-Knowles        
          Angular quadrature: Lebedev. 
          Tag              B.-S. Rad. Rad. Pts. Rad. Cut. Ang. Pts.
          ---              ---------- --------- --------- ---------
          C                   0.70       70          15.0       590
          O                   0.60       70          14.0       590
          H                   0.35       60          14.0       590
          Grid pruning is: on 
          Number of quadrature shells:  2720
          Spatial weights used:  Erf1

          Convergence Information
          -----------------------
          Convergence aids based upon iterative change in 
          total energy or number of iterations. 
          Levelshifting, if invoked, occurs when the 
          HOMO/LUMO gap drops below (HL_TOL): 1.00D-02
          DIIS, if invoked, will attempt to extrapolate 
          using up to (NFOCK): 10 stored Fock matrices.

                    Damping( 0%)  Levelshifting(0.5)       DIIS
                  --------------- ------------------- ---------------
          dE  on:    start            ASAP                start   
          dE off:    2 iters         30 iters            30 iters 


      Screening Tolerance Information
      -------------------------------
          Density screening/tol_rho: 1.00D-11
          AO Gaussian exp screening on grid/accAOfunc:  16
          CD Gaussian exp screening on grid/accCDfunc:  20
          XC Gaussian exp screening on grid/accXCfunc:  20
          Schwarz screening/accCoul: 1.00D-08


      Superposition of Atomic Density Guess
      -------------------------------------

 Sum of atomic energies:        -949.63668925

      Non-variational initial energy
      ------------------------------

 Total energy =    -962.364163
 1-e energy   =   -4994.874618
 2-e energy   =    2172.135599
 HOMO         =      -0.269508
 LUMO         =       0.004956

   Time after variat. SCF:      7.0
   Time prior to 1st pass:      7.0

 Grid_pts file          = ./molecule.gridpts.0
 Record size in doubles =  12289        No. of grid_pts per rec  =   3070
 Max. records in memory =     97        Max. recs in file   =     21258


           Memory utilization after 1st SCF pass: 
           Heap Space remaining (MW):       11.89            11893134
          Stack Space remaining (MW):       13.10            13103364

   convergence    iter        energy       DeltaE   RMS-Dens  Diis-err    time
 ---------------- ----- ----------------- --------- --------- ---------  ------
 d= 0,ls=0.0,diis     1   -960.4548940299 -2.82D+03  9.37D-03  3.97D+00    50.9
 d= 0,ls=0.0,diis     2   -959.8815010695  5.73D-01  7.28D-03  9.87D+00    90.3
 d= 0,ls=0.0,diis     3   -960.7855346946 -9.04D-01  2.17D-03  8.10D-01   129.5
 d= 0,ls=0.0,diis     4   -960.8420883847 -5.66D-02  9.56D-04  2.39D-01   168.6
 d= 0,ls=0.0,diis     5   -960.8632286010 -2.11D-02  2.41D-04  1.11D-02   207.9
  Resetting Diis
 d= 0,ls=0.0,diis     6   -960.8641575921 -9.29D-04  9.14D-05  9.29D-04   252.0
 d= 0,ls=0.0,diis     7   -960.8642564922 -9.89D-05  4.69D-05  6.51D-05   296.2
 d= 0,ls=0.0,diis     8   -960.8642449388  1.16D-05  2.80D-05  1.79D-04   340.4
 d= 0,ls=0.0,diis     9   -960.8642635765 -1.86D-05  5.37D-06  5.81D-06   384.6
 d= 0,ls=0.0,diis    10   -960.8642641071 -5.31D-07  1.20D-06  3.36D-07   428.7
 d= 0,ls=0.0,diis    11   -960.8642641381 -3.10D-08  3.43D-07  2.44D-08   472.9


         Total DFT energy =     -960.864264138121
      One electron energy =    -5007.428053437895
           Coulomb energy =     2318.828506299783
    Exchange-Corr. energy =     -132.639573030301
 Nuclear repulsion energy =     1860.374856030292

 Numeric. integr. density =      151.999990145161

     Total iterative time =    465.9s


                       DFT Final Molecular Orbital Analysis
                       ------------------------------------

 Vector   20  Occ=2.000000D+00  E=-1.017460D+01
              MO Center=  2.3D+00,  2.7D+00, -6.4D-01, r^2= 2.8D-02
   Bfn.  Coefficient  Atom+Function         Bfn.  Coefficient  Atom+Function  
  ----- ------------  ---------------      ----- ------------  ---------------
   256      0.992929  18 C  s         

 Vector   21  Occ=2.000000D+00  E=-1.143041D+00
              MO Center= -1.0D+00,  5.9D-01, -7.3D-01, r^2= 1.9D+00
   Bfn.  Coefficient  Atom+Function         Bfn.  Coefficient  Atom+Function  
  ----- ------------  ---------------      ----- ------------  ---------------
   272      0.281970  19 O  s               276      0.279025  19 O  s         
   287      0.264279  20 O  s               291      0.239160  20 O  s         
   201      0.170191  14 O  s         

 Vector   22  Occ=2.000000D+00  E=-1.104582D+00
              MO Center= -1.3D+00, -1.5D+00, -1.9D-01, r^2= 2.3D+00
   Bfn.  Coefficient  Atom+Function         Bfn.  Coefficient  Atom+Function  
  ----- ------------  ---------------      ----- ------------  ---------------
    21      0.379995   2 O  s                17      0.355798   2 O  s         
    32      0.179224   3 C  s                16     -0.164580   2 O  s         

 Vector   23  Occ=2.000000D+00  E=-1.053808D+00
              MO Center= -1.6D+00, -1.6D-02,  3.0D-01, r^2= 3.2D+00
   Bfn.  Coefficient  Atom+Function         Bfn.  Coefficient  Atom+Function  
  ----- ------------  ---------------      ----- ------------  ---------------
   201      0.417444  14 O  s               197      0.368893  14 O  s         
   291     -0.176568  20 O  s               196     -0.171760  14 O  s         
   287     -0.154131  20 O  s         

 Vector   24  Occ=2.000000D+00  E=-1.005839D+00
              MO Center= -1.3D+00, -2.8D+00, -3.8D-01, r^2= 2.4D+00
   Bfn.  Coefficient  Atom+Function         Bfn.  Coefficient  Atom+Function  
  ----- ------------  ---------------      ----- ------------  ---------------
   231      0.386140  16 O  s               227      0.374290  16 O  s         
    21     -0.231166   2 O  s                17     -0.202795   2 O  s         
    34     -0.203211   3 C  py              226     -0.174176  16 O  s         

 Vector   25  Occ=2.000000D+00  E=-9.423847D-01
              MO Center= -6.8D-01,  6.2D-01, -7.4D-01, r^2= 2.5D+00
   Bfn.  Coefficient  Atom+Function         Bfn.  Coefficient  Atom+Function  
  ----- ------------  ---------------      ----- ------------  ---------------
   276      0.352724  19 O  s               291     -0.311160  20 O  s         
   272      0.296726  19 O  s               287     -0.253741  20 O  s         
    77     -0.172367   6 C  s         

 Vector   26  Occ=2.000000D+00  E=-8.528995D-01
              MO Center=  1.1D+00, -1.7D-01, -4.2D-02, r^2= 5.3D+00
   Bfn.  Coefficient  Atom+Function         Bfn.  Coefficient  Atom+Function  
  ----- ------------  ---------------      ----- ------------  ---------------
   291     -0.174185  20 O  s                62      0.165830   5 C  s         

 Vector   27  Occ=2.000000D+00  E=-8.211909D-01
              MO Center=  7.4D-01, -3.1D-01,  3.6D-01, r^2= 6.8D+00
   Bfn.  Coefficient  Atom+Function         Bfn.  Coefficient  Atom+Function  
  ----- ------------  ---------------      ----- ------------  ---------------
    47      0.198044   4 C  s                51      0.166086   4 C  s         

 Vector   28  Occ=2.000000D+00  E=-7.964641D-01
              MO Center=  4.9D-01,  9.9D-01,  1.5D-01, r^2= 7.8D+00
   Bfn.  Coefficient  Atom+Function         Bfn.  Coefficient  Atom+Function  
  ----- ------------  ---------------      ----- ------------  ---------------
   167      0.184263  12 C  s               107     -0.164971   8 C  s         

 Vector   29  Occ=2.000000D+00  E=-7.729017D-01
              MO Center= -5.7D-01,  4.6D-01,  1.6D-01, r^2= 6.2D+00
   Bfn.  Coefficient  Atom+Function         Bfn.  Coefficient  Atom+Function  
  ----- ------------  ---------------      ----- ------------  ---------------
     2      0.197890   1 C  s               291     -0.185517  20 O  s         
   276      0.164485  19 O  s                 6      0.152753   1 C  s         

 Vector   30  Occ=2.000000D+00  E=-7.586683D-01
              MO Center=  8.5D-01, -5.2D-01,  1.3D-01, r^2= 8.1D+00
   Bfn.  Coefficient  Atom+Function         Bfn.  Coefficient  Atom+Function  
  ----- ------------  ---------------      ----- ------------  ---------------
   242      0.179312  17 C  s               246      0.160220  17 C  s         

 Vector   31  Occ=2.000000D+00  E=-7.325744D-01
              MO Center= -2.8D-01,  1.3D+00,  4.2D-02, r^2= 8.5D+00
   Bfn.  Coefficient  Atom+Function         Bfn.  Coefficient  Atom+Function  
  ----- ------------  ---------------      ----- ------------  ---------------
   212      0.202679  15 C  s               216      0.185471  15 C  s         
    92     -0.153796   7 C  s         

 Vector   32  Occ=2.000000D+00  E=-7.033972D-01
              MO Center= -3.5D-01, -3.7D-01,  3.7D-01, r^2= 7.6D+00
   Bfn.  Coefficient  Atom+Function         Bfn.  Coefficient  Atom+Function  
  ----- ------------  ---------------      ----- ------------  ---------------
     2      0.206674   1 C  s                 6      0.181774   1 C  s         
    19      0.181836   2 O  py        

 Vector   33  Occ=2.000000D+00  E=-6.959957D-01
              MO Center=  1.0D+00,  4.9D-01,  1.5D-01, r^2= 9.2D+00
   Bfn.  Coefficient  Atom+Function         Bfn.  Coefficient  Atom+Function  
  ----- ------------  ---------------      ----- ------------  ---------------
   257      0.213155  18 C  s               261      0.200200  18 C  s         
   242     -0.166136  17 C  s               246     -0.161849  17 C  s         

 Vector   34  Occ=2.000000D+00  E=-6.614142D-01
              MO Center= -8.5D-01,  8.8D-01,  1.4D-01, r^2= 8.1D+00
   Bfn.  Coefficient  Atom+Function         Bfn.  Coefficient  Atom+Function  
  ----- ------------  ---------------      ----- ------------  ---------------
   212      0.190790  15 C  s               216      0.186193  15 C  s         

 Vector   35  Occ=2.000000D+00  E=-6.515750D-01
              MO Center=  1.2D+00, -8.6D-01, -6.9D-03, r^2= 8.4D+00
   Bfn.  Coefficient  Atom+Function         Bfn.  Coefficient  Atom+Function  
  ----- ------------  ---------------      ----- ------------  ---------------
   107      0.165833   8 C  s               246     -0.156949  17 C  s         
   111      0.155712   8 C  s         

 Vector   36  Occ=2.000000D+00  E=-6.146269D-01
              MO Center=  6.3D-01,  3.4D-01,  4.2D-02, r^2= 8.0D+00
   Bfn.  Coefficient  Atom+Function         Bfn.  Coefficient  Atom+Function  
  ----- ------------  ---------------      ----- ------------  ---------------
    19      0.188934   2 O  py              122      0.158922   9 C  s         

 Vector   37  Occ=2.000000D+00  E=-6.035906D-01
              MO Center=  2.8D-01,  4.9D-01,  2.8D-01, r^2= 7.1D+00
   Bfn.  Coefficient  Atom+Function         Bfn.  Coefficient  Atom+Function  
  ----- ------------  ---------------      ----- ------------  ---------------
   156      0.170722  11 C  s               152      0.169023  11 C  s         

 Vector   38  Occ=2.000000D+00  E=-5.912498D-01
              MO Center= -4.7D-02, -6.4D-01, -5.2D-02, r^2= 7.4D+00
   Bfn.  Coefficient  Atom+Function         Bfn.  Coefficient  Atom+Function  
  ----- ------------  ---------------      ----- ------------  ---------------
    19      0.199852   2 O  py        

 Vector   39  Occ=2.000000D+00  E=-5.646202D-01
              MO Center= -6.9D-01,  4.1D-01, -5.4D-02, r^2= 4.9D+00
   Bfn.  Coefficient  Atom+Function         Bfn.  Coefficient  Atom+Function  
  ----- ------------  ---------------      ----- ------------  ---------------
   199      0.250868  14 O  py              185      0.202798  13 C  pz        
   288     -0.188399  20 O  px                3      0.173978   1 C  px        
   273      0.170668  19 O  px        

 Vector   40  Occ=2.000000D+00  E=-5.477316D-01
              MO Center=  1.1D+00,  6.3D-01, -1.9D-02, r^2= 6.8D+00
   Bfn.  Coefficient  Atom+Function         Bfn.  Coefficient  Atom+Function  
  ----- ------------  ---------------      ----- ------------  ---------------
   122      0.158809   9 C  s               126      0.151966   9 C  s         

 Vector   41  Occ=2.000000D+00  E=-5.382578D-01
              MO Center= -9.3D-01, -1.4D-01,  2.2D-01, r^2= 6.1D+00
   Bfn.  Coefficient  Atom+Function         Bfn.  Coefficient  Atom+Function  
  ----- ------------  ---------------      ----- ------------  ---------------
     5      0.198120   1 C  pz                4     -0.173750   1 C  py        
   291      0.164579  20 O  s                20      0.158802   2 O  pz        
   301      0.152433  21 H  s         

 Vector   42  Occ=2.000000D+00  E=-5.274037D-01
              MO Center= -1.1D-01, -1.5D-01,  3.1D-03, r^2= 7.5D+00
   Bfn.  Coefficient  Atom+Function         Bfn.  Coefficient  Atom+Function  
  ----- ------------  ---------------      ----- ------------  ---------------
    48      0.170614   4 C  px              276     -0.154226  19 O  s         
    33     -0.150853   3 C  px        

 Vector   43  Occ=2.000000D+00  E=-4.968587D-01
              MO Center=  5.9D-01, -1.0D+00,  1.2D-01, r^2= 7.1D+00
   Bfn.  Coefficient  Atom+Function         Bfn.  Coefficient  Atom+Function  
  ----- ------------  ---------------      ----- ------------  ---------------
    65      0.190143   5 C  pz               48      0.156600   4 C  px        

 Vector   44  Occ=2.000000D+00  E=-4.860770D-01
              MO Center=  5.8D-01,  8.7D-01,  2.1D-01, r^2= 7.4D+00
   Bfn.  Coefficient  Atom+Function         Bfn.  Coefficient  Atom+Function  
  ----- ------------  ---------------      ----- ------------  ---------------
   140      0.197261  10 C  pz        

 Vector   45  Occ=2.000000D+00  E=-4.776210D-01
              MO Center=  2.0D-01, -2.9D-01,  1.7D-01, r^2= 9.2D+00
   Bfn.  Coefficient  Atom+Function         Bfn.  Coefficient  Atom+Function  
  ----- ------------  ---------------      ----- ------------  ---------------
    49      0.200771   4 C  py              244      0.155534  17 C  py        

 Vector   46  Occ=2.000000D+00  E=-4.738495D-01
              MO Center=  5.8D-02,  2.9D-01,  1.2D-01, r^2= 8.6D+00
   Bfn.  Coefficient  Atom+Function         Bfn.  Coefficient  Atom+Function  
  ----- ------------  ---------------      ----- ------------  ---------------
   183      0.156974  13 C  px        

 Vector   47  Occ=2.000000D+00  E=-4.543500D-01
              MO Center=  3.7D-01, -7.9D-02, -1.3D-01, r^2= 9.9D+00
   Bfn.  Coefficient  Atom+Function         Bfn.  Coefficient  Atom+Function  
  ----- ------------  ---------------      ----- ------------  ---------------
    20      0.191969   2 O  pz               35      0.163265   3 C  pz        

 Vector   48  Occ=2.000000D+00  E=-4.499757D-01
              MO Center=  2.0D-01,  1.2D-01,  1.7D-01, r^2= 8.2D+00
   Bfn.  Coefficient  Atom+Function         Bfn.  Coefficient  Atom+Function  
  ----- ------------  ---------------      ----- ------------  ---------------
   200      0.173862  14 O  pz              276      0.163216  19 O  s         
   275     -0.156413  19 O  pz              201      0.150490  14 O  s         

 Vector   49  Occ=2.000000D+00  E=-4.445074D-01
              MO Center=  2.4D-01,  5.0D-01,  3.6D-01, r^2= 9.2D+00
   Bfn.  Coefficient  Atom+Function         Bfn.  Coefficient  Atom+Function  
  ----- ------------  ---------------      ----- ------------  ---------------
   244     -0.149550  17 C  py               81      0.144774   6 C  s         

 Vector   50  Occ=2.000000D+00  E=-4.414192D-01
              MO Center= -2.1D-01, -5.9D-01, -3.1D-02, r^2= 1.1D+01
   Bfn.  Coefficient  Atom+Function         Bfn.  Coefficient  Atom+Function  
  ----- ------------  ---------------      ----- ------------  ---------------
   231      0.166796  16 O  s                50      0.164631   4 C  pz        
   229     -0.161141  16 O  py        

 Vector   51  Occ=2.000000D+00  E=-4.341364D-01
              MO Center= -5.5D-01, -1.8D+00, -2.8D-01, r^2= 9.6D+00
   Bfn.  Coefficient  Atom+Function         Bfn.  Coefficient  Atom+Function  
  ----- ------------  ---------------      ----- ------------  ---------------
   229      0.285097  16 O  py              231     -0.286314  16 O  s         
    34     -0.221563   3 C  py               18     -0.171419   2 O  px        
   233      0.151568  16 O  py        

 Vector   52  Occ=2.000000D+00  E=-4.285569D-01
              MO Center= -1.9D-01,  1.9D-01, -1.8D-02, r^2= 1.0D+01
   Bfn.  Coefficient  Atom+Function         Bfn.  Coefficient  Atom+Function  
  ----- ------------  ---------------      ----- ------------  ---------------
   290      0.180295  20 O  pz              215      0.170474  15 C  pz        

 Vector   53  Occ=2.000000D+00  E=-4.186790D-01
              MO Center= -5.1D-01,  7.4D-01, -1.4D-01, r^2= 7.4D+00
   Bfn.  Coefficient  Atom+Function         Bfn.  Coefficient  Atom+Function  
  ----- ------------  ---------------      ----- ------------  ---------------
   290     -0.190021  20 O  pz              198      0.175006  14 O  px        
   275     -0.164106  19 O  pz        

 Vector   54  Occ=2.000000D+00  E=-4.155166D-01
              MO Center=  5.1D-01, -4.7D-01,  2.4D-01, r^2= 1.0D+01
   Bfn.  Coefficient  Atom+Function         Bfn.  Coefficient  Atom+Function  
  ----- ------------  ---------------      ----- ------------  ---------------
   243      0.174154  17 C  px               20      0.171968   2 O  pz        

 Vector   55  Occ=2.000000D+00  E=-4.080357D-01
              MO Center=  4.3D-01, -4.0D-01,  2.1D-01, r^2= 1.2D+01
   Bfn.  Coefficient  Atom+Function         Bfn.  Coefficient  Atom+Function  
  ----- ------------  ---------------      ----- ------------  ---------------
   243      0.222578  17 C  px        

 Vector   56  Occ=2.000000D+00  E=-4.028840D-01
              MO Center=  4.0D-01,  7.2D-01, -1.6D-01, r^2= 9.0D+00
   Bfn.  Coefficient  Atom+Function         Bfn.  Coefficient  Atom+Function  
  ----- ------------  ---------------      ----- ------------  ---------------
   289      0.168424  20 O  py              108      0.163567   8 C  px        
   258     -0.150686  18 C  px        

 Vector   57  Occ=2.000000D+00  E=-3.996249D-01
              MO Center= -1.8D+00,  1.2D+00, -7.1D-02, r^2= 9.1D+00
   Bfn.  Coefficient  Atom+Function         Bfn.  Coefficient  Atom+Function  
  ----- ------------  ---------------      ----- ------------  ---------------
   215      0.304696  15 C  pz              331     -0.202431  36 H  s         
   332     -0.176636  36 H  s               329      0.163379  35 H  s         

 Vector   58  Occ=2.000000D+00  E=-3.971216D-01
              MO Center= -3.5D-01,  2.6D-01,  4.8D-02, r^2= 9.3D+00
   Bfn.  Coefficient  Atom+Function         Bfn.  Coefficient  Atom+Function  
  ----- ------------  ---------------      ----- ------------  ---------------
   213      0.185227  15 C  px              183     -0.162561  13 C  px        

 Vector   59  Occ=2.000000D+00  E=-3.913222D-01
              MO Center= -1.2D+00,  1.4D+00, -3.5D-02, r^2= 9.0D+00
   Bfn.  Coefficient  Atom+Function         Bfn.  Coefficient  Atom+Function  
  ----- ------------  ---------------      ----- ------------  ---------------
   214      0.257734  15 C  py              288      0.158647  20 O  px        
   258      0.152623  18 C  px        

 Vector   60  Occ=2.000000D+00  E=-3.826099D-01
              MO Center=  5.4D-01,  5.5D-02, -1.6D-01, r^2= 8.9D+00
   Bfn.  Coefficient  Atom+Function         Bfn.  Coefficient  Atom+Function  
  ----- ------------  ---------------      ----- ------------  ---------------
   110     -0.163250   8 C  pz                5      0.150861   1 C  pz        

 Vector   61  Occ=2.000000D+00  E=-3.766534D-01
              MO Center=  5.3D-01, -4.5D-01,  1.7D-01, r^2= 1.1D+01
   Bfn.  Coefficient  Atom+Function         Bfn.  Coefficient  Atom+Function  
  ----- ------------  ---------------      ----- ------------  ---------------
    93      0.173320   7 C  px              244      0.150543  17 C  py        

 Vector   62  Occ=2.000000D+00  E=-3.737684D-01
              MO Center=  8.5D-01,  4.2D-01,  1.1D-01, r^2= 1.1D+01
   Bfn.  Coefficient  Atom+Function         Bfn.  Coefficient  Atom+Function  
  ----- ------------  ---------------      ----- ------------  ---------------
   260      0.182922  18 C  pz              258     -0.155234  18 C  px        
   229     -0.154424  16 O  py        

 Vector   63  Occ=2.000000D+00  E=-3.633184D-01
              MO Center= -4.9D-01,  5.1D-01, -1.5D-02, r^2= 9.2D+00
   Bfn.  Coefficient  Atom+Function         Bfn.  Coefficient  Atom+Function  
  ----- ------------  ---------------      ----- ------------  ---------------
   275      0.182019  19 O  pz        

 Vector   64  Occ=2.000000D+00  E=-3.590933D-01
              MO Center=  1.1D+00,  1.4D-01, -2.9D-01, r^2= 8.8D+00
   Bfn.  Coefficient  Atom+Function         Bfn.  Coefficient  Atom+Function  
  ----- ------------  ---------------      ----- ------------  ---------------
    63      0.186513   5 C  px              108      0.177323   8 C  px        
    93     -0.159314   7 C  px              258     -0.154731  18 C  px        

 Vector   65  Occ=2.000000D+00  E=-3.531128D-01
              MO Center=  3.2D-01,  8.6D-01,  1.7D-01, r^2= 9.1D+00
   Bfn.  Coefficient  Atom+Function         Bfn.  Coefficient  Atom+Function  
  ----- ------------  ---------------      ----- ------------  ---------------
   168     -0.192592  12 C  px              153      0.188185  11 C  px        
   169      0.154383  12 C  py        

 Vector   66  Occ=2.000000D+00  E=-3.467074D-01
              MO Center=  2.0D-01, -1.2D+00,  1.7D-01, r^2= 7.5D+00
   Bfn.  Coefficient  Atom+Function         Bfn.  Coefficient  Atom+Function  
  ----- ------------  ---------------      ----- ------------  ---------------
    18      0.262413   2 O  px               49     -0.235899   4 C  py        
    22      0.170447   2 O  px        

 Vector   67  Occ=2.000000D+00  E=-3.464656D-01
              MO Center=  6.2D-01,  7.1D-01,  1.3D-01, r^2= 9.0D+00
   Bfn.  Coefficient  Atom+Function         Bfn.  Coefficient  Atom+Function  
  ----- ------------  ---------------      ----- ------------  ---------------
   155      0.183559  11 C  pz              170     -0.183961  12 C  pz        
   125     -0.163154   9 C  pz        

 Vector   68  Occ=2.000000D+00  E=-3.416132D-01
              MO Center=  8.4D-01, -6.3D-01, -2.4D-03, r^2= 7.6D+00
   Bfn.  Coefficient  Atom+Function         Bfn.  Coefficient  Atom+Function  
  ----- ------------  ---------------      ----- ------------  ---------------
    65      0.216237   5 C  pz               50     -0.186720   4 C  pz        
   245      0.170011  17 C  pz              305     -0.156921  23 H  s         
   306     -0.156054  23 H  s               109     -0.153399   8 C  py        

 Vector   69  Occ=2.000000D+00  E=-3.242608D-01
              MO Center=  6.2D-01, -2.0D-01, -2.9D-01, r^2= 8.5D+00
   Bfn.  Coefficient  Atom+Function         Bfn.  Coefficient  Atom+Function  
  ----- ------------  ---------------      ----- ------------  ---------------
   200      0.200218  14 O  pz              275      0.183896  19 O  pz        
   110      0.175458   8 C  pz              290     -0.176058  20 O  pz        
   230      0.157988  16 O  pz        

 Vector   70  Occ=2.000000D+00  E=-3.169025D-01
              MO Center=  1.2D+00,  7.8D-01,  3.0D-01, r^2= 6.8D+00
   Bfn.  Coefficient  Atom+Function         Bfn.  Coefficient  Atom+Function  
  ----- ------------  ---------------      ----- ------------  ---------------
   259      0.186089  18 C  py              140     -0.180589  10 C  pz        
   139      0.167378  10 C  py              318     -0.160411  29 H  s         
   125      0.157191   9 C  pz        

 Vector   71  Occ=2.000000D+00  E=-3.108979D-01
              MO Center=  8.8D-01,  8.0D-01,  1.0D-01, r^2= 8.5D+00
   Bfn.  Coefficient  Atom+Function         Bfn.  Coefficient  Atom+Function  
  ----- ------------  ---------------      ----- ------------  ---------------
   123      0.186784   9 C  px              109      0.183964   8 C  py        
   124     -0.172968   9 C  py              138     -0.172184  10 C  px        
   230     -0.161377  16 O  pz              153      0.158623  11 C  px        
   259      0.156013  18 C  py              168     -0.152861  12 C  px        

 Vector   72  Occ=2.000000D+00  E=-3.010540D-01
              MO Center= -5.4D-02,  5.0D-01, -2.2D-01, r^2= 7.1D+00
   Bfn.  Coefficient  Atom+Function         Bfn.  Coefficient  Atom+Function  
  ----- ------------  ---------------      ----- ------------  ---------------
   274      0.287331  19 O  py              278      0.205386  19 O  py        
   290      0.171025  20 O  pz               80     -0.165707   6 C  pz        
   275     -0.153573  19 O  pz        

 Vector   73  Occ=2.000000D+00  E=-2.910877D-01
              MO Center= -1.4D+00, -3.3D-01,  1.7D-01, r^2= 5.5D+00
   Bfn.  Coefficient  Atom+Function         Bfn.  Coefficient  Atom+Function  
  ----- ------------  ---------------      ----- ------------  ---------------
    20      0.282805   2 O  pz              200      0.272480  14 O  pz        
   198      0.259434  14 O  px               24      0.210817   2 O  pz        
   230     -0.206359  16 O  pz              202      0.189245  14 O  px        
   204      0.190106  14 O  pz              275      0.165557  19 O  pz        

 Vector   74  Occ=2.000000D+00  E=-2.867195D-01
              MO Center= -5.0D-01, -3.3D-01,  2.8D-02, r^2= 7.1D+00
   Bfn.  Coefficient  Atom+Function         Bfn.  Coefficient  Atom+Function  
  ----- ------------  ---------------      ----- ------------  ---------------
   198      0.264371  14 O  px              230      0.214988  16 O  pz        
   202      0.190990  14 O  px               78      0.181272   6 C  px        
    20     -0.172520   2 O  pz              234      0.154449  16 O  pz        
    18      0.151286   2 O  px        

 Vector   75  Occ=2.000000D+00  E=-2.570035D-01
              MO Center= -9.8D-01, -2.9D+00, -4.5D-01, r^2= 4.1D+00
   Bfn.  Coefficient  Atom+Function         Bfn.  Coefficient  Atom+Function  
  ----- ------------  ---------------      ----- ------------  ---------------
   228      0.507454  16 O  px              232      0.347316  16 O  px        
    51     -0.224983   4 C  s                48      0.201263   4 C  px        
   229     -0.193287  16 O  py               21      0.152308   2 O  s         

 Vector   76  Occ=2.000000D+00  E=-2.556267D-01
              MO Center= -5.3D-01,  3.6D-01, -8.7D-01, r^2= 3.9D+00
   Bfn.  Coefficient  Atom+Function         Bfn.  Coefficient  Atom+Function  
  ----- ------------  ---------------      ----- ------------  ---------------
   289      0.421398  20 O  py              274     -0.370148  19 O  py        
   293      0.297357  20 O  py              278     -0.249996  19 O  py        

 Vector   77  Occ=0.000000D+00  E= 5.474920D-04
              MO Center= -7.1D-01, -7.1D-01, -6.2D-01, r^2= 6.3D+00
   Bfn.  Coefficient  Atom+Function         Bfn.  Coefficient  Atom+Function  
  ----- ------------  ---------------      ----- ------------  ---------------
   291      0.395928  20 O  s               246      0.389079  17 C  s         
   276     -0.379980  19 O  s               273     -0.351562  19 O  px        
   277     -0.343548  19 O  px              292     -0.332967  20 O  px        
   288     -0.330655  20 O  px               35     -0.318868   3 C  pz        
    39     -0.285020   3 C  pz               96      0.279380   7 C  s         

 Vector   78  Occ=0.000000D+00  E= 3.921623D-03
              MO Center= -7.4D-01, -1.3D+00, -5.0D-01, r^2= 6.4D+00
   Bfn.  Coefficient  Atom+Function         Bfn.  Coefficient  Atom+Function  
  ----- ------------  ---------------      ----- ------------  ---------------
   246      0.419996  17 C  s               291     -0.392489  20 O  s         
    35     -0.368520   3 C  pz              276      0.350368  19 O  s         
    39     -0.315400   3 C  pz                6      0.297038   1 C  s         
   292      0.291763  20 O  px              288      0.288260  20 O  px        
   273      0.284310  19 O  px              277      0.280302  19 O  px        

 Vector   79  Occ=0.000000D+00  E= 5.398459D-02
              MO Center=  7.4D-01,  9.9D-02,  1.4D+00, r^2= 7.8D+00
   Bfn.  Coefficient  Atom+Function         Bfn.  Coefficient  Atom+Function  
  ----- ------------  ---------------      ----- ------------  ---------------
   318      0.836021  29 H  s               302      0.632023  21 H  s         
   156     -0.625582  11 C  s               246     -0.626330  17 C  s         
   338      0.594366  39 H  s               322      0.498945  31 H  s         
     6     -0.483948   1 C  s               316      0.451712  28 H  s         
   141     -0.446875  10 C  s               144     -0.385288  10 C  pz        

 Vector   80  Occ=0.000000D+00  E= 6.792185D-02
              MO Center=  8.6D-01, -8.7D-01, -2.7D-01, r^2= 9.0D+00
   Bfn.  Coefficient  Atom+Function         Bfn.  Coefficient  Atom+Function  
  ----- ------------  ---------------      ----- ------------  ---------------
    96      0.827217   7 C  s               306     -0.747513  23 H  s         
    66      0.630417   5 C  s               304     -0.632309  22 H  s         
   308     -0.603901  24 H  s               156     -0.551200  11 C  s         
   246      0.437180  17 C  s                51      0.410421   4 C  s         
   201     -0.396054  14 O  s               141      0.393303  10 C  s         

 Vector   81  Occ=0.000000D+00  E= 8.657730D-02
              MO Center=  1.2D+00,  8.7D-01,  2.5D-01, r^2= 1.2D+01
   Bfn.  Coefficient  Atom+Function         Bfn.  Coefficient  Atom+Function  
  ----- ------------  ---------------      ----- ------------  ---------------
   261      0.801781  18 C  s               111      0.662262   8 C  s         
   320     -0.589031  30 H  s               338      0.565019  39 H  s         
   314     -0.544842  27 H  s               342     -0.516819  41 H  s         
   171      0.501489  12 C  s               308     -0.477304  24 H  s         
   324     -0.468395  32 H  s               126      0.445365   9 C  s         

 Vector   82  Occ=0.000000D+00  E= 9.241594D-02
              MO Center=  9.3D-01, -2.7D-01,  2.6D-01, r^2= 1.1D+01
   Bfn.  Coefficient  Atom+Function         Bfn.  Coefficient  Atom+Function  
  ----- ------------  ---------------      ----- ------------  ---------------
   316      0.749762  28 H  s                51      0.717481   4 C  s         
    36     -0.615027   3 C  s               302     -0.572156  21 H  s         
   126     -0.546454   9 C  s                66      0.535600   5 C  s         
   314      0.533213  27 H  s               304     -0.526469  22 H  s         
   171      0.522488  12 C  s                 7      0.434251   1 C  px        

 Vector   83  Occ=0.000000D+00  E= 1.040137D-01
              MO Center=  4.3D-01,  2.6D-01,  5.0D-01, r^2= 1.1D+01
   Bfn.  Coefficient  Atom+Function         Bfn.  Coefficient  Atom+Function  
  ----- ------------  ---------------      ----- ------------  ---------------
   326      0.651032  33 H  s               126      0.640023   9 C  s         
   156     -0.613334  11 C  s               336     -0.556965  38 H  s         
   322      0.552219  31 H  s                21      0.542358   2 O  s         
   171     -0.508451  12 C  s               316     -0.499086  28 H  s         
   314     -0.495711  27 H  s               306      0.451780  23 H  s         

 Vector   84  Occ=0.000000D+00  E= 1.117377D-01
              MO Center= -9.6D-01,  2.1D+00,  5.2D-01, r^2= 1.1D+01
   Bfn.  Coefficient  Atom+Function         Bfn.  Coefficient  Atom+Function  
  ----- ------------  ---------------      ----- ------------  ---------------
   216      1.050758  15 C  s               326     -0.915120  33 H  s         
   261     -0.897149  18 C  s               330     -0.873092  35 H  s         
   342      0.606432  41 H  s               174      0.494398  12 C  pz        
   171      0.485069  12 C  s               320      0.486791  30 H  s         
     6     -0.460062   1 C  s               156     -0.458951  11 C  s         

 Vector   85  Occ=0.000000D+00  E= 1.135538D-01
              MO Center= -3.9D-02,  2.2D-01,  1.5D-01, r^2= 1.1D+01
   Bfn.  Coefficient  Atom+Function         Bfn.  Coefficient  Atom+Function  
  ----- ------------  ---------------      ----- ------------  ---------------
    96      0.957363   7 C  s               141      0.661996  10 C  s         
   332     -0.640681  36 H  s               201      0.595940  14 O  s         
     8     -0.591189   1 C  py              308     -0.539605  24 H  s         
   261     -0.498424  18 C  s               326      0.459058  33 H  s         
   216      0.454533  15 C  s               126     -0.444026   9 C  s         

 Vector   86  Occ=0.000000D+00  E= 1.173565D-01
              MO Center= -6.8D-01,  1.4D+00, -1.9D-01, r^2= 1.0D+01
   Bfn.  Coefficient  Atom+Function         Bfn.  Coefficient  Atom+Function  
  ----- ------------  ---------------      ----- ------------  ---------------
   216      1.152395  15 C  s               324     -0.808619  32 H  s         
   156     -0.758401  11 C  s               328     -0.700841  34 H  s         
   261      0.695556  18 C  s               171      0.590692  12 C  s         
   332     -0.545621  36 H  s               172      0.507690  12 C  px        
   320      0.401909  30 H  s               344     -0.375373  42 H  s         

 Vector   87  Occ=0.000000D+00  E= 1.202543D-01
              MO Center=  1.4D+00, -4.4D-01,  1.8D-01, r^2= 1.2D+01
   Bfn.  Coefficient  Atom+Function         Bfn.  Coefficient  Atom+Function  
  ----- ------------  ---------------      ----- ------------  ---------------
   111      1.232197   8 C  s               246     -0.983965  17 C  s         
   312     -0.847364  26 H  s               334      0.675300  37 H  s         
   336      0.654855  38 H  s               310      0.539941  25 H  s         
   320      0.493768  30 H  s               302     -0.468148  21 H  s         
    96     -0.429035   7 C  s               314     -0.386279  27 H  s         

 Vector   88  Occ=0.000000D+00  E= 1.322378D-01
              MO Center=  6.7D-02,  6.6D-01,  8.8D-01, r^2= 1.0D+01
   Bfn.  Coefficient  Atom+Function         Bfn.  Coefficient  Atom+Function  
  ----- ------------  ---------------      ----- ------------  ---------------
   322     -0.849266  31 H  s               156      0.841475  11 C  s         
   246     -0.614589  17 C  s               157     -0.572971  11 C  px        
   126      0.551354   9 C  s               318     -0.548318  29 H  s         
   338      0.506353  39 H  s               111     -0.486605   8 C  s         
   302      0.485384  21 H  s               171     -0.477389  12 C  s         

 Vector   89  Occ=0.000000D+00  E= 1.387078D-01
              MO Center=  3.7D-01, -1.6D-01,  2.5D-02, r^2= 1.4D+01
   Bfn.  Coefficient  Atom+Function         Bfn.  Coefficient  Atom+Function  
  ----- ------------  ---------------      ----- ------------  ---------------
   216      0.967923  15 C  s                51      0.735934   4 C  s         
   310      0.687294  25 H  s               246     -0.662821  17 C  s         
   328     -0.657379  34 H  s               334      0.660608  37 H  s         
   304     -0.650954  22 H  s               312      0.643554  26 H  s         
   111     -0.539904   8 C  s                96     -0.501058   7 C  s         

 Vector   90  Occ=0.000000D+00  E= 1.445072D-01
              MO Center=  1.5D+00,  1.1D+00, -3.0D-02, r^2= 1.2D+01
   Bfn.  Coefficient  Atom+Function         Bfn.  Coefficient  Atom+Function  
  ----- ------------  ---------------      ----- ------------  ---------------
   344     -1.005565  42 H  s               261      0.974607  18 C  s         
   336     -0.674249  38 H  s               320      0.661776  30 H  s         
   316      0.583142  28 H  s               340     -0.517368  40 H  s         
   126     -0.487480   9 C  s               158     -0.482932  11 C  py        
   306      0.474167  23 H  s               262      0.439770  18 C  px        

 Vector   91  Occ=0.000000D+00  E= 1.456734D-01
              MO Center=  7.6D-01, -1.5D+00,  6.3D-01, r^2= 1.2D+01
   Bfn.  Coefficient  Atom+Function         Bfn.  Coefficient  Atom+Function  
  ----- ------------  ---------------      ----- ------------  ---------------
   334      1.186650  37 H  s                36      0.837072   3 C  s         
   248      0.574939  17 C  py              310     -0.572403  25 H  s         
   261     -0.545761  18 C  s               344      0.477723  42 H  s         
    66     -0.442027   5 C  s                96      0.436626   7 C  s         
    98     -0.438553   7 C  py              308     -0.421682  24 H  s         

 Vector   92  Occ=0.000000D+00  E= 1.512924D-01
              MO Center=  9.4D-02,  7.8D-01,  4.1D-01, r^2= 1.3D+01
   Bfn.  Coefficient  Atom+Function         Bfn.  Coefficient  Atom+Function  
  ----- ------------  ---------------      ----- ------------  ---------------
   322      0.936789  31 H  s               156     -0.689466  11 C  s         
   328      0.594744  34 H  s               342      0.591452  41 H  s         
   332     -0.570018  36 H  s               159     -0.549663  11 C  pz        
    96     -0.542894   7 C  s               218      0.538310  15 C  py        
   338     -0.518541  39 H  s               336      0.489220  38 H  s         

 Vector   93  Occ=0.000000D+00  E= 1.588314D-01
              MO Center= -4.3D-01,  5.5D-01,  3.8D-01, r^2= 1.3D+01
   Bfn.  Coefficient  Atom+Function         Bfn.  Coefficient  Atom+Function  
  ----- ------------  ---------------      ----- ------------  ---------------
   171      0.845156  12 C  s               330      0.831254  35 H  s         
   328     -0.688370  34 H  s               126     -0.635767   9 C  s         
   336      0.564093  38 H  s               334     -0.534927  37 H  s         
   218     -0.531602  15 C  py              247     -0.477751  17 C  px        
   141     -0.461633  10 C  s               344     -0.453945  42 H  s         

 Vector   94  Occ=0.000000D+00  E= 1.641903D-01
              MO Center=  5.9D-01,  3.0D-01,  8.2D-02, r^2= 1.1D+01
   Bfn.  Coefficient  Atom+Function         Bfn.  Coefficient  Atom+Function  
  ----- ------------  ---------------      ----- ------------  ---------------
   340     -0.664892  40 H  s               304     -0.651871  22 H  s         
   261      0.623422  18 C  s               326      0.559890  33 H  s         
    83     -0.503012   6 C  py              336      0.496750  38 H  s         
   318     -0.489303  29 H  s               262     -0.458129  18 C  px        
   247     -0.444821  17 C  px               53     -0.421722   4 C  py        

 Vector   95  Occ=0.000000D+00  E= 1.684241D-01
              MO Center=  1.1D+00,  3.8D-01, -6.5D-01, r^2= 1.3D+01
   Bfn.  Coefficient  Atom+Function         Bfn.  Coefficient  Atom+Function  
  ----- ------------  ---------------      ----- ------------  ---------------
   312     -1.037341  26 H  s               308      1.005090  24 H  s         
    96     -0.759877   7 C  s               332     -0.725770  36 H  s         
   216      0.719615  15 C  s               114     -0.691655   8 C  pz        
   324      0.642472  32 H  s               246      0.620146  17 C  s         
   171     -0.516373  12 C  s                99      0.487790   7 C  pz        

 Vector   96  Occ=0.000000D+00  E= 1.736001D-01
              MO Center=  1.7D+00,  3.3D-01, -2.6D-02, r^2= 9.8D+00
   Bfn.  Coefficient  Atom+Function         Bfn.  Coefficient  Atom+Function  
  ----- ------------  ---------------      ----- ------------  ---------------
   111      1.201374   8 C  s               126     -0.878039   9 C  s         
   314     -0.881153  27 H  s               141     -0.744912  10 C  s         
    97     -0.607672   7 C  px              340      0.573585  40 H  s         
   264      0.568699  18 C  pz              308      0.570488  24 H  s         
   186     -0.551422  13 C  s                51     -0.547722   4 C  s         

 Vector   97  Occ=0.000000D+00  E= 1.775250D-01
              MO Center=  1.3D-01,  1.7D+00, -2.2D-01, r^2= 1.5D+01
   Bfn.  Coefficient  Atom+Function         Bfn.  Coefficient  Atom+Function  
  ----- ------------  ---------------      ----- ------------  ---------------
   330      1.055308  35 H  s               344      0.964354  42 H  s         
   340     -0.754455  40 H  s               219     -0.709718  15 C  pz        
   262     -0.707842  18 C  px              328     -0.556630  34 H  s         
   308      0.515637  24 H  s               314     -0.452078  27 H  s         
    98      0.436147   7 C  py              216     -0.436148  15 C  s         

 Vector   98  Occ=0.000000D+00  E= 1.799798D-01
              MO Center= -9.0D-01,  8.9D-01,  8.8D-02, r^2= 1.3D+01
   Bfn.  Coefficient  Atom+Function         Bfn.  Coefficient  Atom+Function  
  ----- ------------  ---------------      ----- ------------  ---------------
   332     -0.980937  36 H  s               328      0.905839  34 H  s         
    81      0.736789   6 C  s               218      0.662147  15 C  py        
   322     -0.619437  31 H  s               141     -0.605337  10 C  s         
   111      0.582690   8 C  s               334     -0.564681  37 H  s         
    96     -0.513065   7 C  s               316      0.474753  28 H  s         

 Vector   99  Occ=0.000000D+00  E= 1.863821D-01
              MO Center=  6.4D-01,  4.3D-01,  2.0D-01, r^2= 1.3D+01
   Bfn.  Coefficient  Atom+Function         Bfn.  Coefficient  Atom+Function  
  ----- ------------  ---------------      ----- ------------  ---------------
   246      0.974148  17 C  s               126      0.918814   9 C  s         
    51     -0.704730   4 C  s               330      0.664598  35 H  s         
   310      0.585326  25 H  s               142     -0.581956  10 C  px        
   113     -0.560554   8 C  py              308     -0.557206  24 H  s         
   219     -0.538534  15 C  pz              156     -0.533798  11 C  s         

 Vector  100  Occ=0.000000D+00  E= 1.916866D-01
              MO Center=  4.1D-01, -4.9D-01,  6.3D-01, r^2= 1.2D+01
   Bfn.  Coefficient  Atom+Function         Bfn.  Coefficient  Atom+Function  
  ----- ------------  ---------------      ----- ------------  ---------------
   246      1.694851  17 C  s               310      0.797172  25 H  s         
    51     -0.791098   4 C  s               261     -0.776763  18 C  s         
     6     -0.772324   1 C  s                81      0.764204   6 C  s         
   156      0.739885  11 C  s                54     -0.715364   4 C  pz        
   338     -0.710627  39 H  s               302      0.694932  21 H  s         

 Vector  101  Occ=0.000000D+00  E= 1.944587D-01
              MO Center=  2.6D-01,  2.8D-01, -1.5D-01, r^2= 1.3D+01
   Bfn.  Coefficient  Atom+Function         Bfn.  Coefficient  Atom+Function  
  ----- ------------  ---------------      ----- ------------  ---------------
   186      1.301859  13 C  s               216     -0.941698  15 C  s         
   308      0.872303  24 H  s               304     -0.837480  22 H  s         
   261     -0.681255  18 C  s                53     -0.619596   4 C  py        
   156     -0.543684  11 C  s               141      0.526018  10 C  s         
   342      0.514915  41 H  s                96     -0.504190   7 C  s         

 Vector  102  Occ=0.000000D+00  E= 1.982685D-01
              MO Center=  4.8D-01, -5.1D-01,  2.3D-02, r^2= 1.1D+01
   Bfn.  Coefficient  Atom+Function         Bfn.  Coefficient  Atom+Function  
  ----- ------------  ---------------      ----- ------------  ---------------
   306      0.938502  23 H  s                81     -0.889813   6 C  s         
    51      0.823064   4 C  s               336      0.772407  38 H  s         
    69      0.741028   5 C  pz              304     -0.700533  22 H  s         
   328     -0.583105  34 H  s               338     -0.551440  39 H  s         
   171     -0.516238  12 C  s               314     -0.494927  27 H  s         

 Vector  103  Occ=0.000000D+00  E= 2.031465D-01
              MO Center=  8.8D-01,  3.4D-01,  4.9D-01, r^2= 1.1D+01
   Bfn.  Coefficient  Atom+Function         Bfn.  Coefficient  Atom+Function  
  ----- ------------  ---------------      ----- ------------  ---------------
    51      1.261833   4 C  s               156     -1.029873  11 C  s         
   320      0.913390  30 H  s               126      0.872455   9 C  s         
   316     -0.677506  28 H  s                66     -0.657100   5 C  s         
    96     -0.615099   7 C  s               342     -0.614134  41 H  s         
   171      0.582656  12 C  s               249      0.549081  17 C  pz        

 Vector  104  Occ=0.000000D+00  E= 2.073694D-01
              MO Center=  4.9D-01,  1.4D+00, -1.6D-01, r^2= 9.8D+00
   Bfn.  Coefficient  Atom+Function         Bfn.  Coefficient  Atom+Function  
  ----- ------------  ---------------      ----- ------------  ---------------
   171      1.578811  12 C  s               324     -1.084709  32 H  s         
   261     -0.905571  18 C  s               340      0.903966  40 H  s         
   186     -0.657968  13 C  s               158     -0.583836  11 C  py        
   143     -0.521775  10 C  py               36     -0.448615   3 C  s         
    52     -0.445210   4 C  px                6      0.424035   1 C  s         

 Vector  105  Occ=0.000000D+00  E= 2.114906D-01
              MO Center=  1.1D-01,  4.5D-01, -9.4D-02, r^2= 1.1D+01
   Bfn.  Coefficient  Atom+Function         Bfn.  Coefficient  Atom+Function  
  ----- ------------  ---------------      ----- ------------  ---------------
   261     -1.118182  18 C  s                66      1.042399   5 C  s         
   126      0.896254   9 C  s                51     -0.885717   4 C  s         
    96     -0.829687   7 C  s                 6      0.814818   1 C  s         
    36      0.756397   3 C  s               324     -0.663200  32 H  s         
   326      0.659371  33 H  s               340      0.634802  40 H  s         

 Vector  106  Occ=0.000000D+00  E= 2.226860D-01
              MO Center=  5.4D-01, -9.1D-01,  4.6D-01, r^2= 1.1D+01
   Bfn.  Coefficient  Atom+Function         Bfn.  Coefficient  Atom+Function  
  ----- ------------  ---------------      ----- ------------  ---------------
    66      1.161118   5 C  s                54     -0.913413   4 C  pz        
   186     -0.913978  13 C  s               246      0.841061  17 C  s         
   126      0.765965   9 C  s               248      0.759277  17 C  py        
   111     -0.727721   8 C  s               249     -0.665806  17 C  pz        
    51     -0.636971   4 C  s               318      0.636481  29 H  s         

 Vector  107  Occ=0.000000D+00  E= 2.252330D-01
              MO Center=  1.5D+00,  5.3D-01,  5.4D-01, r^2= 9.0D+00
   Bfn.  Coefficient  Atom+Function         Bfn.  Coefficient  Atom+Function  
  ----- ------------  ---------------      ----- ------------  ---------------
   126      1.791355   9 C  s               141     -1.093524  10 C  s         
   310     -0.804569  25 H  s               318      0.804777  29 H  s         
    66     -0.779367   5 C  s               113     -0.721332   8 C  py        
   261     -0.688931  18 C  s               342      0.681840  41 H  s         
   156      0.654981  11 C  s               302     -0.599927  21 H  s         

 Vector  108  Occ=0.000000D+00  E= 2.319465D-01
              MO Center=  9.0D-01,  7.7D-02,  1.5D-01, r^2= 1.1D+01
   Bfn.  Coefficient  Atom+Function         Bfn.  Coefficient  Atom+Function  
  ----- ------------  ---------------      ----- ------------  ---------------
    96      1.030011   7 C  s               126     -0.902286   9 C  s         
    66     -0.874313   5 C  s                36      0.805603   3 C  s         
   129      0.667989   9 C  pz              113      0.644838   8 C  py        
   314      0.626245  27 H  s               316     -0.593519  28 H  s         
   261      0.563796  18 C  s               217     -0.546715  15 C  px        

 Vector  109  Occ=0.000000D+00  E= 2.391601D-01
              MO Center= -6.5D-01,  9.5D-01,  2.7D-01, r^2= 1.1D+01
   Bfn.  Coefficient  Atom+Function         Bfn.  Coefficient  Atom+Function  
  ----- ------------  ---------------      ----- ------------  ---------------
   186      1.359251  13 C  s               216     -1.137816  15 C  s         
   172      1.042528  12 C  px              187     -0.863654  13 C  px        
    66     -0.815807   5 C  s               156     -0.773348  11 C  s         
   159      0.776150  11 C  pz              217     -0.768548  15 C  px        
    36     -0.709234   3 C  s               326      0.672075  33 H  s         

 Vector  110  Occ=0.000000D+00  E= 2.449829D-01
              MO Center= -1.3D-01,  8.6D-01, -1.8D-01, r^2= 1.0D+01
   Bfn.  Coefficient  Atom+Function         Bfn.  Coefficient  Atom+Function  
  ----- ------------  ---------------      ----- ------------  ---------------
   186      1.857025  13 C  s               141     -0.993117  10 C  s         
   216     -0.784678  15 C  s               217     -0.741309  15 C  px        
    66      0.681327   5 C  s                52     -0.666328   4 C  px        
   261      0.615888  18 C  s               276     -0.587208  19 O  s         
   171     -0.572464  12 C  s               158     -0.543045  11 C  py        

 Vector  111  Occ=0.000000D+00  E= 2.557173D-01
              MO Center=  3.2D-01,  5.7D-01,  1.3D-01, r^2= 9.3D+00
   Bfn.  Coefficient  Atom+Function         Bfn.  Coefficient  Atom+Function  
  ----- ------------  ---------------      ----- ------------  ---------------
   171      1.151320  12 C  s               141      1.128556  10 C  s         
   173     -0.986172  12 C  py              187     -0.949840  13 C  px        
    51     -0.928792   4 C  s                66      0.926989   5 C  s         
   186     -0.905358  13 C  s                81      0.876176   6 C  s         
   111     -0.868948   8 C  s               156     -0.860435  11 C  s         

 Vector  112  Occ=0.000000D+00  E= 2.571482D-01
              MO Center= -5.9D-02,  7.6D-01,  5.4D-01, r^2= 9.8D+00
   Bfn.  Coefficient  Atom+Function         Bfn.  Coefficient  Atom+Function  
  ----- ------------  ---------------      ----- ------------  ---------------
   141      1.485414  10 C  s               156     -1.381640  11 C  s         
    81     -1.193448   6 C  s                 6      1.001041   1 C  s         
   187      0.792005  13 C  px               36      0.738610   3 C  s         
    51     -0.731650   4 C  s               127      0.708616   9 C  px        
   174      0.611930  12 C  pz              338      0.605778  39 H  s         

 Vector  113  Occ=0.000000D+00  E= 2.611339D-01
              MO Center=  2.8D-01, -4.8D-02, -9.6D-02, r^2= 9.2D+00
   Bfn.  Coefficient  Atom+Function         Bfn.  Coefficient  Atom+Function  
  ----- ------------  ---------------      ----- ------------  ---------------
    36      1.096560   3 C  s               111     -0.999828   8 C  s         
    96      0.964883   7 C  s               186      0.928076  13 C  s         
    81     -0.761037   6 C  s                52      0.634445   4 C  px        
    98      0.634202   7 C  py              342     -0.606809  41 H  s         
   113      0.510319   8 C  py              188     -0.465026  13 C  py        

 Vector  114  Occ=0.000000D+00  E= 2.723563D-01
              MO Center=  5.5D-01,  5.8D-01, -1.5D-02, r^2= 8.9D+00
   Bfn.  Coefficient  Atom+Function         Bfn.  Coefficient  Atom+Function  
  ----- ------------  ---------------      ----- ------------  ---------------
   128      1.034625   9 C  py                6      0.999765   1 C  s         
    66     -0.972333   5 C  s               114      0.819586   8 C  pz        
   312      0.708113  26 H  s               264     -0.699402  18 C  pz        
   141      0.677240  10 C  s               188     -0.670966  13 C  py        
    36     -0.631716   3 C  s               201     -0.612845  14 O  s         

 Vector  115  Occ=0.000000D+00  E= 2.886395D-01
              MO Center=  5.6D-01,  8.1D-02,  1.6D-01, r^2= 9.1D+00
   Bfn.  Coefficient  Atom+Function         Bfn.  Coefficient  Atom+Function  
  ----- ------------  ---------------      ----- ------------  ---------------
    81     -1.345093   6 C  s                68      1.239013   5 C  py        
    83      1.111333   6 C  py              187     -0.857261  13 C  px        
    66      0.834987   5 C  s               173     -0.825640  12 C  py        
    67     -0.805176   5 C  px              171      0.795701  12 C  s         
   111      0.703731   8 C  s               320     -0.640754  30 H  s         

 Vector  116  Occ=0.000000D+00  E= 2.902438D-01
              MO Center= -9.5D-04,  4.0D-01,  3.1D-01, r^2= 9.2D+00
   Bfn.  Coefficient  Atom+Function         Bfn.  Coefficient  Atom+Function  
  ----- ------------  ---------------      ----- ------------  ---------------
    96      1.175438   7 C  s               111     -1.125249   8 C  s         
   141     -1.047977  10 C  s               189     -0.946655  13 C  pz        
   126      0.910819   9 C  s                81      0.859410   6 C  s         
    68     -0.852313   5 C  py              174      0.838305  12 C  pz        
   156     -0.805985  11 C  s                54      0.679308   4 C  pz        

 Vector  117  Occ=0.000000D+00  E= 3.061852D-01
              MO Center=  5.1D-01,  4.8D-01,  3.4D-01, r^2= 8.0D+00
   Bfn.  Coefficient  Atom+Function         Bfn.  Coefficient  Atom+Function  
  ----- ------------  ---------------      ----- ------------  ---------------
    81      1.290879   6 C  s               141     -1.129512  10 C  s         
   159     -0.890855  11 C  pz              126      0.867879   9 C  s         
   171     -0.864027  12 C  s               144      0.757664  10 C  pz        
   263      0.732142  18 C  py              111     -0.713265   8 C  s         
   338      0.709851  39 H  s                83      0.684517   6 C  py        

 Vector  118  Occ=0.000000D+00  E= 3.241350D-01
              MO Center=  3.6D-01, -4.7D-01,  1.9D-01, r^2= 9.0D+00
   Bfn.  Coefficient  Atom+Function         Bfn.  Coefficient  Atom+Function  
  ----- ------------  ---------------      ----- ------------  ---------------
    36      1.386832   3 C  s                81     -1.327644   6 C  s         
   143     -1.255056  10 C  py               66      1.219427   5 C  s         
   128      0.907837   9 C  py                7      0.850487   1 C  px        
   231     -0.834536  16 O  s                84     -0.818497   6 C  pz        
   113      0.765122   8 C  py              157      0.741992  11 C  px        

 Vector  119  Occ=0.000000D+00  E= 3.289250D-01
              MO Center=  1.1D+00,  4.3D-01,  8.8D-02, r^2= 7.8D+00
   Bfn.  Coefficient  Atom+Function         Bfn.  Coefficient  Atom+Function  
  ----- ------------  ---------------      ----- ------------  ---------------
   142      1.802919  10 C  px               84      1.203897   6 C  pz        
    66      1.185694   5 C  s               128      1.038610   9 C  py        
   158     -0.990911  11 C  py              129     -0.970443   9 C  pz        
   127      0.949534   9 C  px               98     -0.910722   7 C  py        
    68      0.877755   5 C  py              113     -0.862295   8 C  py        

 Vector  120  Occ=0.000000D+00  E= 3.536577D-01
              MO Center=  2.0D-01, -2.6D-01,  1.8D-01, r^2= 9.0D+00
   Bfn.  Coefficient  Atom+Function         Bfn.  Coefficient  Atom+Function  
  ----- ------------  ---------------      ----- ------------  ---------------
    82      1.037682   6 C  px               97     -1.008116   7 C  px        
   231     -0.977098  16 O  s               144      0.958857  10 C  pz        
   143      0.935327  10 C  py              157     -0.938295  11 C  px        
    81      0.894133   6 C  s                67     -0.878151   5 C  px        
    37     -0.825416   3 C  px              171     -0.814557  12 C  s         

 Vector  121  Occ=0.000000D+00  E= 3.951696D-01
              MO Center=  1.2D-01, -1.3D+00, -1.5D-01, r^2= 7.7D+00
   Bfn.  Coefficient  Atom+Function         Bfn.  Coefficient  Atom+Function  
  ----- ------------  ---------------      ----- ------------  ---------------
    51      1.866578   4 C  s                37     -1.599094   3 C  px        
    96     -1.326007   7 C  s               141      1.207390  10 C  s         
   231     -1.115156  16 O  s                 6     -1.060893   1 C  s         
    52     -1.030927   4 C  px               67      1.003284   5 C  px        
    82     -0.909399   6 C  px              111      0.854138   8 C  s         

 Vector  122  Occ=0.000000D+00  E= 4.011892D-01
              MO Center= -2.8D-02, -2.1D+00, -2.1D-01, r^2= 5.5D+00
   Bfn.  Coefficient  Atom+Function         Bfn.  Coefficient  Atom+Function  
  ----- ------------  ---------------      ----- ------------  ---------------
    38      2.048399   3 C  py              231      1.536822  16 O  s         
    53     -1.451445   4 C  py               66      1.311847   5 C  s         
    68     -1.080816   5 C  py               21     -0.891794   2 O  s         
    36     -0.811206   3 C  s                96     -0.723736   7 C  s         
    52     -0.660229   4 C  px               69      0.643690   5 C  pz        

 Vector  123  Occ=0.000000D+00  E= 4.744030D-01
              MO Center=  3.5D-01, -6.3D-01,  4.0D-01, r^2= 7.5D+00
   Bfn.  Coefficient  Atom+Function         Bfn.  Coefficient  Atom+Function  
  ----- ------------  ---------------      ----- ------------  ---------------
    81      0.828464   6 C  s                 8     -0.747394   1 C  py        
    36      0.688464   3 C  s                21     -0.667043   2 O  s         
     7     -0.649691   1 C  px               83      0.520396   6 C  py        
    82     -0.486760   6 C  px               66      0.351077   5 C  s         
    32     -0.345872   3 C  s               247     -0.346512  17 C  px        

 Vector  124  Occ=0.000000D+00  E= 4.902615D-01
              MO Center= -7.7D-02, -1.2D+00,  5.9D-01, r^2= 7.4D+00
   Bfn.  Coefficient  Atom+Function         Bfn.  Coefficient  Atom+Function  
  ----- ------------  ---------------      ----- ------------  ---------------
     8      0.848896   1 C  py              248     -0.485525  17 C  py        
   246     -0.441313  17 C  s               247      0.434743  17 C  px        
     7     -0.419603   1 C  px               84     -0.418231   6 C  pz        
    35      0.394995   3 C  pz              201     -0.396374  14 O  s         
    21      0.356453   2 O  s                97      0.346815   7 C  px        

 Vector  125  Occ=0.000000D+00  E= 4.965026D-01
              MO Center=  1.1D+00,  1.2D+00,  4.1D-02, r^2= 7.5D+00
   Bfn.  Coefficient  Atom+Function         Bfn.  Coefficient  Atom+Function  
  ----- ------------  ---------------      ----- ------------  ---------------
     7      0.522152   1 C  px              263     -0.457866  18 C  py        
    82      0.430617   6 C  px              262     -0.430786  18 C  px        
   264      0.383089  18 C  pz               36     -0.333680   3 C  s         
   259      0.334516  18 C  py              261      0.330026  18 C  s         
   159     -0.299012  11 C  pz              172      0.300225  12 C  px        

 Vector  126  Occ=0.000000D+00  E= 5.084091D-01
              MO Center= -2.4D-01,  9.3D-01,  3.2D-01, r^2= 1.0D+01
   Bfn.  Coefficient  Atom+Function         Bfn.  Coefficient  Atom+Function  
  ----- ------------  ---------------      ----- ------------  ---------------
   186      0.693670  13 C  s               171     -0.632789  12 C  s         
   157     -0.613763  11 C  px               66     -0.508104   5 C  s         
   172      0.486984  12 C  px                8      0.483992   1 C  py        
    37      0.457474   3 C  px              217     -0.437384  15 C  px        
   141      0.419856  10 C  s               111     -0.391542   8 C  s         


 center of mass
 --------------
 x =  -0.10645646 y =  -0.07759140 z =  -0.04159184

 moments of inertia (a.u.)
 ------------------
        4571.639044913279          -0.000000000000           0.000000000000
          -0.000000000000        3806.007921081128          -0.000000000001
           0.000000000000          -0.000000000001        7013.296490733018

     Multipole analysis of the density
     ---------------------------------

     L   x y z        total         alpha         beta         nuclear
     -   - - -        -----         -----         ----         -------
     0   0 0 0     -0.000000    -76.000000    -76.000000    152.000000

     1   1 0 0      1.486137      0.743068      0.743068     -0.000000
     1   0 1 0      1.287361      0.643680      0.643680      0.000000
     1   0 0 1      1.112897      0.556448      0.556448      0.000000

     2   2 0 0    -88.680080   -934.665407   -934.665407   1780.650734
     2   1 1 0    -10.367522     13.970000     13.970000    -38.307522
     2   1 0 1     -1.463039      1.760164      1.760164     -4.983367
     2   0 2 0    -93.354800  -1135.696321  -1135.696321   2178.037841
     2   0 1 1     -2.183771      7.296295      7.296295    -16.776362
     2   0 0 2    -89.318057   -249.621113   -249.621113    409.924168


          -----------------------
          Electric field gradient
          -----------------------

 1 a.u. = 0.324123 10**(16) esu/cm**3  ( or statvolts/cm**2 ) = 0.97174 10**(22) v/m**2 


 ------------------------------------------------------------
   Atom      X         Y         Z
 ------------------------------------------------------------
    1 C   -1.99416  -1.02265   1.24932
 ------------------------------------------------------------

 Electric field gradient in molecular frame (a.u.)
         XX             YY             ZZ             XY             XZ             YZ
 ------------------------------------------------------------------------------------------
       -0.037244      -0.185766       0.223010       0.041270      -0.081534      -0.244756

 Principal components (a.u.) and orientation 
 of principal axis w.r.t. absolute frame                      Asymmetry parameter eta
 --------------------------------------------------------------------------------------
        0.358573      -0.300283      -0.058290                       0.674879

       -0.224859      -0.011352       0.974325
       -0.413719       0.906436      -0.084919
        0.882199       0.422191       0.208517
  

 ------------------------------------------------------------
   Atom      X         Y         Z
 ------------------------------------------------------------
    2 O   -3.16908  -3.06776  -0.08283
 ------------------------------------------------------------

 Electric field gradient in molecular frame (a.u.)
         XX             YY             ZZ             XY             XZ             YZ
 ------------------------------------------------------------------------------------------
        0.505753      -1.131379       0.625625       0.156542      -0.235619      -0.974693

 Principal components (a.u.) and orientation 
 of principal axis w.r.t. absolute frame                      Asymmetry parameter eta
 --------------------------------------------------------------------------------------
       -1.566141       1.175572       0.390569                       0.501234

       -0.023127      -0.384791       0.922714
        0.914399      -0.381259      -0.136075
        0.404153       0.840581       0.360670
  

 ------------------------------------------------------------
   Atom      X         Y         Z
 ------------------------------------------------------------
    3 C   -1.77829  -5.15913  -0.54377
 ------------------------------------------------------------

 Electric field gradient in molecular frame (a.u.)
         XX             YY             ZZ             XY             XZ             YZ
 ------------------------------------------------------------------------------------------
        0.244100       0.029816      -0.273916       0.145786       0.131549       0.142898

 Principal components (a.u.) and orientation 
 of principal axis w.r.t. absolute frame                      Asymmetry parameter eta
 --------------------------------------------------------------------------------------
        0.370162      -0.339889      -0.030272                       0.836437

        0.836153      -0.134397      -0.531775
        0.474025      -0.310700       0.823873
        0.275949       0.940959       0.196085
  

 ------------------------------------------------------------
   Atom      X         Y         Z
 ------------------------------------------------------------
    4 C    1.04348  -4.96959  -0.07003
 ------------------------------------------------------------

 Electric field gradient in molecular frame (a.u.)
         XX             YY             ZZ             XY             XZ             YZ
 ------------------------------------------------------------------------------------------
       -0.041880       0.031685       0.010194      -0.007153      -0.012080       0.050000

 Principal components (a.u.) and orientation 
 of principal axis w.r.t. absolute frame                      Asymmetry parameter eta
 --------------------------------------------------------------------------------------
        0.073584      -0.044984      -0.028601                       0.222644

       -0.113432       0.943827      -0.310361
        0.769455      -0.114168      -0.628415
        0.628548       0.310091       0.713282
  

 ------------------------------------------------------------
   Atom      X         Y         Z
 ------------------------------------------------------------
    5 C    2.06675  -2.39540  -0.96742
 ------------------------------------------------------------

 Electric field gradient in molecular frame (a.u.)
         XX             YY             ZZ             XY             XZ             YZ
 ------------------------------------------------------------------------------------------
        0.001313      -0.058413       0.057100       0.022853       0.042463      -0.030295

 Principal components (a.u.) and orientation 
 of principal axis w.r.t. absolute frame                      Asymmetry parameter eta
 --------------------------------------------------------------------------------------
        0.081951      -0.080260      -0.001691                       0.958736

        0.435265      -0.404290       0.804422
       -0.121662       0.858892       0.497496
        0.892044       0.314410      -0.324659
  

 ------------------------------------------------------------
   Atom      X         Y         Z
 ------------------------------------------------------------
    6 C    0.45152  -0.10235  -0.09185
 ------------------------------------------------------------

 Electric field gradient in molecular frame (a.u.)
         XX             YY             ZZ             XY             XZ             YZ
 ------------------------------------------------------------------------------------------
        0.119416       0.064906      -0.184322       0.049451      -0.070791       0.241984

 Principal components (a.u.) and orientation 
 of principal axis w.r.t. absolute frame                      Asymmetry parameter eta
 --------------------------------------------------------------------------------------
       -0.347794       0.212838       0.134956                       0.223933

        0.181428       0.067042       0.981116
       -0.513500       0.857318       0.036374
        0.838690       0.510403      -0.189967
  

 ------------------------------------------------------------
   Atom      X         Y         Z
 ------------------------------------------------------------
    7 C    4.90094  -2.06622  -0.41115
 ------------------------------------------------------------

 Electric field gradient in molecular frame (a.u.)
         XX             YY             ZZ             XY             XZ             YZ
 ------------------------------------------------------------------------------------------
       -0.042577       0.018497       0.024079      -0.001625      -0.016022       0.003143

 Principal components (a.u.) and orientation 
 of principal axis w.r.t. absolute frame                      Asymmetry parameter eta
 --------------------------------------------------------------------------------------
       -0.046240       0.028863       0.017376                       0.248423

        0.975054      -0.214556       0.056886
        0.013722       0.314055       0.949305
        0.221544       0.924843      -0.309165
  

 ------------------------------------------------------------
   Atom      X         Y         Z
 ------------------------------------------------------------
    8 C    5.77465   0.56375  -1.18070
 ------------------------------------------------------------

 Electric field gradient in molecular frame (a.u.)
         XX             YY             ZZ             XY             XZ             YZ
 ------------------------------------------------------------------------------------------
        0.014028      -0.020901       0.006873      -0.003252       0.027750      -0.006379

 Principal components (a.u.) and orientation 
 of principal axis w.r.t. absolute frame                      Asymmetry parameter eta
 --------------------------------------------------------------------------------------
        0.039169      -0.022919      -0.016251                       0.170235

        0.742962      -0.216596      -0.633319
       -0.110327       0.893623      -0.435047
        0.660178       0.393096       0.640031
  

 ------------------------------------------------------------
   Atom      X         Y         Z
 ------------------------------------------------------------
    9 C    4.48891   2.66274   0.37760
 ------------------------------------------------------------

 Electric field gradient in molecular frame (a.u.)
         XX             YY             ZZ             XY             XZ             YZ
 ------------------------------------------------------------------------------------------
       -0.025871       0.004343       0.021528      -0.017341       0.037971       0.009312

 Principal components (a.u.) and orientation 
 of principal axis w.r.t. absolute frame                      Asymmetry parameter eta
 --------------------------------------------------------------------------------------
       -0.053615       0.042591       0.011024                       0.588760

        0.828485       0.486543      -0.277288
        0.321552      -0.007908       0.946859
       -0.458494       0.873621       0.163001
  

 ------------------------------------------------------------
   Atom      X         Y         Z
 ------------------------------------------------------------
   10 C    1.94961   1.77259   1.59486
 ------------------------------------------------------------

 Electric field gradient in molecular frame (a.u.)
         XX             YY             ZZ             XY             XZ             YZ
 ------------------------------------------------------------------------------------------
        0.002483      -0.010414       0.007931      -0.024321      -0.014319      -0.033456

 Principal components (a.u.) and orientation 
 of principal axis w.r.t. absolute frame                      Asymmetry parameter eta
 --------------------------------------------------------------------------------------
       -0.050727       0.034007       0.016720                       0.340784

        0.466810       0.163171       0.869174
        0.714324      -0.648999      -0.261806
        0.521374       0.743085      -0.419516
  

 ------------------------------------------------------------
   Atom      X         Y         Z
 ------------------------------------------------------------
   11 C    0.32279   3.96990   2.61642
 ------------------------------------------------------------

 Electric field gradient in molecular frame (a.u.)
         XX             YY             ZZ             XY             XZ             YZ
 ------------------------------------------------------------------------------------------
        0.001367      -0.005765       0.004399       0.048572      -0.026689      -0.019975

 Principal components (a.u.) and orientation 
 of principal axis w.r.t. absolute frame                      Asymmetry parameter eta
 --------------------------------------------------------------------------------------
        0.064744      -0.051184      -0.013561                       0.581105

        0.651743      -0.698079       0.296508
        0.585529       0.711598       0.388309
       -0.482065      -0.079464       0.872525
  

 ------------------------------------------------------------
   Atom      X         Y         Z
 ------------------------------------------------------------
   12 C   -1.76272   4.96341   0.85237
 ------------------------------------------------------------

 Electric field gradient in molecular frame (a.u.)
         XX             YY             ZZ             XY             XZ             YZ
 ------------------------------------------------------------------------------------------
       -0.013154      -0.021676       0.034830      -0.024166      -0.053360      -0.021544

 Principal components (a.u.) and orientation 
 of principal axis w.r.t. absolute frame                      Asymmetry parameter eta
 --------------------------------------------------------------------------------------
        0.069643      -0.069258      -0.000384                       0.988966

       -0.528312       0.684975      -0.501692
       -0.060004       0.559287       0.826800
        0.846927       0.466912      -0.254376
  

 ------------------------------------------------------------
   Atom      X         Y         Z
 ------------------------------------------------------------
   13 C   -3.57072   2.89507  -0.14182
 ------------------------------------------------------------

 Electric field gradient in molecular frame (a.u.)
         XX             YY             ZZ             XY             XZ             YZ
 ------------------------------------------------------------------------------------------
        0.304979      -0.046010      -0.258969       0.044709       0.175508       0.077197

 Principal components (a.u.) and orientation 
 of principal axis w.r.t. absolute frame                      Asymmetry parameter eta
 --------------------------------------------------------------------------------------
        0.365299      -0.323275      -0.042025                       0.769917

        0.945639      -0.247577      -0.210885
        0.156316      -0.222618       0.962292
        0.285189       0.942946       0.171816
  

 ------------------------------------------------------------
   Atom      X         Y         Z
 ------------------------------------------------------------
   14 O   -3.81610   0.92982   1.68227
 ------------------------------------------------------------

 Electric field gradient in molecular frame (a.u.)
         XX             YY             ZZ             XY             XZ             YZ
 ------------------------------------------------------------------------------------------
        0.448852      -0.970055       0.521204       1.149001       0.571053       0.839044

 Principal components (a.u.) and orientation 
 of principal axis w.r.t. absolute frame                      Asymmetry parameter eta
 --------------------------------------------------------------------------------------
        1.778249      -1.717216      -0.061034                       0.931355

        0.654107      -0.409011      -0.636281
        0.457390       0.883855      -0.097952
        0.602444      -0.226958       0.765213
  

 ------------------------------------------------------------
   Atom      X         Y         Z
 ------------------------------------------------------------
   15 C   -6.19952   4.00239  -0.58047
 ------------------------------------------------------------

 Electric field gradient in molecular frame (a.u.)
         XX             YY             ZZ             XY             XZ             YZ
 ------------------------------------------------------------------------------------------
       -0.067120       0.034830       0.032291       0.054529      -0.004134       0.007833

 Principal components (a.u.) and orientation 
 of principal axis w.r.t. absolute frame                      Asymmetry parameter eta
 --------------------------------------------------------------------------------------
       -0.091178       0.059635       0.031543                       0.308095

        0.915040       0.381598      -0.130706
       -0.399459       0.902263      -0.162341
        0.055982       0.200760       0.978040
  

 ------------------------------------------------------------
   Atom      X         Y         Z
 ------------------------------------------------------------
   16 O   -2.76890  -7.12366  -1.27759
 ------------------------------------------------------------

 Electric field gradient in molecular frame (a.u.)
         XX             YY             ZZ             XY             XZ             YZ
 ------------------------------------------------------------------------------------------
        1.278674      -0.440869      -0.837806      -0.886404      -0.042718       0.090854

 Principal components (a.u.) and orientation 
 of principal axis w.r.t. absolute frame                      Asymmetry parameter eta
 --------------------------------------------------------------------------------------
        1.656021      -0.896075      -0.759945                       0.082203

        0.920204      -0.229324       0.317232
       -0.390290      -0.599586       0.698692
       -0.029981       0.766751       0.641244
  

 ------------------------------------------------------------
   Atom      X         Y         Z
 ------------------------------------------------------------
   17 C    1.70116  -5.75641   2.62769
 ------------------------------------------------------------

 Electric field gradient in molecular frame (a.u.)
         XX             YY             ZZ             XY             XZ             YZ
 ------------------------------------------------------------------------------------------
        0.035983       0.023466      -0.059449       0.021021      -0.024314       0.016898

 Principal components (a.u.) and orientation 
 of principal axis w.r.t. absolute frame                      Asymmetry parameter eta
 --------------------------------------------------------------------------------------
       -0.070273       0.052591       0.017682                       0.496770

        0.259752       0.833206      -0.488156
       -0.227429       0.544072       0.807627
        0.938512      -0.098762       0.330819
  

 ------------------------------------------------------------
   Atom      X         Y         Z
 ------------------------------------------------------------
   18 C    4.38118   5.08355  -1.21048
 ------------------------------------------------------------

 Electric field gradient in molecular frame (a.u.)
         XX             YY             ZZ             XY             XZ             YZ
 ------------------------------------------------------------------------------------------
        0.022516      -0.022824       0.000308       0.003581       0.016370       0.033628

 Principal components (a.u.) and orientation 
 of principal axis w.r.t. absolute frame                      Asymmetry parameter eta
 --------------------------------------------------------------------------------------
       -0.047471       0.039081       0.008390                       0.646513

        0.098381       0.691285       0.715854
        0.797623       0.375377      -0.472113
       -0.595079       0.617428      -0.514455
  

 ------------------------------------------------------------
   Atom      X         Y         Z
 ------------------------------------------------------------
   19 O   -2.78144   1.86415  -2.51390
 ------------------------------------------------------------

 Electric field gradient in molecular frame (a.u.)
         XX             YY             ZZ             XY             XZ             YZ
 ------------------------------------------------------------------------------------------
       -2.216138       2.010544       0.205594       1.238873       0.109519      -0.864301

 Principal components (a.u.) and orientation 
 of principal axis w.r.t. absolute frame                      Asymmetry parameter eta
 --------------------------------------------------------------------------------------
        2.618174      -2.593843      -0.024331                       0.981414

        0.228474       0.952202       0.202760
        0.919759      -0.279387       0.275657
       -0.319130      -0.123510       0.939628
  

 ------------------------------------------------------------
   Atom      X         Y         Z
 ------------------------------------------------------------
   20 O   -0.08842   1.30418  -2.37973
 ------------------------------------------------------------

 Electric field gradient in molecular frame (a.u.)
         XX             YY             ZZ             XY             XZ             YZ
 ------------------------------------------------------------------------------------------
       -2.160270       1.731074       0.429195       1.126914      -0.250688       1.348601

 Principal components (a.u.) and orientation 
 of principal axis w.r.t. absolute frame                      Asymmetry parameter eta
 --------------------------------------------------------------------------------------
        2.721935      -2.593284      -0.128651                       0.905471

        0.172922       0.926765      -0.333474
        0.857107      -0.308397      -0.412624
        0.485248       0.214471       0.847666
  

 ------------------------------------------------------------
   Atom      X         Y         Z
 ------------------------------------------------------------
   21 H   -1.55761  -1.72445   3.14386
 ------------------------------------------------------------

 Electric field gradient in molecular frame (a.u.)
         XX             YY             ZZ             XY             XZ             YZ
 ------------------------------------------------------------------------------------------
        0.115513       0.084443      -0.199956       0.033777      -0.085736       0.124154

 Principal components (a.u.) and orientation 
 of principal axis w.r.t. absolute frame                      Asymmetry parameter eta
 --------------------------------------------------------------------------------------
       -0.268629       0.137926       0.130703                       0.026886

        0.233241       0.951142      -0.202305
       -0.342361       0.275043       0.898410
        0.910158      -0.140285       0.389786
  

 ------------------------------------------------------------
   Atom      X         Y         Z
 ------------------------------------------------------------
   22 H    1.89512  -6.39734  -1.31913
 ------------------------------------------------------------

 Electric field gradient in molecular frame (a.u.)
         XX             YY             ZZ             XY             XZ             YZ
 ------------------------------------------------------------------------------------------
        0.065305      -0.052480      -0.012825       0.114603       0.099587      -0.163395

 Principal components (a.u.) and orientation 
 of principal axis w.r.t. absolute frame                      Asymmetry parameter eta
 --------------------------------------------------------------------------------------
       -0.266677       0.135265       0.131412                       0.014448

       -0.415893       0.844765       0.336758
        0.681692       0.534691      -0.499401
        0.601938      -0.021868       0.798244
  

 ------------------------------------------------------------
   Atom      X         Y         Z
 ------------------------------------------------------------
   23 H    1.91539  -2.46258  -3.04419
 ------------------------------------------------------------

 Electric field gradient in molecular frame (a.u.)
         XX             YY             ZZ             XY             XZ             YZ
 ------------------------------------------------------------------------------------------
        0.128679       0.128698      -0.257377      -0.002595      -0.027536      -0.013690

 Principal components (a.u.) and orientation 
 of principal axis w.r.t. absolute frame                      Asymmetry parameter eta
 --------------------------------------------------------------------------------------
       -0.259824       0.131684       0.128140                       0.013640

        0.070893       0.837985       0.541068
        0.035597      -0.544213       0.838191
        0.996849      -0.040161      -0.068411
  

 ------------------------------------------------------------
   Atom      X         Y         Z
 ------------------------------------------------------------
   24 H    5.97955  -3.48939  -1.46290
 ------------------------------------------------------------

 Electric field gradient in molecular frame (a.u.)
         XX             YY             ZZ             XY             XZ             YZ
 ------------------------------------------------------------------------------------------
        0.026053      -0.059575       0.033522       0.149421       0.110710      -0.148927

 Principal components (a.u.) and orientation 
 of principal axis w.r.t. absolute frame                      Asymmetry parameter eta
 --------------------------------------------------------------------------------------
       -0.281503       0.143083       0.138420                       0.016566

       -0.517422       0.110532       0.848562
        0.688965      -0.534334       0.489708
        0.507544       0.838015       0.200324
  

 ------------------------------------------------------------
   Atom      X         Y         Z
 ------------------------------------------------------------
   25 H    5.32421  -2.36067   1.59419
 ------------------------------------------------------------

 Electric field gradient in molecular frame (a.u.)
         XX             YY             ZZ             XY             XZ             YZ
 ------------------------------------------------------------------------------------------
        0.123510       0.132863      -0.256373       0.010885      -0.082229       0.059135

 Principal components (a.u.) and orientation 
 of principal axis w.r.t. absolute frame                      Asymmetry parameter eta
 --------------------------------------------------------------------------------------
       -0.282117       0.142478       0.139638                       0.010067

        0.200321      -0.529495       0.824322
       -0.143365       0.816477       0.559295
        0.969184       0.230217      -0.087647
  

 ------------------------------------------------------------
   Atom      X         Y         Z
 ------------------------------------------------------------
   26 H    5.39698   0.82422  -3.20402
 ------------------------------------------------------------

 Electric field gradient in molecular frame (a.u.)
         XX             YY             ZZ             XY             XZ             YZ
 ------------------------------------------------------------------------------------------
        0.128138       0.128281      -0.256419       0.009212      -0.074646       0.050877

 Principal components (a.u.) and orientation 
 of principal axis w.r.t. absolute frame                      Asymmetry parameter eta
 --------------------------------------------------------------------------------------
       -0.276996       0.142132       0.134864                       0.026239

        0.182525       0.981039       0.065168
       -0.126548      -0.042289       0.991059
        0.975023      -0.189140       0.116430
  

 ------------------------------------------------------------
   Atom      X         Y         Z
 ------------------------------------------------------------
   27 H    7.83019   0.70883  -0.95436
 ------------------------------------------------------------

 Electric field gradient in molecular frame (a.u.)
         XX             YY             ZZ             XY             XZ             YZ
 ------------------------------------------------------------------------------------------
       -0.274050       0.136477       0.137573      -0.029970      -0.046836      -0.004871

 Principal components (a.u.) and orientation 
 of principal axis w.r.t. absolute frame                      Asymmetry parameter eta
 --------------------------------------------------------------------------------------
       -0.281512       0.143314       0.138198                       0.018175

        0.991114      -0.084527      -0.102701
        0.072363      -0.305205       0.949533
        0.111606       0.948528       0.296376
  

 ------------------------------------------------------------
   Atom      X         Y         Z
 ------------------------------------------------------------
   28 H    5.75394   3.09058   1.97045
 ------------------------------------------------------------

 Electric field gradient in molecular frame (a.u.)
         XX             YY             ZZ             XY             XZ             YZ
 ------------------------------------------------------------------------------------------
       -0.014112       0.120807      -0.106695      -0.050663      -0.189061      -0.062456

 Principal components (a.u.) and orientation 
 of principal axis w.r.t. absolute frame                      Asymmetry parameter eta
 --------------------------------------------------------------------------------------
       -0.271529       0.137750       0.133779                       0.014624

        0.605258      -0.385080       0.696689
        0.200780       0.920759       0.334500
        0.770292       0.062577      -0.634613
  

 ------------------------------------------------------------
   Atom      X         Y         Z
 ------------------------------------------------------------
   29 H    2.51643   0.70142   3.28713
 ------------------------------------------------------------

 Electric field gradient in molecular frame (a.u.)
         XX             YY             ZZ             XY             XZ             YZ
 ------------------------------------------------------------------------------------------
        0.104417       0.025077      -0.129494       0.055824      -0.089083       0.168502

 Principal components (a.u.) and orientation 
 of principal axis w.r.t. absolute frame                      Asymmetry parameter eta
 --------------------------------------------------------------------------------------
       -0.267318       0.134836       0.132482                       0.008806

        0.272123       0.808918       0.521153
       -0.518940      -0.332718       0.787401
        0.810340      -0.484717       0.329240
  

 ------------------------------------------------------------
   Atom      X         Y         Z
 ------------------------------------------------------------
   30 H    1.51986   5.54056   3.24157
 ------------------------------------------------------------

 Electric field gradient in molecular frame (a.u.)
         XX             YY             ZZ             XY             XZ             YZ
 ------------------------------------------------------------------------------------------
       -0.004310      -0.103384       0.107695      -0.184788      -0.073201      -0.095786

 Principal components (a.u.) and orientation 
 of principal axis w.r.t. absolute frame                      Asymmetry parameter eta
 --------------------------------------------------------------------------------------
       -0.282415       0.144956       0.137459                       0.026545

        0.581450      -0.156452       0.798397
        0.758118      -0.251939      -0.601485
        0.295251       0.955013      -0.027881
  

 ------------------------------------------------------------
   Atom      X         Y         Z
 ------------------------------------------------------------
   31 H   -0.59979   3.31297   4.35831
 ------------------------------------------------------------

 Electric field gradient in molecular frame (a.u.)
         XX             YY             ZZ             XY             XZ             YZ
 ------------------------------------------------------------------------------------------
        0.057546       0.093323      -0.150869      -0.052368       0.153233       0.111402

 Principal components (a.u.) and orientation 
 of principal axis w.r.t. absolute frame                      Asymmetry parameter eta
 --------------------------------------------------------------------------------------
       -0.273226       0.142503       0.130722                       0.043118

       -0.439511       0.641863      -0.628365
       -0.318093       0.542999       0.777154
        0.840028       0.541446      -0.034482
  

 ------------------------------------------------------------
   Atom      X         Y         Z
 ------------------------------------------------------------
   32 H   -0.93966   6.01328  -0.73064
 ------------------------------------------------------------

 Electric field gradient in molecular frame (a.u.)
         XX             YY             ZZ             XY             XZ             YZ
 ------------------------------------------------------------------------------------------
        0.073835       0.034203      -0.108038      -0.086948       0.124694       0.164855

 Principal components (a.u.) and orientation 
 of principal axis w.r.t. absolute frame                      Asymmetry parameter eta
 --------------------------------------------------------------------------------------
       -0.281460       0.144974       0.136485                       0.030160

       -0.393277      -0.484335       0.781507
       -0.508405       0.822783       0.254071
        0.766066       0.297402       0.569820
  

 ------------------------------------------------------------
   Atom      X         Y         Z
 ------------------------------------------------------------
   33 H   -2.84187   6.33896   1.96955
 ------------------------------------------------------------

 Electric field gradient in molecular frame (a.u.)
         XX             YY             ZZ             XY             XZ             YZ
 ------------------------------------------------------------------------------------------
        0.018983      -0.039973       0.020990       0.143441       0.114516      -0.150509

 Principal components (a.u.) and orientation 
 of principal axis w.r.t. absolute frame                      Asymmetry parameter eta
 --------------------------------------------------------------------------------------
       -0.276904       0.144367       0.132537                       0.042725

       -0.527126      -0.134746       0.839036
        0.659536      -0.687480       0.303948
        0.535864       0.713593       0.451259
  

 ------------------------------------------------------------
   Atom      X         Y         Z
 ------------------------------------------------------------
   34 H   -7.48650   2.54662  -1.30039
 ------------------------------------------------------------

 Electric field gradient in molecular frame (a.u.)
         XX             YY             ZZ             XY             XZ             YZ
 ------------------------------------------------------------------------------------------
       -0.025209      -0.068322       0.093530      -0.182631      -0.092223      -0.104833

 Principal components (a.u.) and orientation 
 of principal axis w.r.t. absolute frame                      Asymmetry parameter eta
 --------------------------------------------------------------------------------------
       -0.282506       0.145427       0.137078                       0.029552

        0.622378      -0.169799       0.764077
        0.701059      -0.313191      -0.640646
        0.348083       0.934387      -0.075884
  

 ------------------------------------------------------------
   Atom      X         Y         Z
 ------------------------------------------------------------
   35 H   -7.02254   4.72349   1.17615
 ------------------------------------------------------------

 Electric field gradient in molecular frame (a.u.)
         XX             YY             ZZ             XY             XZ             YZ
 ------------------------------------------------------------------------------------------
        0.074489       0.094741      -0.169230       0.061131       0.140046      -0.129557

 Principal components (a.u.) and orientation 
 of principal axis w.r.t. absolute frame                      Asymmetry parameter eta
 --------------------------------------------------------------------------------------
       -0.286791       0.148830       0.137960                       0.037902

       -0.389482       0.297390       0.871701
        0.351490       0.922801      -0.157776
        0.851328      -0.244943       0.463944
  

 ------------------------------------------------------------
   Atom      X         Y         Z
 ------------------------------------------------------------
   36 H   -6.14893   5.52273  -1.98396
 ------------------------------------------------------------

 Electric field gradient in molecular frame (a.u.)
         XX             YY             ZZ             XY             XZ             YZ
 ------------------------------------------------------------------------------------------
        0.138062      -0.089206      -0.048856      -0.008198       0.008442       0.216242

 Principal components (a.u.) and orientation 
 of principal axis w.r.t. absolute frame                      Asymmetry parameter eta
 --------------------------------------------------------------------------------------
       -0.286537       0.148202       0.138335                       0.034438

        0.027651       0.073082       0.996943
        0.738908       0.670200      -0.069624
       -0.673239       0.738574      -0.035469
  

 ------------------------------------------------------------
   Atom      X         Y         Z
 ------------------------------------------------------------
   37 H    0.53348  -7.34976   3.24708
 ------------------------------------------------------------

 Electric field gradient in molecular frame (a.u.)
         XX             YY             ZZ             XY             XZ             YZ
 ------------------------------------------------------------------------------------------
        0.006629      -0.108559       0.101930      -0.185095       0.069403       0.100064

 Principal components (a.u.) and orientation 
 of principal axis w.r.t. absolute frame                      Asymmetry parameter eta
 --------------------------------------------------------------------------------------
       -0.283283       0.145140       0.138143                       0.024699

        0.563319       0.562792       0.604927
        0.769330      -0.624294      -0.135604
       -0.301336      -0.541777       0.784650
  

 ------------------------------------------------------------
   Atom      X         Y         Z
 ------------------------------------------------------------
   38 H    3.67808  -6.35920   2.74433
 ------------------------------------------------------------

 Electric field gradient in molecular frame (a.u.)
         XX             YY             ZZ             XY             XZ             YZ
 ------------------------------------------------------------------------------------------
       -0.248730       0.110787       0.137943       0.119487      -0.021736       0.007276

 Principal components (a.u.) and orientation 
 of principal axis w.r.t. absolute frame                      Asymmetry parameter eta
 --------------------------------------------------------------------------------------
       -0.286057       0.146935       0.139121                       0.027317

        0.955869       0.283598      -0.076721
       -0.288794       0.954967      -0.068082
        0.053958       0.087234       0.994725
  

 ------------------------------------------------------------
   Atom      X         Y         Z
 ------------------------------------------------------------
   39 H    1.44733  -4.22702   3.99143
 ------------------------------------------------------------

 Electric field gradient in molecular frame (a.u.)
         XX             YY             ZZ             XY             XZ             YZ
 ------------------------------------------------------------------------------------------
        0.142464      -0.098021      -0.044442       0.045225       0.033546      -0.212422

 Principal components (a.u.) and orientation 
 of principal axis w.r.t. absolute frame                      Asymmetry parameter eta
 --------------------------------------------------------------------------------------
       -0.292573       0.152105       0.140469                       0.039772

       -0.127928       0.883453       0.450716
        0.744801       0.385666      -0.544549
        0.654909      -0.266031       0.707334
  

 ------------------------------------------------------------
   Atom      X         Y         Z
 ------------------------------------------------------------
   40 H    3.10224   4.89440  -2.82271
 ------------------------------------------------------------

 Electric field gradient in molecular frame (a.u.)
         XX             YY             ZZ             XY             XZ             YZ
 ------------------------------------------------------------------------------------------
       -0.019002       0.138291      -0.119290      -0.021682      -0.208335      -0.029413

 Principal components (a.u.) and orientation 
 of principal axis w.r.t. absolute frame                      Asymmetry parameter eta
 --------------------------------------------------------------------------------------
       -0.286570       0.145476       0.141094                       0.015292

        0.616411       0.740133      -0.268776
        0.085647       0.276291       0.957250
        0.782753      -0.613079       0.106918
  

 ------------------------------------------------------------
   Atom      X         Y         Z
 ------------------------------------------------------------
   41 H    3.78264   6.71420  -0.09193
 ------------------------------------------------------------

 Electric field gradient in molecular frame (a.u.)
         XX             YY             ZZ             XY             XZ             YZ
 ------------------------------------------------------------------------------------------
        0.111237      -0.126194       0.014957       0.100691       0.071171      -0.185958

 Principal components (a.u.) and orientation 
 of principal axis w.r.t. absolute frame                      Asymmetry parameter eta
 --------------------------------------------------------------------------------------
       -0.292200       0.149215       0.142985                       0.021323

       -0.292273       0.933328      -0.208507
        0.786584       0.110604      -0.607497
        0.543933       0.341564       0.766467
  

 ------------------------------------------------------------
   Atom      X         Y         Z
 ------------------------------------------------------------
   42 H    6.25946   5.53425  -1.95882
 ------------------------------------------------------------

 Electric field gradient in molecular frame (a.u.)
         XX             YY             ZZ             XY             XZ             YZ
 ------------------------------------------------------------------------------------------
       -0.212278       0.121743       0.090535      -0.082249       0.140446       0.035551

 Principal components (a.u.) and orientation 
 of principal axis w.r.t. absolute frame                      Asymmetry parameter eta
 --------------------------------------------------------------------------------------
       -0.287008       0.147174       0.139834                       0.025574

        0.908776       0.235364      -0.344571
        0.214021       0.445967       0.869085
       -0.358219       0.863549      -0.354911
  

 Task  times  cpu:      474.5s     wall:      475.4s


                                NWChem Input Module
                                -------------------


 Summary of allocated global arrays
-----------------------------------
  No active global arrays


                         GA Statistics for process    0
                         ------------------------------

       create   destroy   get      put      acc     scatter   gather  read&inc
calls:  210      210     5.45e+05 7389     3.99e+05    0        0     5684     
number of processes/call 1.00e+00 1.15e+00 1.00e+00 0.00e+00 0.00e+00
bytes total:             5.48e+08 6.03e+07 3.31e+08 0.00e+00 0.00e+00 4.55e+04
bytes remote:            1.14e+08 2.04e+07 5.37e+07 0.00e+00 0.00e+00 0.00e+00
Max memory consumed for GA by this process: 10446976 bytes

MA_summarize_allocated_blocks: starting scan ...
MA_summarize_allocated_blocks: scan completed: 0 heap blocks, 0 stack blocks
MA usage statistics:

	allocation statistics:
					      heap	     stack
					      ----	     -----
	current number of blocks	         0	         0
	maximum number of blocks	        22	        51
	current total bytes		         0	         0
	maximum total bytes		   9712512	  22540216
	maximum total K-bytes		      9713	     22541
	maximum total M-bytes		        10	        23


                                     CITATION
                                     --------
                Please cite the following reference when publishing
                           results obtained with NWChem:

                 M. Valiev, E.J. Bylaska, N. Govind, K. Kowalski,
              T.P. Straatsma, H.J.J. van Dam, D. Wang, J. Nieplocha,
                        E. Apra, T.L. Windus, W.A. de Jong
                 "NWChem: a comprehensive and scalable open-source
                  solution for large scale molecular simulations"
                      Comput. Phys. Commun. 181, 1477 (2010)
                           doi:10.1016/j.cpc.2010.04.018

                                      AUTHORS
                                      -------
          E. Apra, E. J. Bylaska, W. A. de Jong, N. Govind, K. Kowalski,
       T. P. Straatsma, M. Valiev, H. J. J. van Dam, D. Wang, T. L. Windus,
        J. Hammond, J. Autschbach, K. Bhaskaran-Nair, J. Brabec, K. Lopata,
       S. A. Fischer, S. Krishnamoorthy, W. Ma, M. Klemm, O. Villa, Y. Chen,
    V. Anisimov, F. Aquino, S. Hirata, M. T. Hackler, T. Risthaus, M. Malagoli,
       A. Marenich, A. Otero-de-la-Roza, J. Mullin, P. Nichols, R. Peverati,
     J. Pittner, Y. Zhao, P.-D. Fan, A. Fonari, M. Williamson, R. J. Harrison,
       J. R. Rehr, M. Dupuis, D. Silverstein, D. M. A. Smith, J. Nieplocha,
        V. Tipparaju, M. Krishnan, B. E. Van Kuiken, A. Vazquez-Mayagoitia,
        L. Jensen, M. Swart, Q. Wu, T. Van Voorhis, A. A. Auer, M. Nooijen,
      L. D. Crosby, E. Brown, G. Cisneros, G. I. Fann, H. Fruchtl, J. Garza,
        K. Hirao, R. A. Kendall, J. A. Nichols, K. Tsemekhman, K. Wolinski,
     J. Anchell, D. E. Bernholdt, P. Borowski, T. Clark, D. Clerc, H. Dachsel,
   M. J. O. Deegan, K. Dyall, D. Elwood, E. Glendening, M. Gutowski, A. C. Hess,
         J. Jaffe, B. G. Johnson, J. Ju, R. Kobayashi, R. Kutteh, Z. Lin,
   R. Littlefield, X. Long, B. Meng, T. Nakajima, S. Niu, L. Pollack, M. Rosing,
   K. Glaesemann, G. Sandrone, M. Stave, H. Taylor, G. Thomas, J. H. van Lenthe,
                               A. T. Wong, Z. Zhang.

 Total times  cpu:      474.9s     wall:      475.8s
