# Supplementary material for: Reference-free NOE NMR analysis
Source: Chem Sci. 2020 Aug 31;11(36):9930–6. doi: 10.1039/d0sc02970j (PMC8162118; doi:10.1039/d0sc02970j)
Supplement: SC-011-D0SC02970J-s002 [file SC-011-D0SC02970J-s002.piz › artemisinin_structures/artemisin_RRSRSRR/artemisin_RRSRSRR_b36313.out]

 argument  1 = artemisin_SRSRRRR/artemisin_SRSRRRR_b36313.nw
  Warning: test file already existed: ./molecule.dir_check_s.5
                                         
                                         


              Northwest Computational Chemistry Package (NWChem) 6.6
              ------------------------------------------------------


                    Environmental Molecular Sciences Laboratory
                       Pacific Northwest National Laboratory
                                Richland, WA 99352

                              Copyright (c) 1994-2015
                       Pacific Northwest National Laboratory
                            Battelle Memorial Institute

             NWChem is an open-source computational chemistry package
                        distributed under the terms of the
                      Educational Community License (ECL) 2.0
             A copy of the license is included with this distribution
                              in the LICENSE.TXT file

                                  ACKNOWLEDGMENT
                                  --------------

            This software and its documentation were developed at the
            EMSL at Pacific Northwest National Laboratory, a multiprogram
            national laboratory, operated for the U.S. Department of Energy
            by Battelle under Contract Number DE-AC05-76RL01830. Support
            for this work was provided by the Department of Energy Office
            of Biological and Environmental Research, Office of Basic
            Energy Sciences, and the Office of Advanced Scientific Computing.


           Job information
           ---------------

    hostname        = nmrserver1
    program         = /home/software/NWChem/bin/nwchem
    date            = Sun Jul 23 17:00:36 2017

    compiled        = Mon_Dec_26_22:57:25_2016
    source          = /home/software/src/nwchem-6.6
    nwchem branch   = 6.6
    nwchem revision = 27746
    ga revision     = 10594
    input           = artemisin_SRSRRRR/artemisin_SRSRRRR_b36313.nw
    prefix          = molecule.
    data base       = ./molecule.db
    status          = startup
    nproc           =        6
    time left       =     -1s


           Memory information
           ------------------

    heap     =   13107198 doubles =    100.0 Mbytes
    stack    =   13107195 doubles =    100.0 Mbytes
    global   =   26214400 doubles =    200.0 Mbytes (distinct from heap & stack)
    total    =   52428793 doubles =    400.0 Mbytes
    verify   = yes
    hardfail = no 


           Directory information
           ---------------------

  0 permanent = .
  0 scratch   = .


                                NWChem Input Module
                                -------------------


                                     molecule
                                     --------

 Scaling coordinates for geometry "geometry" by  1.889725989
 (inverse scale =  0.529177249)

 C1  symmetry detected

          ------
          auto-z
          ------


                             Geometry "geometry" -> ""
                             -------------------------

 Output coordinates in angstroms (scale by  1.889725989 to convert to a.u.)

  No.       Tag          Charge          X              Y              Z
 ---- ---------------- ---------- -------------- -------------- --------------
    1 C                    6.0000    -1.21026923    -0.13829343     0.58184000
    2 O                    8.0000    -2.10492925    -1.03468258    -0.08500622
    3 C                    6.0000    -1.70738506    -2.33202826    -0.14803164
    4 C                    6.0000    -0.20350525    -2.58951766    -0.10072045
    5 C                    6.0000     0.53969680    -1.41083414    -0.75370668
    6 C                    6.0000     0.16847606    -0.04468197    -0.13846366
    7 C                    6.0000     2.04646245    -1.63333697    -0.97388200
    8 C                    6.0000     2.96094373    -1.04680229     0.09549718
    9 C                    6.0000     2.65771729     0.42377791     0.41595038
   10 C                    6.0000     1.18563379     0.53853256     0.87006545
   11 C                    6.0000     0.80824060     1.95337663     1.37769217
   12 C                    6.0000    -0.09703875     2.82650899     0.48885447
   13 C                    6.0000    -1.35792346     2.12197501    -0.07276776
   14 O                    8.0000    -1.83247282     1.12799785     0.83036697
   15 C                    6.0000    -2.48188833     3.13473958    -0.27652040
   16 O                    8.0000    -2.52131363    -3.24374738    -0.25618768
   17 C                    6.0000     0.25811289    -3.01557341     1.28601901
   18 C                    6.0000     3.07523441     1.35426532    -0.72535586
   19 O                    8.0000    -1.11360405     1.52576164    -1.34847149
   20 O                    8.0000     0.17195117     0.85376077    -1.27188700
   21 H                    1.0000    -1.08080714    -0.55494370     1.58647053
   22 H                    1.0000    -0.04888956    -3.45380444    -0.76388581
   23 H                    1.0000     0.13154143    -1.40026251    -1.77971613
   24 H                    1.0000     2.31957980    -1.17940758    -1.93562368
   25 H                    1.0000     2.26003667    -2.70288416    -1.08940924
   26 H                    1.0000     4.00487947    -1.15129309    -0.22469304
   27 H                    1.0000     2.86670713    -1.63830522     1.01397692
   28 H                    1.0000     3.28668604     0.69611584     1.27550769
   29 H                    1.0000     1.14291857    -0.09715277     1.76770404
   30 H                    1.0000     1.70899125     2.52183120     1.63953617
   31 H                    1.0000     0.27850190     1.82197240     2.33255280
   32 H                    1.0000     0.49156772     3.25093754    -0.33374765
   33 H                    1.0000    -0.40564033     3.67431050     1.11493140
   34 H                    1.0000    -3.36977119     2.64311544    -0.69160331
   35 H                    1.0000    -2.78297982     3.59505849     0.67050520
   36 H                    1.0000    -2.18696233     3.91940566    -0.98124512
   37 H                    1.0000    -0.38715179    -3.80949692     1.67875511
   38 H                    1.0000     1.27790569    -3.41098227     1.25169203
   39 H                    1.0000     0.23930394    -2.20136949     2.01258442
   40 H                    1.0000     2.57172768     1.12680754    -1.66761911
   41 H                    1.0000     2.87768168     2.40132455    -0.47835313
   42 H                    1.0000     4.15207417     1.26365343    -0.90765804

      Atomic Mass 
      ----------- 

      C                 12.000000
      O                 15.994910
      H                  1.007825


 Effective nuclear repulsion energy (a.u.)    1863.5442023138

            Nuclear Dipole moment (a.u.) 
            ----------------------------
        X                 Y               Z
 ---------------- ---------------- ----------------
     0.0000000000    -0.0000000000     0.0000000000


                                Z-matrix (autoz)
                                -------- 

 Units are Angstrom for bonds and degrees for angles

      Type          Name      I     J     K     L     M      Value
      ----------- --------  ----- ----- ----- ----- ----- ----------
    1 Stretch                  1     2                       1.43130
    2 Stretch                  1     6                       1.55838
    3 Stretch                  1    14                       1.43262
    4 Stretch                  1    21                       1.09528
    5 Stretch                  2     3                       1.35835
    6 Stretch                  3     4                       1.52650
    7 Stretch                  3    16                       1.22695
    8 Stretch                  4     5                       1.53884
    9 Stretch                  4    17                       1.52239
   10 Stretch                  4    22                       1.10031
   11 Stretch                  5     6                       1.54360
   12 Stretch                  5     7                       1.53894
   13 Stretch                  5    23                       1.10426
   14 Stretch                  6    10                       1.54657
   15 Stretch                  6    20                       1.44633
   16 Stretch                  7     8                       1.52442
   17 Stretch                  7    24                       1.09799
   18 Stretch                  7    25                       1.09676
   19 Stretch                  8     9                       1.53533
   20 Stretch                  8    26                       1.09692
   21 Stretch                  8    27                       1.09652
   22 Stretch                  9    10                       1.54480
   23 Stretch                  9    18                       1.53059
   24 Stretch                  9    28                       1.09937
   25 Stretch                 10    11                       1.54980
   26 Stretch                 10    29                       1.10076
   27 Stretch                 11    12                       1.54010
   28 Stretch                 11    30                       1.09684
   29 Stretch                 11    31                       1.09984
   30 Stretch                 12    13                       1.54972
   31 Stretch                 12    32                       1.09694
   32 Stretch                 12    33                       1.09817
   33 Stretch                 13    14                       1.42437
   34 Stretch                 13    15                       1.52660
   35 Stretch                 13    19                       1.42919
   36 Stretch                 15    34                       1.09651
   37 Stretch                 15    35                       1.09517
   38 Stretch                 15    36                       1.09513
   39 Stretch                 17    37                       1.09587
   40 Stretch                 17    38                       1.09431
   41 Stretch                 17    39                       1.09141
   42 Stretch                 18    40                       1.09230
   43 Stretch                 18    41                       1.09379
   44 Stretch                 18    42                       1.09591
   45 Stretch                 19    20                       1.45262
   46 Bend                     1     2     3               115.90181
   47 Bend                     1     6     5               110.11055
   48 Bend                     1     6    10               107.64480
   49 Bend                     1     6    20               113.68184
   50 Bend                     1    14    13               111.23071
   51 Bend                     2     1     6               112.04234
   52 Bend                     2     1    14               111.27931
   53 Bend                     2     1    21               105.24738
   54 Bend                     2     3     4               116.61521
   55 Bend                     2     3    16               121.30853
   56 Bend                     3     4     5               109.47851
   57 Bend                     3     4    17               111.97277
   58 Bend                     3     4    22               104.61098
   59 Bend                     4     3    16               122.06871
   60 Bend                     4     5     6               113.11792
   61 Bend                     4     5     7               115.01350
   62 Bend                     4     5    23               102.89041
   63 Bend                     4    17    37               110.52751
   64 Bend                     4    17    38               110.80096
   65 Bend                     4    17    39               113.10338
   66 Bend                     5     4    17               117.02915
   67 Bend                     5     4    22               106.14302
   68 Bend                     5     6    10               115.81704
   69 Bend                     5     6    20               103.70095
   70 Bend                     5     7     8               115.55348
   71 Bend                     5     7    24               108.00411
   72 Bend                     5     7    25               110.28712
   73 Bend                     6     1    14               114.28888
   74 Bend                     6     1    21               110.01309
   75 Bend                     6     5     7               114.86291
   76 Bend                     6     5    23               105.84102
   77 Bend                     6    10     9               114.01765
   78 Bend                     6    10    11               113.43462
   79 Bend                     6    10    29               106.76683
   80 Bend                     6    20    19               109.06010
   81 Bend                     7     5    23               103.31732
   82 Bend                     7     8     9               113.35770
   83 Bend                     7     8    26               109.23788
   84 Bend                     7     8    27               109.17700
   85 Bend                     8     7    24               107.82821
   86 Bend                     8     7    25               109.40755
   87 Bend                     8     9    10               108.70581
   88 Bend                     8     9    18               111.88715
   89 Bend                     8     9    28               106.70669
   90 Bend                     9     8    26               109.88443
   91 Bend                     9     8    27               108.95845
   92 Bend                     9    10    11               113.33759
   93 Bend                     9    10    29               103.52076
   94 Bend                     9    18    40               113.01092
   95 Bend                     9    18    41               111.36446
   96 Bend                     9    18    42               109.98710
   97 Bend                    10     6    20               105.97369
   98 Bend                    10     9    18               115.72034
   99 Bend                    10     9    28               107.27423
  100 Bend                    10    11    12               118.14231
  101 Bend                    10    11    30               110.56997
  102 Bend                    10    11    31               107.01256
  103 Bend                    11    10    29               104.51632
  104 Bend                    11    12    13               115.44632
  105 Bend                    11    12    32               109.67841
  106 Bend                    11    12    33               105.89249
  107 Bend                    12    11    30               109.06698
  108 Bend                    12    11    31               106.59891
  109 Bend                    12    13    14               111.01029
  110 Bend                    12    13    15               110.23073
  111 Bend                    12    13    19               111.96555
  112 Bend                    13    12    32               109.92053
  113 Bend                    13    12    33               109.20468
  114 Bend                    13    15    34               110.44167
  115 Bend                    13    15    35               111.45954
  116 Bend                    13    15    36               111.28126
  117 Bend                    13    19    20               107.29053
  118 Bend                    14     1    21               103.20618
  119 Bend                    14    13    15               107.59494
  120 Bend                    14    13    19               109.37825
  121 Bend                    15    13    19               106.46817
  122 Bend                    17     4    22               106.65259
  123 Bend                    18     9    28               106.04237
  124 Bend                    24     7    25               105.21586
  125 Bend                    26     8    27               105.95647
  126 Bend                    30    11    31               104.48970
  127 Bend                    32    12    33               106.23700
  128 Bend                    34    15    35               107.04816
  129 Bend                    34    15    36               107.20045
  130 Bend                    35    15    36               109.22858
  131 Bend                    37    17    38               107.34894
  132 Bend                    37    17    39               106.96203
  133 Bend                    38    17    39               107.84849
  134 Bend                    40    18    41               108.11292
  135 Bend                    40    18    42               106.99104
  136 Bend                    41    18    42               107.10863
  137 Torsion                  1     2     3     4         -26.40760
  138 Torsion                  1     2     3    16         154.57181
  139 Torsion                  1     6     5     4         -21.33627
  140 Torsion                  1     6     5     7        -156.12880
  141 Torsion                  1     6     5    23          90.58136
  142 Torsion                  1     6    10     9         167.90406
  143 Torsion                  1     6    10    11         -60.34957
  144 Torsion                  1     6    10    29          54.22733
  145 Torsion                  1     6    20    19           5.22458
  146 Torsion                  1    14    13    12         -88.78228
  147 Torsion                  1    14    13    15         150.52683
  148 Torsion                  1    14    13    19          35.26243
  149 Torsion                  2     1     6     5         -34.33926
  150 Torsion                  2     1     6    10        -161.43422
  151 Torsion                  2     1     6    20          81.51092
  152 Torsion                  2     1    14    13        -104.56702
  153 Torsion                  2     3     4     5         -31.33792
  154 Torsion                  2     3     4    17         100.15257
  155 Torsion                  2     3     4    22        -144.72708
  156 Torsion                  3     2     1     6          62.34951
  157 Torsion                  3     2     1    14        -168.30954
  158 Torsion                  3     2     1    21         -57.19227
  159 Torsion                  3     4     5     6          54.39606
  160 Torsion                  3     4     5     7        -170.88203
  161 Torsion                  3     4     5    23         -59.31817
  162 Torsion                  3     4    17    37          48.27810
  163 Torsion                  3     4    17    38         167.14977
  164 Torsion                  3     4    17    39         -71.61714
  165 Torsion                  4     5     6    10         101.05703
  166 Torsion                  4     5     6    20        -143.30995
  167 Torsion                  4     5     7     8         -97.33429
  168 Torsion                  4     5     7    24         141.85384
  169 Torsion                  4     5     7    25          27.37491
  170 Torsion                  5     4     3    16         147.67462
  171 Torsion                  5     4    17    37         175.83149
  172 Torsion                  5     4    17    38         -65.29684
  173 Torsion                  5     4    17    39          55.93625
  174 Torsion                  5     6     1    14        -162.09343
  175 Torsion                  5     6     1    21          82.36790
  176 Torsion                  5     6    10     9          44.21435
  177 Torsion                  5     6    10    11         175.96072
  178 Torsion                  5     6    10    29         -69.46238
  179 Torsion                  5     6    20    19         124.78692
  180 Torsion                  5     7     8     9         -49.96856
  181 Torsion                  5     7     8    26        -172.86408
  182 Torsion                  5     7     8    27          71.69103
  183 Torsion                  6     1    14    13          23.57574
  184 Torsion                  6     5     4    17         -74.35878
  185 Torsion                  6     5     4    22         166.78728
  186 Torsion                  6     5     7     8          36.59246
  187 Torsion                  6     5     7    24         -84.21940
  188 Torsion                  6     5     7    25         161.30167
  189 Torsion                  6    10     9     8         -54.86202
  190 Torsion                  6    10     9    18          72.00454
  191 Torsion                  6    10     9    28        -169.89462
  192 Torsion                  6    10    11    12         -24.40918
  193 Torsion                  6    10    11    30        -151.02416
  194 Torsion                  6    10    11    31          95.75366
  195 Torsion                  6    20    19    13          53.41941
  196 Torsion                  7     5     4    17          60.36313
  197 Torsion                  7     5     4    22         -58.49081
  198 Torsion                  7     5     6    10         -33.73550
  199 Torsion                  7     5     6    20          81.89752
  200 Torsion                  7     8     9    10          57.75029
  201 Torsion                  7     8     9    18         -71.28494
  202 Torsion                  7     8     9    28         173.15114
  203 Torsion                  8     7     5    23         151.35494
  204 Torsion                  8     9    10    11         173.34464
  205 Torsion                  8     9    10    29          60.73083
  206 Torsion                  8     9    18    40          59.44493
  207 Torsion                  8     9    18    41        -178.62902
  208 Torsion                  8     9    18    42         -60.04705
  209 Torsion                  9     8     7    24          70.93848
  210 Torsion                  9     8     7    25        -175.13226
  211 Torsion                  9    10     6    20         -70.12664
  212 Torsion                  9    10    11    12         107.66941
  213 Torsion                  9    10    11    30         -18.94557
  214 Torsion                  9    10    11    31        -132.16776
  215 Torsion                 10     6     1    14          70.81162
  216 Torsion                 10     6     1    21         -44.72705
  217 Torsion                 10     6     5    23        -147.02535
  218 Torsion                 10     6    20    19        -112.79850
  219 Torsion                 10     9     8    26        -179.71180
  220 Torsion                 10     9     8    27         -64.03151
  221 Torsion                 10     9    18    40         -65.80534
  222 Torsion                 10     9    18    41          56.12070
  223 Torsion                 10     9    18    42         174.70268
  224 Torsion                 10    11    12    13          47.46710
  225 Torsion                 10    11    12    32         -77.34537
  226 Torsion                 10    11    12    33         168.41350
  227 Torsion                 11    10     6    20          61.61972
  228 Torsion                 11    10     9    18         -59.78881
  229 Torsion                 11    10     9    28          58.31203
  230 Torsion                 11    12    13    14          31.36509
  231 Torsion                 11    12    13    15         150.48563
  232 Torsion                 11    12    13    19         -91.19342
  233 Torsion                 12    11    10    29        -140.32252
  234 Torsion                 12    13    15    34         178.93892
  235 Torsion                 12    13    15    35         -62.19921
  236 Torsion                 12    13    15    36          60.00095
  237 Torsion                 12    13    19    20          43.71601
  238 Torsion                 13    12    11    30         174.80157
  239 Torsion                 13    12    11    31         -72.90979
  240 Torsion                 13    14     1    21         143.01947
  241 Torsion                 14     1     6    20         -46.24324
  242 Torsion                 14    13    12    32         156.05191
  243 Torsion                 14    13    12    33         -87.76975
  244 Torsion                 14    13    15    34         -59.88075
  245 Torsion                 14    13    15    35          58.98112
  246 Torsion                 14    13    15    36        -178.81872
  247 Torsion                 14    13    19    20         -79.76618
  248 Torsion                 15    13    12    32         -84.82755
  249 Torsion                 15    13    12    33          31.35079
  250 Torsion                 15    13    19    20         164.24978
  251 Torsion                 16     3     4    17         -80.83489
  252 Torsion                 16     3     4    22          34.28546
  253 Torsion                 17     4     5    23         171.92699
  254 Torsion                 18     9     8    26          51.25297
  255 Torsion                 18     9     8    27         166.93326
  256 Torsion                 18     9    10    29        -172.40262
  257 Torsion                 19    13    12    32          33.49341
  258 Torsion                 19    13    12    33         149.67175
  259 Torsion                 19    13    15    34          57.29503
  260 Torsion                 19    13    15    35         176.15690
  261 Torsion                 19    13    15    36         -61.64294
  262 Torsion                 20     6     1    21        -161.78191
  263 Torsion                 20     6     5    23         -31.39233
  264 Torsion                 20     6    10    29         176.19662
  265 Torsion                 22     4     5    23          53.07305
  266 Torsion                 22     4    17    37         -65.58828
  267 Torsion                 22     4    17    38          53.28339
  268 Torsion                 22     4    17    39         174.51648
  269 Torsion                 23     5     7    24          30.54307
  270 Torsion                 23     5     7    25         -83.93585
  271 Torsion                 24     7     8    26         -51.95704
  272 Torsion                 24     7     8    27        -167.40193
  273 Torsion                 25     7     8    26          61.97222
  274 Torsion                 25     7     8    27         -53.47267
  275 Torsion                 26     8     9    28         -64.31096
  276 Torsion                 27     8     9    28          51.36934
  277 Torsion                 28     9    10    29         -54.30178
  278 Torsion                 28     9    18    40         175.41326
  279 Torsion                 28     9    18    41         -62.66070
  280 Torsion                 28     9    18    42          55.92128
  281 Torsion                 29    10    11    30          93.06250
  282 Torsion                 29    10    11    31         -20.15969
  283 Torsion                 30    11    12    32          49.98910
  284 Torsion                 30    11    12    33         -64.25202
  285 Torsion                 31    11    12    32         162.27773
  286 Torsion                 31    11    12    33          48.03661


            XYZ format geometry
            -------------------
    42
 geometry
 C                    -1.21026923    -0.13829343     0.58184000
 O                    -2.10492925    -1.03468258    -0.08500622
 C                    -1.70738506    -2.33202826    -0.14803164
 C                    -0.20350525    -2.58951766    -0.10072045
 C                     0.53969680    -1.41083414    -0.75370668
 C                     0.16847606    -0.04468197    -0.13846366
 C                     2.04646245    -1.63333697    -0.97388200
 C                     2.96094373    -1.04680229     0.09549718
 C                     2.65771729     0.42377791     0.41595038
 C                     1.18563379     0.53853256     0.87006545
 C                     0.80824060     1.95337663     1.37769217
 C                    -0.09703875     2.82650899     0.48885447
 C                    -1.35792346     2.12197501    -0.07276776
 O                    -1.83247282     1.12799785     0.83036697
 C                    -2.48188833     3.13473958    -0.27652040
 O                    -2.52131363    -3.24374738    -0.25618768
 C                     0.25811289    -3.01557341     1.28601901
 C                     3.07523441     1.35426532    -0.72535586
 O                    -1.11360405     1.52576164    -1.34847149
 O                     0.17195117     0.85376077    -1.27188700
 H                    -1.08080714    -0.55494370     1.58647053
 H                    -0.04888956    -3.45380444    -0.76388581
 H                     0.13154143    -1.40026251    -1.77971613
 H                     2.31957980    -1.17940758    -1.93562368
 H                     2.26003667    -2.70288416    -1.08940924
 H                     4.00487947    -1.15129309    -0.22469304
 H                     2.86670713    -1.63830522     1.01397692
 H                     3.28668604     0.69611584     1.27550769
 H                     1.14291857    -0.09715277     1.76770404
 H                     1.70899125     2.52183120     1.63953617
 H                     0.27850190     1.82197240     2.33255280
 H                     0.49156772     3.25093754    -0.33374765
 H                    -0.40564033     3.67431050     1.11493140
 H                    -3.36977119     2.64311544    -0.69160331
 H                    -2.78297982     3.59505849     0.67050520
 H                    -2.18696233     3.91940566    -0.98124512
 H                    -0.38715179    -3.80949692     1.67875511
 H                     1.27790569    -3.41098227     1.25169203
 H                     0.23930394    -2.20136949     2.01258442
 H                     2.57172768     1.12680754    -1.66761911
 H                     2.87768168     2.40132455    -0.47835313
 H                     4.15207417     1.26365343    -0.90765804

 ==============================================================================
                                internuclear distances
 ------------------------------------------------------------------------------
       center one      |      center two      | atomic units |  angstroms
 ------------------------------------------------------------------------------
    2 O                |   1 C                |     2.70476  |     1.43130
    3 C                |   2 O                |     2.56691  |     1.35835
    4 C                |   3 C                |     2.88466  |     1.52650
    5 C                |   4 C                |     2.90799  |     1.53884
    6 C                |   1 C                |     2.94491  |     1.55838
    6 C                |   5 C                |     2.91698  |     1.54360
    7 C                |   5 C                |     2.90817  |     1.53894
    8 C                |   7 C                |     2.88075  |     1.52442
    9 C                |   8 C                |     2.90136  |     1.53533
   10 C                |   6 C                |     2.92259  |     1.54657
   10 C                |   9 C                |     2.91926  |     1.54480
   11 C                |  10 C                |     2.92871  |     1.54980
   12 C                |  11 C                |     2.91038  |     1.54010
   13 C                |  12 C                |     2.92854  |     1.54972
   14 O                |   1 C                |     2.70726  |     1.43262
   14 O                |  13 C                |     2.69168  |     1.42437
   15 C                |  13 C                |     2.88485  |     1.52660
   16 O                |   3 C                |     2.31860  |     1.22695
   17 C                |   4 C                |     2.87689  |     1.52239
   18 C                |   9 C                |     2.89240  |     1.53059
   19 O                |  13 C                |     2.70078  |     1.42919
   20 O                |   6 C                |     2.73316  |     1.44633
   21 H                |   1 C                |     2.06978  |     1.09528
   22 H                |   4 C                |     2.07929  |     1.10031
   23 H                |   5 C                |     2.08676  |     1.10426
   24 H                |   7 C                |     2.07491  |     1.09799
   25 H                |   7 C                |     2.07258  |     1.09676
   26 H                |   8 C                |     2.07289  |     1.09692
   27 H                |   8 C                |     2.07213  |     1.09652
   28 H                |   9 C                |     2.07750  |     1.09937
   29 H                |  10 C                |     2.08014  |     1.10076
   30 H                |  11 C                |     2.07272  |     1.09684
   31 H                |  11 C                |     2.07840  |     1.09984
   32 H                |  12 C                |     2.07291  |     1.09694
   33 H                |  12 C                |     2.07524  |     1.09817
   34 H                |  15 C                |     2.07209  |     1.09651
   35 H                |  15 C                |     2.06958  |     1.09517
   36 H                |  15 C                |     2.06950  |     1.09513
   37 H                |  17 C                |     2.07089  |     1.09587
   38 H                |  17 C                |     2.06794  |     1.09431
   39 H                |  17 C                |     2.06247  |     1.09141
   40 H                |  18 C                |     2.06414  |     1.09230
   41 H                |  18 C                |     2.06696  |     1.09379
   42 H                |  18 C                |     2.07098  |     1.09591
 ------------------------------------------------------------------------------
                         number of included internuclear distances:         44
 ==============================================================================


 ==============================================================================
                                 internuclear angles
 ------------------------------------------------------------------------------
        center 1       |       center 2       |       center 3       |  degrees
 ------------------------------------------------------------------------------
    2 O                |   1 C                |   6 C                |   112.04
    2 O                |   1 C                |  14 O                |   111.28
    2 O                |   1 C                |  21 H                |   105.25
    6 C                |   1 C                |  14 O                |   114.29
    6 C                |   1 C                |  21 H                |   110.01
   14 O                |   1 C                |  21 H                |   103.21
    1 C                |   2 O                |   3 C                |   115.90
    2 O                |   3 C                |   4 C                |   116.62
    2 O                |   3 C                |  16 O                |   121.31
    4 C                |   3 C                |  16 O                |   122.07
    3 C                |   4 C                |   5 C                |   109.48
    3 C                |   4 C                |  17 C                |   111.97
    3 C                |   4 C                |  22 H                |   104.61
    5 C                |   4 C                |  17 C                |   117.03
    5 C                |   4 C                |  22 H                |   106.14
   17 C                |   4 C                |  22 H                |   106.65
    4 C                |   5 C                |   6 C                |   113.12
    4 C                |   5 C                |   7 C                |   115.01
    4 C                |   5 C                |  23 H                |   102.89
    6 C                |   5 C                |   7 C                |   114.86
    6 C                |   5 C                |  23 H                |   105.84
    7 C                |   5 C                |  23 H                |   103.32
    1 C                |   6 C                |   5 C                |   110.11
    1 C                |   6 C                |  10 C                |   107.64
    1 C                |   6 C                |  20 O                |   113.68
    5 C                |   6 C                |  10 C                |   115.82
    5 C                |   6 C                |  20 O                |   103.70
   10 C                |   6 C                |  20 O                |   105.97
    5 C                |   7 C                |   8 C                |   115.55
    5 C                |   7 C                |  24 H                |   108.00
    5 C                |   7 C                |  25 H                |   110.29
    8 C                |   7 C                |  24 H                |   107.83
    8 C                |   7 C                |  25 H                |   109.41
   24 H                |   7 C                |  25 H                |   105.22
    7 C                |   8 C                |   9 C                |   113.36
    7 C                |   8 C                |  26 H                |   109.24
    7 C                |   8 C                |  27 H                |   109.18
    9 C                |   8 C                |  26 H                |   109.88
    9 C                |   8 C                |  27 H                |   108.96
   26 H                |   8 C                |  27 H                |   105.96
    8 C                |   9 C                |  10 C                |   108.71
    8 C                |   9 C                |  18 C                |   111.89
    8 C                |   9 C                |  28 H                |   106.71
   10 C                |   9 C                |  18 C                |   115.72
   10 C                |   9 C                |  28 H                |   107.27
   18 C                |   9 C                |  28 H                |   106.04
    6 C                |  10 C                |   9 C                |   114.02
    6 C                |  10 C                |  11 C                |   113.43
    6 C                |  10 C                |  29 H                |   106.77
    9 C                |  10 C                |  11 C                |   113.34
    9 C                |  10 C                |  29 H                |   103.52
   11 C                |  10 C                |  29 H                |   104.52
   10 C                |  11 C                |  12 C                |   118.14
   10 C                |  11 C                |  30 H                |   110.57
   10 C                |  11 C                |  31 H                |   107.01
   12 C                |  11 C                |  30 H                |   109.07
   12 C                |  11 C                |  31 H                |   106.60
   30 H                |  11 C                |  31 H                |   104.49
   11 C                |  12 C                |  13 C                |   115.45
   11 C                |  12 C                |  32 H                |   109.68
   11 C                |  12 C                |  33 H                |   105.89
   13 C                |  12 C                |  32 H                |   109.92
   13 C                |  12 C                |  33 H                |   109.20
   32 H                |  12 C                |  33 H                |   106.24
   12 C                |  13 C                |  14 O                |   111.01
   12 C                |  13 C                |  15 C                |   110.23
   12 C                |  13 C                |  19 O                |   111.97
   14 O                |  13 C                |  15 C                |   107.59
   14 O                |  13 C                |  19 O                |   109.38
   15 C                |  13 C                |  19 O                |   106.47
    1 C                |  14 O                |  13 C                |   111.23
   13 C                |  15 C                |  34 H                |   110.44
   13 C                |  15 C                |  35 H                |   111.46
   13 C                |  15 C                |  36 H                |   111.28
   34 H                |  15 C                |  35 H                |   107.05
   34 H                |  15 C                |  36 H                |   107.20
   35 H                |  15 C                |  36 H                |   109.23
    4 C                |  17 C                |  37 H                |   110.53
    4 C                |  17 C                |  38 H                |   110.80
    4 C                |  17 C                |  39 H                |   113.10
   37 H                |  17 C                |  38 H                |   107.35
   37 H                |  17 C                |  39 H                |   106.96
   38 H                |  17 C                |  39 H                |   107.85
    9 C                |  18 C                |  40 H                |   113.01
    9 C                |  18 C                |  41 H                |   111.36
    9 C                |  18 C                |  42 H                |   109.99
   40 H                |  18 C                |  41 H                |   108.11
   40 H                |  18 C                |  42 H                |   106.99
   41 H                |  18 C                |  42 H                |   107.11
 ------------------------------------------------------------------------------
                            number of included internuclear angles:         89
 ==============================================================================


 Summary of "ao basis" -> "" (cartesian)
 ------------------------------------------------------------------------------
       Tag                 Description            Shells   Functions and Types
 ---------------- ------------------------------  ------  ---------------------
 *                           6-31G*                   on all atoms 


                              NWChem Property Module
                              ----------------------


                                     molecule

  itol2e modified to match energy
  convergence criterion.

                                 NWChem DFT Module
                                 -----------------


                                     molecule


                      Basis "ao basis" -> "ao basis" (cartesian)
                      -----
  C (Carbon)
  ----------
            Exponent  Coefficients 
       -------------- ---------------------------------------------------------
  1 S  3.04752490E+03  0.001835
  1 S  4.57369510E+02  0.014037
  1 S  1.03948690E+02  0.068843
  1 S  2.92101550E+01  0.232184
  1 S  9.28666300E+00  0.467941
  1 S  3.16392700E+00  0.362312

  2 S  7.86827240E+00 -0.119332
  2 S  1.88128850E+00 -0.160854
  2 S  5.44249300E-01  1.143456

  3 P  7.86827240E+00  0.068999
  3 P  1.88128850E+00  0.316424
  3 P  5.44249300E-01  0.744308

  4 S  1.68714400E-01  1.000000

  5 P  1.68714400E-01  1.000000

  6 D  8.00000000E-01  1.000000

  O (Oxygen)
  ----------
            Exponent  Coefficients 
       -------------- ---------------------------------------------------------
  1 S  5.48467170E+03  0.001831
  1 S  8.25234950E+02  0.013950
  1 S  1.88046960E+02  0.068445
  1 S  5.29645000E+01  0.232714
  1 S  1.68975700E+01  0.470193
  1 S  5.79963530E+00  0.358521

  2 S  1.55396160E+01 -0.110778
  2 S  3.59993360E+00 -0.148026
  2 S  1.01376180E+00  1.130767

  3 P  1.55396160E+01  0.070874
  3 P  3.59993360E+00  0.339753
  3 P  1.01376180E+00  0.727159

  4 S  2.70005800E-01  1.000000

  5 P  2.70005800E-01  1.000000

  6 D  8.00000000E-01  1.000000

  H (Hydrogen)
  ------------
            Exponent  Coefficients 
       -------------- ---------------------------------------------------------
  1 S  1.87311370E+01  0.033495
  1 S  2.82539370E+00  0.234727
  1 S  6.40121700E-01  0.813757

  2 S  1.61277800E-01  1.000000


 Summary of "ao basis" -> "ao basis" (cartesian)
 ------------------------------------------------------------------------------
       Tag                 Description            Shells   Functions and Types
 ---------------- ------------------------------  ------  ---------------------
 C                           6-31G*                  6       15   3s2p1d
 O                           6-31G*                  6       15   3s2p1d
 H                           6-31G*                  2        2   2s


 Summary of "ao basis" -> "ao basis" (cartesian)
 ------------------------------------------------------------------------------
       Tag                 Description            Shells   Functions and Types
 ---------------- ------------------------------  ------  ---------------------
 C                           6-31G*                  6       15   3s2p1d
 O                           6-31G*                  6       15   3s2p1d
 H                           6-31G*                  2        2   2s


  Caching 1-el integrals 
  itol2e modified to match energy
  convergence criterion.

            General Information
            -------------------
          SCF calculation type: DFT
          Wavefunction type:  closed shell.
          No. of atoms     :    42
          No. of electrons :   152
           Alpha electrons :    76
            Beta electrons :    76
          Charge           :     0
          Spin multiplicity:     1
          Use of symmetry is: off; symmetry adaption is: off
          Maximum number of iterations:  30
          AO basis - number of functions:   344
                     number of shells:   164
          Convergence on energy requested: 1.00D-07
          Convergence on density requested: 1.00D-05
          Convergence on gradient requested: 5.00D-04

              XC Information
              --------------
                         B3LYP Method XC Potential
                     Hartree-Fock (Exact) Exchange  0.200          
                        Slater Exchange Functional  0.800 local    
                    Becke 1988 Exchange Functional  0.720 non-local
              Lee-Yang-Parr Correlation Functional  0.810          
                  VWN I RPA Correlation Functional  0.190 local    

             Grid Information
             ----------------
          Grid used for XC integration:  fine      
          Radial quadrature: Mura-Knowles        
          Angular quadrature: Lebedev. 
          Tag              B.-S. Rad. Rad. Pts. Rad. Cut. Ang. Pts.
          ---              ---------- --------- --------- ---------
          C                   0.70       70          15.0       590
          O                   0.60       70          13.0       590
          H                   0.35       60          14.0       590
          Grid pruning is: on 
          Number of quadrature shells:  2720
          Spatial weights used:  Erf1

          Convergence Information
          -----------------------
          Convergence aids based upon iterative change in 
          total energy or number of iterations. 
          Levelshifting, if invoked, occurs when the 
          HOMO/LUMO gap drops below (HL_TOL): 1.00D-02
          DIIS, if invoked, will attempt to extrapolate 
          using up to (NFOCK): 10 stored Fock matrices.

                    Damping( 0%)  Levelshifting(0.5)       DIIS
                  --------------- ------------------- ---------------
          dE  on:    start            ASAP                start   
          dE off:    2 iters         30 iters            30 iters 


      Screening Tolerance Information
      -------------------------------
          Density screening/tol_rho: 1.00D-11
          AO Gaussian exp screening on grid/accAOfunc:  16
          CD Gaussian exp screening on grid/accCDfunc:  20
          XC Gaussian exp screening on grid/accXCfunc:  20
          Schwarz screening/accCoul: 1.00D-08


      Superposition of Atomic Density Guess
      -------------------------------------

 Sum of atomic energies:        -949.63668925

      Non-variational initial energy
      ------------------------------

 Total energy =    -962.409829
 1-e energy   =   -5001.196569
 2-e energy   =    2175.242538
 HOMO         =      -0.274878
 LUMO         =       0.007467

   Time after variat. SCF:      7.1
   Time prior to 1st pass:      7.1

 Grid_pts file          = ./molecule.gridpts.0
 Record size in doubles =  12289        No. of grid_pts per rec  =   3070
 Max. records in memory =     97        Max. recs in file   =     21258

 Grid integrated density:     151.999979876309
 Requested integration accuracy:   0.10E-06

           Memory utilization after 1st SCF pass: 
           Heap Space remaining (MW):       11.89            11893134
          Stack Space remaining (MW):       13.10            13103364

   convergence    iter        energy       DeltaE   RMS-Dens  Diis-err    time
 ---------------- ----- ----------------- --------- --------- ---------  ------
 d= 0,ls=0.0,diis     1   -960.4513765765 -2.82D+03  9.24D-03  3.97D+00    51.2
 Grid integrated density:     151.999982239984
 Requested integration accuracy:   0.10E-06
 d= 0,ls=0.0,diis     2   -959.8862819632  5.65D-01  7.13D-03  9.80D+00    90.6
 Grid integrated density:     151.999984115040
 Requested integration accuracy:   0.10E-06
 d= 0,ls=0.0,diis     3   -960.7822361372 -8.96D-01  2.16D-03  8.10D-01   129.6
 Grid integrated density:     151.999983360629
 Requested integration accuracy:   0.10E-06
 d= 0,ls=0.0,diis     4   -960.8389735655 -5.67D-02  9.62D-04  2.36D-01   169.2
 Grid integrated density:     151.999983796938
 Requested integration accuracy:   0.10E-06
 d= 0,ls=0.0,diis     5   -960.8599193474 -2.09D-02  2.44D-04  1.12D-02   208.3
 Grid integrated density:     151.999981150452
 Requested integration accuracy:   0.10E-06
  Resetting Diis
 d= 0,ls=0.0,diis     6   -960.8608514092 -9.32D-04  9.18D-05  9.29D-04   252.2
 Grid integrated density:     151.999981195436
 Requested integration accuracy:   0.10E-06
 d= 0,ls=0.0,diis     7   -960.8609503823 -9.90D-05  4.75D-05  6.63D-05   296.2
 Grid integrated density:     151.999981194805
 Requested integration accuracy:   0.10E-06
 d= 0,ls=0.0,diis     8   -960.8609383282  1.21D-05  2.86D-05  1.84D-04   340.7
 Grid integrated density:     151.999981195399
 Requested integration accuracy:   0.10E-06
 d= 0,ls=0.0,diis     9   -960.8609576313 -1.93D-05  5.30D-06  5.84D-06   384.7
 Grid integrated density:     151.999981195166
 Requested integration accuracy:   0.10E-06
 d= 0,ls=0.0,diis    10   -960.8609581634 -5.32D-07  1.22D-06  3.32D-07   429.2
 Grid integrated density:     151.999981194504
 Requested integration accuracy:   0.10E-06
 d= 0,ls=0.0,diis    11   -960.8609581947 -3.13D-08  3.60D-07  2.56D-08   473.1


         Total DFT energy =     -960.860958194691
      One electron energy =    -5013.667658805102
           Coulomb energy =     2321.911386448593
    Exchange-Corr. energy =     -132.648888152027
 Nuclear repulsion energy =     1863.544202313844

 Numeric. integr. density =      151.999981194504

     Total iterative time =    466.0s


                       DFT Final Molecular Orbital Analysis
                       ------------------------------------

 Vector   20  Occ=2.000000D+00  E=-1.017517D+01
              MO Center=  3.1D+00,  1.4D+00, -7.3D-01, r^2= 2.8D-02
   Bfn.  Coefficient  Atom+Function         Bfn.  Coefficient  Atom+Function  
  ----- ------------  ---------------      ----- ------------  ---------------
   256      0.992922  18 C  s         

 Vector   21  Occ=2.000000D+00  E=-1.145845D+00
              MO Center= -7.5D-01,  1.1D+00, -8.0D-01, r^2= 1.8D+00
   Bfn.  Coefficient  Atom+Function         Bfn.  Coefficient  Atom+Function  
  ----- ------------  ---------------      ----- ------------  ---------------
   272      0.289372  19 O  s               276      0.283996  19 O  s         
   287      0.270940  20 O  s               291      0.249145  20 O  s         
   201      0.160223  14 O  s         

 Vector   22  Occ=2.000000D+00  E=-1.105097D+00
              MO Center= -1.8D+00, -1.0D+00, -1.3D-01, r^2= 2.2D+00
   Bfn.  Coefficient  Atom+Function         Bfn.  Coefficient  Atom+Function  
  ----- ------------  ---------------      ----- ------------  ---------------
    21      0.379537   2 O  s                17      0.357719   2 O  s         
    32      0.181601   3 C  s                16     -0.165425   2 O  s         

 Vector   23  Occ=2.000000D+00  E=-1.054579D+00
              MO Center= -1.6D+00,  4.9D-01,  3.0D-01, r^2= 3.3D+00
   Bfn.  Coefficient  Atom+Function         Bfn.  Coefficient  Atom+Function  
  ----- ------------  ---------------      ----- ------------  ---------------
   201      0.418494  14 O  s               197      0.369393  14 O  s         
   291     -0.174255  20 O  s               196     -0.171982  14 O  s         
   287     -0.151920  20 O  s         

 Vector   24  Occ=2.000000D+00  E=-1.009481D+00
              MO Center= -2.1D+00, -2.3D+00, -1.4D-01, r^2= 2.5D+00
   Bfn.  Coefficient  Atom+Function         Bfn.  Coefficient  Atom+Function  
  ----- ------------  ---------------      ----- ------------  ---------------
   231      0.383998  16 O  s               227      0.370894  16 O  s         
    21     -0.236220   2 O  s                17     -0.209395   2 O  s         
    34     -0.192705   3 C  py              226     -0.172633  16 O  s         

 Vector   25  Occ=2.000000D+00  E=-9.427397D-01
              MO Center= -4.8D-01,  9.1D-01, -7.7D-01, r^2= 2.5D+00
   Bfn.  Coefficient  Atom+Function         Bfn.  Coefficient  Atom+Function  
  ----- ------------  ---------------      ----- ------------  ---------------
   276      0.352112  19 O  s               291     -0.311795  20 O  s         
   272      0.296604  19 O  s               287     -0.252688  20 O  s         
    77     -0.173438   6 C  s         

 Vector   26  Occ=2.000000D+00  E=-8.529571D-01
              MO Center=  9.9D-01, -4.0D-01, -5.5D-02, r^2= 5.3D+00
   Bfn.  Coefficient  Atom+Function         Bfn.  Coefficient  Atom+Function  
  ----- ------------  ---------------      ----- ------------  ---------------
   291      0.174028  20 O  s                62     -0.155872   5 C  s         

 Vector   27  Occ=2.000000D+00  E=-8.214024D-01
              MO Center=  6.3D-01, -6.6D-01,  2.9D-01, r^2= 6.3D+00
   Bfn.  Coefficient  Atom+Function         Bfn.  Coefficient  Atom+Function  
  ----- ------------  ---------------      ----- ------------  ---------------
    47      0.204462   4 C  s                51      0.172914   4 C  s         

 Vector   28  Occ=2.000000D+00  E=-7.968726D-01
              MO Center=  7.2D-01,  9.3D-01,  2.4D-01, r^2= 7.6D+00
   Bfn.  Coefficient  Atom+Function         Bfn.  Coefficient  Atom+Function  
  ----- ------------  ---------------      ----- ------------  ---------------
   167      0.190328  12 C  s               107     -0.160251   8 C  s         

 Vector   29  Occ=2.000000D+00  E=-7.742700D-01
              MO Center= -3.8D-01,  6.1D-01,  1.1D-01, r^2= 6.4D+00
   Bfn.  Coefficient  Atom+Function         Bfn.  Coefficient  Atom+Function  
  ----- ------------  ---------------      ----- ------------  ---------------
     2      0.191564   1 C  s               291     -0.180389  20 O  s         
   276      0.166537  19 O  s         

 Vector   30  Occ=2.000000D+00  E=-7.570088D-01
              MO Center=  5.3D-01, -9.2D-01,  6.4D-02, r^2= 7.1D+00
   Bfn.  Coefficient  Atom+Function         Bfn.  Coefficient  Atom+Function  
  ----- ------------  ---------------      ----- ------------  ---------------
   242      0.186762  17 C  s               246      0.168981  17 C  s         

 Vector   31  Occ=2.000000D+00  E=-7.338844D-01
              MO Center=  1.0D-01,  1.4D+00, -5.9D-03, r^2= 8.5D+00
   Bfn.  Coefficient  Atom+Function         Bfn.  Coefficient  Atom+Function  
  ----- ------------  ---------------      ----- ------------  ---------------
   212      0.202465  15 C  s               216      0.184915  15 C  s         
    92     -0.156880   7 C  s               152     -0.154008  11 C  s         

 Vector   32  Occ=2.000000D+00  E=-7.040667D-01
              MO Center= -1.9D-01, -7.6D-01,  3.0D-01, r^2= 8.4D+00
   Bfn.  Coefficient  Atom+Function         Bfn.  Coefficient  Atom+Function  
  ----- ------------  ---------------      ----- ------------  ---------------
   242      0.182787  17 C  s                 2      0.175328   1 C  s         
   246      0.174086  17 C  s                19      0.156853   2 O  py        

 Vector   33  Occ=2.000000D+00  E=-6.965517D-01
              MO Center=  1.3D+00,  7.8D-01,  2.4D-02, r^2= 6.9D+00
   Bfn.  Coefficient  Atom+Function         Bfn.  Coefficient  Atom+Function  
  ----- ------------  ---------------      ----- ------------  ---------------
   257      0.243605  18 C  s               261      0.225870  18 C  s         
   137     -0.169266  10 C  s               141     -0.153982  10 C  s         

 Vector   34  Occ=2.000000D+00  E=-6.619505D-01
              MO Center= -4.9D-01,  1.3D+00,  1.3D-01, r^2= 7.8D+00
   Bfn.  Coefficient  Atom+Function         Bfn.  Coefficient  Atom+Function  
  ----- ------------  ---------------      ----- ------------  ---------------
   212      0.191761  15 C  s               216      0.187003  15 C  s         
   152      0.152468  11 C  s         

 Vector   35  Occ=2.000000D+00  E=-6.551334D-01
              MO Center=  7.0D-01, -1.4D+00,  1.5D-01, r^2= 7.6D+00
   Bfn.  Coefficient  Atom+Function         Bfn.  Coefficient  Atom+Function  
  ----- ------------  ---------------      ----- ------------  ---------------
   246      0.186179  17 C  s               242      0.181899  17 C  s         

 Vector   36  Occ=2.000000D+00  E=-6.174385D-01
              MO Center=  6.6D-01, -3.3D-01, -9.4D-02, r^2= 7.5D+00
   Bfn.  Coefficient  Atom+Function         Bfn.  Coefficient  Atom+Function  
  ----- ------------  ---------------      ----- ------------  ---------------
    19      0.196817   2 O  py              122      0.153683   9 C  s         

 Vector   37  Occ=2.000000D+00  E=-6.006959D-01
              MO Center=  4.2D-01,  7.4D-01,  4.0D-01, r^2= 6.5D+00
   Bfn.  Coefficient  Atom+Function         Bfn.  Coefficient  Atom+Function  
  ----- ------------  ---------------      ----- ------------  ---------------
   156      0.193105  11 C  s               152      0.179949  11 C  s         

 Vector   38  Occ=2.000000D+00  E=-5.913459D-01
              MO Center= -5.2D-01, -5.5D-01, -1.2D-01, r^2= 7.0D+00
   Bfn.  Coefficient  Atom+Function         Bfn.  Coefficient  Atom+Function  
  ----- ------------  ---------------      ----- ------------  ---------------
    19      0.230815   2 O  py        

 Vector   39  Occ=2.000000D+00  E=-5.623873D-01
              MO Center= -7.9D-01,  8.7D-01, -1.0D-01, r^2= 4.4D+00
   Bfn.  Coefficient  Atom+Function         Bfn.  Coefficient  Atom+Function  
  ----- ------------  ---------------      ----- ------------  ---------------
   199      0.273275  14 O  py              185      0.217086  13 C  pz        
   273      0.166439  19 O  px                4     -0.160627   1 C  py        
   288     -0.156366  20 O  px        

 Vector   40  Occ=2.000000D+00  E=-5.460382D-01
              MO Center=  1.1D+00, -3.0D-01,  7.1D-02, r^2= 7.5D+00
   Bfn.  Coefficient  Atom+Function         Bfn.  Coefficient  Atom+Function  
  ----- ------------  ---------------      ----- ------------  ---------------
   126      0.170092   9 C  s               122      0.157435   9 C  s         

 Vector   41  Occ=2.000000D+00  E=-5.383654D-01
              MO Center= -6.4D-01,  1.5D-01,  2.1D-02, r^2= 6.5D+00
   Bfn.  Coefficient  Atom+Function         Bfn.  Coefficient  Atom+Function  
  ----- ------------  ---------------      ----- ------------  ---------------
     4      0.179090   1 C  py                5     -0.172693   1 C  pz        
    20     -0.168964   2 O  pz              291     -0.152993  20 O  s         

 Vector   42  Occ=2.000000D+00  E=-5.286975D-01
              MO Center= -1.2D-01, -3.5D-02, -2.9D-02, r^2= 7.7D+00
   Bfn.  Coefficient  Atom+Function         Bfn.  Coefficient  Atom+Function  
  ----- ------------  ---------------      ----- ------------  ---------------
   276     -0.166400  19 O  s                48      0.156416   4 C  px        

 Vector   43  Occ=2.000000D+00  E=-4.944812D-01
              MO Center=  1.6D-01, -8.2D-01,  1.7D-01, r^2= 7.1D+00
   Bfn.  Coefficient  Atom+Function         Bfn.  Coefficient  Atom+Function  
  ----- ------------  ---------------      ----- ------------  ---------------
    65      0.162937   5 C  pz               48      0.155749   4 C  px        
   245     -0.152620  17 C  pz        

 Vector   44  Occ=2.000000D+00  E=-4.861582D-01
              MO Center=  9.6D-01,  1.4D-01,  1.8D-01, r^2= 8.3D+00
   Bfn.  Coefficient  Atom+Function         Bfn.  Coefficient  Atom+Function  
  ----- ------------  ---------------      ----- ------------  ---------------
   109     -0.148022   8 C  py               49      0.139555   4 C  py        
   153      0.139306  11 C  px        

 Vector   45  Occ=2.000000D+00  E=-4.819867D-01
              MO Center=  1.1D-01,  6.8D-01, -6.2D-02, r^2= 8.4D+00
   Bfn.  Coefficient  Atom+Function         Bfn.  Coefficient  Atom+Function  
  ----- ------------  ---------------      ----- ------------  ---------------
   289      0.190940  20 O  py              169     -0.164797  12 C  py        
   273      0.165482  19 O  px        

 Vector   46  Occ=2.000000D+00  E=-4.649713D-01
              MO Center=  5.1D-01,  2.0D-02,  1.9D-01, r^2= 8.4D+00
   Bfn.  Coefficient  Atom+Function         Bfn.  Coefficient  Atom+Function  
  ----- ------------  ---------------      ----- ------------  ---------------
   155     -0.164392  11 C  pz              108      0.163063   8 C  px        

 Vector   47  Occ=2.000000D+00  E=-4.571893D-01
              MO Center= -4.6D-01, -1.7D-01, -1.8D-01, r^2= 9.2D+00
   Bfn.  Coefficient  Atom+Function         Bfn.  Coefficient  Atom+Function  
  ----- ------------  ---------------      ----- ------------  ---------------
    20      0.198707   2 O  pz        

 Vector   48  Occ=2.000000D+00  E=-4.527964D-01
              MO Center=  8.5D-01, -7.9D-01,  1.7D-01, r^2= 8.8D+00
   Bfn.  Coefficient  Atom+Function         Bfn.  Coefficient  Atom+Function  
  ----- ------------  ---------------      ----- ------------  ---------------
     6      0.159843   1 C  s               108     -0.152500   8 C  px        

 Vector   49  Occ=2.000000D+00  E=-4.504455D-01
              MO Center=  1.3D-01,  5.3D-01,  1.2D-01, r^2= 9.3D+00
   Bfn.  Coefficient  Atom+Function         Bfn.  Coefficient  Atom+Function  
  ----- ------------  ---------------      ----- ------------  ---------------
   184      0.162436  13 C  py               81      0.160897   6 C  s         

 Vector   50  Occ=2.000000D+00  E=-4.405461D-01
              MO Center= -2.9D-01, -1.8D-01, -5.4D-03, r^2= 1.0D+01
   Bfn.  Coefficient  Atom+Function         Bfn.  Coefficient  Atom+Function  
  ----- ------------  ---------------      ----- ------------  ---------------
   231      0.200768  16 O  s               229     -0.175492  16 O  py        

 Vector   51  Occ=2.000000D+00  E=-4.369406D-01
              MO Center= -2.2D-01, -9.4D-01,  7.6D-02, r^2= 9.4D+00
   Bfn.  Coefficient  Atom+Function         Bfn.  Coefficient  Atom+Function  
  ----- ------------  ---------------      ----- ------------  ---------------
   228      0.189213  16 O  px              231     -0.158648  16 O  s         

 Vector   52  Occ=2.000000D+00  E=-4.305225D-01
              MO Center= -2.1D-01, -6.7D-01,  1.3D-01, r^2= 1.1D+01
   Bfn.  Coefficient  Atom+Function         Bfn.  Coefficient  Atom+Function  
  ----- ------------  ---------------      ----- ------------  ---------------
   229      0.198161  16 O  py              244      0.176617  17 C  py        
   231     -0.164607  16 O  s         

 Vector   53  Occ=2.000000D+00  E=-4.201373D-01
              MO Center= -5.5D-01,  9.9D-01, -2.0D-01, r^2= 7.4D+00
   Bfn.  Coefficient  Atom+Function         Bfn.  Coefficient  Atom+Function  
  ----- ------------  ---------------      ----- ------------  ---------------
   290      0.229440  20 O  pz              275      0.200904  19 O  pz        
   198     -0.191598  14 O  px              215      0.159526  15 C  pz        
   273      0.154941  19 O  px              294      0.153433  20 O  pz        

 Vector   54  Occ=2.000000D+00  E=-4.148994D-01
              MO Center= -1.6D-01, -1.4D+00,  6.0D-01, r^2= 9.1D+00
   Bfn.  Coefficient  Atom+Function         Bfn.  Coefficient  Atom+Function  
  ----- ------------  ---------------      ----- ------------  ---------------
   243      0.281051  17 C  px              335      0.191900  38 H  s         
    18      0.183172   2 O  px              336      0.153476  38 H  s         
    20      0.150125   2 O  pz        

 Vector   55  Occ=2.000000D+00  E=-4.089238D-01
              MO Center= -4.1D-01, -1.5D-01,  7.1D-02, r^2= 9.0D+00
   Bfn.  Coefficient  Atom+Function         Bfn.  Coefficient  Atom+Function  
  ----- ------------  ---------------      ----- ------------  ---------------
   213      0.153151  15 C  px        

 Vector   56  Occ=2.000000D+00  E=-4.037154D-01
              MO Center=  3.7D-01,  9.7D-01, -1.8D-01, r^2= 8.9D+00
   Bfn.  Coefficient  Atom+Function         Bfn.  Coefficient  Atom+Function  
  ----- ------------  ---------------      ----- ------------  ---------------
   288      0.163093  20 O  px              108      0.152258   8 C  px        

 Vector   57  Occ=2.000000D+00  E=-4.006238D-01
              MO Center= -1.4D+00,  1.9D+00, -6.1D-02, r^2= 8.7D+00
   Bfn.  Coefficient  Atom+Function         Bfn.  Coefficient  Atom+Function  
  ----- ------------  ---------------      ----- ------------  ---------------
   215      0.285250  15 C  pz              331     -0.220482  36 H  s         
   332     -0.190381  36 H  s               214     -0.171121  15 C  py        
   199     -0.165357  14 O  py        

 Vector   58  Occ=2.000000D+00  E=-3.980647D-01
              MO Center= -6.2D-02,  6.3D-01, -4.1D-02, r^2= 1.2D+01
   Bfn.  Coefficient  Atom+Function         Bfn.  Coefficient  Atom+Function  
  ----- ------------  ---------------      ----- ------------  ---------------
   214      0.186492  15 C  py        

 Vector   59  Occ=2.000000D+00  E=-3.934085D-01
              MO Center=  9.6D-01,  2.8D-01, -2.4D-01, r^2= 9.5D+00
   Bfn.  Coefficient  Atom+Function         Bfn.  Coefficient  Atom+Function  
  ----- ------------  ---------------      ----- ------------  ---------------
   260      0.193874  18 C  pz              200     -0.178161  14 O  pz        
    94      0.163683   7 C  py              339     -0.159871  40 H  s         

 Vector   60  Occ=2.000000D+00  E=-3.889704D-01
              MO Center=  8.5D-01,  3.0D-01, -2.7D-01, r^2= 1.1D+01
   Bfn.  Coefficient  Atom+Function         Bfn.  Coefficient  Atom+Function  
  ----- ------------  ---------------      ----- ------------  ---------------
   259      0.180522  18 C  py               95     -0.157459   7 C  pz        

 Vector   61  Occ=2.000000D+00  E=-3.787451D-01
              MO Center=  5.8D-01,  8.5D-01,  1.2D-01, r^2= 9.0D+00
   Bfn.  Coefficient  Atom+Function         Bfn.  Coefficient  Atom+Function  
  ----- ------------  ---------------      ----- ------------  ---------------
   154      0.161984  11 C  py        

 Vector   62  Occ=2.000000D+00  E=-3.680279D-01
              MO Center= -1.4D-01, -6.2D-01,  2.1D-01, r^2= 1.0D+01
   Bfn.  Coefficient  Atom+Function         Bfn.  Coefficient  Atom+Function  
  ----- ------------  ---------------      ----- ------------  ---------------
   230      0.179427  16 O  pz               50     -0.162880   4 C  pz        
    35      0.156177   3 C  pz              170     -0.152965  12 C  pz        

 Vector   63  Occ=2.000000D+00  E=-3.633268D-01
              MO Center=  7.2D-01, -3.1D-01, -6.4D-02, r^2= 9.7D+00
   Bfn.  Coefficient  Atom+Function         Bfn.  Coefficient  Atom+Function  
  ----- ------------  ---------------      ----- ------------  ---------------
   229      0.173970  16 O  py              259      0.157286  18 C  py        
    33     -0.153470   3 C  px        

 Vector   64  Occ=2.000000D+00  E=-3.614893D-01
              MO Center= -6.5D-01,  1.4D+00,  2.2D-02, r^2= 7.9D+00
   Bfn.  Coefficient  Atom+Function         Bfn.  Coefficient  Atom+Function  
  ----- ------------  ---------------      ----- ------------  ---------------
   213      0.201422  15 C  px              153     -0.180706  11 C  px        
   168      0.161386  12 C  px              274     -0.160462  19 O  py        
   198     -0.157131  14 O  px        

 Vector   65  Occ=2.000000D+00  E=-3.524559D-01
              MO Center=  4.7D-01, -4.2D-01, -6.1D-02, r^2= 9.0D+00
   Bfn.  Coefficient  Atom+Function         Bfn.  Coefficient  Atom+Function  
  ----- ------------  ---------------      ----- ------------  ---------------
    18      0.246506   2 O  px              108      0.188985   8 C  px        
    22      0.155670   2 O  px        

 Vector   66  Occ=2.000000D+00  E=-3.515461D-01
              MO Center=  9.7D-01, -6.4D-01, -1.8D-01, r^2= 7.8D+00
   Bfn.  Coefficient  Atom+Function         Bfn.  Coefficient  Atom+Function  
  ----- ------------  ---------------      ----- ------------  ---------------
    65      0.190517   5 C  pz               49      0.178605   4 C  py        
   125      0.171915   9 C  pz              260     -0.170684  18 C  pz        

 Vector   67  Occ=2.000000D+00  E=-3.478621D-01
              MO Center=  7.2D-01, -7.0D-01,  1.1D-01, r^2= 8.2D+00
   Bfn.  Coefficient  Atom+Function         Bfn.  Coefficient  Atom+Function  
  ----- ------------  ---------------      ----- ------------  ---------------
    49      0.175995   4 C  py              303     -0.161793  22 H  s         
   304     -0.156982  22 H  s               109      0.150501   8 C  py        

 Vector   68  Occ=2.000000D+00  E=-3.362955D-01
              MO Center=  1.3D-01,  1.5D-01,  3.5D-01, r^2= 9.1D+00
   Bfn.  Coefficient  Atom+Function         Bfn.  Coefficient  Atom+Function  
  ----- ------------  ---------------      ----- ------------  ---------------
   155      0.193046  11 C  pz              200     -0.188495  14 O  pz        
   230     -0.177016  16 O  pz              170     -0.165877  12 C  pz        

 Vector   69  Occ=2.000000D+00  E=-3.192648D-01
              MO Center=  1.5D+00,  2.0D-02,  2.3D-01, r^2= 7.2D+00
   Bfn.  Coefficient  Atom+Function         Bfn.  Coefficient  Atom+Function  
  ----- ------------  ---------------      ----- ------------  ---------------
   125      0.172455   9 C  pz              260     -0.168722  18 C  pz        
   314     -0.156174  27 H  s         

 Vector   70  Occ=2.000000D+00  E=-3.163567D-01
              MO Center=  6.3D-01, -1.1D-01, -2.5D-01, r^2= 7.7D+00
   Bfn.  Coefficient  Atom+Function         Bfn.  Coefficient  Atom+Function  
  ----- ------------  ---------------      ----- ------------  ---------------
   290      0.202793  20 O  pz              275     -0.179649  19 O  pz        
    95      0.162082   7 C  pz               65     -0.153771   5 C  pz        

 Vector   71  Occ=2.000000D+00  E=-3.104713D-01
              MO Center=  8.1D-01,  2.0D-01,  2.2D-01, r^2= 9.0D+00
   Bfn.  Coefficient  Atom+Function         Bfn.  Coefficient  Atom+Function  
  ----- ------------  ---------------      ----- ------------  ---------------
   109      0.203729   8 C  py              124     -0.194284   9 C  py        
   230     -0.182764  16 O  pz              138     -0.170979  10 C  px        
   123      0.154643   9 C  px               20      0.153361   2 O  pz        

 Vector   72  Occ=2.000000D+00  E=-3.024592D-01
              MO Center=  2.1D-01,  3.4D-01, -2.1D-01, r^2= 7.0D+00
   Bfn.  Coefficient  Atom+Function         Bfn.  Coefficient  Atom+Function  
  ----- ------------  ---------------      ----- ------------  ---------------
   274      0.246383  19 O  py              278      0.180275  19 O  py        
    80     -0.169511   6 C  pz              290      0.165129  20 O  pz        

 Vector   73  Occ=2.000000D+00  E=-2.901387D-01
              MO Center= -1.1D+00,  8.8D-01,  3.4D-01, r^2= 5.0D+00
   Bfn.  Coefficient  Atom+Function         Bfn.  Coefficient  Atom+Function  
  ----- ------------  ---------------      ----- ------------  ---------------
   198      0.387829  14 O  px              202      0.279572  14 O  px        
   200      0.250919  14 O  pz              204      0.175671  14 O  pz        
   171     -0.168122  12 C  s               183     -0.160619  13 C  px        

 Vector   74  Occ=2.000000D+00  E=-2.871163D-01
              MO Center= -8.4D-01, -6.8D-01, -6.9D-02, r^2= 6.4D+00
   Bfn.  Coefficient  Atom+Function         Bfn.  Coefficient  Atom+Function  
  ----- ------------  ---------------      ----- ------------  ---------------
    20      0.302446   2 O  pz              230     -0.263260  16 O  pz        
    24      0.223341   2 O  pz              290     -0.197575  20 O  pz        
   234     -0.188819  16 O  pz              200      0.163589  14 O  pz        
    18     -0.159561   2 O  px        

 Vector   75  Occ=2.000000D+00  E=-2.612747D-01
              MO Center= -1.9D+00, -2.7D+00, -1.9D-01, r^2= 3.3D+00
   Bfn.  Coefficient  Atom+Function         Bfn.  Coefficient  Atom+Function  
  ----- ------------  ---------------      ----- ------------  ---------------
   228      0.452857  16 O  px              229     -0.327706  16 O  py        
   232      0.311440  16 O  px               51     -0.235426   4 C  s         
   233     -0.224392  16 O  py               48      0.220071   4 C  px        
    19     -0.184393   2 O  py               23     -0.150308   2 O  py        

 Vector   76  Occ=2.000000D+00  E=-2.585786D-01
              MO Center= -3.0D-01,  7.8D-01, -9.1D-01, r^2= 3.2D+00
   Bfn.  Coefficient  Atom+Function         Bfn.  Coefficient  Atom+Function  
  ----- ------------  ---------------      ----- ------------  ---------------
   289      0.378220  20 O  py              274     -0.321701  19 O  py        
   293      0.267325  20 O  py              288      0.234059  20 O  px        
   273     -0.230039  19 O  px              278     -0.216644  19 O  py        
   290      0.178452  20 O  pz              292      0.163871  20 O  px        
   277     -0.160471  19 O  px        

 Vector   77  Occ=0.000000D+00  E=-4.507423D-03
              MO Center= -1.5D+00, -2.4D+00, -3.6D-02, r^2= 3.2D+00
   Bfn.  Coefficient  Atom+Function         Bfn.  Coefficient  Atom+Function  
  ----- ------------  ---------------      ----- ------------  ---------------
   246     -0.515986  17 C  s                35      0.509974   3 C  pz        
    39      0.435346   3 C  pz              230     -0.371507  16 O  pz        
   234     -0.371325  16 O  pz              336      0.300650  38 H  s         
   304      0.278837  22 H  s               302      0.273720  21 H  s         
    96     -0.227679   7 C  s                54      0.222075   4 C  pz        

 Vector   78  Occ=0.000000D+00  E= 3.422277D-03
              MO Center= -4.6D-01,  1.0D+00, -9.5D-01, r^2= 3.3D+00
   Bfn.  Coefficient  Atom+Function         Bfn.  Coefficient  Atom+Function  
  ----- ------------  ---------------      ----- ------------  ---------------
   291     -0.551623  20 O  s               276      0.507152  19 O  s         
   292      0.411581  20 O  px              273      0.407025  19 O  px        
   277      0.402003  19 O  px              288      0.401993  20 O  px        
     6      0.307310   1 C  s               330     -0.288579  35 H  s         
   216      0.243880  15 C  s                51      0.224421   4 C  s         

 Vector   79  Occ=0.000000D+00  E= 5.003314D-02
              MO Center=  6.4D-01,  6.5D-02,  1.1D+00, r^2= 8.4D+00
   Bfn.  Coefficient  Atom+Function         Bfn.  Coefficient  Atom+Function  
  ----- ------------  ---------------      ----- ------------  ---------------
   318     -0.663305  29 H  s               156      0.633504  11 C  s         
   302     -0.615395  21 H  s               246      0.589366  17 C  s         
   322     -0.515644  31 H  s               338     -0.489161  39 H  s         
   111      0.466348   8 C  s                 6      0.427690   1 C  s         
   261      0.429657  18 C  s               316     -0.383878  28 H  s         

 Vector   80  Occ=0.000000D+00  E= 6.894155D-02
              MO Center=  8.0D-01, -1.5D+00, -5.7D-01, r^2= 8.0D+00
   Bfn.  Coefficient  Atom+Function         Bfn.  Coefficient  Atom+Function  
  ----- ------------  ---------------      ----- ------------  ---------------
    96      0.914096   7 C  s               306     -0.797430  23 H  s         
   304     -0.670340  22 H  s                51      0.572980   4 C  s         
    66      0.557633   5 C  s               308     -0.534452  24 H  s         
   310     -0.510612  25 H  s               156     -0.421889  11 C  s         
   312     -0.413708  26 H  s               334     -0.401633  37 H  s         

 Vector   81  Occ=0.000000D+00  E= 8.108172D-02
              MO Center=  6.6D-01,  1.0D+00,  5.2D-01, r^2= 9.9D+00
   Bfn.  Coefficient  Atom+Function         Bfn.  Coefficient  Atom+Function  
  ----- ------------  ---------------      ----- ------------  ---------------
   261      0.690992  18 C  s               324     -0.648356  32 H  s         
   320     -0.638525  30 H  s               318      0.571984  29 H  s         
   338      0.566676  39 H  s               342     -0.558018  41 H  s         
   171      0.554212  12 C  s               201      0.467046  14 O  s         
   156      0.447467  11 C  s               246     -0.435414  17 C  s         

 Vector   82  Occ=0.000000D+00  E= 9.555816D-02
              MO Center=  1.2D+00, -4.1D-01,  2.5D-01, r^2= 9.7D+00
   Bfn.  Coefficient  Atom+Function         Bfn.  Coefficient  Atom+Function  
  ----- ------------  ---------------      ----- ------------  ---------------
   316      0.847095  28 H  s               111     -0.728438   8 C  s         
   314      0.635783  27 H  s               302     -0.616307  21 H  s         
   306     -0.580032  23 H  s               308     -0.544881  24 H  s         
    36     -0.541481   3 C  s               126     -0.457021   9 C  s         
   141     -0.434282  10 C  s               127     -0.385261   9 C  px        

 Vector   83  Occ=0.000000D+00  E= 9.948537D-02
              MO Center=  6.1D-01, -2.8D-01,  3.3D-01, r^2= 1.2D+01
   Bfn.  Coefficient  Atom+Function         Bfn.  Coefficient  Atom+Function  
  ----- ------------  ---------------      ----- ------------  ---------------
   336      0.712387  38 H  s               310      0.615335  25 H  s         
   326     -0.601124  33 H  s               246     -0.508415  17 C  s         
   171      0.500648  12 C  s                98      0.471871   7 C  py        
   261      0.458303  18 C  s               322     -0.447485  31 H  s         
    36      0.434053   3 C  s               247     -0.409962  17 C  px        

 Vector   84  Occ=0.000000D+00  E= 1.089383D-01
              MO Center=  8.4D-02,  1.3D+00,  2.6D-01, r^2= 1.4D+01
   Bfn.  Coefficient  Atom+Function         Bfn.  Coefficient  Atom+Function  
  ----- ------------  ---------------      ----- ------------  ---------------
   326      1.008262  33 H  s               330      0.710325  35 H  s         
   261      0.643241  18 C  s               304      0.608281  22 H  s         
   216     -0.573004  15 C  s               171     -0.566289  12 C  s         
   310      0.498975  25 H  s               174     -0.422390  12 C  pz        
   312     -0.422196  26 H  s                53      0.397277   4 C  py        

 Vector   85  Occ=0.000000D+00  E= 1.143388D-01
              MO Center=  3.7D-01,  4.8D-01, -3.9D-01, r^2= 1.1D+01
   Bfn.  Coefficient  Atom+Function         Bfn.  Coefficient  Atom+Function  
  ----- ------------  ---------------      ----- ------------  ---------------
    96      0.788826   7 C  s               216     -0.789519  15 C  s         
   324      0.763626  32 H  s               171     -0.645201  12 C  s         
   308     -0.599436  24 H  s               312     -0.511919  26 H  s         
    66     -0.478831   5 C  s                21     -0.471735   2 O  s         
   328      0.436346  34 H  s               304      0.392272  22 H  s         

 Vector   86  Occ=0.000000D+00  E= 1.183659D-01
              MO Center= -2.8D-01,  9.9D-01,  1.6D-01, r^2= 1.5D+01
   Bfn.  Coefficient  Atom+Function         Bfn.  Coefficient  Atom+Function  
  ----- ------------  ---------------      ----- ------------  ---------------
   216      1.391298  15 C  s               156     -1.151893  11 C  s         
   111      0.919174   8 C  s               332     -0.827816  36 H  s         
   328     -0.663179  34 H  s               304      0.654294  22 H  s         
   320      0.651216  30 H  s                66     -0.609535   5 C  s         
   314     -0.564647  27 H  s                51     -0.543169   4 C  s         

 Vector   87  Occ=0.000000D+00  E= 1.230960D-01
              MO Center=  1.1D+00,  2.2D-01,  4.4D-01, r^2= 1.1D+01
   Bfn.  Coefficient  Atom+Function         Bfn.  Coefficient  Atom+Function  
  ----- ------------  ---------------      ----- ------------  ---------------
   246     -0.890460  17 C  s               126      0.834305   9 C  s         
   141     -0.682296  10 C  s               316     -0.685542  28 H  s         
   312     -0.663769  26 H  s               111      0.532755   8 C  s         
   156     -0.529356  11 C  s               344     -0.512780  42 H  s         
    21      0.487104   2 O  s               338      0.467605  39 H  s         

 Vector   88  Occ=0.000000D+00  E= 1.296103D-01
              MO Center=  4.8D-01,  3.2D-01,  1.1D-01, r^2= 1.2D+01
   Bfn.  Coefficient  Atom+Function         Bfn.  Coefficient  Atom+Function  
  ----- ------------  ---------------      ----- ------------  ---------------
   261     -0.861986  18 C  s               126      0.791703   9 C  s         
   171     -0.795193  12 C  s               336      0.637104  38 H  s         
   141      0.626757  10 C  s               316     -0.580845  28 H  s         
   332     -0.544659  36 H  s               306     -0.529609  23 H  s         
   246     -0.510054  17 C  s               340      0.504322  40 H  s         

 Vector   89  Occ=0.000000D+00  E= 1.302446D-01
              MO Center=  2.8D-01,  3.2D-02,  3.5D-01, r^2= 1.2D+01
   Bfn.  Coefficient  Atom+Function         Bfn.  Coefficient  Atom+Function  
  ----- ------------  ---------------      ----- ------------  ---------------
   314      0.704835  27 H  s               216      0.665706  15 C  s         
   328     -0.607358  34 H  s               310     -0.540326  25 H  s         
   111     -0.501505   8 C  s               326      0.502284  33 H  s         
   304     -0.498360  22 H  s                81      0.485680   6 C  s         
   126     -0.466879   9 C  s               302     -0.453686  21 H  s         

 Vector   90  Occ=0.000000D+00  E= 1.432824D-01
              MO Center=  8.3D-01,  6.4D-01,  9.2D-01, r^2= 1.1D+01
   Bfn.  Coefficient  Atom+Function         Bfn.  Coefficient  Atom+Function  
  ----- ------------  ---------------      ----- ------------  ---------------
   322      1.017397  31 H  s               320     -0.803649  30 H  s         
   261     -0.692242  18 C  s               157      0.657950  11 C  px        
   316     -0.574355  28 H  s               344      0.553179  42 H  s         
   334     -0.546561  37 H  s               310      0.521667  25 H  s         
   156     -0.518742  11 C  s               158      0.481073  11 C  py        

 Vector   91  Occ=0.000000D+00  E= 1.451776D-01
              MO Center=  1.4D+00, -2.6D-02, -3.7D-02, r^2= 1.2D+01
   Bfn.  Coefficient  Atom+Function         Bfn.  Coefficient  Atom+Function  
  ----- ------------  ---------------      ----- ------------  ---------------
    96      0.919994   7 C  s               171     -0.910820  12 C  s         
   111     -0.745864   8 C  s               312      0.733041  26 H  s         
   344      0.730183  42 H  s               246     -0.651105  17 C  s         
   141      0.621408  10 C  s               262     -0.623739  18 C  px        
   334      0.600498  37 H  s               316     -0.577986  28 H  s         

 Vector   92  Occ=0.000000D+00  E= 1.545937D-01
              MO Center= -7.6D-01, -3.0D-01,  5.3D-01, r^2= 1.5D+01
   Bfn.  Coefficient  Atom+Function         Bfn.  Coefficient  Atom+Function  
  ----- ------------  ---------------      ----- ------------  ---------------
   334      1.126350  37 H  s               328      0.759090  34 H  s         
   332     -0.758373  36 H  s               218      0.625990  15 C  py        
   247      0.594565  17 C  px              248      0.557947  17 C  py        
   338     -0.531735  39 H  s               336     -0.442042  38 H  s         
     6      0.409260   1 C  s                81     -0.387649   6 C  s         

 Vector   93  Occ=0.000000D+00  E= 1.580399D-01
              MO Center=  6.0D-01,  3.0D-01,  2.8D-01, r^2= 1.4D+01
   Bfn.  Coefficient  Atom+Function         Bfn.  Coefficient  Atom+Function  
  ----- ------------  ---------------      ----- ------------  ---------------
   261      1.020656  18 C  s               340     -0.699587  40 H  s         
   312      0.627235  26 H  s               111     -0.608966   8 C  s         
   334     -0.602415  37 H  s               246      0.567188  17 C  s         
   330     -0.562332  35 H  s               322      0.536270  31 H  s         
   247     -0.525463  17 C  px              328      0.493033  34 H  s         

 Vector   94  Occ=0.000000D+00  E= 1.641240D-01
              MO Center=  1.0D-01,  6.6D-01, -1.5D-01, r^2= 1.4D+01
   Bfn.  Coefficient  Atom+Function         Bfn.  Coefficient  Atom+Function  
  ----- ------------  ---------------      ----- ------------  ---------------
   219      0.688651  15 C  pz              332      0.676416  36 H  s         
   328      0.659416  34 H  s               330     -0.621536  35 H  s         
    96      0.513586   7 C  s               310     -0.502609  25 H  s         
   324     -0.490210  32 H  s               216     -0.468211  15 C  s         
   126     -0.445137   9 C  s               308      0.434895  24 H  s         

 Vector   95  Occ=0.000000D+00  E= 1.694994D-01
              MO Center=  6.3D-01, -2.1D-01,  3.2D-01, r^2= 1.3D+01
   Bfn.  Coefficient  Atom+Function         Bfn.  Coefficient  Atom+Function  
  ----- ------------  ---------------      ----- ------------  ---------------
   334      0.861928  37 H  s               171      0.806988  12 C  s         
   246     -0.671583  17 C  s               306     -0.671130  23 H  s         
   156     -0.666225  11 C  s               248      0.630765  17 C  py        
   322      0.628375  31 H  s               324     -0.628057  32 H  s         
   336      0.618252  38 H  s               111      0.567222   8 C  s         

 Vector   96  Occ=0.000000D+00  E= 1.735577D-01
              MO Center=  8.2D-01,  3.8D-01, -4.3D-02, r^2= 1.4D+01
   Bfn.  Coefficient  Atom+Function         Bfn.  Coefficient  Atom+Function  
  ----- ------------  ---------------      ----- ------------  ---------------
   344      0.927780  42 H  s               330      0.714085  35 H  s         
   261     -0.705331  18 C  s               216     -0.649635  15 C  s         
   306      0.623811  23 H  s                96      0.608261   7 C  s         
   310     -0.524095  25 H  s               312     -0.516997  26 H  s         
   262     -0.463798  18 C  px              326     -0.455082  33 H  s         

 Vector   97  Occ=0.000000D+00  E= 1.800235D-01
              MO Center= -2.0D-02,  1.2D+00,  8.8D-02, r^2= 1.5D+01
   Bfn.  Coefficient  Atom+Function         Bfn.  Coefficient  Atom+Function  
  ----- ------------  ---------------      ----- ------------  ---------------
   330      0.876981  35 H  s               328     -0.717738  34 H  s         
   111     -0.699596   8 C  s               344     -0.683010  42 H  s         
   326     -0.664656  33 H  s               216     -0.614462  15 C  s         
   261      0.588057  18 C  s                81     -0.572435   6 C  s         
   312      0.573129  26 H  s               217     -0.538683  15 C  px        

 Vector   98  Occ=0.000000D+00  E= 1.873174D-01
              MO Center= -1.7D-01,  6.3D-01, -1.4D-01, r^2= 1.2D+01
   Bfn.  Coefficient  Atom+Function         Bfn.  Coefficient  Atom+Function  
  ----- ------------  ---------------      ----- ------------  ---------------
    81      1.048672   6 C  s               141     -0.822947  10 C  s         
   328      0.799371  34 H  s                51     -0.744671   4 C  s         
   306     -0.729457  23 H  s               216     -0.643618  15 C  s         
   330      0.595996  35 H  s                66      0.588662   5 C  s         
   171      0.578923  12 C  s               332     -0.544456  36 H  s         

 Vector   99  Occ=0.000000D+00  E= 1.898474D-01
              MO Center= -1.3D-01,  2.2D-01,  3.5D-01, r^2= 1.2D+01
   Bfn.  Coefficient  Atom+Function         Bfn.  Coefficient  Atom+Function  
  ----- ------------  ---------------      ----- ------------  ---------------
   246      1.388855  17 C  s                51     -1.171415   4 C  s         
     6     -0.783624   1 C  s               332      0.711019  36 H  s         
   342      0.691385  41 H  s               219      0.627731  15 C  pz        
    54     -0.622874   4 C  pz               81      0.625896   6 C  s         
   338     -0.577349  39 H  s               189     -0.546089  13 C  pz        

 Vector  100  Occ=0.000000D+00  E= 1.976571D-01
              MO Center=  3.1D-01,  4.6D-01, -1.1D-01, r^2= 1.2D+01
   Bfn.  Coefficient  Atom+Function         Bfn.  Coefficient  Atom+Function  
  ----- ------------  ---------------      ----- ------------  ---------------
   186      1.309080  13 C  s               156     -1.124817  11 C  s         
   216     -0.953706  15 C  s               340     -0.794937  40 H  s         
    51      0.744016   4 C  s               304     -0.702403  22 H  s         
    66     -0.661557   5 C  s               246     -0.642268  17 C  s         
   332      0.591299  36 H  s                52      0.579118   4 C  px        

 Vector  101  Occ=0.000000D+00  E= 2.012486D-01
              MO Center=  1.1D+00, -5.0D-01,  5.6D-01, r^2= 1.1D+01
   Bfn.  Coefficient  Atom+Function         Bfn.  Coefficient  Atom+Function  
  ----- ------------  ---------------      ----- ------------  ---------------
   246      0.982091  17 C  s                36      0.890623   3 C  s         
   314      0.848879  27 H  s               316     -0.722602  28 H  s         
    51     -0.646690   4 C  s               113      0.615214   8 C  py        
   320      0.601956  30 H  s               129      0.575250   9 C  pz        
   128      0.567346   9 C  py              336     -0.558135  38 H  s         

 Vector  102  Occ=0.000000D+00  E= 2.046531D-01
              MO Center=  8.7D-01,  6.9D-01, -1.7D-01, r^2= 1.1D+01
   Bfn.  Coefficient  Atom+Function         Bfn.  Coefficient  Atom+Function  
  ----- ------------  ---------------      ----- ------------  ---------------
   261      1.235034  18 C  s               126     -1.042661   9 C  s         
    66     -1.023633   5 C  s               324      1.009061  32 H  s         
    96      0.888406   7 C  s               342     -0.829920  41 H  s         
   186     -0.753230  13 C  s               172     -0.677777  12 C  px        
     6     -0.649788   1 C  s               304     -0.498460  22 H  s         

 Vector  103  Occ=0.000000D+00  E= 2.104908D-01
              MO Center=  7.2D-01,  4.3D-01,  4.8D-01, r^2= 1.0D+01
   Bfn.  Coefficient  Atom+Function         Bfn.  Coefficient  Atom+Function  
  ----- ------------  ---------------      ----- ------------  ---------------
   171      0.971287  12 C  s               141     -0.945889  10 C  s         
    51      0.930692   4 C  s               316     -0.818103  28 H  s         
   186     -0.668540  13 C  s               129      0.634221   9 C  pz        
   320      0.622994  30 H  s               326     -0.614401  33 H  s         
    81      0.550789   6 C  s               336      0.500368  38 H  s         

 Vector  104  Occ=0.000000D+00  E= 2.117909D-01
              MO Center=  1.5D+00, -3.1D-01, -5.6D-01, r^2= 9.2D+00
   Bfn.  Coefficient  Atom+Function         Bfn.  Coefficient  Atom+Function  
  ----- ------------  ---------------      ----- ------------  ---------------
    96      1.364264   7 C  s               308     -1.144376  24 H  s         
   340      0.961586  40 H  s                51      0.943964   4 C  s         
   261     -0.907148  18 C  s               111     -0.803770   8 C  s         
   306      0.578329  23 H  s               318     -0.557375  29 H  s         
   314      0.482805  27 H  s                36     -0.474722   3 C  s         

 Vector  105  Occ=0.000000D+00  E= 2.191138D-01
              MO Center=  1.1D+00, -7.1D-01, -4.4D-02, r^2= 8.7D+00
   Bfn.  Coefficient  Atom+Function         Bfn.  Coefficient  Atom+Function  
  ----- ------------  ---------------      ----- ------------  ---------------
    96      1.169509   7 C  s                36      1.106429   3 C  s         
    51     -1.002029   4 C  s               126     -1.005500   9 C  s         
    99      0.794619   7 C  pz              111     -0.673365   8 C  s         
   112      0.657355   8 C  px               66      0.649549   5 C  s         
    81     -0.569959   6 C  s               114      0.571208   8 C  pz        

 Vector  106  Occ=0.000000D+00  E= 2.252418D-01
              MO Center=  5.1D-01, -6.4D-01,  2.7D-01, r^2= 1.0D+01
   Bfn.  Coefficient  Atom+Function         Bfn.  Coefficient  Atom+Function  
  ----- ------------  ---------------      ----- ------------  ---------------
    66      1.143405   5 C  s               246      1.129417  17 C  s         
    52     -0.878736   4 C  px              126      0.789499   9 C  s         
   156     -0.788237  11 C  s                54     -0.702435   4 C  pz        
    51     -0.659283   4 C  s               249     -0.658851  17 C  pz        
    96     -0.605239   7 C  s               263      0.579390  18 C  py        

 Vector  107  Occ=0.000000D+00  E= 2.267619D-01
              MO Center=  1.3D+00, -2.0D-01, -6.2D-02, r^2= 9.9D+00
   Bfn.  Coefficient  Atom+Function         Bfn.  Coefficient  Atom+Function  
  ----- ------------  ---------------      ----- ------------  ---------------
   126      2.141912   9 C  s               111     -1.357404   8 C  s         
    66     -1.155858   5 C  s                96      0.853263   7 C  s         
   171      0.791282  12 C  s               264     -0.694321  18 C  pz        
   261     -0.657288  18 C  s                36      0.628588   3 C  s         
    52      0.618987   4 C  px              186     -0.611440  13 C  s         

 Vector  108  Occ=0.000000D+00  E= 2.340946D-01
              MO Center= -1.2D-01,  1.1D+00, -5.2D-02, r^2= 1.2D+01
   Bfn.  Coefficient  Atom+Function         Bfn.  Coefficient  Atom+Function  
  ----- ------------  ---------------      ----- ------------  ---------------
   186      1.806223  13 C  s               216     -1.025240  15 C  s         
   217     -0.877348  15 C  px              188      0.834602  13 C  py        
    66     -0.825306   5 C  s               171     -0.767407  12 C  s         
   218      0.761606  15 C  py              326      0.701562  33 H  s         
   172      0.645965  12 C  px              312      0.563261  26 H  s         

 Vector  109  Occ=0.000000D+00  E= 2.409600D-01
              MO Center=  8.2D-01, -2.8D-01,  1.2D-01, r^2= 1.0D+01
   Bfn.  Coefficient  Atom+Function         Bfn.  Coefficient  Atom+Function  
  ----- ------------  ---------------      ----- ------------  ---------------
   156      0.818918  11 C  s               314     -0.755154  27 H  s         
   302     -0.704775  21 H  s               342      0.687856  41 H  s         
   111      0.661308   8 C  s               310      0.660179  25 H  s         
   171      0.654713  12 C  s                69      0.645304   5 C  pz        
    98      0.641645   7 C  py              143     -0.616681  10 C  py        

 Vector  110  Occ=0.000000D+00  E= 2.447574D-01
              MO Center=  6.9D-01,  4.3D-01, -1.5D-02, r^2= 9.1D+00
   Bfn.  Coefficient  Atom+Function         Bfn.  Coefficient  Atom+Function  
  ----- ------------  ---------------      ----- ------------  ---------------
   186      1.184394  13 C  s               111     -0.924258   8 C  s         
   128     -0.827788   9 C  py               36      0.809049   3 C  s         
   340      0.697045  40 H  s               113     -0.650604   8 C  py        
    97      0.618543   7 C  px              141     -0.608378  10 C  s         
   159     -0.582518  11 C  pz              264      0.582847  18 C  pz        

 Vector  111  Occ=0.000000D+00  E= 2.507388D-01
              MO Center= -5.5D-02,  5.6D-01,  3.1D-01, r^2= 1.2D+01
   Bfn.  Coefficient  Atom+Function         Bfn.  Coefficient  Atom+Function  
  ----- ------------  ---------------      ----- ------------  ---------------
   187      1.123884  13 C  px              216      1.030857  15 C  s         
     6      0.969743   1 C  s                36      0.892915   3 C  s         
   186     -0.799483  13 C  s               218     -0.798331  15 C  py        
   111      0.775520   8 C  s               302     -0.728137  21 H  s         
   336      0.627995  38 H  s               246     -0.576415  17 C  s         

 Vector  112  Occ=0.000000D+00  E= 2.597324D-01
              MO Center=  4.8D-01,  1.1D-01,  3.1D-01, r^2= 9.8D+00
   Bfn.  Coefficient  Atom+Function         Bfn.  Coefficient  Atom+Function  
  ----- ------------  ---------------      ----- ------------  ---------------
   141      1.450422  10 C  s               156     -1.176415  11 C  s         
   171      1.102510  12 C  s                66      1.049702   5 C  s         
    51     -0.985527   4 C  s               186     -0.965447  13 C  s         
   173     -0.822595  12 C  py              189     -0.726023  13 C  pz        
   187     -0.716992  13 C  px              318     -0.694865  29 H  s         

 Vector  113  Occ=0.000000D+00  E= 2.674834D-01
              MO Center=  1.8D-01,  5.9D-01,  5.5D-03, r^2= 7.9D+00
   Bfn.  Coefficient  Atom+Function         Bfn.  Coefficient  Atom+Function  
  ----- ------------  ---------------      ----- ------------  ---------------
   141      1.209170  10 C  s                81     -1.029400   6 C  s         
   186      1.007343  13 C  s                 6      0.865542   1 C  s         
   126     -0.718071   9 C  s                83     -0.680909   6 C  py        
   201     -0.666282  14 O  s               276     -0.636277  19 O  s         
   308      0.580093  24 H  s               113      0.571085   8 C  py        

 Vector  114  Occ=0.000000D+00  E= 2.740135D-01
              MO Center=  1.7D-01,  5.7D-01, -2.9D-02, r^2= 9.6D+00
   Bfn.  Coefficient  Atom+Function         Bfn.  Coefficient  Atom+Function  
  ----- ------------  ---------------      ----- ------------  ---------------
   141      1.425617  10 C  s               127      0.823276   9 C  px        
   187      0.820660  13 C  px               66     -0.763213   5 C  s         
    84     -0.766979   6 C  pz              189      0.766567  13 C  pz        
    51     -0.695990   4 C  s               218     -0.620349  15 C  py        
   172      0.614190  12 C  px               68     -0.584553   5 C  py        

 Vector  115  Occ=0.000000D+00  E= 2.928580D-01
              MO Center=  9.7D-01, -3.5D-01,  4.0D-01, r^2= 8.7D+00
   Bfn.  Coefficient  Atom+Function         Bfn.  Coefficient  Atom+Function  
  ----- ------------  ---------------      ----- ------------  ---------------
   126      1.257327   9 C  s                66     -0.921978   5 C  s         
   141     -0.904015  10 C  s               128     -0.896396   9 C  py        
     6      0.871490   1 C  s                97     -0.871612   7 C  px        
   111     -0.774215   8 C  s               338      0.738727  39 H  s         
   144      0.734507  10 C  pz               67     -0.669266   5 C  px        

 Vector  116  Occ=0.000000D+00  E= 3.062409D-01
              MO Center=  5.8D-01, -2.5D-01,  4.5D-01, r^2= 7.7D+00
   Bfn.  Coefficient  Atom+Function         Bfn.  Coefficient  Atom+Function  
  ----- ------------  ---------------      ----- ------------  ---------------
    83      1.336206   6 C  py               68      1.027050   5 C  py        
   318     -0.957982  29 H  s                66      0.933964   5 C  s         
     8     -0.883025   1 C  py              128      0.883175   9 C  py        
   111      0.869631   8 C  s               143     -0.820313  10 C  py        
    54     -0.813302   4 C  pz              249     -0.765914  17 C  pz        

 Vector  117  Occ=0.000000D+00  E= 3.079732D-01
              MO Center=  6.9D-01, -8.2D-02,  1.3D-01, r^2= 8.3D+00
   Bfn.  Coefficient  Atom+Function         Bfn.  Coefficient  Atom+Function  
  ----- ------------  ---------------      ----- ------------  ---------------
   141      1.398618  10 C  s                84      0.973111   6 C  pz        
   143      0.907136  10 C  py               68      0.889982   5 C  py        
    96     -0.857140   7 C  s               158      0.842334  11 C  py        
    54     -0.834784   4 C  pz              128     -0.801218   9 C  py        
   127      0.732232   9 C  px              126     -0.714618   9 C  s         

 Vector  118  Occ=0.000000D+00  E= 3.131261D-01
              MO Center=  4.8D-01,  6.5D-01,  3.3D-01, r^2= 7.9D+00
   Bfn.  Coefficient  Atom+Function         Bfn.  Coefficient  Atom+Function  
  ----- ------------  ---------------      ----- ------------  ---------------
   142      1.405838  10 C  px              158     -1.257679  11 C  py        
   127      1.031951   9 C  px               84      1.016571   6 C  pz        
    66      0.913123   5 C  s               188      0.759709  13 C  py        
    68      0.729282   5 C  py               83      0.717948   6 C  py        
   143     -0.717509  10 C  py                7     -0.696973   1 C  px        

 Vector  119  Occ=0.000000D+00  E= 3.160946D-01
              MO Center=  6.8D-01,  8.9D-02,  1.7D-01, r^2= 7.9D+00
   Bfn.  Coefficient  Atom+Function         Bfn.  Coefficient  Atom+Function  
  ----- ------------  ---------------      ----- ------------  ---------------
    81      2.601515   6 C  s                66     -1.212440   5 C  s         
   111     -1.087232   8 C  s               171     -0.894218  12 C  s         
    68     -0.877407   5 C  py              157     -0.827564  11 C  px        
    36     -0.801089   3 C  s               114      0.788578   8 C  pz        
   144      0.788944  10 C  pz               69     -0.744384   5 C  pz        

 Vector  120  Occ=0.000000D+00  E= 3.452194D-01
              MO Center= -7.4D-02, -7.4D-01,  6.5D-02, r^2= 8.8D+00
   Bfn.  Coefficient  Atom+Function         Bfn.  Coefficient  Atom+Function  
  ----- ------------  ---------------      ----- ------------  ---------------
    67      1.267329   5 C  px               36     -1.144616   3 C  s         
   231      1.112428  16 O  s                97      1.068240   7 C  px        
   142     -1.070134  10 C  px               37      0.932243   3 C  px        
    83     -0.852969   6 C  py               82     -0.826555   6 C  px        
   171      0.810478  12 C  s               157      0.664470  11 C  px        

 Vector  121  Occ=0.000000D+00  E= 3.779505D-01
              MO Center= -6.0D-01, -1.5D+00, -1.3D-01, r^2= 6.4D+00
   Bfn.  Coefficient  Atom+Function         Bfn.  Coefficient  Atom+Function  
  ----- ------------  ---------------      ----- ------------  ---------------
    37      1.664031   3 C  px               51     -1.528686   4 C  s         
    52      1.178911   4 C  px               67     -1.035992   5 C  px        
    96      0.857314   7 C  s               231      0.850587  16 O  s         
   141     -0.799819  10 C  s                97     -0.719081   7 C  px        
    82      0.695100   6 C  px                9     -0.650050   1 C  pz        

 Vector  122  Occ=0.000000D+00  E= 3.898435D-01
              MO Center= -8.0D-01, -1.9D+00, -2.3D-01, r^2= 5.6D+00
   Bfn.  Coefficient  Atom+Function         Bfn.  Coefficient  Atom+Function  
  ----- ------------  ---------------      ----- ------------  ---------------
    38      2.119888   3 C  py              231      1.755836  16 O  s         
    53     -1.499995   4 C  py               68     -1.275968   5 C  py        
    66      1.255684   5 C  s                51     -0.932617   4 C  s         
    21     -0.837777   2 O  s                37      0.799508   3 C  px        
    36     -0.745223   3 C  s                52     -0.721958   4 C  px        

 Vector  123  Occ=0.000000D+00  E= 4.725506D-01
              MO Center=  7.8D-01, -7.5D-01,  3.0D-01, r^2= 7.2D+00
   Bfn.  Coefficient  Atom+Function         Bfn.  Coefficient  Atom+Function  
  ----- ------------  ---------------      ----- ------------  ---------------
   141      0.735396  10 C  s                81     -0.566592   6 C  s         
     7      0.553614   1 C  px               83     -0.536973   6 C  py        
   261     -0.439433  18 C  s               247      0.425292  17 C  px        
    21      0.403701   2 O  s               158      0.359653  11 C  py        
   248      0.341457  17 C  py              291      0.319514  20 O  s         

 Vector  124  Occ=0.000000D+00  E= 4.896183D-01
              MO Center=  8.6D-01,  2.8D-01,  1.2D-01, r^2= 8.7D+00
   Bfn.  Coefficient  Atom+Function         Bfn.  Coefficient  Atom+Function  
  ----- ------------  ---------------      ----- ------------  ---------------
     8      0.560709   1 C  py              262      0.519744  18 C  px        
   113      0.402201   8 C  py              111      0.394863   8 C  s         
   318      0.336305  29 H  s               258     -0.333699  18 C  px        
   159      0.315083  11 C  pz               35      0.291798   3 C  pz        
   172     -0.275693  12 C  px              248     -0.266931  17 C  py        

 Vector  125  Occ=0.000000D+00  E= 4.964338D-01
              MO Center=  8.1D-01, -1.6D-01,  3.5D-01, r^2= 9.6D+00
   Bfn.  Coefficient  Atom+Function         Bfn.  Coefficient  Atom+Function  
  ----- ------------  ---------------      ----- ------------  ---------------
    66     -0.673413   5 C  s                21      0.653245   2 O  s         
     8      0.634681   1 C  py                7      0.531469   1 C  px        
    36     -0.515917   3 C  s                83     -0.453951   6 C  py        
   158     -0.436839  11 C  py               54      0.419235   4 C  pz        
    82      0.416743   6 C  px              264      0.401429  18 C  pz        

 Vector  126  Occ=0.000000D+00  E= 5.008147D-01
              MO Center=  3.7D-01, -2.6D-01,  1.1D-01, r^2= 9.3D+00
   Bfn.  Coefficient  Atom+Function         Bfn.  Coefficient  Atom+Function  
  ----- ------------  ---------------      ----- ------------  ---------------
    66      0.655096   5 C  s               186     -0.644846  13 C  s         
    37     -0.552750   3 C  px              171      0.508360  12 C  s         
     8     -0.435988   1 C  py               21     -0.433744   2 O  s         
   189     -0.430710  13 C  pz              157      0.423153  11 C  px        
     7     -0.409705   1 C  px              231     -0.402420  16 O  s         


 center of mass
 --------------
 x =  -0.12831959 y =  -0.03529083 z =  -0.03641424

 moments of inertia (a.u.)
 ------------------
        4471.174040779340           0.000000000000           0.000000000001
           0.000000000000        3866.261945595711          -0.000000000001
           0.000000000001          -0.000000000001        6944.919147707034

     Multipole analysis of the density
     ---------------------------------

     L   x y z        total         alpha         beta         nuclear
     -   - - -        -----         -----         ----         -------
     0   0 0 0     -0.000000    -76.000000    -76.000000    152.000000

     1   1 0 0      1.768147      0.884074      0.884074      0.000000
     1   0 1 0      0.840569      0.420284      0.420284     -0.000000
     1   0 0 1      0.830757      0.415378      0.415378      0.000000

     2   2 0 0    -95.425387   -938.264374   -938.264374   1781.103361
     2   1 1 0     -9.912272     17.994077     17.994077    -45.900426
     2   1 0 1     -0.851354      2.077295      2.077295     -5.005945
     2   0 2 0    -87.803039  -1108.295852  -1108.295852   2128.788666
     2   0 1 1      0.612424      2.299555      2.299555     -3.986687
     2   0 0 2    -88.726696   -254.569429   -254.569429    420.412162


          -----------------------
          Electric field gradient
          -----------------------

 1 a.u. = 0.324123 10**(16) esu/cm**3  ( or statvolts/cm**2 ) = 0.97174 10**(22) v/m**2 


 ------------------------------------------------------------
   Atom      X         Y         Z
 ------------------------------------------------------------
    1 C   -2.28708  -0.26134   1.09952
 ------------------------------------------------------------

 Electric field gradient in molecular frame (a.u.)
         XX             YY             ZZ             XY             XZ             YZ
 ------------------------------------------------------------------------------------------
       -0.031747      -0.196098       0.227846      -0.008502      -0.137118      -0.209984

 Principal components (a.u.) and orientation 
 of principal axis w.r.t. absolute frame                      Asymmetry parameter eta
 --------------------------------------------------------------------------------------
        0.354378      -0.297469      -0.056909                       0.678822

       -0.308768       0.241667       0.919924
       -0.334827       0.877656      -0.342946
        0.890255       0.413905       0.190075
  

 ------------------------------------------------------------
   Atom      X         Y         Z
 ------------------------------------------------------------
    2 O   -3.97774  -1.95527  -0.16064
 ------------------------------------------------------------

 Electric field gradient in molecular frame (a.u.)
         XX             YY             ZZ             XY             XZ             YZ
 ------------------------------------------------------------------------------------------
        0.538298      -1.275252       0.736954      -0.293816      -0.603115      -0.662845

 Principal components (a.u.) and orientation 
 of principal axis w.r.t. absolute frame                      Asymmetry parameter eta
 --------------------------------------------------------------------------------------
       -1.576411       1.293380       0.283031                       0.640918

        0.219597      -0.584296       0.781265
        0.921199      -0.139470      -0.363237
        0.321201       0.799466       0.507626
  

 ------------------------------------------------------------
   Atom      X         Y         Z
 ------------------------------------------------------------
    3 C   -3.22649  -4.40689  -0.27974
 ------------------------------------------------------------

 Electric field gradient in molecular frame (a.u.)
         XX             YY             ZZ             XY             XZ             YZ
 ------------------------------------------------------------------------------------------
        0.337282      -0.001822      -0.335460       0.102081       0.053410       0.046486

 Principal components (a.u.) and orientation 
 of principal axis w.r.t. absolute frame                      Asymmetry parameter eta
 --------------------------------------------------------------------------------------
        0.371436      -0.344175      -0.027261                       0.853213

        0.957715      -0.060223      -0.281344
        0.273171      -0.116653       0.954866
        0.090325       0.991345       0.095269
  

 ------------------------------------------------------------
   Atom      X         Y         Z
 ------------------------------------------------------------
    4 C   -0.38457  -4.89348  -0.19033
 ------------------------------------------------------------

 Electric field gradient in molecular frame (a.u.)
         XX             YY             ZZ             XY             XZ             YZ
 ------------------------------------------------------------------------------------------
       -0.050554       0.035283       0.015271       0.016128       0.002198       0.034136

 Principal components (a.u.) and orientation 
 of principal axis w.r.t. absolute frame                      Asymmetry parameter eta
 --------------------------------------------------------------------------------------
        0.062651      -0.053759      -0.008891                       0.716165

        0.125619       0.976589      -0.174625
        0.802154      -0.203557      -0.561350
        0.583754       0.069560       0.808945
  

 ------------------------------------------------------------
   Atom      X         Y         Z
 ------------------------------------------------------------
    5 C    1.01988  -2.66609  -1.42430
 ------------------------------------------------------------

 Electric field gradient in molecular frame (a.u.)
         XX             YY             ZZ             XY             XZ             YZ
 ------------------------------------------------------------------------------------------
        0.022299      -0.053583       0.031284      -0.014538       0.047838      -0.045917

 Principal components (a.u.) and orientation 
 of principal axis w.r.t. absolute frame                      Asymmetry parameter eta
 --------------------------------------------------------------------------------------
        0.088650      -0.074118      -0.014532                       0.672144

        0.600238      -0.076017       0.796201
       -0.300626       0.901037       0.312660
        0.741174       0.427029      -0.517984
  

 ------------------------------------------------------------
   Atom      X         Y         Z
 ------------------------------------------------------------
    6 C    0.31837  -0.08444  -0.26166
 ------------------------------------------------------------

 Electric field gradient in molecular frame (a.u.)
         XX             YY             ZZ             XY             XZ             YZ
 ------------------------------------------------------------------------------------------
        0.142240      -0.005945      -0.136295       0.016394       0.022161       0.266156

 Principal components (a.u.) and orientation 
 of principal axis w.r.t. absolute frame                      Asymmetry parameter eta
 --------------------------------------------------------------------------------------
       -0.345250       0.212909       0.132341                       0.233363

       -0.015041       0.352431       0.935717
       -0.616670       0.733379      -0.286135
        0.787078       0.581332      -0.206303
  

 ------------------------------------------------------------
   Atom      X         Y         Z
 ------------------------------------------------------------
    7 C    3.86725  -3.08656  -1.84037
 ------------------------------------------------------------

 Electric field gradient in molecular frame (a.u.)
         XX             YY             ZZ             XY             XZ             YZ
 ------------------------------------------------------------------------------------------
       -0.052817       0.024161       0.028656       0.016628       0.007033      -0.022416

 Principal components (a.u.) and orientation 
 of principal axis w.r.t. absolute frame                      Asymmetry parameter eta
 --------------------------------------------------------------------------------------
       -0.057855       0.049305       0.008550                       0.704441

        0.962536      -0.061920       0.263991
       -0.233034      -0.686675       0.688602
       -0.138638       0.724322       0.675379
  

 ------------------------------------------------------------
   Atom      X         Y         Z
 ------------------------------------------------------------
    8 C    5.59537  -1.97817   0.18046
 ------------------------------------------------------------

 Electric field gradient in molecular frame (a.u.)
         XX             YY             ZZ             XY             XZ             YZ
 ------------------------------------------------------------------------------------------
        0.003920      -0.006681       0.002761       0.002721      -0.022636      -0.008031

 Principal components (a.u.) and orientation 
 of principal axis w.r.t. absolute frame                      Asymmetry parameter eta
 --------------------------------------------------------------------------------------
        0.027661      -0.020483      -0.007178                       0.480990

        0.686559       0.632558      -0.358479
        0.216698       0.292613       0.931354
       -0.694031       0.717111      -0.063822
  

 ------------------------------------------------------------
   Atom      X         Y         Z
 ------------------------------------------------------------
    9 C    5.02236   0.80082   0.78603
 ------------------------------------------------------------

 Electric field gradient in molecular frame (a.u.)
         XX             YY             ZZ             XY             XZ             YZ
 ------------------------------------------------------------------------------------------
       -0.029050       0.003801       0.025248      -0.002567       0.018161       0.009855

 Principal components (a.u.) and orientation 
 of principal axis w.r.t. absolute frame                      Asymmetry parameter eta
 --------------------------------------------------------------------------------------
       -0.035309       0.033351       0.001958                       0.889100

        0.942153       0.256954      -0.215225
        0.138731       0.285590       0.948258
       -0.305125       0.923262      -0.233422
  

 ------------------------------------------------------------
   Atom      X         Y         Z
 ------------------------------------------------------------
   10 C    2.24052   1.01768   1.64419
 ------------------------------------------------------------

 Electric field gradient in molecular frame (a.u.)
         XX             YY             ZZ             XY             XZ             YZ
 ------------------------------------------------------------------------------------------
        0.011470      -0.005413      -0.006058      -0.013856      -0.032034      -0.032352

 Principal components (a.u.) and orientation 
 of principal axis w.r.t. absolute frame                      Asymmetry parameter eta
 --------------------------------------------------------------------------------------
       -0.054587       0.038643       0.015944                       0.415840

        0.451378       0.660292      -0.600228
        0.575723       0.298426       0.761239
        0.681763      -0.689171      -0.245442
  

 ------------------------------------------------------------
   Atom      X         Y         Z
 ------------------------------------------------------------
   11 C    1.52735   3.69135   2.60346
 ------------------------------------------------------------

 Electric field gradient in molecular frame (a.u.)
         XX             YY             ZZ             XY             XZ             YZ
 ------------------------------------------------------------------------------------------
        0.031117      -0.042482       0.011365       0.029906      -0.034510      -0.011352

 Principal components (a.u.) and orientation 
 of principal axis w.r.t. absolute frame                      Asymmetry parameter eta
 --------------------------------------------------------------------------------------
        0.065919      -0.053116      -0.012803                       0.611552

        0.785707      -0.340643       0.516360
        0.274802       0.940042       0.202000
       -0.554210      -0.016816       0.832207
  

 ------------------------------------------------------------
   Atom      X         Y         Z
 ------------------------------------------------------------
   12 C   -0.18338   5.34133   0.92380
 ------------------------------------------------------------

 Electric field gradient in molecular frame (a.u.)
         XX             YY             ZZ             XY             XZ             YZ
 ------------------------------------------------------------------------------------------
       -0.032725      -0.005774       0.038499      -0.019986      -0.059086      -0.004343

 Principal components (a.u.) and orientation 
 of principal axis w.r.t. absolute frame                      Asymmetry parameter eta
 --------------------------------------------------------------------------------------
        0.072360      -0.071896      -0.000464                       0.987168

       -0.500047       0.840569      -0.208318
        0.079975       0.284348       0.955380
        0.862298       0.461074      -0.209412
  

 ------------------------------------------------------------
   Atom      X         Y         Z
 ------------------------------------------------------------
   13 C   -2.56610   4.00995  -0.13751
 ------------------------------------------------------------

 Electric field gradient in molecular frame (a.u.)
         XX             YY             ZZ             XY             XZ             YZ
 ------------------------------------------------------------------------------------------
        0.290490      -0.039246      -0.251243      -0.083040       0.190718       0.026427

 Principal components (a.u.) and orientation 
 of principal axis w.r.t. absolute frame                      Asymmetry parameter eta
 --------------------------------------------------------------------------------------
        0.363593      -0.320870      -0.042724                       0.764992

        0.942379      -0.315162       0.112230
       -0.175577      -0.180362       0.967803
        0.284773       0.931742       0.225304
  

 ------------------------------------------------------------
   Atom      X         Y         Z
 ------------------------------------------------------------
   14 O   -3.46287   2.13161   1.56917
 ------------------------------------------------------------

 Electric field gradient in molecular frame (a.u.)
         XX             YY             ZZ             XY             XZ             YZ
 ------------------------------------------------------------------------------------------
        0.904501      -1.575041       0.670540       0.453744       0.825940       0.542312

 Principal components (a.u.) and orientation 
 of principal axis w.r.t. absolute frame                      Asymmetry parameter eta
 --------------------------------------------------------------------------------------
        1.767823      -1.728018      -0.039805                       0.954967

        0.730701      -0.111080      -0.673600
        0.204833       0.976888       0.061103
        0.651244      -0.182623       0.736566
  

 ------------------------------------------------------------
   Atom      X         Y         Z
 ------------------------------------------------------------
   15 C   -4.69009   5.92380  -0.52255
 ------------------------------------------------------------

 Electric field gradient in molecular frame (a.u.)
         XX             YY             ZZ             XY             XZ             YZ
 ------------------------------------------------------------------------------------------
       -0.022595      -0.009874       0.032469       0.072243      -0.000895       0.008398

 Principal components (a.u.) and orientation 
 of principal axis w.r.t. absolute frame                      Asymmetry parameter eta
 --------------------------------------------------------------------------------------
       -0.089087       0.057547       0.031540                       0.291927

        0.735107       0.651823      -0.186398
       -0.675945       0.725820      -0.127610
        0.052112       0.219802       0.974152
  

 ------------------------------------------------------------
   Atom      X         Y         Z
 ------------------------------------------------------------
   16 O   -4.76459  -6.12979  -0.48412
 ------------------------------------------------------------

 Electric field gradient in molecular frame (a.u.)
         XX             YY             ZZ             XY             XZ             YZ
 ------------------------------------------------------------------------------------------
        0.713327       0.182299      -0.895626      -1.179932      -0.048153       0.150515

 Principal components (a.u.) and orientation 
 of principal axis w.r.t. absolute frame                      Asymmetry parameter eta
 --------------------------------------------------------------------------------------
        1.664026      -0.944180      -0.719846                       0.134814

        0.778684      -0.234009       0.582144
       -0.625306      -0.365490       0.689499
       -0.051419       0.900920       0.430928
  

 ------------------------------------------------------------
   Atom      X         Y         Z
 ------------------------------------------------------------
   17 C    0.48776  -5.69861   2.43022
 ------------------------------------------------------------

 Electric field gradient in molecular frame (a.u.)
         XX             YY             ZZ             XY             XZ             YZ
 ------------------------------------------------------------------------------------------
        0.029339       0.022101      -0.051440       0.024856      -0.030717       0.016013

 Principal components (a.u.) and orientation 
 of principal axis w.r.t. absolute frame                      Asymmetry parameter eta
 --------------------------------------------------------------------------------------
       -0.067942       0.052768       0.015175                       0.553306

        0.350065       0.804812      -0.479304
       -0.256831       0.574536       0.777140
        0.900829      -0.148949       0.407825
  

 ------------------------------------------------------------
   Atom      X         Y         Z
 ------------------------------------------------------------
   18 C    5.81135   2.55919  -1.37072
 ------------------------------------------------------------

 Electric field gradient in molecular frame (a.u.)
         XX             YY             ZZ             XY             XZ             YZ
 ------------------------------------------------------------------------------------------
        0.010301      -0.008445      -0.001857      -0.009784       0.032551       0.021689

 Principal components (a.u.) and orientation 
 of principal axis w.r.t. absolute frame                      Asymmetry parameter eta
 --------------------------------------------------------------------------------------
       -0.043926       0.038364       0.005562                       0.746745

       -0.501028       0.723334      -0.475140
       -0.547731       0.160036       0.821206
        0.670046       0.671697       0.316010
  

 ------------------------------------------------------------
   Atom      X         Y         Z
 ------------------------------------------------------------
   19 O   -2.10441   2.88327  -2.54824
 ------------------------------------------------------------

 Electric field gradient in molecular frame (a.u.)
         XX             YY             ZZ             XY             XZ             YZ
 ------------------------------------------------------------------------------------------
       -1.229777       1.064974       0.164803       2.169619      -0.099211      -0.817947

 Principal components (a.u.) and orientation 
 of principal axis w.r.t. absolute frame                      Asymmetry parameter eta
 --------------------------------------------------------------------------------------
        2.605626      -2.579920      -0.025706                       0.980269

        0.475986       0.839529       0.261971
        0.827866      -0.528245       0.188665
       -0.296775      -0.127075       0.946455
  

 ------------------------------------------------------------
   Atom      X         Y         Z
 ------------------------------------------------------------
   20 O    0.32494   1.61337  -2.40352
 ------------------------------------------------------------

 Electric field gradient in molecular frame (a.u.)
         XX             YY             ZZ             XY             XZ             YZ
 ------------------------------------------------------------------------------------------
       -1.314049       0.650197       0.663852       1.885793       0.175712       1.490472

 Principal components (a.u.) and orientation 
 of principal axis w.r.t. absolute frame                      Asymmetry parameter eta
 --------------------------------------------------------------------------------------
        2.730361      -2.595031      -0.135330                       0.900870

        0.368931       0.798617      -0.475501
        0.738673      -0.562441      -0.371514
        0.564138       0.214176       0.797419
  

 ------------------------------------------------------------
   Atom      X         Y         Z
 ------------------------------------------------------------
   21 H   -2.04243  -1.04869   2.99799
 ------------------------------------------------------------

 Electric field gradient in molecular frame (a.u.)
         XX             YY             ZZ             XY             XZ             YZ
 ------------------------------------------------------------------------------------------
        0.128181       0.068462      -0.196643       0.020861      -0.052598       0.139320

 Principal components (a.u.) and orientation 
 of principal axis w.r.t. absolute frame                      Asymmetry parameter eta
 --------------------------------------------------------------------------------------
       -0.264540       0.136611       0.127929                       0.032821

        0.142557       0.973510       0.178763
       -0.389604      -0.110837       0.914289
        0.909883      -0.199985       0.363482
  

 ------------------------------------------------------------
   Atom      X         Y         Z
 ------------------------------------------------------------
   22 H   -0.09239  -6.52674  -1.44353
 ------------------------------------------------------------

 Electric field gradient in molecular frame (a.u.)
         XX             YY             ZZ             XY             XZ             YZ
 ------------------------------------------------------------------------------------------
        0.125647      -0.111637      -0.014010       0.047166       0.034925      -0.189614

 Principal components (a.u.) and orientation 
 of principal axis w.r.t. absolute frame                      Asymmetry parameter eta
 --------------------------------------------------------------------------------------
       -0.267380       0.135156       0.132223                       0.010969

       -0.147654       0.853350       0.499991
        0.781980       0.410250      -0.469257
        0.605562      -0.321695       0.727878
  

 ------------------------------------------------------------
   Atom      X         Y         Z
 ------------------------------------------------------------
   23 H    0.24858  -2.64611  -3.36318
 ------------------------------------------------------------

 Electric field gradient in molecular frame (a.u.)
         XX             YY             ZZ             XY             XZ             YZ
 ------------------------------------------------------------------------------------------
        0.072087       0.129532      -0.201620       0.000031      -0.132865       0.003628

 Principal components (a.u.) and orientation 
 of principal axis w.r.t. absolute frame                      Asymmetry parameter eta
 --------------------------------------------------------------------------------------
       -0.255536       0.130004       0.125532                       0.017503

        0.375799      -0.288298       0.880715
       -0.008760       0.949229       0.314464
        0.926660       0.125891      -0.354194
  

 ------------------------------------------------------------
   Atom      X         Y         Z
 ------------------------------------------------------------
   24 H    4.38337  -2.22876  -3.65780
 ------------------------------------------------------------

 Electric field gradient in molecular frame (a.u.)
         XX             YY             ZZ             XY             XZ             YZ
 ------------------------------------------------------------------------------------------
        0.109842       0.070389      -0.180232      -0.043265       0.088383       0.150971

 Principal components (a.u.) and orientation 
 of principal axis w.r.t. absolute frame                      Asymmetry parameter eta
 --------------------------------------------------------------------------------------
       -0.276200       0.141637       0.134563                       0.025611

       -0.246979      -0.217605       0.944272
       -0.412727       0.905275       0.100668
        0.876731       0.364864       0.313395
  

 ------------------------------------------------------------
   Atom      X         Y         Z
 ------------------------------------------------------------
   25 H    4.27085  -5.10771  -2.05868
 ------------------------------------------------------------

 Electric field gradient in molecular frame (a.u.)
         XX             YY             ZZ             XY             XZ             YZ
 ------------------------------------------------------------------------------------------
        0.121909      -0.262253       0.140344       0.077414       0.007808      -0.042541

 Principal components (a.u.) and orientation 
 of principal axis w.r.t. absolute frame                      Asymmetry parameter eta
 --------------------------------------------------------------------------------------
       -0.281698       0.144800       0.136898                       0.028050

       -0.189291      -0.034342       0.981320
        0.976615      -0.110340       0.184522
        0.101942       0.993300       0.054426
  

 ------------------------------------------------------------
   Atom      X         Y         Z
 ------------------------------------------------------------
   26 H    7.56812  -2.17563  -0.42461
 ------------------------------------------------------------

 Electric field gradient in molecular frame (a.u.)
         XX             YY             ZZ             XY             XZ             YZ
 ------------------------------------------------------------------------------------------
       -0.241761       0.136513       0.105248       0.036911       0.117567      -0.013298

 Principal components (a.u.) and orientation 
 of principal axis w.r.t. absolute frame                      Asymmetry parameter eta
 --------------------------------------------------------------------------------------
       -0.281515       0.142718       0.138797                       0.013929

        0.951698       0.182944       0.246581
       -0.093337      -0.592711       0.799988
       -0.292504       0.784363       0.547007
  

 ------------------------------------------------------------
   Atom      X         Y         Z
 ------------------------------------------------------------
   27 H    5.41729  -3.09595   1.91614
 ------------------------------------------------------------

 Electric field gradient in molecular frame (a.u.)
         XX             YY             ZZ             XY             XZ             YZ
 ------------------------------------------------------------------------------------------
        0.139551       0.017840      -0.157391      -0.020661       0.030780       0.189645

 Principal components (a.u.) and orientation 
 of principal axis w.r.t. absolute frame                      Asymmetry parameter eta
 --------------------------------------------------------------------------------------
       -0.281941       0.142983       0.138957                       0.014280

       -0.087594       0.974419       0.206968
       -0.536868      -0.221189       0.814155
        0.839107      -0.039800       0.542509
  

 ------------------------------------------------------------
   Atom      X         Y         Z
 ------------------------------------------------------------
   28 H    6.21094   1.31547   2.41036
 ------------------------------------------------------------

 Electric field gradient in molecular frame (a.u.)
         XX             YY             ZZ             XY             XZ             YZ
 ------------------------------------------------------------------------------------------
        0.005001       0.112524      -0.117525      -0.057820      -0.181528      -0.079502

 Principal components (a.u.) and orientation 
 of principal axis w.r.t. absolute frame                      Asymmetry parameter eta
 --------------------------------------------------------------------------------------
       -0.272919       0.137737       0.135183                       0.009358

        0.565404      -0.331502       0.755265
        0.247126       0.941698       0.228329
        0.786923      -0.057548      -0.614362
  

 ------------------------------------------------------------
   Atom      X         Y         Z
 ------------------------------------------------------------
   29 H    2.15980  -0.18359   3.34048
 ------------------------------------------------------------

 Electric field gradient in molecular frame (a.u.)
         XX             YY             ZZ             XY             XZ             YZ
 ------------------------------------------------------------------------------------------
        0.132202      -0.001502      -0.130701      -0.011609       0.013947       0.189700

 Principal components (a.u.) and orientation 
 of principal axis w.r.t. absolute frame                      Asymmetry parameter eta
 --------------------------------------------------------------------------------------
       -0.267319       0.135124       0.132194                       0.010962

       -0.045254      -0.531105       0.846096
       -0.581608       0.702625       0.409939
        0.812209       0.473545       0.340692
  

 ------------------------------------------------------------
   Atom      X         Y         Z
 ------------------------------------------------------------
   30 H    3.22953   4.76557   3.09827
 ------------------------------------------------------------

 Electric field gradient in molecular frame (a.u.)
         XX             YY             ZZ             XY             XZ             YZ
 ------------------------------------------------------------------------------------------
       -0.147133       0.025118       0.122015      -0.177171      -0.081770      -0.051113

 Principal components (a.u.) and orientation 
 of principal axis w.r.t. absolute frame                      Asymmetry parameter eta
 --------------------------------------------------------------------------------------
       -0.281072       0.145085       0.135987                       0.032367

        0.824452      -0.199948      -0.529434
        0.515893      -0.119075       0.848337
        0.232666       0.972544      -0.004980
  

 ------------------------------------------------------------
   Atom      X         Y         Z
 ------------------------------------------------------------
   31 H    0.52629   3.44303   4.40789
 ------------------------------------------------------------

 Electric field gradient in molecular frame (a.u.)
         XX             YY             ZZ             XY             XZ             YZ
 ------------------------------------------------------------------------------------------
        0.046387       0.125167      -0.171555      -0.020362       0.172547       0.044959

 Principal components (a.u.) and orientation 
 of principal axis w.r.t. absolute frame                      Asymmetry parameter eta
 --------------------------------------------------------------------------------------
       -0.272745       0.142774       0.129971                       0.046939

       -0.478062       0.812618      -0.333329
       -0.122730       0.313979       0.941464
        0.869709       0.490987      -0.050369
  

 ------------------------------------------------------------
   Atom      X         Y         Z
 ------------------------------------------------------------
   32 H    0.92893   6.14338  -0.63069
 ------------------------------------------------------------

 Electric field gradient in molecular frame (a.u.)
         XX             YY             ZZ             XY             XZ             YZ
 ------------------------------------------------------------------------------------------
        0.017561       0.080166      -0.097728      -0.088065       0.164552       0.124732

 Principal components (a.u.) and orientation 
 of principal axis w.r.t. absolute frame                      Asymmetry parameter eta
 --------------------------------------------------------------------------------------
       -0.279296       0.145031       0.134265                       0.038549

       -0.532227      -0.203120       0.821874
       -0.390958       0.920047      -0.025793
        0.750923       0.335046       0.569085
  

 ------------------------------------------------------------
   Atom      X         Y         Z
 ------------------------------------------------------------
   33 H   -0.76655   6.94344   2.10691
 ------------------------------------------------------------

 Electric field gradient in molecular frame (a.u.)
         XX             YY             ZZ             XY             XZ             YZ
 ------------------------------------------------------------------------------------------
        0.099748      -0.105504       0.005756       0.093443       0.063892      -0.184132

 Principal components (a.u.) and orientation 
 of principal axis w.r.t. absolute frame                      Asymmetry parameter eta
 --------------------------------------------------------------------------------------
       -0.276257       0.144193       0.132064                       0.043903

       -0.288104      -0.360517       0.887144
        0.770635      -0.637218      -0.008685
        0.568435       0.681161       0.461412
  

 ------------------------------------------------------------
   Atom      X         Y         Z
 ------------------------------------------------------------
   34 H   -6.36794   4.99476  -1.30694
 ------------------------------------------------------------

 Electric field gradient in molecular frame (a.u.)
         XX             YY             ZZ             XY             XZ             YZ
 ------------------------------------------------------------------------------------------
       -0.137863       0.053979       0.083884      -0.151365      -0.131194      -0.073364

 Principal components (a.u.) and orientation 
 of principal axis w.r.t. absolute frame                      Asymmetry parameter eta
 --------------------------------------------------------------------------------------
       -0.282762       0.145616       0.137147                       0.029951

        0.810219      -0.275124      -0.517545
        0.446833      -0.281514       0.849170
        0.379323       0.919270       0.105153
  

 ------------------------------------------------------------
   Atom      X         Y         Z
 ------------------------------------------------------------
   35 H   -5.25907   6.79368   1.26707
 ------------------------------------------------------------

 Electric field gradient in molecular frame (a.u.)
         XX             YY             ZZ             XY             XZ             YZ
 ------------------------------------------------------------------------------------------
        0.111447       0.069467      -0.180914       0.052588       0.097017      -0.156666

 Principal components (a.u.) and orientation 
 of principal axis w.r.t. absolute frame                      Asymmetry parameter eta
 --------------------------------------------------------------------------------------
       -0.286779       0.148732       0.138047                       0.037257

       -0.266797       0.583625       0.766943
        0.420700       0.786492      -0.452152
        0.867082      -0.202020       0.455365
  

 ------------------------------------------------------------
   Atom      X         Y         Z
 ------------------------------------------------------------
   36 H   -4.13276   7.40660  -1.85428
 ------------------------------------------------------------

 Electric field gradient in molecular frame (a.u.)
         XX             YY             ZZ             XY             XZ             YZ
 ------------------------------------------------------------------------------------------
        0.107269      -0.078148      -0.029121      -0.082221       0.076342       0.199616

 Principal components (a.u.) and orientation 
 of principal axis w.r.t. absolute frame                      Asymmetry parameter eta
 --------------------------------------------------------------------------------------
       -0.286687       0.148228       0.138459                       0.034076

        0.273844       0.266096       0.924231
        0.719204       0.581364      -0.380476
       -0.638557       0.768901      -0.032174
  

 ------------------------------------------------------------
   Atom      X         Y         Z
 ------------------------------------------------------------
   37 H   -0.73161  -7.19891   3.17239
 ------------------------------------------------------------

 Electric field gradient in molecular frame (a.u.)
         XX             YY             ZZ             XY             XZ             YZ
 ------------------------------------------------------------------------------------------
       -0.004247      -0.081037       0.085284      -0.181142       0.087788       0.112032

 Principal components (a.u.) and orientation 
 of principal axis w.r.t. absolute frame                      Asymmetry parameter eta
 --------------------------------------------------------------------------------------
       -0.282827       0.143848       0.138980                       0.017211

        0.585658       0.545930       0.599138
        0.725929      -0.682108      -0.088065
       -0.360599      -0.486508       0.795788
  

 ------------------------------------------------------------
   Atom      X         Y         Z
 ------------------------------------------------------------
   38 H    2.41489  -6.44582   2.36535
 ------------------------------------------------------------

 Electric field gradient in molecular frame (a.u.)
         XX             YY             ZZ             XY             XZ             YZ
 ------------------------------------------------------------------------------------------
       -0.232001       0.091974       0.140027       0.146081       0.013766      -0.004874

 Principal components (a.u.) and orientation 
 of principal axis w.r.t. absolute frame                      Asymmetry parameter eta
 --------------------------------------------------------------------------------------
       -0.288639       0.148134       0.140504                       0.026434

        0.932912       0.359855       0.013419
       -0.358493       0.931612      -0.059843
       -0.034036       0.051017       0.998118
  

 ------------------------------------------------------------
   Atom      X         Y         Z
 ------------------------------------------------------------
   39 H    0.45222  -4.15999   3.80323
 ------------------------------------------------------------

 Electric field gradient in molecular frame (a.u.)
         XX             YY             ZZ             XY             XZ             YZ
 ------------------------------------------------------------------------------------------
        0.150533      -0.103651      -0.046882       0.009750       0.001964      -0.216955

 Principal components (a.u.) and orientation 
 of principal axis w.r.t. absolute frame                      Asymmetry parameter eta
 --------------------------------------------------------------------------------------
       -0.294238       0.153232       0.141005                       0.041554

       -0.019387       0.890292       0.454977
        0.751577       0.313083      -0.580612
        0.659360      -0.330694       0.675193
  

 ------------------------------------------------------------
   Atom      X         Y         Z
 ------------------------------------------------------------
   40 H    4.85986   2.12936  -3.15134
 ------------------------------------------------------------

 Electric field gradient in molecular frame (a.u.)
         XX             YY             ZZ             XY             XZ             YZ
 ------------------------------------------------------------------------------------------
        0.057395       0.122306      -0.179701      -0.046129      -0.171787      -0.077174

 Principal components (a.u.) and orientation 
 of principal axis w.r.t. absolute frame                      Asymmetry parameter eta
 --------------------------------------------------------------------------------------
       -0.289448       0.150357       0.139091                       0.038922

        0.456248       0.816418       0.353976
        0.213044      -0.486441       0.847341
        0.863973      -0.311185      -0.395871
  

 ------------------------------------------------------------
   Atom      X         Y         Z
 ------------------------------------------------------------
   41 H    5.43803   4.53785  -0.90396
 ------------------------------------------------------------

 Electric field gradient in molecular frame (a.u.)
         XX             YY             ZZ             XY             XZ             YZ
 ------------------------------------------------------------------------------------------
        0.133392      -0.255182       0.121790       0.076408       0.021462      -0.094410

 Principal components (a.u.) and orientation 
 of principal axis w.r.t. absolute frame                      Asymmetry parameter eta
 --------------------------------------------------------------------------------------
       -0.292277       0.149967       0.142310                       0.026198

       -0.183145       0.859686      -0.476862
        0.956387       0.043529      -0.288841
        0.227555       0.508964       0.830165
  

 ------------------------------------------------------------
   Atom      X         Y         Z
 ------------------------------------------------------------
   42 H    7.84628   2.38796  -1.71522
 ------------------------------------------------------------

 Electric field gradient in molecular frame (a.u.)
         XX             YY             ZZ             XY             XZ             YZ
 ------------------------------------------------------------------------------------------
       -0.273037       0.140256       0.132781       0.036471       0.068917      -0.002951

 Principal components (a.u.) and orientation 
 of principal axis w.r.t. absolute frame                      Asymmetry parameter eta
 --------------------------------------------------------------------------------------
       -0.287530       0.146813       0.140717                       0.021202

        0.983161       0.177365      -0.043992
       -0.084935       0.656674       0.749376
       -0.161802       0.733021      -0.660681
  

 Task  times  cpu:      474.7s     wall:      475.8s


                                NWChem Input Module
                                -------------------


 Summary of allocated global arrays
-----------------------------------
  No active global arrays


                         GA Statistics for process    0
                         ------------------------------

       create   destroy   get      put      acc     scatter   gather  read&inc
calls:  210      210     5.53e+05 7382     4.06e+05    0        0     5886     
number of processes/call 1.00e+00 1.15e+00 1.00e+00 0.00e+00 0.00e+00
bytes total:             5.56e+08 6.03e+07 3.39e+08 0.00e+00 0.00e+00 4.71e+04
bytes remote:            1.14e+08 2.04e+07 5.37e+07 0.00e+00 0.00e+00 0.00e+00
Max memory consumed for GA by this process: 10446976 bytes

MA_summarize_allocated_blocks: starting scan ...
MA_summarize_allocated_blocks: scan completed: 0 heap blocks, 0 stack blocks
MA usage statistics:

	allocation statistics:
					      heap	     stack
					      ----	     -----
	current number of blocks	         0	         0
	maximum number of blocks	        22	        51
	current total bytes		         0	         0
	maximum total bytes		   9712512	  22540216
	maximum total K-bytes		      9713	     22541
	maximum total M-bytes		        10	        23


                                     CITATION
                                     --------
                Please cite the following reference when publishing
                           results obtained with NWChem:

                 M. Valiev, E.J. Bylaska, N. Govind, K. Kowalski,
              T.P. Straatsma, H.J.J. van Dam, D. Wang, J. Nieplocha,
                        E. Apra, T.L. Windus, W.A. de Jong
                 "NWChem: a comprehensive and scalable open-source
                  solution for large scale molecular simulations"
                      Comput. Phys. Commun. 181, 1477 (2010)
                           doi:10.1016/j.cpc.2010.04.018

                                      AUTHORS
                                      -------
          E. Apra, E. J. Bylaska, W. A. de Jong, N. Govind, K. Kowalski,
       T. P. Straatsma, M. Valiev, H. J. J. van Dam, D. Wang, T. L. Windus,
        J. Hammond, J. Autschbach, K. Bhaskaran-Nair, J. Brabec, K. Lopata,
       S. A. Fischer, S. Krishnamoorthy, W. Ma, M. Klemm, O. Villa, Y. Chen,
    V. Anisimov, F. Aquino, S. Hirata, M. T. Hackler, T. Risthaus, M. Malagoli,
       A. Marenich, A. Otero-de-la-Roza, J. Mullin, P. Nichols, R. Peverati,
     J. Pittner, Y. Zhao, P.-D. Fan, A. Fonari, M. Williamson, R. J. Harrison,
       J. R. Rehr, M. Dupuis, D. Silverstein, D. M. A. Smith, J. Nieplocha,
        V. Tipparaju, M. Krishnan, B. E. Van Kuiken, A. Vazquez-Mayagoitia,
        L. Jensen, M. Swart, Q. Wu, T. Van Voorhis, A. A. Auer, M. Nooijen,
      L. D. Crosby, E. Brown, G. Cisneros, G. I. Fann, H. Fruchtl, J. Garza,
        K. Hirao, R. A. Kendall, J. A. Nichols, K. Tsemekhman, K. Wolinski,
     J. Anchell, D. E. Bernholdt, P. Borowski, T. Clark, D. Clerc, H. Dachsel,
   M. J. O. Deegan, K. Dyall, D. Elwood, E. Glendening, M. Gutowski, A. C. Hess,
         J. Jaffe, B. G. Johnson, J. Ju, R. Kobayashi, R. Kutteh, Z. Lin,
   R. Littlefield, X. Long, B. Meng, T. Nakajima, S. Niu, L. Pollack, M. Rosing,
   K. Glaesemann, G. Sandrone, M. Stave, H. Taylor, G. Thomas, J. H. van Lenthe,
                               A. T. Wong, Z. Zhang.

 Total times  cpu:      475.1s     wall:      476.2s
