# Supplementary material for: Reference-free NOE NMR analysis
Source: Chem Sci. 2020 Aug 31;11(36):9930–6. doi: 10.1039/d0sc02970j (PMC8162118; doi:10.1039/d0sc02970j)
Supplement: SC-011-D0SC02970J-s002 [file SC-011-D0SC02970J-s002.piz › artemisinin_structures/artemisin_RRSRSRR/artemisin_RRSRSRR_b36313.out.xyz]

42
./artemisin_RRSRSRR_b36313.out
C         -1.21027       -0.13829        0.58184
O         -2.10493       -1.03468       -0.08501
C         -1.70739       -2.33203       -0.14803
C         -0.20351       -2.58952       -0.10072
C          0.53970       -1.41083       -0.75371
C          0.16848       -0.04468       -0.13846
C          2.04646       -1.63334       -0.97388
C          2.96094       -1.04680        0.09550
C          2.65772        0.42378        0.41595
C          1.18563        0.53853        0.87007
C          0.80824        1.95338        1.37769
C         -0.09704        2.82651        0.48885
C         -1.35792        2.12198       -0.07277
O         -1.83247        1.12800        0.83037
C         -2.48189        3.13474       -0.27652
O         -2.52131       -3.24375       -0.25619
C          0.25811       -3.01557        1.28602
C          3.07523        1.35427       -0.72536
O         -1.11360        1.52576       -1.34847
O          0.17195        0.85376       -1.27189
H         -1.08081       -0.55494        1.58647
H         -0.04889       -3.45380       -0.76389
H          0.13154       -1.40026       -1.77972
H          2.31958       -1.17941       -1.93562
H          2.26004       -2.70288       -1.08941
H          4.00488       -1.15129       -0.22469
H          2.86671       -1.63831        1.01398
H          3.28669        0.69612        1.27551
H          1.14292       -0.09715        1.76770
H          1.70899        2.52183        1.63954
H          0.27850        1.82197        2.33255
H          0.49157        3.25094       -0.33375
H         -0.40564        3.67431        1.11493
H         -3.36977        2.64312       -0.69160
H         -2.78298        3.59506        0.67051
H         -2.18696        3.91941       -0.98125
H         -0.38715       -3.80950        1.67876
H          1.27791       -3.41098        1.25169
H          0.23930       -2.20137        2.01258
H          2.57173        1.12681       -1.66762
H          2.87768        2.40132       -0.47835
H          4.15207        1.26365       -0.90766
