# Supplementary material for: Reference-free NOE NMR analysis
Source: Chem Sci. 2020 Aug 31;11(36):9930–6. doi: 10.1039/d0sc02970j (PMC8162118; doi:10.1039/d0sc02970j)
Supplement: SC-011-D0SC02970J-s002 [file SC-011-D0SC02970J-s002.piz › artemisinin_structures/artemisin_RRSRSRR/artemisin_RRSRSRR_b36311.out.xyz]

42
./artemisin_RRSRSRR_b36311.out
C         -0.96875        0.09163        0.87421
O         -2.08613       -0.69552        0.45681
C         -1.83497       -1.98980        0.15719
C         -0.65161       -2.21202       -0.76792
C          0.61122       -1.41957       -0.37036
C          0.24495        0.04713       -0.08255
C          1.42886       -2.00876        0.77957
C          2.72432       -1.22932        1.04313
C          2.78457        0.20108        0.46842
C          1.39965        0.88679        0.54878
C          1.41870        2.32730       -0.00010
C          0.08654        3.08310        0.12535
C         -1.20386        2.25297       -0.03854
O         -1.38817        1.43317        1.11846
C         -2.40567        3.19971       -0.07471
O         -2.60244       -2.87986        0.50542
C         -0.38205       -3.70671       -0.95724
C          3.44301        0.24080       -0.91708
O         -1.25684        1.48822       -1.24835
O         -0.06703        0.63803       -1.36345
H         -0.68533       -0.29873        1.85908
H         -0.98841       -1.83554       -1.74491
H          1.24631       -1.46186       -1.26406
H          1.70154       -3.04984        0.57420
H          0.82885       -2.03342        1.69708
H          3.57837       -1.81367        0.67837
H          2.85942       -1.17412        2.13173
H          3.46638        0.76435        1.12221
H          1.20690        0.96896        1.62942
H          1.70106        2.32217       -1.06024
H          2.19941        2.90636        0.50930
H          0.10329        3.89056       -0.61792
H          0.06993        3.55891        1.11490
H         -3.33918        2.62883       -0.14830
H         -2.46877        3.80431        0.83643
H         -2.36475        3.86324       -0.94509
H         -1.24398       -4.19637       -1.42475
H          0.48424       -3.87144       -1.60618
H         -0.20674       -4.21281       -0.00203
H          2.79561       -0.13356       -1.71171
H          3.72592        1.26541       -1.18064
H          4.36535       -0.35005       -0.92685
