# Supplementary material for: Reference-free NOE NMR analysis
Source: Chem Sci. 2020 Aug 31;11(36):9930–6. doi: 10.1039/d0sc02970j (PMC8162118; doi:10.1039/d0sc02970j)
Supplement: SC-011-D0SC02970J-s002 [file SC-011-D0SC02970J-s002.piz › artemisinin_structures/artemisin_RSSSSRS/artemisin_RSSSSRS_b36311.nw]

start molecule

title molecule
 

geometry units angstroms print xyz autosym
  C       -3.20620       -1.79250        0.41030
  O       -3.95510       -0.66700        0.85960
  C       -3.54650        0.50960        0.28370
  C       -2.06060        0.53830       -0.13800
  C       -1.32180       -0.27240        0.94410
  C       -1.73320       -1.76740        0.87110
  C        0.18500       -0.13290        1.07860
  C        0.66730       -0.76030        2.39800
  C       -0.33260       -1.70430        3.11170
  C       -1.13240       -2.55310        2.09110
  C       -2.10110       -3.53380        2.74450
  C       -2.48370       -4.64670        1.76560
  C       -2.90660       -4.08910        0.40010
  O       -3.83370       -3.02900        0.64670
  C       -3.67360       -5.16750       -0.36940
  O       -4.31410        1.45600        0.15960
  C       -1.58080        1.98510       -0.24130
  C       -1.19140       -1.00620        4.17440
  O       -1.73400       -3.80550       -0.42060
  O       -1.13830       -2.43800       -0.26440
  H       -3.24650       -1.71960       -0.68930
  H       -1.96390        0.07700       -1.12740
  H       -1.72650        0.14450        1.87290
  H        0.49520        0.91720        1.07210
  H        0.69140       -0.60790        0.23000
  H        0.97730        0.03620        3.08590
  H        1.58340       -1.32450        2.17780
  H        0.29210       -2.40360        3.68840
  H       -0.33570       -3.19670        1.67890
  H       -2.99750       -3.00890        3.09560
  H       -1.64380       -3.99650        3.62760
  H       -3.30690       -5.20890        2.22410
  H       -1.63920       -5.33630        1.64490
  H       -3.98330       -4.78380       -1.34880
  H       -3.05050       -6.04990       -0.55050
  H       -4.58420       -5.47090        0.15840
  H       -2.20470        2.55450       -0.93920
  H       -1.62600        2.49160        0.72900
  H       -0.55280        2.03480       -0.61310
  H       -2.02090       -0.43090        3.76070
  H       -1.62850       -1.74570        4.85460
  H       -0.58240       -0.33310        4.78710
end
BASIS "ao basis" PRINT
* library 6-31G*
END
scf
 direct
end
dft
xc b3lyp
end
property
 efieldgrad
end
task dft property
