# Supplementary material for: Reference-free NOE NMR analysis
Source: Chem Sci. 2020 Aug 31;11(36):9930–6. doi: 10.1039/d0sc02970j (PMC8162118; doi:10.1039/d0sc02970j)
Supplement: SC-011-D0SC02970J-s002 [file SC-011-D0SC02970J-s002.piz › artemisinin_structures/artemisin_RSSSSRS/artemisin_RSSSSRS_b36311.out]

 argument  1 = artemisin_SSSSRRS/artemisin_SSSSRRS_b36311.nw
  Warning: test file already existed: ./molecule.dir_check_s.5
                                         
                                         


              Northwest Computational Chemistry Package (NWChem) 6.6
              ------------------------------------------------------


                    Environmental Molecular Sciences Laboratory
                       Pacific Northwest National Laboratory
                                Richland, WA 99352

                              Copyright (c) 1994-2015
                       Pacific Northwest National Laboratory
                            Battelle Memorial Institute

             NWChem is an open-source computational chemistry package
                        distributed under the terms of the
                      Educational Community License (ECL) 2.0
             A copy of the license is included with this distribution
                              in the LICENSE.TXT file

                                  ACKNOWLEDGMENT
                                  --------------

            This software and its documentation were developed at the
            EMSL at Pacific Northwest National Laboratory, a multiprogram
            national laboratory, operated for the U.S. Department of Energy
            by Battelle under Contract Number DE-AC05-76RL01830. Support
            for this work was provided by the Department of Energy Office
            of Biological and Environmental Research, Office of Basic
            Energy Sciences, and the Office of Advanced Scientific Computing.


           Job information
           ---------------

    hostname        = nmrserver1
    program         = /home/software/NWChem/bin/nwchem
    date            = Sun Jul 23 21:31:09 2017

    compiled        = Mon_Dec_26_22:57:25_2016
    source          = /home/software/src/nwchem-6.6
    nwchem branch   = 6.6
    nwchem revision = 27746
    ga revision     = 10594
    input           = artemisin_SSSSRRS/artemisin_SSSSRRS_b36311.nw
    prefix          = molecule.
    data base       = ./molecule.db
    status          = startup
    nproc           =        6
    time left       =     -1s


           Memory information
           ------------------

    heap     =   13107196 doubles =    100.0 Mbytes
    stack    =   13107201 doubles =    100.0 Mbytes
    global   =   26214400 doubles =    200.0 Mbytes (distinct from heap & stack)
    total    =   52428797 doubles =    400.0 Mbytes
    verify   = yes
    hardfail = no 


           Directory information
           ---------------------

  0 permanent = .
  0 scratch   = .


                                NWChem Input Module
                                -------------------


                                     molecule
                                     --------

 Scaling coordinates for geometry "geometry" by  1.889725989
 (inverse scale =  0.529177249)

 C1  symmetry detected

          ------
          auto-z
          ------


                             Geometry "geometry" -> ""
                             -------------------------

 Output coordinates in angstroms (scale by  1.889725989 to convert to a.u.)

  No.       Tag          Charge          X              Y              Z
 ---- ---------------- ---------- -------------- -------------- --------------
    1 C                    6.0000    -1.26978000     0.28841726    -0.25100345
    2 O                    8.0000    -1.64813723    -0.71110911    -1.19295079
    3 C                    6.0000    -1.82858589    -1.94412654    -0.61839999
    4 C                    6.0000    -0.98813844    -2.19091701     0.65411560
    5 C                    6.0000     0.35051727    -1.47339929     0.39494472
    6 C                    6.0000     0.13643265     0.06322717     0.34443845
    7 C                    6.0000     1.55856607    -1.82259911     1.24739667
    8 C                    6.0000     2.84133856    -1.24577938     0.62383099
    9 C                    6.0000     2.64443376    -0.15662019    -0.46026516
   10 C                    6.0000     1.45873268     0.77809716    -0.11071939
   11 C                    6.0000     1.24951693     1.89804907    -1.12512574
   12 C                    6.0000     0.43016779     3.03577829    -0.51078578
   13 C                    6.0000    -0.83127649     2.51877456     0.19335759
   14 O                    8.0000    -1.46955724     1.60551514    -0.70257371
   15 C                    6.0000    -1.80668902     3.68069630     0.39798923
   16 O                    8.0000    -2.57756384    -2.77427272    -1.11857284
   17 C                    6.0000    -0.83287204    -3.69277283     0.88741933
   18 C                    6.0000     2.62403131    -0.70629013    -1.89262651
   19 O                    8.0000    -0.51097778     2.05678653     1.53981368
   20 O                    8.0000    -0.09180262     0.62175265     1.65932573
   21 H                    1.0000    -2.02368852     0.20178270     0.54910595
   22 H                    1.0000    -1.51603882    -1.76623438     1.51552537
   23 H                    1.0000     0.61142813    -1.81158907    -0.61392114
   24 H                    1.0000     1.68726154    -2.90600847     1.34033715
   25 H                    1.0000     1.43200119    -1.43984986     2.26703987
   26 H                    1.0000     3.44668849    -2.06541079     0.21704547
   27 H                    1.0000     3.44110250    -0.82128321     1.44000199
   28 H                    1.0000     3.55721040     0.45753369    -0.42144130
   29 H                    1.0000     1.85112788     1.29457759     0.78266444
   30 H                    1.0000     0.75364340     1.51206087    -2.02370614
   31 H                    1.0000     2.21338381     2.30739071    -1.45143886
   32 H                    1.0000     0.16337206     3.71732223    -1.32826191
   33 H                    1.0000     1.05290066     3.59636415     0.19720022
   34 H                    1.0000    -2.71469977     3.32685102     0.90065625
   35 H                    1.0000    -1.37145790     4.46237837     1.02983382
   36 H                    1.0000    -2.11884368     4.11976048    -0.55573970
   37 H                    1.0000    -1.81160486    -4.18070014     0.95480623
   38 H                    1.0000    -0.28299421    -4.16984269     0.06881925
   39 H                    1.0000    -0.30644546    -3.89451962     1.82532263
   40 H                    1.0000     1.67525082    -1.16569134    -2.17361430
   41 H                    1.0000     2.80918914     0.10007177    -2.61101761
   42 H                    1.0000     3.41715214    -1.44755593    -2.03695342

      Atomic Mass 
      ----------- 

      C                 12.000000
      O                 15.994910
      H                  1.007825


 Effective nuclear repulsion energy (a.u.)    1844.2509934185

            Nuclear Dipole moment (a.u.) 
            ----------------------------
        X                 Y               Z
 ---------------- ---------------- ----------------
     0.0000000000     0.0000000000     0.0000000000


                                Z-matrix (autoz)
                                -------- 

 Units are Angstrom for bonds and degrees for angles

      Type          Name      I     J     K     L     M      Value
      ----------- --------  ----- ----- ----- ----- ----- ----------
    1 Stretch                  1     2                       1.42460
    2 Stretch                  1     6                       1.54360
    3 Stretch                  1    14                       1.40662
    4 Stretch                  1    21                       1.10275
    5 Stretch                  2     3                       1.37223
    6 Stretch                  3     4                       1.54485
    7 Stretch                  3    16                       1.22486
    8 Stretch                  4     5                       1.54078
    9 Stretch                  4    17                       1.52778
   10 Stretch                  4    22                       1.09593
   11 Stretch                  5     6                       1.55229
   12 Stretch                  5     7                       1.51921
   13 Stretch                  5    23                       1.09556
   14 Stretch                  6    10                       1.57057
   15 Stretch                  6    20                       1.44671
   16 Stretch                  7     8                       1.53853
   17 Stretch                  7    24                       1.09498
   18 Stretch                  7    25                       1.09644
   19 Stretch                  8     9                       1.54929
   20 Stretch                  8    26                       1.09714
   21 Stretch                  8    27                       1.09820
   22 Stretch                  9    10                       1.54976
   23 Stretch                  9    18                       1.53434
   24 Stretch                  9    28                       1.10084
   25 Stretch                 10    11                       1.52548
   26 Stretch                 10    29                       1.10402
   27 Stretch                 11    12                       1.53074
   28 Stretch                 11    30                       1.09651
   29 Stretch                 11    31                       1.09685
   30 Stretch                 12    13                       1.53439
   31 Stretch                 12    32                       1.09725
   32 Stretch                 12    33                       1.09695
   33 Stretch                 13    14                       1.42973
   34 Stretch                 13    15                       1.53081
   35 Stretch                 13    19                       1.45910
   36 Stretch                 15    34                       1.09652
   37 Stretch                 15    35                       1.09530
   38 Stretch                 15    36                       1.09536
   39 Stretch                 17    37                       1.09569
   40 Stretch                 17    38                       1.09548
   41 Stretch                 17    39                       1.09430
   42 Stretch                 18    40                       1.09096
   43 Stretch                 18    41                       1.09571
   44 Stretch                 18    42                       1.09515
   45 Stretch                 19    20                       1.49977
   46 Bend                     1     2     3               112.86264
   47 Bend                     1     6     5               106.41579
   48 Bend                     1     6    10               126.07160
   49 Bend                     1     6    20                98.65927
   50 Bend                     1    14    13               109.48329
   51 Bend                     2     1     6               113.24431
   52 Bend                     2     1    14               114.01527
   53 Bend                     2     1    21               104.06646
   54 Bend                     2     3     4               114.63863
   55 Bend                     2     3    16               121.22671
   56 Bend                     3     4     5               105.05322
   57 Bend                     3     4    17               109.76221
   58 Bend                     3     4    22               108.87392
   59 Bend                     4     3    16               124.10835
   60 Bend                     4     5     6               110.28167
   61 Bend                     4     5     7               119.30404
   62 Bend                     4     5    23               102.59482
   63 Bend                     4    17    37               110.87748
   64 Bend                     4    17    38               111.40776
   65 Bend                     4    17    39               111.16202
   66 Bend                     5     4    17               113.27676
   67 Bend                     5     4    22               111.73152
   68 Bend                     5     6    10               110.11396
   69 Bend                     5     6    20               111.98452
   70 Bend                     5     7     8               110.45060
   71 Bend                     5     7    24               111.62403
   72 Bend                     5     7    25               110.47409
   73 Bend                     6     1    14               112.94367
   74 Bend                     6     1    21               109.35796
   75 Bend                     6     5     7               110.82174
   76 Bend                     6     5    23               107.96637
   77 Bend                     6    10     9               115.78414
   78 Bend                     6    10    11               114.29357
   79 Bend                     6    10    29               106.12074
   80 Bend                     6    20    19               109.94201
   81 Bend                     7     5    23               104.85554
   82 Bend                     7     8     9               116.18086
   83 Bend                     7     8    26               109.28211
   84 Bend                     7     8    27               107.40068
   85 Bend                     8     7    24               107.90038
   86 Bend                     8     7    25               110.01574
   87 Bend                     8     9    10               111.31040
   88 Bend                     8     9    18               113.77025
   89 Bend                     8     9    28               105.19729
   90 Bend                     9     8    26               109.62552
   91 Bend                     9     8    27               108.52439
   92 Bend                     9    10    11               113.43738
   93 Bend                     9    10    29               101.11294
   94 Bend                     9    18    40               113.75722
   95 Bend                     9    18    41               110.25335
   96 Bend                     9    18    42               110.84745
   97 Bend                    10     6    20               102.73822
   98 Bend                    10     9    18               114.61084
   99 Bend                    10     9    28               106.85432
  100 Bend                    10    11    12               110.62206
  101 Bend                    10    11    30               110.39734
  102 Bend                    10    11    31               110.56679
  103 Bend                    11    10    29               104.08702
  104 Bend                    11    12    13               111.94941
  105 Bend                    11    12    32               107.02622
  106 Bend                    11    12    33               109.57214
  107 Bend                    12    11    30               110.39356
  108 Bend                    12    11    31               108.20294
  109 Bend                    12    13    14               107.13808
  110 Bend                    12    13    15               109.23465
  111 Bend                    12    13    19               110.46873
  112 Bend                    13    12    32               110.56624
  113 Bend                    13    12    33               110.04253
  114 Bend                    13    15    34               110.12003
  115 Bend                    13    15    35               111.44528
  116 Bend                    13    15    36               111.68120
  117 Bend                    13    19    20               115.96662
  118 Bend                    14     1    21               102.08672
  119 Bend                    14    13    15               106.50754
  120 Bend                    14    13    19               118.29538
  121 Bend                    15    13    19               104.88299
  122 Bend                    17     4    22               108.05068
  123 Bend                    18     9    28               104.11160
  124 Bend                    24     7    25               106.26188
  125 Bend                    26     8    27               105.24744
  126 Bend                    30    11    31               106.55728
  127 Bend                    32    12    33               107.54512
  128 Bend                    34    15    35               107.15156
  129 Bend                    34    15    36               107.00820
  130 Bend                    35    15    36               109.23550
  131 Bend                    37    17    38               107.48168
  132 Bend                    37    17    39               107.15168
  133 Bend                    38    17    39               108.58431
  134 Bend                    40    18    41               106.73776
  135 Bend                    40    18    42               108.11119
  136 Bend                    41    18    42               106.81816
  137 Torsion                  1     2     3     4         -28.07107
  138 Torsion                  1     2     3    16         153.72079
  139 Torsion                  1     6     5     4         -32.76275
  140 Torsion                  1     6     5     7        -167.09299
  141 Torsion                  1     6     5    23          78.59674
  142 Torsion                  1     6    10     9        -127.38074
  143 Torsion                  1     6    10    11           7.26270
  144 Torsion                  1     6    10    29         121.36920
  145 Torsion                  1     6    20    19         -59.16821
  146 Torsion                  1    14    13    12         105.96448
  147 Torsion                  1    14    13    15        -137.23070
  148 Torsion                  1    14    13    19         -19.59939
  149 Torsion                  2     1     6     5         -31.94085
  150 Torsion                  2     1     6    10          99.21809
  151 Torsion                  2     1     6    20        -148.02131
  152 Torsion                  2     1    14    13        -169.00798
  153 Torsion                  2     3     4     5         -35.85882
  154 Torsion                  2     3     4    17        -157.96233
  155 Torsion                  2     3     4    22          83.95248
  156 Torsion                  3     2     1     6          67.34334
  157 Torsion                  3     2     1    14        -161.67336
  158 Torsion                  3     2     1    21         -51.31088
  159 Torsion                  3     4     5     6          67.26993
  160 Torsion                  3     4     5     7        -162.79037
  161 Torsion                  3     4     5    23         -47.53463
  162 Torsion                  3     4    17    37         -56.55228
  163 Torsion                  3     4    17    38          63.10884
  164 Torsion                  3     4    17    39        -175.63672
  165 Torsion                  4     5     6    10        -172.36650
  166 Torsion                  4     5     6    20          73.98771
  167 Torsion                  4     5     7     8         167.00500
  168 Torsion                  4     5     7    24          46.95895
  169 Torsion                  4     5     7    25         -71.04601
  170 Torsion                  5     4     3    16         142.29056
  171 Torsion                  5     4    17    37        -173.61584
  172 Torsion                  5     4    17    38         -53.95471
  173 Torsion                  5     4    17    39          67.29972
  174 Torsion                  5     6     1    14        -163.45498
  175 Torsion                  5     6     1    21          83.60738
  176 Torsion                  5     6    10     9           2.34581
  177 Torsion                  5     6    10    11         136.98925
  178 Torsion                  5     6    10    29        -108.90425
  179 Torsion                  5     6    20    19        -170.86926
  180 Torsion                  5     7     8     9          15.70808
  181 Torsion                  5     7     8    26        -108.93840
  182 Torsion                  5     7     8    27         137.38220
  183 Torsion                  6     1    14    13         -37.87749
  184 Torsion                  6     5     4    17        -172.93810
  185 Torsion                  6     5     4    22         -50.62220
  186 Torsion                  6     5     7     8         -63.29816
  187 Torsion                  6     5     7    24         176.65579
  188 Torsion                  6     5     7    25          58.65083
  189 Torsion                  6    10     9     8         -46.83729
  190 Torsion                  6    10     9    18          84.04983
  191 Torsion                  6    10     9    28        -161.17990
  192 Torsion                  6    10    11    12          64.02958
  193 Torsion                  6    10    11    30         -58.46102
  194 Torsion                  6    10    11    31        -176.12310
  195 Torsion                  6    20    19    13          10.42808
  196 Torsion                  7     5     4    17         -42.99840
  197 Torsion                  7     5     4    22          79.31751
  198 Torsion                  7     5     6    10          53.30327
  199 Torsion                  7     5     6    20         -60.34252
  200 Torsion                  7     8     9    10          37.47121
  201 Torsion                  7     8     9    18         -93.84872
  202 Torsion                  7     8     9    28         152.84126
  203 Torsion                  8     7     5    23          52.95238
  204 Torsion                  8     9    10    11         178.13827
  205 Torsion                  8     9    10    29          67.31386
  206 Torsion                  8     9    18    40          78.45342
  207 Torsion                  8     9    18    41        -161.69165
  208 Torsion                  8     9    18    42         -43.62339
  209 Torsion                  9     8     7    24         137.96775
  210 Torsion                  9     8     7    25        -106.51057
  211 Torsion                  9    10     6    20         121.78632
  212 Torsion                  9    10    11    12        -160.25854
  213 Torsion                  9    10    11    30          77.25086
  214 Torsion                  9    10    11    31         -40.41122
  215 Torsion                 10     6     1    14         -32.29604
  216 Torsion                 10     6     1    21        -145.23368
  217 Torsion                 10     6     5    23         -61.00700
  218 Torsion                 10     6    20    19          71.00055
  219 Torsion                 10     9     8    26         161.94160
  220 Torsion                 10     9     8    27         -83.60549
  221 Torsion                 10     9    18    40         -51.22907
  222 Torsion                 10     9    18    41          68.62585
  223 Torsion                 10     9    18    42        -173.30588
  224 Torsion                 10    11    12    13         -48.83195
  225 Torsion                 10    11    12    32        -170.13170
  226 Torsion                 10    11    12    33          73.54187
  227 Torsion                 11    10     6    20        -103.57024
  228 Torsion                 11    10     9    18         -50.97461
  229 Torsion                 11    10     9    28          63.79566
  230 Torsion                 11    12    13    14         -47.61861
  231 Torsion                 11    12    13    15        -162.61231
  232 Torsion                 11    12    13    19          82.51515
  233 Torsion                 12    11    10    29         -51.27020
  234 Torsion                 12    13    15    34         179.98986
  235 Torsion                 12    13    15    35         -61.23781
  236 Torsion                 12    13    15    36          61.24677
  237 Torsion                 12    13    19    20         -88.37267
  238 Torsion                 13    12    11    30          73.66086
  239 Torsion                 13    12    11    31        -170.08849
  240 Torsion                 13    14     1    21          79.42919
  241 Torsion                 14     1     6    20          80.46456
  242 Torsion                 14    13    12    32          71.61613
  243 Torsion                 14    13    12    33        -169.72381
  244 Torsion                 14    13    15    34          64.59094
  245 Torsion                 14    13    15    35        -176.63672
  246 Torsion                 14    13    15    36         -54.15214
  247 Torsion                 14    13    19    20          35.55587
  248 Torsion                 15    13    12    32         -43.37758
  249 Torsion                 15    13    12    33          75.28249
  250 Torsion                 15    13    19    20         154.04362
  251 Torsion                 16     3     4    17          20.18705
  252 Torsion                 16     3     4    22         -97.89814
  253 Torsion                 17     4     5    23          72.25734
  254 Torsion                 18     9     8    26          30.62166
  255 Torsion                 18     9     8    27         145.07458
  256 Torsion                 18     9    10    29        -161.79902
  257 Torsion                 19    13    12    32        -158.25011
  258 Torsion                 19    13    12    33         -39.59004
  259 Torsion                 19    13    15    34         -61.58854
  260 Torsion                 19    13    15    35          57.18379
  261 Torsion                 19    13    15    36         179.66837
  262 Torsion                 20     6     1    21         -32.47308
  263 Torsion                 20     6     5    23        -174.65279
  264 Torsion                 20     6    10    29          10.53626
  265 Torsion                 22     4     5    23        -165.42675
  266 Torsion                 22     4    17    37          62.04252
  267 Torsion                 22     4    17    38        -178.29636
  268 Torsion                 22     4    17    39         -57.04192
  269 Torsion                 23     5     7    24         -67.09367
  270 Torsion                 23     5     7    25         174.90138
  271 Torsion                 24     7     8    26          13.32127
  272 Torsion                 24     7     8    27        -100.35813
  273 Torsion                 25     7     8    26         128.84294
  274 Torsion                 25     7     8    27          15.16355
  275 Torsion                 26     8     9    28         -82.68835
  276 Torsion                 27     8     9    28          31.76456
  277 Torsion                 28     9    10    29         -47.02875
  278 Torsion                 28     9    18    40        -167.58778
  279 Torsion                 28     9    18    41         -47.73286
  280 Torsion                 28     9    18    42          70.33541
  281 Torsion                 29    10    11    30        -173.76080
  282 Torsion                 29    10    11    31          68.57712
  283 Torsion                 30    11    12    32         -47.63889
  284 Torsion                 30    11    12    33        -163.96533
  285 Torsion                 31    11    12    32          68.61176
  286 Torsion                 31    11    12    33         -47.71468


            XYZ format geometry
            -------------------
    42
 geometry
 C                    -1.26978000     0.28841726    -0.25100345
 O                    -1.64813723    -0.71110911    -1.19295079
 C                    -1.82858589    -1.94412654    -0.61839999
 C                    -0.98813844    -2.19091701     0.65411560
 C                     0.35051727    -1.47339929     0.39494472
 C                     0.13643265     0.06322717     0.34443845
 C                     1.55856607    -1.82259911     1.24739667
 C                     2.84133856    -1.24577938     0.62383099
 C                     2.64443376    -0.15662019    -0.46026516
 C                     1.45873268     0.77809716    -0.11071939
 C                     1.24951693     1.89804907    -1.12512574
 C                     0.43016779     3.03577829    -0.51078578
 C                    -0.83127649     2.51877456     0.19335759
 O                    -1.46955724     1.60551514    -0.70257371
 C                    -1.80668902     3.68069630     0.39798923
 O                    -2.57756384    -2.77427272    -1.11857284
 C                    -0.83287204    -3.69277283     0.88741933
 C                     2.62403131    -0.70629013    -1.89262651
 O                    -0.51097778     2.05678653     1.53981368
 O                    -0.09180262     0.62175265     1.65932573
 H                    -2.02368852     0.20178270     0.54910595
 H                    -1.51603882    -1.76623438     1.51552537
 H                     0.61142813    -1.81158907    -0.61392114
 H                     1.68726154    -2.90600847     1.34033715
 H                     1.43200119    -1.43984986     2.26703987
 H                     3.44668849    -2.06541079     0.21704547
 H                     3.44110250    -0.82128321     1.44000199
 H                     3.55721040     0.45753369    -0.42144130
 H                     1.85112788     1.29457759     0.78266444
 H                     0.75364340     1.51206087    -2.02370614
 H                     2.21338381     2.30739071    -1.45143886
 H                     0.16337206     3.71732223    -1.32826191
 H                     1.05290066     3.59636415     0.19720022
 H                    -2.71469977     3.32685102     0.90065625
 H                    -1.37145790     4.46237837     1.02983382
 H                    -2.11884368     4.11976048    -0.55573970
 H                    -1.81160486    -4.18070014     0.95480623
 H                    -0.28299421    -4.16984269     0.06881925
 H                    -0.30644546    -3.89451962     1.82532263
 H                     1.67525082    -1.16569134    -2.17361430
 H                     2.80918914     0.10007177    -2.61101761
 H                     3.41715214    -1.44755593    -2.03695342

 ==============================================================================
                                internuclear distances
 ------------------------------------------------------------------------------
       center one      |      center two      | atomic units |  angstroms
 ------------------------------------------------------------------------------
    2 O                |   1 C                |     2.69209  |     1.42460
    3 C                |   2 O                |     2.59313  |     1.37223
    4 C                |   3 C                |     2.91934  |     1.54485
    5 C                |   4 C                |     2.91165  |     1.54078
    6 C                |   1 C                |     2.91698  |     1.54360
    6 C                |   5 C                |     2.93340  |     1.55229
    7 C                |   5 C                |     2.87089  |     1.51921
    8 C                |   7 C                |     2.90739  |     1.53853
    9 C                |   8 C                |     2.92774  |     1.54929
   10 C                |   6 C                |     2.96794  |     1.57057
   10 C                |   9 C                |     2.92863  |     1.54976
   11 C                |  10 C                |     2.88274  |     1.52548
   12 C                |  11 C                |     2.89268  |     1.53074
   13 C                |  12 C                |     2.89958  |     1.53439
   14 O                |   1 C                |     2.65812  |     1.40662
   14 O                |  13 C                |     2.70180  |     1.42973
   15 C                |  13 C                |     2.89280  |     1.53081
   16 O                |   3 C                |     2.31465  |     1.22486
   17 C                |   4 C                |     2.88708  |     1.52778
   18 C                |   9 C                |     2.89949  |     1.53434
   19 O                |  13 C                |     2.75730  |     1.45910
   20 O                |   6 C                |     2.73389  |     1.44671
   21 H                |   1 C                |     2.08390  |     1.10275
   22 H                |   4 C                |     2.07101  |     1.09593
   23 H                |   5 C                |     2.07031  |     1.09556
   24 H                |   7 C                |     2.06921  |     1.09498
   25 H                |   7 C                |     2.07198  |     1.09644
   26 H                |   8 C                |     2.07330  |     1.09714
   27 H                |   8 C                |     2.07530  |     1.09820
   28 H                |   9 C                |     2.08029  |     1.10084
   29 H                |  10 C                |     2.08630  |     1.10402
   30 H                |  11 C                |     2.07209  |     1.09651
   31 H                |  11 C                |     2.07275  |     1.09685
   32 H                |  12 C                |     2.07349  |     1.09725
   33 H                |  12 C                |     2.07293  |     1.09695
   34 H                |  15 C                |     2.07213  |     1.09652
   35 H                |  15 C                |     2.06982  |     1.09530
   36 H                |  15 C                |     2.06993  |     1.09536
   37 H                |  17 C                |     2.07055  |     1.09569
   38 H                |  17 C                |     2.07015  |     1.09548
   39 H                |  17 C                |     2.06792  |     1.09430
   40 H                |  18 C                |     2.06161  |     1.09096
   41 H                |  18 C                |     2.07060  |     1.09571
   42 H                |  18 C                |     2.06953  |     1.09515
 ------------------------------------------------------------------------------
                         number of included internuclear distances:         44
 ==============================================================================


 ==============================================================================
                                 internuclear angles
 ------------------------------------------------------------------------------
        center 1       |       center 2       |       center 3       |  degrees
 ------------------------------------------------------------------------------
    2 O                |   1 C                |   6 C                |   113.24
    2 O                |   1 C                |  14 O                |   114.02
    2 O                |   1 C                |  21 H                |   104.07
    6 C                |   1 C                |  14 O                |   112.94
    6 C                |   1 C                |  21 H                |   109.36
   14 O                |   1 C                |  21 H                |   102.09
    1 C                |   2 O                |   3 C                |   112.86
    2 O                |   3 C                |   4 C                |   114.64
    2 O                |   3 C                |  16 O                |   121.23
    4 C                |   3 C                |  16 O                |   124.11
    3 C                |   4 C                |   5 C                |   105.05
    3 C                |   4 C                |  17 C                |   109.76
    3 C                |   4 C                |  22 H                |   108.87
    5 C                |   4 C                |  17 C                |   113.28
    5 C                |   4 C                |  22 H                |   111.73
   17 C                |   4 C                |  22 H                |   108.05
    4 C                |   5 C                |   6 C                |   110.28
    4 C                |   5 C                |   7 C                |   119.30
    4 C                |   5 C                |  23 H                |   102.59
    6 C                |   5 C                |   7 C                |   110.82
    6 C                |   5 C                |  23 H                |   107.97
    7 C                |   5 C                |  23 H                |   104.86
    1 C                |   6 C                |   5 C                |   106.42
    1 C                |   6 C                |  10 C                |   126.07
    1 C                |   6 C                |  20 O                |    98.66
    5 C                |   6 C                |  10 C                |   110.11
    5 C                |   6 C                |  20 O                |   111.98
   10 C                |   6 C                |  20 O                |   102.74
    5 C                |   7 C                |   8 C                |   110.45
    5 C                |   7 C                |  24 H                |   111.62
    5 C                |   7 C                |  25 H                |   110.47
    8 C                |   7 C                |  24 H                |   107.90
    8 C                |   7 C                |  25 H                |   110.02
   24 H                |   7 C                |  25 H                |   106.26
    7 C                |   8 C                |   9 C                |   116.18
    7 C                |   8 C                |  26 H                |   109.28
    7 C                |   8 C                |  27 H                |   107.40
    9 C                |   8 C                |  26 H                |   109.63
    9 C                |   8 C                |  27 H                |   108.52
   26 H                |   8 C                |  27 H                |   105.25
    8 C                |   9 C                |  10 C                |   111.31
    8 C                |   9 C                |  18 C                |   113.77
    8 C                |   9 C                |  28 H                |   105.20
   10 C                |   9 C                |  18 C                |   114.61
   10 C                |   9 C                |  28 H                |   106.85
   18 C                |   9 C                |  28 H                |   104.11
    6 C                |  10 C                |   9 C                |   115.78
    6 C                |  10 C                |  11 C                |   114.29
    6 C                |  10 C                |  29 H                |   106.12
    9 C                |  10 C                |  11 C                |   113.44
    9 C                |  10 C                |  29 H                |   101.11
   11 C                |  10 C                |  29 H                |   104.09
   10 C                |  11 C                |  12 C                |   110.62
   10 C                |  11 C                |  30 H                |   110.40
   10 C                |  11 C                |  31 H                |   110.57
   12 C                |  11 C                |  30 H                |   110.39
   12 C                |  11 C                |  31 H                |   108.20
   30 H                |  11 C                |  31 H                |   106.56
   11 C                |  12 C                |  13 C                |   111.95
   11 C                |  12 C                |  32 H                |   107.03
   11 C                |  12 C                |  33 H                |   109.57
   13 C                |  12 C                |  32 H                |   110.57
   13 C                |  12 C                |  33 H                |   110.04
   32 H                |  12 C                |  33 H                |   107.55
   12 C                |  13 C                |  14 O                |   107.14
   12 C                |  13 C                |  15 C                |   109.23
   12 C                |  13 C                |  19 O                |   110.47
   14 O                |  13 C                |  15 C                |   106.51
   14 O                |  13 C                |  19 O                |   118.30
   15 C                |  13 C                |  19 O                |   104.88
    1 C                |  14 O                |  13 C                |   109.48
   13 C                |  15 C                |  34 H                |   110.12
   13 C                |  15 C                |  35 H                |   111.45
   13 C                |  15 C                |  36 H                |   111.68
   34 H                |  15 C                |  35 H                |   107.15
   34 H                |  15 C                |  36 H                |   107.01
   35 H                |  15 C                |  36 H                |   109.24
    4 C                |  17 C                |  37 H                |   110.88
    4 C                |  17 C                |  38 H                |   111.41
    4 C                |  17 C                |  39 H                |   111.16
   37 H                |  17 C                |  38 H                |   107.48
   37 H                |  17 C                |  39 H                |   107.15
   38 H                |  17 C                |  39 H                |   108.58
    9 C                |  18 C                |  40 H                |   113.76
    9 C                |  18 C                |  41 H                |   110.25
    9 C                |  18 C                |  42 H                |   110.85
   40 H                |  18 C                |  41 H                |   106.74
   40 H                |  18 C                |  42 H                |   108.11
   41 H                |  18 C                |  42 H                |   106.82
 ------------------------------------------------------------------------------
                            number of included internuclear angles:         89
 ==============================================================================


 Summary of "ao basis" -> "" (cartesian)
 ------------------------------------------------------------------------------
       Tag                 Description            Shells   Functions and Types
 ---------------- ------------------------------  ------  ---------------------
 *                           6-31G*                   on all atoms 


                              NWChem Property Module
                              ----------------------


                                     molecule

  itol2e modified to match energy
  convergence criterion.

                                 NWChem DFT Module
                                 -----------------


                                     molecule


                      Basis "ao basis" -> "ao basis" (cartesian)
                      -----
  C (Carbon)
  ----------
            Exponent  Coefficients 
       -------------- ---------------------------------------------------------
  1 S  3.04752490E+03  0.001835
  1 S  4.57369510E+02  0.014037
  1 S  1.03948690E+02  0.068843
  1 S  2.92101550E+01  0.232184
  1 S  9.28666300E+00  0.467941
  1 S  3.16392700E+00  0.362312

  2 S  7.86827240E+00 -0.119332
  2 S  1.88128850E+00 -0.160854
  2 S  5.44249300E-01  1.143456

  3 P  7.86827240E+00  0.068999
  3 P  1.88128850E+00  0.316424
  3 P  5.44249300E-01  0.744308

  4 S  1.68714400E-01  1.000000

  5 P  1.68714400E-01  1.000000

  6 D  8.00000000E-01  1.000000

  O (Oxygen)
  ----------
            Exponent  Coefficients 
       -------------- ---------------------------------------------------------
  1 S  5.48467170E+03  0.001831
  1 S  8.25234950E+02  0.013950
  1 S  1.88046960E+02  0.068445
  1 S  5.29645000E+01  0.232714
  1 S  1.68975700E+01  0.470193
  1 S  5.79963530E+00  0.358521

  2 S  1.55396160E+01 -0.110778
  2 S  3.59993360E+00 -0.148026
  2 S  1.01376180E+00  1.130767

  3 P  1.55396160E+01  0.070874
  3 P  3.59993360E+00  0.339753
  3 P  1.01376180E+00  0.727159

  4 S  2.70005800E-01  1.000000

  5 P  2.70005800E-01  1.000000

  6 D  8.00000000E-01  1.000000

  H (Hydrogen)
  ------------
            Exponent  Coefficients 
       -------------- ---------------------------------------------------------
  1 S  1.87311370E+01  0.033495
  1 S  2.82539370E+00  0.234727
  1 S  6.40121700E-01  0.813757

  2 S  1.61277800E-01  1.000000


 Summary of "ao basis" -> "ao basis" (cartesian)
 ------------------------------------------------------------------------------
       Tag                 Description            Shells   Functions and Types
 ---------------- ------------------------------  ------  ---------------------
 C                           6-31G*                  6       15   3s2p1d
 O                           6-31G*                  6       15   3s2p1d
 H                           6-31G*                  2        2   2s


 Summary of "ao basis" -> "ao basis" (cartesian)
 ------------------------------------------------------------------------------
       Tag                 Description            Shells   Functions and Types
 ---------------- ------------------------------  ------  ---------------------
 C                           6-31G*                  6       15   3s2p1d
 O                           6-31G*                  6       15   3s2p1d
 H                           6-31G*                  2        2   2s


  Caching 1-el integrals 
  itol2e modified to match energy
  convergence criterion.

            General Information
            -------------------
          SCF calculation type: DFT
          Wavefunction type:  closed shell.
          No. of atoms     :    42
          No. of electrons :   152
           Alpha electrons :    76
            Beta electrons :    76
          Charge           :     0
          Spin multiplicity:     1
          Use of symmetry is: off; symmetry adaption is: off
          Maximum number of iterations:  30
          AO basis - number of functions:   344
                     number of shells:   164
          Convergence on energy requested: 1.00D-07
          Convergence on density requested: 1.00D-05
          Convergence on gradient requested: 5.00D-04

              XC Information
              --------------
                         B3LYP Method XC Potential
                     Hartree-Fock (Exact) Exchange  0.200          
                        Slater Exchange Functional  0.800 local    
                    Becke 1988 Exchange Functional  0.720 non-local
              Lee-Yang-Parr Correlation Functional  0.810          
                  VWN I RPA Correlation Functional  0.190 local    

             Grid Information
             ----------------
          Grid used for XC integration:  fine      
          Radial quadrature: Mura-Knowles        
          Angular quadrature: Lebedev. 
          Tag              B.-S. Rad. Rad. Pts. Rad. Cut. Ang. Pts.
          ---              ---------- --------- --------- ---------
          C                   0.70       70          15.0       590
          O                   0.60       70          14.0       590
          H                   0.35       60          14.0       590
          Grid pruning is: on 
          Number of quadrature shells:  2720
          Spatial weights used:  Erf1

          Convergence Information
          -----------------------
          Convergence aids based upon iterative change in 
          total energy or number of iterations. 
          Levelshifting, if invoked, occurs when the 
          HOMO/LUMO gap drops below (HL_TOL): 1.00D-02
          DIIS, if invoked, will attempt to extrapolate 
          using up to (NFOCK): 10 stored Fock matrices.

                    Damping( 0%)  Levelshifting(0.5)       DIIS
                  --------------- ------------------- ---------------
          dE  on:    start            ASAP                start   
          dE off:    2 iters         30 iters            30 iters 


      Screening Tolerance Information
      -------------------------------
          Density screening/tol_rho: 1.00D-11
          AO Gaussian exp screening on grid/accAOfunc:  16
          CD Gaussian exp screening on grid/accCDfunc:  20
          XC Gaussian exp screening on grid/accXCfunc:  20
          Schwarz screening/accCoul: 1.00D-08


      Superposition of Atomic Density Guess
      -------------------------------------

 Sum of atomic energies:        -949.63668925

      Non-variational initial energy
      ------------------------------

 Total energy =    -962.350168
 1-e energy   =   -4962.653946
 2-e energy   =    2156.052785
 HOMO         =      -0.251262
 LUMO         =      -0.034411

   Time after variat. SCF:      7.0
   Time prior to 1st pass:      7.0

 Grid_pts file          = ./molecule.gridpts.0
 Record size in doubles =  12289        No. of grid_pts per rec  =   3070
 Max. records in memory =     97        Max. recs in file   =     21248

 Grid integrated density:     151.999980339731
 Requested integration accuracy:   0.10E-06

           Memory utilization after 1st SCF pass: 
           Heap Space remaining (MW):       11.89            11893132
          Stack Space remaining (MW):       13.10            13103372

   convergence    iter        energy       DeltaE   RMS-Dens  Diis-err    time
 ---------------- ----- ----------------- --------- --------- ---------  ------
 d= 0,ls=0.0,diis     1   -960.4120886745 -2.80D+03  9.10D-03  3.98D+00    49.6
 d= 0,ls=0.0,diis     2   -959.8460598662  5.66D-01  6.94D-03  9.85D+00    88.4
 d= 0,ls=0.0,diis     3   -960.7479468877 -9.02D-01  2.14D-03  7.92D-01   126.9
 d= 0,ls=0.0,diis     4   -960.8018866977 -5.39D-02  9.97D-04  2.40D-01   165.5
 d= 0,ls=0.0,diis     5   -960.8234725913 -2.16D-02  2.38D-04  1.09D-02   204.0
 Grid integrated density:     151.999983093763
 Requested integration accuracy:   0.10E-06
  Resetting Diis
 d= 0,ls=0.0,diis     6   -960.8243901410 -9.18D-04  8.35D-05  8.73D-04   246.8
 Grid integrated density:     151.999983102197
 Requested integration accuracy:   0.10E-06
 d= 0,ls=0.0,diis     7   -960.8244732202 -8.31D-05  5.48D-05  1.25D-04   290.2
 Grid integrated density:     151.999983099071
 Requested integration accuracy:   0.10E-06
 d= 0,ls=0.0,diis     8   -960.8244368011  3.64D-05  3.60D-05  5.19D-04   333.0
 Grid integrated density:     151.999983101813
 Requested integration accuracy:   0.10E-06
 d= 0,ls=0.0,diis     9   -960.8244849650 -4.82D-05  5.64D-06  6.31D-06   375.8
 Grid integrated density:     151.999983100493
 Requested integration accuracy:   0.10E-06
 d= 0,ls=0.0,diis    10   -960.8244856160 -6.51D-07  1.18D-06  2.41D-07   418.6
 Grid integrated density:     151.999983101302
 Requested integration accuracy:   0.10E-06
 d= 0,ls=0.0,diis    11   -960.8244856406 -2.47D-08  3.18D-07  1.46D-08   461.5


         Total DFT energy =     -960.824485640646
      One electron energy =    -4975.036393725715
           Coulomb energy =     2302.591801526456
    Exchange-Corr. energy =     -132.630886859879
 Nuclear repulsion energy =     1844.250993418492

 Numeric. integr. density =      151.999983101302

     Total iterative time =    454.4s


                       DFT Final Molecular Orbital Analysis
                       ------------------------------------

 Vector   20  Occ=2.000000D+00  E=-1.017946D+01
              MO Center=  2.6D+00, -7.1D-01, -1.9D+00, r^2= 2.8D-02
   Bfn.  Coefficient  Atom+Function         Bfn.  Coefficient  Atom+Function  
  ----- ------------  ---------------      ----- ------------  ---------------
   256      0.992913  18 C  s         

 Vector   21  Occ=2.000000D+00  E=-1.130405D+00
              MO Center= -8.6D-01,  8.7D-01,  3.9D-01, r^2= 3.2D+00
   Bfn.  Coefficient  Atom+Function         Bfn.  Coefficient  Atom+Function  
  ----- ------------  ---------------      ----- ------------  ---------------
   272      0.225863  19 O  s               201      0.222287  14 O  s         
   276      0.220247  19 O  s               287      0.219632  20 O  s         
   291      0.200913  20 O  s                21      0.196541   2 O  s         
   197      0.188684  14 O  s                17      0.181901   2 O  s         

 Vector   22  Occ=2.000000D+00  E=-1.106033D+00
              MO Center= -1.3D+00, -3.5D-01, -2.3D-01, r^2= 4.0D+00
   Bfn.  Coefficient  Atom+Function         Bfn.  Coefficient  Atom+Function  
  ----- ------------  ---------------      ----- ------------  ---------------
    21      0.342440   2 O  s                17      0.317862   2 O  s         
   272     -0.185884  19 O  s               287     -0.176254  20 O  s         
   291     -0.172977  20 O  s               276     -0.170653  19 O  s         
    32      0.167238   3 C  s         

 Vector   23  Occ=2.000000D+00  E=-1.059861D+00
              MO Center= -1.3D+00,  8.7D-01, -2.0D-01, r^2= 3.6D+00
   Bfn.  Coefficient  Atom+Function         Bfn.  Coefficient  Atom+Function  
  ----- ------------  ---------------      ----- ------------  ---------------
   201      0.398470  14 O  s               197      0.356335  14 O  s         
   291     -0.182559  20 O  s               287     -0.176365  20 O  s         
   196     -0.165706  14 O  s         

 Vector   24  Occ=2.000000D+00  E=-1.018714D+00
              MO Center= -2.1D+00, -1.8D+00, -8.9D-01, r^2= 2.6D+00
   Bfn.  Coefficient  Atom+Function         Bfn.  Coefficient  Atom+Function  
  ----- ------------  ---------------      ----- ------------  ---------------
   231      0.384317  16 O  s               227      0.367873  16 O  s         
    21     -0.242615   2 O  s                17     -0.213527   2 O  s         
    34     -0.177063   3 C  py              226     -0.171403  16 O  s         

 Vector   25  Occ=2.000000D+00  E=-9.483486D-01
              MO Center= -3.6D-01,  1.2D+00,  1.0D+00, r^2= 2.4D+00
   Bfn.  Coefficient  Atom+Function         Bfn.  Coefficient  Atom+Function  
  ----- ------------  ---------------      ----- ------------  ---------------
   276      0.366442  19 O  s               272      0.312895  19 O  s         
   291     -0.306214  20 O  s               287     -0.253824  20 O  s         
    77     -0.160294   6 C  s         

 Vector   26  Occ=2.000000D+00  E=-8.566834D-01
              MO Center=  8.8D-01, -4.9D-01,  2.4D-01, r^2= 5.1D+00
   Bfn.  Coefficient  Atom+Function         Bfn.  Coefficient  Atom+Function  
  ----- ------------  ---------------      ----- ------------  ---------------
    62      0.181113   5 C  s               291     -0.156090  20 O  s         

 Vector   27  Occ=2.000000D+00  E=-8.217902D-01
              MO Center=  4.4D-01, -4.9D-01, -1.2D-02, r^2= 6.8D+00
   Bfn.  Coefficient  Atom+Function         Bfn.  Coefficient  Atom+Function  
  ----- ------------  ---------------      ----- ------------  ---------------
    47      0.196619   4 C  s                51      0.165745   4 C  s         
   137     -0.156410  10 C  s         

 Vector   28  Occ=2.000000D+00  E=-7.978093D-01
              MO Center=  8.5D-01,  8.0D-01, -1.0D-01, r^2= 8.0D+00
   Bfn.  Coefficient  Atom+Function         Bfn.  Coefficient  Atom+Function  
  ----- ------------  ---------------      ----- ------------  ---------------
   167      0.185683  12 C  s               107     -0.156075   8 C  s         

 Vector   29  Occ=2.000000D+00  E=-7.658338D-01
              MO Center= -1.6D-01,  8.9D-01,  2.4D-01, r^2= 8.4D+00
   Bfn.  Coefficient  Atom+Function         Bfn.  Coefficient  Atom+Function  
  ----- ------------  ---------------      ----- ------------  ---------------
   212      0.181517  15 C  s               216      0.157697  15 C  s         
   291      0.156221  20 O  s         

 Vector   30  Occ=2.000000D+00  E=-7.541935D-01
              MO Center=  1.8D-01, -1.0D+00,  6.1D-02, r^2= 6.7D+00
   Bfn.  Coefficient  Atom+Function         Bfn.  Coefficient  Atom+Function  
  ----- ------------  ---------------      ----- ------------  ---------------
   291      0.172918  20 O  s               242      0.161358  17 C  s         
    77     -0.154765   6 C  s                81     -0.153404   6 C  s         

 Vector   31  Occ=2.000000D+00  E=-7.339924D-01
              MO Center=  4.4D-01,  9.0D-01,  3.5D-02, r^2= 9.2D+00
   Bfn.  Coefficient  Atom+Function         Bfn.  Coefficient  Atom+Function  
  ----- ------------  ---------------      ----- ------------  ---------------
   212      0.187478  15 C  s               216      0.170077  15 C  s         
    92     -0.160724   7 C  s         

 Vector   32  Occ=2.000000D+00  E=-6.994469D-01
              MO Center= -5.3D-01, -3.4D-01, -5.1D-02, r^2= 8.2D+00
   Bfn.  Coefficient  Atom+Function         Bfn.  Coefficient  Atom+Function  
  ----- ------------  ---------------      ----- ------------  ---------------
     2      0.212096   1 C  s                19      0.210501   2 O  py        
     6      0.184694   1 C  s               242      0.150297  17 C  s         

 Vector   33  Occ=2.000000D+00  E=-6.933875D-01
              MO Center=  1.1D+00,  1.7D-01, -5.6D-01, r^2= 9.0D+00
   Bfn.  Coefficient  Atom+Function         Bfn.  Coefficient  Atom+Function  
  ----- ------------  ---------------      ----- ------------  ---------------
   257      0.223545  18 C  s               261      0.210989  18 C  s         
   137     -0.184065  10 C  s               141     -0.166861  10 C  s         
   167      0.152473  12 C  s         

 Vector   34  Occ=2.000000D+00  E=-6.639037D-01
              MO Center=  7.1D-01, -4.2D-01,  7.4D-02, r^2= 9.0D+00
   Bfn.  Coefficient  Atom+Function         Bfn.  Coefficient  Atom+Function  
  ----- ------------  ---------------      ----- ------------  ---------------
   107      0.174257   8 C  s               111      0.163803   8 C  s         

 Vector   35  Occ=2.000000D+00  E=-6.545355D-01
              MO Center= -5.6D-01, -5.0D-02,  2.4D-01, r^2= 1.1D+01
   Bfn.  Coefficient  Atom+Function         Bfn.  Coefficient  Atom+Function  
  ----- ------------  ---------------      ----- ------------  ---------------
   242      0.186236  17 C  s               246      0.182477  17 C  s         

 Vector   36  Occ=2.000000D+00  E=-6.185979D-01
              MO Center=  5.6D-01,  8.4D-02, -1.9D-01, r^2= 7.4D+00
   Bfn.  Coefficient  Atom+Function         Bfn.  Coefficient  Atom+Function  
  ----- ------------  ---------------      ----- ------------  ---------------
    19      0.168518   2 O  py        

 Vector   37  Occ=2.000000D+00  E=-5.939848D-01
              MO Center=  5.6D-01, -4.4D-01,  2.5D-01, r^2= 7.7D+00
   Bfn.  Coefficient  Atom+Function         Bfn.  Coefficient  Atom+Function  
  ----- ------------  ---------------      ----- ------------  ---------------
    92      0.140742   7 C  s                96      0.131623   7 C  s         
   156     -0.129895  11 C  s         

 Vector   38  Occ=2.000000D+00  E=-5.769373D-01
              MO Center= -1.1D-01,  1.0D+00, -2.3D-01, r^2= 7.4D+00
   Bfn.  Coefficient  Atom+Function         Bfn.  Coefficient  Atom+Function  
  ----- ------------  ---------------      ----- ------------  ---------------
   199      0.201098  14 O  py                4     -0.151794   1 C  py        
   182      0.150576  13 C  s         

 Vector   39  Occ=2.000000D+00  E=-5.722811D-01
              MO Center= -2.4D-01, -2.0D-01, -3.0D-01, r^2= 7.5D+00
   Bfn.  Coefficient  Atom+Function         Bfn.  Coefficient  Atom+Function  
  ----- ------------  ---------------      ----- ------------  ---------------
    19      0.242237   2 O  py                5     -0.174362   1 C  pz        

 Vector   40  Occ=2.000000D+00  E=-5.515179D-01
              MO Center= -2.8D-01,  6.4D-01,  4.4D-01, r^2= 5.6D+00
   Bfn.  Coefficient  Atom+Function         Bfn.  Coefficient  Atom+Function  
  ----- ------------  ---------------      ----- ------------  ---------------
   289     -0.213044  20 O  py              274      0.210747  19 O  py        
   185      0.190477  13 C  pz              199     -0.163986  14 O  py        
    80      0.160046   6 C  pz        

 Vector   41  Occ=2.000000D+00  E=-5.273685D-01
              MO Center= -3.7D-02, -1.8D-01, -3.8D-02, r^2= 7.1D+00
   Bfn.  Coefficient  Atom+Function         Bfn.  Coefficient  Atom+Function  
  ----- ------------  ---------------      ----- ------------  ---------------
     3      0.237949   1 C  px        

 Vector   42  Occ=2.000000D+00  E=-5.259934D-01
              MO Center= -1.5D-01, -2.5D-01,  2.8D-01, r^2= 6.8D+00
   Bfn.  Coefficient  Atom+Function         Bfn.  Coefficient  Atom+Function  
  ----- ------------  ---------------      ----- ------------  ---------------
    64      0.204926   5 C  py              276      0.191977  19 O  s         
   275      0.153289  19 O  pz        

 Vector   43  Occ=2.000000D+00  E=-5.147891D-01
              MO Center= -5.9D-01, -1.1D+00,  1.5D-01, r^2= 7.2D+00
   Bfn.  Coefficient  Atom+Function         Bfn.  Coefficient  Atom+Function  
  ----- ------------  ---------------      ----- ------------  ---------------
    50      0.213795   4 C  pz        

 Vector   44  Occ=2.000000D+00  E=-4.937176D-01
              MO Center=  8.1D-01, -3.3D-02, -1.2D-01, r^2= 7.6D+00
   Bfn.  Coefficient  Atom+Function         Bfn.  Coefficient  Atom+Function  
  ----- ------------  ---------------      ----- ------------  ---------------
    63     -0.127385   5 C  px               18      0.121799   2 O  px        
   201      0.120711  14 O  s                95      0.119551   7 C  pz        
   139      0.114714  10 C  py        

 Vector   45  Occ=2.000000D+00  E=-4.759737D-01
              MO Center= -1.8D-01,  1.3D+00,  6.5D-02, r^2= 7.6D+00
   Bfn.  Coefficient  Atom+Function         Bfn.  Coefficient  Atom+Function  
  ----- ------------  ---------------      ----- ------------  ---------------
   184      0.183144  13 C  py              168     -0.170192  12 C  px        
   290      0.161632  20 O  pz              154     -0.155290  11 C  py        
   213      0.154485  15 C  px        

 Vector   46  Occ=2.000000D+00  E=-4.693102D-01
              MO Center=  2.7D-01,  5.4D-01, -2.2D-01, r^2= 8.7D+00
   Bfn.  Coefficient  Atom+Function         Bfn.  Coefficient  Atom+Function  
  ----- ------------  ---------------      ----- ------------  ---------------
   123      0.174281   9 C  px               20      0.166128   2 O  pz        
   169     -0.159156  12 C  py        

 Vector   47  Occ=2.000000D+00  E=-4.608211D-01
              MO Center=  1.2D+00, -6.1D-01,  4.3D-01, r^2= 8.1D+00
   Bfn.  Coefficient  Atom+Function         Bfn.  Coefficient  Atom+Function  
  ----- ------------  ---------------      ----- ------------  ---------------
    94      0.231869   7 C  py              109      0.181921   8 C  py        
   201     -0.158026  14 O  s         

 Vector   48  Occ=2.000000D+00  E=-4.534565D-01
              MO Center=  3.0D-02,  4.2D-01, -4.1D-02, r^2= 1.0D+01
   Bfn.  Coefficient  Atom+Function         Bfn.  Coefficient  Atom+Function  
  ----- ------------  ---------------      ----- ------------  ---------------
   170      0.170684  12 C  pz        

 Vector   49  Occ=2.000000D+00  E=-4.472757D-01
              MO Center= -1.5D+00, -1.6D+00, -8.1D-01, r^2= 7.7D+00
   Bfn.  Coefficient  Atom+Function         Bfn.  Coefficient  Atom+Function  
  ----- ------------  ---------------      ----- ------------  ---------------
   231      0.335430  16 O  s               229     -0.283171  16 O  py        
   228     -0.226859  16 O  px               34      0.192650   3 C  py        
    33      0.189247   3 C  px              230     -0.182733  16 O  pz        
   227      0.172539  16 O  s         

 Vector   50  Occ=2.000000D+00  E=-4.333425D-01
              MO Center=  4.6D-01,  8.0D-01, -1.1D-02, r^2= 9.5D+00
   Bfn.  Coefficient  Atom+Function         Bfn.  Coefficient  Atom+Function  
  ----- ------------  ---------------      ----- ------------  ---------------
   290      0.218562  20 O  pz              153     -0.167181  11 C  px        

 Vector   51  Occ=2.000000D+00  E=-4.264809D-01
              MO Center=  4.3D-01, -4.4D-01, -4.3D-01, r^2= 9.7D+00
   Bfn.  Coefficient  Atom+Function         Bfn.  Coefficient  Atom+Function  
  ----- ------------  ---------------      ----- ------------  ---------------
   258      0.179656  18 C  px        

 Vector   52  Occ=2.000000D+00  E=-4.246282D-01
              MO Center=  5.7D-01,  3.9D-01, -2.7D-01, r^2= 1.1D+01
   Bfn.  Coefficient  Atom+Function         Bfn.  Coefficient  Atom+Function  
  ----- ------------  ---------------      ----- ------------  ---------------
   213      0.175138  15 C  px              259     -0.167542  18 C  py        

 Vector   53  Occ=2.000000D+00  E=-4.211216D-01
              MO Center= -7.1D-02,  2.5D-01, -8.7D-02, r^2= 1.1D+01
   Bfn.  Coefficient  Atom+Function         Bfn.  Coefficient  Atom+Function  
  ----- ------------  ---------------      ----- ------------  ---------------
   215     -0.158332  15 C  pz              170      0.156916  12 C  pz        
   245     -0.156300  17 C  pz        

 Vector   54  Occ=2.000000D+00  E=-4.140773D-01
              MO Center=  1.5D-01,  3.7D-01,  2.9D-01, r^2= 9.7D+00
   Bfn.  Coefficient  Atom+Function         Bfn.  Coefficient  Atom+Function  
  ----- ------------  ---------------      ----- ------------  ---------------
   289      0.181456  20 O  py        

 Vector   55  Occ=2.000000D+00  E=-4.072367D-01
              MO Center= -1.1D+00,  1.0D+00,  3.3D-01, r^2= 1.3D+01
   Bfn.  Coefficient  Atom+Function         Bfn.  Coefficient  Atom+Function  
  ----- ------------  ---------------      ----- ------------  ---------------
   215      0.242979  15 C  pz              245     -0.182436  17 C  pz        
   329      0.177197  35 H  s               330      0.154016  35 H  s         
   213      0.152481  15 C  px        

 Vector   56  Occ=2.000000D+00  E=-4.022032D-01
              MO Center=  2.8D-02,  2.8D-01,  5.0D-02, r^2= 9.8D+00
   Bfn.  Coefficient  Atom+Function         Bfn.  Coefficient  Atom+Function  
  ----- ------------  ---------------      ----- ------------  ---------------
   200      0.188929  14 O  pz        

 Vector   57  Occ=2.000000D+00  E=-3.993168D-01
              MO Center= -1.7D-01, -3.7D-01, -1.0D-01, r^2= 9.6D+00
   Bfn.  Coefficient  Atom+Function         Bfn.  Coefficient  Atom+Function  
  ----- ------------  ---------------      ----- ------------  ---------------
   288      0.186951  20 O  px              228      0.176906  16 O  px        
   259      0.171436  18 C  py        

 Vector   58  Occ=2.000000D+00  E=-3.962486D-01
              MO Center= -3.7D-01,  3.1D-01,  1.6D-01, r^2= 1.3D+01
   Bfn.  Coefficient  Atom+Function         Bfn.  Coefficient  Atom+Function  
  ----- ------------  ---------------      ----- ------------  ---------------
   329      0.164362  35 H  s               215      0.162145  15 C  pz        
    95      0.154085   7 C  pz        

 Vector   59  Occ=2.000000D+00  E=-3.913452D-01
              MO Center= -1.3D-01,  1.5D-02,  2.7D-01, r^2= 9.2D+00
   Bfn.  Coefficient  Atom+Function         Bfn.  Coefficient  Atom+Function  
  ----- ------------  ---------------      ----- ------------  ---------------
   274      0.185545  19 O  py              288      0.176530  20 O  px        
   275      0.153306  19 O  pz        

 Vector   60  Occ=2.000000D+00  E=-3.841767D-01
              MO Center= -7.0D-01,  5.1D-01,  4.4D-01, r^2= 1.1D+01
   Bfn.  Coefficient  Atom+Function         Bfn.  Coefficient  Atom+Function  
  ----- ------------  ---------------      ----- ------------  ---------------
   214      0.198960  15 C  py              273     -0.165260  19 O  px        
    49     -0.162487   4 C  py              289     -0.159764  20 O  py        
   244      0.158371  17 C  py        

 Vector   61  Occ=2.000000D+00  E=-3.800032D-01
              MO Center=  8.9D-01, -1.1D+00,  5.4D-02, r^2= 8.5D+00
   Bfn.  Coefficient  Atom+Function         Bfn.  Coefficient  Atom+Function  
  ----- ------------  ---------------      ----- ------------  ---------------
    93     -0.227256   7 C  px               65      0.210116   5 C  pz        
   258     -0.181657  18 C  px              108      0.160070   8 C  px        
   243     -0.155077  17 C  px        

 Vector   62  Occ=2.000000D+00  E=-3.708096D-01
              MO Center=  3.2D-01, -4.7D-01, -7.3D-02, r^2= 1.1D+01
   Bfn.  Coefficient  Atom+Function         Bfn.  Coefficient  Atom+Function  
  ----- ------------  ---------------      ----- ------------  ---------------
    49      0.141685   4 C  py              244     -0.141393  17 C  py        
    20     -0.128129   2 O  pz        

 Vector   63  Occ=2.000000D+00  E=-3.696019D-01
              MO Center=  9.6D-01,  3.5D-01, -2.4D-01, r^2= 9.1D+00
   Bfn.  Coefficient  Atom+Function         Bfn.  Coefficient  Atom+Function  
  ----- ------------  ---------------      ----- ------------  ---------------
   125      0.175096   9 C  pz              155     -0.170608  11 C  pz        
   170      0.150753  12 C  pz              259     -0.150616  18 C  py        

 Vector   64  Occ=2.000000D+00  E=-3.625548D-01
              MO Center=  3.0D-01,  4.5D-01, -8.4D-02, r^2= 8.9D+00
   Bfn.  Coefficient  Atom+Function         Bfn.  Coefficient  Atom+Function  
  ----- ------------  ---------------      ----- ------------  ---------------
   154      0.198034  11 C  py              169     -0.188177  12 C  py        

 Vector   65  Occ=2.000000D+00  E=-3.605312D-01
              MO Center= -7.5D-01, -9.8D-01,  2.6D-01, r^2= 9.5D+00
   Bfn.  Coefficient  Atom+Function         Bfn.  Coefficient  Atom+Function  
  ----- ------------  ---------------      ----- ------------  ---------------
   245     -0.186607  17 C  pz               50      0.181186   4 C  pz        
    35     -0.159303   3 C  pz              229      0.153220  16 O  py        

 Vector   66  Occ=2.000000D+00  E=-3.516515D-01
              MO Center=  3.6D-01, -9.2D-01,  1.5D-02, r^2= 1.0D+01
   Bfn.  Coefficient  Atom+Function         Bfn.  Coefficient  Atom+Function  
  ----- ------------  ---------------      ----- ------------  ---------------
    63      0.217618   5 C  px              243      0.194433  17 C  px        
    48     -0.183542   4 C  px        

 Vector   67  Occ=2.000000D+00  E=-3.414186D-01
              MO Center=  4.0D-01, -3.3D-01, -5.0D-02, r^2= 9.4D+00
   Bfn.  Coefficient  Atom+Function         Bfn.  Coefficient  Atom+Function  
  ----- ------------  ---------------      ----- ------------  ---------------
   228      0.161682  16 O  px        

 Vector   68  Occ=2.000000D+00  E=-3.341678D-01
              MO Center=  1.0D+00, -3.9D-01,  7.7D-02, r^2= 7.3D+00
   Bfn.  Coefficient  Atom+Function         Bfn.  Coefficient  Atom+Function  
  ----- ------------  ---------------      ----- ------------  ---------------
    95      0.178573   7 C  pz              200     -0.174209  14 O  pz        
   110     -0.165712   8 C  pz              310      0.151221  25 H  s         

 Vector   69  Occ=2.000000D+00  E=-3.290819D-01
              MO Center=  1.7D-01,  4.4D-01, -3.7D-02, r^2= 8.7D+00
   Bfn.  Coefficient  Atom+Function         Bfn.  Coefficient  Atom+Function  
  ----- ------------  ---------------      ----- ------------  ---------------
   273     -0.200095  19 O  px              198      0.191859  14 O  px        
   230     -0.161524  16 O  pz        

 Vector   70  Occ=2.000000D+00  E=-3.194197D-01
              MO Center=  1.1D+00, -5.2D-02, -3.8D-01, r^2= 7.9D+00
   Bfn.  Coefficient  Atom+Function         Bfn.  Coefficient  Atom+Function  
  ----- ------------  ---------------      ----- ------------  ---------------
    18      0.222201   2 O  px              125     -0.169875   9 C  pz        
   260      0.170663  18 C  pz               22      0.160453   2 O  px        
   123     -0.157621   9 C  px              110      0.156356   8 C  pz        

 Vector   71  Occ=2.000000D+00  E=-3.106622D-01
              MO Center=  5.9D-01, -1.3D-01, -7.8D-02, r^2= 7.7D+00
   Bfn.  Coefficient  Atom+Function         Bfn.  Coefficient  Atom+Function  
  ----- ------------  ---------------      ----- ------------  ---------------
   290     -0.209029  20 O  pz               18      0.204747   2 O  px        
   260     -0.183722  18 C  pz              125      0.172413   9 C  pz        
   200      0.166492  14 O  pz              140     -0.155975  10 C  pz        
    22      0.152098   2 O  px        

 Vector   72  Occ=2.000000D+00  E=-3.007380D-01
              MO Center=  8.2D-01,  3.5D-01, -1.6D-01, r^2= 7.9D+00
   Bfn.  Coefficient  Atom+Function         Bfn.  Coefficient  Atom+Function  
  ----- ------------  ---------------      ----- ------------  ---------------
   124      0.221362   9 C  py              139     -0.193636  10 C  py        
   168      0.189524  12 C  px               18     -0.168896   2 O  px        
   154      0.153985  11 C  py              109     -0.151309   8 C  py        

 Vector   73  Occ=2.000000D+00  E=-2.995605D-01
              MO Center=  2.7D-01, -4.3D-01, -1.4D-01, r^2= 7.9D+00
   Bfn.  Coefficient  Atom+Function         Bfn.  Coefficient  Atom+Function  
  ----- ------------  ---------------      ----- ------------  ---------------
    18      0.209132   2 O  px               79      0.154998   6 C  py        
    22      0.153480   2 O  px        

 Vector   74  Occ=2.000000D+00  E=-2.727580D-01
              MO Center= -1.6D+00, -1.2D+00, -4.7D-01, r^2= 6.4D+00
   Bfn.  Coefficient  Atom+Function         Bfn.  Coefficient  Atom+Function  
  ----- ------------  ---------------      ----- ------------  ---------------
   230     -0.295588  16 O  pz              229      0.283126  16 O  py        
   234     -0.199311  16 O  pz              198      0.197977  14 O  px        
   233      0.188783  16 O  py              228     -0.185437  16 O  px        
   288      0.169404  20 O  px               20     -0.167986   2 O  pz        
    21     -0.153845   2 O  s         

 Vector   75  Occ=2.000000D+00  E=-2.694451D-01
              MO Center= -1.2D+00, -2.7D-01, -2.5D-01, r^2= 7.1D+00
   Bfn.  Coefficient  Atom+Function         Bfn.  Coefficient  Atom+Function  
  ----- ------------  ---------------      ----- ------------  ---------------
   230      0.301933  16 O  pz              198      0.283961  14 O  px        
   202      0.212332  14 O  px              288      0.211731  20 O  px        
   234      0.208196  16 O  pz              200     -0.199084  14 O  pz        
   229     -0.172398  16 O  py               51     -0.170609   4 C  s         

 Vector   76  Occ=2.000000D+00  E=-2.441645D-01
              MO Center= -4.0D-01,  1.3D+00,  9.2D-01, r^2= 3.4D+00
   Bfn.  Coefficient  Atom+Function         Bfn.  Coefficient  Atom+Function  
  ----- ------------  ---------------      ----- ------------  ---------------
   288     -0.411914  20 O  px              273      0.387024  19 O  px        
   292     -0.300515  20 O  px              277      0.274071  19 O  px        
   198      0.222043  14 O  px              171     -0.182547  12 C  s         
   202      0.170029  14 O  px        

 Vector   77  Occ=0.000000D+00  E=-2.868770D-02
              MO Center= -3.8D-01,  1.1D+00,  1.2D+00, r^2= 3.5D+00
   Bfn.  Coefficient  Atom+Function         Bfn.  Coefficient  Atom+Function  
  ----- ------------  ---------------      ----- ------------  ---------------
   291      0.472779  20 O  s               276     -0.468819  19 O  s         
   274      0.431089  19 O  py              289      0.420079  20 O  py        
   278      0.390619  19 O  py              293      0.386261  20 O  py        
    66      0.301486   5 C  s               306     -0.242905  23 H  s         
   332      0.233319  36 H  s               216     -0.221326  15 C  s         

 Vector   78  Occ=0.000000D+00  E=-6.137932D-03
              MO Center= -1.8D+00, -1.9D+00, -5.3D-01, r^2= 3.0D+00
   Bfn.  Coefficient  Atom+Function         Bfn.  Coefficient  Atom+Function  
  ----- ------------  ---------------      ----- ------------  ---------------
    33      0.406495   3 C  px               37      0.335258   3 C  px        
   232     -0.304372  16 O  px              228     -0.300726  16 O  px        
   304      0.295819  22 H  s                35     -0.291826   3 C  pz        
   246     -0.283117  17 C  s                39     -0.252561   3 C  pz        
    66     -0.226595   5 C  s               230      0.213059  16 O  pz        

 Vector   79  Occ=0.000000D+00  E= 5.587064D-02
              MO Center=  2.3D-01,  7.1D-01, -8.4D-02, r^2= 7.8D+00
   Bfn.  Coefficient  Atom+Function         Bfn.  Coefficient  Atom+Function  
  ----- ------------  ---------------      ----- ------------  ---------------
   156      0.677195  11 C  s               302     -0.627950  21 H  s         
   318     -0.612474  29 H  s               141      0.561913  10 C  s         
     9      0.487319   1 C  pz               36     -0.440837   3 C  s         
   126      0.416235   9 C  s               322     -0.394063  31 H  s         
   316     -0.387252  28 H  s               326     -0.382653  33 H  s         

 Vector   80  Occ=0.000000D+00  E= 7.074856D-02
              MO Center=  1.6D+00, -2.5D-01, -7.5D-02, r^2= 1.0D+01
   Bfn.  Coefficient  Atom+Function         Bfn.  Coefficient  Atom+Function  
  ----- ------------  ---------------      ----- ------------  ---------------
   316     -0.705861  28 H  s               111      0.692422   8 C  s         
   261      0.638423  18 C  s               314     -0.596780  27 H  s         
    96      0.546739   7 C  s               126      0.548679   9 C  s         
   342     -0.512672  41 H  s               302      0.501546  21 H  s         
   312     -0.472373  26 H  s               322     -0.422156  31 H  s         

 Vector   81  Occ=0.000000D+00  E= 8.351586D-02
              MO Center=  6.3D-01, -1.3D+00,  2.2D-01, r^2= 1.0D+01
   Bfn.  Coefficient  Atom+Function         Bfn.  Coefficient  Atom+Function  
  ----- ------------  ---------------      ----- ------------  ---------------
   246      0.865309  17 C  s               306     -0.704147  23 H  s         
   308     -0.563326  24 H  s                51      0.549669   4 C  s         
   336     -0.540731  38 H  s                36     -0.508337   3 C  s         
    96      0.469485   7 C  s               316      0.457489  28 H  s         
   261      0.426001  18 C  s                69     -0.410464   5 C  pz        

 Vector   82  Occ=0.000000D+00  E= 9.091244D-02
              MO Center=  2.6D-01,  1.8D+00, -2.9D-01, r^2= 1.1D+01
   Bfn.  Coefficient  Atom+Function         Bfn.  Coefficient  Atom+Function  
  ----- ------------  ---------------      ----- ------------  ---------------
   171      0.923749  12 C  s               324     -0.893111  32 H  s         
   156      0.640142  11 C  s               332     -0.530955  36 H  s         
   126     -0.520326   9 C  s               322     -0.475791  31 H  s         
   111     -0.441097   8 C  s               326     -0.429370  33 H  s         
   216      0.398799  15 C  s               246     -0.397382  17 C  s         

 Vector   83  Occ=0.000000D+00  E= 9.678184D-02
              MO Center=  6.2D-01, -8.7D-01,  2.8D-02, r^2= 1.1D+01
   Bfn.  Coefficient  Atom+Function         Bfn.  Coefficient  Atom+Function  
  ----- ------------  ---------------      ----- ------------  ---------------
   261     -0.959899  18 C  s                96      0.874915   7 C  s         
   340      0.751700  40 H  s               156     -0.671217  11 C  s         
   304     -0.587636  22 H  s               306      0.577742  23 H  s         
   308     -0.536589  24 H  s               310     -0.532347  25 H  s         
   246      0.526823  17 C  s                66     -0.511138   5 C  s         

 Vector   84  Occ=0.000000D+00  E= 1.078146D-01
              MO Center=  6.6D-01, -3.1D-01,  6.5D-01, r^2= 1.3D+01
   Bfn.  Coefficient  Atom+Function         Bfn.  Coefficient  Atom+Function  
  ----- ------------  ---------------      ----- ------------  ---------------
   304     -0.772621  22 H  s                51      0.750678   4 C  s         
   312      0.734757  26 H  s                 6      0.611785   1 C  s         
   308      0.574584  24 H  s               330      0.537828  35 H  s         
   326      0.512798  33 H  s               216     -0.499021  15 C  s         
   111     -0.470781   8 C  s               310     -0.455798  25 H  s         

 Vector   85  Occ=0.000000D+00  E= 1.129154D-01
              MO Center=  8.5D-01,  3.1D-02, -1.1D-01, r^2= 1.4D+01
   Bfn.  Coefficient  Atom+Function         Bfn.  Coefficient  Atom+Function  
  ----- ------------  ---------------      ----- ------------  ---------------
   344      0.762294  42 H  s               216      0.750191  15 C  s         
   246      0.698914  17 C  s               312      0.650863  26 H  s         
   326     -0.652838  33 H  s               330     -0.555728  35 H  s         
   336     -0.538076  38 H  s                96      0.510755   7 C  s         
   306     -0.507177  23 H  s               111     -0.501385   8 C  s         

 Vector   86  Occ=0.000000D+00  E= 1.197352D-01
              MO Center= -7.6D-01,  1.6D+00,  1.6D-01, r^2= 1.4D+01
   Bfn.  Coefficient  Atom+Function         Bfn.  Coefficient  Atom+Function  
  ----- ------------  ---------------      ----- ------------  ---------------
   216      1.481920  15 C  s               328     -1.031606  34 H  s         
   246     -0.764444  17 C  s               332     -0.676538  36 H  s         
   156     -0.542394  11 C  s               261      0.491367  18 C  s         
   111      0.487545   8 C  s                66      0.454962   5 C  s         
   338      0.451489  39 H  s                96     -0.443469   7 C  s         

 Vector   87  Occ=0.000000D+00  E= 1.297444D-01
              MO Center=  9.8D-01,  1.5D-01,  4.4D-01, r^2= 1.0D+01
   Bfn.  Coefficient  Atom+Function         Bfn.  Coefficient  Atom+Function  
  ----- ------------  ---------------      ----- ------------  ---------------
    96      0.836583   7 C  s               314     -0.791552  27 H  s         
   322      0.728122  31 H  s               111      0.662611   8 C  s         
   310     -0.665047  25 H  s               304      0.592537  22 H  s         
    51     -0.534301   4 C  s               126     -0.531097   9 C  s         
   326      0.514349  33 H  s               201      0.479334  14 O  s         

 Vector   88  Occ=0.000000D+00  E= 1.331090D-01
              MO Center=  1.2D-01,  7.1D-01, -2.9D-01, r^2= 1.3D+01
   Bfn.  Coefficient  Atom+Function         Bfn.  Coefficient  Atom+Function  
  ----- ------------  ---------------      ----- ------------  ---------------
   246      1.020767  17 C  s               324     -0.819951  32 H  s         
     6     -0.598384   1 C  s               342      0.601288  41 H  s         
   302      0.586897  21 H  s               332     -0.589335  36 H  s         
   318     -0.547782  29 H  s               171      0.535250  12 C  s         
   334     -0.496181  37 H  s               219     -0.471693  15 C  pz        

 Vector   89  Occ=0.000000D+00  E= 1.343353D-01
              MO Center=  1.3D-01,  3.9D-01, -5.0D-02, r^2= 1.2D+01
   Bfn.  Coefficient  Atom+Function         Bfn.  Coefficient  Atom+Function  
  ----- ------------  ---------------      ----- ------------  ---------------
   246      0.842953  17 C  s               156      0.787066  11 C  s         
   320     -0.750442  30 H  s               338     -0.691851  39 H  s         
    66     -0.554169   5 C  s                51     -0.504417   4 C  s         
   330      0.497022  35 H  s               342     -0.498832  41 H  s         
   186      0.486439  13 C  s               328     -0.446808  34 H  s         

 Vector   90  Occ=0.000000D+00  E= 1.419173D-01
              MO Center=  1.1D-01,  2.3D-01, -8.1D-02, r^2= 1.2D+01
   Bfn.  Coefficient  Atom+Function         Bfn.  Coefficient  Atom+Function  
  ----- ------------  ---------------      ----- ------------  ---------------
     6      0.769725   1 C  s               318     -0.665825  29 H  s         
   334      0.660789  37 H  s               342      0.576670  41 H  s         
   328     -0.560919  34 H  s               330      0.513066  35 H  s         
   217     -0.444229  15 C  px              141      0.436122  10 C  s         
   306     -0.418754  23 H  s               320      0.382704  30 H  s         

 Vector   91  Occ=0.000000D+00  E= 1.505981D-01
              MO Center=  5.4D-01, -6.0D-01,  8.3D-02, r^2= 1.6D+01
   Bfn.  Coefficient  Atom+Function         Bfn.  Coefficient  Atom+Function  
  ----- ------------  ---------------      ----- ------------  ---------------
   261      1.188679  18 C  s               338     -0.907744  39 H  s         
   330     -0.796025  35 H  s               344     -0.749505  42 H  s         
   249      0.629358  17 C  pz              111     -0.620243   8 C  s         
   336      0.589956  38 H  s               340     -0.494187  40 H  s         
   216      0.466140  15 C  s               322      0.462385  31 H  s         

 Vector   92  Occ=0.000000D+00  E= 1.545324D-01
              MO Center=  1.9D-01, -6.0D-01,  1.4D-01, r^2= 1.0D+01
   Bfn.  Coefficient  Atom+Function         Bfn.  Coefficient  Atom+Function  
  ----- ------------  ---------------      ----- ------------  ---------------
   141     -0.624064  10 C  s               171      0.623472  12 C  s         
    96      0.615663   7 C  s               246     -0.567822  17 C  s         
     8      0.548321   1 C  py              318      0.524658  29 H  s         
   322     -0.521829  31 H  s                21      0.509653   2 O  s         
   338     -0.499652  39 H  s               249      0.469893  17 C  pz        

 Vector   93  Occ=0.000000D+00  E= 1.560846D-01
              MO Center=  9.3D-01, -1.3D+00, -2.5D-01, r^2= 1.3D+01
   Bfn.  Coefficient  Atom+Function         Bfn.  Coefficient  Atom+Function  
  ----- ------------  ---------------      ----- ------------  ---------------
   336      1.020659  38 H  s               344      0.884068  42 H  s         
   262     -0.653933  18 C  px              261     -0.633537  18 C  s         
   249      0.589058  17 C  pz              308     -0.566416  24 H  s         
   246     -0.531459  17 C  s               340     -0.494440  40 H  s         
   126      0.454024   9 C  s               328      0.452108  34 H  s         

 Vector   94  Occ=0.000000D+00  E= 1.593235D-01
              MO Center=  2.1D-01,  3.7D-01,  3.3D-01, r^2= 1.5D+01
   Bfn.  Coefficient  Atom+Function         Bfn.  Coefficient  Atom+Function  
  ----- ------------  ---------------      ----- ------------  ---------------
   171      1.025443  12 C  s               326     -0.924993  33 H  s         
   216     -0.747216  15 C  s               338      0.705888  39 H  s         
   126     -0.663741   9 C  s               316      0.647863  28 H  s         
   246     -0.626832  17 C  s               304     -0.528906  22 H  s         
   332      0.523865  36 H  s               336      0.497528  38 H  s         

 Vector   95  Occ=0.000000D+00  E= 1.712644D-01
              MO Center= -4.9D-01, -1.8D+00,  6.2D-01, r^2= 1.3D+01
   Bfn.  Coefficient  Atom+Function         Bfn.  Coefficient  Atom+Function  
  ----- ------------  ---------------      ----- ------------  ---------------
   334      1.280758  37 H  s               111      1.209472   8 C  s         
   247      0.842655  17 C  px              336     -0.664431  38 H  s         
   328      0.562151  34 H  s               304     -0.551958  22 H  s         
    51      0.482151   4 C  s                97     -0.483161   7 C  px        
    66     -0.456992   5 C  s                54      0.407798   4 C  pz        

 Vector   96  Occ=0.000000D+00  E= 1.723635D-01
              MO Center=  3.1D-01,  1.6D+00, -4.9D-01, r^2= 1.3D+01
   Bfn.  Coefficient  Atom+Function         Bfn.  Coefficient  Atom+Function  
  ----- ------------  ---------------      ----- ------------  ---------------
   332      1.158808  36 H  s               219      0.817460  15 C  pz        
   342      0.789516  41 H  s               316     -0.695162  28 H  s         
   171      0.638671  12 C  s               111      0.603618   8 C  s         
   128      0.599198   9 C  py              141     -0.529013  10 C  s         
    96     -0.481902   7 C  s               320     -0.468597  30 H  s         

 Vector   97  Occ=0.000000D+00  E= 1.777962D-01
              MO Center=  8.2D-01, -3.0D-01, -3.6D-01, r^2= 1.1D+01
   Bfn.  Coefficient  Atom+Function         Bfn.  Coefficient  Atom+Function  
  ----- ------------  ---------------      ----- ------------  ---------------
    36      0.943251   3 C  s               342     -0.740546  41 H  s         
   316      0.713104  28 H  s                51     -0.668784   4 C  s         
   261      0.635221  18 C  s                 6      0.562223   1 C  s         
   344      0.506275  42 H  s               263      0.487190  18 C  py        
   308     -0.481773  24 H  s               127     -0.478195   9 C  px        

 Vector   98  Occ=0.000000D+00  E= 1.841718D-01
              MO Center=  1.1D+00, -2.0D-01, -4.6D-01, r^2= 1.2D+01
   Bfn.  Coefficient  Atom+Function         Bfn.  Coefficient  Atom+Function  
  ----- ------------  ---------------      ----- ------------  ---------------
   126      1.395200   9 C  s               261     -1.144648  18 C  s         
   111     -0.998893   8 C  s               320     -0.875313  30 H  s         
   156      0.719965  11 C  s                66      0.655630   5 C  s         
   159     -0.644660  11 C  pz              171     -0.619744  12 C  s         
   342      0.608072  41 H  s               322     -0.540537  31 H  s         

 Vector   99  Occ=0.000000D+00  E= 1.897117D-01
              MO Center= -2.9D-01,  1.3D+00,  1.7D-01, r^2= 1.2D+01
   Bfn.  Coefficient  Atom+Function         Bfn.  Coefficient  Atom+Function  
  ----- ------------  ---------------      ----- ------------  ---------------
   186      1.324022  13 C  s               216     -0.877865  15 C  s         
   328      0.809851  34 H  s               218      0.764709  15 C  py        
    96     -0.679064   7 C  s               330     -0.628700  35 H  s         
   324     -0.538410  32 H  s               322      0.534854  31 H  s         
   156     -0.494983  11 C  s               174     -0.477062  12 C  pz        

 Vector  100  Occ=0.000000D+00  E= 1.913061D-01
              MO Center=  6.0D-01, -4.5D-02, -8.5D-02, r^2= 1.3D+01
   Bfn.  Coefficient  Atom+Function         Bfn.  Coefficient  Atom+Function  
  ----- ------------  ---------------      ----- ------------  ---------------
   261      0.900369  18 C  s               332     -0.774301  36 H  s         
   141     -0.685515  10 C  s               219     -0.613088  15 C  pz        
    81      0.595041   6 C  s               264      0.585931  18 C  pz        
   308     -0.543073  24 H  s               312      0.528545  26 H  s         
   126     -0.517891   9 C  s               112     -0.510363   8 C  px        

 Vector  101  Occ=0.000000D+00  E= 1.934499D-01
              MO Center=  1.0D+00,  9.0D-01,  4.7D-02, r^2= 1.2D+01
   Bfn.  Coefficient  Atom+Function         Bfn.  Coefficient  Atom+Function  
  ----- ------------  ---------------      ----- ------------  ---------------
   126      1.081806   9 C  s                96     -0.979575   7 C  s         
   326     -0.857104  33 H  s               322      0.852487  31 H  s         
    81     -0.723102   6 C  s               330      0.663815  35 H  s         
    66      0.656218   5 C  s               310      0.569315  25 H  s         
   157     -0.556932  11 C  px              114      0.535361   8 C  pz        

 Vector  102  Occ=0.000000D+00  E= 1.963396D-01
              MO Center=  8.4D-01, -2.7D-01, -1.8D-02, r^2= 1.3D+01
   Bfn.  Coefficient  Atom+Function         Bfn.  Coefficient  Atom+Function  
  ----- ------------  ---------------      ----- ------------  ---------------
   111      1.148250   8 C  s                96     -0.870731   7 C  s         
   314     -0.807627  27 H  s               246      0.720479  17 C  s         
   186     -0.618014  13 C  s               340     -0.616559  40 H  s         
    53      0.602822   4 C  py              318      0.594505  29 H  s         
   342      0.585372  41 H  s                36      0.548700   3 C  s         

 Vector  103  Occ=0.000000D+00  E= 1.978398D-01
              MO Center=  2.4D-01,  8.1D-01, -6.3D-02, r^2= 1.3D+01
   Bfn.  Coefficient  Atom+Function         Bfn.  Coefficient  Atom+Function  
  ----- ------------  ---------------      ----- ------------  ---------------
   216     -1.248909  15 C  s               186      1.227922  13 C  s         
    51     -1.068782   4 C  s               156     -1.024078  11 C  s         
   246      0.762740  17 C  s               144     -0.709843  10 C  pz        
   318      0.607824  29 H  s               188      0.602466  13 C  py        
   320      0.552139  30 H  s               172      0.491808  12 C  px        

 Vector  104  Occ=0.000000D+00  E= 2.091113D-01
              MO Center=  3.0D-01,  1.1D+00, -2.3D-01, r^2= 9.8D+00
   Bfn.  Coefficient  Atom+Function         Bfn.  Coefficient  Atom+Function  
  ----- ------------  ---------------      ----- ------------  ---------------
   172      1.051123  12 C  px              324      0.816685  32 H  s         
   126     -0.805802   9 C  s               326     -0.781338  33 H  s         
   189     -0.703531  13 C  pz              320     -0.694505  30 H  s         
    67     -0.585461   5 C  px              159     -0.545812  11 C  pz        
   114     -0.523723   8 C  pz                6      0.491766   1 C  s         

 Vector  105  Occ=0.000000D+00  E= 2.130222D-01
              MO Center=  1.4D-01, -6.2D-01,  2.2D-01, r^2= 1.0D+01
   Bfn.  Coefficient  Atom+Function         Bfn.  Coefficient  Atom+Function  
  ----- ------------  ---------------      ----- ------------  ---------------
    52      0.956756   4 C  px               36      0.904107   3 C  s         
   141      0.842599  10 C  s                81     -0.684670   6 C  s         
   302     -0.682212  21 H  s               304      0.650838  22 H  s         
    51     -0.616760   4 C  s                68      0.582959   5 C  py        
   111     -0.560594   8 C  s               126     -0.528061   9 C  s         

 Vector  106  Occ=0.000000D+00  E= 2.192546D-01
              MO Center=  3.1D-01,  1.2D+00,  1.3D-02, r^2= 1.1D+01
   Bfn.  Coefficient  Atom+Function         Bfn.  Coefficient  Atom+Function  
  ----- ------------  ---------------      ----- ------------  ---------------
   171      1.363065  12 C  s               186     -1.250803  13 C  s         
   126      1.138459   9 C  s               141     -1.062892  10 C  s         
    51     -0.859710   4 C  s               217      0.695858  15 C  px        
   188     -0.683303  13 C  py               66      0.645698   5 C  s         
   142     -0.522428  10 C  px              157      0.501126  11 C  px        

 Vector  107  Occ=0.000000D+00  E= 2.204248D-01
              MO Center=  1.3D+00, -9.6D-01,  4.3D-01, r^2= 1.1D+01
   Bfn.  Coefficient  Atom+Function         Bfn.  Coefficient  Atom+Function  
  ----- ------------  ---------------      ----- ------------  ---------------
    96      1.096148   7 C  s               316     -1.033181  28 H  s         
   314      0.799856  27 H  s               338      0.797160  39 H  s         
   111     -0.777513   8 C  s               308     -0.731241  24 H  s         
   310     -0.699443  25 H  s               261      0.688884  18 C  s         
    66     -0.637845   5 C  s               322      0.577813  31 H  s         

 Vector  108  Occ=0.000000D+00  E= 2.322642D-01
              MO Center=  4.3D-01,  1.6D-01,  8.3D-02, r^2= 1.2D+01
   Bfn.  Coefficient  Atom+Function         Bfn.  Coefficient  Atom+Function  
  ----- ------------  ---------------      ----- ------------  ---------------
   186      1.045773  13 C  s               261     -0.964634  18 C  s         
   216     -0.834817  15 C  s               129     -0.809014   9 C  pz        
   218      0.807722  15 C  py              126      0.787630   9 C  s         
   141     -0.691148  10 C  s                97     -0.611240   7 C  px        
   187     -0.611626  13 C  px               69     -0.581260   5 C  pz        

 Vector  109  Occ=0.000000D+00  E= 2.369204D-01
              MO Center= -2.9D-01,  4.8D-01,  3.2D-01, r^2= 1.3D+01
   Bfn.  Coefficient  Atom+Function         Bfn.  Coefficient  Atom+Function  
  ----- ------------  ---------------      ----- ------------  ---------------
   186      0.956316  13 C  s               187     -0.955855  13 C  px        
   218      0.897242  15 C  py               36     -0.695679   3 C  s         
   216     -0.639986  15 C  s               308     -0.643108  24 H  s         
   310      0.580234  25 H  s               314     -0.571510  27 H  s         
   141      0.547638  10 C  s               201     -0.549925  14 O  s         

 Vector  110  Occ=0.000000D+00  E= 2.526554D-01
              MO Center=  3.0D-01,  3.9D-01,  6.3D-02, r^2= 9.0D+00
   Bfn.  Coefficient  Atom+Function         Bfn.  Coefficient  Atom+Function  
  ----- ------------  ---------------      ----- ------------  ---------------
   141      1.954009  10 C  s               156     -1.312030  11 C  s         
     6     -0.914377   1 C  s               171      0.821657  12 C  s         
   173     -0.722950  12 C  py               83     -0.686783   6 C  py        
   318     -0.684386  29 H  s                81     -0.663198   6 C  s         
    82     -0.634359   6 C  px              159     -0.624041  11 C  pz        

 Vector  111  Occ=0.000000D+00  E= 2.592468D-01
              MO Center=  3.5D-01, -5.3D-01, -1.2D-01, r^2= 1.0D+01
   Bfn.  Coefficient  Atom+Function         Bfn.  Coefficient  Atom+Function  
  ----- ------------  ---------------      ----- ------------  ---------------
    36      0.948587   3 C  s               186     -0.927774  13 C  s         
    96      0.802524   7 C  s                67     -0.774442   5 C  px        
   129     -0.758632   9 C  pz              312      0.753768  26 H  s         
   113      0.667419   8 C  py              304     -0.657672  22 H  s         
    54      0.649085   4 C  pz              216      0.576008  15 C  s         

 Vector  112  Occ=0.000000D+00  E= 2.601052D-01
              MO Center=  3.9D-01,  7.1D-01,  1.1D-02, r^2= 1.0D+01
   Bfn.  Coefficient  Atom+Function         Bfn.  Coefficient  Atom+Function  
  ----- ------------  ---------------      ----- ------------  ---------------
   186      1.111076  13 C  s               172      1.060061  12 C  px        
   187      1.009219  13 C  px              171     -0.875524  12 C  s         
   174     -0.784959  12 C  pz              141     -0.723973  10 C  s         
   112     -0.687262   8 C  px               96     -0.659222   7 C  s         
   158     -0.620161  11 C  py              302      0.594234  21 H  s         

 Vector  113  Occ=0.000000D+00  E= 2.672237D-01
              MO Center=  7.0D-01, -6.8D-01,  2.1D-01, r^2= 9.6D+00
   Bfn.  Coefficient  Atom+Function         Bfn.  Coefficient  Atom+Function  
  ----- ------------  ---------------      ----- ------------  ---------------
    51      1.608957   4 C  s               246     -0.851597  17 C  s         
    67      0.824746   5 C  px               81      0.787808   6 C  s         
     6     -0.758192   1 C  s               127     -0.730240   9 C  px        
    52      0.705207   4 C  px              113      0.685044   8 C  py        
   344     -0.657139  42 H  s               171      0.643156  12 C  s         

 Vector  114  Occ=0.000000D+00  E= 2.753375D-01
              MO Center=  3.1D-01, -5.0D-01,  8.4D-02, r^2= 8.8D+00
   Bfn.  Coefficient  Atom+Function         Bfn.  Coefficient  Atom+Function  
  ----- ------------  ---------------      ----- ------------  ---------------
    81      2.296586   6 C  s               142      1.093557  10 C  px        
     6     -1.070820   1 C  s                51     -1.045916   4 C  s         
    68     -0.940153   5 C  py               53      0.885693   4 C  py        
   248      0.830371  17 C  py              246      0.807453  17 C  s         
    66      0.686562   5 C  s                 7     -0.567555   1 C  px        

 Vector  115  Occ=0.000000D+00  E= 2.829627D-01
              MO Center=  4.9D-01, -4.1D-01, -3.1D-01, r^2= 9.1D+00
   Bfn.  Coefficient  Atom+Function         Bfn.  Coefficient  Atom+Function  
  ----- ------------  ---------------      ----- ------------  ---------------
    66      1.835853   5 C  s                83      1.039301   6 C  py        
   306     -0.889319  23 H  s                36      0.852126   3 C  s         
    53     -0.811693   4 C  py              129      0.724298   9 C  pz        
   264      0.704154  18 C  pz              201      0.678553  14 O  s         
    81     -0.672636   6 C  s               340      0.672081  40 H  s         

 Vector  116  Occ=0.000000D+00  E= 2.873744D-01
              MO Center=  3.5D-01,  5.2D-01, -8.9D-02, r^2= 9.6D+00
   Bfn.  Coefficient  Atom+Function         Bfn.  Coefficient  Atom+Function  
  ----- ------------  ---------------      ----- ------------  ---------------
   156      1.562495  11 C  s               171     -1.338899  12 C  s         
     6     -1.197385   1 C  s                66     -1.197434   5 C  s         
    81      1.056164   6 C  s               173      0.993278  12 C  py        
   159      0.874855  11 C  pz              143     -0.840333  10 C  py        
   189     -0.839036  13 C  pz               82     -0.696113   6 C  px        

 Vector  117  Occ=0.000000D+00  E= 3.094642D-01
              MO Center=  9.6D-01, -1.7D-01, -3.9D-01, r^2= 9.0D+00
   Bfn.  Coefficient  Atom+Function         Bfn.  Coefficient  Atom+Function  
  ----- ------------  ---------------      ----- ------------  ---------------
   141     -1.329379  10 C  s                96      1.293291   7 C  s         
   126      1.201554   9 C  s                67     -1.153406   5 C  px        
    99     -1.045345   7 C  pz              158     -1.048137  11 C  py        
   111     -0.966172   8 C  s               306      0.908376  23 H  s         
   264     -0.889126  18 C  pz              112      0.704953   8 C  px        

 Vector  118  Occ=0.000000D+00  E= 3.235209D-01
              MO Center= -5.5D-02, -4.1D-01, -9.6D-02, r^2= 9.3D+00
   Bfn.  Coefficient  Atom+Function         Bfn.  Coefficient  Atom+Function  
  ----- ------------  ---------------      ----- ------------  ---------------
    66      1.572513   5 C  s               126     -1.055047   9 C  s         
   156      1.020384  11 C  s                81     -0.951500   6 C  s         
   171     -0.936633  12 C  s                38     -0.930380   3 C  py        
   231     -0.881458  16 O  s                83      0.796559   6 C  py        
   129     -0.782564   9 C  pz              113      0.740649   8 C  py        

 Vector  119  Occ=0.000000D+00  E= 3.441172D-01
              MO Center= -6.3D-01, -7.2D-01, -3.3D-01, r^2= 7.1D+00
   Bfn.  Coefficient  Atom+Function         Bfn.  Coefficient  Atom+Function  
  ----- ------------  ---------------      ----- ------------  ---------------
    39      1.139500   3 C  pz               82     -0.997141   6 C  px        
   231      0.996376  16 O  s                 9     -0.990826   1 C  pz        
   143     -0.967387  10 C  py              141      0.858468  10 C  s         
    68      0.839422   5 C  py               36     -0.826326   3 C  s         
   127      0.802191   9 C  px               83      0.788372   6 C  py        

 Vector  120  Occ=0.000000D+00  E= 3.537593D-01
              MO Center=  7.5D-01, -7.9D-02, -3.1D-03, r^2= 7.5D+00
   Bfn.  Coefficient  Atom+Function         Bfn.  Coefficient  Atom+Function  
  ----- ------------  ---------------      ----- ------------  ---------------
   142      1.411405  10 C  px               82      1.276433   6 C  px        
   144     -1.243172  10 C  pz               83      1.205142   6 C  py        
   128     -1.121834   9 C  py               67     -0.873378   5 C  px        
   114      0.833448   8 C  pz               97     -0.776745   7 C  px        
     8     -0.709497   1 C  py               68      0.712868   5 C  py        

 Vector  121  Occ=0.000000D+00  E= 3.688838D-01
              MO Center=  4.5D-01, -8.2D-01, -1.6D-02, r^2= 8.0D+00
   Bfn.  Coefficient  Atom+Function         Bfn.  Coefficient  Atom+Function  
  ----- ------------  ---------------      ----- ------------  ---------------
    96     -1.494381   7 C  s                51      1.437216   4 C  s         
    82     -1.173703   6 C  px              143     -1.151402  10 C  py        
   111      1.133632   8 C  s                67      1.090849   5 C  px        
   129     -1.063606   9 C  pz              126     -1.009325   9 C  s         
    54     -1.001149   4 C  pz                6     -0.939994   1 C  s         

 Vector  122  Occ=0.000000D+00  E= 3.771758D-01
              MO Center= -6.7D-01, -1.7D+00, -9.7D-02, r^2= 7.1D+00
   Bfn.  Coefficient  Atom+Function         Bfn.  Coefficient  Atom+Function  
  ----- ------------  ---------------      ----- ------------  ---------------
   231      1.851514  16 O  s                38      1.549127   3 C  py        
    37      1.370387   3 C  px               66      1.156287   5 C  s         
    53     -1.072656   4 C  py               51     -1.032030   4 C  s         
    97      0.999502   7 C  px               69      0.813481   5 C  pz        
    36     -0.758364   3 C  s                39      0.706849   3 C  pz        

 Vector  123  Occ=0.000000D+00  E= 4.814257D-01
              MO Center=  8.9D-01,  8.4D-01, -6.2D-01, r^2= 8.9D+00
   Bfn.  Coefficient  Atom+Function         Bfn.  Coefficient  Atom+Function  
  ----- ------------  ---------------      ----- ------------  ---------------
   188      0.521082  13 C  py              173     -0.489339  12 C  py        
   158      0.469510  11 C  py              263     -0.445420  18 C  py        
   156     -0.418682  11 C  s               217     -0.418412  15 C  px        
   111      0.415962   8 C  s                81      0.407112   6 C  s         
   216     -0.382940  15 C  s               126     -0.381002   9 C  s         

 Vector  124  Occ=0.000000D+00  E= 4.956704D-01
              MO Center= -2.1D-01, -8.3D-01, -2.2D-02, r^2= 9.1D+00
   Bfn.  Coefficient  Atom+Function         Bfn.  Coefficient  Atom+Function  
  ----- ------------  ---------------      ----- ------------  ---------------
    66     -0.777273   5 C  s                 7      0.707503   1 C  px        
    38     -0.681192   3 C  py               21      0.615356   2 O  s         
    52      0.571885   4 C  px               53      0.538562   4 C  py        
     9      0.514444   1 C  pz               81     -0.420915   6 C  s         
   126      0.418332   9 C  s               111     -0.390271   8 C  s         

 Vector  125  Occ=0.000000D+00  E= 5.025378D-01
              MO Center=  7.6D-01, -5.9D-01, -9.8D-02, r^2= 8.1D+00
   Bfn.  Coefficient  Atom+Function         Bfn.  Coefficient  Atom+Function  
  ----- ------------  ---------------      ----- ------------  ---------------
     9      0.541607   1 C  pz                7      0.536033   1 C  px        
    67      0.516447   5 C  px               21      0.484624   2 O  s         
   143      0.430201  10 C  py              264      0.425801  18 C  pz        
     8     -0.387537   1 C  py               81     -0.371846   6 C  s         
    38     -0.360946   3 C  py               96     -0.354767   7 C  s         


 center of mass
 --------------
 x =  -0.10588315 y =   0.00377780 z =   0.00084253

 moments of inertia (a.u.)
 ------------------
        5193.031403616931           0.000000000001           0.000000000003
           0.000000000001        3723.377562222475          -0.000000000001
           0.000000000003          -0.000000000001        6853.546319950943

     Multipole analysis of the density
     ---------------------------------

     L   x y z        total         alpha         beta         nuclear
     -   - - -        -----         -----         ----         -------
     0   0 0 0      0.000000    -76.000000    -76.000000    152.000000

     1   1 0 0      1.365437      0.682718      0.682718      0.000000
     1   0 1 0      0.609105      0.304552      0.304552      0.000000
     1   0 0 1      0.408152      0.204076      0.204076      0.000000

     2   2 0 0    -90.963980   -805.800018   -805.800018   1520.636055
     2   1 1 0     -5.973334     16.183503     16.183503    -38.340339
     2   1 0 1     -5.511718     15.205461     15.205461    -35.922639
     2   0 2 0    -85.405981  -1224.543776  -1224.543776   2363.681572
     2   0 1 1     -5.998492     15.503573     15.503573    -37.005638
     2   0 0 2    -93.987929   -342.931392   -342.931392    591.874856


          -----------------------
          Electric field gradient
          -----------------------

 1 a.u. = 0.324123 10**(16) esu/cm**3  ( or statvolts/cm**2 ) = 0.97174 10**(22) v/m**2 


 ------------------------------------------------------------
   Atom      X         Y         Z
 ------------------------------------------------------------
    1 C   -2.39954   0.54503  -0.47433
 ------------------------------------------------------------

 Electric field gradient in molecular frame (a.u.)
         XX             YY             ZZ             XY             XZ             YZ
 ------------------------------------------------------------------------------------------
        0.277638      -0.267371      -0.010266      -0.020264      -0.151902      -0.092045

 Principal components (a.u.) and orientation 
 of principal axis w.r.t. absolute frame                      Asymmetry parameter eta
 --------------------------------------------------------------------------------------
        0.343495      -0.305176      -0.038319                       0.776889

        0.915599       0.124353       0.382379
        0.030044       0.927159      -0.373461
       -0.400967       0.353429       0.845171
  

 ------------------------------------------------------------
   Atom      X         Y         Z
 ------------------------------------------------------------
    2 O   -3.11453  -1.34380  -2.25435
 ------------------------------------------------------------

 Electric field gradient in molecular frame (a.u.)
         XX             YY             ZZ             XY             XZ             YZ
 ------------------------------------------------------------------------------------------
        1.187226      -1.399158       0.211932      -0.651295      -0.106498      -0.284545

 Principal components (a.u.) and orientation 
 of principal axis w.r.t. absolute frame                      Asymmetry parameter eta
 --------------------------------------------------------------------------------------
       -1.603964       1.343275       0.260689                       0.674944

        0.230089       0.973160      -0.004297
        0.959284      -0.227547      -0.167324
        0.163811      -0.034377       0.985893
  

 ------------------------------------------------------------
   Atom      X         Y         Z
 ------------------------------------------------------------
    3 C   -3.45553  -3.67387  -1.16861
 ------------------------------------------------------------

 Electric field gradient in molecular frame (a.u.)
         XX             YY             ZZ             XY             XZ             YZ
 ------------------------------------------------------------------------------------------
       -0.053954      -0.039287       0.093241       0.131953       0.329921       0.023224

 Principal components (a.u.) and orientation 
 of principal axis w.r.t. absolute frame                      Asymmetry parameter eta
 --------------------------------------------------------------------------------------
        0.382351      -0.345216      -0.037135                       0.805755

        0.630584       0.772023       0.079650
        0.238032      -0.290057       0.926935
        0.738718      -0.565551      -0.366672
  

 ------------------------------------------------------------
   Atom      X         Y         Z
 ------------------------------------------------------------
    4 C   -1.86731  -4.14023   1.23610
 ------------------------------------------------------------

 Electric field gradient in molecular frame (a.u.)
         XX             YY             ZZ             XY             XZ             YZ
 ------------------------------------------------------------------------------------------
       -0.029622       0.046151      -0.016529       0.007564      -0.051644       0.034937

 Principal components (a.u.) and orientation 
 of principal axis w.r.t. absolute frame                      Asymmetry parameter eta
 --------------------------------------------------------------------------------------
       -0.081815       0.064677       0.017138                       0.581056

        0.701520      -0.201875      -0.683459
       -0.225989       0.846524      -0.482002
        0.675869       0.492588       0.548232
  

 ------------------------------------------------------------
   Atom      X         Y         Z
 ------------------------------------------------------------
    5 C    0.66238  -2.78432   0.74634
 ------------------------------------------------------------

 Electric field gradient in molecular frame (a.u.)
         XX             YY             ZZ             XY             XZ             YZ
 ------------------------------------------------------------------------------------------
        0.009758      -0.084484       0.074726      -0.006966       0.014861      -0.004441

 Principal components (a.u.) and orientation 
 of principal axis w.r.t. absolute frame                      Asymmetry parameter eta
 --------------------------------------------------------------------------------------
       -0.085067       0.078173       0.006894                       0.837913

        0.069939       0.215623       0.973969
        0.997326      -0.035874      -0.063674
        0.021210       0.975818      -0.217555
  

 ------------------------------------------------------------
   Atom      X         Y         Z
 ------------------------------------------------------------
    6 C    0.25782   0.11948   0.65089
 ------------------------------------------------------------

 Electric field gradient in molecular frame (a.u.)
         XX             YY             ZZ             XY             XZ             YZ
 ------------------------------------------------------------------------------------------
        0.138164       0.128879      -0.267043       0.034190       0.056816      -0.191833

 Principal components (a.u.) and orientation 
 of principal axis w.r.t. absolute frame                      Asymmetry parameter eta
 --------------------------------------------------------------------------------------
       -0.353471       0.208299       0.145172                       0.178592

       -0.132104       0.163803       0.977608
        0.374384       0.921446      -0.103802
        0.917815      -0.352288       0.183052
  

 ------------------------------------------------------------
   Atom      X         Y         Z
 ------------------------------------------------------------
    7 C    2.94526  -3.44421   2.35724
 ------------------------------------------------------------

 Electric field gradient in molecular frame (a.u.)
         XX             YY             ZZ             XY             XZ             YZ
 ------------------------------------------------------------------------------------------
       -0.048004       0.038122       0.009881       0.001800      -0.021428       0.031804

 Principal components (a.u.) and orientation 
 of principal axis w.r.t. absolute frame                      Asymmetry parameter eta
 --------------------------------------------------------------------------------------
        0.059807      -0.056716      -0.003091                       0.896645

       -0.098494       0.921363      -0.376017
        0.819611      -0.139192      -0.555755
        0.564391       0.362926       0.741450
  

 ------------------------------------------------------------
   Atom      X         Y         Z
 ------------------------------------------------------------
    8 C    5.36935  -2.35418   1.17887
 ------------------------------------------------------------

 Electric field gradient in molecular frame (a.u.)
         XX             YY             ZZ             XY             XZ             YZ
 ------------------------------------------------------------------------------------------
       -0.019621       0.004439       0.015181      -0.006297       0.014483       0.042065

 Principal components (a.u.) and orientation 
 of principal axis w.r.t. absolute frame                      Asymmetry parameter eta
 --------------------------------------------------------------------------------------
        0.052860      -0.041950      -0.010909                       0.587235

        0.095283       0.547082       0.831638
        0.645757       0.601830      -0.469892
        0.757575      -0.581809       0.295938
  

 ------------------------------------------------------------
   Atom      X         Y         Z
 ------------------------------------------------------------
    9 C    4.99726  -0.29597  -0.86978
 ------------------------------------------------------------

 Electric field gradient in molecular frame (a.u.)
         XX             YY             ZZ             XY             XZ             YZ
 ------------------------------------------------------------------------------------------
        0.005288       0.013855      -0.019143       0.031079       0.008788       0.004067

 Principal components (a.u.) and orientation 
 of principal axis w.r.t. absolute frame                      Asymmetry parameter eta
 --------------------------------------------------------------------------------------
        0.042223      -0.025085      -0.017138                       0.188224

        0.656933       0.633765       0.408388
        0.740237      -0.439337      -0.508952
        0.143136      -0.636651       0.757752
  

 ------------------------------------------------------------
   Atom      X         Y         Z
 ------------------------------------------------------------
   10 C    2.75661   1.47039  -0.20923
 ------------------------------------------------------------

 Electric field gradient in molecular frame (a.u.)
         XX             YY             ZZ             XY             XZ             YZ
 ------------------------------------------------------------------------------------------
       -0.090779       0.001922       0.088857      -0.054983       0.011302       0.025312

 Principal components (a.u.) and orientation 
 of principal axis w.r.t. absolute frame                      Asymmetry parameter eta
 --------------------------------------------------------------------------------------
       -0.118476       0.095765       0.022711                       0.616619

        0.896703      -0.021993      -0.442085
        0.430842       0.272350       0.860349
       -0.101480       0.961947      -0.253693
  

 ------------------------------------------------------------
   Atom      X         Y         Z
 ------------------------------------------------------------
   11 C    2.36124   3.58679  -2.12618
 ------------------------------------------------------------

 Electric field gradient in molecular frame (a.u.)
         XX             YY             ZZ             XY             XZ             YZ
 ------------------------------------------------------------------------------------------
        0.022229      -0.023716       0.001487       0.017143       0.026772       0.012269

 Principal components (a.u.) and orientation 
 of principal axis w.r.t. absolute frame                      Asymmetry parameter eta
 --------------------------------------------------------------------------------------
        0.046863      -0.030023      -0.016840                       0.281296

        0.789395      -0.218102      -0.573835
        0.286148       0.957727       0.029629
        0.543115      -0.187591       0.818435
  

 ------------------------------------------------------------
   Atom      X         Y         Z
 ------------------------------------------------------------
   12 C    0.81290   5.73679  -0.96525
 ------------------------------------------------------------

 Electric field gradient in molecular frame (a.u.)
         XX             YY             ZZ             XY             XZ             YZ
 ------------------------------------------------------------------------------------------
       -0.014101      -0.005586       0.019687      -0.018428       0.034716       0.000853

 Principal components (a.u.) and orientation 
 of principal axis w.r.t. absolute frame                      Asymmetry parameter eta
 --------------------------------------------------------------------------------------
        0.043200      -0.042922      -0.000278                       0.987117

        0.553312       0.797686      -0.239881
       -0.194836       0.403932       0.893800
        0.809867      -0.447813       0.378918
  

 ------------------------------------------------------------
   Atom      X         Y         Z
 ------------------------------------------------------------
   13 C   -1.57088   4.75979   0.36539
 ------------------------------------------------------------

 Electric field gradient in molecular frame (a.u.)
         XX             YY             ZZ             XY             XZ             YZ
 ------------------------------------------------------------------------------------------
        0.257846      -0.008884      -0.248962      -0.118704      -0.266864      -0.000648

 Principal components (a.u.) and orientation 
 of principal axis w.r.t. absolute frame                      Asymmetry parameter eta
 --------------------------------------------------------------------------------------
        0.401511      -0.370083      -0.031428                       0.843453

        0.893939       0.409174       0.182894
       -0.257988       0.136090       0.956515
       -0.366491       0.902251      -0.227218
  

 ------------------------------------------------------------
   Atom      X         Y         Z
 ------------------------------------------------------------
   14 O   -2.77706   3.03398  -1.32767
 ------------------------------------------------------------

 Electric field gradient in molecular frame (a.u.)
         XX             YY             ZZ             XY             XZ             YZ
 ------------------------------------------------------------------------------------------
        1.347446      -1.628057       0.280611      -0.308054      -1.054426      -0.337641

 Principal components (a.u.) and orientation 
 of principal axis w.r.t. absolute frame                      Asymmetry parameter eta
 --------------------------------------------------------------------------------------
        1.997769      -1.773392      -0.224377                       0.775373

        0.854028       0.177727       0.488927
       -0.024167       0.952373      -0.303978
       -0.519666       0.247790       0.817648
  

 ------------------------------------------------------------
   Atom      X         Y         Z
 ------------------------------------------------------------
   15 C   -3.41415   6.95551   0.75209
 ------------------------------------------------------------

 Electric field gradient in molecular frame (a.u.)
         XX             YY             ZZ             XY             XZ             YZ
 ------------------------------------------------------------------------------------------
       -0.019122      -0.021342       0.040465       0.069995      -0.002427      -0.006844

 Principal components (a.u.) and orientation 
 of principal axis w.r.t. absolute frame                      Asymmetry parameter eta
 --------------------------------------------------------------------------------------
       -0.090314       0.053152       0.037161                       0.177060

       -0.700462       0.625752       0.343201
        0.713275       0.630192       0.306753
        0.024331      -0.459665       0.887759
  

 ------------------------------------------------------------
   Atom      X         Y         Z
 ------------------------------------------------------------
   16 O   -4.87089  -5.24262  -2.11380
 ------------------------------------------------------------

 Electric field gradient in molecular frame (a.u.)
         XX             YY             ZZ             XY             XZ             YZ
 ------------------------------------------------------------------------------------------
       -0.738952       0.232719       0.506233      -0.391080       0.581582      -1.078293

 Principal components (a.u.) and orientation 
 of principal axis w.r.t. absolute frame                      Asymmetry parameter eta
 --------------------------------------------------------------------------------------
        1.658146      -0.970672      -0.687474                       0.170792

        0.278787       0.908580       0.311061
       -0.626857      -0.073220       0.775686
        0.727549      -0.411242       0.549137
  

 ------------------------------------------------------------
   Atom      X         Y         Z
 ------------------------------------------------------------
   17 C   -1.57390  -6.97833   1.67698
 ------------------------------------------------------------

 Electric field gradient in molecular frame (a.u.)
         XX             YY             ZZ             XY             XZ             YZ
 ------------------------------------------------------------------------------------------
        0.054068      -0.076988       0.022920       0.026567       0.003797       0.015233

 Principal components (a.u.) and orientation 
 of principal axis w.r.t. absolute frame                      Asymmetry parameter eta
 --------------------------------------------------------------------------------------
       -0.084066       0.060470       0.023596                       0.438635

       -0.183706       0.961725      -0.203316
        0.974056       0.205911       0.093896
       -0.132167       0.180792       0.974601
  

 ------------------------------------------------------------
   Atom      X         Y         Z
 ------------------------------------------------------------
   18 C    4.95870  -1.33469  -3.57655
 ------------------------------------------------------------

 Electric field gradient in molecular frame (a.u.)
         XX             YY             ZZ             XY             XZ             YZ
 ------------------------------------------------------------------------------------------
        0.008242       0.006764      -0.015007      -0.000896       0.004143      -0.023185

 Principal components (a.u.) and orientation 
 of principal axis w.r.t. absolute frame                      Asymmetry parameter eta
 --------------------------------------------------------------------------------------
       -0.029974       0.022138       0.007836                       0.477170

       -0.079049      -0.212056       0.974055
        0.530650       0.818219       0.221194
        0.843897      -0.534368      -0.047848
  

 ------------------------------------------------------------
   Atom      X         Y         Z
 ------------------------------------------------------------
   19 O   -0.96561   3.88676   2.90983
 ------------------------------------------------------------

 Electric field gradient in molecular frame (a.u.)
         XX             YY             ZZ             XY             XZ             YZ
 ------------------------------------------------------------------------------------------
        2.161687      -2.004198      -0.157489       1.490162      -0.612654       0.436092

 Principal components (a.u.) and orientation 
 of principal axis w.r.t. absolute frame                      Asymmetry parameter eta
 --------------------------------------------------------------------------------------
        2.712207      -2.631369      -0.080839                       0.940389

        0.945574      -0.316051       0.077467
        0.284083       0.917866       0.277161
       -0.158701      -0.240070       0.957695
  

 ------------------------------------------------------------
   Atom      X         Y         Z
 ------------------------------------------------------------
   20 O   -0.17348   1.17494   3.13567
 ------------------------------------------------------------

 Electric field gradient in molecular frame (a.u.)
         XX             YY             ZZ             XY             XZ             YZ
 ------------------------------------------------------------------------------------------
        2.412005      -2.341730      -0.070274       1.522939       0.129481      -0.057855

 Principal components (a.u.) and orientation 
 of principal axis w.r.t. absolute frame                      Asymmetry parameter eta
 --------------------------------------------------------------------------------------
        2.862031      -2.790884      -0.071146                       0.950283

        0.959202      -0.281537      -0.025841
        0.280312       0.958955      -0.042781
        0.036825       0.033792       0.998750
  

 ------------------------------------------------------------
   Atom      X         Y         Z
 ------------------------------------------------------------
   21 H   -3.82422   0.38131   1.03766
 ------------------------------------------------------------

 Electric field gradient in molecular frame (a.u.)
         XX             YY             ZZ             XY             XZ             YZ
 ------------------------------------------------------------------------------------------
       -0.034835       0.110226      -0.075391      -0.029640       0.187000       0.024969

 Principal components (a.u.) and orientation 
 of principal axis w.r.t. absolute frame                      Asymmetry parameter eta
 --------------------------------------------------------------------------------------
       -0.247330       0.134411       0.112919                       0.086897

       -0.665212       0.736511       0.122656
       -0.106750      -0.256400       0.960658
        0.738984       0.625947       0.249183
  

 ------------------------------------------------------------
   Atom      X         Y         Z
 ------------------------------------------------------------
   22 H   -2.86490  -3.33770   2.86393
 ------------------------------------------------------------

 Electric field gradient in molecular frame (a.u.)
         XX             YY             ZZ             XY             XZ             YZ
 ------------------------------------------------------------------------------------------
        0.043979       0.074240      -0.118220       0.080793       0.157851      -0.124945

 Principal components (a.u.) and orientation 
 of principal axis w.r.t. absolute frame                      Asymmetry parameter eta
 --------------------------------------------------------------------------------------
       -0.277492       0.142641       0.134851                       0.028075

       -0.482971       0.825749      -0.291337
        0.389519       0.500588       0.773102
        0.784228       0.259905      -0.563414
  

 ------------------------------------------------------------
   Atom      X         Y         Z
 ------------------------------------------------------------
   23 H    1.15543  -3.42341  -1.16014
 ------------------------------------------------------------

 Electric field gradient in molecular frame (a.u.)
         XX             YY             ZZ             XY             XZ             YZ
 ------------------------------------------------------------------------------------------
        0.107780       0.103132      -0.210912       0.024437       0.090157      -0.112452

 Principal components (a.u.) and orientation 
 of principal axis w.r.t. absolute frame                      Asymmetry parameter eta
 --------------------------------------------------------------------------------------
       -0.270072       0.140967       0.129105                       0.043921

       -0.239775      -0.370059       0.897532
        0.294448       0.853234       0.430456
        0.925099      -0.367489       0.095621
  

 ------------------------------------------------------------
   Atom      X         Y         Z
 ------------------------------------------------------------
   24 H    3.18846  -5.49156   2.53287
 ------------------------------------------------------------

 Electric field gradient in molecular frame (a.u.)
         XX             YY             ZZ             XY             XZ             YZ
 ------------------------------------------------------------------------------------------
        0.132818      -0.274243       0.141425       0.047165      -0.003848       0.034601

 Principal components (a.u.) and orientation 
 of principal axis w.r.t. absolute frame                      Asymmetry parameter eta
 --------------------------------------------------------------------------------------
       -0.282496       0.144286       0.138210                       0.021511

       -0.113209       0.008373       0.993536
        0.990194       0.083325       0.112126
       -0.081847       0.996487      -0.017725
  

 ------------------------------------------------------------
   Atom      X         Y         Z
 ------------------------------------------------------------
   25 H    2.70609  -2.72092   4.28408
 ------------------------------------------------------------

 Electric field gradient in molecular frame (a.u.)
         XX             YY             ZZ             XY             XZ             YZ
 ------------------------------------------------------------------------------------------
        0.130669       0.092081      -0.222750       0.016045       0.043087      -0.135696

 Principal components (a.u.) and orientation 
 of principal axis w.r.t. absolute frame                      Asymmetry parameter eta
 --------------------------------------------------------------------------------------
       -0.278332       0.142495       0.135837                       0.023922

       -0.111711       0.005149       0.993727
        0.346092       0.937583       0.034048
        0.931526      -0.347725       0.106520
  

 ------------------------------------------------------------
   Atom      X         Y         Z
 ------------------------------------------------------------
   26 H    6.51330  -3.90306   0.41016
 ------------------------------------------------------------

 Electric field gradient in molecular frame (a.u.)
         XX             YY             ZZ             XY             XZ             YZ
 ------------------------------------------------------------------------------------------
        0.014944      -0.095601       0.080656       0.171466       0.089951      -0.115790

 Principal components (a.u.) and orientation 
 of principal axis w.r.t. absolute frame                      Asymmetry parameter eta
 --------------------------------------------------------------------------------------
       -0.280036       0.144230       0.135806                       0.030081

       -0.548700       0.717474       0.429139
        0.746460       0.189302       0.637935
        0.376465       0.670370      -0.639436
  

 ------------------------------------------------------------
   Atom      X         Y         Z
 ------------------------------------------------------------
   27 H    6.50274  -1.55200   2.72121
 ------------------------------------------------------------

 Electric field gradient in molecular frame (a.u.)
         XX             YY             ZZ             XY             XZ             YZ
 ------------------------------------------------------------------------------------------
        0.015561       0.075702      -0.091263      -0.092046      -0.168102      -0.118893

 Principal components (a.u.) and orientation 
 of principal axis w.r.t. absolute frame                      Asymmetry parameter eta
 --------------------------------------------------------------------------------------
       -0.278095       0.142850       0.135245                       0.027346

        0.546500      -0.703589       0.454203
        0.391043       0.693993       0.604532
        0.740556       0.152764      -0.654401
  

 ------------------------------------------------------------
   Atom      X         Y         Z
 ------------------------------------------------------------
   28 H    6.72215   0.86461  -0.79641
 ------------------------------------------------------------

 Electric field gradient in molecular frame (a.u.)
         XX             YY             ZZ             XY             XZ             YZ
 ------------------------------------------------------------------------------------------
       -0.139184       0.006140       0.133044      -0.188489      -0.013158      -0.009935

 Principal components (a.u.) and orientation 
 of principal axis w.r.t. absolute frame                      Asymmetry parameter eta
 --------------------------------------------------------------------------------------
       -0.269206       0.135760       0.133446                       0.008595

        0.823796      -0.519925      -0.225917
        0.565408       0.782343       0.261252
        0.040913      -0.342954       0.938461
  

 ------------------------------------------------------------
   Atom      X         Y         Z
 ------------------------------------------------------------
   29 H    3.49812   2.44640   1.47902
 ------------------------------------------------------------

 Electric field gradient in molecular frame (a.u.)
         XX             YY             ZZ             XY             XZ             YZ
 ------------------------------------------------------------------------------------------
        0.079986       0.045128      -0.125114      -0.062022      -0.109522      -0.145895

 Principal components (a.u.) and orientation 
 of principal axis w.r.t. absolute frame                      Asymmetry parameter eta
 --------------------------------------------------------------------------------------
       -0.256046       0.129168       0.126878                       0.008942

        0.350757       0.309552       0.883825
        0.465783       0.761096      -0.451419
        0.812414      -0.570009      -0.122776
  

 ------------------------------------------------------------
   Atom      X         Y         Z
 ------------------------------------------------------------
   30 H    1.42418   2.85738  -3.82425
 ------------------------------------------------------------

 Electric field gradient in molecular frame (a.u.)
         XX             YY             ZZ             XY             XZ             YZ
 ------------------------------------------------------------------------------------------
        0.058050       0.084810      -0.142860      -0.066065      -0.155641      -0.119361

 Principal components (a.u.) and orientation 
 of principal axis w.r.t. absolute frame                      Asymmetry parameter eta
 --------------------------------------------------------------------------------------
       -0.278829       0.142944       0.135884                       0.025321

        0.448576       0.891757      -0.059577
        0.351253      -0.114608       0.929240
        0.821828      -0.437761      -0.364643
  

 ------------------------------------------------------------
   Atom      X         Y         Z
 ------------------------------------------------------------
   31 H    4.18269   4.36034  -2.74282
 ------------------------------------------------------------

 Electric field gradient in molecular frame (a.u.)
         XX             YY             ZZ             XY             XZ             YZ
 ------------------------------------------------------------------------------------------
       -0.187685       0.081185       0.106500      -0.136296       0.110270       0.046944

 Principal components (a.u.) and orientation 
 of principal axis w.r.t. absolute frame                      Asymmetry parameter eta
 --------------------------------------------------------------------------------------
       -0.281689       0.143596       0.138093                       0.019536

        0.881300       0.218285      -0.419121
        0.369178       0.235615       0.898996
       -0.294989       0.947015      -0.127062
  

 ------------------------------------------------------------
   Atom      X         Y         Z
 ------------------------------------------------------------
   32 H    0.30873   7.02472  -2.51005
 ------------------------------------------------------------

 Electric field gradient in molecular frame (a.u.)
         XX             YY             ZZ             XY             XZ             YZ
 ------------------------------------------------------------------------------------------
        0.109520      -0.020830      -0.088690       0.067763      -0.075198       0.194892

 Principal components (a.u.) and orientation 
 of principal axis w.r.t. absolute frame                      Asymmetry parameter eta
 --------------------------------------------------------------------------------------
       -0.278933       0.144384       0.134548                       0.035264

        0.252044       0.354831       0.900316
       -0.624420       0.770393      -0.128819
        0.739306       0.529707      -0.415736
  

 ------------------------------------------------------------
   Atom      X         Y         Z
 ------------------------------------------------------------
   33 H    1.98969   6.79614   0.37265
 ------------------------------------------------------------

 Electric field gradient in molecular frame (a.u.)
         XX             YY             ZZ             XY             XZ             YZ
 ------------------------------------------------------------------------------------------
        0.002900       0.031636      -0.034536      -0.120673      -0.151462      -0.141279

 Principal components (a.u.) and orientation 
 of principal axis w.r.t. absolute frame                      Asymmetry parameter eta
 --------------------------------------------------------------------------------------
       -0.279398       0.143669       0.135729                       0.028419

        0.565688      -0.039574       0.823669
        0.512800       0.799106      -0.313792
        0.645781      -0.599886      -0.472338
  

 ------------------------------------------------------------
   Atom      X         Y         Z
 ------------------------------------------------------------
   34 H   -5.13004   6.28684   1.70199
 ------------------------------------------------------------

 Electric field gradient in molecular frame (a.u.)
         XX             YY             ZZ             XY             XZ             YZ
 ------------------------------------------------------------------------------------------
       -0.149488       0.093164       0.056325      -0.112451       0.163145       0.064414

 Principal components (a.u.) and orientation 
 of principal axis w.r.t. absolute frame                      Asymmetry parameter eta
 --------------------------------------------------------------------------------------
       -0.283990       0.146741       0.137249                       0.033426

        0.827364       0.412334      -0.381378
        0.324929       0.202472       0.923811
       -0.458137       0.888249      -0.033538
  

 ------------------------------------------------------------
   Atom      X         Y         Z
 ------------------------------------------------------------
   35 H   -2.59168   8.43267   1.94610
 ------------------------------------------------------------

 Electric field gradient in molecular frame (a.u.)
         XX             YY             ZZ             XY             XZ             YZ
 ------------------------------------------------------------------------------------------
        0.070799      -0.076822       0.006023      -0.119949      -0.099896      -0.177878

 Principal components (a.u.) and orientation 
 of principal axis w.r.t. absolute frame                      Asymmetry parameter eta
 --------------------------------------------------------------------------------------
       -0.286251       0.148434       0.137816                       0.037094

        0.400516      -0.308263       0.862879
        0.715531      -0.483023      -0.504682
        0.572366       0.819550       0.027113
  

 ------------------------------------------------------------
   Atom      X         Y         Z
 ------------------------------------------------------------
   36 H   -4.00403   7.78522  -1.05020
 ------------------------------------------------------------

 Electric field gradient in molecular frame (a.u.)
         XX             YY             ZZ             XY             XZ             YZ
 ------------------------------------------------------------------------------------------
        0.110124       0.075822      -0.185947       0.051809      -0.100788       0.149024

 Principal components (a.u.) and orientation 
 of principal axis w.r.t. absolute frame                      Asymmetry parameter eta
 --------------------------------------------------------------------------------------
       -0.285767       0.148318       0.137450                       0.038031

        0.274928       0.655059       0.703785
       -0.399769       0.743600      -0.535951
        0.874414       0.134004      -0.466309
  

 ------------------------------------------------------------
   Atom      X         Y         Z
 ------------------------------------------------------------
   37 H   -3.42344  -7.90038   1.80432
 ------------------------------------------------------------

 Electric field gradient in molecular frame (a.u.)
         XX             YY             ZZ             XY             XZ             YZ
 ------------------------------------------------------------------------------------------
       -0.197990       0.052727       0.145262      -0.167860       0.027185       0.012169

 Principal components (a.u.) and orientation 
 of principal axis w.r.t. absolute frame                      Asymmetry parameter eta
 --------------------------------------------------------------------------------------
       -0.284197       0.147484       0.136713                       0.037899

        0.891926       0.115849      -0.437089
        0.446866      -0.078064       0.891188
       -0.069122       0.990194       0.121397
  

 ------------------------------------------------------------
   Atom      X         Y         Z
 ------------------------------------------------------------
   38 H   -0.53478  -7.87986   0.13005
 ------------------------------------------------------------

 Electric field gradient in molecular frame (a.u.)
         XX             YY             ZZ             XY             XZ             YZ
 ------------------------------------------------------------------------------------------
        0.037601       0.057980      -0.095581       0.094824       0.165367      -0.135867

 Principal components (a.u.) and orientation 
 of principal axis w.r.t. absolute frame                      Asymmetry parameter eta
 --------------------------------------------------------------------------------------
       -0.286853       0.149716       0.137138                       0.043848

       -0.506559       0.858024       0.084812
        0.433052       0.168132       0.885549
        0.745562       0.485311      -0.456738
  

 ------------------------------------------------------------
   Atom      X         Y         Z
 ------------------------------------------------------------
   39 H   -0.57910  -7.35957   3.44936
 ------------------------------------------------------------

 Electric field gradient in molecular frame (a.u.)
         XX             YY             ZZ             XY             XZ             YZ
 ------------------------------------------------------------------------------------------
        0.045321       0.126956      -0.172277       0.038253      -0.180604       0.066534

 Principal components (a.u.) and orientation 
 of principal axis w.r.t. absolute frame                      Asymmetry parameter eta
 --------------------------------------------------------------------------------------
       -0.288498       0.147416       0.141082                       0.021956

        0.483950       0.875027       0.010978
       -0.181652       0.088179       0.979401
        0.856034      -0.475976       0.201624
  

 ------------------------------------------------------------
   Atom      X         Y         Z
 ------------------------------------------------------------
   40 H    3.16577  -2.20284  -4.10754
 ------------------------------------------------------------

 Electric field gradient in molecular frame (a.u.)
         XX             YY             ZZ             XY             XZ             YZ
 ------------------------------------------------------------------------------------------
       -0.188435       0.071336       0.117098      -0.165091      -0.093211      -0.047930

 Principal components (a.u.) and orientation 
 of principal axis w.r.t. absolute frame                      Asymmetry parameter eta
 --------------------------------------------------------------------------------------
       -0.295238       0.152151       0.143086                       0.030704

        0.871245      -0.363394      -0.329965
        0.424579       0.895252       0.135115
        0.246302      -0.257814       0.934274
  

 ------------------------------------------------------------
   Atom      X         Y         Z
 ------------------------------------------------------------
   41 H    5.30860   0.18911  -4.93411
 ------------------------------------------------------------

 Electric field gradient in molecular frame (a.u.)
         XX             YY             ZZ             XY             XZ             YZ
 ------------------------------------------------------------------------------------------
        0.134023      -0.092092      -0.041931      -0.054570       0.047219       0.205965

 Principal components (a.u.) and orientation 
 of principal axis w.r.t. absolute frame                      Asymmetry parameter eta
 --------------------------------------------------------------------------------------
       -0.286869       0.146505       0.140364                       0.021405

        0.168977       0.976671       0.132519
        0.738078      -0.214496       0.639713
       -0.653214       0.010287       0.757103
  

 ------------------------------------------------------------
   Atom      X         Y         Z
 ------------------------------------------------------------
   42 H    6.45748  -2.73548  -3.84928
 ------------------------------------------------------------

 Electric field gradient in molecular frame (a.u.)
         XX             YY             ZZ             XY             XZ             YZ
 ------------------------------------------------------------------------------------------
       -0.082033      -0.052843       0.134876       0.213634       0.038553      -0.037974

 Principal components (a.u.) and orientation 
 of principal axis w.r.t. absolute frame                      Asymmetry parameter eta
 --------------------------------------------------------------------------------------
       -0.288482       0.147078       0.141404                       0.019667

        0.724628       0.635336       0.266950
       -0.677384       0.727902       0.106347
       -0.126747      -0.257889       0.957825
  

 Task  times  cpu:      463.0s     wall:      465.3s


                                NWChem Input Module
                                -------------------


 Summary of allocated global arrays
-----------------------------------
  No active global arrays


                         GA Statistics for process    0
                         ------------------------------

       create   destroy   get      put      acc     scatter   gather  read&inc
calls:  210      210     5.30e+05 7372     3.86e+05    0        0     5749     
number of processes/call 1.00e+00 1.15e+00 1.00e+00 0.00e+00 0.00e+00
bytes total:             5.48e+08 6.03e+07 3.30e+08 0.00e+00 0.00e+00 4.60e+04
bytes remote:            1.14e+08 2.04e+07 5.37e+07 0.00e+00 0.00e+00 0.00e+00
Max memory consumed for GA by this process: 10446976 bytes

MA_summarize_allocated_blocks: starting scan ...
MA_summarize_allocated_blocks: scan completed: 0 heap blocks, 0 stack blocks
MA usage statistics:

	allocation statistics:
					      heap	     stack
					      ----	     -----
	current number of blocks	         0	         0
	maximum number of blocks	        22	        51
	current total bytes		         0	         0
	maximum total bytes		   9712528	  22540200
	maximum total K-bytes		      9713	     22541
	maximum total M-bytes		        10	        23


                                     CITATION
                                     --------
                Please cite the following reference when publishing
                           results obtained with NWChem:

                 M. Valiev, E.J. Bylaska, N. Govind, K. Kowalski,
              T.P. Straatsma, H.J.J. van Dam, D. Wang, J. Nieplocha,
                        E. Apra, T.L. Windus, W.A. de Jong
                 "NWChem: a comprehensive and scalable open-source
                  solution for large scale molecular simulations"
                      Comput. Phys. Commun. 181, 1477 (2010)
                           doi:10.1016/j.cpc.2010.04.018

                                      AUTHORS
                                      -------
          E. Apra, E. J. Bylaska, W. A. de Jong, N. Govind, K. Kowalski,
       T. P. Straatsma, M. Valiev, H. J. J. van Dam, D. Wang, T. L. Windus,
        J. Hammond, J. Autschbach, K. Bhaskaran-Nair, J. Brabec, K. Lopata,
       S. A. Fischer, S. Krishnamoorthy, W. Ma, M. Klemm, O. Villa, Y. Chen,
    V. Anisimov, F. Aquino, S. Hirata, M. T. Hackler, T. Risthaus, M. Malagoli,
       A. Marenich, A. Otero-de-la-Roza, J. Mullin, P. Nichols, R. Peverati,
     J. Pittner, Y. Zhao, P.-D. Fan, A. Fonari, M. Williamson, R. J. Harrison,
       J. R. Rehr, M. Dupuis, D. Silverstein, D. M. A. Smith, J. Nieplocha,
        V. Tipparaju, M. Krishnan, B. E. Van Kuiken, A. Vazquez-Mayagoitia,
        L. Jensen, M. Swart, Q. Wu, T. Van Voorhis, A. A. Auer, M. Nooijen,
      L. D. Crosby, E. Brown, G. Cisneros, G. I. Fann, H. Fruchtl, J. Garza,
        K. Hirao, R. A. Kendall, J. A. Nichols, K. Tsemekhman, K. Wolinski,
     J. Anchell, D. E. Bernholdt, P. Borowski, T. Clark, D. Clerc, H. Dachsel,
   M. J. O. Deegan, K. Dyall, D. Elwood, E. Glendening, M. Gutowski, A. C. Hess,
         J. Jaffe, B. G. Johnson, J. Ju, R. Kobayashi, R. Kutteh, Z. Lin,
   R. Littlefield, X. Long, B. Meng, T. Nakajima, S. Niu, L. Pollack, M. Rosing,
   K. Glaesemann, G. Sandrone, M. Stave, H. Taylor, G. Thomas, J. H. van Lenthe,
                               A. T. Wong, Z. Zhang.

 Total times  cpu:      463.4s     wall:      465.7s
