# Supplementary material for: Reference-free NOE NMR analysis
Source: Chem Sci. 2020 Aug 31;11(36):9930–6. doi: 10.1039/d0sc02970j (PMC8162118; doi:10.1039/d0sc02970j)
Supplement: SC-011-D0SC02970J-s002 [file SC-011-D0SC02970J-s002.piz › artemisinin_structures/artemisin_RSSSSRS/artemisin_RSSSSRS_b36311.out.xyz]

42
./artemisin_RSSSSRS_b36311.out
C         -1.26978        0.28842       -0.25100
O         -1.64814       -0.71111       -1.19295
C         -1.82859       -1.94413       -0.61840
C         -0.98814       -2.19092        0.65412
C          0.35052       -1.47340        0.39494
C          0.13643        0.06323        0.34444
C          1.55857       -1.82260        1.24740
C          2.84134       -1.24578        0.62383
C          2.64443       -0.15662       -0.46027
C          1.45873        0.77810       -0.11072
C          1.24952        1.89805       -1.12513
C          0.43017        3.03578       -0.51079
C         -0.83128        2.51877        0.19336
O         -1.46956        1.60552       -0.70257
C         -1.80669        3.68070        0.39799
O         -2.57756       -2.77427       -1.11857
C         -0.83287       -3.69277        0.88742
C          2.62403       -0.70629       -1.89263
O         -0.51098        2.05679        1.53981
O         -0.09180        0.62175        1.65933
H         -2.02369        0.20178        0.54911
H         -1.51604       -1.76623        1.51553
H          0.61143       -1.81159       -0.61392
H          1.68726       -2.90601        1.34034
H          1.43200       -1.43985        2.26704
H          3.44669       -2.06541        0.21705
H          3.44110       -0.82128        1.44000
H          3.55721        0.45753       -0.42144
H          1.85113        1.29458        0.78266
H          0.75364        1.51206       -2.02371
H          2.21338        2.30739       -1.45144
H          0.16337        3.71732       -1.32826
H          1.05290        3.59636        0.19720
H         -2.71470        3.32685        0.90066
H         -1.37146        4.46238        1.02983
H         -2.11884        4.11976       -0.55574
H         -1.81160       -4.18070        0.95481
H         -0.28299       -4.16984        0.06882
H         -0.30645       -3.89452        1.82532
H          1.67525       -1.16569       -2.17361
H          2.80919        0.10007       -2.61102
H          3.41715       -1.44756       -2.03695
