# Supplementary material for: Reference-free NOE NMR analysis
Source: Chem Sci. 2020 Aug 31;11(36):9930–6. doi: 10.1039/d0sc02970j (PMC8162118; doi:10.1039/d0sc02970j)
Supplement: SC-011-D0SC02970J-s002 [file SC-011-D0SC02970J-s002.piz › artemisinin_structures/artemisin_RRSRSRS/artemisin_RRSRSRS_b36311.out]

 argument  1 = artemisin_SSSRRRR/artemisin_SSSRRRR_b36311.nw
  Warning: test file already existed: ./molecule.dir_check_s.5
                                         
                                         


              Northwest Computational Chemistry Package (NWChem) 6.6
              ------------------------------------------------------


                    Environmental Molecular Sciences Laboratory
                       Pacific Northwest National Laboratory
                                Richland, WA 99352

                              Copyright (c) 1994-2015
                       Pacific Northwest National Laboratory
                            Battelle Memorial Institute

             NWChem is an open-source computational chemistry package
                        distributed under the terms of the
                      Educational Community License (ECL) 2.0
             A copy of the license is included with this distribution
                              in the LICENSE.TXT file

                                  ACKNOWLEDGMENT
                                  --------------

            This software and its documentation were developed at the
            EMSL at Pacific Northwest National Laboratory, a multiprogram
            national laboratory, operated for the U.S. Department of Energy
            by Battelle under Contract Number DE-AC05-76RL01830. Support
            for this work was provided by the Department of Energy Office
            of Biological and Environmental Research, Office of Basic
            Energy Sciences, and the Office of Advanced Scientific Computing.


           Job information
           ---------------

    hostname        = nmrserver1
    program         = /home/software/NWChem/bin/nwchem
    date            = Sun Jul 23 20:07:09 2017

    compiled        = Mon_Dec_26_22:57:25_2016
    source          = /home/software/src/nwchem-6.6
    nwchem branch   = 6.6
    nwchem revision = 27746
    ga revision     = 10594
    input           = artemisin_SSSRRRR/artemisin_SSSRRRR_b36311.nw
    prefix          = molecule.
    data base       = ./molecule.db
    status          = startup
    nproc           =        6
    time left       =     -1s


           Memory information
           ------------------

    heap     =   13107196 doubles =    100.0 Mbytes
    stack    =   13107201 doubles =    100.0 Mbytes
    global   =   26214400 doubles =    200.0 Mbytes (distinct from heap & stack)
    total    =   52428797 doubles =    400.0 Mbytes
    verify   = yes
    hardfail = no 


           Directory information
           ---------------------

  0 permanent = .
  0 scratch   = .


                                NWChem Input Module
                                -------------------


                                     molecule
                                     --------

 Scaling coordinates for geometry "geometry" by  1.889725989
 (inverse scale =  0.529177249)

 C1  symmetry detected

          ------
          auto-z
          ------


                             Geometry "geometry" -> ""
                             -------------------------

 Output coordinates in angstroms (scale by  1.889725989 to convert to a.u.)

  No.       Tag          Charge          X              Y              Z
 ---- ---------------- ---------- -------------- -------------- --------------
    1 C                    6.0000     1.14923722    -0.27809328    -0.77716772
    2 O                    8.0000     1.90448722    -1.31869074    -0.14190006
    3 C                    6.0000     1.30863253    -2.52841141    -0.00699387
    4 C                    6.0000    -0.15948109    -2.57695967    -0.41622724
    5 C                    6.0000    -0.89597607    -1.40091146     0.26296385
    6 C                    6.0000    -0.21109658    -0.03581991    -0.05739412
    7 C                    6.0000    -2.40135098    -1.39177800    -0.05851220
    8 C                    6.0000    -3.05640351    -0.11520023     0.44804693
    9 C                    6.0000    -2.51940866     1.14607087    -0.25158504
   10 C                    6.0000    -1.11334560     0.91718104    -0.88846463
   11 C                    6.0000    -0.41150644     2.22972938    -1.30115267
   12 C                    6.0000     0.59291594     2.81226904    -0.29306916
   13 C                    6.0000     1.68058721     1.81189190     0.15918201
   14 O                    8.0000     1.96290218     0.89239280    -0.89324462
   15 C                    6.0000     2.97684192     2.55413985     0.47807635
   16 O                    8.0000     1.93779785    -3.49957513     0.39681965
   17 C                    6.0000    -0.75816339    -3.93924221    -0.05100533
   18 C                    6.0000    -2.65300085     2.33997109     0.70126202
   19 O                    8.0000     1.32259065     1.10497314     1.35184284
   20 O                    8.0000    -0.04770165     0.62328118     1.22031964
   21 H                    1.0000     0.97605551    -0.59976998    -1.81166580
   22 H                    1.0000    -0.20582781    -2.48697169    -1.50873542
   23 H                    1.0000    -0.81455393    -1.56382890     1.34926653
   24 H                    1.0000    -2.89052267    -2.24523085     0.42487508
   25 H                    1.0000    -2.57007057    -1.49979837    -1.13692137
   26 H                    1.0000    -2.90003951    -0.04934216     1.53278217
   27 H                    1.0000    -4.14172045    -0.17478274     0.30003460
   28 H                    1.0000    -3.19614372     1.35819723    -1.09230951
   29 H                    1.0000    -1.31431392     0.39570497    -1.83782491
   30 H                    1.0000    -1.14717381     2.99433819    -1.57641521
   31 H                    1.0000     0.13480195     2.03639460    -2.23554880
   32 H                    1.0000     0.07177491     3.22398562     0.57803620
   33 H                    1.0000     1.06857092     3.66200796    -0.80022397
   34 H                    1.0000     3.74994866     1.84964647     0.80704699
   35 H                    1.0000     3.36978936     3.07303264    -0.40270662
   36 H                    1.0000     2.83159289     3.27701171     1.28789163
   37 H                    1.0000    -0.16147605    -4.75529939    -0.47399227
   38 H                    1.0000    -0.79030991    -4.08169516     1.03475380
   39 H                    1.0000    -1.77334319    -4.04865118    -0.44435839
   40 H                    1.0000    -1.98617480     2.25207063     1.56346247
   41 H                    1.0000    -2.44452344     3.28867240     0.19944446
   42 H                    1.0000    -3.67784029     2.40623585     1.08465360

      Atomic Mass 
      ----------- 

      C                 12.000000
      O                 15.994910
      H                  1.007825


 Effective nuclear repulsion energy (a.u.)    1852.4147873604

            Nuclear Dipole moment (a.u.) 
            ----------------------------
        X                 Y               Z
 ---------------- ---------------- ----------------
    -0.0000000000    -0.0000000000    -0.0000000000


                                Z-matrix (autoz)
                                -------- 

 Units are Angstrom for bonds and degrees for angles

      Type          Name      I     J     K     L     M      Value
      ----------- --------  ----- ----- ----- ----- ----- ----------
    1 Stretch                  1     2                       1.43416
    2 Stretch                  1     6                       1.55797
    3 Stretch                  1    14                       1.43023
    4 Stretch                  1    21                       1.09711
    5 Stretch                  2     3                       1.35524
    6 Stretch                  3     4                       1.52486
    7 Stretch                  3    16                       1.22559
    8 Stretch                  4     5                       1.54493
    9 Stretch                  4    17                       1.53219
   10 Stretch                  4    22                       1.09719
   11 Stretch                  5     6                       1.56050
   12 Stretch                  5     7                       1.53935
   13 Stretch                  5    23                       1.10147
   14 Stretch                  6    10                       1.55336
   15 Stretch                  6    20                       1.44695
   16 Stretch                  7     8                       1.52163
   17 Stretch                  7    24                       1.09605
   18 Stretch                  7    25                       1.09686
   19 Stretch                  8     9                       1.53904
   20 Stretch                  8    26                       1.09792
   21 Stretch                  8    27                       1.09698
   22 Stretch                  9    10                       1.56045
   23 Stretch                  9    18                       1.53335
   24 Stretch                  9    28                       1.09990
   25 Stretch                 10    11                       1.54456
   26 Stretch                 10    29                       1.10164
   27 Stretch                 11    12                       1.53768
   28 Stretch                 11    30                       1.09618
   29 Stretch                 11    31                       1.09951
   30 Stretch                 12    13                       1.54542
   31 Stretch                 12    32                       1.09541
   32 Stretch                 12    33                       1.09796
   33 Stretch                 13    14                       1.42576
   34 Stretch                 13    15                       1.52738
   35 Stretch                 13    19                       1.43190
   36 Stretch                 15    34                       1.09646
   37 Stretch                 15    35                       1.09519
   38 Stretch                 15    36                       1.09519
   39 Stretch                 17    37                       1.09586
   40 Stretch                 17    38                       1.09554
   41 Stretch                 17    39                       1.09421
   42 Stretch                 18    40                       1.09351
   43 Stretch                 18    41                       1.09331
   44 Stretch                 18    42                       1.09621
   45 Stretch                 19    20                       1.45843
   46 Bend                     1     2     3               117.40196
   47 Bend                     1     6     5               109.99998
   48 Bend                     1     6    10               110.81696
   49 Bend                     1     6    20               112.34573
   50 Bend                     1    14    13               110.80806
   51 Bend                     2     1     6               111.59234
   52 Bend                     2     1    14               109.27870
   53 Bend                     2     1    21               106.74184
   54 Bend                     2     3     4               115.15140
   55 Bend                     2     3    16               120.95823
   56 Bend                     3     4     5               108.46691
   57 Bend                     3     4    17               109.90924
   58 Bend                     3     4    22               107.77554
   59 Bend                     4     3    16               123.87968
   60 Bend                     4     5     6               111.49573
   61 Bend                     4     5     7               112.26569
   62 Bend                     4     5    23               106.60312
   63 Bend                     4    17    37               110.93665
   64 Bend                     4    17    38               111.30386
   65 Bend                     4    17    39               111.45233
   66 Bend                     5     4    17               112.69044
   67 Bend                     5     4    22               110.80444
   68 Bend                     5     6    10               113.05390
   69 Bend                     5     6    20               105.47098
   70 Bend                     5     7     8               110.88225
   71 Bend                     5     7    24               109.86043
   72 Bend                     5     7    25               110.80376
   73 Bend                     6     1    14               114.01441
   74 Bend                     6     1    21               110.08380
   75 Bend                     6     5     7               112.40404
   76 Bend                     6     5    23               107.42222
   77 Bend                     6    10     9               113.26589
   78 Bend                     6    10    11               113.60141
   79 Bend                     6    10    29               106.05774
   80 Bend                     6    20    19               109.64424
   81 Bend                     7     5    23               106.20844
   82 Bend                     7     8     9               112.70563
   83 Bend                     7     8    26               108.53726
   84 Bend                     7     8    27               109.59876
   85 Bend                     8     7    24               108.31917
   86 Bend                     8     7    25               110.10302
   87 Bend                     8     9    10               112.31633
   88 Bend                     8     9    18               108.97807
   89 Bend                     8     9    28               106.90861
   90 Bend                     9     8    26               110.50435
   91 Bend                     9     8    27               109.17048
   92 Bend                     9    10    11               113.19346
   93 Bend                     9    10    29               104.87890
   94 Bend                     9    18    40               111.97790
   95 Bend                     9    18    41               111.95025
   96 Bend                     9    18    42               110.23397
   97 Bend                    10     6    20               104.98514
   98 Bend                    10     9    18               116.50887
   99 Bend                    10     9    28               105.70697
  100 Bend                    10    11    12               116.33283
  101 Bend                    10    11    30               110.78651
  102 Bend                    10    11    31               107.66263
  103 Bend                    11    10    29               104.76748
  104 Bend                    11    12    13               113.97571
  105 Bend                    11    12    32               110.66925
  106 Bend                    11    12    33               105.86417
  107 Bend                    12    11    30               109.80104
  108 Bend                    12    11    31               107.40936
  109 Bend                    12    13    14               109.92661
  110 Bend                    12    13    15               110.11038
  111 Bend                    12    13    19               112.79042
  112 Bend                    13    12    32               110.20722
  113 Bend                    13    12    33               109.34462
  114 Bend                    13    15    34               110.41394
  115 Bend                    13    15    35               111.52052
  116 Bend                    13    15    36               111.25876
  117 Bend                    13    19    20               108.83529
  118 Bend                    14     1    21               104.66871
  119 Bend                    14    13    15               107.42599
  120 Bend                    14    13    19               110.23902
  121 Bend                    15    13    19               106.15255
  122 Bend                    17     4    22               107.08351
  123 Bend                    18     9    28               105.73672
  124 Bend                    24     7    25               106.75456
  125 Bend                    26     8    27               106.10911
  126 Bend                    30    11    31               104.04625
  127 Bend                    32    12    33               106.41198
  128 Bend                    34    15    35               107.02141
  129 Bend                    34    15    36               107.20249
  130 Bend                    35    15    36               109.24038
  131 Bend                    37    17    38               107.55910
  132 Bend                    37    17    39               106.97485
  133 Bend                    38    17    39               108.42442
  134 Bend                    40    18    41               108.38322
  135 Bend                    40    18    42               107.40939
  136 Bend                    41    18    42               106.63929
  137 Torsion                  1     2     3     4          -6.53782
  138 Torsion                  1     2     3    16         172.31800
  139 Torsion                  1     6     5     4          -9.21493
  140 Torsion                  1     6     5     7        -136.28773
  141 Torsion                  1     6     5    23         107.23731
  142 Torsion                  1     6    10     9         177.28266
  143 Torsion                  1     6    10    11         -51.74540
  144 Torsion                  1     6    10    29          62.78773
  145 Torsion                  1     6    20    19          10.96767
  146 Torsion                  1    14    13    12         -92.08942
  147 Torsion                  1    14    13    15         148.10187
  148 Torsion                  1    14    13    19          32.85666
  149 Torsion                  2     1     6     5         -44.76193
  150 Torsion                  2     1     6    10        -170.50947
  151 Torsion                  2     1     6    20          72.40158
  152 Torsion                  2     1    14    13         -98.33858
  153 Torsion                  2     3     4     5         -49.22219
  154 Torsion                  2     3     4    17        -172.82939
  155 Torsion                  2     3     4    22          70.79754
  156 Torsion                  3     2     1     6          56.09825
  157 Torsion                  3     2     1    14        -176.88026
  158 Torsion                  3     2     1    21         -64.21386
  159 Torsion                  3     4     5     6          54.58857
  160 Torsion                  3     4     5     7        -178.26349
  161 Torsion                  3     4     5    23         -62.36195
  162 Torsion                  3     4    17    37         -53.80209
  163 Torsion                  3     4    17    38          65.92740
  164 Torsion                  3     4    17    39        -172.89314
  165 Torsion                  4     5     6    10         115.25104
  166 Torsion                  4     5     6    20        -130.58375
  167 Torsion                  4     5     7     8        -171.50248
  168 Torsion                  4     5     7    24          68.79565
  169 Torsion                  4     5     7    25         -48.92225
  170 Torsion                  5     4     3    16         131.95967
  171 Torsion                  5     4    17    37        -174.90553
  172 Torsion                  5     4    17    38         -55.17605
  173 Torsion                  5     4    17    39          66.00341
  174 Torsion                  5     6     1    14        -169.16819
  175 Torsion                  5     6     1    21          73.56901
  176 Torsion                  5     6    10     9          53.26326
  177 Torsion                  5     6    10    11        -175.76481
  178 Torsion                  5     6    10    29         -61.23167
  179 Torsion                  5     6    20    19         130.80008
  180 Torsion                  5     7     8     9          63.91345
  181 Torsion                  5     7     8    26         -58.82394
  182 Torsion                  5     7     8    27        -174.29415
  183 Torsion                  6     1    14    13          27.29798
  184 Torsion                  6     5     4    17         176.51072
  185 Torsion                  6     5     4    22         -63.52357
  186 Torsion                  6     5     7     8         -44.84203
  187 Torsion                  6     5     7    24        -164.54389
  188 Torsion                  6     5     7    25          77.73820
  189 Torsion                  6    10     9     8         -35.33459
  190 Torsion                  6    10     9    18          91.36112
  191 Torsion                  6    10     9    28        -151.56733
  192 Torsion                  6    10    11    12         -34.68388
  193 Torsion                  6    10    11    30        -160.99508
  194 Torsion                  6    10    11    31          85.84385
  195 Torsion                  6    20    19    13          48.47541
  196 Torsion                  7     5     4    17         -56.34135
  197 Torsion                  7     5     4    22          63.62436
  198 Torsion                  7     5     6    10         -11.82176
  199 Torsion                  7     5     6    20         102.34345
  200 Torsion                  7     8     9    10         -21.61349
  201 Torsion                  7     8     9    18        -152.25801
  202 Torsion                  7     8     9    28          93.89426
  203 Torsion                  8     7     5    23          72.35794
  204 Torsion                  8     9    10    11        -166.50905
  205 Torsion                  8     9    10    29          79.86485
  206 Torsion                  8     9    18    40          67.66536
  207 Torsion                  8     9    18    41        -170.37551
  208 Torsion                  8     9    18    42         -51.84784
  209 Torsion                  9     8     7    24        -175.46674
  210 Torsion                  9     8     7    25         -59.07258
  211 Torsion                  9    10     6    20         -61.19471
  212 Torsion                  9    10    11    12          96.32383
  213 Torsion                  9    10    11    30         -29.98736
  214 Torsion                  9    10    11    31        -143.14844
  215 Torsion                 10     6     1    14          65.08428
  216 Torsion                 10     6     1    21         -52.17853
  217 Torsion                 10     6     5    23        -128.29672
  218 Torsion                 10     6    20    19        -109.54932
  219 Torsion                 10     9     8    26         100.01567
  220 Torsion                 10     9     8    27        -143.64786
  221 Torsion                 10     9    18    40         -60.66914
  222 Torsion                 10     9    18    41          61.28999
  223 Torsion                 10     9    18    42         179.81766
  224 Torsion                 10    11    12    13          53.35920
  225 Torsion                 10    11    12    32         -71.51762
  226 Torsion                 10    11    12    33         173.57546
  227 Torsion                 11    10     6    20          69.77723
  228 Torsion                 11    10     9    18         -39.81335
  229 Torsion                 11    10     9    28          77.25820
  230 Torsion                 11    12    13    14          30.85997
  231 Torsion                 11    12    13    15         149.02189
  232 Torsion                 11    12    13    19         -92.60633
  233 Torsion                 12    11    10    29        -149.98277
  234 Torsion                 12    13    15    34         179.56273
  235 Torsion                 12    13    15    35         -61.58789
  236 Torsion                 12    13    15    36          60.65466
  237 Torsion                 12    13    19    20          46.65435
  238 Torsion                 13    12    11    30        -179.83814
  239 Torsion                 13    12    11    31         -67.30388
  240 Torsion                 13    14     1    21         147.64409
  241 Torsion                 14     1     6    20         -52.00467
  242 Torsion                 14    13    12    32         155.98269
  243 Torsion                 14    13    12    33         -87.38223
  244 Torsion                 14    13    15    34         -60.74570
  245 Torsion                 14    13    15    35          58.10368
  246 Torsion                 14    13    15    36        -179.65377
  247 Torsion                 14    13    19    20         -76.63859
  248 Torsion                 15    13    12    32         -85.85539
  249 Torsion                 15    13    12    33          30.77970
  250 Torsion                 15    13    19    20         167.31589
  251 Torsion                 16     3     4    17           8.35247
  252 Torsion                 16     3     4    22        -108.02060
  253 Torsion                 17     4     5    23          59.56020
  254 Torsion                 18     9     8    26         -30.62885
  255 Torsion                 18     9     8    27          85.70762
  256 Torsion                 18     9    10    29        -153.43945
  257 Torsion                 19    13    12    32          32.51639
  258 Torsion                 19    13    12    33         149.15148
  259 Torsion                 19    13    15    34          57.18398
  260 Torsion                 19    13    15    35         176.03337
  261 Torsion                 19    13    15    36         -61.72408
  262 Torsion                 20     6     1    21        -169.26747
  263 Torsion                 20     6     5    23         -14.13151
  264 Torsion                 20     6    10    29        -175.68964
  265 Torsion                 22     4     5    23         179.52590
  266 Torsion                 22     4    17    37          63.00504
  267 Torsion                 22     4    17    38        -177.26548
  268 Torsion                 22     4    17    39         -56.08602
  269 Torsion                 23     5     7    24         -47.34392
  270 Torsion                 23     5     7    25        -165.06183
  271 Torsion                 24     7     8    26          61.79587
  272 Torsion                 24     7     8    27         -53.67434
  273 Torsion                 25     7     8    26         178.19003
  274 Torsion                 25     7     8    27          62.71982
  275 Torsion                 26     8     9    28        -144.47657
  276 Torsion                 27     8     9    28         -28.14011
  277 Torsion                 28     9    10    29         -36.36790
  278 Torsion                 28     9    18    40        -177.72430
  279 Torsion                 28     9    18    41         -55.76517
  280 Torsion                 28     9    18    42          62.76249
  281 Torsion                 29    10    11    30          83.70604
  282 Torsion                 29    10    11    31         -29.45504
  283 Torsion                 30    11    12    32          55.28504
  284 Torsion                 30    11    12    33         -59.62188
  285 Torsion                 31    11    12    32         167.81930
  286 Torsion                 31    11    12    33          52.91238


            XYZ format geometry
            -------------------
    42
 geometry
 C                     1.14923722    -0.27809328    -0.77716772
 O                     1.90448722    -1.31869074    -0.14190006
 C                     1.30863253    -2.52841141    -0.00699387
 C                    -0.15948109    -2.57695967    -0.41622724
 C                    -0.89597607    -1.40091146     0.26296385
 C                    -0.21109658    -0.03581991    -0.05739412
 C                    -2.40135098    -1.39177800    -0.05851220
 C                    -3.05640351    -0.11520023     0.44804693
 C                    -2.51940866     1.14607087    -0.25158504
 C                    -1.11334560     0.91718104    -0.88846463
 C                    -0.41150644     2.22972938    -1.30115267
 C                     0.59291594     2.81226904    -0.29306916
 C                     1.68058721     1.81189190     0.15918201
 O                     1.96290218     0.89239280    -0.89324462
 C                     2.97684192     2.55413985     0.47807635
 O                     1.93779785    -3.49957513     0.39681965
 C                    -0.75816339    -3.93924221    -0.05100533
 C                    -2.65300085     2.33997109     0.70126202
 O                     1.32259065     1.10497314     1.35184284
 O                    -0.04770165     0.62328118     1.22031964
 H                     0.97605551    -0.59976998    -1.81166580
 H                    -0.20582781    -2.48697169    -1.50873542
 H                    -0.81455393    -1.56382890     1.34926653
 H                    -2.89052267    -2.24523085     0.42487508
 H                    -2.57007057    -1.49979837    -1.13692137
 H                    -2.90003951    -0.04934216     1.53278217
 H                    -4.14172045    -0.17478274     0.30003460
 H                    -3.19614372     1.35819723    -1.09230951
 H                    -1.31431392     0.39570497    -1.83782491
 H                    -1.14717381     2.99433819    -1.57641521
 H                     0.13480195     2.03639460    -2.23554880
 H                     0.07177491     3.22398562     0.57803620
 H                     1.06857092     3.66200796    -0.80022397
 H                     3.74994866     1.84964647     0.80704699
 H                     3.36978936     3.07303264    -0.40270662
 H                     2.83159289     3.27701171     1.28789163
 H                    -0.16147605    -4.75529939    -0.47399227
 H                    -0.79030991    -4.08169516     1.03475380
 H                    -1.77334319    -4.04865118    -0.44435839
 H                    -1.98617480     2.25207063     1.56346247
 H                    -2.44452344     3.28867240     0.19944446
 H                    -3.67784029     2.40623585     1.08465360

 ==============================================================================
                                internuclear distances
 ------------------------------------------------------------------------------
       center one      |      center two      | atomic units |  angstroms
 ------------------------------------------------------------------------------
    2 O                |   1 C                |     2.71017  |     1.43416
    3 C                |   2 O                |     2.56103  |     1.35524
    4 C                |   3 C                |     2.88156  |     1.52486
    5 C                |   4 C                |     2.91950  |     1.54493
    6 C                |   1 C                |     2.94414  |     1.55797
    6 C                |   5 C                |     2.94892  |     1.56050
    7 C                |   5 C                |     2.90894  |     1.53935
    8 C                |   7 C                |     2.87546  |     1.52163
    9 C                |   8 C                |     2.90837  |     1.53904
   10 C                |   6 C                |     2.93543  |     1.55336
   10 C                |   9 C                |     2.94883  |     1.56045
   11 C                |  10 C                |     2.91880  |     1.54456
   12 C                |  11 C                |     2.90579  |     1.53768
   13 C                |  12 C                |     2.92042  |     1.54542
   14 O                |   1 C                |     2.70275  |     1.43023
   14 O                |  13 C                |     2.69429  |     1.42576
   15 C                |  13 C                |     2.88634  |     1.52738
   16 O                |   3 C                |     2.31603  |     1.22559
   17 C                |   4 C                |     2.89543  |     1.53219
   18 C                |   9 C                |     2.89761  |     1.53335
   19 O                |  13 C                |     2.70590  |     1.43190
   20 O                |   6 C                |     2.73434  |     1.44695
   21 H                |   1 C                |     2.07324  |     1.09711
   22 H                |   4 C                |     2.07338  |     1.09719
   23 H                |   5 C                |     2.08147  |     1.10147
   24 H                |   7 C                |     2.07124  |     1.09605
   25 H                |   7 C                |     2.07276  |     1.09686
   26 H                |   8 C                |     2.07478  |     1.09792
   27 H                |   8 C                |     2.07300  |     1.09698
   28 H                |   9 C                |     2.07851  |     1.09990
   29 H                |  10 C                |     2.08180  |     1.10164
   30 H                |  11 C                |     2.07147  |     1.09618
   31 H                |  11 C                |     2.07778  |     1.09951
   32 H                |  12 C                |     2.07002  |     1.09541
   33 H                |  12 C                |     2.07484  |     1.09796
   34 H                |  15 C                |     2.07201  |     1.09646
   35 H                |  15 C                |     2.06960  |     1.09519
   36 H                |  15 C                |     2.06961  |     1.09519
   37 H                |  17 C                |     2.07087  |     1.09586
   38 H                |  17 C                |     2.07026  |     1.09554
   39 H                |  17 C                |     2.06775  |     1.09421
   40 H                |  18 C                |     2.06644  |     1.09351
   41 H                |  18 C                |     2.06605  |     1.09331
   42 H                |  18 C                |     2.07154  |     1.09621
 ------------------------------------------------------------------------------
                         number of included internuclear distances:         44
 ==============================================================================


 ==============================================================================
                                 internuclear angles
 ------------------------------------------------------------------------------
        center 1       |       center 2       |       center 3       |  degrees
 ------------------------------------------------------------------------------
    2 O                |   1 C                |   6 C                |   111.59
    2 O                |   1 C                |  14 O                |   109.28
    2 O                |   1 C                |  21 H                |   106.74
    6 C                |   1 C                |  14 O                |   114.01
    6 C                |   1 C                |  21 H                |   110.08
   14 O                |   1 C                |  21 H                |   104.67
    1 C                |   2 O                |   3 C                |   117.40
    2 O                |   3 C                |   4 C                |   115.15
    2 O                |   3 C                |  16 O                |   120.96
    4 C                |   3 C                |  16 O                |   123.88
    3 C                |   4 C                |   5 C                |   108.47
    3 C                |   4 C                |  17 C                |   109.91
    3 C                |   4 C                |  22 H                |   107.78
    5 C                |   4 C                |  17 C                |   112.69
    5 C                |   4 C                |  22 H                |   110.80
   17 C                |   4 C                |  22 H                |   107.08
    4 C                |   5 C                |   6 C                |   111.50
    4 C                |   5 C                |   7 C                |   112.27
    4 C                |   5 C                |  23 H                |   106.60
    6 C                |   5 C                |   7 C                |   112.40
    6 C                |   5 C                |  23 H                |   107.42
    7 C                |   5 C                |  23 H                |   106.21
    1 C                |   6 C                |   5 C                |   110.00
    1 C                |   6 C                |  10 C                |   110.82
    1 C                |   6 C                |  20 O                |   112.35
    5 C                |   6 C                |  10 C                |   113.05
    5 C                |   6 C                |  20 O                |   105.47
   10 C                |   6 C                |  20 O                |   104.99
    5 C                |   7 C                |   8 C                |   110.88
    5 C                |   7 C                |  24 H                |   109.86
    5 C                |   7 C                |  25 H                |   110.80
    8 C                |   7 C                |  24 H                |   108.32
    8 C                |   7 C                |  25 H                |   110.10
   24 H                |   7 C                |  25 H                |   106.75
    7 C                |   8 C                |   9 C                |   112.71
    7 C                |   8 C                |  26 H                |   108.54
    7 C                |   8 C                |  27 H                |   109.60
    9 C                |   8 C                |  26 H                |   110.50
    9 C                |   8 C                |  27 H                |   109.17
   26 H                |   8 C                |  27 H                |   106.11
    8 C                |   9 C                |  10 C                |   112.32
    8 C                |   9 C                |  18 C                |   108.98
    8 C                |   9 C                |  28 H                |   106.91
   10 C                |   9 C                |  18 C                |   116.51
   10 C                |   9 C                |  28 H                |   105.71
   18 C                |   9 C                |  28 H                |   105.74
    6 C                |  10 C                |   9 C                |   113.27
    6 C                |  10 C                |  11 C                |   113.60
    6 C                |  10 C                |  29 H                |   106.06
    9 C                |  10 C                |  11 C                |   113.19
    9 C                |  10 C                |  29 H                |   104.88
   11 C                |  10 C                |  29 H                |   104.77
   10 C                |  11 C                |  12 C                |   116.33
   10 C                |  11 C                |  30 H                |   110.79
   10 C                |  11 C                |  31 H                |   107.66
   12 C                |  11 C                |  30 H                |   109.80
   12 C                |  11 C                |  31 H                |   107.41
   30 H                |  11 C                |  31 H                |   104.05
   11 C                |  12 C                |  13 C                |   113.98
   11 C                |  12 C                |  32 H                |   110.67
   11 C                |  12 C                |  33 H                |   105.86
   13 C                |  12 C                |  32 H                |   110.21
   13 C                |  12 C                |  33 H                |   109.34
   32 H                |  12 C                |  33 H                |   106.41
   12 C                |  13 C                |  14 O                |   109.93
   12 C                |  13 C                |  15 C                |   110.11
   12 C                |  13 C                |  19 O                |   112.79
   14 O                |  13 C                |  15 C                |   107.43
   14 O                |  13 C                |  19 O                |   110.24
   15 C                |  13 C                |  19 O                |   106.15
    1 C                |  14 O                |  13 C                |   110.81
   13 C                |  15 C                |  34 H                |   110.41
   13 C                |  15 C                |  35 H                |   111.52
   13 C                |  15 C                |  36 H                |   111.26
   34 H                |  15 C                |  35 H                |   107.02
   34 H                |  15 C                |  36 H                |   107.20
   35 H                |  15 C                |  36 H                |   109.24
    4 C                |  17 C                |  37 H                |   110.94
    4 C                |  17 C                |  38 H                |   111.30
    4 C                |  17 C                |  39 H                |   111.45
   37 H                |  17 C                |  38 H                |   107.56
   37 H                |  17 C                |  39 H                |   106.97
   38 H                |  17 C                |  39 H                |   108.42
    9 C                |  18 C                |  40 H                |   111.98
    9 C                |  18 C                |  41 H                |   111.95
    9 C                |  18 C                |  42 H                |   110.23
   40 H                |  18 C                |  41 H                |   108.38
   40 H                |  18 C                |  42 H                |   107.41
   41 H                |  18 C                |  42 H                |   106.64
 ------------------------------------------------------------------------------
                            number of included internuclear angles:         89
 ==============================================================================


 Summary of "ao basis" -> "" (cartesian)
 ------------------------------------------------------------------------------
       Tag                 Description            Shells   Functions and Types
 ---------------- ------------------------------  ------  ---------------------
 *                           6-31G*                   on all atoms 


                              NWChem Property Module
                              ----------------------


                                     molecule

  itol2e modified to match energy
  convergence criterion.

                                 NWChem DFT Module
                                 -----------------


                                     molecule


                      Basis "ao basis" -> "ao basis" (cartesian)
                      -----
  C (Carbon)
  ----------
            Exponent  Coefficients 
       -------------- ---------------------------------------------------------
  1 S  3.04752490E+03  0.001835
  1 S  4.57369510E+02  0.014037
  1 S  1.03948690E+02  0.068843
  1 S  2.92101550E+01  0.232184
  1 S  9.28666300E+00  0.467941
  1 S  3.16392700E+00  0.362312

  2 S  7.86827240E+00 -0.119332
  2 S  1.88128850E+00 -0.160854
  2 S  5.44249300E-01  1.143456

  3 P  7.86827240E+00  0.068999
  3 P  1.88128850E+00  0.316424
  3 P  5.44249300E-01  0.744308

  4 S  1.68714400E-01  1.000000

  5 P  1.68714400E-01  1.000000

  6 D  8.00000000E-01  1.000000

  O (Oxygen)
  ----------
            Exponent  Coefficients 
       -------------- ---------------------------------------------------------
  1 S  5.48467170E+03  0.001831
  1 S  8.25234950E+02  0.013950
  1 S  1.88046960E+02  0.068445
  1 S  5.29645000E+01  0.232714
  1 S  1.68975700E+01  0.470193
  1 S  5.79963530E+00  0.358521

  2 S  1.55396160E+01 -0.110778
  2 S  3.59993360E+00 -0.148026
  2 S  1.01376180E+00  1.130767

  3 P  1.55396160E+01  0.070874
  3 P  3.59993360E+00  0.339753
  3 P  1.01376180E+00  0.727159

  4 S  2.70005800E-01  1.000000

  5 P  2.70005800E-01  1.000000

  6 D  8.00000000E-01  1.000000

  H (Hydrogen)
  ------------
            Exponent  Coefficients 
       -------------- ---------------------------------------------------------
  1 S  1.87311370E+01  0.033495
  1 S  2.82539370E+00  0.234727
  1 S  6.40121700E-01  0.813757

  2 S  1.61277800E-01  1.000000


 Summary of "ao basis" -> "ao basis" (cartesian)
 ------------------------------------------------------------------------------
       Tag                 Description            Shells   Functions and Types
 ---------------- ------------------------------  ------  ---------------------
 C                           6-31G*                  6       15   3s2p1d
 O                           6-31G*                  6       15   3s2p1d
 H                           6-31G*                  2        2   2s


 Summary of "ao basis" -> "ao basis" (cartesian)
 ------------------------------------------------------------------------------
       Tag                 Description            Shells   Functions and Types
 ---------------- ------------------------------  ------  ---------------------
 C                           6-31G*                  6       15   3s2p1d
 O                           6-31G*                  6       15   3s2p1d
 H                           6-31G*                  2        2   2s


  Caching 1-el integrals 
  itol2e modified to match energy
  convergence criterion.

            General Information
            -------------------
          SCF calculation type: DFT
          Wavefunction type:  closed shell.
          No. of atoms     :    42
          No. of electrons :   152
           Alpha electrons :    76
            Beta electrons :    76
          Charge           :     0
          Spin multiplicity:     1
          Use of symmetry is: off; symmetry adaption is: off
          Maximum number of iterations:  30
          AO basis - number of functions:   344
                     number of shells:   164
          Convergence on energy requested: 1.00D-07
          Convergence on density requested: 1.00D-05
          Convergence on gradient requested: 5.00D-04

              XC Information
              --------------
                         B3LYP Method XC Potential
                     Hartree-Fock (Exact) Exchange  0.200          
                        Slater Exchange Functional  0.800 local    
                    Becke 1988 Exchange Functional  0.720 non-local
              Lee-Yang-Parr Correlation Functional  0.810          
                  VWN I RPA Correlation Functional  0.190 local    

             Grid Information
             ----------------
          Grid used for XC integration:  fine      
          Radial quadrature: Mura-Knowles        
          Angular quadrature: Lebedev. 
          Tag              B.-S. Rad. Rad. Pts. Rad. Cut. Ang. Pts.
          ---              ---------- --------- --------- ---------
          C                   0.70       70          15.0       590
          O                   0.60       70          14.0       590
          H                   0.35       60          14.0       590
          Grid pruning is: on 
          Number of quadrature shells:  2720
          Spatial weights used:  Erf1

          Convergence Information
          -----------------------
          Convergence aids based upon iterative change in 
          total energy or number of iterations. 
          Levelshifting, if invoked, occurs when the 
          HOMO/LUMO gap drops below (HL_TOL): 1.00D-02
          DIIS, if invoked, will attempt to extrapolate 
          using up to (NFOCK): 10 stored Fock matrices.

                    Damping( 0%)  Levelshifting(0.5)       DIIS
                  --------------- ------------------- ---------------
          dE  on:    start            ASAP                start   
          dE off:    2 iters         30 iters            30 iters 


      Screening Tolerance Information
      -------------------------------
          Density screening/tol_rho: 1.00D-11
          AO Gaussian exp screening on grid/accAOfunc:  16
          CD Gaussian exp screening on grid/accCDfunc:  20
          XC Gaussian exp screening on grid/accXCfunc:  20
          Schwarz screening/accCoul: 1.00D-08


      Superposition of Atomic Density Guess
      -------------------------------------

 Sum of atomic energies:        -949.63668925

      Non-variational initial energy
      ------------------------------

 Total energy =    -962.330944
 1-e energy   =   -4978.974686
 2-e energy   =    2164.228954
 HOMO         =      -0.270183
 LUMO         =       0.003975

   Time after variat. SCF:      7.0
   Time prior to 1st pass:      7.0

 Grid_pts file          = ./molecule.gridpts.0
 Record size in doubles =  12289        No. of grid_pts per rec  =   3070
 Max. records in memory =     97        Max. recs in file   =     21248

 Grid integrated density:     152.000035594743
 Requested integration accuracy:   0.10E-06

           Memory utilization after 1st SCF pass: 
           Heap Space remaining (MW):       11.89            11893132
          Stack Space remaining (MW):       13.10            13103372

   convergence    iter        energy       DeltaE   RMS-Dens  Diis-err    time
 ---------------- ----- ----------------- --------- --------- ---------  ------
 d= 0,ls=0.0,diis     1   -960.4587353546 -2.81D+03  9.41D-03  3.98D+00    49.6
 Grid integrated density:     152.000029976377
 Requested integration accuracy:   0.10E-06
 d= 0,ls=0.0,diis     2   -959.8843089036  5.74D-01  7.25D-03  9.89D+00    87.9
 Grid integrated density:     152.000030397853
 Requested integration accuracy:   0.10E-06
 d= 0,ls=0.0,diis     3   -960.7927168866 -9.08D-01  2.13D-03  8.03D-01   125.9
 Grid integrated density:     152.000030631092
 Requested integration accuracy:   0.10E-06
 d= 0,ls=0.0,diis     4   -960.8483274691 -5.56D-02  9.53D-04  2.39D-01   163.9
 Grid integrated density:     152.000031017562
 Requested integration accuracy:   0.10E-06
 d= 0,ls=0.0,diis     5   -960.8694906415 -2.12D-02  2.42D-04  1.14D-02   201.9
 Grid integrated density:     152.000028958614
 Requested integration accuracy:   0.10E-06
  Resetting Diis
 d= 0,ls=0.0,diis     6   -960.8704468056 -9.56D-04  9.11D-05  9.17D-04   244.4
 Grid integrated density:     152.000028980006
 Requested integration accuracy:   0.10E-06
 d= 0,ls=0.0,diis     7   -960.8705437904 -9.70D-05  4.81D-05  6.84D-05   286.8
 Grid integrated density:     152.000029006448
 Requested integration accuracy:   0.10E-06
 d= 0,ls=0.0,diis     8   -960.8705318712  1.19D-05  2.85D-05  1.85D-04   329.3
 Grid integrated density:     152.000028992908
 Requested integration accuracy:   0.10E-06
 d= 0,ls=0.0,diis     9   -960.8705512472 -1.94D-05  5.24D-06  5.83D-06   371.7
 Grid integrated density:     152.000028993328
 Requested integration accuracy:   0.10E-06
 d= 0,ls=0.0,diis    10   -960.8705517756 -5.28D-07  1.22D-06  3.34D-07   414.3
 Grid integrated density:     152.000028992666
 Requested integration accuracy:   0.10E-06
 d= 0,ls=0.0,diis    11   -960.8705518069 -3.13D-08  3.33D-07  2.38D-08   456.8


         Total DFT energy =     -960.870551806873
      One electron energy =    -4991.602399544750
           Coulomb energy =     2310.942151878019
    Exchange-Corr. energy =     -132.625091500550
 Nuclear repulsion energy =     1852.414787360408

 Numeric. integr. density =      152.000028992666

     Total iterative time =    449.8s


                       DFT Final Molecular Orbital Analysis
                       ------------------------------------

 Vector   20  Occ=2.000000D+00  E=-1.017448D+01
              MO Center= -2.7D+00,  2.3D+00,  7.0D-01, r^2= 2.8D-02
   Bfn.  Coefficient  Atom+Function         Bfn.  Coefficient  Atom+Function  
  ----- ------------  ---------------      ----- ------------  ---------------
   256      0.992928  18 C  s         

 Vector   21  Occ=2.000000D+00  E=-1.142861D+00
              MO Center=  9.3D-01,  7.1D-01,  7.0D-01, r^2= 1.9D+00
   Bfn.  Coefficient  Atom+Function         Bfn.  Coefficient  Atom+Function  
  ----- ------------  ---------------      ----- ------------  ---------------
   272      0.281120  19 O  s               276      0.278361  19 O  s         
   287      0.264432  20 O  s               291      0.239108  20 O  s         
   201      0.171330  14 O  s         

 Vector   22  Occ=2.000000D+00  E=-1.104174D+00
              MO Center=  1.5D+00, -1.2D+00,  2.4D-02, r^2= 2.3D+00
   Bfn.  Coefficient  Atom+Function         Bfn.  Coefficient  Atom+Function  
  ----- ------------  ---------------      ----- ------------  ---------------
    21      0.378982   2 O  s                17      0.351844   2 O  s         
    32      0.180166   3 C  s                16     -0.163031   2 O  s         

 Vector   23  Occ=2.000000D+00  E=-1.054576D+00
              MO Center=  1.6D+00,  2.4D-01, -3.4D-01, r^2= 3.3D+00
   Bfn.  Coefficient  Atom+Function         Bfn.  Coefficient  Atom+Function  
  ----- ------------  ---------------      ----- ------------  ---------------
   201      0.415398  14 O  s               197      0.366772  14 O  s         
   291     -0.176417  20 O  s               196     -0.170796  14 O  s         
   287     -0.153283  20 O  s         

 Vector   24  Occ=2.000000D+00  E=-1.007802D+00
              MO Center=  1.7D+00, -2.5D+00,  1.3D-01, r^2= 2.4D+00
   Bfn.  Coefficient  Atom+Function         Bfn.  Coefficient  Atom+Function  
  ----- ------------  ---------------      ----- ------------  ---------------
   231      0.383885  16 O  s               227      0.370669  16 O  s         
    21     -0.239962   2 O  s                17     -0.208129   2 O  s         
    34     -0.198385   3 C  py              226     -0.172601  16 O  s         

 Vector   25  Occ=2.000000D+00  E=-9.425832D-01
              MO Center=  6.1D-01,  6.9D-01,  7.2D-01, r^2= 2.5D+00
   Bfn.  Coefficient  Atom+Function         Bfn.  Coefficient  Atom+Function  
  ----- ------------  ---------------      ----- ------------  ---------------
   276      0.353944  19 O  s               291     -0.312647  20 O  s         
   272      0.297788  19 O  s               287     -0.254277  20 O  s         
    77     -0.171879   6 C  s         

 Vector   26  Occ=2.000000D+00  E=-8.528626D-01
              MO Center= -1.1D+00, -2.2D-01, -7.1D-02, r^2= 5.3D+00
   Bfn.  Coefficient  Atom+Function         Bfn.  Coefficient  Atom+Function  
  ----- ------------  ---------------      ----- ------------  ---------------
   291     -0.173833  20 O  s                62      0.165626   5 C  s         

 Vector   27  Occ=2.000000D+00  E=-8.203877D-01
              MO Center= -6.8D-01, -3.4D-01, -3.6D-01, r^2= 7.0D+00
   Bfn.  Coefficient  Atom+Function         Bfn.  Coefficient  Atom+Function  
  ----- ------------  ---------------      ----- ------------  ---------------
    47      0.196472   4 C  s                51      0.166638   4 C  s         

 Vector   28  Occ=2.000000D+00  E=-7.961477D-01
              MO Center= -5.9D-01,  1.0D+00, -1.2D-01, r^2= 7.8D+00
   Bfn.  Coefficient  Atom+Function         Bfn.  Coefficient  Atom+Function  
  ----- ------------  ---------------      ----- ------------  ---------------
   167      0.183491  12 C  s               107     -0.165394   8 C  s         

 Vector   29  Occ=2.000000D+00  E=-7.725599D-01
              MO Center=  4.8D-01,  6.1D-01, -1.9D-01, r^2= 6.1D+00
   Bfn.  Coefficient  Atom+Function         Bfn.  Coefficient  Atom+Function  
  ----- ------------  ---------------      ----- ------------  ---------------
     2      0.197469   1 C  s               291     -0.188098  20 O  s         
   276      0.163558  19 O  s                 6      0.152461   1 C  s         

 Vector   30  Occ=2.000000D+00  E=-7.553122D-01
              MO Center= -7.0D-01, -6.8D-01,  2.7D-03, r^2= 8.8D+00
   Bfn.  Coefficient  Atom+Function         Bfn.  Coefficient  Atom+Function  
  ----- ------------  ---------------      ----- ------------  ---------------
   242      0.168026  17 C  s                47      0.157156   4 C  s         

 Vector   31  Occ=2.000000D+00  E=-7.325415D-01
              MO Center= -1.8D-02,  1.3D+00, -2.1D-02, r^2= 8.6D+00
   Bfn.  Coefficient  Atom+Function         Bfn.  Coefficient  Atom+Function  
  ----- ------------  ---------------      ----- ------------  ---------------
   212      0.195766  15 C  s               216      0.179308  15 C  s         
    92     -0.160992   7 C  s         

 Vector   32  Occ=2.000000D+00  E=-7.009665D-01
              MO Center=  3.4D-01,  3.6D-01, -3.4D-01, r^2= 7.3D+00
   Bfn.  Coefficient  Atom+Function         Bfn.  Coefficient  Atom+Function  
  ----- ------------  ---------------      ----- ------------  ---------------
     2      0.217376   1 C  s                19      0.198610   2 O  py        
     6      0.195241   1 C  s               137     -0.163513  10 C  s         
   167      0.153776  12 C  s         

 Vector   33  Occ=2.000000D+00  E=-6.907379D-01
              MO Center= -7.4D-01, -1.9D-01,  1.3D-01, r^2= 1.2D+01
   Bfn.  Coefficient  Atom+Function         Bfn.  Coefficient  Atom+Function  
  ----- ------------  ---------------      ----- ------------  ---------------
   242      0.195653  17 C  s               257     -0.188660  18 C  s         
   246      0.185008  17 C  s               261     -0.177902  18 C  s         

 Vector   34  Occ=2.000000D+00  E=-6.590812D-01
              MO Center= -2.3D-01,  8.7D-01,  9.5D-03, r^2= 8.9D+00
   Bfn.  Coefficient  Atom+Function         Bfn.  Coefficient  Atom+Function  
  ----- ------------  ---------------      ----- ------------  ---------------
   212     -0.148394  15 C  s               107      0.143963   8 C  s         
   216     -0.142608  15 C  s               111      0.137367   8 C  s         
   152     -0.135383  11 C  s         

 Vector   35  Occ=2.000000D+00  E=-6.530709D-01
              MO Center= -1.8D-01, -1.3D+00, -2.3D-02, r^2= 9.5D+00
   Bfn.  Coefficient  Atom+Function         Bfn.  Coefficient  Atom+Function  
  ----- ------------  ---------------      ----- ------------  ---------------
   242      0.196150  17 C  s               246      0.191256  17 C  s         

 Vector   36  Occ=2.000000D+00  E=-6.131263D-01
              MO Center= -9.7D-01,  3.8D-01, -5.6D-02, r^2= 7.5D+00
   Bfn.  Coefficient  Atom+Function         Bfn.  Coefficient  Atom+Function  
  ----- ------------  ---------------      ----- ------------  ---------------
   122      0.169733   9 C  s                19      0.168132   2 O  py        
   126      0.152567   9 C  s         

 Vector   37  Occ=2.000000D+00  E=-6.056943D-01
              MO Center= -7.4D-01,  4.3D-01, -3.0D-01, r^2= 7.0D+00
   Bfn.  Coefficient  Atom+Function         Bfn.  Coefficient  Atom+Function  
  ----- ------------  ---------------      ----- ------------  ---------------
   152      0.172002  11 C  s               156      0.171074  11 C  s         

 Vector   38  Occ=2.000000D+00  E=-5.860346D-01
              MO Center=  7.0D-01, -5.9D-01, -1.3D-01, r^2= 7.4D+00
   Bfn.  Coefficient  Atom+Function         Bfn.  Coefficient  Atom+Function  
  ----- ------------  ---------------      ----- ------------  ---------------
    19      0.254171   2 O  py        

 Vector   39  Occ=2.000000D+00  E=-5.624751D-01
              MO Center=  7.0D-01,  5.5D-01,  1.1D-01, r^2= 4.6D+00
   Bfn.  Coefficient  Atom+Function         Bfn.  Coefficient  Atom+Function  
  ----- ------------  ---------------      ----- ------------  ---------------
   199      0.238496  14 O  py              185     -0.213556  13 C  pz        
   288      0.205028  20 O  px                3     -0.178043   1 C  px        
   273     -0.173569  19 O  px              274     -0.157948  19 O  py        

 Vector   40  Occ=2.000000D+00  E=-5.476213D-01
              MO Center= -1.1D+00,  4.2D-01, -6.2D-02, r^2= 6.9D+00
   Bfn.  Coefficient  Atom+Function         Bfn.  Coefficient  Atom+Function  
  ----- ------------  ---------------      ----- ------------  ---------------
   122      0.157811   9 C  s               126      0.151790   9 C  s         

 Vector   41  Occ=2.000000D+00  E=-5.326811D-01
              MO Center=  8.9D-01,  4.8D-01, -3.7D-01, r^2= 6.0D+00
   Bfn.  Coefficient  Atom+Function         Bfn.  Coefficient  Atom+Function  
  ----- ------------  ---------------      ----- ------------  ---------------
     5      0.240915   1 C  pz              301     -0.174202  21 H  s         
   182     -0.158538  13 C  s               291     -0.157464  20 O  s         

 Vector   42  Occ=2.000000D+00  E=-5.249667D-01
              MO Center= -7.2D-02, -4.1D-01, -1.4D-01, r^2= 7.1D+00
   Bfn.  Coefficient  Atom+Function         Bfn.  Coefficient  Atom+Function  
  ----- ------------  ---------------      ----- ------------  ---------------
    50      0.185043   4 C  pz        

 Vector   43  Occ=2.000000D+00  E=-5.202442D-01
              MO Center=  1.0D-01, -1.5D+00, -1.6D-01, r^2= 6.7D+00
   Bfn.  Coefficient  Atom+Function         Bfn.  Coefficient  Atom+Function  
  ----- ------------  ---------------      ----- ------------  ---------------
    48      0.220569   4 C  px               33     -0.186586   3 C  px        

 Vector   44  Occ=2.000000D+00  E=-4.852875D-01
              MO Center= -8.3D-01,  8.3D-01, -2.7D-01, r^2= 7.2D+00
   Bfn.  Coefficient  Atom+Function         Bfn.  Coefficient  Atom+Function  
  ----- ------------  ---------------      ----- ------------  ---------------
   140      0.203305  10 C  pz        

 Vector   45  Occ=2.000000D+00  E=-4.756075D-01
              MO Center= -3.3D-01,  7.0D-01, -3.1D-01, r^2= 9.0D+00
   Bfn.  Coefficient  Atom+Function         Bfn.  Coefficient  Atom+Function  
  ----- ------------  ---------------      ----- ------------  ---------------
   153      0.159239  11 C  px        

 Vector   46  Occ=2.000000D+00  E=-4.623290D-01
              MO Center= -2.5D-01,  1.6D-01,  2.1D-01, r^2= 8.5D+00
   Bfn.  Coefficient  Atom+Function         Bfn.  Coefficient  Atom+Function  
  ----- ------------  ---------------      ----- ------------  ---------------
   276      0.165530  19 O  s               289     -0.157009  20 O  py        

 Vector   47  Occ=2.000000D+00  E=-4.599393D-01
              MO Center= -4.5D-01, -5.9D-01, -1.1D-01, r^2= 8.3D+00
   Bfn.  Coefficient  Atom+Function         Bfn.  Coefficient  Atom+Function  
  ----- ------------  ---------------      ----- ------------  ---------------
    50      0.175951   4 C  pz        

 Vector   48  Occ=2.000000D+00  E=-4.516265D-01
              MO Center= -5.0D-01,  6.3D-01,  7.4D-02, r^2= 9.3D+00
   Bfn.  Coefficient  Atom+Function         Bfn.  Coefficient  Atom+Function  
  ----- ------------  ---------------      ----- ------------  ---------------
    20      0.176514   2 O  pz              108      0.161276   8 C  px        

 Vector   49  Occ=2.000000D+00  E=-4.463457D-01
              MO Center=  7.4D-01,  4.3D-01, -6.1D-03, r^2= 8.9D+00
   Bfn.  Coefficient  Atom+Function         Bfn.  Coefficient  Atom+Function  
  ----- ------------  ---------------      ----- ------------  ---------------
   184      0.198758  13 C  py              200     -0.194243  14 O  pz        
   275      0.181867  19 O  pz              201      0.169114  14 O  s         

 Vector   50  Occ=2.000000D+00  E=-4.381731D-01
              MO Center=  1.0D+00, -1.2D+00,  9.7D-02, r^2= 1.0D+01
   Bfn.  Coefficient  Atom+Function         Bfn.  Coefficient  Atom+Function  
  ----- ------------  ---------------      ----- ------------  ---------------
   231      0.301699  16 O  s               229     -0.268103  16 O  py        
    34      0.214564   3 C  py              228      0.183860  16 O  px        
    18     -0.178366   2 O  px        

 Vector   51  Occ=2.000000D+00  E=-4.288823D-01
              MO Center= -1.4D-01,  5.8D-01,  1.4D-01, r^2= 1.0D+01
   Bfn.  Coefficient  Atom+Function         Bfn.  Coefficient  Atom+Function  
  ----- ------------  ---------------      ----- ------------  ---------------
   290      0.189958  20 O  pz              215      0.159015  15 C  pz        

 Vector   52  Occ=2.000000D+00  E=-4.224107D-01
              MO Center= -8.0D-04,  1.3D-01,  1.3D-01, r^2= 9.6D+00
   Bfn.  Coefficient  Atom+Function         Bfn.  Coefficient  Atom+Function  
  ----- ------------  ---------------      ----- ------------  ---------------
   290     -0.156001  20 O  pz        

 Vector   53  Occ=2.000000D+00  E=-4.190874D-01
              MO Center= -5.4D-01, -2.5D-01,  6.3D-02, r^2= 1.0D+01
   Bfn.  Coefficient  Atom+Function         Bfn.  Coefficient  Atom+Function  
  ----- ------------  ---------------      ----- ------------  ---------------
   289     -0.181969  20 O  py              229      0.169192  16 O  py        

 Vector   54  Occ=2.000000D+00  E=-4.075737D-01
              MO Center= -2.6D-01,  4.2D-01,  6.0D-02, r^2= 1.1D+01
   Bfn.  Coefficient  Atom+Function         Bfn.  Coefficient  Atom+Function  
  ----- ------------  ---------------      ----- ------------  ---------------
   243      0.167591  17 C  px              170      0.158159  12 C  pz        

 Vector   55  Occ=2.000000D+00  E=-4.058496D-01
              MO Center=  1.3D+00, -3.0D-01,  1.4D-01, r^2= 1.1D+01
   Bfn.  Coefficient  Atom+Function         Bfn.  Coefficient  Atom+Function  
  ----- ------------  ---------------      ----- ------------  ---------------
    35      0.193170   3 C  pz              215     -0.186310  15 C  pz        
    20      0.178935   2 O  pz              213      0.150743  15 C  px        

 Vector   56  Occ=2.000000D+00  E=-4.015961D-01
              MO Center=  1.1D+00,  7.6D-01,  1.1D-01, r^2= 1.1D+01
   Bfn.  Coefficient  Atom+Function         Bfn.  Coefficient  Atom+Function  
  ----- ------------  ---------------      ----- ------------  ---------------
   215      0.264808  15 C  pz              199      0.161854  14 O  py        
   201      0.154159  14 O  s         

 Vector   57  Occ=2.000000D+00  E=-3.966269D-01
              MO Center= -3.7D-01,  2.5D-01,  4.7D-02, r^2= 1.0D+01
   Bfn.  Coefficient  Atom+Function         Bfn.  Coefficient  Atom+Function  
  ----- ------------  ---------------      ----- ------------  ---------------
    18      0.162134   2 O  px              243      0.154976  17 C  px        

 Vector   58  Occ=2.000000D+00  E=-3.932954D-01
              MO Center= -1.0D+00, -6.5D-01,  3.9D-01, r^2= 8.6D+00
   Bfn.  Coefficient  Atom+Function         Bfn.  Coefficient  Atom+Function  
  ----- ------------  ---------------      ----- ------------  ---------------
   110     -0.213699   8 C  pz               65      0.197693   5 C  pz        
   245     -0.178871  17 C  pz              260      0.158246  18 C  pz        
   124     -0.152555   9 C  py        

 Vector   59  Occ=2.000000D+00  E=-3.914811D-01
              MO Center=  1.1D+00,  1.5D+00,  2.5D-01, r^2= 8.7D+00
   Bfn.  Coefficient  Atom+Function         Bfn.  Coefficient  Atom+Function  
  ----- ------------  ---------------      ----- ------------  ---------------
   214      0.273680  15 C  py              288     -0.184603  20 O  px        
   273      0.150742  19 O  px        

 Vector   60  Occ=2.000000D+00  E=-3.844114D-01
              MO Center=  2.2D-01, -7.1D-01,  7.3D-02, r^2= 1.3D+01
   Bfn.  Coefficient  Atom+Function         Bfn.  Coefficient  Atom+Function  
  ----- ------------  ---------------      ----- ------------  ---------------
   245      0.185894  17 C  pz        

 Vector   61  Occ=2.000000D+00  E=-3.775245D-01
              MO Center= -1.2D+00,  8.1D-01,  3.0D-02, r^2= 9.0D+00
   Bfn.  Coefficient  Atom+Function         Bfn.  Coefficient  Atom+Function  
  ----- ------------  ---------------      ----- ------------  ---------------
   258      0.218808  18 C  px              343     -0.163199  42 H  s         
    93      0.159732   7 C  px        

 Vector   62  Occ=2.000000D+00  E=-3.699050D-01
              MO Center= -4.1D-01, -9.2D-01, -5.8D-02, r^2= 1.1D+01
   Bfn.  Coefficient  Atom+Function         Bfn.  Coefficient  Atom+Function  
  ----- ------------  ---------------      ----- ------------  ---------------
   245      0.185979  17 C  pz               50     -0.156610   4 C  pz        

 Vector   63  Occ=2.000000D+00  E=-3.639942D-01
              MO Center= -2.1D-01,  3.6D-01,  6.9D-03, r^2= 1.1D+01
   Bfn.  Coefficient  Atom+Function         Bfn.  Coefficient  Atom+Function  
  ----- ------------  ---------------      ----- ------------  ---------------
   260      0.168380  18 C  pz               18     -0.151182   2 O  px        

 Vector   64  Occ=2.000000D+00  E=-3.578584D-01
              MO Center= -7.7D-01,  2.3D-01,  1.2D-01, r^2= 9.0D+00
   Bfn.  Coefficient  Atom+Function         Bfn.  Coefficient  Atom+Function  
  ----- ------------  ---------------      ----- ------------  ---------------
    63      0.158171   5 C  px               93     -0.153594   7 C  px        
   274      0.153884  19 O  py        

 Vector   65  Occ=2.000000D+00  E=-3.535031D-01
              MO Center=  7.3D-02,  1.4D-02, -6.4D-02, r^2= 9.1D+00
   Bfn.  Coefficient  Atom+Function         Bfn.  Coefficient  Atom+Function  
  ----- ------------  ---------------      ----- ------------  ---------------
    49      0.178006   4 C  py              244     -0.172188  17 C  py        

 Vector   66  Occ=2.000000D+00  E=-3.506729D-01
              MO Center= -5.2D-01, -6.4D-01, -3.9D-02, r^2= 9.9D+00
   Bfn.  Coefficient  Atom+Function         Bfn.  Coefficient  Atom+Function  
  ----- ------------  ---------------      ----- ------------  ---------------
    18      0.195094   2 O  px               64     -0.157316   5 C  py        
    49      0.152803   4 C  py        

 Vector   67  Occ=2.000000D+00  E=-3.451423D-01
              MO Center= -9.9D-01, -2.5D-01, -1.4D-01, r^2= 8.1D+00
   Bfn.  Coefficient  Atom+Function         Bfn.  Coefficient  Atom+Function  
  ----- ------------  ---------------      ----- ------------  ---------------
    65      0.200408   5 C  pz              109      0.168379   8 C  py        
    50     -0.161689   4 C  pz              139     -0.156733  10 C  py        
   306      0.155920  23 H  s         

 Vector   68  Occ=2.000000D+00  E=-3.409154D-01
              MO Center= -4.8D-01, -4.0D-01, -2.1D-01, r^2= 1.0D+01
   Bfn.  Coefficient  Atom+Function         Bfn.  Coefficient  Atom+Function  
  ----- ------------  ---------------      ----- ------------  ---------------
   243     -0.166054  17 C  px              155      0.154555  11 C  pz        
   170     -0.152364  12 C  pz        

 Vector   69  Occ=2.000000D+00  E=-3.263616D-01
              MO Center= -6.0D-01, -3.0D-02,  1.9D-01, r^2= 8.5D+00
   Bfn.  Coefficient  Atom+Function         Bfn.  Coefficient  Atom+Function  
  ----- ------------  ---------------      ----- ------------  ---------------
   200      0.205599  14 O  pz              275      0.196459  19 O  pz        
   110      0.167744   8 C  pz              290     -0.164712  20 O  pz        
   230      0.162055  16 O  pz              125     -0.150000   9 C  pz        

 Vector   70  Occ=2.000000D+00  E=-3.168557D-01
              MO Center= -1.3D+00,  6.8D-01, -3.5D-01, r^2= 6.8D+00
   Bfn.  Coefficient  Atom+Function         Bfn.  Coefficient  Atom+Function  
  ----- ------------  ---------------      ----- ------------  ---------------
   140     -0.194353  10 C  pz              125      0.178123   9 C  pz        
   259     -0.163792  18 C  py              318      0.163225  29 H  s         

 Vector   71  Occ=2.000000D+00  E=-3.103635D-01
              MO Center= -9.4D-01,  6.9D-01, -1.3D-01, r^2= 8.6D+00
   Bfn.  Coefficient  Atom+Function         Bfn.  Coefficient  Atom+Function  
  ----- ------------  ---------------      ----- ------------  ---------------
   109      0.206065   8 C  py              124     -0.200743   9 C  py        
   230      0.165361  16 O  pz              259      0.164425  18 C  py        
   123     -0.155031   9 C  px              138      0.152502  10 C  px        

 Vector   72  Occ=2.000000D+00  E=-3.007293D-01
              MO Center=  4.7D-02,  4.9D-01,  1.7D-01, r^2= 7.3D+00
   Bfn.  Coefficient  Atom+Function         Bfn.  Coefficient  Atom+Function  
  ----- ------------  ---------------      ----- ------------  ---------------
   274      0.266532  19 O  py              278      0.192318  19 O  py        
   275      0.163806  19 O  pz              290     -0.156323  20 O  pz        
    80      0.155405   6 C  pz        

 Vector   73  Occ=2.000000D+00  E=-2.920904D-01
              MO Center=  1.4D+00, -9.8D-02, -2.3D-01, r^2= 5.5D+00
   Bfn.  Coefficient  Atom+Function         Bfn.  Coefficient  Atom+Function  
  ----- ------------  ---------------      ----- ------------  ---------------
    20      0.289404   2 O  pz              200      0.265439  14 O  pz        
   198      0.262604  14 O  px               24      0.216134   2 O  pz        
   202      0.190963  14 O  px              204      0.184832  14 O  pz        
   230     -0.185216  16 O  pz              275      0.170274  19 O  pz        

 Vector   74  Occ=2.000000D+00  E=-2.868969D-01
              MO Center=  5.1D-01, -1.3D-01, -1.4D-01, r^2= 7.2D+00
   Bfn.  Coefficient  Atom+Function         Bfn.  Coefficient  Atom+Function  
  ----- ------------  ---------------      ----- ------------  ---------------
   198      0.279657  14 O  px              202      0.201174  14 O  px        
   230      0.199796  16 O  pz               78      0.178965   6 C  px        
    20     -0.166910   2 O  pz               18      0.165867   2 O  px        

 Vector   75  Occ=2.000000D+00  E=-2.612044D-01
              MO Center=  1.4D+00, -2.7D+00,  1.9D-01, r^2= 3.9D+00
   Bfn.  Coefficient  Atom+Function         Bfn.  Coefficient  Atom+Function  
  ----- ------------  ---------------      ----- ------------  ---------------
   228      0.462973  16 O  px              232      0.312990  16 O  px        
   229      0.274990  16 O  py               51      0.228488   4 C  s         
    48      0.207520   4 C  px              233      0.186070  16 O  py        
    52      0.183062   4 C  px        

 Vector   76  Occ=2.000000D+00  E=-2.552760D-01
              MO Center=  4.5D-01,  4.2D-01,  8.2D-01, r^2= 3.9D+00
   Bfn.  Coefficient  Atom+Function         Bfn.  Coefficient  Atom+Function  
  ----- ------------  ---------------      ----- ------------  ---------------
   289      0.414289  20 O  py              274     -0.343799  19 O  py        
   293      0.294191  20 O  py              278     -0.230656  19 O  py        
   288     -0.179343  20 O  px              273      0.177383  19 O  px        

 Vector   77  Occ=0.000000D+00  E= 7.617995D-04
              MO Center=  6.3D-01,  6.8D-01,  9.0D-01, r^2= 3.6D+00
   Bfn.  Coefficient  Atom+Function         Bfn.  Coefficient  Atom+Function  
  ----- ------------  ---------------      ----- ------------  ---------------
   291     -0.532135  20 O  s               276      0.501733  19 O  s         
   273     -0.430839  19 O  px              277     -0.421799  19 O  px        
   292     -0.422862  20 O  px              288     -0.415024  20 O  px        
   330     -0.285874  35 H  s                 6      0.272278   1 C  s         
    51      0.238441   4 C  s               216      0.238250  15 C  s         

 Vector   78  Occ=0.000000D+00  E= 7.118085D-03
              MO Center=  1.2D+00, -2.4D+00,  5.1D-02, r^2= 3.1D+00
   Bfn.  Coefficient  Atom+Function         Bfn.  Coefficient  Atom+Function  
  ----- ------------  ---------------      ----- ------------  ---------------
    35      0.488202   3 C  pz               39      0.415646   3 C  pz        
   304      0.384061  22 H  s               230     -0.350545  16 O  pz        
    66     -0.345998   5 C  s               234     -0.346558  16 O  pz        
   246     -0.223476  17 C  s                54      0.218557   4 C  pz        
    68      0.219125   5 C  py               20     -0.212853   2 O  pz        

 Vector   79  Occ=0.000000D+00  E= 5.452240D-02
              MO Center= -5.9D-01,  1.6D-01, -1.4D+00, r^2= 7.6D+00
   Bfn.  Coefficient  Atom+Function         Bfn.  Coefficient  Atom+Function  
  ----- ------------  ---------------      ----- ------------  ---------------
   302      0.843862  21 H  s               318      0.818591  29 H  s         
     6     -0.601517   1 C  s               156     -0.579698  11 C  s         
   304      0.571262  22 H  s                51     -0.486732   4 C  s         
   322      0.485856  31 H  s               316      0.454646  28 H  s         
   141     -0.444215  10 C  s               144      0.407559  10 C  pz        

 Vector   80  Occ=0.000000D+00  E= 7.397257D-02
              MO Center= -5.6D-01,  1.4D-01, -2.2D-01, r^2= 1.0D+01
   Bfn.  Coefficient  Atom+Function         Bfn.  Coefficient  Atom+Function  
  ----- ------------  ---------------      ----- ------------  ---------------
    96      0.878407   7 C  s               156     -0.735189  11 C  s         
   261     -0.541603  18 C  s               306     -0.524876  23 H  s         
   141      0.512911  10 C  s               201     -0.509474  14 O  s         
   320      0.507959  30 H  s               310     -0.484296  25 H  s         
   308     -0.462897  24 H  s                66      0.439409   5 C  s         

 Vector   81  Occ=0.000000D+00  E= 8.453143D-02
              MO Center= -1.6D+00, -2.8D-02, -4.0D-01, r^2= 1.1D+01
   Bfn.  Coefficient  Atom+Function         Bfn.  Coefficient  Atom+Function  
  ----- ------------  ---------------      ----- ------------  ---------------
   111      0.867153   8 C  s               304      0.688948  22 H  s         
   314     -0.687164  27 H  s               302      0.677775  21 H  s         
    51     -0.644749   4 C  s               316     -0.612325  28 H  s         
    96      0.588822   7 C  s               261      0.522760  18 C  s         
   308     -0.489711  24 H  s               126      0.475625   9 C  s         

 Vector   82  Occ=0.000000D+00  E= 9.455566D-02
              MO Center= -7.0D-01, -6.6D-01,  2.7D-01, r^2= 1.2D+01
   Bfn.  Coefficient  Atom+Function         Bfn.  Coefficient  Atom+Function  
  ----- ------------  ---------------      ----- ------------  ---------------
   246      0.917773  17 C  s               306     -0.707624  23 H  s         
   308     -0.613823  24 H  s               171      0.590166  12 C  s         
   336     -0.569436  38 H  s               316      0.513227  28 H  s         
   324     -0.513235  32 H  s                69      0.471044   5 C  pz        
    36     -0.449207   3 C  s               332     -0.434571  36 H  s         

 Vector   83  Occ=0.000000D+00  E= 1.053993D-01
              MO Center= -5.0D-02,  1.3D+00, -5.8D-01, r^2= 1.2D+01
   Bfn.  Coefficient  Atom+Function         Bfn.  Coefficient  Atom+Function  
  ----- ------------  ---------------      ----- ------------  ---------------
   326      0.943569  33 H  s               322      0.678416  31 H  s         
   314     -0.561386  27 H  s               156     -0.545736  11 C  s         
   246      0.529263  17 C  s               171     -0.506134  12 C  s         
   316     -0.505919  28 H  s               126      0.491722   9 C  s         
   330      0.453927  35 H  s               261      0.359644  18 C  s         

 Vector   84  Occ=0.000000D+00  E= 1.117818D-01
              MO Center= -7.1D-01,  4.7D-01, -5.0D-02, r^2= 1.1D+01
   Bfn.  Coefficient  Atom+Function         Bfn.  Coefficient  Atom+Function  
  ----- ------------  ---------------      ----- ------------  ---------------
   261      1.127267  18 C  s                96     -0.980017   7 C  s         
   246     -0.626687  17 C  s               342     -0.605973  41 H  s         
    66      0.589077   5 C  s               201     -0.541744  14 O  s         
    51      0.529277   4 C  s               344     -0.453379  42 H  s         
     8      0.436072   1 C  py              310      0.434405  25 H  s         

 Vector   85  Occ=0.000000D+00  E= 1.138827D-01
              MO Center=  6.5D-01,  1.5D+00, -3.5D-01, r^2= 1.1D+01
   Bfn.  Coefficient  Atom+Function         Bfn.  Coefficient  Atom+Function  
  ----- ------------  ---------------      ----- ------------  ---------------
   216      1.239491  15 C  s               156     -0.993734  11 C  s         
   330     -0.702051  35 H  s               171      0.646135  12 C  s         
   320      0.643219  30 H  s               328     -0.630210  34 H  s         
   141     -0.552608  10 C  s                 6     -0.531323   1 C  s         
   111      0.483018   8 C  s               332     -0.450225  36 H  s         

 Vector   86  Occ=0.000000D+00  E= 1.192052D-01
              MO Center=  8.4D-02,  6.8D-01,  1.7D-01, r^2= 1.2D+01
   Bfn.  Coefficient  Atom+Function         Bfn.  Coefficient  Atom+Function  
  ----- ------------  ---------------      ----- ------------  ---------------
   216      1.024880  15 C  s               111     -0.811596   8 C  s         
   332     -0.697123  36 H  s               324     -0.613928  32 H  s         
   312      0.578541  26 H  s               304     -0.531391  22 H  s         
   171      0.505140  12 C  s               328     -0.483543  34 H  s         
   310     -0.435788  25 H  s               126     -0.395216   9 C  s         

 Vector   87  Occ=0.000000D+00  E= 1.230935D-01
              MO Center=  7.3D-02,  3.3D-01, -3.5D-01, r^2= 1.4D+01
   Bfn.  Coefficient  Atom+Function         Bfn.  Coefficient  Atom+Function  
  ----- ------------  ---------------      ----- ------------  ---------------
   246      1.139800  17 C  s               326     -0.697348  33 H  s         
   338     -0.578420  39 H  s               111     -0.533894   8 C  s         
   320     -0.525188  30 H  s               334     -0.518685  37 H  s         
   318      0.441346  29 H  s               322      0.441720  31 H  s         
   126      0.425808   9 C  s               141     -0.424750  10 C  s         

 Vector   88  Occ=0.000000D+00  E= 1.281759D-01
              MO Center= -8.2D-01, -3.9D-01, -3.4D-01, r^2= 1.1D+01
   Bfn.  Coefficient  Atom+Function         Bfn.  Coefficient  Atom+Function  
  ----- ------------  ---------------      ----- ------------  ---------------
   111      0.875388   8 C  s               246     -0.728531  17 C  s         
   336      0.700764  38 H  s               126     -0.644023   9 C  s         
   302     -0.638107  21 H  s               156     -0.631012  11 C  s         
   312     -0.615310  26 H  s                 6      0.571034   1 C  s         
   322      0.540666  31 H  s               318      0.522040  29 H  s         

 Vector   89  Occ=0.000000D+00  E= 1.404242D-01
              MO Center= -6.6D-01,  1.7D-01, -3.1D-01, r^2= 1.4D+01
   Bfn.  Coefficient  Atom+Function         Bfn.  Coefficient  Atom+Function  
  ----- ------------  ---------------      ----- ------------  ---------------
   310      1.030402  25 H  s               216      0.976575  15 C  s         
    96     -0.856030   7 C  s               328     -0.646226  34 H  s         
   171     -0.637428  12 C  s               316     -0.614887  28 H  s         
   324      0.578706  32 H  s                99      0.535073   7 C  pz        
   246      0.523992  17 C  s               314     -0.432367  27 H  s         

 Vector   90  Occ=0.000000D+00  E= 1.427851D-01
              MO Center= -1.6D+00,  9.3D-01,  1.5D-01, r^2= 1.3D+01
   Bfn.  Coefficient  Atom+Function         Bfn.  Coefficient  Atom+Function  
  ----- ------------  ---------------      ----- ------------  ---------------
   344     -1.029890  42 H  s               261      0.984832  18 C  s         
   320      0.717397  30 H  s               246      0.682618  17 C  s         
   338     -0.606684  39 H  s               340     -0.534807  40 H  s         
   306      0.508387  23 H  s               322     -0.490159  31 H  s         
   332      0.447884  36 H  s               157      0.445304  11 C  px        

 Vector   91  Occ=0.000000D+00  E= 1.488265D-01
              MO Center=  2.6D-01, -2.6D-01, -1.2D-01, r^2= 1.4D+01
   Bfn.  Coefficient  Atom+Function         Bfn.  Coefficient  Atom+Function  
  ----- ------------  ---------------      ----- ------------  ---------------
   328      0.834432  34 H  s               338      0.807188  39 H  s         
   246     -0.603379  17 C  s                81     -0.566626   6 C  s         
   218      0.555868  15 C  py               51      0.488023   4 C  s         
   247      0.486830  17 C  px              304     -0.485635  22 H  s         
   141      0.470171  10 C  s               308      0.442126  24 H  s         

 Vector   92  Occ=0.000000D+00  E= 1.517599D-01
              MO Center= -1.1D+00, -3.0D-02,  5.2D-05, r^2= 1.3D+01
   Bfn.  Coefficient  Atom+Function         Bfn.  Coefficient  Atom+Function  
  ----- ------------  ---------------      ----- ------------  ---------------
   334      0.728258  37 H  s               322      0.643771  31 H  s         
   342      0.632084  41 H  s                51      0.584112   4 C  s         
   312      0.573749  26 H  s               246     -0.539835  17 C  s         
   156     -0.527923  11 C  s               314     -0.527398  27 H  s         
     6      0.520024   1 C  s               126     -0.516845   9 C  s         

 Vector   93  Occ=0.000000D+00  E= 1.601064D-01
              MO Center= -6.1D-01, -9.4D-01, -1.8D-02, r^2= 1.3D+01
   Bfn.  Coefficient  Atom+Function         Bfn.  Coefficient  Atom+Function  
  ----- ------------  ---------------      ----- ------------  ---------------
   336      0.738186  38 H  s               310      0.723764  25 H  s         
   126      0.658585   9 C  s               246     -0.641944  17 C  s         
   338     -0.563276  39 H  s                99      0.545345   7 C  pz        
   261     -0.541329  18 C  s               332     -0.523672  36 H  s         
    36      0.515555   3 C  s               308     -0.509735  24 H  s         

 Vector   94  Occ=0.000000D+00  E= 1.638101D-01
              MO Center= -3.0D-01,  1.0D+00,  1.3D-01, r^2= 1.3D+01
   Bfn.  Coefficient  Atom+Function         Bfn.  Coefficient  Atom+Function  
  ----- ------------  ---------------      ----- ------------  ---------------
   330     -0.758977  35 H  s               340     -0.754296  40 H  s         
   261      0.710619  18 C  s               262      0.620947  18 C  px        
   111     -0.585832   8 C  s               326      0.579366  33 H  s         
   344      0.556897  42 H  s               306     -0.497657  23 H  s         
    51     -0.454261   4 C  s               171     -0.453158  12 C  s         

 Vector   95  Occ=0.000000D+00  E= 1.669002D-01
              MO Center= -6.6D-01,  4.8D-01,  2.9D-01, r^2= 1.3D+01
   Bfn.  Coefficient  Atom+Function         Bfn.  Coefficient  Atom+Function  
  ----- ------------  ---------------      ----- ------------  ---------------
   312      0.876655  26 H  s               332      0.869134  36 H  s         
   126     -0.776985   9 C  s               314     -0.652002  27 H  s         
    96      0.606039   7 C  s               114     -0.568604   8 C  pz        
   171      0.536963  12 C  s               318      0.510213  29 H  s         
   112     -0.485602   8 C  px              156      0.461808  11 C  s         

 Vector   96  Occ=0.000000D+00  E= 1.720479D-01
              MO Center= -5.7D-01, -7.7D-01, -1.1D-01, r^2= 1.6D+01
   Bfn.  Coefficient  Atom+Function         Bfn.  Coefficient  Atom+Function  
  ----- ------------  ---------------      ----- ------------  ---------------
   334      0.957257  37 H  s               111      0.825558   8 C  s         
   330     -0.727342  35 H  s               308      0.655267  24 H  s         
   219     -0.560191  15 C  pz              336     -0.527604  38 H  s         
   248      0.504746  17 C  py              318      0.490729  29 H  s         
   186     -0.480985  13 C  s               342     -0.478532  41 H  s         

 Vector   97  Occ=0.000000D+00  E= 1.787426D-01
              MO Center= -9.3D-01,  1.2D+00,  1.6D-01, r^2= 1.5D+01
   Bfn.  Coefficient  Atom+Function         Bfn.  Coefficient  Atom+Function  
  ----- ------------  ---------------      ----- ------------  ---------------
   344      0.996392  42 H  s               330      0.862923  35 H  s         
   262      0.714933  18 C  px              340     -0.710834  40 H  s         
   314     -0.643952  27 H  s               216     -0.601935  15 C  s         
   326     -0.527449  33 H  s               186      0.487491  13 C  s         
   111      0.479900   8 C  s               322     -0.480080  31 H  s         

 Vector   98  Occ=0.000000D+00  E= 1.800771D-01
              MO Center= -8.3D-01, -4.8D-01,  2.5D-01, r^2= 1.4D+01
   Bfn.  Coefficient  Atom+Function         Bfn.  Coefficient  Atom+Function  
  ----- ------------  ---------------      ----- ------------  ---------------
   111      0.903059   8 C  s                98     -0.792826   7 C  py        
   336     -0.782261  38 H  s               328      0.754407  34 H  s         
   338      0.683538  39 H  s               114     -0.678767   8 C  pz        
   126     -0.602236   9 C  s               308     -0.568767  24 H  s         
   316      0.543786  28 H  s               249      0.531362  17 C  pz        

 Vector   99  Occ=0.000000D+00  E= 1.834049D-01
              MO Center= -3.7D-01,  7.5D-01, -3.8D-01, r^2= 1.2D+01
   Bfn.  Coefficient  Atom+Function         Bfn.  Coefficient  Atom+Function  
  ----- ------------  ---------------      ----- ------------  ---------------
   156      0.910914  11 C  s               141     -0.713947  10 C  s         
   322     -0.676765  31 H  s               126     -0.646652   9 C  s         
   328      0.645218  34 H  s               142     -0.589420  10 C  px        
    66      0.565390   5 C  s                98      0.562948   7 C  py        
   217     -0.533981  15 C  px               81      0.523027   6 C  s         

 Vector  100  Occ=0.000000D+00  E= 1.848223D-01
              MO Center=  2.7D-01,  1.3D+00,  6.9D-02, r^2= 1.2D+01
   Bfn.  Coefficient  Atom+Function         Bfn.  Coefficient  Atom+Function  
  ----- ------------  ---------------      ----- ------------  ---------------
   186      0.898484  13 C  s               332      0.796102  36 H  s         
   261     -0.755816  18 C  s               219     -0.642420  15 C  pz        
   342      0.624369  41 H  s               328      0.601278  34 H  s         
   216     -0.569814  15 C  s               324     -0.505159  32 H  s         
   156     -0.478555  11 C  s               173      0.433804  12 C  py        

 Vector  101  Occ=0.000000D+00  E= 1.953641D-01
              MO Center= -1.2D-01,  5.2D-01, -6.9D-02, r^2= 1.3D+01
   Bfn.  Coefficient  Atom+Function         Bfn.  Coefficient  Atom+Function  
  ----- ------------  ---------------      ----- ------------  ---------------
   186     -0.910903  13 C  s                51      0.893842   4 C  s         
   216      0.801428  15 C  s               344      0.734424  42 H  s         
   330     -0.671371  35 H  s               156      0.651365  11 C  s         
   308     -0.568648  24 H  s                81     -0.565310   6 C  s         
   246     -0.516714  17 C  s               219     -0.510435  15 C  pz        

 Vector  102  Occ=0.000000D+00  E= 2.000092D-01
              MO Center= -7.4D-01,  5.5D-01, -1.8D-01, r^2= 1.3D+01
   Bfn.  Coefficient  Atom+Function         Bfn.  Coefficient  Atom+Function  
  ----- ------------  ---------------      ----- ------------  ---------------
   171      1.528146  12 C  s               186     -0.698102  13 C  s         
   158     -0.646189  11 C  py              320      0.640074  30 H  s         
   126     -0.622141   9 C  s               336      0.544199  38 H  s         
   111      0.539455   8 C  s               129     -0.540982   9 C  pz        
   249     -0.541632  17 C  pz              156     -0.533688  11 C  s         

 Vector  103  Occ=0.000000D+00  E= 2.051537D-01
              MO Center= -8.2D-02,  8.2D-02, -2.1D-01, r^2= 1.1D+01
   Bfn.  Coefficient  Atom+Function         Bfn.  Coefficient  Atom+Function  
  ----- ------------  ---------------      ----- ------------  ---------------
    51     -1.119194   4 C  s                 6      1.041811   1 C  s         
   302     -0.943538  21 H  s               261     -0.931308  18 C  s         
   324     -0.897350  32 H  s                36      0.781072   3 C  s         
   304      0.772153  22 H  s               340      0.770832  40 H  s         
    81     -0.753629   6 C  s               246      0.606792  17 C  s         

 Vector  104  Occ=0.000000D+00  E= 2.097157D-01
              MO Center= -7.2D-01, -3.3D-01, -1.4D-01, r^2= 1.0D+01
   Bfn.  Coefficient  Atom+Function         Bfn.  Coefficient  Atom+Function  
  ----- ------------  ---------------      ----- ------------  ---------------
    81      0.867060   6 C  s               261     -0.820099  18 C  s         
     6     -0.776729   1 C  s               156      0.694778  11 C  s         
    96     -0.670098   7 C  s                68     -0.632831   5 C  py        
   304     -0.601731  22 H  s               312     -0.598519  26 H  s         
   308      0.550731  24 H  s               143     -0.531919  10 C  py        

 Vector  105  Occ=0.000000D+00  E= 2.151985D-01
              MO Center= -1.1D+00,  2.5D-02, -6.9D-02, r^2= 1.0D+01
   Bfn.  Coefficient  Atom+Function         Bfn.  Coefficient  Atom+Function  
  ----- ------------  ---------------      ----- ------------  ---------------
   126      1.694761   9 C  s                66      1.041380   5 C  s         
   261     -0.885094  18 C  s                96     -0.872871   7 C  s         
   263      0.679972  18 C  py              141     -0.613978  10 C  s         
   318      0.570672  29 H  s               156     -0.565039  11 C  s         
   308      0.499597  24 H  s               142      0.481194  10 C  px        

 Vector  106  Occ=0.000000D+00  E= 2.199800D-01
              MO Center= -9.6D-01,  2.6D-01, -3.3D-01, r^2= 1.3D+01
   Bfn.  Coefficient  Atom+Function         Bfn.  Coefficient  Atom+Function  
  ----- ------------  ---------------      ----- ------------  ---------------
   126      1.434506   9 C  s                96      1.208858   7 C  s         
   111     -1.075243   8 C  s               171      1.023006  12 C  s         
   141     -0.828442  10 C  s               186     -0.812331  13 C  s         
   318      0.763745  29 H  s               316     -0.752635  28 H  s         
   246     -0.646895  17 C  s               308     -0.624342  24 H  s         

 Vector  107  Occ=0.000000D+00  E= 2.288810D-01
              MO Center= -3.0D-01, -1.6D-01,  5.5D-02, r^2= 1.2D+01
   Bfn.  Coefficient  Atom+Function         Bfn.  Coefficient  Atom+Function  
  ----- ------------  ---------------      ----- ------------  ---------------
    66      0.949144   5 C  s               186     -0.893111  13 C  s         
   156      0.795696  11 C  s               248      0.767194  17 C  py        
   261     -0.730897  18 C  s               306     -0.700789  23 H  s         
   216      0.619472  15 C  s               320     -0.616965  30 H  s         
   340      0.585139  40 H  s                81     -0.535794   6 C  s         

 Vector  108  Occ=0.000000D+00  E= 2.331830D-01
              MO Center= -3.0D-01, -1.5D-01, -2.6D-01, r^2= 1.2D+01
   Bfn.  Coefficient  Atom+Function         Bfn.  Coefficient  Atom+Function  
  ----- ------------  ---------------      ----- ------------  ---------------
    36      1.336466   3 C  s               141     -1.165071  10 C  s         
    51     -1.072987   4 C  s               216      0.724938  15 C  s         
   156      0.717177  11 C  s               172      0.609231  12 C  px        
   306     -0.601496  23 H  s               186     -0.590431  13 C  s         
   310     -0.592456  25 H  s                99     -0.581580   7 C  pz        

 Vector  109  Occ=0.000000D+00  E= 2.377471D-01
              MO Center= -1.7D-01,  2.7D-01, -1.2D-01, r^2= 1.2D+01
   Bfn.  Coefficient  Atom+Function         Bfn.  Coefficient  Atom+Function  
  ----- ------------  ---------------      ----- ------------  ---------------
   186      1.477362  13 C  s               126      1.008052   9 C  s         
   216     -0.844665  15 C  s               113     -0.827375   8 C  py        
    53      0.756180   4 C  py              172     -0.757245  12 C  px        
    66     -0.713728   5 C  s               217      0.550737  15 C  px        
   187      0.513533  13 C  px               69      0.502422   5 C  pz        

 Vector  110  Occ=0.000000D+00  E= 2.455143D-01
              MO Center= -3.4D-01,  1.2D+00, -5.1D-01, r^2= 1.1D+01
   Bfn.  Coefficient  Atom+Function         Bfn.  Coefficient  Atom+Function  
  ----- ------------  ---------------      ----- ------------  ---------------
   141      1.763046  10 C  s               156     -1.298303  11 C  s         
   186     -1.118117  13 C  s                81     -0.948184   6 C  s         
   129      0.866550   9 C  pz              171      0.834320  12 C  s         
   217     -0.817234  15 C  px              318     -0.794521  29 H  s         
   326     -0.760260  33 H  s               322      0.704699  31 H  s         

 Vector  111  Occ=0.000000D+00  E= 2.507583D-01
              MO Center= -3.5D-01,  8.1D-01, -5.6D-03, r^2= 9.7D+00
   Bfn.  Coefficient  Atom+Function         Bfn.  Coefficient  Atom+Function  
  ----- ------------  ---------------      ----- ------------  ---------------
   186      1.522281  13 C  s               173      0.800643  12 C  py        
    66      0.772464   5 C  s               264     -0.689510  18 C  pz        
    81     -0.636975   6 C  s               342     -0.633145  41 H  s         
    52      0.615669   4 C  px              171     -0.604139  12 C  s         
   261      0.595282  18 C  s                97     -0.592099   7 C  px        

 Vector  112  Occ=0.000000D+00  E= 2.598333D-01
              MO Center=  3.9D-01,  9.8D-01,  3.9D-02, r^2= 9.7D+00
   Bfn.  Coefficient  Atom+Function         Bfn.  Coefficient  Atom+Function  
  ----- ------------  ---------------      ----- ------------  ---------------
   187      1.313342  13 C  px               66      1.094558   5 C  s         
   171      0.879589  12 C  s               173     -0.848708  12 C  py        
   172      0.804658  12 C  px              218      0.793165  15 C  py        
   111     -0.742068   8 C  s                51     -0.716497   4 C  s         
    97     -0.638225   7 C  px              188     -0.611369  13 C  py        

 Vector  113  Occ=0.000000D+00  E= 2.659282D-01
              MO Center= -5.4D-01, -5.9D-01, -3.1D-02, r^2= 8.7D+00
   Bfn.  Coefficient  Atom+Function         Bfn.  Coefficient  Atom+Function  
  ----- ------------  ---------------      ----- ------------  ---------------
    96      1.072112   7 C  s                36      1.063227   3 C  s         
    52     -1.023696   4 C  px               81     -1.010002   6 C  s         
    51      0.859062   4 C  s               186      0.840237  13 C  s         
    66     -0.820167   5 C  s               246     -0.715772  17 C  s         
   113      0.676102   8 C  py               83     -0.656618   6 C  py        

 Vector  114  Occ=0.000000D+00  E= 2.691836D-01
              MO Center= -7.9D-01,  4.7D-01, -1.3D-01, r^2= 9.9D+00
   Bfn.  Coefficient  Atom+Function         Bfn.  Coefficient  Atom+Function  
  ----- ------------  ---------------      ----- ------------  ---------------
    36      1.205245   3 C  s               128     -1.010808   9 C  py        
    66      0.918079   5 C  s               156     -0.885851  11 C  s         
   114      0.760990   8 C  pz              159     -0.747221  11 C  pz        
   264     -0.734376  18 C  pz              111     -0.724945   8 C  s         
   172     -0.718761  12 C  px                6     -0.710020   1 C  s         

 Vector  115  Occ=0.000000D+00  E= 2.825436D-01
              MO Center=  4.1D-02,  1.7D-01, -1.5D-01, r^2= 8.5D+00
   Bfn.  Coefficient  Atom+Function         Bfn.  Coefficient  Atom+Function  
  ----- ------------  ---------------      ----- ------------  ---------------
    68      1.086801   5 C  py               82      0.894418   6 C  px        
   156      0.869032  11 C  s               189     -0.817596  13 C  pz        
     8     -0.772172   1 C  py              174      0.735812  12 C  pz        
   111      0.717743   8 C  s                54      0.687807   4 C  pz        
    67     -0.689873   5 C  px               96     -0.687384   7 C  s         

 Vector  116  Occ=0.000000D+00  E= 2.940964D-01
              MO Center= -6.2D-01, -3.0D-02, -2.3D-01, r^2= 9.3D+00
   Bfn.  Coefficient  Atom+Function         Bfn.  Coefficient  Atom+Function  
  ----- ------------  ---------------      ----- ------------  ---------------
   141      1.282801  10 C  s                51     -1.127243   4 C  s         
    68     -0.931367   5 C  py               83     -0.927243   6 C  py        
   126     -0.840622   9 C  s               127     -0.837947   9 C  px        
   157      0.778409  11 C  px              246      0.770985  17 C  s         
   189     -0.675588  13 C  pz               67     -0.671027   5 C  px        

 Vector  117  Occ=0.000000D+00  E= 3.053506D-01
              MO Center= -5.6D-01,  3.8D-01, -1.2D-01, r^2= 8.8D+00
   Bfn.  Coefficient  Atom+Function         Bfn.  Coefficient  Atom+Function  
  ----- ------------  ---------------      ----- ------------  ---------------
    81      2.024428   6 C  s               111     -1.296974   8 C  s         
   141     -1.068356  10 C  s                66     -0.910904   5 C  s         
    96      0.863105   7 C  s               171     -0.843548  12 C  s         
   126      0.827284   9 C  s               263      0.741188  18 C  py        
   342     -0.734860  41 H  s                98      0.691899   7 C  py        

 Vector  118  Occ=0.000000D+00  E= 3.214276D-01
              MO Center= -4.0D-01, -8.4D-02, -2.9D-01, r^2= 9.3D+00
   Bfn.  Coefficient  Atom+Function         Bfn.  Coefficient  Atom+Function  
  ----- ------------  ---------------      ----- ------------  ---------------
    66      1.594883   5 C  s               143     -1.359956  10 C  py        
   128      1.197601   9 C  py               81     -1.113001   6 C  s         
    36      0.991037   3 C  s                83      0.937881   6 C  py        
   156      0.903745  11 C  s               158     -0.903171  11 C  py        
    51     -0.803347   4 C  s               231     -0.753201  16 O  s         

 Vector  119  Occ=0.000000D+00  E= 3.311546D-01
              MO Center= -9.5D-01, -1.7D-01, -1.2D-01, r^2= 8.2D+00
   Bfn.  Coefficient  Atom+Function         Bfn.  Coefficient  Atom+Function  
  ----- ------------  ---------------      ----- ------------  ---------------
   142      1.628058  10 C  px               84      1.284460   6 C  pz        
    68     -1.125479   5 C  py              127      1.097229   9 C  px        
   129     -0.990786   9 C  pz              113      0.945895   8 C  py        
    98      0.856604   7 C  py                7     -0.791714   1 C  px        
    83     -0.769385   6 C  py              158      0.711721  11 C  py        

 Vector  120  Occ=0.000000D+00  E= 3.489094D-01
              MO Center= -1.8D-01,  9.5D-02, -2.6D-01, r^2= 8.8D+00
   Bfn.  Coefficient  Atom+Function         Bfn.  Coefficient  Atom+Function  
  ----- ------------  ---------------      ----- ------------  ---------------
    82      1.002380   6 C  px              144      0.938802  10 C  pz        
    97     -0.929184   7 C  px              143     -0.926078  10 C  py        
   157     -0.928327  11 C  px               67     -0.899284   5 C  px        
   171      0.871411  12 C  s               231      0.863112  16 O  s         
    37     -0.851839   3 C  px               81     -0.839305   6 C  s         

 Vector  121  Occ=0.000000D+00  E= 3.709384D-01
              MO Center=  2.2D-01, -2.2D+00, -5.1D-02, r^2= 6.4D+00
   Bfn.  Coefficient  Atom+Function         Bfn.  Coefficient  Atom+Function  
  ----- ------------  ---------------      ----- ------------  ---------------
    38      2.027403   3 C  py               53     -1.478027   4 C  py        
    66      1.298738   5 C  s               231      1.244547  16 O  s         
    96     -1.122952   7 C  s                21     -0.963022   2 O  s         
   246     -0.893371  17 C  s                69     -0.888454   5 C  pz        
    97     -0.725828   7 C  px               52      0.638465   4 C  px        

 Vector  122  Occ=0.000000D+00  E= 3.965120D-01
              MO Center=  6.3D-02, -1.3D+00, -9.9D-03, r^2= 8.2D+00
   Bfn.  Coefficient  Atom+Function         Bfn.  Coefficient  Atom+Function  
  ----- ------------  ---------------      ----- ------------  ---------------
    37      1.594349   3 C  px               51      1.575396   4 C  s         
   231     -1.462236  16 O  s                96     -1.148866   7 C  s         
   141      1.086842  10 C  s                 6     -1.039046   1 C  s         
    82      1.002757   6 C  px               38     -0.944567   3 C  py        
    53      0.948746   4 C  py               67     -0.866173   5 C  px        

 Vector  123  Occ=0.000000D+00  E= 4.805587D-01
              MO Center= -3.0D-02, -3.0D-01, -3.5D-01, r^2= 7.0D+00
   Bfn.  Coefficient  Atom+Function         Bfn.  Coefficient  Atom+Function  
  ----- ------------  ---------------      ----- ------------  ---------------
    81      1.000255   6 C  s                 7      0.896355   1 C  px        
    21     -0.792967   2 O  s                66      0.619970   5 C  s         
     8     -0.535961   1 C  py               83      0.495228   6 C  py        
    53     -0.481551   4 C  py               36      0.465129   3 C  s         
    38      0.446620   3 C  py               82      0.417219   6 C  px        

 Vector  124  Occ=0.000000D+00  E= 4.965610D-01
              MO Center= -9.5D-01,  9.6D-01, -3.9D-03, r^2= 8.0D+00
   Bfn.  Coefficient  Atom+Function         Bfn.  Coefficient  Atom+Function  
  ----- ------------  ---------------      ----- ------------  ---------------
     7      0.597471   1 C  px              262     -0.485308  18 C  px        
    82      0.452085   6 C  px               36      0.379975   3 C  s         
   172      0.365025  12 C  px              189      0.361896  13 C  pz        
   159     -0.348048  11 C  pz              264      0.342771  18 C  pz        
    97     -0.328603   7 C  px              261     -0.314038  18 C  s         

 Vector  125  Occ=0.000000D+00  E= 5.043925D-01
              MO Center= -3.1D-01,  9.6D-01, -2.5D-01, r^2= 1.0D+01
   Bfn.  Coefficient  Atom+Function         Bfn.  Coefficient  Atom+Function  
  ----- ------------  ---------------      ----- ------------  ---------------
    84      0.548750   6 C  pz              158     -0.546737  11 C  py        
    98     -0.485645   7 C  py              171      0.475535  12 C  s         
     8      0.443577   1 C  py              111      0.445185   8 C  s         
   263     -0.432275  18 C  py              157     -0.405988  11 C  px        
     7     -0.389754   1 C  px              218      0.369533  15 C  py        


 center of mass
 --------------
 x =   0.11812072 y =  -0.05516002 z =   0.02092283

 moments of inertia (a.u.)
 ------------------
        4741.238293608070           0.000000000002          -0.000000000002
           0.000000000002        3699.236670085943          -0.000000000001
          -0.000000000002          -0.000000000001        7340.461386892170

     Multipole analysis of the density
     ---------------------------------

     L   x y z        total         alpha         beta         nuclear
     -   - - -        -----         -----         ----         -------
     0   0 0 0     -0.000000    -76.000000    -76.000000    152.000000

     1   1 0 0     -1.568070     -0.784035     -0.784035     -0.000000
     1   0 1 0      1.162075      0.581037      0.581037     -0.000000
     1   0 0 1     -1.061297     -0.530648     -0.530648     -0.000000

     2   2 0 0    -91.497098   -937.987888   -937.987888   1784.478678
     2   1 1 0      9.969585    -16.598617    -16.598617     43.166818
     2   1 0 1     -0.898248      1.296319      1.296319     -3.490886
     2   0 2 0    -90.308082  -1231.590183  -1231.590183   2372.872284
     2   0 1 1      1.813475     -0.690198     -0.690198      3.193871
     2   0 0 2    -88.766750   -210.231829   -210.231829    331.696907


          -----------------------
          Electric field gradient
          -----------------------

 1 a.u. = 0.324123 10**(16) esu/cm**3  ( or statvolts/cm**2 ) = 0.97174 10**(22) v/m**2 


 ------------------------------------------------------------
   Atom      X         Y         Z
 ------------------------------------------------------------
    1 C    2.17174  -0.52552  -1.46863
 ------------------------------------------------------------

 Electric field gradient in molecular frame (a.u.)
         XX             YY             ZZ             XY             XZ             YZ
 ------------------------------------------------------------------------------------------
       -0.020976      -0.225077       0.246053      -0.012626      -0.117288       0.189454

 Principal components (a.u.) and orientation 
 of principal axis w.r.t. absolute frame                      Asymmetry parameter eta
 --------------------------------------------------------------------------------------
        0.348572      -0.294714      -0.053858                       0.690982

       -0.297529      -0.106720       0.948729
        0.305298       0.930918       0.200460
        0.904582      -0.349288       0.244394
  

 ------------------------------------------------------------
   Atom      X         Y         Z
 ------------------------------------------------------------
    2 O    3.59896  -2.49196  -0.26815
 ------------------------------------------------------------

 Electric field gradient in molecular frame (a.u.)
         XX             YY             ZZ             XY             XZ             YZ
 ------------------------------------------------------------------------------------------
        0.489930      -1.269775       0.779845       0.090246      -0.319653       0.790874

 Principal components (a.u.) and orientation 
 of principal axis w.r.t. absolute frame                      Asymmetry parameter eta
 --------------------------------------------------------------------------------------
       -1.557080       1.162843       0.394237                       0.493620

       -0.093026      -0.382717       0.919170
        0.939186       0.272772       0.208626
       -0.330569       0.882680       0.334067
  

 ------------------------------------------------------------
   Atom      X         Y         Z
 ------------------------------------------------------------
    3 C    2.47296  -4.77800  -0.01322
 ------------------------------------------------------------

 Electric field gradient in molecular frame (a.u.)
         XX             YY             ZZ             XY             XZ             YZ
 ------------------------------------------------------------------------------------------
        0.248631       0.006264      -0.254894      -0.106439       0.190744      -0.118178

 Principal components (a.u.) and orientation 
 of principal axis w.r.t. absolute frame                      Asymmetry parameter eta
 --------------------------------------------------------------------------------------
        0.367241      -0.338356      -0.028885                       0.842693

        0.868051      -0.260310       0.422759
       -0.365837       0.240284       0.899126
        0.335634       0.935148      -0.113348
  

 ------------------------------------------------------------
   Atom      X         Y         Z
 ------------------------------------------------------------
    4 C   -0.30138  -4.86975  -0.78656
 ------------------------------------------------------------

 Electric field gradient in molecular frame (a.u.)
         XX             YY             ZZ             XY             XZ             YZ
 ------------------------------------------------------------------------------------------
       -0.038961       0.032600       0.006361      -0.001029      -0.000932      -0.026191

 Principal components (a.u.) and orientation 
 of principal axis w.r.t. absolute frame                      Asymmetry parameter eta
 --------------------------------------------------------------------------------------
        0.048775      -0.039023      -0.009752                       0.600121

       -0.004398       0.998950      -0.045606
        0.850889       0.027697       0.524615
       -0.525328       0.036498       0.850117
  

 ------------------------------------------------------------
   Atom      X         Y         Z
 ------------------------------------------------------------
    5 C   -1.69315  -2.64734   0.49693
 ------------------------------------------------------------

 Electric field gradient in molecular frame (a.u.)
         XX             YY             ZZ             XY             XZ             YZ
 ------------------------------------------------------------------------------------------
        0.008381      -0.066976       0.058596      -0.012139       0.043605       0.011545

 Principal components (a.u.) and orientation 
 of principal axis w.r.t. absolute frame                      Asymmetry parameter eta
 --------------------------------------------------------------------------------------
        0.083908      -0.071893      -0.012016                       0.713602

        0.496628       0.233413       0.835990
        0.026424       0.958650      -0.283358
        0.867561      -0.162813      -0.469925
  

 ------------------------------------------------------------
   Atom      X         Y         Z
 ------------------------------------------------------------
    6 C   -0.39891  -0.06769  -0.10846
 ------------------------------------------------------------

 Electric field gradient in molecular frame (a.u.)
         XX             YY             ZZ             XY             XZ             YZ
 ------------------------------------------------------------------------------------------
        0.131635       0.093612      -0.225248      -0.035203      -0.033639      -0.221276

 Principal components (a.u.) and orientation 
 of principal axis w.r.t. absolute frame                      Asymmetry parameter eta
 --------------------------------------------------------------------------------------
       -0.343006       0.210333       0.132674                       0.226407

        0.096528      -0.209056       0.973128
        0.456126       0.878280       0.143435
        0.884665      -0.430023      -0.180134
  

 ------------------------------------------------------------
   Atom      X         Y         Z
 ------------------------------------------------------------
    7 C   -4.53790  -2.63008  -0.11057
 ------------------------------------------------------------

 Electric field gradient in molecular frame (a.u.)
         XX             YY             ZZ             XY             XZ             YZ
 ------------------------------------------------------------------------------------------
       -0.042252       0.030409       0.011843       0.000485      -0.024943      -0.010539

 Principal components (a.u.) and orientation 
 of principal axis w.r.t. absolute frame                      Asymmetry parameter eta
 --------------------------------------------------------------------------------------
       -0.052139       0.037012       0.015127                       0.419760

        0.928556       0.168076      -0.330961
        0.041642       0.838817       0.542819
        0.368850      -0.517820       0.771889
  

 ------------------------------------------------------------
   Atom      X         Y         Z
 ------------------------------------------------------------
    8 C   -5.77577  -0.21770   0.84669
 ------------------------------------------------------------

 Electric field gradient in molecular frame (a.u.)
         XX             YY             ZZ             XY             XZ             YZ
 ------------------------------------------------------------------------------------------
        0.010287      -0.018911       0.008624       0.006644       0.026011       0.007218

 Principal components (a.u.) and orientation 
 of principal axis w.r.t. absolute frame                      Asymmetry parameter eta
 --------------------------------------------------------------------------------------
        0.037189      -0.020695      -0.016494                       0.112956

        0.706357      -0.029619      -0.707235
        0.171998       0.976362       0.130894
        0.686641      -0.214101       0.694755
  

 ------------------------------------------------------------
   Atom      X         Y         Z
 ------------------------------------------------------------
    9 C   -4.76099   2.16576  -0.47543
 ------------------------------------------------------------

 Electric field gradient in molecular frame (a.u.)
         XX             YY             ZZ             XY             XZ             YZ
 ------------------------------------------------------------------------------------------
       -0.030923       0.009719       0.021204       0.010182       0.037113      -0.006825

 Principal components (a.u.) and orientation 
 of principal axis w.r.t. absolute frame                      Asymmetry parameter eta
 --------------------------------------------------------------------------------------
       -0.052593       0.040555       0.012038                       0.542227

        0.869538       0.455082       0.191845
       -0.191931      -0.046532       0.980305
       -0.455046       0.889233      -0.046883
  

 ------------------------------------------------------------
   Atom      X         Y         Z
 ------------------------------------------------------------
   10 C   -2.10392   1.73322  -1.67895
 ------------------------------------------------------------

 Electric field gradient in molecular frame (a.u.)
         XX             YY             ZZ             XY             XZ             YZ
 ------------------------------------------------------------------------------------------
       -0.001683      -0.012467       0.014150       0.026452      -0.017018       0.030301

 Principal components (a.u.) and orientation 
 of principal axis w.r.t. absolute frame                      Asymmetry parameter eta
 --------------------------------------------------------------------------------------
       -0.051939       0.033938       0.018000                       0.306858

       -0.530524       0.010312       0.847607
        0.710472       0.550814       0.437989
       -0.462357       0.834565      -0.299546
  

 ------------------------------------------------------------
   Atom      X         Y         Z
 ------------------------------------------------------------
   11 C   -0.77763   4.21358  -2.45882
 ------------------------------------------------------------

 Electric field gradient in molecular frame (a.u.)
         XX             YY             ZZ             XY             XZ             YZ
 ------------------------------------------------------------------------------------------
        0.016275      -0.022438       0.006163      -0.043484      -0.033265       0.013837

 Principal components (a.u.) and orientation 
 of principal axis w.r.t. absolute frame                      Asymmetry parameter eta
 --------------------------------------------------------------------------------------
        0.065726      -0.051628      -0.014098                       0.571001

        0.734940       0.582704       0.346870
       -0.443060       0.799843      -0.404905
       -0.513382       0.143897       0.846010
  

 ------------------------------------------------------------
   Atom      X         Y         Z
 ------------------------------------------------------------
   12 C    1.12045   5.31442  -0.55382
 ------------------------------------------------------------

 Electric field gradient in molecular frame (a.u.)
         XX             YY             ZZ             XY             XZ             YZ
 ------------------------------------------------------------------------------------------
       -0.017924      -0.017396       0.035320       0.029554      -0.053887       0.010036

 Principal components (a.u.) and orientation 
 of principal axis w.r.t. absolute frame                      Asymmetry parameter eta
 --------------------------------------------------------------------------------------
        0.069434      -0.069327      -0.000107                       0.996907

       -0.544546       0.745184       0.384930
       -0.088943      -0.507661       0.856953
        0.834002       0.432413       0.342724
  

 ------------------------------------------------------------
   Atom      X         Y         Z
 ------------------------------------------------------------
   13 C    3.17585   3.42398   0.30081
 ------------------------------------------------------------

 Electric field gradient in molecular frame (a.u.)
         XX             YY             ZZ             XY             XZ             YZ
 ------------------------------------------------------------------------------------------
        0.306544      -0.044079      -0.262464      -0.013575       0.192802      -0.034732

 Principal components (a.u.) and orientation 
 of principal axis w.r.t. absolute frame                      Asymmetry parameter eta
 --------------------------------------------------------------------------------------
        0.367028      -0.324691      -0.042337                       0.769296

        0.953757      -0.288492       0.084379
       -0.056436       0.103856       0.992990
        0.295233       0.951833      -0.082772
  

 ------------------------------------------------------------
   Atom      X         Y         Z
 ------------------------------------------------------------
   14 O    3.70935   1.68638  -1.68799
 ------------------------------------------------------------

 Electric field gradient in molecular frame (a.u.)
         XX             YY             ZZ             XY             XZ             YZ
 ------------------------------------------------------------------------------------------
        0.722177      -1.096750       0.374573      -0.966287       0.596717      -0.916451

 Principal components (a.u.) and orientation 
 of principal axis w.r.t. absolute frame                      Asymmetry parameter eta
 --------------------------------------------------------------------------------------
        1.780782      -1.717209      -0.063574                       0.928600

        0.704995       0.281381      -0.651005
       -0.418983       0.905861      -0.062194
        0.572220       0.316607       0.756521
  

 ------------------------------------------------------------
   Atom      X         Y         Z
 ------------------------------------------------------------
   15 C    5.62542   4.82662   0.90343
 ------------------------------------------------------------

 Electric field gradient in molecular frame (a.u.)
         XX             YY             ZZ             XY             XZ             YZ
 ------------------------------------------------------------------------------------------
       -0.050997       0.020254       0.030743      -0.066080      -0.010066      -0.010280

 Principal components (a.u.) and orientation 
 of principal axis w.r.t. absolute frame                      Asymmetry parameter eta
 --------------------------------------------------------------------------------------
       -0.092021       0.060178       0.031843                       0.307915

        0.851780      -0.497985      -0.162731
        0.511637       0.857507       0.053932
        0.112686      -0.129197       0.985195
  

 ------------------------------------------------------------
   Atom      X         Y         Z
 ------------------------------------------------------------
   16 O    3.66191  -6.61324   0.74988
 ------------------------------------------------------------

 Electric field gradient in molecular frame (a.u.)
         XX             YY             ZZ             XY             XZ             YZ
 ------------------------------------------------------------------------------------------
        0.914984      -0.112576      -0.802408       1.090117       0.233685       0.070947

 Principal components (a.u.) and orientation 
 of principal axis w.r.t. absolute frame                      Asymmetry parameter eta
 --------------------------------------------------------------------------------------
        1.629123      -0.880363      -0.748761                       0.080781

        0.841939      -0.407420      -0.353763
        0.530891       0.508358       0.678032
        0.096406       0.758671      -0.644301
  

 ------------------------------------------------------------
   Atom      X         Y         Z
 ------------------------------------------------------------
   17 C   -1.43272  -7.44409  -0.09639
 ------------------------------------------------------------

 Electric field gradient in molecular frame (a.u.)
         XX             YY             ZZ             XY             XZ             YZ
 ------------------------------------------------------------------------------------------
        0.024774      -0.048831       0.024057      -0.055371       0.007010       0.034211

 Principal components (a.u.) and orientation 
 of principal axis w.r.t. absolute frame                      Asymmetry parameter eta
 --------------------------------------------------------------------------------------
       -0.088523       0.058286       0.030238                       0.316843

        0.434934       0.778570       0.452396
        0.853670      -0.516364       0.067939
       -0.286496      -0.356647       0.889226
  

 ------------------------------------------------------------
   Atom      X         Y         Z
 ------------------------------------------------------------
   18 C   -5.01344   4.42190   1.32519
 ------------------------------------------------------------

 Electric field gradient in molecular frame (a.u.)
         XX             YY             ZZ             XY             XZ             YZ
 ------------------------------------------------------------------------------------------
        0.021471      -0.016588      -0.004883       0.001237       0.021204      -0.032377

 Principal components (a.u.) and orientation 
 of principal axis w.r.t. absolute frame                      Asymmetry parameter eta
 --------------------------------------------------------------------------------------
       -0.046896       0.038612       0.008285                       0.646683

       -0.218418       0.722233      -0.656257
        0.716564      -0.337811      -0.610262
        0.662442       0.603542       0.443742
  

 ------------------------------------------------------------
   Atom      X         Y         Z
 ------------------------------------------------------------
   19 O    2.49933   2.08810   2.55461
 ------------------------------------------------------------

 Electric field gradient in molecular frame (a.u.)
         XX             YY             ZZ             XY             XZ             YZ
 ------------------------------------------------------------------------------------------
       -1.798509       1.437602       0.360907      -1.773386      -0.191963       0.954267

 Principal components (a.u.) and orientation 
 of principal axis w.r.t. absolute frame                      Asymmetry parameter eta
 --------------------------------------------------------------------------------------
        2.621379      -2.596943      -0.024436                       0.981356

       -0.357569       0.906161       0.225869
        0.849098       0.416149      -0.325351
        0.388815      -0.075449       0.918221
  

 ------------------------------------------------------------
   Atom      X         Y         Z
 ------------------------------------------------------------
   20 O   -0.09014   1.17783   2.30607
 ------------------------------------------------------------

 Electric field gradient in molecular frame (a.u.)
         XX             YY             ZZ             XY             XZ             YZ
 ------------------------------------------------------------------------------------------
       -1.772841       1.590614       0.182227      -1.590937      -0.232399      -1.277200

 Principal components (a.u.) and orientation 
 of principal axis w.r.t. absolute frame                      Asymmetry parameter eta
 --------------------------------------------------------------------------------------
        2.719452      -2.593775      -0.125677                       0.907572

       -0.285581       0.872581      -0.396290
        0.866267       0.411903       0.282695
       -0.409908       0.262561       0.873520
  

 ------------------------------------------------------------
   Atom      X         Y         Z
 ------------------------------------------------------------
   21 H    1.84448  -1.13340  -3.42355
 ------------------------------------------------------------

 Electric field gradient in molecular frame (a.u.)
         XX             YY             ZZ             XY             XZ             YZ
 ------------------------------------------------------------------------------------------
        0.123379       0.093151      -0.216531      -0.021507      -0.066047      -0.109587

 Principal components (a.u.) and orientation 
 of principal axis w.r.t. absolute frame                      Asymmetry parameter eta
 --------------------------------------------------------------------------------------
       -0.263846       0.135866       0.127980                       0.029892

        0.176557       0.982551       0.058484
        0.298549      -0.110076       0.948025
        0.937921      -0.149920      -0.312774
  

 ------------------------------------------------------------
   Atom      X         Y         Z
 ------------------------------------------------------------
   22 H   -0.38896  -4.69970  -2.85110
 ------------------------------------------------------------

 Electric field gradient in molecular frame (a.u.)
         XX             YY             ZZ             XY             XZ             YZ
 ------------------------------------------------------------------------------------------
        0.138624       0.134920      -0.273543      -0.001640      -0.017953       0.039602

 Principal components (a.u.) and orientation 
 of principal axis w.r.t. absolute frame                      Asymmetry parameter eta
 --------------------------------------------------------------------------------------
       -0.278101       0.142412       0.135689                       0.024176

        0.042471       0.739970       0.671298
       -0.095194      -0.665850       0.739988
        0.994552      -0.095332       0.042161
  

 ------------------------------------------------------------
   Atom      X         Y         Z
 ------------------------------------------------------------
   23 H   -1.53928  -2.95521   2.54974
 ------------------------------------------------------------

 Electric field gradient in molecular frame (a.u.)
         XX             YY             ZZ             XY             XZ             YZ
 ------------------------------------------------------------------------------------------
        0.128757       0.122721      -0.251478       0.006809      -0.028731       0.058787

 Principal components (a.u.) and orientation 
 of principal axis w.r.t. absolute frame                      Asymmetry parameter eta
 --------------------------------------------------------------------------------------
       -0.262709       0.133753       0.128956                       0.018257

        0.074974       0.646114       0.759550
       -0.151649       0.760221      -0.631717
        0.985587       0.067823      -0.154980
  

 ------------------------------------------------------------
   Atom      X         Y         Z
 ------------------------------------------------------------
   24 H   -5.46230  -4.24287   0.80290
 ------------------------------------------------------------

 Electric field gradient in molecular frame (a.u.)
         XX             YY             ZZ             XY             XZ             YZ
 ------------------------------------------------------------------------------------------
        0.056403      -0.116781       0.060378      -0.145105       0.081916       0.145618

 Principal components (a.u.) and orientation 
 of principal axis w.r.t. absolute frame                      Asymmetry parameter eta
 --------------------------------------------------------------------------------------
       -0.280949       0.142262       0.138687                       0.012725

        0.442857       0.067067       0.894080
        0.781402       0.460108      -0.421559
       -0.439646       0.885326       0.151356
  

 ------------------------------------------------------------
   Atom      X         Y         Z
 ------------------------------------------------------------
   25 H   -4.85673  -2.83421  -2.14847
 ------------------------------------------------------------

 Electric field gradient in molecular frame (a.u.)
         XX             YY             ZZ             XY             XZ             YZ
 ------------------------------------------------------------------------------------------
        0.129624       0.138445      -0.268069      -0.005032      -0.062040      -0.041001

 Principal components (a.u.) and orientation 
 of principal axis w.r.t. absolute frame                      Asymmetry parameter eta
 --------------------------------------------------------------------------------------
       -0.281581       0.142880       0.138702                       0.014839

        0.149639       0.282471       0.947533
        0.097835       0.949390      -0.298475
        0.983888      -0.137366      -0.114430
  

 ------------------------------------------------------------
   Atom      X         Y         Z
 ------------------------------------------------------------
   26 H   -5.48028  -0.09324   2.89654
 ------------------------------------------------------------

 Electric field gradient in molecular frame (a.u.)
         XX             YY             ZZ             XY             XZ             YZ
 ------------------------------------------------------------------------------------------
        0.133380       0.133412      -0.266792      -0.002256      -0.059170      -0.024973

 Principal components (a.u.) and orientation 
 of principal axis w.r.t. absolute frame                      Asymmetry parameter eta
 --------------------------------------------------------------------------------------
       -0.276885       0.142193       0.134692                       0.027092

        0.142809       0.971597      -0.188690
        0.060914       0.181655       0.981474
        0.987874      -0.151657      -0.033242
  

 ------------------------------------------------------------
   Atom      X         Y         Z
 ------------------------------------------------------------
   27 H   -7.82672  -0.33029   0.56698
 ------------------------------------------------------------

 Electric field gradient in molecular frame (a.u.)
         XX             YY             ZZ             XY             XZ             YZ
 ------------------------------------------------------------------------------------------
       -0.272394       0.137122       0.135272      -0.021777      -0.057586      -0.001920

 Principal components (a.u.) and orientation 
 of principal axis w.r.t. absolute frame                      Asymmetry parameter eta
 --------------------------------------------------------------------------------------
       -0.281511       0.143476       0.138035                       0.019329

        0.989212      -0.144738      -0.022586
        0.052086       0.203412       0.977707
        0.136917       0.968336      -0.208757
  

 ------------------------------------------------------------
   Atom      X         Y         Z
 ------------------------------------------------------------
   28 H   -6.03984   2.56662  -2.06417
 ------------------------------------------------------------

 Electric field gradient in molecular frame (a.u.)
         XX             YY             ZZ             XY             XZ             YZ
 ------------------------------------------------------------------------------------------
       -0.017383       0.123070      -0.105688       0.047757      -0.190417       0.058962

 Principal components (a.u.) and orientation 
 of principal axis w.r.t. absolute frame                      Asymmetry parameter eta
 --------------------------------------------------------------------------------------
       -0.271591       0.137782       0.133809                       0.014630

        0.611211       0.254443       0.749453
       -0.188792       0.966452      -0.174147
        0.768621       0.035050      -0.638744
  

 ------------------------------------------------------------
   Atom      X         Y         Z
 ------------------------------------------------------------
   29 H   -2.48369   0.74777  -3.47299
 ------------------------------------------------------------

 Electric field gradient in molecular frame (a.u.)
         XX             YY             ZZ             XY             XZ             YZ
 ------------------------------------------------------------------------------------------
        0.120550       0.041710      -0.162260      -0.033832      -0.063283      -0.164372

 Principal components (a.u.) and orientation 
 of principal axis w.r.t. absolute frame                      Asymmetry parameter eta
 --------------------------------------------------------------------------------------
       -0.266999       0.134730       0.132269                       0.009219

        0.182043       0.784080      -0.593362
        0.477598       0.456975       0.750382
        0.859512      -0.419991      -0.291286
  

 ------------------------------------------------------------
   Atom      X         Y         Z
 ------------------------------------------------------------
   30 H   -2.16784   5.65848  -2.97899
 ------------------------------------------------------------

 Electric field gradient in molecular frame (a.u.)
         XX             YY             ZZ             XY             XZ             YZ
 ------------------------------------------------------------------------------------------
       -0.053495      -0.065855       0.119350       0.196980      -0.070764       0.072513

 Principal components (a.u.) and orientation 
 of principal axis w.r.t. absolute frame                      Asymmetry parameter eta
 --------------------------------------------------------------------------------------
       -0.282309       0.144923       0.137386                       0.026699

       -0.674941      -0.202653       0.709497
        0.696154       0.143844       0.703334
       -0.244589       0.968628       0.043991
  

 ------------------------------------------------------------
   Atom      X         Y         Z
 ------------------------------------------------------------
   31 H    0.25474   3.84823  -4.22457
 ------------------------------------------------------------

 Electric field gradient in molecular frame (a.u.)
         XX             YY             ZZ             XY             XZ             YZ
 ------------------------------------------------------------------------------------------
        0.038390       0.120790      -0.159181       0.031296       0.173677      -0.064205

 Principal components (a.u.) and orientation 
 of principal axis w.r.t. absolute frame                      Asymmetry parameter eta
 --------------------------------------------------------------------------------------
       -0.273086       0.142434       0.130652                       0.043144

       -0.492807       0.701004       0.515494
        0.177997      -0.498685       0.848310
        0.851738       0.509810       0.120979
  

 ------------------------------------------------------------
   Atom      X         Y         Z
 ------------------------------------------------------------
   32 H    0.13563   6.09245   1.09233
 ------------------------------------------------------------

 Electric field gradient in molecular frame (a.u.)
         XX             YY             ZZ             XY             XZ             YZ
 ------------------------------------------------------------------------------------------
        0.044696       0.083835      -0.128531       0.077300       0.156511      -0.127363

 Principal components (a.u.) and orientation 
 of principal axis w.r.t. absolute frame                      Asymmetry parameter eta
 --------------------------------------------------------------------------------------
       -0.281538       0.144967       0.136571                       0.029820

       -0.471735       0.373014       0.798954
        0.377559       0.904291      -0.199268
        0.796816      -0.207651       0.567420
  

 ------------------------------------------------------------
   Atom      X         Y         Z
 ------------------------------------------------------------
   33 H    2.01931   6.92019  -1.51220
 ------------------------------------------------------------

 Electric field gradient in molecular frame (a.u.)
         XX             YY             ZZ             XY             XZ             YZ
 ------------------------------------------------------------------------------------------
        0.053702      -0.106828       0.053126      -0.140779       0.080725       0.150451

 Principal components (a.u.) and orientation 
 of principal axis w.r.t. absolute frame                      Asymmetry parameter eta
 --------------------------------------------------------------------------------------
       -0.276876       0.144347       0.132528                       0.042686

        0.440619      -0.235943       0.866132
        0.771237       0.593258      -0.230735
       -0.459399       0.769660       0.443369
  

 ------------------------------------------------------------
   Atom      X         Y         Z
 ------------------------------------------------------------
   34 H    7.08638   3.49533   1.52510
 ------------------------------------------------------------

 Electric field gradient in molecular frame (a.u.)
         XX             YY             ZZ             XY             XZ             YZ
 ------------------------------------------------------------------------------------------
       -0.071817      -0.034929       0.106746       0.189614      -0.090960       0.082513

 Principal components (a.u.) and orientation 
 of principal axis w.r.t. absolute frame                      Asymmetry parameter eta
 --------------------------------------------------------------------------------------
       -0.282617       0.145481       0.137135                       0.029531

        0.706259      -0.224382       0.671455
       -0.640872       0.200349       0.741042
        0.300802       0.953684       0.002302
  

 ------------------------------------------------------------
   Atom      X         Y         Z
 ------------------------------------------------------------
   35 H    6.36798   5.80719  -0.76101
 ------------------------------------------------------------

 Electric field gradient in molecular frame (a.u.)
         XX             YY             ZZ             XY             XZ             YZ
 ------------------------------------------------------------------------------------------
        0.087777       0.049577      -0.137354      -0.074699       0.118520       0.165976

 Principal components (a.u.) and orientation 
 of principal axis w.r.t. absolute frame                      Asymmetry parameter eta
 --------------------------------------------------------------------------------------
       -0.286728       0.148813       0.137915                       0.038009

       -0.350239      -0.423187       0.835611
       -0.475938       0.848772       0.230367
        0.806731       0.317016       0.498684
  

 ------------------------------------------------------------
   Atom      X         Y         Z
 ------------------------------------------------------------
   36 H    5.35093   6.19265   2.43376
 ------------------------------------------------------------

 Electric field gradient in molecular frame (a.u.)
         XX             YY             ZZ             XY             XZ             YZ
 ------------------------------------------------------------------------------------------
        0.130698      -0.044111      -0.086587       0.037389       0.043598      -0.212303

 Principal components (a.u.) and orientation 
 of principal axis w.r.t. absolute frame                      Asymmetry parameter eta
 --------------------------------------------------------------------------------------
       -0.286611       0.148252       0.138359                       0.034516

       -0.136300      -0.153863       0.978646
        0.664374       0.718591       0.205507
        0.734867      -0.678198      -0.004278
  

 ------------------------------------------------------------
   Atom      X         Y         Z
 ------------------------------------------------------------
   37 H   -0.30515  -8.98621  -0.89572
 ------------------------------------------------------------

 Electric field gradient in molecular frame (a.u.)
         XX             YY             ZZ             XY             XZ             YZ
 ------------------------------------------------------------------------------------------
        0.019782      -0.097470       0.077689       0.169876       0.094868      -0.121672

 Principal components (a.u.) and orientation 
 of principal axis w.r.t. absolute frame                      Asymmetry parameter eta
 --------------------------------------------------------------------------------------
       -0.284222       0.148336       0.135886                       0.043803

       -0.538947       0.689666       0.483630
        0.745600       0.123433       0.654863
        0.391941       0.713530      -0.580738
  

 ------------------------------------------------------------
   Atom      X         Y         Z
 ------------------------------------------------------------
   38 H   -1.49347  -7.71329   1.95540
 ------------------------------------------------------------

 Electric field gradient in molecular frame (a.u.)
         XX             YY             ZZ             XY             XZ             YZ
 ------------------------------------------------------------------------------------------
        0.147556       0.131736      -0.279292      -0.006107       0.014134       0.053354

 Principal components (a.u.) and orientation 
 of principal axis w.r.t. absolute frame                      Asymmetry parameter eta
 --------------------------------------------------------------------------------------
       -0.286609       0.149693       0.136917                       0.044576

       -0.034057       0.933400       0.357218
       -0.126927      -0.358571       0.924833
        0.991327      -0.013843       0.130685
  

 ------------------------------------------------------------
   Atom      X         Y         Z
 ------------------------------------------------------------
   39 H   -3.35113  -7.65084  -0.83972
 ------------------------------------------------------------

 Electric field gradient in molecular frame (a.u.)
         XX             YY             ZZ             XY             XZ             YZ
 ------------------------------------------------------------------------------------------
       -0.228767       0.138356       0.090411      -0.039116      -0.145365      -0.012199

 Principal components (a.u.) and orientation 
 of principal axis w.r.t. absolute frame                      Asymmetry parameter eta
 --------------------------------------------------------------------------------------
       -0.288959       0.147997       0.140962                       0.024345

        0.928524      -0.363592       0.075132
        0.095241       0.428852       0.898340
        0.358850       0.826974      -0.432828
  

 ------------------------------------------------------------
   Atom      X         Y         Z
 ------------------------------------------------------------
   40 H   -3.75333   4.25580   2.95452
 ------------------------------------------------------------

 Electric field gradient in molecular frame (a.u.)
         XX             YY             ZZ             XY             XZ             YZ
 ------------------------------------------------------------------------------------------
       -0.013564       0.138775      -0.125211       0.019129      -0.207491       0.025791

 Principal components (a.u.) and orientation 
 of principal axis w.r.t. absolute frame                      Asymmetry parameter eta
 --------------------------------------------------------------------------------------
       -0.286679       0.145541       0.141138                       0.015356

        0.606562       0.783070       0.137419
       -0.075251      -0.115523       0.990450
        0.791467      -0.611110      -0.011145
  

 ------------------------------------------------------------
   Atom      X         Y         Z
 ------------------------------------------------------------
   41 H   -4.61948   6.21469   0.37690
 ------------------------------------------------------------

 Electric field gradient in molecular frame (a.u.)
         XX             YY             ZZ             XY             XZ             YZ
 ------------------------------------------------------------------------------------------
        0.132046      -0.183112       0.051066      -0.073050       0.040990       0.173875

 Principal components (a.u.) and orientation 
 of principal axis w.r.t. absolute frame                      Asymmetry parameter eta
 --------------------------------------------------------------------------------------
       -0.292179       0.149178       0.143001                       0.021144

        0.193671       0.932203      -0.305761
        0.865666      -0.015726       0.500374
       -0.461642       0.361595       0.810022
  

 ------------------------------------------------------------
   Atom      X         Y         Z
 ------------------------------------------------------------
   42 H   -6.95011   4.54713   2.04970
 ------------------------------------------------------------

 Electric field gradient in molecular frame (a.u.)
         XX             YY             ZZ             XY             XZ             YZ
 ------------------------------------------------------------------------------------------
       -0.233829       0.140184       0.093644       0.021758       0.140095      -0.011365

 Principal components (a.u.) and orientation 
 of principal axis w.r.t. absolute frame                      Asymmetry parameter eta
 --------------------------------------------------------------------------------------
       -0.286971       0.147142       0.139829                       0.025485

        0.936376       0.276687       0.215976
       -0.056911      -0.487494       0.871269
       -0.346355       0.828127       0.440731
  

 Task  times  cpu:      458.4s     wall:      459.8s


                                NWChem Input Module
                                -------------------


 Summary of allocated global arrays
-----------------------------------
  No active global arrays


                         GA Statistics for process    0
                         ------------------------------

       create   destroy   get      put      acc     scatter   gather  read&inc
calls:  210      210     4.92e+05 7381     3.55e+05    0        0     5861     
number of processes/call 1.00e+00 1.15e+00 1.00e+00 0.00e+00 0.00e+00
bytes total:             5.16e+08 6.03e+07 3.06e+08 0.00e+00 0.00e+00 4.69e+04
bytes remote:            1.14e+08 2.04e+07 5.37e+07 0.00e+00 0.00e+00 0.00e+00
Max memory consumed for GA by this process: 10446976 bytes

MA_summarize_allocated_blocks: starting scan ...
MA_summarize_allocated_blocks: scan completed: 0 heap blocks, 0 stack blocks
MA usage statistics:

	allocation statistics:
					      heap	     stack
					      ----	     -----
	current number of blocks	         0	         0
	maximum number of blocks	        22	        51
	current total bytes		         0	         0
	maximum total bytes		   9712528	  23041512
	maximum total K-bytes		      9713	     23042
	maximum total M-bytes		        10	        24


                                     CITATION
                                     --------
                Please cite the following reference when publishing
                           results obtained with NWChem:

                 M. Valiev, E.J. Bylaska, N. Govind, K. Kowalski,
              T.P. Straatsma, H.J.J. van Dam, D. Wang, J. Nieplocha,
                        E. Apra, T.L. Windus, W.A. de Jong
                 "NWChem: a comprehensive and scalable open-source
                  solution for large scale molecular simulations"
                      Comput. Phys. Commun. 181, 1477 (2010)
                           doi:10.1016/j.cpc.2010.04.018

                                      AUTHORS
                                      -------
          E. Apra, E. J. Bylaska, W. A. de Jong, N. Govind, K. Kowalski,
       T. P. Straatsma, M. Valiev, H. J. J. van Dam, D. Wang, T. L. Windus,
        J. Hammond, J. Autschbach, K. Bhaskaran-Nair, J. Brabec, K. Lopata,
       S. A. Fischer, S. Krishnamoorthy, W. Ma, M. Klemm, O. Villa, Y. Chen,
    V. Anisimov, F. Aquino, S. Hirata, M. T. Hackler, T. Risthaus, M. Malagoli,
       A. Marenich, A. Otero-de-la-Roza, J. Mullin, P. Nichols, R. Peverati,
     J. Pittner, Y. Zhao, P.-D. Fan, A. Fonari, M. Williamson, R. J. Harrison,
       J. R. Rehr, M. Dupuis, D. Silverstein, D. M. A. Smith, J. Nieplocha,
        V. Tipparaju, M. Krishnan, B. E. Van Kuiken, A. Vazquez-Mayagoitia,
        L. Jensen, M. Swart, Q. Wu, T. Van Voorhis, A. A. Auer, M. Nooijen,
      L. D. Crosby, E. Brown, G. Cisneros, G. I. Fann, H. Fruchtl, J. Garza,
        K. Hirao, R. A. Kendall, J. A. Nichols, K. Tsemekhman, K. Wolinski,
     J. Anchell, D. E. Bernholdt, P. Borowski, T. Clark, D. Clerc, H. Dachsel,
   M. J. O. Deegan, K. Dyall, D. Elwood, E. Glendening, M. Gutowski, A. C. Hess,
         J. Jaffe, B. G. Johnson, J. Ju, R. Kobayashi, R. Kutteh, Z. Lin,
   R. Littlefield, X. Long, B. Meng, T. Nakajima, S. Niu, L. Pollack, M. Rosing,
   K. Glaesemann, G. Sandrone, M. Stave, H. Taylor, G. Thomas, J. H. van Lenthe,
                               A. T. Wong, Z. Zhang.

 Total times  cpu:      458.8s     wall:      460.2s
