# Supplementary material for: Reference-free NOE NMR analysis
Source: Chem Sci. 2020 Aug 31;11(36):9930–6. doi: 10.1039/d0sc02970j (PMC8162118; doi:10.1039/d0sc02970j)
Supplement: SC-011-D0SC02970J-s002 [file SC-011-D0SC02970J-s002.piz › artemisinin_structures/artemisin_RRSRSRS/artemisin_RRSRSRS_b36312.out]

 argument  1 = artemisin_SSSRRRR/artemisin_SSSRRRR_b36312.nw
  Warning: test file already existed: ./molecule.dir_check_s.5
                                         
                                         


              Northwest Computational Chemistry Package (NWChem) 6.6
              ------------------------------------------------------


                    Environmental Molecular Sciences Laboratory
                       Pacific Northwest National Laboratory
                                Richland, WA 99352

                              Copyright (c) 1994-2015
                       Pacific Northwest National Laboratory
                            Battelle Memorial Institute

             NWChem is an open-source computational chemistry package
                        distributed under the terms of the
                      Educational Community License (ECL) 2.0
             A copy of the license is included with this distribution
                              in the LICENSE.TXT file

                                  ACKNOWLEDGMENT
                                  --------------

            This software and its documentation were developed at the
            EMSL at Pacific Northwest National Laboratory, a multiprogram
            national laboratory, operated for the U.S. Department of Energy
            by Battelle under Contract Number DE-AC05-76RL01830. Support
            for this work was provided by the Department of Energy Office
            of Biological and Environmental Research, Office of Basic
            Energy Sciences, and the Office of Advanced Scientific Computing.


           Job information
           ---------------

    hostname        = nmrserver1
    program         = /home/software/NWChem/bin/nwchem
    date            = Sun Jul 23 20:14:49 2017

    compiled        = Mon_Dec_26_22:57:25_2016
    source          = /home/software/src/nwchem-6.6
    nwchem branch   = 6.6
    nwchem revision = 27746
    ga revision     = 10594
    input           = artemisin_SSSRRRR/artemisin_SSSRRRR_b36312.nw
    prefix          = molecule.
    data base       = ./molecule.db
    status          = startup
    nproc           =        6
    time left       =     -1s


           Memory information
           ------------------

    heap     =   13107200 doubles =    100.0 Mbytes
    stack    =   13107197 doubles =    100.0 Mbytes
    global   =   26214400 doubles =    200.0 Mbytes (distinct from heap & stack)
    total    =   52428797 doubles =    400.0 Mbytes
    verify   = yes
    hardfail = no 


           Directory information
           ---------------------

  0 permanent = .
  0 scratch   = .


                                NWChem Input Module
                                -------------------


                                     molecule
                                     --------

 Scaling coordinates for geometry "geometry" by  1.889725989
 (inverse scale =  0.529177249)

 C1  symmetry detected

          ------
          auto-z
          ------


                             Geometry "geometry" -> ""
                             -------------------------

 Output coordinates in angstroms (scale by  1.889725989 to convert to a.u.)

  No.       Tag          Charge          X              Y              Z
 ---- ---------------- ---------- -------------- -------------- --------------
    1 C                    6.0000     1.23291444     0.00107522    -0.65368889
    2 O                    8.0000     2.13213474    -0.94796537    -0.07135246
    3 C                    6.0000     1.72935269    -2.24926980    -0.13775957
    4 C                    6.0000     0.21883597    -2.45954728    -0.34076206
    5 C                    6.0000    -0.48908541    -1.42831040     0.56239566
    6 C                    6.0000    -0.15400582     0.00091429     0.06690873
    7 C                    6.0000    -1.99026207    -1.62848767     0.83471099
    8 C                    6.0000    -2.90455080    -1.07056670    -0.24730997
    9 C                    6.0000    -2.65117061     0.41928492    -0.52670277
   10 C                    6.0000    -1.17237636     0.60609299    -0.93199958
   11 C                    6.0000    -0.82486177     2.05661598    -1.35039635
   12 C                    6.0000     0.02447333     2.90147381    -0.38193477
   13 C                    6.0000     1.29897432     2.20930766     0.16785049
   14 O                    8.0000     1.83700235     1.29224491    -0.78007079
   15 C                    6.0000     2.37633172     3.25031619     0.46284632
   16 O                    8.0000     2.53710791    -3.16453751    -0.02880087
   17 C                    6.0000    -0.14499224    -3.90915353    -0.01574498
   18 C                    6.0000    -3.13798255     1.30898507     0.62064311
   19 O                    8.0000     1.05232906     1.52484644     1.39834826
   20 O                    8.0000    -0.20581811     0.81285689     1.25651850
   21 H                    1.0000     1.10989713    -0.32702227    -1.69427200
   22 H                    1.0000    -0.01404060    -2.28981064    -1.39858848
   23 H                    1.0000    -0.02394890    -1.54403540     1.55608847
   24 H                    1.0000    -2.23447458    -1.13205240     1.78288512
   25 H                    1.0000    -2.22790362    -2.68249572     1.00668793
   26 H                    1.0000    -3.95061190    -1.22169857     0.04550866
   27 H                    1.0000    -2.75611054    -1.64439064    -1.17104070
   28 H                    1.0000    -3.26549967     0.68619949    -1.39840908
   29 H                    1.0000    -1.08773684     0.01733295    -1.85995866
   30 H                    1.0000    -1.73419434     2.61208162    -1.61033351
   31 H                    1.0000    -0.26174196     1.99556463    -2.29299376
   32 H                    1.0000    -0.60029360     3.24892052     0.45001906
   33 H                    1.0000     0.31550900     3.79915206    -0.94347669
   34 H                    1.0000     3.27311099     2.76875104     0.87048528
   35 H                    1.0000     2.68121229     3.78005960    -0.44592402
   36 H                    1.0000     2.03310076     3.97771562     1.20621587
   37 H                    1.0000     0.47764339    -4.60789856    -0.58571313
   38 H                    1.0000     0.00108263    -4.12854900     1.04748106
   39 H                    1.0000    -1.18502752    -4.12575069    -0.27803325
   40 H                    1.0000    -2.62446483     1.11078387     1.56370069
   41 H                    1.0000    -3.00956712     2.36918204     0.38354351
   42 H                    1.0000    -4.20755682     1.14601292     0.79464832

      Atomic Mass 
      ----------- 

      C                 12.000000
      O                 15.994910
      H                  1.007825


 Effective nuclear repulsion energy (a.u.)    1853.7879602819

            Nuclear Dipole moment (a.u.) 
            ----------------------------
        X                 Y               Z
 ---------------- ---------------- ----------------
    -0.0000000000    -0.0000000000     0.0000000000


                                Z-matrix (autoz)
                                -------- 

 Units are Angstrom for bonds and degrees for angles

      Type          Name      I     J     K     L     M      Value
      ----------- --------  ----- ----- ----- ----- ----- ----------
    1 Stretch                  1     2                       1.43122
    2 Stretch                  1     6                       1.56295
    3 Stretch                  1    14                       1.43109
    4 Stretch                  1    21                       1.09800
    5 Stretch                  2     3                       1.36383
    6 Stretch                  3     4                       1.53853
    7 Stretch                  3    16                       1.22558
    8 Stretch                  4     5                       1.54282
    9 Stretch                  4    17                       1.52950
   10 Stretch                  4    22                       1.09638
   11 Stretch                  5     6                       1.54934
   12 Stretch                  5     7                       1.53875
   13 Stretch                  5    23                       1.10325
   14 Stretch                  6    10                       1.54956
   15 Stretch                  6    20                       1.44122
   16 Stretch                  7     8                       1.52249
   17 Stretch                  7    24                       1.09778
   18 Stretch                  7    25                       1.09407
   19 Stretch                  8     9                       1.53685
   20 Stretch                  8    26                       1.09673
   21 Stretch                  8    27                       1.09754
   22 Stretch                  9    10                       1.54467
   23 Stretch                  9    18                       1.53132
   24 Stretch                  9    28                       1.09933
   25 Stretch                 10    11                       1.54914
   26 Stretch                 10    29                       1.10223
   27 Stretch                 11    12                       1.54048
   28 Stretch                 11    30                       1.09681
   29 Stretch                 11    31                       1.09969
   30 Stretch                 12    13                       1.55104
   31 Stretch                 12    32                       1.09690
   32 Stretch                 12    33                       1.09812
   33 Stretch                 13    14                       1.42444
   34 Stretch                 13    15                       1.52690
   35 Stretch                 13    19                       1.42949
   36 Stretch                 15    34                       1.09649
   37 Stretch                 15    35                       1.09519
   38 Stretch                 15    36                       1.09522
   39 Stretch                 17    37                       1.09580
   40 Stretch                 17    38                       1.09541
   41 Stretch                 17    39                       1.09425
   42 Stretch                 18    40                       1.09194
   43 Stretch                 18    41                       1.09395
   44 Stretch                 18    42                       1.09582
   45 Stretch                 19    20                       1.45258
   46 Bend                     1     2     3               115.29842
   47 Bend                     1     6     5               109.84366
   48 Bend                     1     6    10               106.61448
   49 Bend                     1     6    20               114.35591
   50 Bend                     1    14    13               111.26318
   51 Bend                     2     1     6               111.70741
   52 Bend                     2     1    14               111.65319
   53 Bend                     2     1    21               104.94279
   54 Bend                     2     3     4               115.26374
   55 Bend                     2     3    16               120.90312
   56 Bend                     3     4     5               106.37355
   57 Bend                     3     4    17               109.57491
   58 Bend                     3     4    22               108.34178
   59 Bend                     4     3    16               123.83050
   60 Bend                     4     5     6               109.27734
   61 Bend                     4     5     7               117.66416
   62 Bend                     4     5    23               105.28942
   63 Bend                     4    17    37               111.01789
   64 Bend                     4    17    38               111.36816
   65 Bend                     4    17    39               111.26950
   66 Bend                     5     4    17               113.57519
   67 Bend                     5     4    22               111.33795
   68 Bend                     5     6    10               115.10600
   69 Bend                     5     6    20               104.35605
   70 Bend                     5     7     8               114.35656
   71 Bend                     5     7    24               108.12266
   72 Bend                     5     7    25               111.41071
   73 Bend                     6     1    14               114.54359
   74 Bend                     6     1    21               109.72415
   75 Bend                     6     5     7               112.80473
   76 Bend                     6     5    23               107.07517
   77 Bend                     6    10     9               114.38071
   78 Bend                     6    10    11               113.10172
   79 Bend                     6    10    29               106.47749
   80 Bend                     6    20    19               109.00172
   81 Bend                     7     5    23               103.78423
   82 Bend                     7     8     9               112.67099
   83 Bend                     7     8    26               109.42238
   84 Bend                     7     8    27               108.98587
   85 Bend                     8     7    24               108.33244
   86 Bend                     8     7    25               109.53064
   87 Bend                     8     9    10               108.83099
   88 Bend                     8     9    18               112.00013
   89 Bend                     8     9    28               106.70200
   90 Bend                     9     8    26               109.83890
   91 Bend                     9     8    27               109.36194
   92 Bend                     9    10    11               113.50724
   93 Bend                     9    10    29               103.28619
   94 Bend                     9    18    40               113.08704
   95 Bend                     9    18    41               111.30708
   96 Bend                     9    18    42               110.05084
   97 Bend                    10     6    20               106.76504
   98 Bend                    10     9    18               115.51026
   99 Bend                    10     9    28               107.31185
  100 Bend                    10    11    12               117.86644
  101 Bend                    10    11    30               110.62329
  102 Bend                    10    11    31               107.12095
  103 Bend                    11    10    29               104.80574
  104 Bend                    11    12    13               115.54004
  105 Bend                    11    12    32               109.66444
  106 Bend                    11    12    33               105.84119
  107 Bend                    12    11    30               109.16841
  108 Bend                    12    11    31               106.67770
  109 Bend                    12    13    14               111.21017
  110 Bend                    12    13    15               110.12180
  111 Bend                    12    13    19               112.14908
  112 Bend                    13    12    32               109.90932
  113 Bend                    13    12    33               109.16488
  114 Bend                    13    15    34               110.45482
  115 Bend                    13    15    35               111.46204
  116 Bend                    13    15    36               111.27330
  117 Bend                    13    19    20               107.46311
  118 Bend                    14     1    21               103.48547
  119 Bend                    14    13    15               107.51729
  120 Bend                    14    13    19               109.25293
  121 Bend                    15    13    19               106.37263
  122 Bend                    17     4    22               107.53157
  123 Bend                    18     9    28               105.98575
  124 Bend                    24     7    25               104.57047
  125 Bend                    26     8    27               106.35950
  126 Bend                    30    11    31               104.44908
  127 Bend                    32    12    33               106.25244
  128 Bend                    34    15    35               107.05223
  129 Bend                    34    15    36               107.19751
  130 Bend                    35    15    36               109.21987
  131 Bend                    37    17    38               107.54000
  132 Bend                    37    17    39               106.80739
  133 Bend                    38    17    39               108.64808
  134 Bend                    40    18    41               107.93228
  135 Bend                    40    18    42               107.15037
  136 Bend                    41    18    42               107.04506
  137 Torsion                  1     2     3     4         -21.20032
  138 Torsion                  1     2     3    16         159.36859
  139 Torsion                  1     6     5     4         -27.28914
  140 Torsion                  1     6     5     7        -160.18211
  141 Torsion                  1     6     5    23          86.26850
  142 Torsion                  1     6    10     9         167.61516
  143 Torsion                  1     6    10    11         -60.36223
  144 Torsion                  1     6    10    29          54.21337
  145 Torsion                  1     6    20    19           5.13081
  146 Torsion                  1    14    13    12         -87.08846
  147 Torsion                  1    14    13    15         152.28444
  148 Torsion                  1    14    13    19          37.23860
  149 Torsion                  2     1     6     5         -33.17365
  150 Torsion                  2     1     6    10        -158.51275
  151 Torsion                  2     1     6    20          83.74466
  152 Torsion                  2     1    14    13        -107.44298
  153 Torsion                  2     3     4     5         -41.37864
  154 Torsion                  2     3     4    17        -164.53367
  155 Torsion                  2     3     4    22          78.42012
  156 Torsion                  3     2     1     6          61.73487
  157 Torsion                  3     2     1    14        -168.54177
  158 Torsion                  3     2     1    21         -57.09497
  159 Torsion                  3     4     5     6          64.54286
  160 Torsion                  3     4     5     7        -165.14460
  161 Torsion                  3     4     5    23         -50.17136
  162 Torsion                  3     4    17    37         -53.57451
  163 Torsion                  3     4    17    38          66.22798
  164 Torsion                  3     4    17    39        -172.38884
  165 Torsion                  4     5     6    10          93.02835
  166 Torsion                  4     5     6    20        -150.30923
  167 Torsion                  4     5     7     8         -83.80830
  168 Torsion                  4     5     7    24         155.43150
  169 Torsion                  4     5     7    25          41.05965
  170 Torsion                  5     4     3    16         138.03372
  171 Torsion                  5     4    17    37        -172.36489
  172 Torsion                  5     4    17    38         -52.56241
  173 Torsion                  5     4    17    39          68.82077
  174 Torsion                  5     6     1    14        -161.37232
  175 Torsion                  5     6     1    21          82.77486
  176 Torsion                  5     6    10     9          45.54098
  177 Torsion                  5     6    10    11         177.56358
  178 Torsion                  5     6    10    29         -67.86082
  179 Torsion                  5     6    20    19         125.16319
  180 Torsion                  5     7     8     9         -55.33746
  181 Torsion                  5     7     8    26        -177.83558
  182 Torsion                  5     7     8    27          66.24210
  183 Torsion                  6     1    14    13          20.78307
  184 Torsion                  6     5     4    17        -174.84566
  185 Torsion                  6     5     4    22         -53.29054
  186 Torsion                  6     5     7     8          44.85709
  187 Torsion                  6     5     7    24         -75.90311
  188 Torsion                  6     5     7    25         169.72504
  189 Torsion                  6    10     9     8         -52.84343
  190 Torsion                  6    10     9    18          74.11871
  191 Torsion                  6    10     9    28        -167.95307
  192 Torsion                  6    10    11    12         -25.02418
  193 Torsion                  6    10    11    30        -151.59572
  194 Torsion                  6    10    11    31          95.14489
  195 Torsion                  6    20    19    13          52.85015
  196 Torsion                  7     5     4    17         -44.53312
  197 Torsion                  7     5     4    22          77.02200
  198 Torsion                  7     5     6    10         -39.86461
  199 Torsion                  7     5     6    20          76.79781
  200 Torsion                  7     8     9    10          57.55565
  201 Torsion                  7     8     9    18         -71.38763
  202 Torsion                  7     8     9    28         173.05976
  203 Torsion                  8     7     5    23         160.39587
  204 Torsion                  8     9    10    11         175.32847
  205 Torsion                  8     9    10    29          62.43348
  206 Torsion                  8     9    18    40          61.85498
  207 Torsion                  8     9    18    41        -176.44238
  208 Torsion                  8     9    18    42         -57.93446
  209 Torsion                  9     8     7    24          65.30639
  210 Torsion                  9     8     7    25         178.80557
  211 Torsion                  9    10     6    20         -69.74434
  212 Torsion                  9    10    11    12         107.42565
  213 Torsion                  9    10    11    30         -19.14589
  214 Torsion                  9    10    11    31        -132.40528
  215 Torsion                 10     6     1    14          73.28858
  216 Torsion                 10     6     1    21         -42.56423
  217 Torsion                 10     6     5    23        -153.41400
  218 Torsion                 10     6    20    19        -112.52580
  219 Torsion                 10     9     8    26         179.81949
  220 Torsion                 10     9     8    27         -63.81029
  221 Torsion                 10     9    18    40         -63.49250
  222 Torsion                 10     9    18    41          58.21014
  223 Torsion                 10     9    18    42         176.71806
  224 Torsion                 10    11    12    13          48.28548
  225 Torsion                 10    11    12    32         -76.57223
  226 Torsion                 10    11    12    33         169.20198
  227 Torsion                 11    10     6    20          62.27827
  228 Torsion                 11    10     9    18         -57.70939
  229 Torsion                 11    10     9    28          60.21884
  230 Torsion                 11    12    13    14          31.24148
  231 Torsion                 11    12    13    15         150.32186
  232 Torsion                 11    12    13    19         -91.43187
  233 Torsion                 12    11    10    29        -140.60015
  234 Torsion                 12    13    15    34         178.88954
  235 Torsion                 12    13    15    35         -62.23329
  236 Torsion                 12    13    15    36          59.95178
  237 Torsion                 12    13    19    20          43.51375
  238 Torsion                 13    12    11    30         175.55777
  239 Torsion                 13    12    11    31         -72.11418
  240 Torsion                 13    14     1    21         140.19219
  241 Torsion                 14     1     6    20         -44.45401
  242 Torsion                 14    13    12    32         155.97240
  243 Torsion                 14    13    12    33         -87.85988
  244 Torsion                 14    13    15    34         -59.79930
  245 Torsion                 14    13    15    35          59.07788
  246 Torsion                 14    13    15    36        -178.73705
  247 Torsion                 14    13    19    20         -80.26099
  248 Torsion                 15    13    12    32         -84.94722
  249 Torsion                 15    13    12    33          31.22050
  250 Torsion                 15    13    19    20         163.95910
  251 Torsion                 16     3     4    17          14.87869
  252 Torsion                 16     3     4    22        -102.16752
  253 Torsion                 17     4     5    23          70.44012
  254 Torsion                 18     9     8    26          50.87621
  255 Torsion                 18     9     8    27         167.24643
  256 Torsion                 18     9    10    29        -170.60438
  257 Torsion                 19    13    12    32          33.29905
  258 Torsion                 19    13    12    33         149.46677
  259 Torsion                 19    13    15    34          57.14470
  260 Torsion                 19    13    15    35         176.02187
  261 Torsion                 19    13    15    36         -61.79306
  262 Torsion                 20     6     1    21        -160.30683
  263 Torsion                 20     6     5    23         -36.75158
  264 Torsion                 20     6    10    29         176.85386
  265 Torsion                 22     4     5    23        -168.00476
  266 Torsion                 22     4    17    37          63.97982
  267 Torsion                 22     4    17    38        -176.21769
  268 Torsion                 22     4    17    39         -54.83451
  269 Torsion                 23     5     7    24          39.63568
  270 Torsion                 23     5     7    25         -74.73617
  271 Torsion                 24     7     8    26         -57.19172
  272 Torsion                 24     7     8    27        -173.11404
  273 Torsion                 25     7     8    26          56.30745
  274 Torsion                 25     7     8    27         -59.61487
  275 Torsion                 26     8     9    28         -64.67640
  276 Torsion                 27     8     9    28          51.69382
  277 Torsion                 28     9    10    29         -52.67616
  278 Torsion                 28     9    18    40         177.84266
  279 Torsion                 28     9    18    41         -60.45470
  280 Torsion                 28     9    18    42          58.05322
  281 Torsion                 29    10    11    30          92.82832
  282 Torsion                 29    10    11    31         -20.43108
  283 Torsion                 30    11    12    32          50.70007
  284 Torsion                 30    11    12    33         -63.52572
  285 Torsion                 31    11    12    32         163.02811
  286 Torsion                 31    11    12    33          48.80232


            XYZ format geometry
            -------------------
    42
 geometry
 C                     1.23291444     0.00107522    -0.65368889
 O                     2.13213474    -0.94796537    -0.07135246
 C                     1.72935269    -2.24926980    -0.13775957
 C                     0.21883597    -2.45954728    -0.34076206
 C                    -0.48908541    -1.42831040     0.56239566
 C                    -0.15400582     0.00091429     0.06690873
 C                    -1.99026207    -1.62848767     0.83471099
 C                    -2.90455080    -1.07056670    -0.24730997
 C                    -2.65117061     0.41928492    -0.52670277
 C                    -1.17237636     0.60609299    -0.93199958
 C                    -0.82486177     2.05661598    -1.35039635
 C                     0.02447333     2.90147381    -0.38193477
 C                     1.29897432     2.20930766     0.16785049
 O                     1.83700235     1.29224491    -0.78007079
 C                     2.37633172     3.25031619     0.46284632
 O                     2.53710791    -3.16453751    -0.02880087
 C                    -0.14499224    -3.90915353    -0.01574498
 C                    -3.13798255     1.30898507     0.62064311
 O                     1.05232906     1.52484644     1.39834826
 O                    -0.20581811     0.81285689     1.25651850
 H                     1.10989713    -0.32702227    -1.69427200
 H                    -0.01404060    -2.28981064    -1.39858848
 H                    -0.02394890    -1.54403540     1.55608847
 H                    -2.23447458    -1.13205240     1.78288512
 H                    -2.22790362    -2.68249572     1.00668793
 H                    -3.95061190    -1.22169857     0.04550866
 H                    -2.75611054    -1.64439064    -1.17104070
 H                    -3.26549967     0.68619949    -1.39840908
 H                    -1.08773684     0.01733295    -1.85995866
 H                    -1.73419434     2.61208162    -1.61033351
 H                    -0.26174196     1.99556463    -2.29299376
 H                    -0.60029360     3.24892052     0.45001906
 H                     0.31550900     3.79915206    -0.94347669
 H                     3.27311099     2.76875104     0.87048528
 H                     2.68121229     3.78005960    -0.44592402
 H                     2.03310076     3.97771562     1.20621587
 H                     0.47764339    -4.60789856    -0.58571313
 H                     0.00108263    -4.12854900     1.04748106
 H                    -1.18502752    -4.12575069    -0.27803325
 H                    -2.62446483     1.11078387     1.56370069
 H                    -3.00956712     2.36918204     0.38354351
 H                    -4.20755682     1.14601292     0.79464832

 ==============================================================================
                                internuclear distances
 ------------------------------------------------------------------------------
       center one      |      center two      | atomic units |  angstroms
 ------------------------------------------------------------------------------
    2 O                |   1 C                |     2.70461  |     1.43122
    3 C                |   2 O                |     2.57727  |     1.36383
    4 C                |   3 C                |     2.90741  |     1.53853
    5 C                |   4 C                |     2.91551  |     1.54282
    6 C                |   1 C                |     2.95354  |     1.56295
    6 C                |   5 C                |     2.92784  |     1.54934
    7 C                |   5 C                |     2.90782  |     1.53875
    8 C                |   7 C                |     2.87708  |     1.52249
    9 C                |   8 C                |     2.90423  |     1.53685
   10 C                |   6 C                |     2.92824  |     1.54956
   10 C                |   9 C                |     2.91900  |     1.54467
   11 C                |  10 C                |     2.92745  |     1.54914
   12 C                |  11 C                |     2.91108  |     1.54048
   13 C                |  12 C                |     2.93103  |     1.55104
   14 O                |   1 C                |     2.70436  |     1.43109
   14 O                |  13 C                |     2.69180  |     1.42444
   15 C                |  13 C                |     2.88542  |     1.52690
   16 O                |   3 C                |     2.31602  |     1.22558
   17 C                |   4 C                |     2.89033  |     1.52950
   18 C                |   9 C                |     2.89378  |     1.53132
   19 O                |  13 C                |     2.70135  |     1.42949
   20 O                |   6 C                |     2.72351  |     1.44122
   21 H                |   1 C                |     2.07491  |     1.09800
   22 H                |   4 C                |     2.07185  |     1.09638
   23 H                |   5 C                |     2.08485  |     1.10325
   24 H                |   7 C                |     2.07450  |     1.09778
   25 H                |   7 C                |     2.06749  |     1.09407
   26 H                |   8 C                |     2.07253  |     1.09673
   27 H                |   8 C                |     2.07404  |     1.09754
   28 H                |   9 C                |     2.07742  |     1.09933
   29 H                |  10 C                |     2.08291  |     1.10223
   30 H                |  11 C                |     2.07267  |     1.09681
   31 H                |  11 C                |     2.07812  |     1.09969
   32 H                |  12 C                |     2.07285  |     1.09690
   33 H                |  12 C                |     2.07514  |     1.09812
   34 H                |  15 C                |     2.07206  |     1.09649
   35 H                |  15 C                |     2.06961  |     1.09519
   36 H                |  15 C                |     2.06967  |     1.09522
   37 H                |  17 C                |     2.07077  |     1.09580
   38 H                |  17 C                |     2.07002  |     1.09541
   39 H                |  17 C                |     2.06783  |     1.09425
   40 H                |  18 C                |     2.06348  |     1.09194
   41 H                |  18 C                |     2.06726  |     1.09395
   42 H                |  18 C                |     2.07080  |     1.09582
 ------------------------------------------------------------------------------
                         number of included internuclear distances:         44
 ==============================================================================


 ==============================================================================
                                 internuclear angles
 ------------------------------------------------------------------------------
        center 1       |       center 2       |       center 3       |  degrees
 ------------------------------------------------------------------------------
    2 O                |   1 C                |   6 C                |   111.71
    2 O                |   1 C                |  14 O                |   111.65
    2 O                |   1 C                |  21 H                |   104.94
    6 C                |   1 C                |  14 O                |   114.54
    6 C                |   1 C                |  21 H                |   109.72
   14 O                |   1 C                |  21 H                |   103.49
    1 C                |   2 O                |   3 C                |   115.30
    2 O                |   3 C                |   4 C                |   115.26
    2 O                |   3 C                |  16 O                |   120.90
    4 C                |   3 C                |  16 O                |   123.83
    3 C                |   4 C                |   5 C                |   106.37
    3 C                |   4 C                |  17 C                |   109.57
    3 C                |   4 C                |  22 H                |   108.34
    5 C                |   4 C                |  17 C                |   113.58
    5 C                |   4 C                |  22 H                |   111.34
   17 C                |   4 C                |  22 H                |   107.53
    4 C                |   5 C                |   6 C                |   109.28
    4 C                |   5 C                |   7 C                |   117.66
    4 C                |   5 C                |  23 H                |   105.29
    6 C                |   5 C                |   7 C                |   112.80
    6 C                |   5 C                |  23 H                |   107.08
    7 C                |   5 C                |  23 H                |   103.78
    1 C                |   6 C                |   5 C                |   109.84
    1 C                |   6 C                |  10 C                |   106.61
    1 C                |   6 C                |  20 O                |   114.36
    5 C                |   6 C                |  10 C                |   115.11
    5 C                |   6 C                |  20 O                |   104.36
   10 C                |   6 C                |  20 O                |   106.77
    5 C                |   7 C                |   8 C                |   114.36
    5 C                |   7 C                |  24 H                |   108.12
    5 C                |   7 C                |  25 H                |   111.41
    8 C                |   7 C                |  24 H                |   108.33
    8 C                |   7 C                |  25 H                |   109.53
   24 H                |   7 C                |  25 H                |   104.57
    7 C                |   8 C                |   9 C                |   112.67
    7 C                |   8 C                |  26 H                |   109.42
    7 C                |   8 C                |  27 H                |   108.99
    9 C                |   8 C                |  26 H                |   109.84
    9 C                |   8 C                |  27 H                |   109.36
   26 H                |   8 C                |  27 H                |   106.36
    8 C                |   9 C                |  10 C                |   108.83
    8 C                |   9 C                |  18 C                |   112.00
    8 C                |   9 C                |  28 H                |   106.70
   10 C                |   9 C                |  18 C                |   115.51
   10 C                |   9 C                |  28 H                |   107.31
   18 C                |   9 C                |  28 H                |   105.99
    6 C                |  10 C                |   9 C                |   114.38
    6 C                |  10 C                |  11 C                |   113.10
    6 C                |  10 C                |  29 H                |   106.48
    9 C                |  10 C                |  11 C                |   113.51
    9 C                |  10 C                |  29 H                |   103.29
   11 C                |  10 C                |  29 H                |   104.81
   10 C                |  11 C                |  12 C                |   117.87
   10 C                |  11 C                |  30 H                |   110.62
   10 C                |  11 C                |  31 H                |   107.12
   12 C                |  11 C                |  30 H                |   109.17
   12 C                |  11 C                |  31 H                |   106.68
   30 H                |  11 C                |  31 H                |   104.45
   11 C                |  12 C                |  13 C                |   115.54
   11 C                |  12 C                |  32 H                |   109.66
   11 C                |  12 C                |  33 H                |   105.84
   13 C                |  12 C                |  32 H                |   109.91
   13 C                |  12 C                |  33 H                |   109.16
   32 H                |  12 C                |  33 H                |   106.25
   12 C                |  13 C                |  14 O                |   111.21
   12 C                |  13 C                |  15 C                |   110.12
   12 C                |  13 C                |  19 O                |   112.15
   14 O                |  13 C                |  15 C                |   107.52
   14 O                |  13 C                |  19 O                |   109.25
   15 C                |  13 C                |  19 O                |   106.37
    1 C                |  14 O                |  13 C                |   111.26
   13 C                |  15 C                |  34 H                |   110.45
   13 C                |  15 C                |  35 H                |   111.46
   13 C                |  15 C                |  36 H                |   111.27
   34 H                |  15 C                |  35 H                |   107.05
   34 H                |  15 C                |  36 H                |   107.20
   35 H                |  15 C                |  36 H                |   109.22
    4 C                |  17 C                |  37 H                |   111.02
    4 C                |  17 C                |  38 H                |   111.37
    4 C                |  17 C                |  39 H                |   111.27
   37 H                |  17 C                |  38 H                |   107.54
   37 H                |  17 C                |  39 H                |   106.81
   38 H                |  17 C                |  39 H                |   108.65
    9 C                |  18 C                |  40 H                |   113.09
    9 C                |  18 C                |  41 H                |   111.31
    9 C                |  18 C                |  42 H                |   110.05
   40 H                |  18 C                |  41 H                |   107.93
   40 H                |  18 C                |  42 H                |   107.15
   41 H                |  18 C                |  42 H                |   107.05
 ------------------------------------------------------------------------------
                            number of included internuclear angles:         89
 ==============================================================================


 Summary of "ao basis" -> "" (cartesian)
 ------------------------------------------------------------------------------
       Tag                 Description            Shells   Functions and Types
 ---------------- ------------------------------  ------  ---------------------
 *                           6-31G*                   on all atoms 


                              NWChem Property Module
                              ----------------------


                                     molecule

  itol2e modified to match energy
  convergence criterion.

                                 NWChem DFT Module
                                 -----------------


                                     molecule


                      Basis "ao basis" -> "ao basis" (cartesian)
                      -----
  C (Carbon)
  ----------
            Exponent  Coefficients 
       -------------- ---------------------------------------------------------
  1 S  3.04752490E+03  0.001835
  1 S  4.57369510E+02  0.014037
  1 S  1.03948690E+02  0.068843
  1 S  2.92101550E+01  0.232184
  1 S  9.28666300E+00  0.467941
  1 S  3.16392700E+00  0.362312

  2 S  7.86827240E+00 -0.119332
  2 S  1.88128850E+00 -0.160854
  2 S  5.44249300E-01  1.143456

  3 P  7.86827240E+00  0.068999
  3 P  1.88128850E+00  0.316424
  3 P  5.44249300E-01  0.744308

  4 S  1.68714400E-01  1.000000

  5 P  1.68714400E-01  1.000000

  6 D  8.00000000E-01  1.000000

  O (Oxygen)
  ----------
            Exponent  Coefficients 
       -------------- ---------------------------------------------------------
  1 S  5.48467170E+03  0.001831
  1 S  8.25234950E+02  0.013950
  1 S  1.88046960E+02  0.068445
  1 S  5.29645000E+01  0.232714
  1 S  1.68975700E+01  0.470193
  1 S  5.79963530E+00  0.358521

  2 S  1.55396160E+01 -0.110778
  2 S  3.59993360E+00 -0.148026
  2 S  1.01376180E+00  1.130767

  3 P  1.55396160E+01  0.070874
  3 P  3.59993360E+00  0.339753
  3 P  1.01376180E+00  0.727159

  4 S  2.70005800E-01  1.000000

  5 P  2.70005800E-01  1.000000

  6 D  8.00000000E-01  1.000000

  H (Hydrogen)
  ------------
            Exponent  Coefficients 
       -------------- ---------------------------------------------------------
  1 S  1.87311370E+01  0.033495
  1 S  2.82539370E+00  0.234727
  1 S  6.40121700E-01  0.813757

  2 S  1.61277800E-01  1.000000


 Summary of "ao basis" -> "ao basis" (cartesian)
 ------------------------------------------------------------------------------
       Tag                 Description            Shells   Functions and Types
 ---------------- ------------------------------  ------  ---------------------
 C                           6-31G*                  6       15   3s2p1d
 O                           6-31G*                  6       15   3s2p1d
 H                           6-31G*                  2        2   2s


 Summary of "ao basis" -> "ao basis" (cartesian)
 ------------------------------------------------------------------------------
       Tag                 Description            Shells   Functions and Types
 ---------------- ------------------------------  ------  ---------------------
 C                           6-31G*                  6       15   3s2p1d
 O                           6-31G*                  6       15   3s2p1d
 H                           6-31G*                  2        2   2s


  Caching 1-el integrals 
  itol2e modified to match energy
  convergence criterion.

            General Information
            -------------------
          SCF calculation type: DFT
          Wavefunction type:  closed shell.
          No. of atoms     :    42
          No. of electrons :   152
           Alpha electrons :    76
            Beta electrons :    76
          Charge           :     0
          Spin multiplicity:     1
          Use of symmetry is: off; symmetry adaption is: off
          Maximum number of iterations:  30
          AO basis - number of functions:   344
                     number of shells:   164
          Convergence on energy requested: 1.00D-07
          Convergence on density requested: 1.00D-05
          Convergence on gradient requested: 5.00D-04

              XC Information
              --------------
                         B3LYP Method XC Potential
                     Hartree-Fock (Exact) Exchange  0.200          
                        Slater Exchange Functional  0.800 local    
                    Becke 1988 Exchange Functional  0.720 non-local
              Lee-Yang-Parr Correlation Functional  0.810          
                  VWN I RPA Correlation Functional  0.190 local    

             Grid Information
             ----------------
          Grid used for XC integration:  fine      
          Radial quadrature: Mura-Knowles        
          Angular quadrature: Lebedev. 
          Tag              B.-S. Rad. Rad. Pts. Rad. Cut. Ang. Pts.
          ---              ---------- --------- --------- ---------
          C                   0.70       70          15.0       590
          O                   0.60       70          13.0       590
          H                   0.35       60          14.0       590
          Grid pruning is: on 
          Number of quadrature shells:  2720
          Spatial weights used:  Erf1

          Convergence Information
          -----------------------
          Convergence aids based upon iterative change in 
          total energy or number of iterations. 
          Levelshifting, if invoked, occurs when the 
          HOMO/LUMO gap drops below (HL_TOL): 1.00D-02
          DIIS, if invoked, will attempt to extrapolate 
          using up to (NFOCK): 10 stored Fock matrices.

                    Damping( 0%)  Levelshifting(0.5)       DIIS
                  --------------- ------------------- ---------------
          dE  on:    start            ASAP                start   
          dE off:    2 iters         30 iters            30 iters 


      Screening Tolerance Information
      -------------------------------
          Density screening/tol_rho: 1.00D-11
          AO Gaussian exp screening on grid/accAOfunc:  16
          CD Gaussian exp screening on grid/accCDfunc:  20
          XC Gaussian exp screening on grid/accXCfunc:  20
          Schwarz screening/accCoul: 1.00D-08


      Superposition of Atomic Density Guess
      -------------------------------------

 Sum of atomic energies:        -949.63668925

      Non-variational initial energy
      ------------------------------

 Total energy =    -962.366716
 1-e energy   =   -4981.712106
 2-e energy   =    2165.557430
 HOMO         =      -0.273925
 LUMO         =       0.007297

   Time after variat. SCF:      7.1
   Time prior to 1st pass:      7.1

 Grid_pts file          = ./molecule.gridpts.0
 Record size in doubles =  12289        No. of grid_pts per rec  =   3070
 Max. records in memory =     97        Max. recs in file   =     21248


           Memory utilization after 1st SCF pass: 
           Heap Space remaining (MW):       11.89            11893136
          Stack Space remaining (MW):       13.10            13103364

   convergence    iter        energy       DeltaE   RMS-Dens  Diis-err    time
 ---------------- ----- ----------------- --------- --------- ---------  ------
 d= 0,ls=0.0,diis     1   -960.4542974033 -2.81D+03  9.26D-03  3.98D+00    49.6
 d= 0,ls=0.0,diis     2   -959.8867958632  5.68D-01  7.10D-03  9.85D+00    88.4
 d= 0,ls=0.0,diis     3   -960.7884810437 -9.02D-01  2.13D-03  8.01D-01   126.6
 d= 0,ls=0.0,diis     4   -960.8439798167 -5.55D-02  9.63D-04  2.37D-01   164.8
 d= 0,ls=0.0,diis     5   -960.8650381462 -2.11D-02  2.46D-04  1.15D-02   203.1
  Resetting Diis
 d= 0,ls=0.0,diis     6   -960.8660016049 -9.63D-04  9.12D-05  9.17D-04   246.1
 d= 0,ls=0.0,diis     7   -960.8660986688 -9.71D-05  4.83D-05  6.88D-05   289.3
 d= 0,ls=0.0,diis     8   -960.8660865463  1.21D-05  2.88D-05  1.87D-04   332.3
 d= 0,ls=0.0,diis     9   -960.8661062180 -1.97D-05  5.13D-06  5.74D-06   375.3
 d= 0,ls=0.0,diis    10   -960.8661067396 -5.22D-07  1.23D-06  3.29D-07   418.4
 d= 0,ls=0.0,diis    11   -960.8661067718 -3.22D-08  3.47D-07  2.48D-08   461.4


         Total DFT energy =     -960.866106771798
      One electron energy =    -4994.212601852598
           Coulomb energy =     2312.189373883757
    Exchange-Corr. energy =     -132.630839084832
 Nuclear repulsion energy =     1853.787960281875

 Numeric. integr. density =      151.999996186977

     Total iterative time =    454.3s


                       DFT Final Molecular Orbital Analysis
                       ------------------------------------

 Vector   20  Occ=2.000000D+00  E=-1.017540D+01
              MO Center= -3.1D+00,  1.3D+00,  6.2D-01, r^2= 2.8D-02
   Bfn.  Coefficient  Atom+Function         Bfn.  Coefficient  Atom+Function  
  ----- ------------  ---------------      ----- ------------  ---------------
   256      0.992920  18 C  s         

 Vector   21  Occ=2.000000D+00  E=-1.146421D+00
              MO Center=  7.1D-01,  1.1D+00,  8.3D-01, r^2= 1.7D+00
   Bfn.  Coefficient  Atom+Function         Bfn.  Coefficient  Atom+Function  
  ----- ------------  ---------------      ----- ------------  ---------------
   272      0.290320  19 O  s               276      0.284231  19 O  s         
   287      0.273183  20 O  s               291      0.252925  20 O  s         
   201      0.158686  14 O  s         

 Vector   22  Occ=2.000000D+00  E=-1.104952D+00
              MO Center=  1.8D+00, -9.7D-01, -4.0D-02, r^2= 2.2D+00
   Bfn.  Coefficient  Atom+Function         Bfn.  Coefficient  Atom+Function  
  ----- ------------  ---------------      ----- ------------  ---------------
    21      0.380161   2 O  s                17      0.355265   2 O  s         
    32      0.182085   3 C  s                16     -0.164579   2 O  s         

 Vector   23  Occ=2.000000D+00  E=-1.055673D+00
              MO Center=  1.6D+00,  5.8D-01, -3.1D-01, r^2= 3.4D+00
   Bfn.  Coefficient  Atom+Function         Bfn.  Coefficient  Atom+Function  
  ----- ------------  ---------------      ----- ------------  ---------------
   201      0.417504  14 O  s               197      0.367635  14 O  s         
   291     -0.174552  20 O  s               196     -0.171243  14 O  s         
   231     -0.151910  16 O  s               287     -0.151126  20 O  s         

 Vector   24  Occ=2.000000D+00  E=-1.011430D+00
              MO Center=  2.1D+00, -2.1D+00, -9.8D-02, r^2= 2.5D+00
   Bfn.  Coefficient  Atom+Function         Bfn.  Coefficient  Atom+Function  
  ----- ------------  ---------------      ----- ------------  ---------------
   231      0.382191  16 O  s               227      0.367610  16 O  s         
    21     -0.243589   2 O  s                17     -0.213649   2 O  s         
    34     -0.193426   3 C  py              226     -0.171205  16 O  s         

 Vector   25  Occ=2.000000D+00  E=-9.433871D-01
              MO Center=  4.6D-01,  9.4D-01,  7.7D-01, r^2= 2.5D+00
   Bfn.  Coefficient  Atom+Function         Bfn.  Coefficient  Atom+Function  
  ----- ------------  ---------------      ----- ------------  ---------------
   276      0.353082  19 O  s               291     -0.313492  20 O  s         
   272      0.298179  19 O  s               287     -0.252666  20 O  s         
    77     -0.172414   6 C  s         

 Vector   26  Occ=2.000000D+00  E=-8.533376D-01
              MO Center= -9.8D-01, -3.1D-01, -4.6D-02, r^2= 5.2D+00
   Bfn.  Coefficient  Atom+Function         Bfn.  Coefficient  Atom+Function  
  ----- ------------  ---------------      ----- ------------  ---------------
   291      0.173961  20 O  s                62     -0.155327   5 C  s         

 Vector   27  Occ=2.000000D+00  E=-8.201918D-01
              MO Center= -5.9D-01, -6.2D-01, -3.2D-01, r^2= 6.5D+00
   Bfn.  Coefficient  Atom+Function         Bfn.  Coefficient  Atom+Function  
  ----- ------------  ---------------      ----- ------------  ---------------
    47      0.202483   4 C  s                51      0.171625   4 C  s         
    62      0.156851   5 C  s         

 Vector   28  Occ=2.000000D+00  E=-7.969306D-01
              MO Center= -7.8D-01,  9.5D-01, -2.3D-01, r^2= 7.6D+00
   Bfn.  Coefficient  Atom+Function         Bfn.  Coefficient  Atom+Function  
  ----- ------------  ---------------      ----- ------------  ---------------
   167      0.187700  12 C  s               107     -0.161913   8 C  s         

 Vector   29  Occ=2.000000D+00  E=-7.743892D-01
              MO Center=  3.8D-01,  7.4D-01, -1.2D-01, r^2= 6.4D+00
   Bfn.  Coefficient  Atom+Function         Bfn.  Coefficient  Atom+Function  
  ----- ------------  ---------------      ----- ------------  ---------------
     2      0.190752   1 C  s               291     -0.180644  20 O  s         
   276      0.167743  19 O  s         

 Vector   30  Occ=2.000000D+00  E=-7.536763D-01
              MO Center= -4.2D-01, -9.2D-01,  6.2D-02, r^2= 8.1D+00
   Bfn.  Coefficient  Atom+Function         Bfn.  Coefficient  Atom+Function  
  ----- ------------  ---------------      ----- ------------  ---------------
   242      0.176662  17 C  s                47      0.154096   4 C  s         
   246      0.153855  17 C  s         

 Vector   31  Occ=2.000000D+00  E=-7.336075D-01
              MO Center= -3.4D-01,  1.3D+00,  4.2D-02, r^2= 8.7D+00
   Bfn.  Coefficient  Atom+Function         Bfn.  Coefficient  Atom+Function  
  ----- ------------  ---------------      ----- ------------  ---------------
   212      0.191137  15 C  s               216      0.174902  15 C  s         
    92     -0.168110   7 C  s         

 Vector   32  Occ=2.000000D+00  E=-6.993382D-01
              MO Center=  6.2D-01, -8.0D-02, -2.6D-01, r^2= 8.0D+00
   Bfn.  Coefficient  Atom+Function         Bfn.  Coefficient  Atom+Function  
  ----- ------------  ---------------      ----- ------------  ---------------
     2      0.224056   1 C  s                19      0.208562   2 O  py        
     6      0.194004   1 C  s         

 Vector   33  Occ=2.000000D+00  E=-6.936060D-01
              MO Center= -1.4D+00,  2.6D-01,  1.4D-01, r^2= 9.1D+00
   Bfn.  Coefficient  Atom+Function         Bfn.  Coefficient  Atom+Function  
  ----- ------------  ---------------      ----- ------------  ---------------
   257      0.239368  18 C  s               261      0.223290  18 C  s         

 Vector   34  Occ=2.000000D+00  E=-6.627531D-01
              MO Center= -7.7D-01, -8.6D-02, -7.4D-02, r^2= 9.1D+00
   Bfn.  Coefficient  Atom+Function         Bfn.  Coefficient  Atom+Function  
  ----- ------------  ---------------      ----- ------------  ---------------
   107      0.166866   8 C  s               111      0.157291   8 C  s         

 Vector   35  Occ=2.000000D+00  E=-6.551842D-01
              MO Center=  5.6D-01, -3.4D-01, -2.0D-02, r^2= 1.1D+01
   Bfn.  Coefficient  Atom+Function         Bfn.  Coefficient  Atom+Function  
  ----- ------------  ---------------      ----- ------------  ---------------
   242      0.192249  17 C  s               246      0.190261  17 C  s         
   212     -0.151831  15 C  s                81      0.150287   6 C  s         
   216     -0.150591  15 C  s         

 Vector   36  Occ=2.000000D+00  E=-6.173727D-01
              MO Center= -8.9D-01, -2.2D-01,  2.4D-02, r^2= 7.1D+00
   Bfn.  Coefficient  Atom+Function         Bfn.  Coefficient  Atom+Function  
  ----- ------------  ---------------      ----- ------------  ---------------
    19      0.177108   2 O  py              122      0.162374   9 C  s         
    62      0.151272   5 C  s         

 Vector   37  Occ=2.000000D+00  E=-6.006988D-01
              MO Center= -4.9D-01,  7.4D-01, -4.0D-01, r^2= 6.5D+00
   Bfn.  Coefficient  Atom+Function         Bfn.  Coefficient  Atom+Function  
  ----- ------------  ---------------      ----- ------------  ---------------
   156      0.190126  11 C  s               152      0.177444  11 C  s         

 Vector   38  Occ=2.000000D+00  E=-5.824119D-01
              MO Center=  7.5D-01, -5.9D-01, -2.4D-02, r^2= 7.5D+00
   Bfn.  Coefficient  Atom+Function         Bfn.  Coefficient  Atom+Function  
  ----- ------------  ---------------      ----- ------------  ---------------
    19      0.262461   2 O  py        

 Vector   39  Occ=2.000000D+00  E=-5.624117D-01
              MO Center=  6.6D-01,  8.7D-01,  1.6D-01, r^2= 4.7D+00
   Bfn.  Coefficient  Atom+Function         Bfn.  Coefficient  Atom+Function  
  ----- ------------  ---------------      ----- ------------  ---------------
   199      0.255943  14 O  py              185     -0.218404  13 C  pz        
   273     -0.166094  19 O  px              274     -0.163461  19 O  py        
   288      0.158901  20 O  px              290      0.154285  20 O  pz        

 Vector   40  Occ=2.000000D+00  E=-5.495384D-01
              MO Center= -9.2D-01, -3.6D-01, -6.1D-02, r^2= 7.0D+00
   Bfn.  Coefficient  Atom+Function         Bfn.  Coefficient  Atom+Function  
  ----- ------------  ---------------      ----- ------------  ---------------
    78      0.167289   6 C  px              126      0.160720   9 C  s         

 Vector   41  Occ=2.000000D+00  E=-5.319361D-01
              MO Center=  9.0D-01,  5.2D-01, -2.8D-01, r^2= 5.9D+00
   Bfn.  Coefficient  Atom+Function         Bfn.  Coefficient  Atom+Function  
  ----- ------------  ---------------      ----- ------------  ---------------
     5      0.252622   1 C  pz              301     -0.167691  21 H  s         
   291     -0.157554  20 O  s                20      0.155416   2 O  pz        

 Vector   42  Occ=2.000000D+00  E=-5.261195D-01
              MO Center= -4.7D-03,  1.0D-02,  9.4D-02, r^2= 7.7D+00
   Bfn.  Coefficient  Atom+Function         Bfn.  Coefficient  Atom+Function  
  ----- ------------  ---------------      ----- ------------  ---------------
   276      0.178967  19 O  s                64      0.162839   5 C  py        

 Vector   43  Occ=2.000000D+00  E=-5.166813D-01
              MO Center= -8.7D-02, -1.5D+00, -2.5D-01, r^2= 6.6D+00
   Bfn.  Coefficient  Atom+Function         Bfn.  Coefficient  Atom+Function  
  ----- ------------  ---------------      ----- ------------  ---------------
    48      0.186902   4 C  px               50      0.183211   4 C  pz        
    33     -0.167600   3 C  px        

 Vector   44  Occ=2.000000D+00  E=-4.839332D-01
              MO Center= -1.2D+00,  5.9D-01, -1.4D-01, r^2= 7.8D+00
   Bfn.  Coefficient  Atom+Function         Bfn.  Coefficient  Atom+Function  
  ----- ------------  ---------------      ----- ------------  ---------------
    94      0.159852   7 C  py              109      0.153323   8 C  py        
   169     -0.150088  12 C  py        

 Vector   45  Occ=2.000000D+00  E=-4.784377D-01
              MO Center= -2.5D-01,  8.9D-01, -3.8D-01, r^2= 7.2D+00
   Bfn.  Coefficient  Atom+Function         Bfn.  Coefficient  Atom+Function  
  ----- ------------  ---------------      ----- ------------  ---------------
   140      0.166246  10 C  pz              289      0.164344  20 O  py        
   155      0.153642  11 C  pz              168     -0.154046  12 C  px        

 Vector   46  Occ=2.000000D+00  E=-4.638020D-01
              MO Center= -6.4D-01, -2.9D-01,  4.6D-02, r^2= 8.9D+00
   Bfn.  Coefficient  Atom+Function         Bfn.  Coefficient  Atom+Function  
  ----- ------------  ---------------      ----- ------------  ---------------
   108      0.174534   8 C  px        

 Vector   47  Occ=2.000000D+00  E=-4.586246D-01
              MO Center=  3.5D-01,  7.1D-03,  8.7D-02, r^2= 9.0D+00
   Bfn.  Coefficient  Atom+Function         Bfn.  Coefficient  Atom+Function  
  ----- ------------  ---------------      ----- ------------  ---------------
    20      0.169829   2 O  pz        

 Vector   48  Occ=2.000000D+00  E=-4.536523D-01
              MO Center= -5.1D-01, -3.2D-01, -1.0D-01, r^2= 9.5D+00
   Bfn.  Coefficient  Atom+Function         Bfn.  Coefficient  Atom+Function  
  ----- ------------  ---------------      ----- ------------  ---------------
   108      0.161682   8 C  px        

 Vector   49  Occ=2.000000D+00  E=-4.487573D-01
              MO Center= -8.5D-02,  8.6D-01,  6.4D-02, r^2= 8.7D+00
   Bfn.  Coefficient  Atom+Function         Bfn.  Coefficient  Atom+Function  
  ----- ------------  ---------------      ----- ------------  ---------------
   184      0.184031  13 C  py               81      0.171364   6 C  s         
   200     -0.167544  14 O  pz        

 Vector   50  Occ=2.000000D+00  E=-4.406071D-01
              MO Center=  1.3D+00, -9.8D-01,  3.7D-02, r^2= 9.8D+00
   Bfn.  Coefficient  Atom+Function         Bfn.  Coefficient  Atom+Function  
  ----- ------------  ---------------      ----- ------------  ---------------
   231      0.297588  16 O  s               229     -0.263429  16 O  py        
   228      0.229057  16 O  px               34      0.196340   3 C  py        

 Vector   51  Occ=2.000000D+00  E=-4.360639D-01
              MO Center= -6.8D-01,  2.4D-01,  2.0D-02, r^2= 8.9D+00
   Bfn.  Coefficient  Atom+Function         Bfn.  Coefficient  Atom+Function  
  ----- ------------  ---------------      ----- ------------  ---------------
   258      0.157176  18 C  px              123      0.153914   9 C  px        

 Vector   52  Occ=2.000000D+00  E=-4.257307D-01
              MO Center=  7.0D-02,  5.8D-01,  2.4D-01, r^2= 8.5D+00
   Bfn.  Coefficient  Atom+Function         Bfn.  Coefficient  Atom+Function  
  ----- ------------  ---------------      ----- ------------  ---------------
   275      0.204777  19 O  pz              290      0.182832  20 O  pz        
   288     -0.163711  20 O  px              198     -0.156651  14 O  px        

 Vector   53  Occ=2.000000D+00  E=-4.205010D-01
              MO Center=  9.6D-02, -1.3D+00, -8.0D-02, r^2= 1.1D+01
   Bfn.  Coefficient  Atom+Function         Bfn.  Coefficient  Atom+Function  
  ----- ------------  ---------------      ----- ------------  ---------------
   243      0.233753  17 C  px              337     -0.151854  39 H  s         

 Vector   54  Occ=2.000000D+00  E=-4.067694D-01
              MO Center=  1.0D+00,  1.2D+00,  2.4D-01, r^2= 1.1D+01
   Bfn.  Coefficient  Atom+Function         Bfn.  Coefficient  Atom+Function  
  ----- ------------  ---------------      ----- ------------  ---------------
   213      0.211578  15 C  px              215     -0.208115  15 C  pz        
   329      0.155858  35 H  s         

 Vector   55  Occ=2.000000D+00  E=-4.060961D-01
              MO Center=  4.0D-03, -3.9D-01,  1.4D-01, r^2= 1.1D+01
   Bfn.  Coefficient  Atom+Function         Bfn.  Coefficient  Atom+Function  
  ----- ------------  ---------------      ----- ------------  ---------------
    18      0.178552   2 O  px              245      0.174952  17 C  pz        
   198     -0.163845  14 O  px              215      0.153183  15 C  pz        

 Vector   56  Occ=2.000000D+00  E=-4.043932D-01
              MO Center=  2.5D-01,  7.4D-01, -4.1D-02, r^2= 8.8D+00
   Bfn.  Coefficient  Atom+Function         Bfn.  Coefficient  Atom+Function  
  ----- ------------  ---------------      ----- ------------  ---------------
   289      0.169614  20 O  py              200      0.159394  14 O  pz        
    80     -0.152028   6 C  pz        

 Vector   57  Occ=2.000000D+00  E=-4.003946D-01
              MO Center=  2.9D-01,  9.9D-01,  1.2D-01, r^2= 1.0D+01
   Bfn.  Coefficient  Atom+Function         Bfn.  Coefficient  Atom+Function  
  ----- ------------  ---------------      ----- ------------  ---------------
   214      0.219064  15 C  py              199      0.202980  14 O  py        
   331      0.151208  36 H  s         

 Vector   58  Occ=2.000000D+00  E=-3.951016D-01
              MO Center=  3.9D-01,  1.3D+00,  2.7D-01, r^2= 1.1D+01
   Bfn.  Coefficient  Atom+Function         Bfn.  Coefficient  Atom+Function  
  ----- ------------  ---------------      ----- ------------  ---------------
   215      0.193307  15 C  pz              214     -0.167610  15 C  py        
   329     -0.156439  35 H  s               273     -0.155280  19 O  px        
   288      0.154608  20 O  px              258      0.152034  18 C  px        

 Vector   59  Occ=2.000000D+00  E=-3.879421D-01
              MO Center= -6.4D-02, -3.5D-01,  2.2D-01, r^2= 1.2D+01
   Bfn.  Coefficient  Atom+Function         Bfn.  Coefficient  Atom+Function  
  ----- ------------  ---------------      ----- ------------  ---------------
   245      0.189653  17 C  pz        

 Vector   60  Occ=2.000000D+00  E=-3.823439D-01
              MO Center= -1.4D+00, -8.6D-01,  3.4D-01, r^2= 1.0D+01
   Bfn.  Coefficient  Atom+Function         Bfn.  Coefficient  Atom+Function  
  ----- ------------  ---------------      ----- ------------  ---------------
   259      0.247442  18 C  py               94      0.232012   7 C  py        
   341      0.170406  41 H  s               243     -0.167534  17 C  px        
   342      0.150063  41 H  s         

 Vector   61  Occ=2.000000D+00  E=-3.786421D-01
              MO Center= -8.1D-01,  8.7D-01, -2.1D-01, r^2= 9.1D+00
   Bfn.  Coefficient  Atom+Function         Bfn.  Coefficient  Atom+Function  
  ----- ------------  ---------------      ----- ------------  ---------------
   258      0.190775  18 C  px              154     -0.163372  11 C  py        

 Vector   62  Occ=2.000000D+00  E=-3.729239D-01
              MO Center=  2.7D-01, -9.3D-01,  6.5D-03, r^2= 1.1D+01
   Bfn.  Coefficient  Atom+Function         Bfn.  Coefficient  Atom+Function  
  ----- ------------  ---------------      ----- ------------  ---------------
    49      0.209046   4 C  py              244     -0.200560  17 C  py        
   213     -0.152643  15 C  px              245      0.150443  17 C  pz        

 Vector   63  Occ=2.000000D+00  E=-3.628431D-01
              MO Center= -2.2D-01,  2.3D-01, -7.9D-02, r^2= 1.1D+01
   Bfn.  Coefficient  Atom+Function         Bfn.  Coefficient  Atom+Function  
  ----- ------------  ---------------      ----- ------------  ---------------
    18      0.200986   2 O  px        

 Vector   64  Occ=2.000000D+00  E=-3.594414D-01
              MO Center= -2.2D-02, -1.9D-01, -1.3D-01, r^2= 1.1D+01
   Bfn.  Coefficient  Atom+Function         Bfn.  Coefficient  Atom+Function  
  ----- ------------  ---------------      ----- ------------  ---------------
    63      0.157195   5 C  px               93     -0.157128   7 C  px        

 Vector   65  Occ=2.000000D+00  E=-3.548855D-01
              MO Center= -5.2D-01, -3.9D-01,  2.8D-01, r^2= 8.3D+00
   Bfn.  Coefficient  Atom+Function         Bfn.  Coefficient  Atom+Function  
  ----- ------------  ---------------      ----- ------------  ---------------
   108      0.171448   8 C  px              274      0.171997  19 O  py        

 Vector   66  Occ=2.000000D+00  E=-3.531972D-01
              MO Center= -6.4D-01, -9.6D-01,  1.2D-01, r^2= 8.3D+00
   Bfn.  Coefficient  Atom+Function         Bfn.  Coefficient  Atom+Function  
  ----- ------------  ---------------      ----- ------------  ---------------
    50      0.169962   4 C  pz               49      0.160501   4 C  py        
    65     -0.159710   5 C  pz              125     -0.154430   9 C  pz        

 Vector   67  Occ=2.000000D+00  E=-3.469226D-01
              MO Center= -8.8D-01, -4.9D-01, -1.5D-01, r^2= 9.4D+00
   Bfn.  Coefficient  Atom+Function         Bfn.  Coefficient  Atom+Function  
  ----- ------------  ---------------      ----- ------------  ---------------
    18      0.189001   2 O  px              139      0.159877  10 C  py        
   109     -0.159029   8 C  py        

 Vector   68  Occ=2.000000D+00  E=-3.371782D-01
              MO Center= -1.9D-01,  6.4D-02, -3.0D-01, r^2= 9.1D+00
   Bfn.  Coefficient  Atom+Function         Bfn.  Coefficient  Atom+Function  
  ----- ------------  ---------------      ----- ------------  ---------------
   155      0.192439  11 C  pz              200     -0.182049  14 O  pz        
   170     -0.167287  12 C  pz              230     -0.163805  16 O  pz        
    20      0.161005   2 O  pz        

 Vector   69  Occ=2.000000D+00  E=-3.213706D-01
              MO Center= -1.6D+00,  2.7D-01, -3.7D-01, r^2= 6.4D+00
   Bfn.  Coefficient  Atom+Function         Bfn.  Coefficient  Atom+Function  
  ----- ------------  ---------------      ----- ------------  ---------------
   125      0.184056   9 C  pz              260     -0.176738  18 C  pz        
   318      0.160132  29 H  s               314      0.153873  27 H  s         

 Vector   70  Occ=2.000000D+00  E=-3.187307D-01
              MO Center= -6.7D-01, -1.0D-01,  1.8D-01, r^2= 7.8D+00
   Bfn.  Coefficient  Atom+Function         Bfn.  Coefficient  Atom+Function  
  ----- ------------  ---------------      ----- ------------  ---------------
   275      0.188884  19 O  pz              290     -0.179824  20 O  pz        
    95     -0.169444   7 C  pz              110      0.156662   8 C  pz        
   200      0.157039  14 O  pz              230      0.152215  16 O  pz        

 Vector   71  Occ=2.000000D+00  E=-3.109349D-01
              MO Center= -7.5D-01,  3.5D-01, -2.7D-01, r^2= 8.9D+00
   Bfn.  Coefficient  Atom+Function         Bfn.  Coefficient  Atom+Function  
  ----- ------------  ---------------      ----- ------------  ---------------
   109      0.202444   8 C  py              124     -0.200187   9 C  py        
   230      0.176385  16 O  pz              138      0.166565  10 C  px        
   168      0.156043  12 C  px        

 Vector   72  Occ=2.000000D+00  E=-3.023023D-01
              MO Center= -1.4D-02,  4.0D-01,  1.5D-01, r^2= 7.2D+00
   Bfn.  Coefficient  Atom+Function         Bfn.  Coefficient  Atom+Function  
  ----- ------------  ---------------      ----- ------------  ---------------
   274      0.250321  19 O  py              278      0.183687  19 O  py        
    80      0.161741   6 C  pz              273     -0.154184  19 O  px        

 Vector   73  Occ=2.000000D+00  E=-2.906789D-01
              MO Center=  7.8D-01,  8.1D-01, -2.9D-01, r^2= 5.8D+00
   Bfn.  Coefficient  Atom+Function         Bfn.  Coefficient  Atom+Function  
  ----- ------------  ---------------      ----- ------------  ---------------
   198      0.366804  14 O  px              202      0.263517  14 O  px        
   200      0.222712  14 O  pz               18      0.177386   2 O  px        
   204      0.155806  14 O  pz              171      0.154619  12 C  s         
   183     -0.151645  13 C  px        

 Vector   74  Occ=2.000000D+00  E=-2.867894D-01
              MO Center=  9.4D-01, -5.5D-01, -9.0D-02, r^2= 6.4D+00
   Bfn.  Coefficient  Atom+Function         Bfn.  Coefficient  Atom+Function  
  ----- ------------  ---------------      ----- ------------  ---------------
    20      0.312122   2 O  pz              230     -0.249695  16 O  pz        
    24      0.233414   2 O  pz              200      0.208602  14 O  pz        
   290     -0.192461  20 O  pz              234     -0.179524  16 O  pz        

 Vector   75  Occ=2.000000D+00  E=-2.649916D-01
              MO Center=  2.0D+00, -2.5D+00, -7.2D-02, r^2= 3.4D+00
   Bfn.  Coefficient  Atom+Function         Bfn.  Coefficient  Atom+Function  
  ----- ------------  ---------------      ----- ------------  ---------------
   228      0.441828  16 O  px              229      0.331112  16 O  py        
   232      0.299694  16 O  px               51      0.237326   4 C  s         
   233      0.223505  16 O  py               48      0.217101   4 C  px        
    52      0.188357   4 C  px               19      0.182798   2 O  py        

 Vector   76  Occ=2.000000D+00  E=-2.583462D-01
              MO Center=  2.8D-01,  7.1D-01,  8.7D-01, r^2= 3.5D+00
   Bfn.  Coefficient  Atom+Function         Bfn.  Coefficient  Atom+Function  
  ----- ------------  ---------------      ----- ------------  ---------------
   289      0.377897  20 O  py              274     -0.305528  19 O  py        
   293      0.269037  20 O  py              288     -0.243432  20 O  px        
   273      0.238440  19 O  px              278     -0.204877  19 O  py        
   292     -0.170425  20 O  px              277      0.166104  19 O  px        
   290     -0.157871  20 O  pz        

 Vector   77  Occ=0.000000D+00  E= 3.396099D-04
              MO Center=  1.6D+00, -2.2D+00, -1.1D-01, r^2= 3.2D+00
   Bfn.  Coefficient  Atom+Function         Bfn.  Coefficient  Atom+Function  
  ----- ------------  ---------------      ----- ------------  ---------------
    35      0.515728   3 C  pz               39      0.439328   3 C  pz        
   230     -0.374788  16 O  pz              234     -0.372772  16 O  pz        
   304      0.371188  22 H  s                66     -0.312177   5 C  s         
   246     -0.299844  17 C  s                54      0.231522   4 C  pz        
    20     -0.209968   2 O  pz               24     -0.193858   2 O  pz        

 Vector   78  Occ=0.000000D+00  E= 3.023859D-03
              MO Center=  4.7D-01,  9.5D-01,  9.2D-01, r^2= 3.7D+00
   Bfn.  Coefficient  Atom+Function         Bfn.  Coefficient  Atom+Function  
  ----- ------------  ---------------      ----- ------------  ---------------
   291     -0.538894  20 O  s               276      0.493835  19 O  s         
   273     -0.398722  19 O  px              292     -0.398785  20 O  px        
   277     -0.390040  19 O  px              288     -0.390200  20 O  px        
   330     -0.284512  35 H  s               216      0.245061  15 C  s         
     6      0.226687   1 C  s               274     -0.198473  19 O  py        

 Vector   79  Occ=0.000000D+00  E= 4.696898D-02
              MO Center= -5.5D-01, -1.4D-02, -1.3D+00, r^2= 7.8D+00
   Bfn.  Coefficient  Atom+Function         Bfn.  Coefficient  Atom+Function  
  ----- ------------  ---------------      ----- ------------  ---------------
   302      0.759258  21 H  s               318      0.722553  29 H  s         
   304      0.600330  22 H  s                 6     -0.544783   1 C  s         
    51     -0.545781   4 C  s               156     -0.509971  11 C  s         
   111     -0.500968   8 C  s               322      0.478024  31 H  s         
   314      0.424244  27 H  s               144      0.404914  10 C  pz        

 Vector   80  Occ=0.000000D+00  E= 7.612410D-02
              MO Center= -1.8D-01,  7.8D-01, -4.9D-01, r^2= 9.6D+00
   Bfn.  Coefficient  Atom+Function         Bfn.  Coefficient  Atom+Function  
  ----- ------------  ---------------      ----- ------------  ---------------
   156      0.827240  11 C  s               304      0.638388  22 H  s         
   320     -0.636387  30 H  s               171      0.608067  12 C  s         
    51     -0.594766   4 C  s               201      0.596932  14 O  s         
   324     -0.525880  32 H  s               141     -0.428280  10 C  s         
   332     -0.404937  36 H  s               261      0.390113  18 C  s         

 Vector   81  Occ=0.000000D+00  E= 7.926113D-02
              MO Center= -1.5D+00, -9.0D-01,  4.1D-01, r^2= 9.7D+00
   Bfn.  Coefficient  Atom+Function         Bfn.  Coefficient  Atom+Function  
  ----- ------------  ---------------      ----- ------------  ---------------
    96      1.057606   7 C  s               246      0.705958  17 C  s         
   261      0.707547  18 C  s               308     -0.656119  24 H  s         
   306     -0.649669  23 H  s               312     -0.565707  26 H  s         
   310     -0.503870  25 H  s               302      0.456519  21 H  s         
   342     -0.455915  41 H  s               111      0.443760   8 C  s         

 Vector   82  Occ=0.000000D+00  E= 9.546108D-02
              MO Center= -5.4D-01, -6.9D-02, -4.3D-01, r^2= 1.0D+01
   Bfn.  Coefficient  Atom+Function         Bfn.  Coefficient  Atom+Function  
  ----- ------------  ---------------      ----- ------------  ---------------
   316      0.762392  28 H  s                36     -0.665248   3 C  s         
   302     -0.584685  21 H  s               320      0.474057  30 H  s         
   156     -0.470762  11 C  s                21      0.465889   2 O  s         
   306     -0.464223  23 H  s               111     -0.461882   8 C  s         
   126     -0.462901   9 C  s                 7     -0.434618   1 C  px        

 Vector   83  Occ=0.000000D+00  E= 1.020232D-01
              MO Center= -5.7D-01,  5.2D-02, -2.0D-01, r^2= 1.3D+01
   Bfn.  Coefficient  Atom+Function         Bfn.  Coefficient  Atom+Function  
  ----- ------------  ---------------      ----- ------------  ---------------
   246      0.865721  17 C  s               326      0.726001  33 H  s         
   171     -0.684192  12 C  s               111      0.649998   8 C  s         
    66     -0.596937   5 C  s               314     -0.592956  27 H  s         
   306      0.573358  23 H  s               322      0.557776  31 H  s         
   338     -0.540847  39 H  s               310     -0.487476  25 H  s         

 Vector   84  Occ=0.000000D+00  E= 1.081261D-01
              MO Center= -4.5D-01,  1.1D+00, -8.9D-02, r^2= 1.2D+01
   Bfn.  Coefficient  Atom+Function         Bfn.  Coefficient  Atom+Function  
  ----- ------------  ---------------      ----- ------------  ---------------
   261     -0.760441  18 C  s               326     -0.750213  33 H  s         
   246      0.701751  17 C  s                96      0.615639   7 C  s         
   324      0.607165  32 H  s               310     -0.550115  25 H  s         
   342      0.545717  41 H  s               330     -0.504613  35 H  s         
   174     -0.479904  12 C  pz              126     -0.443058   9 C  s         

 Vector   85  Occ=0.000000D+00  E= 1.149461D-01
              MO Center=  6.1D-01,  1.9D+00,  2.8D-01, r^2= 1.3D+01
   Bfn.  Coefficient  Atom+Function         Bfn.  Coefficient  Atom+Function  
  ----- ------------  ---------------      ----- ------------  ---------------
   216      1.533508  15 C  s               332     -0.840985  36 H  s         
   171      0.833730  12 C  s               328     -0.727125  34 H  s         
   330     -0.668552  35 H  s               324     -0.642339  32 H  s         
   156     -0.600740  11 C  s                 6     -0.464952   1 C  s         
   308      0.418704  24 H  s               312      0.374031  26 H  s         

 Vector   86  Occ=0.000000D+00  E= 1.225474D-01
              MO Center= -1.3D+00,  5.9D-01, -1.5D-01, r^2= 1.4D+01
   Bfn.  Coefficient  Atom+Function         Bfn.  Coefficient  Atom+Function  
  ----- ------------  ---------------      ----- ------------  ---------------
   156     -1.038367  11 C  s               111      0.960188   8 C  s         
   216      0.923352  15 C  s               312     -0.893865  26 H  s         
   246     -0.660962  17 C  s               320      0.645969  30 H  s         
   344     -0.529355  42 H  s               342      0.507217  41 H  s         
   328     -0.504622  34 H  s               332     -0.475406  36 H  s         

 Vector   87  Occ=0.000000D+00  E= 1.255202D-01
              MO Center= -7.5D-01, -4.1D-01, -2.5D-01, r^2= 1.1D+01
   Bfn.  Coefficient  Atom+Function         Bfn.  Coefficient  Atom+Function  
  ----- ------------  ---------------      ----- ------------  ---------------
   126      1.085877   9 C  s               316     -0.838324  28 H  s         
   261     -0.716203  18 C  s               336     -0.596408  38 H  s         
    66      0.587582   5 C  s                 6     -0.569046   1 C  s         
   304      0.561114  22 H  s               306     -0.553500  23 H  s         
    96     -0.522523   7 C  s               156      0.524643  11 C  s         

 Vector   88  Occ=0.000000D+00  E= 1.312024D-01
              MO Center=  2.1D-01,  5.8D-01, -4.0D-01, r^2= 9.9D+00
   Bfn.  Coefficient  Atom+Function         Bfn.  Coefficient  Atom+Function  
  ----- ------------  ---------------      ----- ------------  ---------------
   141      1.017935  10 C  s               318     -0.574792  29 H  s         
   322     -0.548120  31 H  s                21     -0.537292   2 O  s         
   332     -0.528703  36 H  s                 8     -0.525961   1 C  py        
   326      0.466877  33 H  s               171     -0.458604  12 C  s         
   330      0.446103  35 H  s               334      0.438014  37 H  s         

 Vector   89  Occ=0.000000D+00  E= 1.384111D-01
              MO Center= -1.0D+00, -1.1D-01, -6.5D-01, r^2= 1.1D+01
   Bfn.  Coefficient  Atom+Function         Bfn.  Coefficient  Atom+Function  
  ----- ------------  ---------------      ----- ------------  ---------------
   111      0.915690   8 C  s               314     -0.819038  27 H  s         
   320      0.806036  30 H  s               302      0.599130  21 H  s         
   141     -0.581765  10 C  s               127      0.531317   9 C  px        
   316      0.497290  28 H  s               334      0.482670  37 H  s         
   157      0.450798  11 C  px              338     -0.450639  39 H  s         

 Vector   90  Occ=0.000000D+00  E= 1.405048D-01
              MO Center= -2.7D-01,  1.1D-01, -4.1D-01, r^2= 1.3D+01
   Bfn.  Coefficient  Atom+Function         Bfn.  Coefficient  Atom+Function  
  ----- ------------  ---------------      ----- ------------  ---------------
   322      0.875737  31 H  s                51      0.845447   4 C  s         
   246     -0.777249  17 C  s               310      0.689283  25 H  s         
   304     -0.685158  22 H  s               156     -0.611075  11 C  s         
   328      0.561982  34 H  s               261     -0.544018  18 C  s         
   218      0.463371  15 C  py              338      0.462817  39 H  s         

 Vector   91  Occ=0.000000D+00  E= 1.469376D-01
              MO Center= -1.8D+00, -1.6D-01,  2.9D-01, r^2= 1.2D+01
   Bfn.  Coefficient  Atom+Function         Bfn.  Coefficient  Atom+Function  
  ----- ------------  ---------------      ----- ------------  ---------------
   344      1.007352  42 H  s               246     -0.883690  17 C  s         
   262      0.730543  18 C  px              312      0.704976  26 H  s         
   336      0.649790  38 H  s               171     -0.616661  12 C  s         
   308     -0.562380  24 H  s                96      0.530322   7 C  s         
   316     -0.489560  28 H  s               216      0.479341  15 C  s         

 Vector   92  Occ=0.000000D+00  E= 1.523411D-01
              MO Center=  5.8D-02,  2.0D-01,  2.3D-01, r^2= 1.5D+01
   Bfn.  Coefficient  Atom+Function         Bfn.  Coefficient  Atom+Function  
  ----- ------------  ---------------      ----- ------------  ---------------
    96      0.786253   7 C  s               328      0.777456  34 H  s         
   111     -0.747050   8 C  s               171     -0.711809  12 C  s         
   336      0.704593  38 H  s               332     -0.558205  36 H  s         
    36      0.549464   3 C  s               314      0.537627  27 H  s         
   310     -0.500712  25 H  s               340     -0.497854  40 H  s         

 Vector   93  Occ=0.000000D+00  E= 1.576521D-01
              MO Center= -5.5D-01, -1.1D+00,  2.2D-01, r^2= 1.3D+01
   Bfn.  Coefficient  Atom+Function         Bfn.  Coefficient  Atom+Function  
  ----- ------------  ---------------      ----- ------------  ---------------
   261      0.850762  18 C  s               246      0.807578  17 C  s         
   310      0.626736  25 H  s               336     -0.616648  38 H  s         
   216      0.609191  15 C  s               247      0.608056  17 C  px        
   334     -0.550476  37 H  s               171     -0.542355  12 C  s         
   338      0.541021  39 H  s               340     -0.534177  40 H  s         

 Vector   94  Occ=0.000000D+00  E= 1.633031D-01
              MO Center= -3.2D-01, -8.6D-01,  1.6D-01, r^2= 1.6D+01
   Bfn.  Coefficient  Atom+Function         Bfn.  Coefficient  Atom+Function  
  ----- ------------  ---------------      ----- ------------  ---------------
   332      0.880002  36 H  s               334     -0.840950  37 H  s         
   338      0.680063  39 H  s               336      0.580622  38 H  s         
   247      0.548118  17 C  px              312     -0.478075  26 H  s         
   249     -0.475354  17 C  pz               96      0.466606   7 C  s         
   316      0.452920  28 H  s               111      0.428561   8 C  s         

 Vector   95  Occ=0.000000D+00  E= 1.661375D-01
              MO Center= -6.7D-01,  5.4D-01,  1.6D-02, r^2= 1.2D+01
   Bfn.  Coefficient  Atom+Function         Bfn.  Coefficient  Atom+Function  
  ----- ------------  ---------------      ----- ------------  ---------------
    66      0.821329   5 C  s               324     -0.745569  32 H  s         
   261      0.726387  18 C  s               306     -0.689689  23 H  s         
   126     -0.681936   9 C  s               322      0.623327  31 H  s         
   344     -0.577825  42 H  s                53     -0.489280   4 C  py        
   156     -0.478145  11 C  s               246     -0.463205  17 C  s         

 Vector   96  Occ=0.000000D+00  E= 1.701934D-01
              MO Center=  1.0D+00,  7.3D-01, -1.3D-01, r^2= 1.6D+01
   Bfn.  Coefficient  Atom+Function         Bfn.  Coefficient  Atom+Function  
  ----- ------------  ---------------      ----- ------------  ---------------
   330      1.147172  35 H  s               219      0.892982  15 C  pz        
   334     -0.805295  37 H  s               332     -0.589841  36 H  s         
   328     -0.552465  34 H  s               248     -0.469142  17 C  py        
   302      0.434737  21 H  s                66      0.376004   5 C  s         
   171      0.367644  12 C  s               188      0.363279  13 C  py        

 Vector   97  Occ=0.000000D+00  E= 1.828287D-01
              MO Center= -2.2D-01,  9.0D-01,  1.5D-01, r^2= 1.5D+01
   Bfn.  Coefficient  Atom+Function         Bfn.  Coefficient  Atom+Function  
  ----- ------------  ---------------      ----- ------------  ---------------
   328      0.974799  34 H  s               344      0.767319  42 H  s         
    81      0.673055   6 C  s               261     -0.639908  18 C  s         
   111      0.633339   8 C  s               217     -0.591279  15 C  px        
   172     -0.557414  12 C  px              336     -0.541753  38 H  s         
   312     -0.528611  26 H  s               332     -0.501636  36 H  s         

 Vector   98  Occ=0.000000D+00  E= 1.843801D-01
              MO Center= -9.7D-02,  1.1D+00, -2.6D-01, r^2= 1.3D+01
   Bfn.  Coefficient  Atom+Function         Bfn.  Coefficient  Atom+Function  
  ----- ------------  ---------------      ----- ------------  ---------------
   156      1.002577  11 C  s               216      0.971053  15 C  s         
   324      0.772247  32 H  s               186     -0.728032  13 C  s         
   141     -0.639493  10 C  s               330     -0.641678  35 H  s         
    36     -0.633815   3 C  s                96     -0.612082   7 C  s         
   111      0.595442   8 C  s               126     -0.587003   9 C  s         

 Vector   99  Occ=0.000000D+00  E= 1.872316D-01
              MO Center= -8.6D-01, -5.3D-01,  3.8D-02, r^2= 1.4D+01
   Bfn.  Coefficient  Atom+Function         Bfn.  Coefficient  Atom+Function  
  ----- ------------  ---------------      ----- ------------  ---------------
    81      0.810363   6 C  s               246      0.717238  17 C  s         
   186      0.708825  13 C  s               312      0.690059  26 H  s         
   338     -0.679728  39 H  s               216     -0.664519  15 C  s         
   310      0.647011  25 H  s               344     -0.622153  42 H  s         
   336      0.549834  38 H  s               249     -0.542105  17 C  pz        

 Vector  100  Occ=0.000000D+00  E= 1.945185D-01
              MO Center= -8.9D-01,  2.8D-01,  1.9D-01, r^2= 1.3D+01
   Bfn.  Coefficient  Atom+Function         Bfn.  Coefficient  Atom+Function  
  ----- ------------  ---------------      ----- ------------  ---------------
   340      0.907558  40 H  s               342     -0.758831  41 H  s         
   186     -0.707460  13 C  s               246      0.626531  17 C  s         
   263      0.612425  18 C  py               51     -0.574903   4 C  s         
   314      0.574513  27 H  s                 6      0.560061   1 C  s         
   332     -0.555832  36 H  s                81     -0.499659   6 C  s         

 Vector  101  Occ=0.000000D+00  E= 1.959293D-01
              MO Center= -8.7D-01,  8.7D-01, -2.1D-01, r^2= 1.3D+01
   Bfn.  Coefficient  Atom+Function         Bfn.  Coefficient  Atom+Function  
  ----- ------------  ---------------      ----- ------------  ---------------
   261      1.424767  18 C  s               126     -0.946245   9 C  s         
   318      0.709246  29 H  s               342     -0.660557  41 H  s         
   302     -0.618848  21 H  s               324      0.621493  32 H  s         
   332     -0.599450  36 H  s               330      0.513326  35 H  s         
   320      0.477705  30 H  s               219      0.473241  15 C  pz        

 Vector  102  Occ=0.000000D+00  E= 2.078536D-01
              MO Center= -7.1D-01,  1.7D-01, -4.4D-01, r^2= 1.0D+01
   Bfn.  Coefficient  Atom+Function         Bfn.  Coefficient  Atom+Function  
  ----- ------------  ---------------      ----- ------------  ---------------
     6      0.986345   1 C  s                96     -0.955773   7 C  s         
   111      0.842939   8 C  s               316     -0.777255  28 H  s         
    66      0.756187   5 C  s               320      0.691030  30 H  s         
   129     -0.630831   9 C  pz              318      0.579705  29 H  s         
   157      0.564609  11 C  px              302     -0.561320  21 H  s         

 Vector  103  Occ=0.000000D+00  E= 2.105667D-01
              MO Center= -5.7D-01, -3.3D-01, -5.7D-01, r^2= 9.8D+00
   Bfn.  Coefficient  Atom+Function         Bfn.  Coefficient  Atom+Function  
  ----- ------------  ---------------      ----- ------------  ---------------
    51      1.263363   4 C  s               304     -1.080699  22 H  s         
    81      0.855533   6 C  s               141     -0.821774  10 C  s         
   186     -0.815944  13 C  s                 6     -0.783504   1 C  s         
    96     -0.774430   7 C  s               114      0.737367   8 C  pz        
   314      0.622769  27 H  s               172      0.602406  12 C  px        

 Vector  104  Occ=0.000000D+00  E= 2.134008D-01
              MO Center= -1.4D+00,  3.6D-01,  5.7D-02, r^2= 9.7D+00
   Bfn.  Coefficient  Atom+Function         Bfn.  Coefficient  Atom+Function  
  ----- ------------  ---------------      ----- ------------  ---------------
    96      1.694403   7 C  s               126     -1.157132   9 C  s         
   171      0.942088  12 C  s               308     -0.872545  24 H  s         
   186     -0.821106  13 C  s               340      0.697206  40 H  s         
   113      0.662925   8 C  py              318     -0.660817  29 H  s         
   264     -0.527211  18 C  pz              142     -0.519107  10 C  px        

 Vector  105  Occ=0.000000D+00  E= 2.161473D-01
              MO Center= -7.6D-01, -2.8D-01, -1.1D-01, r^2= 1.2D+01
   Bfn.  Coefficient  Atom+Function         Bfn.  Coefficient  Atom+Function  
  ----- ------------  ---------------      ----- ------------  ---------------
   171      1.219684  12 C  s               126      1.146494   9 C  s         
   141     -0.740919  10 C  s               186     -0.731791  13 C  s         
    53      0.631786   4 C  py              310     -0.608835  25 H  s         
   113     -0.586649   8 C  py              336      0.542619  38 H  s         
     6      0.521422   1 C  s               217     -0.518020  15 C  px        

 Vector  106  Occ=0.000000D+00  E= 2.271603D-01
              MO Center= -1.5D+00, -8.5D-02,  4.6D-01, r^2= 1.1D+01
   Bfn.  Coefficient  Atom+Function         Bfn.  Coefficient  Atom+Function  
  ----- ------------  ---------------      ----- ------------  ---------------
   126      1.246546   9 C  s               186      1.222905  13 C  s         
    66     -1.006235   5 C  s               261     -0.982776  18 C  s         
    51      0.829809   4 C  s               308     -0.817302  24 H  s         
   312      0.792021  26 H  s               129      0.727652   9 C  pz        
   263      0.644423  18 C  py              306      0.644758  23 H  s         

 Vector  107  Occ=0.000000D+00  E= 2.314819D-01
              MO Center= -6.8D-01,  3.7D-01, -3.1D-01, r^2= 1.0D+01
   Bfn.  Coefficient  Atom+Function         Bfn.  Coefficient  Atom+Function  
  ----- ------------  ---------------      ----- ------------  ---------------
   156      1.713188  11 C  s               111      1.154774   8 C  s         
   141     -0.859904  10 C  s               342      0.785915  41 H  s         
   143     -0.698995  10 C  py               97      0.602063   7 C  px        
   201     -0.511577  14 O  s                36     -0.502769   3 C  s         
   248      0.504259  17 C  py              263     -0.481967  18 C  py        

 Vector  108  Occ=0.000000D+00  E= 2.356075D-01
              MO Center=  2.3D-01, -2.5D-01, -7.2D-02, r^2= 1.2D+01
   Bfn.  Coefficient  Atom+Function         Bfn.  Coefficient  Atom+Function  
  ----- ------------  ---------------      ----- ------------  ---------------
    66      1.052459   5 C  s               186     -0.834050  13 C  s         
    52      0.820206   4 C  px              216      0.814318  15 C  s         
    81     -0.779783   6 C  s               111     -0.764510   8 C  s         
    36     -0.746462   3 C  s               218     -0.726606  15 C  py        
   334      0.720058  37 H  s               187     -0.716170  13 C  px        

 Vector  109  Occ=0.000000D+00  E= 2.427914D-01
              MO Center= -2.9D-01,  3.1D-01, -1.5D-01, r^2= 9.3D+00
   Bfn.  Coefficient  Atom+Function         Bfn.  Coefficient  Atom+Function  
  ----- ------------  ---------------      ----- ------------  ---------------
    36      1.195730   3 C  s                66      0.837487   5 C  s         
   173      0.830005  12 C  py              186      0.786216  13 C  s         
   326     -0.683486  33 H  s               156      0.679490  11 C  s         
   141     -0.621596  10 C  s               159      0.575113  11 C  pz        
   171     -0.569676  12 C  s                52     -0.549733   4 C  px        

 Vector  110  Occ=0.000000D+00  E= 2.450576D-01
              MO Center= -4.5D-01, -1.2D-01, -1.3D-01, r^2= 1.2D+01
   Bfn.  Coefficient  Atom+Function         Bfn.  Coefficient  Atom+Function  
  ----- ------------  ---------------      ----- ------------  ---------------
   186      1.388500  13 C  s               171     -0.904180  12 C  s         
    51      0.805828   4 C  s               310     -0.796830  25 H  s         
   302      0.780410  21 H  s                53      0.736664   4 C  py        
   264     -0.738093  18 C  pz              172     -0.697222  12 C  px        
   340      0.681308  40 H  s               141     -0.676458  10 C  s         

 Vector  111  Occ=0.000000D+00  E= 2.492738D-01
              MO Center= -4.2D-01,  5.0D-01, -1.1D-01, r^2= 1.1D+01
   Bfn.  Coefficient  Atom+Function         Bfn.  Coefficient  Atom+Function  
  ----- ------------  ---------------      ----- ------------  ---------------
   111      1.125151   8 C  s               186     -0.954592  13 C  s         
   187     -0.931736  13 C  px              216      0.853698  15 C  s         
   112      0.835955   8 C  px                6      0.748604   1 C  s         
   218     -0.698512  15 C  py               98     -0.680354   7 C  py        
   128      0.680764   9 C  py              126     -0.669142   9 C  s         

 Vector  112  Occ=0.000000D+00  E= 2.563493D-01
              MO Center= -5.9D-01, -2.2D-01, -3.9D-01, r^2= 1.1D+01
   Bfn.  Coefficient  Atom+Function         Bfn.  Coefficient  Atom+Function  
  ----- ------------  ---------------      ----- ------------  ---------------
    36      1.078945   3 C  s               141     -0.905945  10 C  s         
    96      0.820764   7 C  s                52     -0.809368   4 C  px        
   342      0.757803  41 H  s               246     -0.717877  17 C  s         
   322     -0.711326  31 H  s               318      0.687368  29 H  s         
     6     -0.680169   1 C  s               248     -0.681833  17 C  py        

 Vector  113  Occ=0.000000D+00  E= 2.620495D-01
              MO Center=  3.1D-03,  1.2D-01,  9.8D-02, r^2= 1.1D+01
   Bfn.  Coefficient  Atom+Function         Bfn.  Coefficient  Atom+Function  
  ----- ------------  ---------------      ----- ------------  ---------------
    66      1.277368   5 C  s                51     -1.113283   4 C  s         
   126      1.030000   9 C  s               189      0.912220  13 C  pz        
    54     -0.843453   4 C  pz              187      0.832296  13 C  px        
   111     -0.805621   8 C  s               173     -0.701071  12 C  py        
    81      0.680189   6 C  s                68     -0.645782   5 C  py        

 Vector  114  Occ=0.000000D+00  E= 2.713810D-01
              MO Center= -4.0D-01,  2.9D-01,  2.2D-01, r^2= 7.9D+00
   Bfn.  Coefficient  Atom+Function         Bfn.  Coefficient  Atom+Function  
  ----- ------------  ---------------      ----- ------------  ---------------
   186     -1.070057  13 C  s                81      0.975631   6 C  s         
   128     -0.823208   9 C  py              113     -0.815290   8 C  py        
    99      0.763461   7 C  pz               83      0.720274   6 C  py        
   308     -0.715916  24 H  s                 6     -0.642899   1 C  s         
   201      0.639842  14 O  s               340      0.608198  40 H  s         

 Vector  115  Occ=0.000000D+00  E= 2.843860D-01
              MO Center= -1.1D+00, -2.8D-01, -2.0D-01, r^2= 7.5D+00
   Bfn.  Coefficient  Atom+Function         Bfn.  Coefficient  Atom+Function  
  ----- ------------  ---------------      ----- ------------  ---------------
   141      2.121370  10 C  s               126     -1.649642   9 C  s         
    66      1.467681   5 C  s                96     -1.266398   7 C  s         
   127     -1.213170   9 C  px              111      1.145373   8 C  s         
    81     -0.961636   6 C  s                82      0.833852   6 C  px        
   112      0.811952   8 C  px              142     -0.764525  10 C  px        

 Vector  116  Occ=0.000000D+00  E= 2.925699D-01
              MO Center= -3.4D-01, -6.4D-01, -2.7D-02, r^2= 8.7D+00
   Bfn.  Coefficient  Atom+Function         Bfn.  Coefficient  Atom+Function  
  ----- ------------  ---------------      ----- ------------  ---------------
    51      1.486256   4 C  s                68      1.466228   5 C  py        
    54      1.024143   4 C  pz               83      0.844566   6 C  py        
    84     -0.763814   6 C  pz              246     -0.758156  17 C  s         
   172      0.676466  12 C  px               36     -0.662448   3 C  s         
   187      0.649855  13 C  px               67     -0.617963   5 C  px        

 Vector  117  Occ=0.000000D+00  E= 3.060879D-01
              MO Center= -8.7D-01,  6.3D-02, -1.2D-02, r^2= 8.3D+00
   Bfn.  Coefficient  Atom+Function         Bfn.  Coefficient  Atom+Function  
  ----- ------------  ---------------      ----- ------------  ---------------
   128      1.115038   9 C  py              156      0.987356  11 C  s         
   141     -0.903815  10 C  s               113      0.865307   8 C  py        
   171     -0.866633  12 C  s                97     -0.832285   7 C  px        
    51     -0.758553   4 C  s                84      0.744558   6 C  pz        
   114     -0.716727   8 C  pz               81      0.697371   6 C  s         

 Vector  118  Occ=0.000000D+00  E= 3.095284D-01
              MO Center= -3.4D-01,  8.5D-01, -3.9D-01, r^2= 8.1D+00
   Bfn.  Coefficient  Atom+Function         Bfn.  Coefficient  Atom+Function  
  ----- ------------  ---------------      ----- ------------  ---------------
   158     -1.465684  11 C  py               66      1.384016   5 C  s         
   143     -1.383906  10 C  py               81     -1.318692   6 C  s         
    83      1.220885   6 C  py              174     -0.945014  12 C  pz        
    68      0.849038   5 C  py              188      0.845959  13 C  py        
   141     -0.804742  10 C  s               157     -0.693771  11 C  px        

 Vector  119  Occ=0.000000D+00  E= 3.158847D-01
              MO Center= -7.4D-01,  4.5D-01, -3.8D-01, r^2= 7.7D+00
   Bfn.  Coefficient  Atom+Function         Bfn.  Coefficient  Atom+Function  
  ----- ------------  ---------------      ----- ------------  ---------------
    81      1.811196   6 C  s               142     -1.652341  10 C  px        
    84     -1.167289   6 C  pz              127     -0.936477   9 C  px        
   129      0.933287   9 C  pz                7      0.908629   1 C  px        
   171     -0.850120  12 C  s               320      0.813240  30 H  s         
   157      0.752797  11 C  px              263      0.649037  18 C  py        

 Vector  120  Occ=0.000000D+00  E= 3.377794D-01
              MO Center=  1.0D-01, -3.5D-01, -1.7D-01, r^2= 8.4D+00
   Bfn.  Coefficient  Atom+Function         Bfn.  Coefficient  Atom+Function  
  ----- ------------  ---------------      ----- ------------  ---------------
    83      1.157696   6 C  py               67      1.104343   5 C  px        
   142     -1.020723  10 C  px               36      0.966935   3 C  s         
    97      0.961535   7 C  px              231     -0.896965  16 O  s         
    37      0.832737   3 C  px              171     -0.797764  12 C  s         
    82     -0.777940   6 C  px              156      0.661972  11 C  s         

 Vector  121  Occ=0.000000D+00  E= 3.636078D-01
              MO Center=  7.8D-01, -1.9D+00, -2.3D-02, r^2= 5.7D+00
   Bfn.  Coefficient  Atom+Function         Bfn.  Coefficient  Atom+Function  
  ----- ------------  ---------------      ----- ------------  ---------------
    38      1.841188   3 C  py              231      1.034573  16 O  s         
    53     -0.950562   4 C  py               66      0.886711   5 C  s         
    52      0.860570   4 C  px               21     -0.790567   2 O  s         
    96     -0.792004   7 C  s               246     -0.764577  17 C  s         
    23      0.708761   2 O  py               97     -0.688252   7 C  px        

 Vector  122  Occ=0.000000D+00  E= 3.771327D-01
              MO Center=  7.9D-01, -1.6D+00, -6.6D-02, r^2= 7.1D+00
   Bfn.  Coefficient  Atom+Function         Bfn.  Coefficient  Atom+Function  
  ----- ------------  ---------------      ----- ------------  ---------------
    37      1.863895   3 C  px              231     -1.803560  16 O  s         
    51      1.429388   4 C  s                53      1.250943   4 C  py        
    38     -1.146335   3 C  py                6     -0.717086   1 C  s         
    82      0.689613   6 C  px              233     -0.662581  16 O  py        
    36      0.651778   3 C  s                67     -0.639907   5 C  px        

 Vector  123  Occ=0.000000D+00  E= 4.824173D-01
              MO Center= -8.8D-01,  1.5D-01, -2.0D-01, r^2= 7.9D+00
   Bfn.  Coefficient  Atom+Function         Bfn.  Coefficient  Atom+Function  
  ----- ------------  ---------------      ----- ------------  ---------------
    81      0.649125   6 C  s                 7      0.620658   1 C  px        
    21     -0.529291   2 O  s               261      0.473587  18 C  s         
   111     -0.415907   8 C  s               171      0.392533  12 C  s         
   262      0.392577  18 C  px              141     -0.385146  10 C  s         
     8     -0.364427   1 C  py              186     -0.325264  13 C  s         

 Vector  124  Occ=0.000000D+00  E= 4.890366D-01
              MO Center= -1.1D+00,  5.8D-01,  1.0D-01, r^2= 8.4D+00
   Bfn.  Coefficient  Atom+Function         Bfn.  Coefficient  Atom+Function  
  ----- ------------  ---------------      ----- ------------  ---------------
   262      0.487355  18 C  px              141      0.461553  10 C  s         
    36     -0.422001   3 C  s                97      0.410319   7 C  px        
   127     -0.378460   9 C  px              159      0.378602  11 C  pz        
   129      0.369704   9 C  pz              291      0.365505  20 O  s         
   172     -0.360928  12 C  px              113     -0.348738   8 C  py        

 Vector  125  Occ=0.000000D+00  E= 5.007868D-01
              MO Center= -7.8D-01, -1.6D-01, -2.8D-01, r^2= 9.6D+00
   Bfn.  Coefficient  Atom+Function         Bfn.  Coefficient  Atom+Function  
  ----- ------------  ---------------      ----- ------------  ---------------
     7      0.848499   1 C  px               66      0.698809   5 C  s         
    82      0.675453   6 C  px               21     -0.619023   2 O  s         
    37      0.564613   3 C  px               52      0.534615   4 C  px        
    83      0.498578   6 C  py                8     -0.489765   1 C  py        
   263      0.454641  18 C  py               84     -0.411247   6 C  pz        


 center of mass
 --------------
 x =   0.12794719 y =  -0.02528906 z =   0.01968576

 moments of inertia (a.u.)
 ------------------
        4730.205039164854          -0.000000000000          -0.000000000002
          -0.000000000000        3722.023940713880          -0.000000000001
          -0.000000000002          -0.000000000001        7269.970073056245

     Multipole analysis of the density
     ---------------------------------

     L   x y z        total         alpha         beta         nuclear
     -   - - -        -----         -----         ----         -------
     0   0 0 0     -0.000000    -76.000000    -76.000000    152.000000

     1   1 0 0     -1.728572     -0.864286     -0.864286     -0.000000
     1   0 1 0      0.903592      0.451796      0.451796     -0.000000
     1   0 0 1     -0.810060     -0.405030     -0.405030      0.000000

     2   2 0 0    -95.632115   -926.624823   -926.624823   1757.617530
     2   1 1 0      9.167222    -16.957286    -16.957286     43.081795
     2   1 0 1     -0.036720     -0.098985     -0.098985      0.161250
     2   0 2 0    -87.226444  -1218.371795  -1218.371795   2349.517146
     2   0 1 1     -0.688977      3.923798      3.923798     -8.536572
     2   0 0 2    -88.508564   -222.487273   -222.487273    356.465981


          -----------------------
          Electric field gradient
          -----------------------

 1 a.u. = 0.324123 10**(16) esu/cm**3  ( or statvolts/cm**2 ) = 0.97174 10**(22) v/m**2 


 ------------------------------------------------------------
   Atom      X         Y         Z
 ------------------------------------------------------------
    1 C    2.32987   0.00203  -1.23529
 ------------------------------------------------------------

 Electric field gradient in molecular frame (a.u.)
         XX             YY             ZZ             XY             XZ             YZ
 ------------------------------------------------------------------------------------------
       -0.029379      -0.225289       0.254668       0.022093      -0.135315       0.163192

 Principal components (a.u.) and orientation 
 of principal axis w.r.t. absolute frame                      Asymmetry parameter eta
 --------------------------------------------------------------------------------------
        0.345766      -0.291212      -0.054554                       0.684447

       -0.315547      -0.249104       0.915630
        0.249430       0.909221       0.333320
        0.915541      -0.333563       0.224768
  

 ------------------------------------------------------------
   Atom      X         Y         Z
 ------------------------------------------------------------
    2 O    4.02915  -1.79139  -0.13484
 ------------------------------------------------------------

 Electric field gradient in molecular frame (a.u.)
         XX             YY             ZZ             XY             XZ             YZ
 ------------------------------------------------------------------------------------------
        0.519182      -1.377894       0.858712       0.344688      -0.530138       0.460148

 Principal components (a.u.) and orientation 
 of principal axis w.r.t. absolute frame                      Asymmetry parameter eta
 --------------------------------------------------------------------------------------
       -1.565918       1.257598       0.308320                       0.606212

       -0.214794      -0.559661       0.800402
        0.949858       0.070964       0.304522
       -0.227229       0.825678       0.516356
  

 ------------------------------------------------------------
   Atom      X         Y         Z
 ------------------------------------------------------------
    3 C    3.26800  -4.25050  -0.26033
 ------------------------------------------------------------

 Electric field gradient in molecular frame (a.u.)
         XX             YY             ZZ             XY             XZ             YZ
 ------------------------------------------------------------------------------------------
        0.322278       0.003873      -0.326151      -0.105287       0.096207      -0.029473

 Principal components (a.u.) and orientation 
 of principal axis w.r.t. absolute frame                      Asymmetry parameter eta
 --------------------------------------------------------------------------------------
        0.368518      -0.340727      -0.027792                       0.849171

        0.947682      -0.136805       0.288413
       -0.285218       0.042845       0.957505
        0.143349       0.989671      -0.001585
  

 ------------------------------------------------------------
   Atom      X         Y         Z
 ------------------------------------------------------------
    4 C    0.41354  -4.64787  -0.64395
 ------------------------------------------------------------

 Electric field gradient in molecular frame (a.u.)
         XX             YY             ZZ             XY             XZ             YZ
 ------------------------------------------------------------------------------------------
       -0.057381       0.039691       0.017690      -0.014333       0.004997      -0.012697

 Principal components (a.u.) and orientation 
 of principal axis w.r.t. absolute frame                      Asymmetry parameter eta
 --------------------------------------------------------------------------------------
       -0.059583       0.047666       0.011917                       0.599988

        0.989625      -0.142478      -0.018511
        0.137584       0.902655       0.407781
       -0.041391      -0.406097       0.912892
  

 ------------------------------------------------------------
   Atom      X         Y         Z
 ------------------------------------------------------------
    5 C   -0.92424  -2.69912   1.06277
 ------------------------------------------------------------

 Electric field gradient in molecular frame (a.u.)
         XX             YY             ZZ             XY             XZ             YZ
 ------------------------------------------------------------------------------------------
        0.035373      -0.056911       0.021538       0.016852       0.055830       0.020827

 Principal components (a.u.) and orientation 
 of principal axis w.r.t. absolute frame                      Asymmetry parameter eta
 --------------------------------------------------------------------------------------
        0.089486      -0.062235      -0.027250                       0.390959

        0.732901      -0.048044      -0.678636
        0.177789       0.976366       0.122884
        0.656694      -0.210716       0.724122
  

 ------------------------------------------------------------
   Atom      X         Y         Z
 ------------------------------------------------------------
    6 C   -0.29103   0.00173   0.12644
 ------------------------------------------------------------

 Electric field gradient in molecular frame (a.u.)
         XX             YY             ZZ             XY             XZ             YZ
 ------------------------------------------------------------------------------------------
        0.137796       0.031017      -0.168813      -0.009689       0.035578      -0.249985

 Principal components (a.u.) and orientation 
 of principal axis w.r.t. absolute frame                      Asymmetry parameter eta
 --------------------------------------------------------------------------------------
       -0.339324       0.211138       0.128186                       0.244463

       -0.050443      -0.360825       0.931268
        0.557861       0.763251       0.325943
        0.828400      -0.535960      -0.162790
  

 ------------------------------------------------------------
   Atom      X         Y         Z
 ------------------------------------------------------------
    7 C   -3.76105  -3.07740   1.57738
 ------------------------------------------------------------

 Electric field gradient in molecular frame (a.u.)
         XX             YY             ZZ             XY             XZ             YZ
 ------------------------------------------------------------------------------------------
       -0.061390       0.041352       0.020037      -0.008705       0.011498       0.019506

 Principal components (a.u.) and orientation 
 of principal axis w.r.t. absolute frame                      Asymmetry parameter eta
 --------------------------------------------------------------------------------------
       -0.064237       0.052946       0.011291                       0.648470

        0.981034      -0.014771       0.193274
        0.110319       0.862405      -0.494052
       -0.159383       0.506003       0.847678
  

 ------------------------------------------------------------
   Atom      X         Y         Z
 ------------------------------------------------------------
    8 C   -5.48881  -2.02308  -0.46735
 ------------------------------------------------------------

 Electric field gradient in molecular frame (a.u.)
         XX             YY             ZZ             XY             XZ             YZ
 ------------------------------------------------------------------------------------------
        0.007580      -0.011055       0.003475      -0.001994      -0.015150       0.001071

 Principal components (a.u.) and orientation 
 of principal axis w.r.t. absolute frame                      Asymmetry parameter eta
 --------------------------------------------------------------------------------------
        0.020968      -0.011365      -0.009603                       0.084055

        0.752039       0.246526       0.611279
       -0.068756       0.951701      -0.299228
       -0.655522       0.183002       0.732667
  

 ------------------------------------------------------------
   Atom      X         Y         Z
 ------------------------------------------------------------
    9 C   -5.00999   0.79233  -0.99532
 ------------------------------------------------------------

 Electric field gradient in molecular frame (a.u.)
         XX             YY             ZZ             XY             XZ             YZ
 ------------------------------------------------------------------------------------------
       -0.029485       0.003663       0.025822       0.001012       0.017067      -0.011035

 Principal components (a.u.) and orientation 
 of principal axis w.r.t. absolute frame                      Asymmetry parameter eta
 --------------------------------------------------------------------------------------
       -0.034759       0.034193       0.000566                       0.967432

        0.951641       0.240223       0.191501
       -0.107700      -0.322918       0.940279
       -0.287715       0.915433       0.281429
  

 ------------------------------------------------------------
   Atom      X         Y         Z
 ------------------------------------------------------------
   10 C   -2.21547   1.14535  -1.76122
 ------------------------------------------------------------

 Electric field gradient in molecular frame (a.u.)
         XX             YY             ZZ             XY             XZ             YZ
 ------------------------------------------------------------------------------------------
        0.012855      -0.011202      -0.001654       0.015647      -0.031616       0.029063

 Principal components (a.u.) and orientation 
 of principal axis w.r.t. absolute frame                      Asymmetry parameter eta
 --------------------------------------------------------------------------------------
       -0.052575       0.039045       0.013530                       0.485300

        0.456490       0.716555       0.527414
       -0.620546      -0.168391       0.765877
        0.637604      -0.676900       0.367786
  

 ------------------------------------------------------------
   Atom      X         Y         Z
 ------------------------------------------------------------
   11 C   -1.55876   3.88644  -2.55188
 ------------------------------------------------------------

 Electric field gradient in molecular frame (a.u.)
         XX             YY             ZZ             XY             XZ             YZ
 ------------------------------------------------------------------------------------------
        0.034934      -0.044729       0.009795      -0.026204      -0.036003       0.006039

 Principal components (a.u.) and orientation 
 of principal axis w.r.t. absolute frame                      Asymmetry parameter eta
 --------------------------------------------------------------------------------------
        0.066139      -0.052996      -0.013143                       0.602569

        0.810862       0.318822       0.490770
       -0.221166       0.943332      -0.247406
       -0.541838       0.092070       0.835425
  

 ------------------------------------------------------------
   Atom      X         Y         Z
 ------------------------------------------------------------
   12 C    0.04625   5.48299  -0.72175
 ------------------------------------------------------------

 Electric field gradient in molecular frame (a.u.)
         XX             YY             ZZ             XY             XZ             YZ
 ------------------------------------------------------------------------------------------
       -0.032029      -0.004110       0.036140       0.023824      -0.060882       0.000515

 Principal components (a.u.) and orientation 
 of principal axis w.r.t. absolute frame                      Asymmetry parameter eta
 --------------------------------------------------------------------------------------
       -0.074000       0.073632       0.000368                       0.990059

        0.837313      -0.519093       0.171611
       -0.288843      -0.153502       0.944990
        0.464195       0.840821       0.278465
  

 ------------------------------------------------------------
   Atom      X         Y         Z
 ------------------------------------------------------------
   13 C    2.45471   4.17499   0.31719
 ------------------------------------------------------------

 Electric field gradient in molecular frame (a.u.)
         XX             YY             ZZ             XY             XZ             YZ
 ------------------------------------------------------------------------------------------
        0.273905      -0.030790      -0.243115       0.084877       0.209293      -0.003407

 Principal components (a.u.) and orientation 
 of principal axis w.r.t. absolute frame                      Asymmetry parameter eta
 --------------------------------------------------------------------------------------
        0.363831      -0.320762      -0.043069                       0.763247

        0.927246      -0.344055      -0.147789
        0.196687       0.111661       0.974087
        0.318637       0.932286      -0.171208
  

 ------------------------------------------------------------
   Atom      X         Y         Z
 ------------------------------------------------------------
   14 O    3.47143   2.44199  -1.47412
 ------------------------------------------------------------

 Electric field gradient in molecular frame (a.u.)
         XX             YY             ZZ             XY             XZ             YZ
 ------------------------------------------------------------------------------------------
        0.842977      -1.510322       0.667345      -0.426730       0.819855      -0.704039

 Principal components (a.u.) and orientation 
 of principal axis w.r.t. absolute frame                      Asymmetry parameter eta
 --------------------------------------------------------------------------------------
        1.770746      -1.732009      -0.038737                       0.956248

        0.702133       0.078161      -0.707743
       -0.235507       0.963508      -0.127233
        0.671972       0.256013       0.694918
  

 ------------------------------------------------------------
   Atom      X         Y         Z
 ------------------------------------------------------------
   15 C    4.49062   6.14221   0.87465
 ------------------------------------------------------------

 Electric field gradient in molecular frame (a.u.)
         XX             YY             ZZ             XY             XZ             YZ
 ------------------------------------------------------------------------------------------
       -0.016916      -0.014635       0.031551      -0.072831      -0.006417      -0.013329

 Principal components (a.u.) and orientation 
 of principal axis w.r.t. absolute frame                      Asymmetry parameter eta
 --------------------------------------------------------------------------------------
       -0.090210       0.058056       0.032154                       0.287130

        0.705282      -0.674857      -0.217130
        0.699739       0.711836       0.060448
        0.113767      -0.194568       0.974269
  

 ------------------------------------------------------------
   Atom      X         Y         Z
 ------------------------------------------------------------
   16 O    4.79444  -5.98011  -0.05443
 ------------------------------------------------------------

 Electric field gradient in molecular frame (a.u.)
         XX             YY             ZZ             XY             XZ             YZ
 ------------------------------------------------------------------------------------------
        0.647134       0.219299      -0.866433       1.173778       0.218379       0.063022

 Principal components (a.u.) and orientation 
 of principal axis w.r.t. absolute frame                      Asymmetry parameter eta
 --------------------------------------------------------------------------------------
        1.643599      -0.931998      -0.711601                       0.134094

        0.767266      -0.354936      -0.534156
        0.635971       0.313657       0.705095
        0.082722       0.880704      -0.466388
  

 ------------------------------------------------------------
   Atom      X         Y         Z
 ------------------------------------------------------------
   17 C   -0.27400  -7.38723  -0.02975
 ------------------------------------------------------------

 Electric field gradient in molecular frame (a.u.)
         XX             YY             ZZ             XY             XZ             YZ
 ------------------------------------------------------------------------------------------
        0.034873      -0.062519       0.027645      -0.039661      -0.006648       0.034419

 Principal components (a.u.) and orientation 
 of principal axis w.r.t. absolute frame                      Asymmetry parameter eta
 --------------------------------------------------------------------------------------
       -0.084904       0.060886       0.024018                       0.434234

        0.289922       0.736728       0.610881
        0.919865      -0.390704       0.034627
       -0.264185      -0.551889       0.790964
  

 ------------------------------------------------------------
   Atom      X         Y         Z
 ------------------------------------------------------------
   18 C   -5.92993   2.47362   1.17285
 ------------------------------------------------------------

 Electric field gradient in molecular frame (a.u.)
         XX             YY             ZZ             XY             XZ             YZ
 ------------------------------------------------------------------------------------------
        0.008531      -0.008474      -0.000057       0.009646       0.034736      -0.020535

 Principal components (a.u.) and orientation 
 of principal axis w.r.t. absolute frame                      Asymmetry parameter eta
 --------------------------------------------------------------------------------------
       -0.044213       0.040204       0.004008                       0.818679

       -0.532989       0.709510       0.460996
        0.525086      -0.149870       0.837749
        0.663481       0.688574      -0.292675
  

 ------------------------------------------------------------
   Atom      X         Y         Z
 ------------------------------------------------------------
   19 O    1.98861   2.88154   2.64250
 ------------------------------------------------------------

 Electric field gradient in molecular frame (a.u.)
         XX             YY             ZZ             XY             XZ             YZ
 ------------------------------------------------------------------------------------------
       -1.065785       0.799890       0.265895      -2.251088      -0.295569       0.819155

 Principal components (a.u.) and orientation 
 of principal axis w.r.t. absolute frame                      Asymmetry parameter eta
 --------------------------------------------------------------------------------------
        2.609746      -2.585851      -0.023896                       0.981687

       -0.510858       0.821557       0.253118
        0.789434       0.564888      -0.240200
        0.340321      -0.077112       0.937142
  

 ------------------------------------------------------------
   Atom      X         Y         Z
 ------------------------------------------------------------
   20 O   -0.38894   1.53608   2.37448
 ------------------------------------------------------------

 Electric field gradient in molecular frame (a.u.)
         XX             YY             ZZ             XY             XZ             YZ
 ------------------------------------------------------------------------------------------
       -1.170473       0.710485       0.459988      -1.943063       0.069678      -1.496537

 Principal components (a.u.) and orientation 
 of principal axis w.r.t. absolute frame                      Asymmetry parameter eta
 --------------------------------------------------------------------------------------
        2.719480      -2.591195      -0.128285                       0.905655

       -0.389949       0.773934      -0.498965
        0.762133       0.575369       0.296824
       -0.516811       0.264532       0.814205
  

 ------------------------------------------------------------
   Atom      X         Y         Z
 ------------------------------------------------------------
   21 H    2.09740  -0.61798  -3.20171
 ------------------------------------------------------------

 Electric field gradient in molecular frame (a.u.)
         XX             YY             ZZ             XY             XZ             YZ
 ------------------------------------------------------------------------------------------
        0.127039       0.089075      -0.216114      -0.014658      -0.050827      -0.112125

 Principal components (a.u.) and orientation 
 of principal axis w.r.t. absolute frame                      Asymmetry parameter eta
 --------------------------------------------------------------------------------------
       -0.260098       0.134662       0.125435                       0.035475

        0.135298       0.968826      -0.207536
        0.308073       0.157944       0.938160
        0.941693      -0.190867      -0.277100
  

 ------------------------------------------------------------
   Atom      X         Y         Z
 ------------------------------------------------------------
   22 H   -0.02653  -4.32711  -2.64295
 ------------------------------------------------------------

 Electric field gradient in molecular frame (a.u.)
         XX             YY             ZZ             XY             XZ             YZ
 ------------------------------------------------------------------------------------------
        0.122531       0.126742      -0.249273       0.011526      -0.086746       0.066772

 Principal components (a.u.) and orientation 
 of principal axis w.r.t. absolute frame                      Asymmetry parameter eta
 --------------------------------------------------------------------------------------
       -0.279785       0.143575       0.136210                       0.026322

        0.212405       0.831246       0.513725
       -0.164240      -0.487874       0.857324
        0.963281      -0.266474       0.032897
  

 ------------------------------------------------------------
   Atom      X         Y         Z
 ------------------------------------------------------------
   23 H   -0.04526  -2.91780   2.94058
 ------------------------------------------------------------

 Electric field gradient in molecular frame (a.u.)
         XX             YY             ZZ             XY             XZ             YZ
 ------------------------------------------------------------------------------------------
        0.055197       0.128015      -0.183212       0.020098      -0.148401       0.036207

 Principal components (a.u.) and orientation 
 of principal axis w.r.t. absolute frame                      Asymmetry parameter eta
 --------------------------------------------------------------------------------------
       -0.258773       0.133300       0.125474                       0.030242

        0.430461       0.343393       0.834736
       -0.106272       0.937653      -0.330928
        0.896331      -0.053742      -0.440116
  

 ------------------------------------------------------------
   Atom      X         Y         Z
 ------------------------------------------------------------
   24 H   -4.22254  -2.13927   3.36916
 ------------------------------------------------------------

 Electric field gradient in molecular frame (a.u.)
         XX             YY             ZZ             XY             XZ             YZ
 ------------------------------------------------------------------------------------------
        0.115609       0.055604      -0.171212       0.042765       0.078059      -0.163087

 Principal components (a.u.) and orientation 
 of principal axis w.r.t. absolute frame                      Asymmetry parameter eta
 --------------------------------------------------------------------------------------
       -0.276636       0.141359       0.135277                       0.021985

       -0.221253       0.285527       0.932481
        0.452527       0.877063      -0.161185
        0.863867      -0.386310       0.323261
  

 ------------------------------------------------------------
   Atom      X         Y         Z
 ------------------------------------------------------------
   25 H   -4.21013  -5.06918   1.90236
 ------------------------------------------------------------

 Electric field gradient in molecular frame (a.u.)
         XX             YY             ZZ             XY             XZ             YZ
 ------------------------------------------------------------------------------------------
        0.120198      -0.255517       0.135320      -0.086889       0.013605       0.063678

 Principal components (a.u.) and orientation 
 of principal axis w.r.t. absolute frame                      Asymmetry parameter eta
 --------------------------------------------------------------------------------------
       -0.284732       0.145439       0.139293                       0.021584

        0.212244      -0.029880       0.976760
        0.965136       0.163093      -0.204729
       -0.153186       0.986158       0.063454
  

 ------------------------------------------------------------
   Atom      X         Y         Z
 ------------------------------------------------------------
   26 H   -7.46557  -2.30868   0.08600
 ------------------------------------------------------------

 Electric field gradient in molecular frame (a.u.)
         XX             YY             ZZ             XY             XZ             YZ
 ------------------------------------------------------------------------------------------
       -0.244123       0.132196       0.111927      -0.054423       0.107669       0.016797

 Principal components (a.u.) and orientation 
 of principal axis w.r.t. absolute frame                      Asymmetry parameter eta
 --------------------------------------------------------------------------------------
       -0.281976       0.142811       0.139166                       0.012927

        0.954134       0.171749      -0.245213
        0.136187       0.480421       0.866400
       -0.266609       0.860057      -0.434997
  

 ------------------------------------------------------------
   Atom      X         Y         Z
 ------------------------------------------------------------
   27 H   -5.20829  -3.10745  -2.21295
 ------------------------------------------------------------

 Electric field gradient in molecular frame (a.u.)
         XX             YY             ZZ             XY             XZ             YZ
 ------------------------------------------------------------------------------------------
        0.133999       0.026236      -0.160235       0.030440       0.048431      -0.184292

 Principal components (a.u.) and orientation 
 of principal axis w.r.t. absolute frame                      Asymmetry parameter eta
 --------------------------------------------------------------------------------------
       -0.281410       0.142003       0.139407                       0.009225

       -0.136409       0.965944      -0.219874
        0.518984       0.258734       0.814685
        0.843829      -0.002981      -0.536603
  

 ------------------------------------------------------------
   Atom      X         Y         Z
 ------------------------------------------------------------
   28 H   -6.17090   1.29673  -2.64261
 ------------------------------------------------------------

 Electric field gradient in molecular frame (a.u.)
         XX             YY             ZZ             XY             XZ             YZ
 ------------------------------------------------------------------------------------------
        0.011137       0.113540      -0.124678       0.055562      -0.179690       0.079270

 Principal components (a.u.) and orientation 
 of principal axis w.r.t. absolute frame                      Asymmetry parameter eta
 --------------------------------------------------------------------------------------
       -0.273099       0.137924       0.135175                       0.010065

        0.551834       0.325095       0.767979
       -0.242870       0.943621      -0.224931
        0.797805       0.062395      -0.599678
  

 ------------------------------------------------------------
   Atom      X         Y         Z
 ------------------------------------------------------------
   29 H   -2.05552   0.03275  -3.51481
 ------------------------------------------------------------

 Electric field gradient in molecular frame (a.u.)
         XX             YY             ZZ             XY             XZ             YZ
 ------------------------------------------------------------------------------------------
        0.128935       0.018361      -0.147296       0.018678       0.027005      -0.179735

 Principal components (a.u.) and orientation 
 of principal axis w.r.t. absolute frame                      Asymmetry parameter eta
 --------------------------------------------------------------------------------------
       -0.265102       0.134013       0.131089                       0.011032

       -0.082989       0.443232       0.892557
        0.537542       0.774087      -0.334421
        0.839143      -0.452034       0.302497
  

 ------------------------------------------------------------
   Atom      X         Y         Z
 ------------------------------------------------------------
   30 H   -3.27715   4.93612  -3.04309
 ------------------------------------------------------------

 Electric field gradient in molecular frame (a.u.)
         XX             YY             ZZ             XY             XZ             YZ
 ------------------------------------------------------------------------------------------
       -0.152445       0.030224       0.122221       0.174858      -0.082214       0.049075

 Principal components (a.u.) and orientation 
 of principal axis w.r.t. absolute frame                      Asymmetry parameter eta
 --------------------------------------------------------------------------------------
       -0.281114       0.144991       0.136122                       0.031550

        0.832327      -0.232895       0.502982
       -0.503871       0.060212       0.861678
        0.230966       0.970636       0.067233
  

 ------------------------------------------------------------
   Atom      X         Y         Z
 ------------------------------------------------------------
   31 H   -0.49462   3.77107  -4.33313
 ------------------------------------------------------------

 Electric field gradient in molecular frame (a.u.)
         XX             YY             ZZ             XY             XZ             YZ
 ------------------------------------------------------------------------------------------
        0.033947       0.130124      -0.164070       0.009014       0.181249      -0.022279

 Principal components (a.u.) and orientation 
 of principal axis w.r.t. absolute frame                      Asymmetry parameter eta
 --------------------------------------------------------------------------------------
       -0.272990       0.142637       0.130353                       0.045000

       -0.508873       0.808999       0.294226
        0.058844      -0.308300       0.949468
        0.858828       0.500472       0.109280
  

 ------------------------------------------------------------
   Atom      X         Y         Z
 ------------------------------------------------------------
   32 H   -1.13439   6.13957   0.85041
 ------------------------------------------------------------

 Electric field gradient in molecular frame (a.u.)
         XX             YY             ZZ             XY             XZ             YZ
 ------------------------------------------------------------------------------------------
        0.002525       0.101242      -0.103767       0.076835       0.177136      -0.103561

 Principal components (a.u.) and orientation 
 of principal axis w.r.t. absolute frame                      Asymmetry parameter eta
 --------------------------------------------------------------------------------------
       -0.279259       0.144946       0.134313                       0.038075

       -0.565229       0.179188       0.805237
        0.320968       0.946978       0.014571
        0.759931      -0.266691       0.592774
  

 ------------------------------------------------------------
   Atom      X         Y         Z
 ------------------------------------------------------------
   33 H    0.59623   7.17936  -1.78291
 ------------------------------------------------------------

 Electric field gradient in molecular frame (a.u.)
         XX             YY             ZZ             XY             XZ             YZ
 ------------------------------------------------------------------------------------------
        0.103694      -0.135961       0.032267      -0.093584       0.053159       0.174842

 Principal components (a.u.) and orientation 
 of principal axis w.r.t. absolute frame                      Asymmetry parameter eta
 --------------------------------------------------------------------------------------
       -0.276298       0.144279       0.132019                       0.044373

        0.272303      -0.398906       0.875628
        0.816284       0.577576       0.009276
       -0.509443       0.712235       0.482896
  

 ------------------------------------------------------------
   Atom      X         Y         Z
 ------------------------------------------------------------
   34 H    6.18528   5.23218   1.64498
 ------------------------------------------------------------

 Electric field gradient in molecular frame (a.u.)
         XX             YY             ZZ             XY             XZ             YZ
 ------------------------------------------------------------------------------------------
       -0.143210       0.057059       0.086151       0.149847      -0.130475       0.070173

 Principal components (a.u.) and orientation 
 of principal axis w.r.t. absolute frame                      Asymmetry parameter eta
 --------------------------------------------------------------------------------------
       -0.282790       0.145655       0.137135                       0.030130

        0.818255      -0.308562       0.485025
       -0.437729       0.212479       0.873640
        0.372630       0.927169      -0.038796
  

 ------------------------------------------------------------
   Atom      X         Y         Z
 ------------------------------------------------------------
   35 H    5.06676   7.14328  -0.84267
 ------------------------------------------------------------

 Electric field gradient in molecular frame (a.u.)
         XX             YY             ZZ             XY             XZ             YZ
 ------------------------------------------------------------------------------------------
        0.111070       0.044572      -0.155642      -0.060512       0.093988       0.172949

 Principal components (a.u.) and orientation 
 of principal axis w.r.t. absolute frame                      Asymmetry parameter eta
 --------------------------------------------------------------------------------------
       -0.286710       0.148708       0.138002                       0.037340

       -0.270279      -0.618353       0.737962
       -0.483901       0.749889       0.451118
        0.832340       0.235172       0.501901
  

 ------------------------------------------------------------
   Atom      X         Y         Z
 ------------------------------------------------------------
   36 H    3.84200   7.51679   2.27942
 ------------------------------------------------------------

 Electric field gradient in molecular frame (a.u.)
         XX             YY             ZZ             XY             XZ             YZ
 ------------------------------------------------------------------------------------------
        0.096091      -0.046887      -0.049203       0.088448       0.092980      -0.195411

 Principal components (a.u.) and orientation 
 of principal axis w.r.t. absolute frame                      Asymmetry parameter eta
 --------------------------------------------------------------------------------------
       -0.286487       0.148164       0.138323                       0.034350

       -0.317962      -0.269704       0.908934
        0.666951       0.617746       0.416613
        0.673852      -0.738681       0.016540
  

 ------------------------------------------------------------
   Atom      X         Y         Z
 ------------------------------------------------------------
   37 H    0.90262  -8.70767  -1.10684
 ------------------------------------------------------------

 Electric field gradient in molecular frame (a.u.)
         XX             YY             ZZ             XY             XZ             YZ
 ------------------------------------------------------------------------------------------
        0.010793      -0.035245       0.024452       0.152540       0.129158      -0.139818

 Principal components (a.u.) and orientation 
 of principal axis w.r.t. absolute frame                      Asymmetry parameter eta
 --------------------------------------------------------------------------------------
       -0.283890       0.147659       0.136231                       0.040257

       -0.561289       0.778083      -0.282030
        0.639654       0.191609      -0.744398
        0.525164       0.598224       0.605252
  

 ------------------------------------------------------------
   Atom      X         Y         Z
 ------------------------------------------------------------
   38 H    0.00205  -7.80183   1.97945
 ------------------------------------------------------------

 Electric field gradient in molecular frame (a.u.)
         XX             YY             ZZ             XY             XZ             YZ
 ------------------------------------------------------------------------------------------
        0.141078       0.121527      -0.262605       0.007556      -0.055145       0.082259

 Principal components (a.u.) and orientation 
 of principal axis w.r.t. absolute frame                      Asymmetry parameter eta
 --------------------------------------------------------------------------------------
       -0.286690       0.149489       0.137201                       0.042862

        0.128762       0.942034       0.309825
       -0.198183      -0.281679       0.938819
        0.971671      -0.182286       0.150425
  

 ------------------------------------------------------------
   Atom      X         Y         Z
 ------------------------------------------------------------
   39 H   -2.23938  -7.79654  -0.52541
 ------------------------------------------------------------

 Electric field gradient in molecular frame (a.u.)
         XX             YY             ZZ             XY             XZ             YZ
 ------------------------------------------------------------------------------------------
       -0.248232       0.125887       0.122345      -0.079679      -0.098999      -0.017825

 Principal components (a.u.) and orientation 
 of principal axis w.r.t. absolute frame                      Asymmetry parameter eta
 --------------------------------------------------------------------------------------
       -0.289077       0.147830       0.141247                       0.022774

        0.952034      -0.289743      -0.098389
        0.193003       0.319090       0.927864
        0.237447       0.902347      -0.359706
  

 ------------------------------------------------------------
   Atom      X         Y         Z
 ------------------------------------------------------------
   40 H   -4.95952   2.09908   2.95497
 ------------------------------------------------------------

 Electric field gradient in molecular frame (a.u.)
         XX             YY             ZZ             XY             XZ             YZ
 ------------------------------------------------------------------------------------------
        0.053540       0.127312      -0.180852       0.041370      -0.175399       0.067500

 Principal components (a.u.) and orientation 
 of principal axis w.r.t. absolute frame                      Asymmetry parameter eta
 --------------------------------------------------------------------------------------
       -0.289589       0.150016       0.139573                       0.036063

        0.464903       0.802386      -0.374223
       -0.186272       0.501862       0.844652
        0.865545      -0.322974       0.382779
  

 ------------------------------------------------------------
   Atom      X         Y         Z
 ------------------------------------------------------------
   41 H   -5.68726   4.47710   0.72479
 ------------------------------------------------------------

 Electric field gradient in molecular frame (a.u.)
         XX             YY             ZZ             XY             XZ             YZ
 ------------------------------------------------------------------------------------------
        0.141365      -0.264826       0.123462      -0.050506       0.014702       0.092072

 Principal components (a.u.) and orientation 
 of principal axis w.r.t. absolute frame                      Asymmetry parameter eta
 --------------------------------------------------------------------------------------
       -0.291914       0.149638       0.142276                       0.025222

        0.120300       0.854215      -0.505810
        0.968305       0.011377       0.249512
       -0.218892       0.519795       0.825772
  

 ------------------------------------------------------------
   Atom      X         Y         Z
 ------------------------------------------------------------
   42 H   -7.95113   2.16565   1.50167
 ------------------------------------------------------------

 Electric field gradient in molecular frame (a.u.)
         XX             YY             ZZ             XY             XZ             YZ
 ------------------------------------------------------------------------------------------
       -0.267486       0.133526       0.133960      -0.063980       0.065614       0.007031

 Principal components (a.u.) and orientation 
 of principal axis w.r.t. absolute frame                      Asymmetry parameter eta
 --------------------------------------------------------------------------------------
       -0.287750       0.147007       0.140743                       0.021768

        0.976416       0.215478      -0.013478
        0.150869      -0.636325       0.756524
       -0.154437       0.740716       0.653827
  

 Task  times  cpu:      463.0s     wall:      463.6s


                                NWChem Input Module
                                -------------------


 Summary of allocated global arrays
-----------------------------------
  No active global arrays


                         GA Statistics for process    0
                         ------------------------------

       create   destroy   get      put      acc     scatter   gather  read&inc
calls:  210      210     5.07e+05 7377     3.76e+05    0        0     5608     
number of processes/call 1.00e+00 1.15e+00 1.00e+00 0.00e+00 0.00e+00
bytes total:             5.26e+08 6.03e+07 3.18e+08 0.00e+00 0.00e+00 4.49e+04
bytes remote:            1.14e+08 2.04e+07 5.37e+07 0.00e+00 0.00e+00 0.00e+00
Max memory consumed for GA by this process: 10446976 bytes

MA_summarize_allocated_blocks: starting scan ...
MA_summarize_allocated_blocks: scan completed: 0 heap blocks, 0 stack blocks
MA usage statistics:

	allocation statistics:
					      heap	     stack
					      ----	     -----
	current number of blocks	         0	         0
	maximum number of blocks	        22	        51
	current total bytes		         0	         0
	maximum total bytes		   9712496	  22540232
	maximum total K-bytes		      9713	     22541
	maximum total M-bytes		        10	        23


                                     CITATION
                                     --------
                Please cite the following reference when publishing
                           results obtained with NWChem:

                 M. Valiev, E.J. Bylaska, N. Govind, K. Kowalski,
              T.P. Straatsma, H.J.J. van Dam, D. Wang, J. Nieplocha,
                        E. Apra, T.L. Windus, W.A. de Jong
                 "NWChem: a comprehensive and scalable open-source
                  solution for large scale molecular simulations"
                      Comput. Phys. Commun. 181, 1477 (2010)
                           doi:10.1016/j.cpc.2010.04.018

                                      AUTHORS
                                      -------
          E. Apra, E. J. Bylaska, W. A. de Jong, N. Govind, K. Kowalski,
       T. P. Straatsma, M. Valiev, H. J. J. van Dam, D. Wang, T. L. Windus,
        J. Hammond, J. Autschbach, K. Bhaskaran-Nair, J. Brabec, K. Lopata,
       S. A. Fischer, S. Krishnamoorthy, W. Ma, M. Klemm, O. Villa, Y. Chen,
    V. Anisimov, F. Aquino, S. Hirata, M. T. Hackler, T. Risthaus, M. Malagoli,
       A. Marenich, A. Otero-de-la-Roza, J. Mullin, P. Nichols, R. Peverati,
     J. Pittner, Y. Zhao, P.-D. Fan, A. Fonari, M. Williamson, R. J. Harrison,
       J. R. Rehr, M. Dupuis, D. Silverstein, D. M. A. Smith, J. Nieplocha,
        V. Tipparaju, M. Krishnan, B. E. Van Kuiken, A. Vazquez-Mayagoitia,
        L. Jensen, M. Swart, Q. Wu, T. Van Voorhis, A. A. Auer, M. Nooijen,
      L. D. Crosby, E. Brown, G. Cisneros, G. I. Fann, H. Fruchtl, J. Garza,
        K. Hirao, R. A. Kendall, J. A. Nichols, K. Tsemekhman, K. Wolinski,
     J. Anchell, D. E. Bernholdt, P. Borowski, T. Clark, D. Clerc, H. Dachsel,
   M. J. O. Deegan, K. Dyall, D. Elwood, E. Glendening, M. Gutowski, A. C. Hess,
         J. Jaffe, B. G. Johnson, J. Ju, R. Kobayashi, R. Kutteh, Z. Lin,
   R. Littlefield, X. Long, B. Meng, T. Nakajima, S. Niu, L. Pollack, M. Rosing,
   K. Glaesemann, G. Sandrone, M. Stave, H. Taylor, G. Thomas, J. H. van Lenthe,
                               A. T. Wong, Z. Zhang.

 Total times  cpu:      463.4s     wall:      464.0s
