# Supplementary material for: Reference-free NOE NMR analysis
Source: Chem Sci. 2020 Aug 31;11(36):9930–6. doi: 10.1039/d0sc02970j (PMC8162118; doi:10.1039/d0sc02970j)
Supplement: SC-011-D0SC02970J-s002 [file SC-011-D0SC02970J-s002.piz › artemisinin_structures/artemisin_RRSRSRS/artemisin_RRSRSRS_b36313.out]

 argument  1 = artemisin_SSSRRRR/artemisin_SSSRRRR_b36313.nw
  Warning: test file already existed: ./molecule.dir_check_s.5
                                         
                                         


              Northwest Computational Chemistry Package (NWChem) 6.6
              ------------------------------------------------------


                    Environmental Molecular Sciences Laboratory
                       Pacific Northwest National Laboratory
                                Richland, WA 99352

                              Copyright (c) 1994-2015
                       Pacific Northwest National Laboratory
                            Battelle Memorial Institute

             NWChem is an open-source computational chemistry package
                        distributed under the terms of the
                      Educational Community License (ECL) 2.0
             A copy of the license is included with this distribution
                              in the LICENSE.TXT file

                                  ACKNOWLEDGMENT
                                  --------------

            This software and its documentation were developed at the
            EMSL at Pacific Northwest National Laboratory, a multiprogram
            national laboratory, operated for the U.S. Department of Energy
            by Battelle under Contract Number DE-AC05-76RL01830. Support
            for this work was provided by the Department of Energy Office
            of Biological and Environmental Research, Office of Basic
            Energy Sciences, and the Office of Advanced Scientific Computing.


           Job information
           ---------------

    hostname        = nmrserver1
    program         = /home/software/NWChem/bin/nwchem
    date            = Sun Jul 23 20:22:33 2017

    compiled        = Mon_Dec_26_22:57:25_2016
    source          = /home/software/src/nwchem-6.6
    nwchem branch   = 6.6
    nwchem revision = 27746
    ga revision     = 10594
    input           = artemisin_SSSRRRR/artemisin_SSSRRRR_b36313.nw
    prefix          = molecule.
    data base       = ./molecule.db
    status          = startup
    nproc           =        6
    time left       =     -1s


           Memory information
           ------------------

    heap     =   13107200 doubles =    100.0 Mbytes
    stack    =   13107197 doubles =    100.0 Mbytes
    global   =   26214400 doubles =    200.0 Mbytes (distinct from heap & stack)
    total    =   52428797 doubles =    400.0 Mbytes
    verify   = yes
    hardfail = no 


           Directory information
           ---------------------

  0 permanent = .
  0 scratch   = .


                                NWChem Input Module
                                -------------------


                                     molecule
                                     --------

 Scaling coordinates for geometry "geometry" by  1.889725989
 (inverse scale =  0.529177249)

 C1  symmetry detected

          ------
          auto-z
          ------


                             Geometry "geometry" -> ""
                             -------------------------

 Output coordinates in angstroms (scale by  1.889725989 to convert to a.u.)

  No.       Tag          Charge          X              Y              Z
 ---- ---------------- ---------- -------------- -------------- --------------
    1 C                    6.0000     0.88740347     0.26578958    -1.05822583
    2 O                    8.0000     2.16281658    -0.24404053    -0.63330223
    3 C                    6.0000     2.20932328    -1.43316993     0.00857208
    4 C                    6.0000     1.00309539    -2.32451971    -0.21422015
    5 C                    6.0000    -0.35206825    -1.61312087     0.02604380
    6 C                    6.0000    -0.24732808    -0.07043544    -0.06644037
    7 C                    6.0000    -1.37048744    -2.14727994    -0.99457296
    8 C                    6.0000    -2.78221124    -1.61766847    -0.77758889
    9 C                    6.0000    -2.85365689    -0.23475406    -0.11364076
   10 C                    6.0000    -1.59774289     0.62501083    -0.44506543
   11 C                    6.0000    -1.74779332     2.02779243     0.19140247
   12 C                    6.0000    -0.58566890     2.99378757    -0.02876490
   13 C                    6.0000     0.80910462     2.35772418    -0.00533389
   14 O                    8.0000     1.00236762     1.66835541    -1.24313087
   15 C                    6.0000     1.86596025     3.46469711     0.02227625
   16 O                    8.0000     3.21203382    -1.78436651     0.62023496
   17 C                    6.0000     1.10593996    -3.59856864     0.63125478
   18 C                    6.0000    -3.17261537    -0.37074262     1.38427198
   19 O                    8.0000     1.05537259     1.54055822     1.15082356
   20 O                    8.0000     0.09517444     0.42136702     1.24912421
   21 H                    1.0000     0.68492502    -0.15466835    -2.04976277
   22 H                    1.0000     1.07895046    -2.63713980    -1.26558405
   23 H                    1.0000    -0.69672726    -1.88326709     1.03228994
   24 H                    1.0000    -1.40150416    -3.24333202    -0.97530484
   25 H                    1.0000    -1.04813243    -1.87512723    -2.00851103
   26 H                    1.0000    -3.35926562    -2.35051174    -0.20022398
   27 H                    1.0000    -3.27646600    -1.56900967    -1.75697072
   28 H                    1.0000    -3.72498672     0.27490872    -0.54963420
   29 H                    1.0000    -1.60848396     0.75556490    -1.53726896
   30 H                    1.0000    -1.87733617     1.93560504     1.27620017
   31 H                    1.0000    -2.66894967     2.49882850    -0.17494821
   32 H                    1.0000    -0.65682239     3.76896125     0.74496695
   33 H                    1.0000    -0.73650424     3.49164052    -0.99565336
   34 H                    1.0000     2.87246463     3.03082710    -0.01234155
   35 H                    1.0000     1.77303685     4.13197046    -0.84146344
   36 H                    1.0000     1.80168427     4.05532690     0.94229379
   37 H                    1.0000     2.02822354    -4.14489120     0.40442829
   38 H                    1.0000     1.11797845    -3.36305467     1.70131230
   39 H                    1.0000     0.26552281    -4.27263542     0.43801621
   40 H                    1.0000    -2.32751345    -0.74934379     1.96301657
   41 H                    1.0000    -3.47334771     0.58931842     1.81458525
   42 H                    1.0000    -4.01639414    -1.05221180     1.54075150

      Atomic Mass 
      ----------- 

      C                 12.000000
      O                 15.994910
      H                  1.007825


 Effective nuclear repulsion energy (a.u.)    1858.8655192583

            Nuclear Dipole moment (a.u.) 
            ----------------------------
        X                 Y               Z
 ---------------- ---------------- ----------------
    -0.0000000000     0.0000000000     0.0000000000


                                Z-matrix (autoz)
                                -------- 

 Units are Angstrom for bonds and degrees for angles

      Type          Name      I     J     K     L     M      Value
      ----------- --------  ----- ----- ----- ----- ----- ----------
    1 Stretch                  1     2                       1.43776
    2 Stretch                  1     6                       1.54412
    3 Stretch                  1    14                       1.41937
    4 Stretch                  1    21                       1.09587
    5 Stretch                  2     3                       1.35211
    6 Stretch                  3     4                       1.51629
    7 Stretch                  3    16                       1.22593
    8 Stretch                  4     5                       1.54928
    9 Stretch                  4    17                       1.53252
   10 Stretch                  4    22                       1.09948
   11 Stretch                  5     6                       1.54900
   12 Stretch                  5     7                       1.53758
   13 Stretch                  5    23                       1.09741
   14 Stretch                  6    10                       1.56545
   15 Stretch                  6    20                       1.44564
   16 Stretch                  7     8                       1.52333
   17 Stretch                  7    24                       1.09666
   18 Stretch                  7    25                       1.09820
   19 Stretch                  8     9                       1.53570
   20 Stretch                  8    26                       1.09700
   21 Stretch                  8    27                       1.09811
   22 Stretch                  9    10                       1.55768
   23 Stretch                  9    18                       1.53752
   24 Stretch                  9    28                       1.09957
   25 Stretch                 10    11                       1.54771
   26 Stretch                 10    29                       1.10003
   27 Stretch                 11    12                       1.52714
   28 Stretch                 11    30                       1.09639
   29 Stretch                 11    31                       1.09755
   30 Stretch                 12    13                       1.53314
   31 Stretch                 12    32                       1.09755
   32 Stretch                 12    33                       1.09794
   33 Stretch                 13    14                       1.42994
   34 Stretch                 13    15                       1.53072
   35 Stretch                 13    19                       1.43705
   36 Stretch                 15    34                       1.09658
   37 Stretch                 15    35                       1.09542
   38 Stretch                 15    36                       1.09517
   39 Stretch                 17    37                       1.09568
   40 Stretch                 17    38                       1.09573
   41 Stretch                 17    39                       1.09454
   42 Stretch                 18    40                       1.09201
   43 Stretch                 18    41                       1.09422
   44 Stretch                 18    42                       1.09583
   45 Stretch                 19    20                       1.47791
   46 Bend                     1     2     3               118.85996
   47 Bend                     1     6     5               107.75199
   48 Bend                     1     6    10               112.44822
   49 Bend                     1     6    20               109.65294
   50 Bend                     1    14    13               110.65106
   51 Bend                     2     1     6               112.63454
   52 Bend                     2     1    14               108.48480
   53 Bend                     2     1    21               107.17302
   54 Bend                     2     3     4               114.82692
   55 Bend                     2     3    16               121.12678
   56 Bend                     3     4     5               113.77359
   57 Bend                     3     4    17               110.74804
   58 Bend                     3     4    22               104.64121
   59 Bend                     4     3    16               123.75021
   60 Bend                     4     5     6               112.88620
   61 Bend                     4     5     7               108.47561
   62 Bend                     4     5    23               107.69069
   63 Bend                     4    17    37               110.90362
   64 Bend                     4    17    38               111.15014
   65 Bend                     4    17    39               111.28783
   66 Bend                     5     4    17               110.78604
   67 Bend                     5     4    22               109.82827
   68 Bend                     5     6    10               113.48741
   69 Bend                     5     6    20               107.48738
   70 Bend                     5     7     8               113.48409
   71 Bend                     5     7    24               110.74931
   72 Bend                     5     7    25               109.41067
   73 Bend                     6     1    14               110.99983
   74 Bend                     6     1    21               111.21240
   75 Bend                     6     5     7               110.55711
   76 Bend                     6     5    23               108.73230
   77 Bend                     6    10     9               113.50679
   78 Bend                     6    10    11               112.75672
   79 Bend                     6    10    29               107.53512
   80 Bend                     6    20    19               110.54978
   81 Bend                     7     5    23               108.36679
   82 Bend                     7     8     9               114.69418
   83 Bend                     7     8    26               109.28110
   84 Bend                     7     8    27               107.78738
   85 Bend                     8     7    24               108.58800
   86 Bend                     8     7    25               108.50442
   87 Bend                     8     9    10               111.56397
   88 Bend                     8     9    18               110.56123
   89 Bend                     8     9    28               106.42931
   90 Bend                     9     8    26               110.46045
   91 Bend                     9     8    27               108.95067
   92 Bend                     9    10    11               109.54839
   93 Bend                     9    10    29               105.59816
   94 Bend                     9    18    40               112.73372
   95 Bend                     9    18    41               111.25630
   96 Bend                     9    18    42               110.72318
   97 Bend                    10     6    20               105.86348
   98 Bend                    10     9    18               115.04736
   99 Bend                    10     9    28               107.38019
  100 Bend                    10    11    12               116.12019
  101 Bend                    10    11    30               110.00675
  102 Bend                    10    11    31               109.45622
  103 Bend                    11    10    29               107.44503
  104 Bend                    11    12    13               115.31967
  105 Bend                    11    12    32               107.20480
  106 Bend                    11    12    33               108.01359
  107 Bend                    12    11    30               106.60343
  108 Bend                    12    11    31               108.60757
  109 Bend                    12    13    14               108.04346
  110 Bend                    12    13    15               109.16977
  111 Bend                    12    13    19               113.83575
  112 Bend                    13    12    32               109.95131
  113 Bend                    13    12    33               109.06022
  114 Bend                    13    15    34               110.30511
  115 Bend                    13    15    35               111.57569
  116 Bend                    13    15    36               111.38540
  117 Bend                    13    19    20               111.88794
  118 Bend                    14     1    21               106.03529
  119 Bend                    14    13    15               105.72009
  120 Bend                    14    13    19               113.52371
  121 Bend                    15    13    19               106.16443
  122 Bend                    17     4    22               106.65081
  123 Bend                    18     9    28               105.24246
  124 Bend                    24     7    25               105.79537
  125 Bend                    26     8    27               105.20341
  126 Bend                    30    11    31               105.49664
  127 Bend                    32    12    33               106.95699
  128 Bend                    34    15    35               107.09660
  129 Bend                    34    15    36               107.08364
  130 Bend                    35    15    36               109.20200
  131 Bend                    37    17    38               107.46296
  132 Bend                    37    17    39               107.61962
  133 Bend                    38    17    39               108.25312
  134 Bend                    40    18    41               107.96690
  135 Bend                    40    18    42               107.73462
  136 Bend                    41    18    42               106.13188
  137 Torsion                  1     2     3     4          20.74589
  138 Torsion                  1     2     3    16        -165.27757
  139 Torsion                  1     6     5     4          29.85165
  140 Torsion                  1     6     5     7         -91.86248
  141 Torsion                  1     6     5    23         149.28710
  142 Torsion                  1     6    10     9         145.33133
  143 Torsion                  1     6    10    11         -89.34909
  144 Torsion                  1     6    10    29          28.91149
  145 Torsion                  1     6    20    19          24.39112
  146 Torsion                  1    14    13    12        -104.91697
  147 Torsion                  1    14    13    15         138.30975
  148 Torsion                  1    14    13    19          22.33666
  149 Torsion                  2     1     6     5         -60.85126
  150 Torsion                  2     1     6    10         173.34218
  151 Torsion                  2     1     6    20          55.85179
  152 Torsion                  2     1    14    13         -85.03520
  153 Torsion                  2     3     4     5         -50.38781
  154 Torsion                  2     3     4    17        -175.94755
  155 Torsion                  2     3     4    22          69.49148
  156 Torsion                  3     2     1     6          35.64558
  157 Torsion                  3     2     1    14         158.92922
  158 Torsion                  3     2     1    21         -86.98164
  159 Torsion                  3     4     5     6          20.97309
  160 Torsion                  3     4     5     7         143.85443
  161 Torsion                  3     4     5    23         -99.06231
  162 Torsion                  3     4    17    37         -57.25823
  163 Torsion                  3     4    17    38          62.22668
  164 Torsion                  3     4    17    39        -177.03138
  165 Torsion                  4     5     6    10         155.04070
  166 Torsion                  4     5     6    20         -88.25477
  167 Torsion                  4     5     7     8         174.61950
  168 Torsion                  4     5     7    24          52.19022
  169 Torsion                  4     5     7    25         -64.04890
  170 Torsion                  5     4     3    16         135.81424
  171 Torsion                  5     4    17    37         175.52091
  172 Torsion                  5     4    17    38         -64.99417
  173 Torsion                  5     4    17    39          55.74776
  174 Torsion                  5     6     1    14         177.27787
  175 Torsion                  5     6     1    21          59.47889
  176 Torsion                  5     6    10     9          22.69982
  177 Torsion                  5     6    10    11         148.01940
  178 Torsion                  5     6    10    29         -93.72002
  179 Torsion                  5     6    20    19         141.26063
  180 Torsion                  5     7     8     9          28.03988
  181 Torsion                  5     7     8    26         -96.60347
  182 Torsion                  5     7     8    27         149.56745
  183 Torsion                  6     1    14    13          39.22701
  184 Torsion                  6     5     4    17         146.51267
  185 Torsion                  6     5     4    22         -95.92760
  186 Torsion                  6     5     7     8         -61.10142
  187 Torsion                  6     5     7    24         176.46931
  188 Torsion                  6     5     7    25          60.23018
  189 Torsion                  6    10     9     8         -55.56825
  190 Torsion                  6    10     9    18          71.41084
  191 Torsion                  6    10     9    28        -171.82317
  192 Torsion                  6    10    11    12          51.90178
  193 Torsion                  6    10    11    30         -69.24406
  194 Torsion                  6    10    11    31         175.27668
  195 Torsion                  6    20    19    13          35.18157
  196 Torsion                  7     5     4    17         -90.60599
  197 Torsion                  7     5     4    22          26.95374
  198 Torsion                  7     5     6    10          33.32658
  199 Torsion                  7     5     6    20         150.03111
  200 Torsion                  7     8     9    10          28.97982
  201 Torsion                  7     8     9    18        -100.39888
  202 Torsion                  7     8     9    28         145.81325
  203 Torsion                  8     7     5    23          57.97063
  204 Torsion                  8     9    10    11         177.41379
  205 Torsion                  8     9    10    29          61.98323
  206 Torsion                  8     9    18    40          72.83874
  207 Torsion                  8     9    18    41        -165.70426
  208 Torsion                  8     9    18    42         -47.93399
  209 Torsion                  9     8     7    24         151.65778
  210 Torsion                  9     8     7    25         -93.79803
  211 Torsion                  9    10     6    20         -94.95214
  212 Torsion                  9    10    11    12         179.34145
  213 Torsion                  9    10    11    30          58.19561
  214 Torsion                  9    10    11    31         -57.28365
  215 Torsion                 10     6     1    14          51.47130
  216 Torsion                 10     6     1    21         -66.32768
  217 Torsion                 10     6     5    23         -85.52385
  218 Torsion                 10     6    20    19         -97.14293
  219 Torsion                 10     9     8    26         152.99905
  220 Torsion                 10     9     8    27         -91.91013
  221 Torsion                 10     9    18    40         -54.64851
  222 Torsion                 10     9    18    41          66.80849
  223 Torsion                 10     9    18    42        -175.42124
  224 Torsion                 10    11    12    13         -37.22951
  225 Torsion                 10    11    12    32        -160.02654
  226 Torsion                 10    11    12    33          85.02878
  227 Torsion                 11    10     6    20          30.36744
  228 Torsion                 11    10     9    18         -55.60713
  229 Torsion                 11    10     9    28          61.15887
  230 Torsion                 11    12    13    14          75.87346
  231 Torsion                 11    12    13    15        -169.61175
  232 Torsion                 11    12    13    19         -51.19964
  233 Torsion                 12    11    10    29         -66.41155
  234 Torsion                 12    13    15    34        -177.12011
  235 Torsion                 12    13    15    35         -58.21255
  236 Torsion                 12    13    15    36          64.11014
  237 Torsion                 12    13    19    20          59.83339
  238 Torsion                 13    12    11    30          85.71532
  239 Torsion                 13    12    11    31        -161.04511
  240 Torsion                 13    14     1    21         160.12988
  241 Torsion                 14     1     6    20         -66.01909
  242 Torsion                 14    13    12    32        -162.80360
  243 Torsion                 14    13    12    33         -45.82269
  244 Torsion                 14    13    15    34         -61.11102
  245 Torsion                 14    13    15    35          57.79654
  246 Torsion                 14    13    15    36        -179.88077
  247 Torsion                 14    13    19    20         -64.33509
  248 Torsion                 15    13    12    32         -48.28882
  249 Torsion                 15    13    12    33          68.69210
  250 Torsion                 15    13    19    20         179.95389
  251 Torsion                 16     3     4    17          10.25451
  252 Torsion                 16     3     4    22        -104.30647
  253 Torsion                 17     4     5    23          26.47726
  254 Torsion                 18     9     8    26          23.62036
  255 Torsion                 18     9     8    27         138.71117
  256 Torsion                 18     9    10    29        -171.03768
  257 Torsion                 19    13    12    32          70.12330
  258 Torsion                 19    13    12    33        -172.89579
  259 Torsion                 19    13    15    34          59.77206
  260 Torsion                 19    13    15    35         178.67962
  261 Torsion                 19    13    15    36         -58.99769
  262 Torsion                 20     6     1    21         176.18193
  263 Torsion                 20     6     5    23          31.18068
  264 Torsion                 20     6    10    29         148.62802
  265 Torsion                 22     4     5    23         144.03699
  266 Torsion                 22     4    17    37          56.03416
  267 Torsion                 22     4    17    38         175.51907
  268 Torsion                 22     4    17    39         -63.73899
  269 Torsion                 23     5     7    24         -64.45864
  270 Torsion                 23     5     7    25         179.30223
  271 Torsion                 24     7     8    26          27.01442
  272 Torsion                 24     7     8    27         -86.81466
  273 Torsion                 25     7     8    26         141.55861
  274 Torsion                 25     7     8    27          27.72954
  275 Torsion                 26     8     9    28         -90.16752
  276 Torsion                 27     8     9    28          24.92329
  277 Torsion                 28     9    10    29         -54.27169
  278 Torsion                 28     9    18    40        -172.62300
  279 Torsion                 28     9    18    41         -51.16600
  280 Torsion                 28     9    18    42          66.60428
  281 Torsion                 29    10    11    30         172.44261
  282 Torsion                 29    10    11    31          56.96335
  283 Torsion                 30    11    12    32         -37.08170
  284 Torsion                 30    11    12    33        -152.02639
  285 Torsion                 31    11    12    32          76.15786
  286 Torsion                 31    11    12    33         -38.78682


            XYZ format geometry
            -------------------
    42
 geometry
 C                     0.88740347     0.26578958    -1.05822583
 O                     2.16281658    -0.24404053    -0.63330223
 C                     2.20932328    -1.43316993     0.00857208
 C                     1.00309539    -2.32451971    -0.21422015
 C                    -0.35206825    -1.61312087     0.02604380
 C                    -0.24732808    -0.07043544    -0.06644037
 C                    -1.37048744    -2.14727994    -0.99457296
 C                    -2.78221124    -1.61766847    -0.77758889
 C                    -2.85365689    -0.23475406    -0.11364076
 C                    -1.59774289     0.62501083    -0.44506543
 C                    -1.74779332     2.02779243     0.19140247
 C                    -0.58566890     2.99378757    -0.02876490
 C                     0.80910462     2.35772418    -0.00533389
 O                     1.00236762     1.66835541    -1.24313087
 C                     1.86596025     3.46469711     0.02227625
 O                     3.21203382    -1.78436651     0.62023496
 C                     1.10593996    -3.59856864     0.63125478
 C                    -3.17261537    -0.37074262     1.38427198
 O                     1.05537259     1.54055822     1.15082356
 O                     0.09517444     0.42136702     1.24912421
 H                     0.68492502    -0.15466835    -2.04976277
 H                     1.07895046    -2.63713980    -1.26558405
 H                    -0.69672726    -1.88326709     1.03228994
 H                    -1.40150416    -3.24333202    -0.97530484
 H                    -1.04813243    -1.87512723    -2.00851103
 H                    -3.35926562    -2.35051174    -0.20022398
 H                    -3.27646600    -1.56900967    -1.75697072
 H                    -3.72498672     0.27490872    -0.54963420
 H                    -1.60848396     0.75556490    -1.53726896
 H                    -1.87733617     1.93560504     1.27620017
 H                    -2.66894967     2.49882850    -0.17494821
 H                    -0.65682239     3.76896125     0.74496695
 H                    -0.73650424     3.49164052    -0.99565336
 H                     2.87246463     3.03082710    -0.01234155
 H                     1.77303685     4.13197046    -0.84146344
 H                     1.80168427     4.05532690     0.94229379
 H                     2.02822354    -4.14489120     0.40442829
 H                     1.11797845    -3.36305467     1.70131230
 H                     0.26552281    -4.27263542     0.43801621
 H                    -2.32751345    -0.74934379     1.96301657
 H                    -3.47334771     0.58931842     1.81458525
 H                    -4.01639414    -1.05221180     1.54075150

 ==============================================================================
                                internuclear distances
 ------------------------------------------------------------------------------
       center one      |      center two      | atomic units |  angstroms
 ------------------------------------------------------------------------------
    2 O                |   1 C                |     2.71698  |     1.43776
    3 C                |   2 O                |     2.55511  |     1.35211
    4 C                |   3 C                |     2.86537  |     1.51629
    5 C                |   4 C                |     2.92772  |     1.54928
    6 C                |   1 C                |     2.91796  |     1.54412
    6 C                |   5 C                |     2.92719  |     1.54900
    7 C                |   5 C                |     2.90561  |     1.53758
    8 C                |   7 C                |     2.87868  |     1.52333
    9 C                |   8 C                |     2.90206  |     1.53570
   10 C                |   6 C                |     2.95826  |     1.56545
   10 C                |   9 C                |     2.94358  |     1.55768
   11 C                |  10 C                |     2.92475  |     1.54771
   12 C                |  11 C                |     2.88587  |     1.52714
   13 C                |  12 C                |     2.89721  |     1.53314
   14 O                |   1 C                |     2.68221  |     1.41937
   14 O                |  13 C                |     2.70219  |     1.42994
   15 C                |  13 C                |     2.89264  |     1.53072
   16 O                |   3 C                |     2.31667  |     1.22593
   17 C                |   4 C                |     2.89604  |     1.53252
   18 C                |   9 C                |     2.90549  |     1.53752
   19 O                |  13 C                |     2.71563  |     1.43705
   20 O                |   6 C                |     2.73187  |     1.44564
   21 H                |   1 C                |     2.07089  |     1.09587
   22 H                |   4 C                |     2.07771  |     1.09948
   23 H                |   5 C                |     2.07380  |     1.09741
   24 H                |   7 C                |     2.07239  |     1.09666
   25 H                |   7 C                |     2.07530  |     1.09820
   26 H                |   8 C                |     2.07302  |     1.09700
   27 H                |   8 C                |     2.07513  |     1.09811
   28 H                |   9 C                |     2.07789  |     1.09957
   29 H                |  10 C                |     2.07876  |     1.10003
   30 H                |  11 C                |     2.07187  |     1.09639
   31 H                |  11 C                |     2.07407  |     1.09755
   32 H                |  12 C                |     2.07407  |     1.09755
   33 H                |  12 C                |     2.07481  |     1.09794
   34 H                |  15 C                |     2.07224  |     1.09658
   35 H                |  15 C                |     2.07003  |     1.09542
   36 H                |  15 C                |     2.06958  |     1.09517
   37 H                |  17 C                |     2.07054  |     1.09568
   38 H                |  17 C                |     2.07064  |     1.09573
   39 H                |  17 C                |     2.06837  |     1.09454
   40 H                |  18 C                |     2.06360  |     1.09201
   41 H                |  18 C                |     2.06778  |     1.09422
   42 H                |  18 C                |     2.07082  |     1.09583
 ------------------------------------------------------------------------------
                         number of included internuclear distances:         44
 ==============================================================================


 ==============================================================================
                                 internuclear angles
 ------------------------------------------------------------------------------
        center 1       |       center 2       |       center 3       |  degrees
 ------------------------------------------------------------------------------
    2 O                |   1 C                |   6 C                |   112.63
    2 O                |   1 C                |  14 O                |   108.48
    2 O                |   1 C                |  21 H                |   107.17
    6 C                |   1 C                |  14 O                |   111.00
    6 C                |   1 C                |  21 H                |   111.21
   14 O                |   1 C                |  21 H                |   106.04
    1 C                |   2 O                |   3 C                |   118.86
    2 O                |   3 C                |   4 C                |   114.83
    2 O                |   3 C                |  16 O                |   121.13
    4 C                |   3 C                |  16 O                |   123.75
    3 C                |   4 C                |   5 C                |   113.77
    3 C                |   4 C                |  17 C                |   110.75
    3 C                |   4 C                |  22 H                |   104.64
    5 C                |   4 C                |  17 C                |   110.79
    5 C                |   4 C                |  22 H                |   109.83
   17 C                |   4 C                |  22 H                |   106.65
    4 C                |   5 C                |   6 C                |   112.89
    4 C                |   5 C                |   7 C                |   108.48
    4 C                |   5 C                |  23 H                |   107.69
    6 C                |   5 C                |   7 C                |   110.56
    6 C                |   5 C                |  23 H                |   108.73
    7 C                |   5 C                |  23 H                |   108.37
    1 C                |   6 C                |   5 C                |   107.75
    1 C                |   6 C                |  10 C                |   112.45
    1 C                |   6 C                |  20 O                |   109.65
    5 C                |   6 C                |  10 C                |   113.49
    5 C                |   6 C                |  20 O                |   107.49
   10 C                |   6 C                |  20 O                |   105.86
    5 C                |   7 C                |   8 C                |   113.48
    5 C                |   7 C                |  24 H                |   110.75
    5 C                |   7 C                |  25 H                |   109.41
    8 C                |   7 C                |  24 H                |   108.59
    8 C                |   7 C                |  25 H                |   108.50
   24 H                |   7 C                |  25 H                |   105.80
    7 C                |   8 C                |   9 C                |   114.69
    7 C                |   8 C                |  26 H                |   109.28
    7 C                |   8 C                |  27 H                |   107.79
    9 C                |   8 C                |  26 H                |   110.46
    9 C                |   8 C                |  27 H                |   108.95
   26 H                |   8 C                |  27 H                |   105.20
    8 C                |   9 C                |  10 C                |   111.56
    8 C                |   9 C                |  18 C                |   110.56
    8 C                |   9 C                |  28 H                |   106.43
   10 C                |   9 C                |  18 C                |   115.05
   10 C                |   9 C                |  28 H                |   107.38
   18 C                |   9 C                |  28 H                |   105.24
    6 C                |  10 C                |   9 C                |   113.51
    6 C                |  10 C                |  11 C                |   112.76
    6 C                |  10 C                |  29 H                |   107.54
    9 C                |  10 C                |  11 C                |   109.55
    9 C                |  10 C                |  29 H                |   105.60
   11 C                |  10 C                |  29 H                |   107.45
   10 C                |  11 C                |  12 C                |   116.12
   10 C                |  11 C                |  30 H                |   110.01
   10 C                |  11 C                |  31 H                |   109.46
   12 C                |  11 C                |  30 H                |   106.60
   12 C                |  11 C                |  31 H                |   108.61
   30 H                |  11 C                |  31 H                |   105.50
   11 C                |  12 C                |  13 C                |   115.32
   11 C                |  12 C                |  32 H                |   107.20
   11 C                |  12 C                |  33 H                |   108.01
   13 C                |  12 C                |  32 H                |   109.95
   13 C                |  12 C                |  33 H                |   109.06
   32 H                |  12 C                |  33 H                |   106.96
   12 C                |  13 C                |  14 O                |   108.04
   12 C                |  13 C                |  15 C                |   109.17
   12 C                |  13 C                |  19 O                |   113.84
   14 O                |  13 C                |  15 C                |   105.72
   14 O                |  13 C                |  19 O                |   113.52
   15 C                |  13 C                |  19 O                |   106.16
    1 C                |  14 O                |  13 C                |   110.65
   13 C                |  15 C                |  34 H                |   110.31
   13 C                |  15 C                |  35 H                |   111.58
   13 C                |  15 C                |  36 H                |   111.39
   34 H                |  15 C                |  35 H                |   107.10
   34 H                |  15 C                |  36 H                |   107.08
   35 H                |  15 C                |  36 H                |   109.20
    4 C                |  17 C                |  37 H                |   110.90
    4 C                |  17 C                |  38 H                |   111.15
    4 C                |  17 C                |  39 H                |   111.29
   37 H                |  17 C                |  38 H                |   107.46
   37 H                |  17 C                |  39 H                |   107.62
   38 H                |  17 C                |  39 H                |   108.25
    9 C                |  18 C                |  40 H                |   112.73
    9 C                |  18 C                |  41 H                |   111.26
    9 C                |  18 C                |  42 H                |   110.72
   40 H                |  18 C                |  41 H                |   107.97
   40 H                |  18 C                |  42 H                |   107.73
   41 H                |  18 C                |  42 H                |   106.13
 ------------------------------------------------------------------------------
                            number of included internuclear angles:         89
 ==============================================================================


 Summary of "ao basis" -> "" (cartesian)
 ------------------------------------------------------------------------------
       Tag                 Description            Shells   Functions and Types
 ---------------- ------------------------------  ------  ---------------------
 *                           6-31G*                   on all atoms 


                              NWChem Property Module
                              ----------------------


                                     molecule

  itol2e modified to match energy
  convergence criterion.

                                 NWChem DFT Module
                                 -----------------


                                     molecule


                      Basis "ao basis" -> "ao basis" (cartesian)
                      -----
  C (Carbon)
  ----------
            Exponent  Coefficients 
       -------------- ---------------------------------------------------------
  1 S  3.04752490E+03  0.001835
  1 S  4.57369510E+02  0.014037
  1 S  1.03948690E+02  0.068843
  1 S  2.92101550E+01  0.232184
  1 S  9.28666300E+00  0.467941
  1 S  3.16392700E+00  0.362312

  2 S  7.86827240E+00 -0.119332
  2 S  1.88128850E+00 -0.160854
  2 S  5.44249300E-01  1.143456

  3 P  7.86827240E+00  0.068999
  3 P  1.88128850E+00  0.316424
  3 P  5.44249300E-01  0.744308

  4 S  1.68714400E-01  1.000000

  5 P  1.68714400E-01  1.000000

  6 D  8.00000000E-01  1.000000

  O (Oxygen)
  ----------
            Exponent  Coefficients 
       -------------- ---------------------------------------------------------
  1 S  5.48467170E+03  0.001831
  1 S  8.25234950E+02  0.013950
  1 S  1.88046960E+02  0.068445
  1 S  5.29645000E+01  0.232714
  1 S  1.68975700E+01  0.470193
  1 S  5.79963530E+00  0.358521

  2 S  1.55396160E+01 -0.110778
  2 S  3.59993360E+00 -0.148026
  2 S  1.01376180E+00  1.130767

  3 P  1.55396160E+01  0.070874
  3 P  3.59993360E+00  0.339753
  3 P  1.01376180E+00  0.727159

  4 S  2.70005800E-01  1.000000

  5 P  2.70005800E-01  1.000000

  6 D  8.00000000E-01  1.000000

  H (Hydrogen)
  ------------
            Exponent  Coefficients 
       -------------- ---------------------------------------------------------
  1 S  1.87311370E+01  0.033495
  1 S  2.82539370E+00  0.234727
  1 S  6.40121700E-01  0.813757

  2 S  1.61277800E-01  1.000000


 Summary of "ao basis" -> "ao basis" (cartesian)
 ------------------------------------------------------------------------------
       Tag                 Description            Shells   Functions and Types
 ---------------- ------------------------------  ------  ---------------------
 C                           6-31G*                  6       15   3s2p1d
 O                           6-31G*                  6       15   3s2p1d
 H                           6-31G*                  2        2   2s


 Summary of "ao basis" -> "ao basis" (cartesian)
 ------------------------------------------------------------------------------
       Tag                 Description            Shells   Functions and Types
 ---------------- ------------------------------  ------  ---------------------
 C                           6-31G*                  6       15   3s2p1d
 O                           6-31G*                  6       15   3s2p1d
 H                           6-31G*                  2        2   2s


  Caching 1-el integrals 
  itol2e modified to match energy
  convergence criterion.

            General Information
            -------------------
          SCF calculation type: DFT
          Wavefunction type:  closed shell.
          No. of atoms     :    42
          No. of electrons :   152
           Alpha electrons :    76
            Beta electrons :    76
          Charge           :     0
          Spin multiplicity:     1
          Use of symmetry is: off; symmetry adaption is: off
          Maximum number of iterations:  30
          AO basis - number of functions:   344
                     number of shells:   164
          Convergence on energy requested: 1.00D-07
          Convergence on density requested: 1.00D-05
          Convergence on gradient requested: 5.00D-04

              XC Information
              --------------
                         B3LYP Method XC Potential
                     Hartree-Fock (Exact) Exchange  0.200          
                        Slater Exchange Functional  0.800 local    
                    Becke 1988 Exchange Functional  0.720 non-local
              Lee-Yang-Parr Correlation Functional  0.810          
                  VWN I RPA Correlation Functional  0.190 local    

             Grid Information
             ----------------
          Grid used for XC integration:  fine      
          Radial quadrature: Mura-Knowles        
          Angular quadrature: Lebedev. 
          Tag              B.-S. Rad. Rad. Pts. Rad. Cut. Ang. Pts.
          ---              ---------- --------- --------- ---------
          C                   0.70       70          15.0       590
          O                   0.60       70          14.0       590
          H                   0.35       60          14.0       590
          Grid pruning is: on 
          Number of quadrature shells:  2720
          Spatial weights used:  Erf1

          Convergence Information
          -----------------------
          Convergence aids based upon iterative change in 
          total energy or number of iterations. 
          Levelshifting, if invoked, occurs when the 
          HOMO/LUMO gap drops below (HL_TOL): 1.00D-02
          DIIS, if invoked, will attempt to extrapolate 
          using up to (NFOCK): 10 stored Fock matrices.

                    Damping( 0%)  Levelshifting(0.5)       DIIS
                  --------------- ------------------- ---------------
          dE  on:    start            ASAP                start   
          dE off:    2 iters         30 iters            30 iters 


      Screening Tolerance Information
      -------------------------------
          Density screening/tol_rho: 1.00D-11
          AO Gaussian exp screening on grid/accAOfunc:  16
          CD Gaussian exp screening on grid/accCDfunc:  20
          XC Gaussian exp screening on grid/accXCfunc:  20
          Schwarz screening/accCoul: 1.00D-08


      Superposition of Atomic Density Guess
      -------------------------------------

 Sum of atomic energies:        -949.63668925

      Non-variational initial energy
      ------------------------------

 Total energy =    -962.346354
 1-e energy   =   -4991.854293
 2-e energy   =    2170.642420
 HOMO         =      -0.266373
 LUMO         =      -0.010881

   Time after variat. SCF:      7.1
   Time prior to 1st pass:      7.1

 Grid_pts file          = ./molecule.gridpts.0
 Record size in doubles =  12289        No. of grid_pts per rec  =   3070
 Max. records in memory =     97        Max. recs in file   =     21248


           Memory utilization after 1st SCF pass: 
           Heap Space remaining (MW):       11.89            11893136
          Stack Space remaining (MW):       13.10            13103364

   convergence    iter        energy       DeltaE   RMS-Dens  Diis-err    time
 ---------------- ----- ----------------- --------- --------- ---------  ------
 d= 0,ls=0.0,diis     1   -960.4557104712 -2.82D+03  9.45D-03  3.98D+00    49.5
 d= 0,ls=0.0,diis     2   -959.8816658474  5.74D-01  7.29D-03  9.87D+00    87.2
 d= 0,ls=0.0,diis     3   -960.7894980826 -9.08D-01  2.13D-03  7.99D-01   124.7
 d= 0,ls=0.0,diis     4   -960.8452070906 -5.57D-02  9.43D-04  2.31D-01   162.2
 d= 0,ls=0.0,diis     5   -960.8657872864 -2.06D-02  2.33D-04  1.07D-02   199.7
  Resetting Diis
 d= 0,ls=0.0,diis     6   -960.8666835057 -8.96D-04  9.00D-05  9.37D-04   241.7
 d= 0,ls=0.0,diis     7   -960.8667813163 -9.78D-05  4.54D-05  6.27D-05   283.7
 d= 0,ls=0.0,diis     8   -960.8667709753  1.03D-05  2.68D-05  1.67D-04   325.7
 d= 0,ls=0.0,diis     9   -960.8667880128 -1.70D-05  5.20D-06  5.33D-06   367.7
 d= 0,ls=0.0,diis    10   -960.8667884936 -4.81D-07  1.29D-06  3.84D-07   409.6
 d= 0,ls=0.0,diis    11   -960.8667885323 -3.87D-08  3.07D-07  1.97D-08   451.6


         Total DFT energy =     -960.866788532324
      One electron energy =    -5004.593990883697
           Coulomb energy =     2317.493089463269
    Exchange-Corr. energy =     -132.631406370224
 Nuclear repulsion energy =     1858.865519258329

 Numeric. integr. density =      152.000001569084

     Total iterative time =    444.5s


                       DFT Final Molecular Orbital Analysis
                       ------------------------------------

 Vector   20  Occ=2.000000D+00  E=-1.017832D+01
              MO Center= -3.2D+00, -3.7D-01,  1.4D+00, r^2= 2.8D-02
   Bfn.  Coefficient  Atom+Function         Bfn.  Coefficient  Atom+Function  
  ----- ------------  ---------------      ----- ------------  ---------------
   256      0.992922  18 C  s         

 Vector   21  Occ=2.000000D+00  E=-1.137563D+00
              MO Center=  8.0D-01,  9.3D-01,  4.1D-01, r^2= 2.1D+00
   Bfn.  Coefficient  Atom+Function         Bfn.  Coefficient  Atom+Function  
  ----- ------------  ---------------      ----- ------------  ---------------
   272      0.261956  19 O  s               276      0.260152  19 O  s         
   287      0.249675  20 O  s               291      0.227415  20 O  s         
   201      0.186209  14 O  s                21      0.165329   2 O  s         
   197      0.159347  14 O  s         

 Vector   22  Occ=2.000000D+00  E=-1.098093D+00
              MO Center=  1.7D+00, -1.8D-01, -1.1D-01, r^2= 2.4D+00
   Bfn.  Coefficient  Atom+Function         Bfn.  Coefficient  Atom+Function  
  ----- ------------  ---------------      ----- ------------  ---------------
    21      0.364446   2 O  s                17      0.336499   2 O  s         
    32      0.175123   3 C  s               272     -0.162072  19 O  s         
   291     -0.158960  20 O  s               287     -0.157686  20 O  s         
    16     -0.156092   2 O  s         

 Vector   23  Occ=2.000000D+00  E=-1.053821D+00
              MO Center=  1.2D+00,  9.3D-01, -5.5D-01, r^2= 3.1D+00
   Bfn.  Coefficient  Atom+Function         Bfn.  Coefficient  Atom+Function  
  ----- ------------  ---------------      ----- ------------  ---------------
   201      0.402598  14 O  s               197      0.364867  14 O  s         
   291     -0.175080  20 O  s               196     -0.169062  14 O  s         
   287     -0.154016  20 O  s         

 Vector   24  Occ=2.000000D+00  E=-1.003112D+00
              MO Center=  2.5D+00, -1.2D+00,  1.6D-01, r^2= 2.3D+00
   Bfn.  Coefficient  Atom+Function         Bfn.  Coefficient  Atom+Function  
  ----- ------------  ---------------      ----- ------------  ---------------
   231      0.389073  16 O  s               227      0.370889  16 O  s         
    21     -0.248268   2 O  s                17     -0.207208   2 O  s         
   226     -0.173045  16 O  s                33      0.151375   3 C  px        

 Vector   25  Occ=2.000000D+00  E=-9.458054D-01
              MO Center=  4.8D-01,  8.9D-01,  6.4D-01, r^2= 2.4D+00
   Bfn.  Coefficient  Atom+Function         Bfn.  Coefficient  Atom+Function  
  ----- ------------  ---------------      ----- ------------  ---------------
   276      0.358162  19 O  s               291     -0.318963  20 O  s         
   272      0.301881  19 O  s               287     -0.255066  20 O  s         
    77     -0.170178   6 C  s         

 Vector   26  Occ=2.000000D+00  E=-8.561475D-01
              MO Center= -1.0D+00, -7.3D-01, -2.1D-01, r^2= 5.0D+00
   Bfn.  Coefficient  Atom+Function         Bfn.  Coefficient  Atom+Function  
  ----- ------------  ---------------      ----- ------------  ---------------
    62      0.170623   5 C  s               291     -0.168058  20 O  s         
    92      0.152356   7 C  s         

 Vector   27  Occ=2.000000D+00  E=-8.200663D-01
              MO Center= -6.3D-01, -4.6D-01, -4.4D-02, r^2= 7.0D+00
   Bfn.  Coefficient  Atom+Function         Bfn.  Coefficient  Atom+Function  
  ----- ------------  ---------------      ----- ------------  ---------------
    47      0.189395   4 C  s                51      0.155201   4 C  s         
   152     -0.150307  11 C  s         

 Vector   28  Occ=2.000000D+00  E=-7.989533D-01
              MO Center= -6.7D-01,  8.2D-01, -1.2D-01, r^2= 8.3D+00
   Bfn.  Coefficient  Atom+Function         Bfn.  Coefficient  Atom+Function  
  ----- ------------  ---------------      ----- ------------  ---------------
   167      0.193600  12 C  s         

 Vector   29  Occ=2.000000D+00  E=-7.689653D-01
              MO Center= -1.3D-01,  4.9D-01, -4.0D-01, r^2= 6.2D+00
   Bfn.  Coefficient  Atom+Function         Bfn.  Coefficient  Atom+Function  
  ----- ------------  ---------------      ----- ------------  ---------------
   291     -0.205290  20 O  s                 2      0.200117   1 C  s         
     6      0.154551   1 C  s         

 Vector   30  Occ=2.000000D+00  E=-7.564245D-01
              MO Center= -2.4D-01, -1.0D+00,  7.2D-02, r^2= 8.6D+00
   Bfn.  Coefficient  Atom+Function         Bfn.  Coefficient  Atom+Function  
  ----- ------------  ---------------      ----- ------------  ---------------
   242      0.171703  17 C  s                47      0.164649   4 C  s         

 Vector   31  Occ=2.000000D+00  E=-7.332267D-01
              MO Center= -5.4D-01,  1.1D+00, -2.7D-02, r^2= 8.9D+00
   Bfn.  Coefficient  Atom+Function         Bfn.  Coefficient  Atom+Function  
  ----- ------------  ---------------      ----- ------------  ---------------
   212      0.194592  15 C  s               216      0.177338  15 C  s         
    92     -0.154381   7 C  s         

 Vector   32  Occ=2.000000D+00  E=-6.978792D-01
              MO Center=  2.2D-01,  3.0D-01, -3.1D-01, r^2= 7.8D+00
   Bfn.  Coefficient  Atom+Function         Bfn.  Coefficient  Atom+Function  
  ----- ------------  ---------------      ----- ------------  ---------------
     2      0.213530   1 C  s                 6      0.196050   1 C  s         
    19      0.153220   2 O  py        

 Vector   33  Occ=2.000000D+00  E=-6.911950D-01
              MO Center= -1.1D+00, -4.3D-01,  4.3D-01, r^2= 1.0D+01
   Bfn.  Coefficient  Atom+Function         Bfn.  Coefficient  Atom+Function  
  ----- ------------  ---------------      ----- ------------  ---------------
   257      0.220774  18 C  s               261      0.208435  18 C  s         
   242     -0.160250  17 C  s               246     -0.150907  17 C  s         

 Vector   34  Occ=2.000000D+00  E=-6.610191D-01
              MO Center= -4.7D-01,  4.5D-01, -1.8D-01, r^2= 9.0D+00
   Bfn.  Coefficient  Atom+Function         Bfn.  Coefficient  Atom+Function  
  ----- ------------  ---------------      ----- ------------  ---------------
   107      0.146156   8 C  s               212     -0.142481  15 C  s         
   216     -0.139507  15 C  s               111      0.135945   8 C  s         
   152     -0.132087  11 C  s         

 Vector   35  Occ=2.000000D+00  E=-6.510314D-01
              MO Center=  8.6D-01, -1.3D+00,  1.2D-01, r^2= 8.7D+00
   Bfn.  Coefficient  Atom+Function         Bfn.  Coefficient  Atom+Function  
  ----- ------------  ---------------      ----- ------------  ---------------
   242      0.218709  17 C  s               246      0.214568  17 C  s         

 Vector   36  Occ=2.000000D+00  E=-6.194917D-01
              MO Center= -1.0D+00, -7.9D-01, -6.1D-02, r^2= 6.5D+00
   Bfn.  Coefficient  Atom+Function         Bfn.  Coefficient  Atom+Function  
  ----- ------------  ---------------      ----- ------------  ---------------
    66      0.172541   5 C  s                62      0.169565   5 C  s         
   261     -0.152661  18 C  s         

 Vector   37  Occ=2.000000D+00  E=-6.035207D-01
              MO Center= -9.3D-01,  8.7D-01, -1.1D-01, r^2= 6.4D+00
   Bfn.  Coefficient  Atom+Function         Bfn.  Coefficient  Atom+Function  
  ----- ------------  ---------------      ----- ------------  ---------------
   156      0.194066  11 C  s               152      0.188265  11 C  s         

 Vector   38  Occ=2.000000D+00  E=-5.913986D-01
              MO Center=  8.1D-01, -3.0D-02, -3.1D-01, r^2= 7.3D+00
   Bfn.  Coefficient  Atom+Function         Bfn.  Coefficient  Atom+Function  
  ----- ------------  ---------------      ----- ------------  ---------------
    19      0.192035   2 O  py                3      0.157903   1 C  px        
    34     -0.153850   3 C  py        

 Vector   39  Occ=2.000000D+00  E=-5.605355D-01
              MO Center=  4.5D-01,  7.9D-01, -7.6D-02, r^2= 4.5D+00
   Bfn.  Coefficient  Atom+Function         Bfn.  Coefficient  Atom+Function  
  ----- ------------  ---------------      ----- ------------  ---------------
   199     -0.212505  14 O  py              274      0.212451  19 O  py        
   185      0.207892  13 C  pz              288     -0.191168  20 O  px        
     5     -0.164811   1 C  pz                4      0.151098   1 C  py        

 Vector   40  Occ=2.000000D+00  E=-5.471030D-01
              MO Center= -1.4D+00, -2.6D-01, -1.4D-01, r^2= 7.2D+00
   Bfn.  Coefficient  Atom+Function         Bfn.  Coefficient  Atom+Function  
  ----- ------------  ---------------      ----- ------------  ---------------
   126      0.183714   9 C  s               122      0.175469   9 C  s         

 Vector   41  Occ=2.000000D+00  E=-5.296166D-01
              MO Center=  6.4D-01,  4.3D-01, -5.1D-01, r^2= 6.0D+00
   Bfn.  Coefficient  Atom+Function         Bfn.  Coefficient  Atom+Function  
  ----- ------------  ---------------      ----- ------------  ---------------
     5      0.213948   1 C  pz                4      0.201887   1 C  py        
   199     -0.171733  14 O  py              301     -0.158821  21 H  s         

 Vector   42  Occ=2.000000D+00  E=-5.227289D-01
              MO Center=  1.1D-01, -1.4D-01, -1.9D-01, r^2= 7.8D+00
   Bfn.  Coefficient  Atom+Function         Bfn.  Coefficient  Atom+Function  
  ----- ------------  ---------------      ----- ------------  ---------------
    48      0.169143   4 C  px        

 Vector   43  Occ=2.000000D+00  E=-5.077552D-01
              MO Center=  4.7D-01, -1.2D+00, -2.0D-01, r^2= 6.4D+00
   Bfn.  Coefficient  Atom+Function         Bfn.  Coefficient  Atom+Function  
  ----- ------------  ---------------      ----- ------------  ---------------
    50      0.206963   4 C  pz              303     -0.155876  22 H  s         

 Vector   44  Occ=2.000000D+00  E=-4.973325D-01
              MO Center= -8.3D-01,  5.3D-01, -2.0D-02, r^2= 7.2D+00
   Bfn.  Coefficient  Atom+Function         Bfn.  Coefficient  Atom+Function  
  ----- ------------  ---------------      ----- ------------  ---------------
   289      0.185447  20 O  py              140      0.156656  10 C  pz        
   273     -0.154730  19 O  px        

 Vector   45  Occ=2.000000D+00  E=-4.745788D-01
              MO Center= -1.1D+00, -2.9D-01, -3.2D-01, r^2= 8.5D+00
   Bfn.  Coefficient  Atom+Function         Bfn.  Coefficient  Atom+Function  
  ----- ------------  ---------------      ----- ------------  ---------------
   110      0.190556   8 C  pz        

 Vector   46  Occ=2.000000D+00  E=-4.622359D-01
              MO Center= -6.1D-01,  1.3D-01, -1.1D-01, r^2= 8.6D+00
   Bfn.  Coefficient  Atom+Function         Bfn.  Coefficient  Atom+Function  
  ----- ------------  ---------------      ----- ------------  ---------------
    94      0.181724   7 C  py              275     -0.173051  19 O  pz        
   276     -0.173733  19 O  s               140     -0.150892  10 C  pz        

 Vector   47  Occ=2.000000D+00  E=-4.567488D-01
              MO Center= -4.8D-01,  6.0D-01, -2.4D-02, r^2= 8.8D+00
   Bfn.  Coefficient  Atom+Function         Bfn.  Coefficient  Atom+Function  
  ----- ------------  ---------------      ----- ------------  ---------------
   123      0.173660   9 C  px        

 Vector   48  Occ=2.000000D+00  E=-4.433949D-01
              MO Center=  4.4D-01,  1.6D-01,  6.4D-04, r^2= 1.0D+01
   Bfn.  Coefficient  Atom+Function         Bfn.  Coefficient  Atom+Function  
  ----- ------------  ---------------      ----- ------------  ---------------
   183      0.158714  13 C  px        

 Vector   49  Occ=2.000000D+00  E=-4.420710D-01
              MO Center=  7.5D-01, -4.9D-01,  2.5D-01, r^2= 1.0D+01
   Bfn.  Coefficient  Atom+Function         Bfn.  Coefficient  Atom+Function  
  ----- ------------  ---------------      ----- ------------  ---------------
   231      0.262678  16 O  s               228      0.225907  16 O  px        
   230      0.154231  16 O  pz        

 Vector   50  Occ=2.000000D+00  E=-4.408539D-01
              MO Center= -5.4D-01, -3.5D-01,  1.3D-01, r^2= 1.0D+01
   Bfn.  Coefficient  Atom+Function         Bfn.  Coefficient  Atom+Function  
  ----- ------------  ---------------      ----- ------------  ---------------
   110      0.160139   8 C  pz        

 Vector   51  Occ=2.000000D+00  E=-4.321696D-01
              MO Center= -3.9D-01,  4.4D-01,  6.3D-02, r^2= 9.8D+00
   Bfn.  Coefficient  Atom+Function         Bfn.  Coefficient  Atom+Function  
  ----- ------------  ---------------      ----- ------------  ---------------
   170      0.181066  12 C  pz        

 Vector   52  Occ=2.000000D+00  E=-4.182562D-01
              MO Center=  3.2D-01,  3.3D-01,  3.0D-01, r^2= 1.1D+01
   Bfn.  Coefficient  Atom+Function         Bfn.  Coefficient  Atom+Function  
  ----- ------------  ---------------      ----- ------------  ---------------
   290      0.228751  20 O  pz              213      0.165093  15 C  px        

 Vector   53  Occ=2.000000D+00  E=-4.162175D-01
              MO Center=  9.9D-01, -5.5D-01,  2.3D-01, r^2= 9.5D+00
   Bfn.  Coefficient  Atom+Function         Bfn.  Coefficient  Atom+Function  
  ----- ------------  ---------------      ----- ------------  ---------------
   244      0.186574  17 C  py              290      0.179129  20 O  pz        
   228      0.173934  16 O  px        

 Vector   54  Occ=2.000000D+00  E=-4.098090D-01
              MO Center= -4.8D-01,  2.0D-01,  9.4D-02, r^2= 9.5D+00
   Bfn.  Coefficient  Atom+Function         Bfn.  Coefficient  Atom+Function  
  ----- ------------  ---------------      ----- ------------  ---------------
   199      0.156023  14 O  py        

 Vector   55  Occ=2.000000D+00  E=-4.051654D-01
              MO Center=  8.7D-02, -2.4D-01,  9.3D-02, r^2= 1.1D+01
   Bfn.  Coefficient  Atom+Function         Bfn.  Coefficient  Atom+Function  
  ----- ------------  ---------------      ----- ------------  ---------------
    20      0.188163   2 O  pz               18     -0.159256   2 O  px        

 Vector   56  Occ=2.000000D+00  E=-4.006339D-01
              MO Center=  6.1D-01,  7.7D-01,  1.6D-01, r^2= 1.2D+01
   Bfn.  Coefficient  Atom+Function         Bfn.  Coefficient  Atom+Function  
  ----- ------------  ---------------      ----- ------------  ---------------
   215      0.241470  15 C  pz              243     -0.187921  17 C  px        
   331      0.152532  36 H  s         

 Vector   57  Occ=2.000000D+00  E=-3.994786D-01
              MO Center= -2.0D-01,  3.6D-02, -3.5D-02, r^2= 1.0D+01
   Bfn.  Coefficient  Atom+Function         Bfn.  Coefficient  Atom+Function  
  ----- ------------  ---------------      ----- ------------  ---------------
   259      0.148501  18 C  py              213      0.138975  15 C  px        
   199      0.135690  14 O  py        

 Vector   58  Occ=2.000000D+00  E=-3.963060D-01
              MO Center=  1.8D-01,  1.4D+00,  2.1D-01, r^2= 7.6D+00
   Bfn.  Coefficient  Atom+Function         Bfn.  Coefficient  Atom+Function  
  ----- ------------  ---------------      ----- ------------  ---------------
   274     -0.202897  19 O  py              288      0.194720  20 O  px        
   215      0.190088  15 C  pz              290     -0.179617  20 O  pz        
   329     -0.159854  35 H  s         

 Vector   59  Occ=2.000000D+00  E=-3.888625D-01
              MO Center= -1.6D-01, -8.0D-01,  3.6D-01, r^2= 1.1D+01
   Bfn.  Coefficient  Atom+Function         Bfn.  Coefficient  Atom+Function  
  ----- ------------  ---------------      ----- ------------  ---------------
   243      0.228175  17 C  px              258      0.174416  18 C  px        
   289      0.168894  20 O  py        

 Vector   60  Occ=2.000000D+00  E=-3.837424D-01
              MO Center=  7.5D-01,  9.8D-01,  1.2D-02, r^2= 9.7D+00
   Bfn.  Coefficient  Atom+Function         Bfn.  Coefficient  Atom+Function  
  ----- ------------  ---------------      ----- ------------  ---------------
   214      0.233914  15 C  py              273      0.184750  19 O  px        
   200      0.159545  14 O  pz              184     -0.151301  13 C  py        

 Vector   61  Occ=2.000000D+00  E=-3.804175D-01
              MO Center= -5.4D-01, -8.0D-01,  3.8D-01, r^2= 9.2D+00
   Bfn.  Coefficient  Atom+Function         Bfn.  Coefficient  Atom+Function  
  ----- ------------  ---------------      ----- ------------  ---------------
   245      0.189589  17 C  pz               65     -0.160388   5 C  pz        
    95      0.156194   7 C  pz        

 Vector   62  Occ=2.000000D+00  E=-3.668753D-01
              MO Center= -2.8D-01, -2.3D-01, -6.6D-02, r^2= 8.7D+00
   Bfn.  Coefficient  Atom+Function         Bfn.  Coefficient  Atom+Function  
  ----- ------------  ---------------      ----- ------------  ---------------
    94      0.182646   7 C  py              274      0.163513  19 O  py        
   139      0.161031  10 C  py        

 Vector   63  Occ=2.000000D+00  E=-3.652451D-01
              MO Center= -1.3D+00,  7.7D-01,  4.5D-01, r^2= 9.9D+00
   Bfn.  Coefficient  Atom+Function         Bfn.  Coefficient  Atom+Function  
  ----- ------------  ---------------      ----- ------------  ---------------
   259      0.206473  18 C  py              213     -0.182888  15 C  px        
   343     -0.176638  42 H  s               344     -0.173348  42 H  s         
   258      0.160335  18 C  px        

 Vector   64  Occ=2.000000D+00  E=-3.564021D-01
              MO Center=  3.7D-01, -1.1D+00,  1.3D-02, r^2= 9.8D+00
   Bfn.  Coefficient  Atom+Function         Bfn.  Coefficient  Atom+Function  
  ----- ------------  ---------------      ----- ------------  ---------------
   245      0.194276  17 C  pz              198      0.171626  14 O  px        
    50     -0.165196   4 C  pz              335      0.156090  38 H  s         

 Vector   65  Occ=2.000000D+00  E=-3.552469D-01
              MO Center=  7.0D-02, -6.3D-01, -8.3D-02, r^2= 1.0D+01
   Bfn.  Coefficient  Atom+Function         Bfn.  Coefficient  Atom+Function  
  ----- ------------  ---------------      ----- ------------  ---------------
    63      0.173735   5 C  px        

 Vector   66  Occ=2.000000D+00  E=-3.461457D-01
              MO Center= -7.4D-01, -1.3D+00,  2.1D-01, r^2= 8.0D+00
   Bfn.  Coefficient  Atom+Function         Bfn.  Coefficient  Atom+Function  
  ----- ------------  ---------------      ----- ------------  ---------------
    65      0.179781   5 C  pz        

 Vector   67  Occ=2.000000D+00  E=-3.435829D-01
              MO Center=  1.3D-01, -6.9D-01, -1.2D-01, r^2= 9.0D+00
   Bfn.  Coefficient  Atom+Function         Bfn.  Coefficient  Atom+Function  
  ----- ------------  ---------------      ----- ------------  ---------------
    18      0.204822   2 O  px               49      0.180838   4 C  py        
   244     -0.180584  17 C  py              108      0.169560   8 C  px        
    19      0.162705   2 O  py               93     -0.159368   7 C  px        
   230      0.150202  16 O  pz        

 Vector   68  Occ=2.000000D+00  E=-3.395747D-01
              MO Center= -6.2D-01,  1.1D+00,  8.7D-03, r^2= 7.8D+00
   Bfn.  Coefficient  Atom+Function         Bfn.  Coefficient  Atom+Function  
  ----- ------------  ---------------      ----- ------------  ---------------
   155      0.214947  11 C  pz              170     -0.178964  12 C  pz        
   275     -0.173157  19 O  pz              326      0.165144  33 H  s         
   319      0.159569  30 H  s               320      0.157692  30 H  s         

 Vector   69  Occ=2.000000D+00  E=-3.301822D-01
              MO Center= -9.7D-01, -1.6D-01, -1.1D-01, r^2= 8.2D+00
   Bfn.  Coefficient  Atom+Function         Bfn.  Coefficient  Atom+Function  
  ----- ------------  ---------------      ----- ------------  ---------------
   275      0.225519  19 O  pz              110      0.203644   8 C  pz        
   200      0.196534  14 O  pz              290     -0.167557  20 O  pz        
   260      0.160149  18 C  pz              125     -0.157244   9 C  pz        
   314     -0.152971  27 H  s         

 Vector   70  Occ=2.000000D+00  E=-3.156712D-01
              MO Center= -1.6D+00, -1.1D-01, -6.0D-02, r^2= 6.9D+00
   Bfn.  Coefficient  Atom+Function         Bfn.  Coefficient  Atom+Function  
  ----- ------------  ---------------      ----- ------------  ---------------
   109      0.202100   8 C  py              124     -0.184193   9 C  py        
   155     -0.155437  11 C  pz        

 Vector   71  Occ=2.000000D+00  E=-3.097022D-01
              MO Center= -1.0D+00,  2.2D-02, -1.9D-01, r^2= 7.9D+00
   Bfn.  Coefficient  Atom+Function         Bfn.  Coefficient  Atom+Function  
  ----- ------------  ---------------      ----- ------------  ---------------
   124      0.204923   9 C  py              139     -0.189402  10 C  py        
   154      0.167410  11 C  py              123      0.160748   9 C  px        
   109     -0.157063   8 C  py        

 Vector   72  Occ=2.000000D+00  E=-3.037058D-01
              MO Center= -5.3D-01,  2.8D-04,  3.2D-02, r^2= 7.8D+00
   Bfn.  Coefficient  Atom+Function         Bfn.  Coefficient  Atom+Function  
  ----- ------------  ---------------      ----- ------------  ---------------
   275      0.201358  19 O  pz              138     -0.176351  10 C  px        
    78      0.166721   6 C  px              290     -0.161985  20 O  pz        
   230      0.156586  16 O  pz        

 Vector   73  Occ=2.000000D+00  E=-2.967278D-01
              MO Center=  1.7D+00, -3.6D-01, -2.0D-01, r^2= 5.5D+00
   Bfn.  Coefficient  Atom+Function         Bfn.  Coefficient  Atom+Function  
  ----- ------------  ---------------      ----- ------------  ---------------
    20      0.348327   2 O  pz              230     -0.266800  16 O  pz        
    24      0.251394   2 O  pz              228      0.200689  16 O  px        
   234     -0.186453  16 O  pz               19      0.184772   2 O  py        
   198      0.162091  14 O  px               23      0.153914   2 O  py        

 Vector   74  Occ=2.000000D+00  E=-2.835272D-01
              MO Center=  6.0D-01,  1.1D+00, -3.9D-01, r^2= 5.1D+00
   Bfn.  Coefficient  Atom+Function         Bfn.  Coefficient  Atom+Function  
  ----- ------------  ---------------      ----- ------------  ---------------
   198      0.429214  14 O  px              202      0.312290  14 O  px        
   183     -0.177279  13 C  px              289     -0.169168  20 O  py        
    79      0.165300   6 C  py               64     -0.160122   5 C  py        

 Vector   75  Occ=2.000000D+00  E=-2.563943D-01
              MO Center=  2.5D+00, -1.5D+00,  2.8D-01, r^2= 3.4D+00
   Bfn.  Coefficient  Atom+Function         Bfn.  Coefficient  Atom+Function  
  ----- ------------  ---------------      ----- ------------  ---------------
   229      0.487256  16 O  py              233      0.331150  16 O  py        
   228      0.271851  16 O  px               51      0.232396   4 C  s         
    48      0.189434   4 C  px              232      0.184934  16 O  px        
    52      0.156247   4 C  px               19      0.154216   2 O  py        

 Vector   76  Occ=2.000000D+00  E=-2.503375D-01
              MO Center=  4.5D-01,  8.5D-01,  7.2D-01, r^2= 3.3D+00
   Bfn.  Coefficient  Atom+Function         Bfn.  Coefficient  Atom+Function  
  ----- ------------  ---------------      ----- ------------  ---------------
   288      0.366881  20 O  px              273     -0.322632  19 O  px        
   292      0.267535  20 O  px              289     -0.247913  20 O  py        
   274      0.229323  19 O  py              277     -0.218619  19 O  px        
   293     -0.173496  20 O  py              278      0.158503  19 O  py        

 Vector   77  Occ=0.000000D+00  E=-9.745662D-03
              MO Center=  5.1D-01,  1.0D+00,  8.9D-01, r^2= 2.8D+00
   Bfn.  Coefficient  Atom+Function         Bfn.  Coefficient  Atom+Function  
  ----- ------------  ---------------      ----- ------------  ---------------
   291     -0.518329  20 O  s               276      0.499548  19 O  s         
   289     -0.354465  20 O  py              273     -0.347039  19 O  px        
   277     -0.348267  19 O  px              293     -0.331216  20 O  py        
   274     -0.321942  19 O  py              278     -0.290969  19 O  py        
   330     -0.282788  35 H  s               288     -0.281055  20 O  px        

 Vector   78  Occ=0.000000D+00  E= 9.790439D-03
              MO Center=  2.1D+00, -1.5D+00,  3.6D-02, r^2= 2.6D+00
   Bfn.  Coefficient  Atom+Function         Bfn.  Coefficient  Atom+Function  
  ----- ------------  ---------------      ----- ------------  ---------------
   304      0.459371  22 H  s                35      0.440565   3 C  pz        
    39      0.361557   3 C  pz               66     -0.335882   5 C  s         
   230     -0.321432  16 O  pz              234     -0.312519  16 O  pz        
    52     -0.252989   4 C  px               68      0.250003   5 C  py        
    54      0.230032   4 C  pz               34      0.213746   3 C  py        

 Vector   79  Occ=0.000000D+00  E= 5.575335D-02
              MO Center= -1.4D+00, -3.6D-01, -1.3D+00, r^2= 8.0D+00
   Bfn.  Coefficient  Atom+Function         Bfn.  Coefficient  Atom+Function  
  ----- ------------  ---------------      ----- ------------  ---------------
   302     -0.733046  21 H  s                96      0.720883   7 C  s         
   310     -0.720003  25 H  s               318     -0.702786  29 H  s         
   314     -0.571794  27 H  s               316     -0.564097  28 H  s         
   141      0.534695  10 C  s                 6      0.480853   1 C  s         
   111      0.475769   8 C  s               126      0.444325   9 C  s         

 Vector   80  Occ=0.000000D+00  E= 7.224844D-02
              MO Center= -7.6D-01, -7.6D-01,  6.4D-03, r^2= 1.0D+01
   Bfn.  Coefficient  Atom+Function         Bfn.  Coefficient  Atom+Function  
  ----- ------------  ---------------      ----- ------------  ---------------
   308     -0.721315  24 H  s                96      0.713016   7 C  s         
   306     -0.703843  23 H  s               156     -0.689869  11 C  s         
   171     -0.525371  12 C  s                66      0.520708   5 C  s         
   246      0.479124  17 C  s               312     -0.450548  26 H  s         
   338     -0.403206  39 H  s                69      0.370421   5 C  pz        

 Vector   81  Occ=0.000000D+00  E= 8.138035D-02
              MO Center= -1.3D+00, -8.2D-02, -2.1D-01, r^2= 1.2D+01
   Bfn.  Coefficient  Atom+Function         Bfn.  Coefficient  Atom+Function  
  ----- ------------  ---------------      ----- ------------  ---------------
   261      0.870941  18 C  s               302      0.726299  21 H  s         
   156      0.709441  11 C  s               304      0.647285  22 H  s         
    51     -0.565929   4 C  s                 6     -0.525074   1 C  s         
   310      0.508821  25 H  s               316     -0.511158  28 H  s         
   342     -0.510499  41 H  s               111      0.467542   8 C  s         

 Vector   82  Occ=0.000000D+00  E= 9.064259D-02
              MO Center= -5.0D-01, -7.6D-01, -3.2D-01, r^2= 1.3D+01
   Bfn.  Coefficient  Atom+Function         Bfn.  Coefficient  Atom+Function  
  ----- ------------  ---------------      ----- ------------  ---------------
   246      0.860735  17 C  s                51      0.626459   4 C  s         
   171      0.627197  12 C  s               308     -0.605571  24 H  s         
   324     -0.574787  32 H  s               338     -0.533060  39 H  s         
   304     -0.510866  22 H  s               314      0.493245  27 H  s         
   316      0.457946  28 H  s               126     -0.449590   9 C  s         

 Vector   83  Occ=0.000000D+00  E= 1.040875D-01
              MO Center= -5.6D-01,  1.4D-01, -1.2D-01, r^2= 1.1D+01
   Bfn.  Coefficient  Atom+Function         Bfn.  Coefficient  Atom+Function  
  ----- ------------  ---------------      ----- ------------  ---------------
   306      0.671266  23 H  s               111      0.656030   8 C  s         
    96      0.526339   7 C  s                66     -0.506202   5 C  s         
   326      0.507890  33 H  s               322      0.485162  31 H  s         
   340      0.474516  40 H  s               332     -0.448057  36 H  s         
   201      0.445052  14 O  s                51     -0.442288   4 C  s         

 Vector   84  Occ=0.000000D+00  E= 1.090863D-01
              MO Center= -5.7D-01,  1.6D+00, -3.1D-01, r^2= 1.0D+01
   Bfn.  Coefficient  Atom+Function         Bfn.  Coefficient  Atom+Function  
  ----- ------------  ---------------      ----- ------------  ---------------
   326      0.989051  33 H  s               261      0.816821  18 C  s         
   141     -0.770722  10 C  s               216     -0.682229  15 C  s         
   171     -0.676585  12 C  s               330      0.597466  35 H  s         
   342     -0.541722  41 H  s               318      0.518002  29 H  s         
   174      0.468743  12 C  pz              156      0.427339  11 C  s         

 Vector   85  Occ=0.000000D+00  E= 1.129860D-01
              MO Center= -9.4D-01,  5.2D-01,  1.3D-01, r^2= 1.3D+01
   Bfn.  Coefficient  Atom+Function         Bfn.  Coefficient  Atom+Function  
  ----- ------------  ---------------      ----- ------------  ---------------
   324      0.767331  32 H  s               216     -0.677249  15 C  s         
   246      0.591078  17 C  s               126      0.587473   9 C  s         
   332      0.569206  36 H  s                96     -0.548988   7 C  s         
   310      0.548732  25 H  s               312     -0.525727  26 H  s         
   171     -0.507470  12 C  s               306      0.456421  23 H  s         

 Vector   86  Occ=0.000000D+00  E= 1.217163D-01
              MO Center= -5.2D-01, -5.5D-01, -3.5D-01, r^2= 1.3D+01
   Bfn.  Coefficient  Atom+Function         Bfn.  Coefficient  Atom+Function  
  ----- ------------  ---------------      ----- ------------  ---------------
   246      0.941985  17 C  s                 6     -0.815071   1 C  s         
   216      0.726944  15 C  s               302      0.719642  21 H  s         
   316     -0.716235  28 H  s               261     -0.672725  18 C  s         
   126      0.579648   9 C  s               304     -0.514331  22 H  s         
   334     -0.508383  37 H  s               344      0.481416  42 H  s         

 Vector   87  Occ=0.000000D+00  E= 1.255053D-01
              MO Center= -3.3D-01,  5.8D-01, -3.8D-02, r^2= 1.4D+01
   Bfn.  Coefficient  Atom+Function         Bfn.  Coefficient  Atom+Function  
  ----- ------------  ---------------      ----- ------------  ---------------
   216      1.162268  15 C  s               156     -0.837286  11 C  s         
   111      0.830672   8 C  s               328     -0.771361  34 H  s         
   312     -0.715701  26 H  s               246     -0.580296  17 C  s         
   330     -0.531730  35 H  s               344     -0.521338  42 H  s         
   322      0.493665  31 H  s               263     -0.439257  18 C  py        

 Vector   88  Occ=0.000000D+00  E= 1.322900D-01
              MO Center= -5.7D-01, -4.8D-02,  3.7D-01, r^2= 1.1D+01
   Bfn.  Coefficient  Atom+Function         Bfn.  Coefficient  Atom+Function  
  ----- ------------  ---------------      ----- ------------  ---------------
   320      0.735738  30 H  s               336     -0.674296  38 H  s         
   156     -0.651086  11 C  s               201      0.631729  14 O  s         
   306     -0.610306  23 H  s               246      0.575230  17 C  s         
   304      0.528702  22 H  s                 8     -0.500743   1 C  py        
   318     -0.486175  29 H  s               332     -0.465846  36 H  s         

 Vector   89  Occ=0.000000D+00  E= 1.351726D-01
              MO Center= -1.0D+00, -1.0D+00, -1.8D-01, r^2= 1.2D+01
   Bfn.  Coefficient  Atom+Function         Bfn.  Coefficient  Atom+Function  
  ----- ------------  ---------------      ----- ------------  ---------------
   261      0.934789  18 C  s                96     -0.830689   7 C  s         
   344     -0.776021  42 H  s               111     -0.770024   8 C  s         
   246      0.583506  17 C  s               314      0.582868  27 H  s         
   334     -0.583862  37 H  s               308      0.579699  24 H  s         
   318     -0.539553  29 H  s               216      0.521150  15 C  s         

 Vector   90  Occ=0.000000D+00  E= 1.456613D-01
              MO Center= -5.8D-01,  1.2D+00,  8.3D-02, r^2= 1.3D+01
   Bfn.  Coefficient  Atom+Function         Bfn.  Coefficient  Atom+Function  
  ----- ------------  ---------------      ----- ------------  ---------------
   246      0.914465  17 C  s               330     -0.890472  35 H  s         
   261      0.802783  18 C  s               322      0.722623  31 H  s         
    51     -0.621347   4 C  s               342     -0.623740  41 H  s         
   324      0.614582  32 H  s               216      0.501568  15 C  s         
   219     -0.500479  15 C  pz              338     -0.473653  39 H  s         

 Vector   91  Occ=0.000000D+00  E= 1.487803D-01
              MO Center= -3.6D-02, -6.7D-01, -1.8D-02, r^2= 1.3D+01
   Bfn.  Coefficient  Atom+Function         Bfn.  Coefficient  Atom+Function  
  ----- ------------  ---------------      ----- ------------  ---------------
   246      0.868052  17 C  s               334     -0.755964  37 H  s         
    81     -0.702906   6 C  s               111      0.678962   8 C  s         
   216     -0.654244  15 C  s               261     -0.613607  18 C  s         
   304      0.603180  22 H  s                68      0.537345   5 C  py        
   324     -0.527699  32 H  s               316      0.522759  28 H  s         

 Vector   92  Occ=0.000000D+00  E= 1.508978D-01
              MO Center= -6.2D-01, -7.1D-01, -3.3D-01, r^2= 1.3D+01
   Bfn.  Coefficient  Atom+Function         Bfn.  Coefficient  Atom+Function  
  ----- ------------  ---------------      ----- ------------  ---------------
   338      0.816210  39 H  s                51      0.777496   4 C  s         
   111      0.671818   8 C  s               318      0.642219  29 H  s         
   314     -0.637231  27 H  s               312     -0.587993  26 H  s         
   330     -0.566175  35 H  s               247      0.542914  17 C  px        
   304     -0.534289  22 H  s               308      0.505317  24 H  s         

 Vector   93  Occ=0.000000D+00  E= 1.566870D-01
              MO Center=  4.6D-01,  3.7D-01,  2.9D-01, r^2= 1.4D+01
   Bfn.  Coefficient  Atom+Function         Bfn.  Coefficient  Atom+Function  
  ----- ------------  ---------------      ----- ------------  ---------------
   328      0.903924  34 H  s               336      0.899626  38 H  s         
   126      0.804807   9 C  s               332     -0.644532  36 H  s         
   246     -0.474223  17 C  s                 6     -0.469510   1 C  s         
   217     -0.462202  15 C  px              218      0.457829  15 C  py        
   249     -0.446589  17 C  pz              111     -0.413267   8 C  s         

 Vector   94  Occ=0.000000D+00  E= 1.597988D-01
              MO Center= -7.7D-01, -4.8D-01, -1.8D-01, r^2= 1.2D+01
   Bfn.  Coefficient  Atom+Function         Bfn.  Coefficient  Atom+Function  
  ----- ------------  ---------------      ----- ------------  ---------------
   302      0.663856  21 H  s               338     -0.634299  39 H  s         
   344     -0.600041  42 H  s                36      0.545414   3 C  s         
   314     -0.536361  27 H  s               342      0.473275  41 H  s         
   322      0.443267  31 H  s                 8      0.430746   1 C  py        
   186     -0.403304  13 C  s               216      0.397187  15 C  s         

 Vector   95  Occ=0.000000D+00  E= 1.716908D-01
              MO Center= -5.1D-01,  2.6D-01, -7.3D-02, r^2= 1.4D+01
   Bfn.  Coefficient  Atom+Function         Bfn.  Coefficient  Atom+Function  
  ----- ------------  ---------------      ----- ------------  ---------------
   171      1.029894  12 C  s               326     -0.781972  33 H  s         
   126     -0.756687   9 C  s               261      0.599700  18 C  s         
   330      0.578105  35 H  s                 6     -0.572323   1 C  s         
   334     -0.567018  37 H  s               314     -0.528135  27 H  s         
   336      0.523987  38 H  s               342      0.513416  41 H  s         

 Vector   96  Occ=0.000000D+00  E= 1.784418D-01
              MO Center=  4.5D-01, -2.1D-01,  1.0D-01, r^2= 1.4D+01
   Bfn.  Coefficient  Atom+Function         Bfn.  Coefficient  Atom+Function  
  ----- ------------  ---------------      ----- ------------  ---------------
   328      0.920866  34 H  s               334      0.868445  37 H  s         
   336     -0.735979  38 H  s                81      0.688713   6 C  s         
   111      0.664654   8 C  s               216     -0.636407  15 C  s         
   141     -0.611846  10 C  s               326     -0.611335  33 H  s         
   248      0.587820  17 C  py              171      0.562687  12 C  s         

 Vector   97  Occ=0.000000D+00  E= 1.788994D-01
              MO Center= -1.1D+00,  9.3D-01, -5.0D-02, r^2= 1.3D+01
   Bfn.  Coefficient  Atom+Function         Bfn.  Coefficient  Atom+Function  
  ----- ------------  ---------------      ----- ------------  ---------------
   322      0.891478  31 H  s               310      0.808873  25 H  s         
   216     -0.790477  15 C  s               316     -0.784398  28 H  s         
   332      0.739482  36 H  s               156     -0.701342  11 C  s         
   261     -0.667586  18 C  s               342      0.649317  41 H  s         
   324     -0.645139  32 H  s                96     -0.584633   7 C  s         

 Vector   98  Occ=0.000000D+00  E= 1.858345D-01
              MO Center= -1.4D+00, -5.5D-01, -7.8D-02, r^2= 1.2D+01
   Bfn.  Coefficient  Atom+Function         Bfn.  Coefficient  Atom+Function  
  ----- ------------  ---------------      ----- ------------  ---------------
   261      0.992142  18 C  s               344     -0.910962  42 H  s         
   318      0.803984  29 H  s               304      0.657462  22 H  s         
   141     -0.645466  10 C  s               129     -0.600225   9 C  pz        
   246      0.598685  17 C  s                51     -0.575653   4 C  s         
   144      0.574839  10 C  pz              312      0.529961  26 H  s         

 Vector   99  Occ=0.000000D+00  E= 1.894972D-01
              MO Center= -2.0D-01, -3.9D-01, -1.4D-01, r^2= 1.4D+01
   Bfn.  Coefficient  Atom+Function         Bfn.  Coefficient  Atom+Function  
  ----- ------------  ---------------      ----- ------------  ---------------
    96      1.256752   7 C  s               111     -1.010918   8 C  s         
   246     -0.797143  17 C  s                51      0.713698   4 C  s         
    36     -0.661907   3 C  s               330     -0.649368  35 H  s         
   328      0.611306  34 H  s               249      0.533261  17 C  pz        
     6     -0.527532   1 C  s               217     -0.513766  15 C  px        

 Vector  100  Occ=0.000000D+00  E= 1.905184D-01
              MO Center= -3.6D-01, -2.7D-01,  1.6D-01, r^2= 1.4D+01
   Bfn.  Coefficient  Atom+Function         Bfn.  Coefficient  Atom+Function  
  ----- ------------  ---------------      ----- ------------  ---------------
   111      1.181068   8 C  s               126     -1.040082   9 C  s         
   332     -0.893518  36 H  s                81      0.794827   6 C  s         
    66     -0.693332   5 C  s               340      0.554492  40 H  s         
   219      0.525363  15 C  pz              334     -0.519781  37 H  s         
   128      0.480178   9 C  py               97      0.466754   7 C  px        

 Vector  101  Occ=0.000000D+00  E= 1.953588D-01
              MO Center=  3.8D-01,  5.7D-01, -1.4D-01, r^2= 1.4D+01
   Bfn.  Coefficient  Atom+Function         Bfn.  Coefficient  Atom+Function  
  ----- ------------  ---------------      ----- ------------  ---------------
   330     -0.879052  35 H  s               111      0.818388   8 C  s         
   126     -0.803981   9 C  s               219     -0.648957  15 C  pz        
   328      0.650092  34 H  s               336      0.615396  38 H  s         
    36      0.559944   3 C  s               334     -0.561646  37 H  s         
   249     -0.531344  17 C  pz               52     -0.523135   4 C  px        

 Vector  102  Occ=0.000000D+00  E= 1.989458D-01
              MO Center= -8.5D-01,  2.4D-03,  7.2D-02, r^2= 1.3D+01
   Bfn.  Coefficient  Atom+Function         Bfn.  Coefficient  Atom+Function  
  ----- ------------  ---------------      ----- ------------  ---------------
   261     -1.155014  18 C  s               126      1.060616   9 C  s         
   342      0.717631  41 H  s                51     -0.709145   4 C  s         
   318      0.708016  29 H  s                66      0.578405   5 C  s         
    36      0.560605   3 C  s               332     -0.534755  36 H  s         
   308      0.529983  24 H  s               304      0.520679  22 H  s         

 Vector  103  Occ=0.000000D+00  E= 2.013044D-01
              MO Center= -8.2D-01, -1.5D-01,  3.9D-02, r^2= 1.2D+01
   Bfn.  Coefficient  Atom+Function         Bfn.  Coefficient  Atom+Function  
  ----- ------------  ---------------      ----- ------------  ---------------
   322      0.846756  31 H  s               326     -0.825077  33 H  s         
   340      0.778494  40 H  s                96     -0.748758   7 C  s         
    51      0.569744   4 C  s                81     -0.558145   6 C  s         
   156     -0.532715  11 C  s               342     -0.521842  41 H  s         
   246     -0.512747  17 C  s               338     -0.510643  39 H  s         

 Vector  104  Occ=0.000000D+00  E= 2.043589D-01
              MO Center= -1.1D+00,  1.9D-01, -2.0D-01, r^2= 1.1D+01
   Bfn.  Coefficient  Atom+Function         Bfn.  Coefficient  Atom+Function  
  ----- ------------  ---------------      ----- ------------  ---------------
   126      1.274077   9 C  s               156      1.134580  11 C  s         
   186     -0.873542  13 C  s                96     -0.796362   7 C  s         
   141     -0.775822  10 C  s               261     -0.689302  18 C  s         
   112      0.659699   8 C  px              172      0.643665  12 C  px        
    98     -0.587655   7 C  py              216      0.586314  15 C  s         

 Vector  105  Occ=0.000000D+00  E= 2.121614D-01
              MO Center= -3.0D-01,  3.7D-01,  1.8D-01, r^2= 1.2D+01
   Bfn.  Coefficient  Atom+Function         Bfn.  Coefficient  Atom+Function  
  ----- ------------  ---------------      ----- ------------  ---------------
   186      1.553301  13 C  s               216     -0.944917  15 C  s         
    51     -0.912844   4 C  s                 6     -0.702460   1 C  s         
   128     -0.662421   9 C  py              342     -0.663281  41 H  s         
    81      0.646499   6 C  s               320      0.645315  30 H  s         
    36      0.638238   3 C  s               246      0.571859  17 C  s         

 Vector  106  Occ=0.000000D+00  E= 2.162967D-01
              MO Center= -1.0D+00, -6.2D-01, -3.2D-01, r^2= 8.9D+00
   Bfn.  Coefficient  Atom+Function         Bfn.  Coefficient  Atom+Function  
  ----- ------------  ---------------      ----- ------------  ---------------
    66      0.892735   5 C  s               186      0.838810  13 C  s         
   142     -0.781746  10 C  px              126     -0.773865   9 C  s         
   128     -0.742638   9 C  py               69     -0.687980   5 C  pz        
   304      0.649069  22 H  s               171     -0.630197  12 C  s         
    97     -0.605800   7 C  px               98     -0.573111   7 C  py        

 Vector  107  Occ=0.000000D+00  E= 2.241118D-01
              MO Center= -1.3D+00,  1.3D+00,  8.4D-02, r^2= 9.9D+00
   Bfn.  Coefficient  Atom+Function         Bfn.  Coefficient  Atom+Function  
  ----- ------------  ---------------      ----- ------------  ---------------
   171      1.549031  12 C  s               186     -1.144208  13 C  s         
   141     -1.071374  10 C  s               320      0.970547  30 H  s         
   159     -0.769878  11 C  pz              324     -0.763057  32 H  s         
   314      0.633358  27 H  s               111     -0.617642   8 C  s         
   342     -0.598323  41 H  s               158     -0.580714  11 C  py        

 Vector  108  Occ=0.000000D+00  E= 2.356808D-01
              MO Center= -2.5D-01,  2.1D-01, -4.5D-01, r^2= 1.1D+01
   Bfn.  Coefficient  Atom+Function         Bfn.  Coefficient  Atom+Function  
  ----- ------------  ---------------      ----- ------------  ---------------
   156      0.738677  11 C  s               310      0.721773  25 H  s         
   172      0.693207  12 C  px              314     -0.686195  27 H  s         
   302     -0.647761  21 H  s                99      0.606310   7 C  pz        
   201     -0.603451  14 O  s               326      0.582975  33 H  s         
    51     -0.571040   4 C  s               248      0.560462  17 C  py        

 Vector  109  Occ=0.000000D+00  E= 2.471778D-01
              MO Center= -1.7D-01,  2.5D-01, -2.6D-01, r^2= 1.4D+01
   Bfn.  Coefficient  Atom+Function         Bfn.  Coefficient  Atom+Function  
  ----- ------------  ---------------      ----- ------------  ---------------
   186      1.057959  13 C  s               218      0.874990  15 C  py        
   187      0.854592  13 C  px              216     -0.806398  15 C  s         
   310     -0.733946  25 H  s                96      0.714493   7 C  s         
    66     -0.674047   5 C  s               338      0.640288  39 H  s         
    52     -0.611408   4 C  px              324      0.614126  32 H  s         

 Vector  110  Occ=0.000000D+00  E= 2.508315D-01
              MO Center=  6.7D-01,  3.0D-02, -3.4D-02, r^2= 1.1D+01
   Bfn.  Coefficient  Atom+Function         Bfn.  Coefficient  Atom+Function  
  ----- ------------  ---------------      ----- ------------  ---------------
    51      1.543798   4 C  s               186      1.393878  13 C  s         
    36     -1.019410   3 C  s               216     -0.959656  15 C  s         
   141     -0.927464  10 C  s               218      0.869348  15 C  py        
   248     -0.776085  17 C  py              187      0.736750  13 C  px        
   111      0.590843   8 C  s                54      0.582371   4 C  pz        

 Vector  111  Occ=0.000000D+00  E= 2.558187D-01
              MO Center=  1.8D-01,  5.7D-01, -2.1D-01, r^2= 8.7D+00
   Bfn.  Coefficient  Atom+Function         Bfn.  Coefficient  Atom+Function  
  ----- ------------  ---------------      ----- ------------  ---------------
    81      1.287042   6 C  s               189     -0.971955  13 C  pz        
    66     -0.812594   5 C  s                 6     -0.722047   1 C  s         
    36     -0.632064   3 C  s               186     -0.619903  13 C  s         
   158      0.610436  11 C  py              310     -0.550056  25 H  s         
   143      0.545333  10 C  py              142     -0.537367  10 C  px        

 Vector  112  Occ=0.000000D+00  E= 2.627335D-01
              MO Center= -6.8D-01,  3.6D-01, -1.5D-01, r^2= 8.8D+00
   Bfn.  Coefficient  Atom+Function         Bfn.  Coefficient  Atom+Function  
  ----- ------------  ---------------      ----- ------------  ---------------
    66      1.692972   5 C  s                81      1.181691   6 C  s         
   171      1.158418  12 C  s               173     -1.066040  12 C  py        
   187      1.023081  13 C  px              186     -0.879242  13 C  s         
    52      0.843448   4 C  px               97     -0.826001   7 C  px        
    83      0.692732   6 C  py               51     -0.659883   4 C  s         

 Vector  113  Occ=0.000000D+00  E= 2.700645D-01
              MO Center= -1.9D+00, -6.8D-01,  2.4D-01, r^2= 1.0D+01
   Bfn.  Coefficient  Atom+Function         Bfn.  Coefficient  Atom+Function  
  ----- ------------  ---------------      ----- ------------  ---------------
   312      1.170463  26 H  s               156     -1.021146  11 C  s         
   344     -0.856245  42 H  s               129      0.837142   9 C  pz        
   308     -0.836441  24 H  s               264      0.730519  18 C  pz        
   126      0.722513   9 C  s               262     -0.699790  18 C  px        
    96      0.682569   7 C  s               171      0.645175  12 C  s         

 Vector  114  Occ=0.000000D+00  E= 2.823459D-01
              MO Center= -4.9D-01,  2.7D-01,  4.7D-02, r^2= 8.7D+00
   Bfn.  Coefficient  Atom+Function         Bfn.  Coefficient  Atom+Function  
  ----- ------------  ---------------      ----- ------------  ---------------
   141      1.529023  10 C  s               171      1.293206  12 C  s         
   156     -1.211383  11 C  s                81     -1.117400   6 C  s         
     6      1.089473   1 C  s               306      1.077447  23 H  s         
    69     -0.822584   5 C  pz              173     -0.817097  12 C  py        
   340     -0.789475  40 H  s                84      0.761387   6 C  pz        

 Vector  115  Occ=0.000000D+00  E= 2.882801D-01
              MO Center= -7.2D-01, -2.6D-01,  1.1D-01, r^2= 1.0D+01
   Bfn.  Coefficient  Atom+Function         Bfn.  Coefficient  Atom+Function  
  ----- ------------  ---------------      ----- ------------  ---------------
    66      1.483170   5 C  s                81     -1.336522   6 C  s         
   306     -0.975314  23 H  s                96     -0.804636   7 C  s         
   189     -0.714882  13 C  pz              112      0.699929   8 C  px        
    99     -0.690102   7 C  pz              157     -0.637924  11 C  px        
   111      0.610522   8 C  s               142      0.594788  10 C  px        

 Vector  116  Occ=0.000000D+00  E= 2.912818D-01
              MO Center= -5.9D-01, -2.5D-01, -4.5D-03, r^2= 9.5D+00
   Bfn.  Coefficient  Atom+Function         Bfn.  Coefficient  Atom+Function  
  ----- ------------  ---------------      ----- ------------  ---------------
    36      1.368086   3 C  s                81     -1.010379   6 C  s         
   264     -0.892994  18 C  pz              158      0.886042  11 C  py        
   129     -0.863129   9 C  pz              141      0.824285  10 C  s         
   142      0.754179  10 C  px              261      0.704983  18 C  s         
   172      0.667117  12 C  px              143      0.660355  10 C  py        

 Vector  117  Occ=0.000000D+00  E= 3.068377D-01
              MO Center=  3.1D-01, -3.5D-01, -1.3D-01, r^2= 7.8D+00
   Bfn.  Coefficient  Atom+Function         Bfn.  Coefficient  Atom+Function  
  ----- ------------  ---------------      ----- ------------  ---------------
    82      1.279803   6 C  px               67     -1.074109   5 C  px        
   231      1.077998  16 O  s               142      0.946223  10 C  px        
    36     -0.920104   3 C  s                37     -0.751774   3 C  px        
     9     -0.725710   1 C  pz               54      0.706154   4 C  pz        
    66     -0.663521   5 C  s                39     -0.648807   3 C  pz        

 Vector  118  Occ=0.000000D+00  E= 3.212544D-01
              MO Center= -9.1D-01, -2.7D-01, -2.9D-01, r^2= 8.9D+00
   Bfn.  Coefficient  Atom+Function         Bfn.  Coefficient  Atom+Function  
  ----- ------------  ---------------      ----- ------------  ---------------
   126      1.473781   9 C  s               111     -1.207845   8 C  s         
   113     -1.192618   8 C  py              128     -1.183177   9 C  py        
    96      0.995339   7 C  s                99      0.906034   7 C  pz        
    36      0.893556   3 C  s                66     -0.888913   5 C  s         
    68      0.825155   5 C  py              141     -0.823279  10 C  s         

 Vector  119  Occ=0.000000D+00  E= 3.486822D-01
              MO Center= -2.8D-01, -5.8D-02, -6.9D-02, r^2= 9.1D+00
   Bfn.  Coefficient  Atom+Function         Bfn.  Coefficient  Atom+Function  
  ----- ------------  ---------------      ----- ------------  ---------------
    36      1.150139   3 C  s               158     -1.061677  11 C  py        
   143     -0.987513  10 C  py              231     -0.963433  16 O  s         
    84      0.928982   6 C  pz              141     -0.852992  10 C  s         
   156      0.803618  11 C  s               128      0.783446   9 C  py        
    97     -0.778200   7 C  px              144     -0.752256  10 C  pz        

 Vector  120  Occ=0.000000D+00  E= 3.495783D-01
              MO Center= -1.0D+00, -6.9D-01, -1.5D-01, r^2= 7.0D+00
   Bfn.  Coefficient  Atom+Function         Bfn.  Coefficient  Atom+Function  
  ----- ------------  ---------------      ----- ------------  ---------------
    68      1.543566   5 C  py              141      1.355326  10 C  s         
    83      1.335188   6 C  py              127     -1.273577   9 C  px        
   126     -1.247277   9 C  s               143     -0.953963  10 C  py        
   142     -0.947624  10 C  px              112      0.893430   8 C  px        
    52     -0.862003   4 C  px              111      0.856593   8 C  s         

 Vector  121  Occ=0.000000D+00  E= 3.771868D-01
              MO Center=  1.1D+00, -1.5D+00, -7.7D-02, r^2= 6.8D+00
   Bfn.  Coefficient  Atom+Function         Bfn.  Coefficient  Atom+Function  
  ----- ------------  ---------------      ----- ------------  ---------------
    38      1.632927   3 C  py               52      1.336907   4 C  px        
    66      1.315117   5 C  s                39     -0.975866   3 C  pz        
   231      0.951013  16 O  s                21     -0.933158   2 O  s         
    96     -0.936954   7 C  s               246     -0.895851  17 C  s         
    69     -0.827221   5 C  pz               53     -0.731969   4 C  py        

 Vector  122  Occ=0.000000D+00  E= 3.991099D-01
              MO Center=  1.1D+00, -1.3D+00, -4.6D-02, r^2= 6.7D+00
   Bfn.  Coefficient  Atom+Function         Bfn.  Coefficient  Atom+Function  
  ----- ------------  ---------------      ----- ------------  ---------------
    37      2.089877   3 C  px               51      1.810077   4 C  s         
   231     -1.582135  16 O  s                53      1.567499   4 C  py        
   141      1.119224  10 C  s                 6     -0.994970   1 C  s         
    67     -0.971584   5 C  px               66     -0.964015   5 C  s         
    82      0.871506   6 C  px               39      0.779849   3 C  pz        

 Vector  123  Occ=0.000000D+00  E= 4.852047D-01
              MO Center= -8.7D-01, -4.6D-01, -2.0D-01, r^2= 9.0D+00
   Bfn.  Coefficient  Atom+Function         Bfn.  Coefficient  Atom+Function  
  ----- ------------  ---------------      ----- ------------  ---------------
    81      0.960180   6 C  s                 7      0.833014   1 C  px        
    66      0.552811   5 C  s                96     -0.539795   7 C  s         
    21     -0.523276   2 O  s               111      0.492983   8 C  s         
    52      0.465644   4 C  px              112      0.423583   8 C  px        
   263     -0.409772  18 C  py              142     -0.379424  10 C  px        

 Vector  124  Occ=0.000000D+00  E= 4.899562D-01
              MO Center= -1.2D+00,  7.5D-01,  1.4D-01, r^2= 9.3D+00
   Bfn.  Coefficient  Atom+Function         Bfn.  Coefficient  Atom+Function  
  ----- ------------  ---------------      ----- ------------  ---------------
   158      0.569495  11 C  py              113      0.560944   8 C  py        
   141      0.530140  10 C  s               156     -0.430964  11 C  s         
   173     -0.397912  12 C  py              262     -0.391602  18 C  px        
   126     -0.385412   9 C  s               217      0.351887  15 C  px        
   186      0.329563  13 C  s               172     -0.324845  12 C  px        

 Vector  125  Occ=0.000000D+00  E= 4.986257D-01
              MO Center= -5.3D-01, -6.7D-01,  4.9D-02, r^2= 8.3D+00
   Bfn.  Coefficient  Atom+Function         Bfn.  Coefficient  Atom+Function  
  ----- ------------  ---------------      ----- ------------  ---------------
    67      0.659108   5 C  px               81      0.571049   6 C  s         
    51     -0.559235   4 C  s                66      0.555897   5 C  s         
     7      0.545291   1 C  px               36      0.491379   3 C  s         
    83      0.488312   6 C  py              141     -0.480648  10 C  s         
   142     -0.470734  10 C  px               21     -0.450642   2 O  s         

 Vector  126  Occ=0.000000D+00  E= 5.104845D-01
              MO Center=  3.4D-01, -5.7D-01, -4.6D-01, r^2= 7.5D+00
   Bfn.  Coefficient  Atom+Function         Bfn.  Coefficient  Atom+Function  
  ----- ------------  ---------------      ----- ------------  ---------------
     8      1.132995   1 C  py               37     -0.930851   3 C  px        
    51     -0.737445   4 C  s                 4     -0.534669   1 C  py        
   231      0.467968  16 O  s               201     -0.462585  14 O  s         
    98     -0.428364   7 C  py               53     -0.395390   4 C  py        
    81     -0.384994   6 C  s                21      0.358726   2 O  s         


 center of mass
 --------------
 x =   0.12766233 y =   0.01830121 z =   0.00334880

 moments of inertia (a.u.)
 ------------------
        4359.353047356492           0.000000000001          -0.000000000001
           0.000000000001        3989.759468505097          -0.000000000002
          -0.000000000001          -0.000000000002        7043.098788298837

     Multipole analysis of the density
     ---------------------------------

     L   x y z        total         alpha         beta         nuclear
     -   - - -        -----         -----         ----         -------
     0   0 0 0     -0.000000    -76.000000    -76.000000    152.000000

     1   1 0 0     -2.067339     -1.033670     -1.033670     -0.000000
     1   0 1 0      0.190680      0.095340      0.095340      0.000000
     1   0 0 1     -0.961340     -0.480670     -0.480670      0.000000

     2   2 0 0    -97.629395   -980.756712   -980.756712   1863.884029
     2   1 1 0      3.934066    -10.833234    -10.833234     25.600534
     2   1 0 1     -2.433868      3.004246      3.004246     -8.442360
     2   0 2 0    -80.760182  -1109.681762  -1109.681762   2138.603342
     2   0 1 1      2.237278      0.290481      0.290481      1.656316
     2   0 0 2    -89.896320   -239.419950   -239.419950    388.943579


          -----------------------
          Electric field gradient
          -----------------------

 1 a.u. = 0.324123 10**(16) esu/cm**3  ( or statvolts/cm**2 ) = 0.97174 10**(22) v/m**2 


 ------------------------------------------------------------
   Atom      X         Y         Z
 ------------------------------------------------------------
    1 C    1.67695   0.50227  -1.99976
 ------------------------------------------------------------

 Electric field gradient in molecular frame (a.u.)
         XX             YY             ZZ             XY             XZ             YZ
 ------------------------------------------------------------------------------------------
       -0.123852      -0.180198       0.304049       0.106161      -0.131923       0.106627

 Principal components (a.u.) and orientation 
 of principal axis w.r.t. absolute frame                      Asymmetry parameter eta
 --------------------------------------------------------------------------------------
        0.352316      -0.306835      -0.045481                       0.741818

       -0.233803      -0.618923       0.749847
        0.145869       0.740165       0.656413
        0.961280      -0.262851       0.082771
  

 ------------------------------------------------------------
   Atom      X         Y         Z
 ------------------------------------------------------------
    2 O    4.08713  -0.46117  -1.19677
 ------------------------------------------------------------

 Electric field gradient in molecular frame (a.u.)
         XX             YY             ZZ             XY             XZ             YZ
 ------------------------------------------------------------------------------------------
       -0.345091      -0.292420       0.637511       0.793070      -0.435903       0.980040

 Principal components (a.u.) and orientation 
 of principal axis w.r.t. absolute frame                      Asymmetry parameter eta
 --------------------------------------------------------------------------------------
       -1.575755       1.259794       0.315962                       0.598971

        0.591996       0.045075       0.804679
       -0.687286       0.549696       0.474839
        0.420926       0.834148      -0.356397
  

 ------------------------------------------------------------
   Atom      X         Y         Z
 ------------------------------------------------------------
    3 C    4.17502  -2.70830   0.01620
 ------------------------------------------------------------

 Electric field gradient in molecular frame (a.u.)
         XX             YY             ZZ             XY             XZ             YZ
 ------------------------------------------------------------------------------------------
        0.267492      -0.049514      -0.217978       0.122560       0.208529      -0.071803

 Principal components (a.u.) and orientation 
 of principal axis w.r.t. absolute frame                      Asymmetry parameter eta
 --------------------------------------------------------------------------------------
        0.365186      -0.338796      -0.026390                       0.855468

        0.926604      -0.368069      -0.077007
        0.221195       0.367892       0.903177
        0.304101       0.853921      -0.422305
  

 ------------------------------------------------------------
   Atom      X         Y         Z
 ------------------------------------------------------------
    4 C    1.89558  -4.39271  -0.40482
 ------------------------------------------------------------

 Electric field gradient in molecular frame (a.u.)
         XX             YY             ZZ             XY             XZ             YZ
 ------------------------------------------------------------------------------------------
       -0.027632      -0.003170       0.030802      -0.012959       0.027785      -0.022940

 Principal components (a.u.) and orientation 
 of principal axis w.r.t. absolute frame                      Asymmetry parameter eta
 --------------------------------------------------------------------------------------
        0.053883      -0.039184      -0.014699                       0.454412

        0.351939       0.935490       0.031584
       -0.416909       0.126455       0.900109
        0.838049      -0.329951       0.434519
  

 ------------------------------------------------------------
   Atom      X         Y         Z
 ------------------------------------------------------------
    5 C   -0.66531  -3.04836   0.04922
 ------------------------------------------------------------

 Electric field gradient in molecular frame (a.u.)
         XX             YY             ZZ             XY             XZ             YZ
 ------------------------------------------------------------------------------------------
       -0.009210      -0.058517       0.067727       0.015203       0.009186      -0.007622

 Principal components (a.u.) and orientation 
 of principal axis w.r.t. absolute frame                      Asymmetry parameter eta
 --------------------------------------------------------------------------------------
        0.069078      -0.063570      -0.005509                       0.840512

        0.107499      -0.280334       0.953864
       -0.046515       0.956955       0.286485
        0.993116       0.075165      -0.089832
  

 ------------------------------------------------------------
   Atom      X         Y         Z
 ------------------------------------------------------------
    6 C   -0.46738  -0.13310  -0.12555
 ------------------------------------------------------------

 Electric field gradient in molecular frame (a.u.)
         XX             YY             ZZ             XY             XZ             YZ
 ------------------------------------------------------------------------------------------
        0.127029       0.132158      -0.259187      -0.051427      -0.091807      -0.171601

 Principal components (a.u.) and orientation 
 of principal axis w.r.t. absolute frame                      Asymmetry parameter eta
 --------------------------------------------------------------------------------------
       -0.346647       0.201384       0.145262                       0.161900

        0.214721      -0.281471       0.935237
        0.349869       0.916191       0.195412
        0.911859      -0.285251      -0.295203
  

 ------------------------------------------------------------
   Atom      X         Y         Z
 ------------------------------------------------------------
    7 C   -2.58985  -4.05777  -1.87947
 ------------------------------------------------------------

 Electric field gradient in molecular frame (a.u.)
         XX             YY             ZZ             XY             XZ             YZ
 ------------------------------------------------------------------------------------------
        0.000874       0.022340      -0.023213      -0.014488      -0.024608      -0.025737

 Principal components (a.u.) and orientation 
 of principal axis w.r.t. absolute frame                      Asymmetry parameter eta
 --------------------------------------------------------------------------------------
       -0.050520       0.034372       0.016148                       0.360742

        0.484248      -0.140457       0.863583
        0.375452       0.924891      -0.060103
        0.790278      -0.353339      -0.500611
  

 ------------------------------------------------------------
   Atom      X         Y         Z
 ------------------------------------------------------------
    8 C   -5.25762  -3.05695  -1.46943
 ------------------------------------------------------------

 Electric field gradient in molecular frame (a.u.)
         XX             YY             ZZ             XY             XZ             YZ
 ------------------------------------------------------------------------------------------
       -0.021311      -0.013168       0.034479       0.007375      -0.001359      -0.016149

 Principal components (a.u.) and orientation 
 of principal axis w.r.t. absolute frame                      Asymmetry parameter eta
 --------------------------------------------------------------------------------------
        0.039636      -0.026670      -0.012966                       0.345756

       -0.057456       0.788411       0.612459
       -0.299309      -0.598857       0.742822
        0.952425      -0.140635       0.270386
  

 ------------------------------------------------------------
   Atom      X         Y         Z
 ------------------------------------------------------------
    9 C   -5.39263  -0.44362  -0.21475
 ------------------------------------------------------------

 Electric field gradient in molecular frame (a.u.)
         XX             YY             ZZ             XY             XZ             YZ
 ------------------------------------------------------------------------------------------
       -0.004860       0.003367       0.001493      -0.032494       0.025616      -0.007769

 Principal components (a.u.) and orientation 
 of principal axis w.r.t. absolute frame                      Asymmetry parameter eta
 --------------------------------------------------------------------------------------
        0.044738      -0.039395      -0.005343                       0.761134

       -0.640535       0.767617      -0.021895
        0.594406       0.513649       0.618745
       -0.486206      -0.383313       0.785286
  

 ------------------------------------------------------------
   Atom      X         Y         Z
 ------------------------------------------------------------
   10 C   -3.01930   1.18110  -0.84105
 ------------------------------------------------------------

 Electric field gradient in molecular frame (a.u.)
         XX             YY             ZZ             XY             XZ             YZ
 ------------------------------------------------------------------------------------------
       -0.042483      -0.006648       0.049131       0.046048      -0.008475       0.006571

 Principal components (a.u.) and orientation 
 of principal axis w.r.t. absolute frame                      Asymmetry parameter eta
 --------------------------------------------------------------------------------------
       -0.074900       0.050071       0.024829                       0.337002

        0.822048      -0.056701       0.566588
       -0.562887       0.069351       0.823619
        0.085993       0.995980      -0.025093
  

 ------------------------------------------------------------
   Atom      X         Y         Z
 ------------------------------------------------------------
   11 C   -3.30285   3.83197   0.36170
 ------------------------------------------------------------

 Electric field gradient in molecular frame (a.u.)
         XX             YY             ZZ             XY             XZ             YZ
 ------------------------------------------------------------------------------------------
       -0.012218      -0.050772       0.062990      -0.005259       0.015161      -0.037949

 Principal components (a.u.) and orientation 
 of principal axis w.r.t. absolute frame                      Asymmetry parameter eta
 --------------------------------------------------------------------------------------
        0.077357      -0.062278      -0.015080                       0.610128

        0.176208       0.013224       0.984264
       -0.286180       0.957407       0.038371
        0.941834       0.288438      -0.172488
  

 ------------------------------------------------------------
   Atom      X         Y         Z
 ------------------------------------------------------------
   12 C   -1.10675   5.65744  -0.05436
 ------------------------------------------------------------

 Electric field gradient in molecular frame (a.u.)
         XX             YY             ZZ             XY             XZ             YZ
 ------------------------------------------------------------------------------------------
       -0.039075      -0.008008       0.047083       0.020082      -0.005614       0.008243

 Principal components (a.u.) and orientation 
 of principal axis w.r.t. absolute frame                      Asymmetry parameter eta
 --------------------------------------------------------------------------------------
       -0.049711       0.048377       0.001333                       0.946367

        0.890305      -0.033042       0.454165
       -0.446451       0.133038       0.884863
        0.089659       0.990560      -0.103693
  

 ------------------------------------------------------------
   Atom      X         Y         Z
 ------------------------------------------------------------
   13 C    1.52899   4.45545  -0.01008
 ------------------------------------------------------------

 Electric field gradient in molecular frame (a.u.)
         XX             YY             ZZ             XY             XZ             YZ
 ------------------------------------------------------------------------------------------
        0.356149      -0.019192      -0.336957       0.088215       0.011688       0.020633

 Principal components (a.u.) and orientation 
 of principal axis w.r.t. absolute frame                      Asymmetry parameter eta
 --------------------------------------------------------------------------------------
        0.376203      -0.338345      -0.037858                       0.798734

        0.975513      -0.008913      -0.219761
        0.218807      -0.062058       0.973793
        0.022318       0.998033       0.058588
  

 ------------------------------------------------------------
   Atom      X         Y         Z
 ------------------------------------------------------------
   14 O    1.89420   3.15273  -2.34918
 ------------------------------------------------------------

 Electric field gradient in molecular frame (a.u.)
         XX             YY             ZZ             XY             XZ             YZ
 ------------------------------------------------------------------------------------------
        1.725772      -1.412012      -0.313760      -0.037953       0.331893      -0.601625

 Principal components (a.u.) and orientation 
 of principal axis w.r.t. absolute frame                      Asymmetry parameter eta
 --------------------------------------------------------------------------------------
        1.784141      -1.680382      -0.103759                       0.883688

        0.984793      -0.029666      -0.171178
       -0.043361       0.912159      -0.407537
        0.168232       0.408762       0.897001
  

 ------------------------------------------------------------
   Atom      X         Y         Z
 ------------------------------------------------------------
   15 C    3.52615   6.54733   0.04210
 ------------------------------------------------------------

 Electric field gradient in molecular frame (a.u.)
         XX             YY             ZZ             XY             XZ             YZ
 ------------------------------------------------------------------------------------------
       -0.007770      -0.024924       0.032694      -0.079249       0.001569       0.012486

 Principal components (a.u.) and orientation 
 of principal axis w.r.t. absolute frame                      Asymmetry parameter eta
 --------------------------------------------------------------------------------------
       -0.096886       0.064991       0.031895                       0.341596

        0.663193       0.716200       0.217330
        0.744188      -0.661943      -0.089527
       -0.079741      -0.221108       0.971984
  

 ------------------------------------------------------------
   Atom      X         Y         Z
 ------------------------------------------------------------
   16 O    6.06986  -3.37196   1.17207
 ------------------------------------------------------------

 Electric field gradient in molecular frame (a.u.)
         XX             YY             ZZ             XY             XZ             YZ
 ------------------------------------------------------------------------------------------
       -0.239920       1.024560      -0.784640       0.976813      -0.185174      -0.415103

 Principal components (a.u.) and orientation 
 of principal axis w.r.t. absolute frame                      Asymmetry parameter eta
 --------------------------------------------------------------------------------------
        1.640570      -0.880560      -0.760011                       0.073480

        0.467306      -0.185229       0.864474
        0.864800       0.298942      -0.403428
       -0.183701       0.936122       0.299883
  

 ------------------------------------------------------------
   Atom      X         Y         Z
 ------------------------------------------------------------
   17 C    2.08992  -6.80031   1.19290
 ------------------------------------------------------------

 Electric field gradient in molecular frame (a.u.)
         XX             YY             ZZ             XY             XZ             YZ
 ------------------------------------------------------------------------------------------
        0.044672      -0.041639      -0.003033      -0.012074      -0.006654       0.060260

 Principal components (a.u.) and orientation 
 of principal axis w.r.t. absolute frame                      Asymmetry parameter eta
 --------------------------------------------------------------------------------------
       -0.085875       0.055576       0.030299                       0.294340

        0.045041       0.760217       0.648106
        0.809580      -0.407871       0.422163
       -0.585279      -0.505679       0.633828
  

 ------------------------------------------------------------
   Atom      X         Y         Z
 ------------------------------------------------------------
   18 C   -5.99537  -0.70060   2.61589
 ------------------------------------------------------------

 Electric field gradient in molecular frame (a.u.)
         XX             YY             ZZ             XY             XZ             YZ
 ------------------------------------------------------------------------------------------
        0.009715       0.020539      -0.030254      -0.004588       0.022194       0.020770

 Principal components (a.u.) and orientation 
 of principal axis w.r.t. absolute frame                      Asymmetry parameter eta
 --------------------------------------------------------------------------------------
       -0.046628       0.028805       0.017823                       0.235537

       -0.370788       0.261949       0.891010
       -0.297389       0.875393      -0.381114
        0.879816       0.406289       0.246684
  

 ------------------------------------------------------------
   Atom      X         Y         Z
 ------------------------------------------------------------
   19 O    1.99437   2.91123   2.17474
 ------------------------------------------------------------

 Electric field gradient in molecular frame (a.u.)
         XX             YY             ZZ             XY             XZ             YZ
 ------------------------------------------------------------------------------------------
        0.248473      -0.829946       0.581472      -2.141036      -0.585879       1.223410

 Principal components (a.u.) and orientation 
 of principal axis w.r.t. absolute frame                      Asymmetry parameter eta
 --------------------------------------------------------------------------------------
        2.653775      -2.625524      -0.028252                       0.978708

        0.635736       0.557498       0.533887
       -0.572530       0.804459      -0.158286
       -0.517735      -0.205038       0.830608
  

 ------------------------------------------------------------
   Atom      X         Y         Z
 ------------------------------------------------------------
   20 O    0.17985   0.79627   2.36050
 ------------------------------------------------------------

 Electric field gradient in molecular frame (a.u.)
         XX             YY             ZZ             XY             XZ             YZ
 ------------------------------------------------------------------------------------------
        0.655748      -0.546094      -0.109654      -2.576978      -0.044438      -0.298242

 Principal components (a.u.) and orientation 
 of principal axis w.r.t. absolute frame                      Asymmetry parameter eta
 --------------------------------------------------------------------------------------
        2.709025      -2.618535      -0.090490                       0.933194

        0.780522       0.615996      -0.106463
       -0.622826       0.780889      -0.047956
        0.053596       0.103739       0.993160
  

 ------------------------------------------------------------
   Atom      X         Y         Z
 ------------------------------------------------------------
   21 H    1.29432  -0.29228  -3.87349
 ------------------------------------------------------------

 Electric field gradient in molecular frame (a.u.)
         XX             YY             ZZ             XY             XZ             YZ
 ------------------------------------------------------------------------------------------
        0.120239       0.069838      -0.190077      -0.030133      -0.072354      -0.141090

 Principal components (a.u.) and orientation 
 of principal axis w.r.t. absolute frame                      Asymmetry parameter eta
 --------------------------------------------------------------------------------------
       -0.267768       0.136492       0.131275                       0.019482

        0.197973       0.939343      -0.280075
        0.392954       0.185709       0.900610
        0.897994      -0.288353      -0.332353
  

 ------------------------------------------------------------
   Atom      X         Y         Z
 ------------------------------------------------------------
   22 H    2.03892  -4.98347  -2.39161
 ------------------------------------------------------------

 Electric field gradient in molecular frame (a.u.)
         XX             YY             ZZ             XY             XZ             YZ
 ------------------------------------------------------------------------------------------
        0.134356       0.105348      -0.239704       0.005287       0.023435      -0.108019

 Principal components (a.u.) and orientation 
 of principal axis w.r.t. absolute frame                      Asymmetry parameter eta
 --------------------------------------------------------------------------------------
       -0.272144       0.137490       0.134654                       0.010419

       -0.058898      -0.626372       0.777296
        0.275392       0.738237       0.615764
        0.959526      -0.250328      -0.129017
  

 ------------------------------------------------------------
   Atom      X         Y         Z
 ------------------------------------------------------------
   23 H   -1.31662  -3.55886   1.95075
 ------------------------------------------------------------

 Electric field gradient in molecular frame (a.u.)
         XX             YY             ZZ             XY             XZ             YZ
 ------------------------------------------------------------------------------------------
        0.095803       0.109901      -0.205704      -0.027781       0.119644       0.092418

 Principal components (a.u.) and orientation 
 of principal axis w.r.t. absolute frame                      Asymmetry parameter eta
 --------------------------------------------------------------------------------------
       -0.271769       0.140260       0.131508                       0.032203

       -0.316777       0.737678      -0.596225
       -0.244938       0.543655       0.802773
        0.916328       0.400338       0.008468
  

 ------------------------------------------------------------
   Atom      X         Y         Z
 ------------------------------------------------------------
   24 H   -2.64846  -6.12901  -1.84306
 ------------------------------------------------------------

 Electric field gradient in molecular frame (a.u.)
         XX             YY             ZZ             XY             XZ             YZ
 ------------------------------------------------------------------------------------------
        0.137356      -0.280044       0.142688      -0.009673      -0.001517       0.009382

 Principal components (a.u.) and orientation 
 of principal axis w.r.t. absolute frame                      Asymmetry parameter eta
 --------------------------------------------------------------------------------------
       -0.280475       0.143410       0.137065                       0.022623

        0.023060      -0.284390       0.958431
        0.999490       0.027729      -0.015819
       -0.022078       0.958308       0.284884
  

 ------------------------------------------------------------
   Atom      X         Y         Z
 ------------------------------------------------------------
   25 H   -1.98068  -3.54348  -3.79554
 ------------------------------------------------------------

 Electric field gradient in molecular frame (a.u.)
         XX             YY             ZZ             XY             XZ             YZ
 ------------------------------------------------------------------------------------------
        0.098152       0.115673      -0.213824      -0.033817       0.113544       0.097363

 Principal components (a.u.) and orientation 
 of principal axis w.r.t. absolute frame                      Asymmetry parameter eta
 --------------------------------------------------------------------------------------
       -0.277764       0.143142       0.134621                       0.030676

       -0.300526      -0.301591       0.904835
       -0.253377       0.939846       0.229105
        0.919502       0.160413       0.358865
  

 ------------------------------------------------------------
   Atom      X         Y         Z
 ------------------------------------------------------------
   26 H   -6.34809  -4.44182  -0.37837
 ------------------------------------------------------------

 Electric field gradient in molecular frame (a.u.)
         XX             YY             ZZ             XY             XZ             YZ
 ------------------------------------------------------------------------------------------
        0.024696      -0.047398       0.022702      -0.144515       0.120262       0.146983

 Principal components (a.u.) and orientation 
 of principal axis w.r.t. absolute frame                      Asymmetry parameter eta
 --------------------------------------------------------------------------------------
       -0.279570       0.144019       0.135551                       0.030287

        0.525589       0.671619       0.522191
        0.663918       0.059990      -0.745396
       -0.531949       0.738464      -0.414370
  

 ------------------------------------------------------------
   Atom      X         Y         Z
 ------------------------------------------------------------
   27 H   -6.19162  -2.96500  -3.32019
 ------------------------------------------------------------

 Electric field gradient in molecular frame (a.u.)
         XX             YY             ZZ             XY             XZ             YZ
 ------------------------------------------------------------------------------------------
        0.054840       0.138764      -0.193605       0.011707      -0.167294       0.016551

 Principal components (a.u.) and orientation 
 of principal axis w.r.t. absolute frame                      Asymmetry parameter eta
 --------------------------------------------------------------------------------------
       -0.278716       0.142398       0.136318                       0.021815

        0.449148       0.608171       0.654518
       -0.047964       0.747924      -0.662049
        0.892169      -0.265964      -0.365099
  

 ------------------------------------------------------------
   Atom      X         Y         Z
 ------------------------------------------------------------
   28 H   -7.03920   0.51950  -1.03866
 ------------------------------------------------------------

 Electric field gradient in molecular frame (a.u.)
         XX             YY             ZZ             XY             XZ             YZ
 ------------------------------------------------------------------------------------------
       -0.116844       0.046740       0.070104       0.150338      -0.129094       0.076555

 Principal components (a.u.) and orientation 
 of principal axis w.r.t. absolute frame                      Asymmetry parameter eta
 --------------------------------------------------------------------------------------
       -0.272038       0.136176       0.135862                       0.001152

        0.787287       0.615278      -0.040155
       -0.467763       0.638424       0.611239
        0.401717      -0.462438       0.790427
  

 ------------------------------------------------------------
   Atom      X         Y         Z
 ------------------------------------------------------------
   29 H   -3.03959   1.42781  -2.90502
 ------------------------------------------------------------

 Electric field gradient in molecular frame (a.u.)
         XX             YY             ZZ             XY             XZ             YZ
 ------------------------------------------------------------------------------------------
        0.134122       0.131770      -0.265892       0.003665      -0.003482       0.045986

 Principal components (a.u.) and orientation 
 of principal axis w.r.t. absolute frame                      Asymmetry parameter eta
 --------------------------------------------------------------------------------------
       -0.271178       0.139136       0.132041                       0.026163

        0.009561       0.546328       0.837517
       -0.113469       0.832738      -0.541916
        0.993496       0.089851      -0.069953
  

 ------------------------------------------------------------
   Atom      X         Y         Z
 ------------------------------------------------------------
   30 H   -3.54765   3.65776   2.41167
 ------------------------------------------------------------

 Electric field gradient in molecular frame (a.u.)
         XX             YY             ZZ             XY             XZ             YZ
 ------------------------------------------------------------------------------------------
        0.134814       0.131685      -0.266500      -0.010642       0.052374       0.034349

 Principal components (a.u.) and orientation 
 of principal axis w.r.t. absolute frame                      Asymmetry parameter eta
 --------------------------------------------------------------------------------------
       -0.276299       0.145179       0.131120                       0.050882

       -0.128104       0.859285       0.495195
       -0.086521      -0.507089       0.857540
        0.987979       0.067010       0.139307
  

 ------------------------------------------------------------
   Atom      X         Y         Z
 ------------------------------------------------------------
   31 H   -5.04358   4.72210  -0.33060
 ------------------------------------------------------------

 Electric field gradient in molecular frame (a.u.)
         XX             YY             ZZ             XY             XZ             YZ
 ------------------------------------------------------------------------------------------
       -0.155581       0.060040       0.095542       0.148345      -0.121057       0.060516

 Principal components (a.u.) and orientation 
 of principal axis w.r.t. absolute frame                      Asymmetry parameter eta
 --------------------------------------------------------------------------------------
       -0.279935       0.144429       0.135506                       0.031873

        0.838629      -0.349795       0.417545
       -0.426287       0.055725       0.902870
        0.339087       0.935167       0.102381
  

 ------------------------------------------------------------
   Atom      X         Y         Z
 ------------------------------------------------------------
   32 H   -1.24121   7.12230   1.40778
 ------------------------------------------------------------

 Electric field gradient in molecular frame (a.u.)
         XX             YY             ZZ             XY             XZ             YZ
 ------------------------------------------------------------------------------------------
        0.132228      -0.067179      -0.065049       0.016572       0.018113      -0.210023

 Principal components (a.u.) and orientation 
 of principal axis w.r.t. absolute frame                      Asymmetry parameter eta
 --------------------------------------------------------------------------------------
       -0.277607       0.144040       0.133567                       0.037725

       -0.059729       0.110289       0.992103
        0.707516      -0.696432       0.120016
        0.704168       0.709098      -0.036434
  

 ------------------------------------------------------------
   Atom      X         Y         Z
 ------------------------------------------------------------
   33 H   -1.39179   6.59824  -1.88151
 ------------------------------------------------------------

 Electric field gradient in molecular frame (a.u.)
         XX             YY             ZZ             XY             XZ             YZ
 ------------------------------------------------------------------------------------------
        0.126643       0.056129      -0.182771       0.023658      -0.046951       0.169065

 Principal components (a.u.) and orientation 
 of principal axis w.r.t. absolute frame                      Asymmetry parameter eta
 --------------------------------------------------------------------------------------
       -0.277171       0.143716       0.133454                       0.037025

        0.129098      -0.055987       0.990050
       -0.455863       0.883302       0.109393
        0.880637       0.465450      -0.088510
  

 ------------------------------------------------------------
   Atom      X         Y         Z
 ------------------------------------------------------------
   34 H    5.42817   5.72743  -0.02332
 ------------------------------------------------------------

 Electric field gradient in molecular frame (a.u.)
         XX             YY             ZZ             XY             XZ             YZ
 ------------------------------------------------------------------------------------------
       -0.216549       0.072078       0.144471       0.151462       0.012967      -0.005161

 Principal components (a.u.) and orientation 
 of principal axis w.r.t. absolute frame                      Asymmetry parameter eta
 --------------------------------------------------------------------------------------
       -0.281898       0.144944       0.136954                       0.028341

        0.918708       0.047930       0.392018
       -0.393581       0.028912       0.918835
       -0.032705       0.998432      -0.045426
  

 ------------------------------------------------------------
   Atom      X         Y         Z
 ------------------------------------------------------------
   35 H    3.35055   7.80829  -1.59014
 ------------------------------------------------------------

 Electric field gradient in molecular frame (a.u.)
         XX             YY             ZZ             XY             XZ             YZ
 ------------------------------------------------------------------------------------------
        0.137291      -0.014703      -0.122589       0.020313      -0.035031       0.207347

 Principal components (a.u.) and orientation 
 of principal axis w.r.t. absolute frame                      Asymmetry parameter eta
 --------------------------------------------------------------------------------------
       -0.286695       0.149138       0.137557                       0.040395

        0.094262      -0.550064       0.829785
       -0.607999       0.628195       0.485498
        0.788323       0.550273       0.275223
  

 ------------------------------------------------------------
   Atom      X         Y         Z
 ------------------------------------------------------------
   36 H    3.40469   7.66346   1.78068
 ------------------------------------------------------------

 Electric field gradient in molecular frame (a.u.)
         XX             YY             ZZ             XY             XZ             YZ
 ------------------------------------------------------------------------------------------
        0.139611       0.017629      -0.157240       0.011079       0.025780      -0.196170

 Principal components (a.u.) and orientation 
 of principal axis w.r.t. absolute frame                      Asymmetry parameter eta
 --------------------------------------------------------------------------------------
       -0.286374       0.148245       0.138129                       0.035324

       -0.064794      -0.568020       0.820461
        0.542730       0.669895       0.506641
        0.837404      -0.478116      -0.264876
  

 ------------------------------------------------------------
   Atom      X         Y         Z
 ------------------------------------------------------------
   37 H    3.83279  -7.83271   0.76426
 ------------------------------------------------------------

 Electric field gradient in molecular frame (a.u.)
         XX             YY             ZZ             XY             XZ             YZ
 ------------------------------------------------------------------------------------------
       -0.155158       0.033917       0.121241       0.182144       0.078254      -0.040624

 Principal components (a.u.) and orientation 
 of principal axis w.r.t. absolute frame                      Asymmetry parameter eta
 --------------------------------------------------------------------------------------
       -0.284896       0.148620       0.136276                       0.043327

        0.836732       0.527683      -0.146389
       -0.505022       0.640213      -0.578861
       -0.211735       0.558281       0.802179
  

 ------------------------------------------------------------
   Atom      X         Y         Z
 ------------------------------------------------------------
   38 H    2.11267  -6.35525   3.21501
 ------------------------------------------------------------

 Electric field gradient in molecular frame (a.u.)
         XX             YY             ZZ             XY             XZ             YZ
 ------------------------------------------------------------------------------------------
        0.148350       0.117521      -0.265871       0.001626      -0.002300      -0.088955

 Principal components (a.u.) and orientation 
 of principal axis w.r.t. absolute frame                      Asymmetry parameter eta
 --------------------------------------------------------------------------------------
       -0.285513       0.148733       0.136780                       0.041865

        0.004370       0.984182      -0.177108
        0.215508       0.172021       0.961231
        0.976492      -0.042369      -0.211348
  

 ------------------------------------------------------------
   Atom      X         Y         Z
 ------------------------------------------------------------
   39 H    0.50177  -8.07411   0.82773
 ------------------------------------------------------------

 Electric field gradient in molecular frame (a.u.)
         XX             YY             ZZ             XY             XZ             YZ
 ------------------------------------------------------------------------------------------
       -0.112632      -0.018803       0.131436      -0.204661      -0.062847      -0.044505

 Principal components (a.u.) and orientation 
 of principal axis w.r.t. absolute frame                      Asymmetry parameter eta
 --------------------------------------------------------------------------------------
       -0.289724       0.149187       0.140537                       0.029856

        0.770527      -0.513573      -0.377534
        0.611580       0.428778       0.664921
        0.179607       0.743231      -0.644475
  

 ------------------------------------------------------------
   Atom      X         Y         Z
 ------------------------------------------------------------
   40 H   -4.39836  -1.41605   3.70956
 ------------------------------------------------------------

 Electric field gradient in molecular frame (a.u.)
         XX             YY             ZZ             XY             XZ             YZ
 ------------------------------------------------------------------------------------------
       -0.117983       0.096163       0.021820       0.122021      -0.175735       0.081359

 Principal components (a.u.) and orientation 
 of principal axis w.r.t. absolute frame                      Asymmetry parameter eta
 --------------------------------------------------------------------------------------
       -0.292539       0.151609       0.140930                       0.036505

        0.774792       0.348787      -0.527301
       -0.353002       0.930595       0.096863
        0.524488       0.111089       0.844140
  

 ------------------------------------------------------------
   Atom      X         Y         Z
 ------------------------------------------------------------
   41 H   -6.56368   1.11365   3.42907
 ------------------------------------------------------------

 Electric field gradient in molecular frame (a.u.)
         XX             YY             ZZ             XY             XZ             YZ
 ------------------------------------------------------------------------------------------
        0.115159      -0.191476       0.076318       0.103436       0.047814      -0.148123

 Principal components (a.u.) and orientation 
 of principal axis w.r.t. absolute frame                      Asymmetry parameter eta
 --------------------------------------------------------------------------------------
       -0.289346       0.147739       0.141607                       0.021190

       -0.271130       0.923710      -0.270644
        0.879270       0.123280      -0.460094
        0.391628       0.362715       0.845616
  

 ------------------------------------------------------------
   Atom      X         Y         Z
 ------------------------------------------------------------
   42 H   -7.58988  -1.98839   2.91160
 ------------------------------------------------------------

 Electric field gradient in molecular frame (a.u.)
         XX             YY             ZZ             XY             XZ             YZ
 ------------------------------------------------------------------------------------------
       -0.109880      -0.022612       0.132492      -0.208253       0.045160       0.035024

 Principal components (a.u.) and orientation 
 of principal axis w.r.t. absolute frame                      Asymmetry parameter eta
 --------------------------------------------------------------------------------------
       -0.286807       0.146779       0.140028                       0.023537

        0.769376      -0.638538      -0.018164
        0.624364       0.745680       0.232660
       -0.135018      -0.190344       0.972389
  

 Task  times  cpu:      453.2s     wall:      453.8s


                                NWChem Input Module
                                -------------------


 Summary of allocated global arrays
-----------------------------------
  No active global arrays


                         GA Statistics for process    0
                         ------------------------------

       create   destroy   get      put      acc     scatter   gather  read&inc
calls:  210      210     4.79e+05 7371     3.48e+05    0        0     5877     
number of processes/call 1.00e+00 1.15e+00 1.00e+00 0.00e+00 0.00e+00
bytes total:             5.04e+08 6.03e+07 2.97e+08 0.00e+00 0.00e+00 4.70e+04
bytes remote:            1.14e+08 2.04e+07 5.37e+07 0.00e+00 0.00e+00 0.00e+00
Max memory consumed for GA by this process: 10446976 bytes

MA_summarize_allocated_blocks: starting scan ...
MA_summarize_allocated_blocks: scan completed: 0 heap blocks, 0 stack blocks
MA usage statistics:

	allocation statistics:
					      heap	     stack
					      ----	     -----
	current number of blocks	         0	         0
	maximum number of blocks	        22	        51
	current total bytes		         0	         0
	maximum total bytes		   9712496	  22759944
	maximum total K-bytes		      9713	     22760
	maximum total M-bytes		        10	        23


                                     CITATION
                                     --------
                Please cite the following reference when publishing
                           results obtained with NWChem:

                 M. Valiev, E.J. Bylaska, N. Govind, K. Kowalski,
              T.P. Straatsma, H.J.J. van Dam, D. Wang, J. Nieplocha,
                        E. Apra, T.L. Windus, W.A. de Jong
                 "NWChem: a comprehensive and scalable open-source
                  solution for large scale molecular simulations"
                      Comput. Phys. Commun. 181, 1477 (2010)
                           doi:10.1016/j.cpc.2010.04.018

                                      AUTHORS
                                      -------
          E. Apra, E. J. Bylaska, W. A. de Jong, N. Govind, K. Kowalski,
       T. P. Straatsma, M. Valiev, H. J. J. van Dam, D. Wang, T. L. Windus,
        J. Hammond, J. Autschbach, K. Bhaskaran-Nair, J. Brabec, K. Lopata,
       S. A. Fischer, S. Krishnamoorthy, W. Ma, M. Klemm, O. Villa, Y. Chen,
    V. Anisimov, F. Aquino, S. Hirata, M. T. Hackler, T. Risthaus, M. Malagoli,
       A. Marenich, A. Otero-de-la-Roza, J. Mullin, P. Nichols, R. Peverati,
     J. Pittner, Y. Zhao, P.-D. Fan, A. Fonari, M. Williamson, R. J. Harrison,
       J. R. Rehr, M. Dupuis, D. Silverstein, D. M. A. Smith, J. Nieplocha,
        V. Tipparaju, M. Krishnan, B. E. Van Kuiken, A. Vazquez-Mayagoitia,
        L. Jensen, M. Swart, Q. Wu, T. Van Voorhis, A. A. Auer, M. Nooijen,
      L. D. Crosby, E. Brown, G. Cisneros, G. I. Fann, H. Fruchtl, J. Garza,
        K. Hirao, R. A. Kendall, J. A. Nichols, K. Tsemekhman, K. Wolinski,
     J. Anchell, D. E. Bernholdt, P. Borowski, T. Clark, D. Clerc, H. Dachsel,
   M. J. O. Deegan, K. Dyall, D. Elwood, E. Glendening, M. Gutowski, A. C. Hess,
         J. Jaffe, B. G. Johnson, J. Ju, R. Kobayashi, R. Kutteh, Z. Lin,
   R. Littlefield, X. Long, B. Meng, T. Nakajima, S. Niu, L. Pollack, M. Rosing,
   K. Glaesemann, G. Sandrone, M. Stave, H. Taylor, G. Thomas, J. H. van Lenthe,
                               A. T. Wong, Z. Zhang.

 Total times  cpu:      453.6s     wall:      454.2s
