# Supplementary material for: Reference-free NOE NMR analysis
Source: Chem Sci. 2020 Aug 31;11(36):9930–6. doi: 10.1039/d0sc02970j (PMC8162118; doi:10.1039/d0sc02970j)
Supplement: SC-011-D0SC02970J-s002 [file SC-011-D0SC02970J-s002.piz › artemisinin_structures/artemisin_RRSRSRS/artemisin_RRSRSRS_b36311.nw]

start molecule

title molecule
 

geometry units angstroms print xyz autosym
  C       13.78940        3.50790        3.16560
  O       14.02600        4.42690        2.09030
  C       13.17810        4.38260        1.03400
  C       12.16580        3.24260        1.06290
  C       12.91920        1.92650        1.35800
  C       13.76590        2.03290        2.66450
  C       11.98090        0.70620        1.36470
  C       12.70860       -0.53480        1.86040
  C       13.16630       -0.41000        3.32450
  C       13.27620        1.07650        3.78630
  C       14.03880        1.24470        5.11890
  C       15.53180        1.59640        5.01070
  C       15.82310        2.83600        4.13500
  O       14.73340        3.75220        4.21190
  C       17.06660        3.56020        4.64700
  O       13.23210        5.22600        0.14640
  C       11.39290        3.19750       -0.25930
  C       14.40720       -1.28570        3.53540
  O       16.09200        2.49960        2.76940
  O       15.08360        1.55100        2.31080
  H       12.81780        3.77360        3.60040
  H       11.43800        3.46090        1.85440
  H       13.62000        1.77090        0.52260
  H       11.61780        0.51010        0.34930
  H       11.09690        0.89790        1.98510
  H       13.56820       -0.72120        1.20330
  H       12.05410       -1.40950        1.76090
  H       12.37650       -0.85720        3.94580
  H       12.24180        1.37900        4.01460
  H       13.91060        0.36100        5.75470
  H       13.55060        2.05240        5.68300
  H       16.10670        0.73590        4.65160
  H       15.87000        1.78880        6.03740
  H       17.28240        4.43650        4.02430
  H       16.92790        3.92130        5.67160
  H       17.94790        2.91110        4.60930
  H       10.94450        4.17180       -0.48420
  H       12.05000        2.93510       -1.09570
  H       10.57560        2.47100       -0.22050
  H       15.27440       -0.90510        2.98870
  H       14.67470       -1.36770        4.59230
  H       14.21680       -2.30500        3.17980
end
BASIS "ao basis" PRINT
* library 6-31G*
END
scf
 direct
end
dft
xc b3lyp
end
property
 efieldgrad
end
task dft property
