# Supplementary material for: Reference-free NOE NMR analysis
Source: Chem Sci. 2020 Aug 31;11(36):9930–6. doi: 10.1039/d0sc02970j (PMC8162118; doi:10.1039/d0sc02970j)
Supplement: SC-011-D0SC02970J-s002 [file SC-011-D0SC02970J-s002.piz › artemisinin_structures/artemisin_RRSRSRS/artemisin_RRSRSRS_b36313.out.xyz]

42
./artemisin_RRSRSRS_b36313.out
C          0.88740        0.26579       -1.05823
O          2.16282       -0.24404       -0.63330
C          2.20932       -1.43317        0.00857
C          1.00310       -2.32452       -0.21422
C         -0.35207       -1.61312        0.02604
C         -0.24733       -0.07044       -0.06644
C         -1.37049       -2.14728       -0.99457
C         -2.78221       -1.61767       -0.77759
C         -2.85366       -0.23475       -0.11364
C         -1.59774        0.62501       -0.44507
C         -1.74779        2.02779        0.19140
C         -0.58567        2.99379       -0.02876
C          0.80910        2.35772       -0.00533
O          1.00237        1.66836       -1.24313
C          1.86596        3.46470        0.02228
O          3.21203       -1.78437        0.62023
C          1.10594       -3.59857        0.63125
C         -3.17262       -0.37074        1.38427
O          1.05537        1.54056        1.15082
O          0.09517        0.42137        1.24912
H          0.68493       -0.15467       -2.04976
H          1.07895       -2.63714       -1.26558
H         -0.69673       -1.88327        1.03229
H         -1.40150       -3.24333       -0.97530
H         -1.04813       -1.87513       -2.00851
H         -3.35927       -2.35051       -0.20022
H         -3.27647       -1.56901       -1.75697
H         -3.72499        0.27491       -0.54963
H         -1.60848        0.75556       -1.53727
H         -1.87734        1.93561        1.27620
H         -2.66895        2.49883       -0.17495
H         -0.65682        3.76896        0.74497
H         -0.73650        3.49164       -0.99565
H          2.87246        3.03083       -0.01234
H          1.77304        4.13197       -0.84146
H          1.80168        4.05533        0.94229
H          2.02822       -4.14489        0.40443
H          1.11798       -3.36305        1.70131
H          0.26552       -4.27264        0.43802
H         -2.32751       -0.74934        1.96302
H         -3.47335        0.58932        1.81459
H         -4.01639       -1.05221        1.54075
