# Supplementary material for: Reference-free NOE NMR analysis
Source: Chem Sci. 2020 Aug 31;11(36):9930–6. doi: 10.1039/d0sc02970j (PMC8162118; doi:10.1039/d0sc02970j)
Supplement: SC-011-D0SC02970J-s002 [file SC-011-D0SC02970J-s002.piz › artemisinin_structures/artemisin_RRSRSRS/artemisin_RRSRSRS_b36312.out.xyz]

42
./artemisin_RRSRSRS_b36312.out
C          1.23291        0.00108       -0.65369
O          2.13213       -0.94797       -0.07135
C          1.72935       -2.24927       -0.13776
C          0.21884       -2.45955       -0.34076
C         -0.48909       -1.42831        0.56240
C         -0.15401        0.00091        0.06691
C         -1.99026       -1.62849        0.83471
C         -2.90455       -1.07057       -0.24731
C         -2.65117        0.41928       -0.52670
C         -1.17238        0.60609       -0.93200
C         -0.82486        2.05662       -1.35040
C          0.02447        2.90147       -0.38193
C          1.29897        2.20931        0.16785
O          1.83700        1.29224       -0.78007
C          2.37633        3.25032        0.46285
O          2.53711       -3.16454       -0.02880
C         -0.14499       -3.90915       -0.01574
C         -3.13798        1.30899        0.62064
O          1.05233        1.52485        1.39835
O         -0.20582        0.81286        1.25652
H          1.10990       -0.32702       -1.69427
H         -0.01404       -2.28981       -1.39859
H         -0.02395       -1.54404        1.55609
H         -2.23447       -1.13205        1.78289
H         -2.22790       -2.68250        1.00669
H         -3.95061       -1.22170        0.04551
H         -2.75611       -1.64439       -1.17104
H         -3.26550        0.68620       -1.39841
H         -1.08774        0.01733       -1.85996
H         -1.73419        2.61208       -1.61033
H         -0.26174        1.99556       -2.29299
H         -0.60029        3.24892        0.45002
H          0.31551        3.79915       -0.94348
H          3.27311        2.76875        0.87049
H          2.68121        3.78006       -0.44592
H          2.03310        3.97772        1.20622
H          0.47764       -4.60790       -0.58571
H          0.00108       -4.12855        1.04748
H         -1.18503       -4.12575       -0.27803
H         -2.62446        1.11078        1.56370
H         -3.00957        2.36918        0.38354
H         -4.20756        1.14601        0.79465
