# Supplementary material for: Reference-free NOE NMR analysis
Source: Chem Sci. 2020 Aug 31;11(36):9930–6. doi: 10.1039/d0sc02970j (PMC8162118; doi:10.1039/d0sc02970j)
Supplement: SC-011-D0SC02970J-s002 [file SC-011-D0SC02970J-s002.piz › artemisinin_structures/artemisin_RRSRSRS/artemisin_RRSRSRS_b36312.nw]

start molecule

title molecule
 

geometry units angstroms print xyz autosym
  C       13.90450        3.51040        3.11530
  O       14.00860        4.42010        2.01530
  C       12.99060        4.35860        1.10980
  C       12.19260        3.04320        1.10730
  C       13.22600        1.90730        1.25600
  C       13.91710        2.02220        2.63790
  C       12.76360        0.47460        0.93770
  C       12.06140       -0.22930        2.09070
  C       12.91110       -0.26120        3.37090
  C       13.26600        1.18820        3.77000
  C       14.02790        1.28980        5.11500
  C       15.52730        1.64010        5.06850
  C       15.90370        2.85120        4.17560
  O       14.85370        3.81320        4.14260
  C       17.14600        3.54560        4.72870
  O       12.76000        5.29800        0.35720
  C       11.36160        2.95040       -0.17340
  C       14.09810       -1.22080        3.24780
  O       16.22380        2.45680        2.83940
  O       15.23430        1.47740        2.42510
  H       12.93840        3.74130        3.58320
  H       11.49510        3.06120        1.95300
  H       13.99470        2.11140        0.49140
  H       13.64660       -0.11530        0.65940
  H       12.12460        0.44910        0.05000
  H       11.80240       -1.25180        1.79030
  H       11.11240        0.28220        2.29650
  H       12.27100       -0.67170        4.16480
  H       12.28240        1.64440        3.96830
  H       13.88950        0.37710        5.70730
  H       13.53800        2.07730        5.70590
  H       16.10320        0.75780        4.76340
  H       15.81770        1.85300        6.10590
  H       17.42860        4.39110        4.09030
  H       16.96770        3.94640        5.73220
  H       18.00200        2.86310        4.75990
  H       10.73980        3.84320       -0.30400
  H       12.00090        2.86100       -1.05840
  H       10.68220        2.09310       -0.14450
  H       14.79610       -0.93920        2.45670
  H       14.65850       -1.28220        4.18530
  H       13.74190       -2.23170        3.01970
end
BASIS "ao basis" PRINT
* library 6-31G*
END
scf
 direct
end
dft
xc b3lyp
end
property
 efieldgrad
end
task dft property
