# Supplementary material for: Reference-free NOE NMR analysis
Source: Chem Sci. 2020 Aug 31;11(36):9930–6. doi: 10.1039/d0sc02970j (PMC8162118; doi:10.1039/d0sc02970j)
Supplement: SC-011-D0SC02970J-s002 [file SC-011-D0SC02970J-s002.piz › artemisinin_structures/artemisin_RRSRSRS/artemisin_RRSRSRS_b36311.out.xyz]

42
./artemisin_RRSRSRS_b36311.out
C          1.14924       -0.27809       -0.77717
O          1.90449       -1.31869       -0.14190
C          1.30863       -2.52841       -0.00699
C         -0.15948       -2.57696       -0.41623
C         -0.89598       -1.40091        0.26296
C         -0.21110       -0.03582       -0.05739
C         -2.40135       -1.39178       -0.05851
C         -3.05640       -0.11520        0.44805
C         -2.51941        1.14607       -0.25159
C         -1.11335        0.91718       -0.88846
C         -0.41151        2.22973       -1.30115
C          0.59292        2.81227       -0.29307
C          1.68059        1.81189        0.15918
O          1.96290        0.89239       -0.89324
C          2.97684        2.55414        0.47808
O          1.93780       -3.49958        0.39682
C         -0.75816       -3.93924       -0.05101
C         -2.65300        2.33997        0.70126
O          1.32259        1.10497        1.35184
O         -0.04770        0.62328        1.22032
H          0.97606       -0.59977       -1.81167
H         -0.20583       -2.48697       -1.50874
H         -0.81455       -1.56383        1.34927
H         -2.89052       -2.24523        0.42488
H         -2.57007       -1.49980       -1.13692
H         -2.90004       -0.04934        1.53278
H         -4.14172       -0.17478        0.30003
H         -3.19614        1.35820       -1.09231
H         -1.31431        0.39570       -1.83782
H         -1.14717        2.99434       -1.57642
H          0.13480        2.03639       -2.23555
H          0.07177        3.22399        0.57804
H          1.06857        3.66201       -0.80022
H          3.74995        1.84965        0.80705
H          3.36979        3.07303       -0.40271
H          2.83159        3.27701        1.28789
H         -0.16148       -4.75530       -0.47399
H         -0.79031       -4.08170        1.03475
H         -1.77334       -4.04865       -0.44436
H         -1.98617        2.25207        1.56346
H         -2.44452        3.28867        0.19944
H         -3.67784        2.40624        1.08465
