# Supplementary material for: Reference-free NOE NMR analysis
Source: Chem Sci. 2020 Aug 31;11(36):9930–6. doi: 10.1039/d0sc02970j (PMC8162118; doi:10.1039/d0sc02970j)
Supplement: SC-011-D0SC02970J-s002 [file SC-011-D0SC02970J-s002.piz › artemisinin_structures/artemisin_RRSRSRS/artemisin_RRSRSRS_b36313.nw]

start molecule

title molecule
 

geometry units angstroms print xyz autosym
  C       13.53600        3.38790        3.29390
  O       13.75660        4.42260        2.32030
  C       13.42000        4.18880        1.03180
  C       12.41260        3.07380        0.82920
  C       12.78330        1.75730        1.55700
  C       13.77910        1.97370        2.72360
  C       11.48940        1.10110        2.06630
  C       11.70940       -0.27140        2.68950
  C       13.09780       -0.47810        3.31240
  C       13.70100        0.86360        3.82460
  C       15.06710        0.59290        4.49980
  C       15.80150        1.81570        5.04530
  C       15.67680        3.08740        4.19810
  O       14.37390        3.63630        4.41230
  C       16.66030        4.13770        4.72030
  O       13.82380        4.91410        0.12970
  C       12.17480        2.82160       -0.66360
  C       14.00300       -1.27750        2.36080
  O       15.99690        2.89450        2.81050
  O       15.11440        1.89340        2.17550
  H       12.50750        3.49810        3.65580
  H       11.47170        3.47220        1.23520
  H       13.24400        1.08720        0.82010
  H       10.75790        1.00350        1.25510
  H       11.02000        1.75280        2.81530
  H       11.50610       -1.04630        1.94010
  H       10.94560       -0.41380        3.46550
  H       12.95250       -1.12810        4.18730
  H       13.01200        1.21880        4.60510
  H       15.74780        0.11000        3.78880
  H       14.93490       -0.12910        5.31580
  H       16.85820        1.53890        5.15200
  H       15.42010        2.01850        6.05470
  H       16.55070        5.07370        4.15960
  H       16.47820        4.37090        5.77500
  H       17.69780        3.80900        4.59800
  H       11.83570        3.73480       -1.16520
  H       13.09510        2.49560       -1.16100
  H       11.41020        2.05420       -0.82010
  H       14.33250       -0.69160        1.50020
  H       14.89340       -1.64780        2.87790
  H       13.48080       -2.16310        1.98150
end
BASIS "ao basis" PRINT
* library 6-31G*
END
scf
 direct
end
dft
xc b3lyp
end
property
 efieldgrad
end
task dft property
