# Supplementary material for: Reference-free NOE NMR analysis
Source: Chem Sci. 2020 Aug 31;11(36):9930–6. doi: 10.1039/d0sc02970j (PMC8162118; doi:10.1039/d0sc02970j)
Supplement: SC-011-D0SC02970J-s002 [file SC-011-D0SC02970J-s002.piz › artemisinin_structures/artemisin_SSSSRSR/artemisin_SSSSRSR_b36311.nw]

start molecule

title molecule
 

geometry units angstroms print xyz autosym
  C        0.09280        5.30120        1.94430
  O       -1.24880        4.98470        1.57720
  C       -1.46650        3.74410        1.08520
  C       -0.47530        3.26030        0.02730
  C        0.98880        3.68920        0.28620
  C        1.07090        5.15400        0.76110
  C        1.91410        3.46860       -0.92940
  C        1.63010        4.43110       -2.08070
  C        1.66900        5.90950       -1.65800
  C        0.77980        6.14870       -0.40040
  C        0.76370        7.63290        0.02900
  C        1.65080        8.02430        1.21870
  C        1.45830        7.13310        2.46200
  O        0.12350        6.62020        2.50230
  C        1.67720        7.94390        3.73710
  O       -2.48950        3.13210        1.37470
  C       -0.59190        1.73590       -0.11080
  C        3.11740        6.40330       -1.55810
  O        2.40910        6.05740        2.50080
  O        2.42540        5.39540        1.19460
  H        0.37620        4.62280        2.76170
  H       -0.83380        3.70110       -0.91040
  H        1.38740        3.05590        1.09310
  H        1.84120        2.43940       -1.29450
  H        2.95780        3.58840       -0.61270
  H        0.64370        4.20870       -2.50490
  H        2.34800        4.25000       -2.89000
  H        1.21870        6.48270       -2.48120
  H       -0.24440        5.94900       -0.74870
  H       -0.27170        7.88570        0.29910
  H        0.99050        8.28490       -0.82340
  H        1.38720        9.06110        1.46580
  H        2.70580        8.03710        0.92250
  H        1.55550        7.30660        4.62090
  H        2.68960        8.36000        3.77470
  H        0.94910        8.75730        3.82510
  H       -1.62900        1.43390       -0.29560
  H        0.00020        1.35590       -0.94750
  H       -0.26140        1.23160        0.80390
  H        3.69910        5.86900       -0.80410
  H        3.62950        6.26030       -2.51680
  H        3.16370        7.47260       -1.33530
end
BASIS "ao basis" PRINT
* library 6-31G*
END
scf
 direct
end
dft
xc b3lyp
end
property
 efieldgrad
end
task dft property
