# Supplementary material for: Reference-free NOE NMR analysis
Source: Chem Sci. 2020 Aug 31;11(36):9930–6. doi: 10.1039/d0sc02970j (PMC8162118; doi:10.1039/d0sc02970j)
Supplement: SC-011-D0SC02970J-s002 [file SC-011-D0SC02970J-s002.piz › artemisinin_structures/artemisin_SSSSRSR/artemisin_SSSSRSR_b36311.out.xyz]

42
./artemisin_SSSSRSR_b36311.out
C         -1.44702        0.06548        0.13771
O         -1.93019       -0.93580       -0.75606
C         -1.65482       -2.22003       -0.43441
C         -0.21646       -2.50899       -0.00624
C          0.42580       -1.39421        0.85360
C          0.08482        0.00638        0.30588
C          1.95334       -1.54881        1.01254
C          2.72126       -1.26658       -0.27712
C          2.39747        0.10806       -0.88653
C          0.85682        0.30849       -1.01169
C          0.49552        1.66470       -1.65793
C          0.04522        2.78864       -0.71479
C         -1.07537        2.37531        0.26016
O         -1.88519        1.34963       -0.32168
C         -1.98544        3.56408        0.55981
O         -2.48515       -3.10122       -0.63175
C         -0.16912       -3.86367        0.71422
C          3.15964        1.21667       -0.15048
O         -0.55044        1.94147        1.52463
O          0.52171        0.97364        1.28282
H         -1.94457       -0.09305        1.10518
H          0.33554       -2.62044       -0.94698
H          0.00385       -1.46584        1.86743
H          2.20959       -2.55027        1.37209
H          2.30420       -0.86373        1.79453
H          2.49135       -2.04509       -1.01431
H          3.79769       -1.35064       -0.08378
H          2.80266        0.10095       -1.90867
H          0.54316       -0.44379       -1.75052
H         -0.32804        1.48355       -2.36352
H          1.31898        2.02564       -2.28623
H         -0.31133        3.60205       -1.36033
H          0.90087        3.18896       -0.15934
H         -2.77318        3.27414        1.26513
H         -1.42666        4.38678        1.01854
H         -2.48305        3.92656       -0.34600
H         -0.62293       -4.65230        0.10345
H          0.85665       -4.17866        0.92313
H         -0.71862       -3.82502        1.66121
H          2.88720        1.29372        0.90413
H          4.23741        1.01971       -0.18819
H          3.00342        2.19200       -0.61901
