# Supplementary material for: Reference-free NOE NMR analysis
Source: Chem Sci. 2020 Aug 31;11(36):9930–6. doi: 10.1039/d0sc02970j (PMC8162118; doi:10.1039/d0sc02970j)
Supplement: SC-011-D0SC02970J-s002 [file SC-011-D0SC02970J-s002.piz › artemisinin_structures/artemisin_SSSSRSR/artemisin_SSSSRSR_b36311.out]

 argument  1 = artemisin_SRRSSSS/artemisin_SRRSSSS_b36311.nw
                                         
                                         


              Northwest Computational Chemistry Package (NWChem) 6.6
              ------------------------------------------------------


                    Environmental Molecular Sciences Laboratory
                       Pacific Northwest National Laboratory
                                Richland, WA 99352

                              Copyright (c) 1994-2015
                       Pacific Northwest National Laboratory
                            Battelle Memorial Institute

             NWChem is an open-source computational chemistry package
                        distributed under the terms of the
                      Educational Community License (ECL) 2.0
             A copy of the license is included with this distribution
                              in the LICENSE.TXT file

                                  ACKNOWLEDGMENT
                                  --------------

            This software and its documentation were developed at the
            EMSL at Pacific Northwest National Laboratory, a multiprogram
            national laboratory, operated for the U.S. Department of Energy
            by Battelle under Contract Number DE-AC05-76RL01830. Support
            for this work was provided by the Department of Energy Office
            of Biological and Environmental Research, Office of Basic
            Energy Sciences, and the Office of Advanced Scientific Computing.


  Warning: test file already existed: ./molecule.dir_check_s.5
           Job information
           ---------------

    hostname        = nmrserver1
    program         = /home/software/NWChem/bin/nwchem
    date            = Sun Jul 23 16:37:09 2017

    compiled        = Mon_Dec_26_22:57:25_2016
    source          = /home/software/src/nwchem-6.6
    nwchem branch   = 6.6
    nwchem revision = 27746
    ga revision     = 10594
    input           = artemisin_SRRSSSS/artemisin_SRRSSSS_b36311.nw
    prefix          = molecule.
    data base       = ./molecule.db
    status          = startup
    nproc           =        6
    time left       =     -1s


           Memory information
           ------------------

    heap     =   13107200 doubles =    100.0 Mbytes
    stack    =   13107197 doubles =    100.0 Mbytes
    global   =   26214400 doubles =    200.0 Mbytes (distinct from heap & stack)
    total    =   52428797 doubles =    400.0 Mbytes
    verify   = yes
    hardfail = no 


           Directory information
           ---------------------

  0 permanent = .
  0 scratch   = .


                                NWChem Input Module
                                -------------------


                                     molecule
                                     --------

 Scaling coordinates for geometry "geometry" by  1.889725989
 (inverse scale =  0.529177249)

 C1  symmetry detected

          ------
          auto-z
          ------


                             Geometry "geometry" -> ""
                             -------------------------

 Output coordinates in angstroms (scale by  1.889725989 to convert to a.u.)

  No.       Tag          Charge          X              Y              Z
 ---- ---------------- ---------- -------------- -------------- --------------
    1 C                    6.0000    -1.44702159     0.06547605     0.13770554
    2 O                    8.0000    -1.93019140    -0.93579864    -0.75606240
    3 C                    6.0000    -1.65481719    -2.22003045    -0.43440521
    4 C                    6.0000    -0.21646101    -2.50899460    -0.00624225
    5 C                    6.0000     0.42580407    -1.39420900     0.85359604
    6 C                    6.0000     0.08481847     0.00637928     0.30588193
    7 C                    6.0000     1.95333921    -1.54881147     1.01253717
    8 C                    6.0000     2.72125605    -1.26658080    -0.27711531
    9 C                    6.0000     2.39747205     0.10805885    -0.88652879
   10 C                    6.0000     0.85681826     0.30848719    -1.01169033
   11 C                    6.0000     0.49551639     1.66470338    -1.65793472
   12 C                    6.0000     0.04521571     2.78863873    -0.71478834
   13 C                    6.0000    -1.07537277     2.37531206     0.26016350
   14 O                    8.0000    -1.88519271     1.34962548    -0.32167863
   15 C                    6.0000    -1.98544394     3.56408223     0.55981294
   16 O                    8.0000    -2.48514752    -3.10121756    -0.63174777
   17 C                    6.0000    -0.16911746    -3.86367171     0.71422359
   18 C                    6.0000     3.15964083     1.21666864    -0.15048253
   19 O                    8.0000    -0.55043540     1.94146866     1.52463067
   20 O                    8.0000     0.52171113     0.97363812     1.28281674
   21 H                    1.0000    -1.94457200    -0.09305062     1.10517531
   22 H                    1.0000     0.33553875    -2.62044277    -0.94697800
   23 H                    1.0000     0.00384885    -1.46583956     1.86743099
   24 H                    1.0000     2.20958659    -2.55027329     1.37208769
   25 H                    1.0000     2.30419955    -0.86372773     1.79453328
   26 H                    1.0000     2.49135230    -2.04509201    -1.01431062
   27 H                    1.0000     3.79768586    -1.35064217    -0.08378482
   28 H                    1.0000     2.80265514     0.10094696    -1.90866511
   29 H                    1.0000     0.54316355    -0.44379356    -1.75052253
   30 H                    1.0000    -0.32804341     1.48355452    -2.36351913
   31 H                    1.0000     1.31897949     2.02564152    -2.28623415
   32 H                    1.0000    -0.31133426     3.60205365    -1.36033145
   33 H                    1.0000     0.90086612     3.18896470    -0.15933827
   34 H                    1.0000    -2.77318163     3.27414066     1.26512694
   35 H                    1.0000    -1.42666391     4.38678402     1.01854312
   36 H                    1.0000    -2.48304910     3.92655930    -0.34599755
   37 H                    1.0000    -0.62292825    -4.65230448     0.10344902
   38 H                    1.0000     0.85664545    -4.17866146     0.92312835
   39 H                    1.0000    -0.71862272    -3.82502471     1.66120575
   40 H                    1.0000     2.88720344     1.29372099     0.90413029
   41 H                    1.0000     4.23741009     1.01970991    -0.18818883
   42 H                    1.0000     3.00342471     2.19199726    -0.61900855

      Atomic Mass 
      ----------- 

      C                 12.000000
      O                 15.994910
      H                  1.007825


 Effective nuclear repulsion energy (a.u.)    1857.0598912403

            Nuclear Dipole moment (a.u.) 
            ----------------------------
        X                 Y               Z
 ---------------- ---------------- ----------------
    -0.0000000000    -0.0000000000     0.0000000000


                                Z-matrix (autoz)
                                -------- 

 Units are Angstrom for bonds and degrees for angles

      Type          Name      I     J     K     L     M      Value
      ----------- --------  ----- ----- ----- ----- ----- ----------
    1 Stretch                  1     2                       1.42647
    2 Stretch                  1     6                       1.54218
    3 Stretch                  1    14                       1.43250
    4 Stretch                  1    21                       1.09940
    5 Stretch                  2     3                       1.35224
    6 Stretch                  3     4                       1.52830
    7 Stretch                  3    16                       1.22674
    8 Stretch                  4     5                       1.54744
    9 Stretch                  4    17                       1.53508
   10 Stretch                  4    22                       1.09641
   11 Stretch                  5     6                       1.54205
   12 Stretch                  5     7                       1.54354
   13 Stretch                  5    23                       1.10047
   14 Stretch                  6    10                       1.55668
   15 Stretch                  6    20                       1.44252
   16 Stretch                  7     8                       1.52727
   17 Stretch                  7    24                       1.09447
   18 Stretch                  7    25                       1.09725
   19 Stretch                  8     9                       1.53813
   20 Stretch                  8    26                       1.09654
   21 Stretch                  8    27                       1.09688
   22 Stretch                  9    10                       1.55867
   23 Stretch                  9    18                       1.53352
   24 Stretch                  9    28                       1.09954
   25 Stretch                 10    11                       1.54515
   26 Stretch                 10    29                       1.10008
   27 Stretch                 11    12                       1.53477
   28 Stretch                 11    30                       1.09951
   29 Stretch                 11    31                       1.09687
   30 Stretch                 12    13                       1.54178
   31 Stretch                 12    32                       1.09795
   32 Stretch                 12    33                       1.09587
   33 Stretch                 13    14                       1.43052
   34 Stretch                 13    15                       1.52682
   35 Stretch                 13    19                       1.43620
   36 Stretch                 15    34                       1.09639
   37 Stretch                 15    35                       1.09522
   38 Stretch                 15    36                       1.09521
   39 Stretch                 17    37                       1.09587
   40 Stretch                 17    38                       1.09318
   41 Stretch                 17    39                       1.09555
   42 Stretch                 18    40                       1.09196
   43 Stretch                 18    41                       1.09627
   44 Stretch                 18    42                       1.09325
   45 Stretch                 19    20                       1.46447
   46 Bend                     1     2     3               116.65428
   47 Bend                     1     6     5               107.04854
   48 Bend                     1     6    10               113.13291
   49 Bend                     1     6    20               110.42594
   50 Bend                     1    14    13               109.82546
   51 Bend                     2     1     6               112.20212
   52 Bend                     2     1    14               108.94714
   53 Bend                     2     1    21               107.26939
   54 Bend                     2     3     4               115.96786
   55 Bend                     2     3    16               120.40367
   56 Bend                     3     4     5               114.21000
   57 Bend                     3     4    17               109.10920
   58 Bend                     3     4    22               104.63577
   59 Bend                     4     3    16               123.11211
   60 Bend                     4     5     6               111.41878
   61 Bend                     4     5     7               113.31620
   62 Bend                     4     5    23               107.81064
   63 Bend                     4    17    37               111.14427
   64 Bend                     4    17    38               111.89496
   65 Bend                     4    17    39               111.04427
   66 Bend                     5     4    17               111.23274
   67 Bend                     5     4    22               109.93933
   68 Bend                     5     6    10               111.54528
   69 Bend                     5     6    20               107.54796
   70 Bend                     5     7     8               113.08702
   71 Bend                     5     7    24               110.92697
   72 Bend                     5     7    25               109.10475
   73 Bend                     6     1    14               111.91005
   74 Bend                     6     1    21               110.36753
   75 Bend                     6     5     7               110.26597
   76 Bend                     6     5    23               107.55114
   77 Bend                     6    10     9               113.40785
   78 Bend                     6    10    11               114.10295
   79 Bend                     6    10    29               107.11811
   80 Bend                     6    20    19               109.46520
   81 Bend                     7     5    23               106.14505
   82 Bend                     7     8     9               113.19552
   83 Bend                     7     8    26               109.33423
   84 Bend                     7     8    27               109.29517
   85 Bend                     8     7    24               109.19434
   86 Bend                     8     7    25               109.00481
   87 Bend                     8     9    10               110.78166
   88 Bend                     8     9    18               110.56615
   89 Bend                     8     9    28               106.55647
   90 Bend                     9     8    26               108.90542
   91 Bend                     9     8    27               110.17591
   92 Bend                     9    10    11               112.18370
   93 Bend                     9    10    29               104.34857
   94 Bend                     9    18    40               112.98991
   95 Bend                     9    18    41               110.01277
   96 Bend                     9    18    42               111.60637
   97 Bend                    10     6    20               107.03073
   98 Bend                    10     9    18               115.90268
   99 Bend                    10     9    28               106.88356
  100 Bend                    10    11    12               117.02365
  101 Bend                    10    11    30               107.39346
  102 Bend                    10    11    31               110.66189
  103 Bend                    11    10    29               104.63482
  104 Bend                    11    12    13               113.92362
  105 Bend                    11    12    32               106.05167
  106 Bend                    11    12    33               110.48165
  107 Bend                    12    11    30               107.17208
  108 Bend                    12    11    31               109.34722
  109 Bend                    12    13    14               110.27142
  110 Bend                    12    13    15               110.40155
  111 Bend                    12    13    19               111.84336
  112 Bend                    13    12    32               109.53466
  113 Bend                    13    12    33               110.17649
  114 Bend                    13    15    34               110.40234
  115 Bend                    13    15    35               111.28162
  116 Bend                    13    15    36               111.48046
  117 Bend                    13    19    20               108.77472
  118 Bend                    14     1    21               105.84486
  119 Bend                    14    13    15               107.49653
  120 Bend                    14    13    19               110.39094
  121 Bend                    15    13    19               106.27611
  122 Bend                    17     4    22               107.30554
  123 Bend                    18     9    28               105.52815
  124 Bend                    24     7    25               105.20720
  125 Bend                    26     8    27               105.65474
  126 Bend                    30    11    31               104.41530
  127 Bend                    32    12    33               106.31575
  128 Bend                    34    15    35               107.20384
  129 Bend                    34    15    36               107.04601
  130 Bend                    35    15    36               109.24494
  131 Bend                    37    17    38               106.72150
  132 Bend                    37    17    39               107.42389
  133 Bend                    38    17    39               108.39871
  134 Bend                    40    18    41               106.92872
  135 Bend                    40    18    42               108.37921
  136 Bend                    41    18    42               106.62014
  137 Torsion                  1     2     3     4         -46.01256
  138 Torsion                  1     2     3    16         141.97684
  139 Torsion                  1     6     5     4          51.64253
  140 Torsion                  1     6     5     7         178.37416
  141 Torsion                  1     6     5    23         -66.30576
  142 Torsion                  1     6    10     9        -174.08847
  143 Torsion                  1     6    10    11          55.79008
  144 Torsion                  1     6    10    29         -59.51309
  145 Torsion                  1     6    20    19         -15.64786
  146 Torsion                  1    14    13    12          96.72138
  147 Torsion                  1    14    13    15        -142.87618
  148 Torsion                  1    14    13    19         -27.36519
  149 Torsion                  2     1     6     5         -59.37846
  150 Torsion                  2     1     6    10          63.90004
  151 Torsion                  2     1     6    20        -176.16862
  152 Torsion                  2     1    14    13        -160.69887
  153 Torsion                  2     3     4     5          37.89789
  154 Torsion                  2     3     4    17         163.06871
  155 Torsion                  2     3     4    22         -82.35845
  156 Torsion                  3     2     1     6          58.35540
  157 Torsion                  3     2     1    14        -177.15671
  158 Torsion                  3     2     1    21         -63.01304
  159 Torsion                  3     4     5     6         -42.18807
  160 Torsion                  3     4     5     7        -167.23412
  161 Torsion                  3     4     5    23          75.60380
  162 Torsion                  3     4    17    37          53.20036
  163 Torsion                  3     4    17    38         172.40338
  164 Torsion                  3     4    17    39         -66.32454
  165 Torsion                  4     5     6    10         -72.61179
  166 Torsion                  4     5     6    20         170.31647
  167 Torsion                  4     5     7     8          70.45699
  168 Torsion                  4     5     7    24         -52.61165
  169 Torsion                  4     5     7    25        -168.05758
  170 Torsion                  5     4     3    16        -150.33043
  171 Torsion                  5     4    17    37        -179.91437
  172 Torsion                  5     4    17    38         -60.71134
  173 Torsion                  5     4    17    39          60.56073
  174 Torsion                  5     6     1    14         177.79121
  175 Torsion                  5     6     1    21          60.19522
  176 Torsion                  5     6    10     9         -53.32865
  177 Torsion                  5     6    10    11         176.54990
  178 Torsion                  5     6    10    29          61.24672
  179 Torsion                  5     6    20    19        -132.12788
  180 Torsion                  5     7     8     9          54.32775
  181 Torsion                  5     7     8    26         -67.26766
  182 Torsion                  5     7     8    27         177.52945
  183 Torsion                  6     1    14    13         -36.03928
  184 Torsion                  6     5     4    17        -166.22822
  185 Torsion                  6     5     4    22          75.05832
  186 Torsion                  6     5     7     8         -55.20767
  187 Torsion                  6     5     7    24        -178.27631
  188 Torsion                  6     5     7    25          66.27776
  189 Torsion                  6    10     9     8          50.53469
  190 Torsion                  6    10     9    18         -76.47811
  191 Torsion                  6    10     9    28         166.23732
  192 Torsion                  6    10    11    12          29.30912
  193 Torsion                  6    10    11    30         -91.16065
  194 Torsion                  6    10    11    31         155.45221
  195 Torsion                  6    20    19    13         -46.74889
  196 Torsion                  7     5     4    17          68.72573
  197 Torsion                  7     5     4    22         -49.98773
  198 Torsion                  7     5     6    10          54.11984
  199 Torsion                  7     5     6    20         -62.95191
  200 Torsion                  7     8     9    10         -50.62539
  201 Torsion                  7     8     9    18          79.27366
  202 Torsion                  7     8     9    28        -166.53124
  203 Torsion                  8     7     5    23        -171.41013
  204 Torsion                  8     9    10    11        -178.38669
  205 Torsion                  8     9    10    29         -65.68425
  206 Torsion                  8     9    18    40         -62.02753
  207 Torsion                  8     9    18    41          57.38929
  208 Torsion                  8     9    18    42         175.53169
  209 Torsion                  9     8     7    24         178.35069
  210 Torsion                  9     8     7    25         -67.21397
  211 Torsion                  9    10     6    20          64.05597
  212 Torsion                  9    10    11    12        -101.41635
  213 Torsion                  9    10    11    30         138.11388
  214 Torsion                  9    10    11    31          24.72673
  215 Torsion                 10     6     1    14         -58.93029
  216 Torsion                 10     6     1    21        -176.52628
  217 Torsion                 10     6     5    23         169.43991
  218 Torsion                 10     6    20    19         107.89276
  219 Torsion                 10     9     8    26          71.21057
  220 Torsion                 10     9     8    27        -173.33975
  221 Torsion                 10     9    18    40          65.09293
  222 Torsion                 10     9    18    41        -175.49026
  223 Torsion                 10     9    18    42         -57.34786
  224 Torsion                 10    11    12    13         -50.85199
  225 Torsion                 10    11    12    32        -171.40182
  226 Torsion                 10    11    12    33          73.79364
  227 Torsion                 11    10     6    20         -66.06548
  228 Torsion                 11    10     9    18          54.60052
  229 Torsion                 11    10     9    28         -62.68405
  230 Torsion                 11    12    13    14         -29.07389
  231 Torsion                 11    12    13    15        -147.71476
  232 Torsion                 11    12    13    19          94.17045
  233 Torsion                 12    11    10    29         146.05884
  234 Torsion                 12    13    15    34        -179.13000
  235 Torsion                 12    13    15    35         -60.21316
  236 Torsion                 12    13    15    36          62.02312
  237 Torsion                 12    13    19    20         -48.77978
  238 Torsion                 13    12    11    30          69.73458
  239 Torsion                 13    12    11    31        -177.64270
  240 Torsion                 13    14     1    21          84.23267
  241 Torsion                 14     1     6    20          61.00106
  242 Torsion                 14    13    12    32          89.50498
  243 Torsion                 14    13    12    33        -153.88263
  244 Torsion                 14    13    15    34          60.54989
  245 Torsion                 14    13    15    35         179.46673
  246 Torsion                 14    13    15    36         -58.29698
  247 Torsion                 14    13    19    20          74.39691
  248 Torsion                 15    13    12    32         -29.13590
  249 Torsion                 15    13    12    33          87.47650
  250 Torsion                 15    13    19    20        -169.32886
  251 Torsion                 16     3     4    17         -25.15961
  252 Torsion                 16     3     4    22          89.41323
  253 Torsion                 17     4     5    23         -48.43635
  254 Torsion                 18     9     8    26        -158.89038
  255 Torsion                 18     9     8    27         -43.44070
  256 Torsion                 18     9    10    29         167.30295
  257 Torsion                 19    13    12    32        -147.25069
  258 Torsion                 19    13    12    33         -30.63829
  259 Torsion                 19    13    15    34         -57.65434
  260 Torsion                 19    13    15    35          61.26250
  261 Torsion                 19    13    15    36        -176.50122
  262 Torsion                 20     6     1    21         -56.59493
  263 Torsion                 20     6     5    23          52.36817
  264 Torsion                 20     6    10    29         178.63135
  265 Torsion                 22     4     5    23        -167.14981
  266 Torsion                 22     4    17    37         -59.63192
  267 Torsion                 22     4    17    38          59.57110
  268 Torsion                 22     4    17    39        -179.15682
  269 Torsion                 23     5     7    24          65.52123
  270 Torsion                 23     5     7    25         -49.92470
  271 Torsion                 24     7     8    26          56.75528
  272 Torsion                 24     7     8    27         -58.44761
  273 Torsion                 25     7     8    26         171.19061
  274 Torsion                 25     7     8    27          55.98772
  275 Torsion                 26     8     9    28         -44.69528
  276 Torsion                 27     8     9    28          70.75440
  277 Torsion                 28     9    10    29          50.01838
  278 Torsion                 28     9    18    40        -176.87089
  279 Torsion                 28     9    18    41         -57.45407
  280 Torsion                 28     9    18    42          60.68833
  281 Torsion                 29    10    11    30          25.58907
  282 Torsion                 29    10    11    31         -87.79808
  283 Torsion                 30    11    12    32         -50.81525
  284 Torsion                 30    11    12    33        -165.61979
  285 Torsion                 31    11    12    32          61.80748
  286 Torsion                 31    11    12    33         -52.99707


            XYZ format geometry
            -------------------
    42
 geometry
 C                    -1.44702159     0.06547605     0.13770554
 O                    -1.93019140    -0.93579864    -0.75606240
 C                    -1.65481719    -2.22003045    -0.43440521
 C                    -0.21646101    -2.50899460    -0.00624225
 C                     0.42580407    -1.39420900     0.85359604
 C                     0.08481847     0.00637928     0.30588193
 C                     1.95333921    -1.54881147     1.01253717
 C                     2.72125605    -1.26658080    -0.27711531
 C                     2.39747205     0.10805885    -0.88652879
 C                     0.85681826     0.30848719    -1.01169033
 C                     0.49551639     1.66470338    -1.65793472
 C                     0.04521571     2.78863873    -0.71478834
 C                    -1.07537277     2.37531206     0.26016350
 O                    -1.88519271     1.34962548    -0.32167863
 C                    -1.98544394     3.56408223     0.55981294
 O                    -2.48514752    -3.10121756    -0.63174777
 C                    -0.16911746    -3.86367171     0.71422359
 C                     3.15964083     1.21666864    -0.15048253
 O                    -0.55043540     1.94146866     1.52463067
 O                     0.52171113     0.97363812     1.28281674
 H                    -1.94457200    -0.09305062     1.10517531
 H                     0.33553875    -2.62044277    -0.94697800
 H                     0.00384885    -1.46583956     1.86743099
 H                     2.20958659    -2.55027329     1.37208769
 H                     2.30419955    -0.86372773     1.79453328
 H                     2.49135230    -2.04509201    -1.01431062
 H                     3.79768586    -1.35064217    -0.08378482
 H                     2.80265514     0.10094696    -1.90866511
 H                     0.54316355    -0.44379356    -1.75052253
 H                    -0.32804341     1.48355452    -2.36351913
 H                     1.31897949     2.02564152    -2.28623415
 H                    -0.31133426     3.60205365    -1.36033145
 H                     0.90086612     3.18896470    -0.15933827
 H                    -2.77318163     3.27414066     1.26512694
 H                    -1.42666391     4.38678402     1.01854312
 H                    -2.48304910     3.92655930    -0.34599755
 H                    -0.62292825    -4.65230448     0.10344902
 H                     0.85664545    -4.17866146     0.92312835
 H                    -0.71862272    -3.82502471     1.66120575
 H                     2.88720344     1.29372099     0.90413029
 H                     4.23741009     1.01970991    -0.18818883
 H                     3.00342471     2.19199726    -0.61900855

 ==============================================================================
                                internuclear distances
 ------------------------------------------------------------------------------
       center one      |      center two      | atomic units |  angstroms
 ------------------------------------------------------------------------------
    2 O                |   1 C                |     2.69564  |     1.42647
    3 C                |   2 O                |     2.55536  |     1.35224
    4 C                |   3 C                |     2.88806  |     1.52830
    5 C                |   4 C                |     2.92424  |     1.54744
    6 C                |   1 C                |     2.91429  |     1.54218
    6 C                |   5 C                |     2.91405  |     1.54205
    7 C                |   5 C                |     2.91688  |     1.54354
    8 C                |   7 C                |     2.88612  |     1.52727
    9 C                |   8 C                |     2.90665  |     1.53813
   10 C                |   6 C                |     2.94170  |     1.55668
   10 C                |   9 C                |     2.94546  |     1.55867
   11 C                |  10 C                |     2.91991  |     1.54515
   12 C                |  11 C                |     2.90030  |     1.53477
   13 C                |  12 C                |     2.91354  |     1.54178
   14 O                |   1 C                |     2.70704  |     1.43250
   14 O                |  13 C                |     2.70329  |     1.43052
   15 C                |  13 C                |     2.88528  |     1.52682
   16 O                |   3 C                |     2.31820  |     1.22674
   17 C                |   4 C                |     2.90088  |     1.53508
   18 C                |   9 C                |     2.89793  |     1.53352
   19 O                |  13 C                |     2.71402  |     1.43620
   20 O                |   6 C                |     2.72597  |     1.44252
   21 H                |   1 C                |     2.07757  |     1.09940
   22 H                |   4 C                |     2.07191  |     1.09641
   23 H                |   5 C                |     2.07959  |     1.10047
   24 H                |   7 C                |     2.06825  |     1.09447
   25 H                |   7 C                |     2.07350  |     1.09725
   26 H                |   8 C                |     2.07215  |     1.09654
   27 H                |   8 C                |     2.07280  |     1.09688
   28 H                |   9 C                |     2.07783  |     1.09954
   29 H                |  10 C                |     2.07885  |     1.10008
   30 H                |  11 C                |     2.07777  |     1.09951
   31 H                |  11 C                |     2.07279  |     1.09687
   32 H                |  12 C                |     2.07483  |     1.09795
   33 H                |  12 C                |     2.07089  |     1.09587
   34 H                |  15 C                |     2.07187  |     1.09639
   35 H                |  15 C                |     2.06967  |     1.09522
   36 H                |  15 C                |     2.06965  |     1.09521
   37 H                |  17 C                |     2.07089  |     1.09587
   38 H                |  17 C                |     2.06582  |     1.09318
   39 H                |  17 C                |     2.07029  |     1.09555
   40 H                |  18 C                |     2.06350  |     1.09196
   41 H                |  18 C                |     2.07164  |     1.09627
   42 H                |  18 C                |     2.06593  |     1.09325
 ------------------------------------------------------------------------------
                         number of included internuclear distances:         44
 ==============================================================================


 ==============================================================================
                                 internuclear angles
 ------------------------------------------------------------------------------
        center 1       |       center 2       |       center 3       |  degrees
 ------------------------------------------------------------------------------
    2 O                |   1 C                |   6 C                |   112.20
    2 O                |   1 C                |  14 O                |   108.95
    2 O                |   1 C                |  21 H                |   107.27
    6 C                |   1 C                |  14 O                |   111.91
    6 C                |   1 C                |  21 H                |   110.37
   14 O                |   1 C                |  21 H                |   105.84
    1 C                |   2 O                |   3 C                |   116.65
    2 O                |   3 C                |   4 C                |   115.97
    2 O                |   3 C                |  16 O                |   120.40
    4 C                |   3 C                |  16 O                |   123.11
    3 C                |   4 C                |   5 C                |   114.21
    3 C                |   4 C                |  17 C                |   109.11
    3 C                |   4 C                |  22 H                |   104.64
    5 C                |   4 C                |  17 C                |   111.23
    5 C                |   4 C                |  22 H                |   109.94
   17 C                |   4 C                |  22 H                |   107.31
    4 C                |   5 C                |   6 C                |   111.42
    4 C                |   5 C                |   7 C                |   113.32
    4 C                |   5 C                |  23 H                |   107.81
    6 C                |   5 C                |   7 C                |   110.27
    6 C                |   5 C                |  23 H                |   107.55
    7 C                |   5 C                |  23 H                |   106.15
    1 C                |   6 C                |   5 C                |   107.05
    1 C                |   6 C                |  10 C                |   113.13
    1 C                |   6 C                |  20 O                |   110.43
    5 C                |   6 C                |  10 C                |   111.55
    5 C                |   6 C                |  20 O                |   107.55
   10 C                |   6 C                |  20 O                |   107.03
    5 C                |   7 C                |   8 C                |   113.09
    5 C                |   7 C                |  24 H                |   110.93
    5 C                |   7 C                |  25 H                |   109.10
    8 C                |   7 C                |  24 H                |   109.19
    8 C                |   7 C                |  25 H                |   109.00
   24 H                |   7 C                |  25 H                |   105.21
    7 C                |   8 C                |   9 C                |   113.20
    7 C                |   8 C                |  26 H                |   109.33
    7 C                |   8 C                |  27 H                |   109.30
    9 C                |   8 C                |  26 H                |   108.91
    9 C                |   8 C                |  27 H                |   110.18
   26 H                |   8 C                |  27 H                |   105.65
    8 C                |   9 C                |  10 C                |   110.78
    8 C                |   9 C                |  18 C                |   110.57
    8 C                |   9 C                |  28 H                |   106.56
   10 C                |   9 C                |  18 C                |   115.90
   10 C                |   9 C                |  28 H                |   106.88
   18 C                |   9 C                |  28 H                |   105.53
    6 C                |  10 C                |   9 C                |   113.41
    6 C                |  10 C                |  11 C                |   114.10
    6 C                |  10 C                |  29 H                |   107.12
    9 C                |  10 C                |  11 C                |   112.18
    9 C                |  10 C                |  29 H                |   104.35
   11 C                |  10 C                |  29 H                |   104.63
   10 C                |  11 C                |  12 C                |   117.02
   10 C                |  11 C                |  30 H                |   107.39
   10 C                |  11 C                |  31 H                |   110.66
   12 C                |  11 C                |  30 H                |   107.17
   12 C                |  11 C                |  31 H                |   109.35
   30 H                |  11 C                |  31 H                |   104.42
   11 C                |  12 C                |  13 C                |   113.92
   11 C                |  12 C                |  32 H                |   106.05
   11 C                |  12 C                |  33 H                |   110.48
   13 C                |  12 C                |  32 H                |   109.53
   13 C                |  12 C                |  33 H                |   110.18
   32 H                |  12 C                |  33 H                |   106.32
   12 C                |  13 C                |  14 O                |   110.27
   12 C                |  13 C                |  15 C                |   110.40
   12 C                |  13 C                |  19 O                |   111.84
   14 O                |  13 C                |  15 C                |   107.50
   14 O                |  13 C                |  19 O                |   110.39
   15 C                |  13 C                |  19 O                |   106.28
    1 C                |  14 O                |  13 C                |   109.83
   13 C                |  15 C                |  34 H                |   110.40
   13 C                |  15 C                |  35 H                |   111.28
   13 C                |  15 C                |  36 H                |   111.48
   34 H                |  15 C                |  35 H                |   107.20
   34 H                |  15 C                |  36 H                |   107.05
   35 H                |  15 C                |  36 H                |   109.24
    4 C                |  17 C                |  37 H                |   111.14
    4 C                |  17 C                |  38 H                |   111.89
    4 C                |  17 C                |  39 H                |   111.04
   37 H                |  17 C                |  38 H                |   106.72
   37 H                |  17 C                |  39 H                |   107.42
   38 H                |  17 C                |  39 H                |   108.40
    9 C                |  18 C                |  40 H                |   112.99
    9 C                |  18 C                |  41 H                |   110.01
    9 C                |  18 C                |  42 H                |   111.61
   40 H                |  18 C                |  41 H                |   106.93
   40 H                |  18 C                |  42 H                |   108.38
   41 H                |  18 C                |  42 H                |   106.62
 ------------------------------------------------------------------------------
                            number of included internuclear angles:         89
 ==============================================================================


 Summary of "ao basis" -> "" (cartesian)
 ------------------------------------------------------------------------------
       Tag                 Description            Shells   Functions and Types
 ---------------- ------------------------------  ------  ---------------------
 *                           6-31G*                   on all atoms 


                              NWChem Property Module
                              ----------------------


                                     molecule

  itol2e modified to match energy
  convergence criterion.

                                 NWChem DFT Module
                                 -----------------


                                     molecule


                      Basis "ao basis" -> "ao basis" (cartesian)
                      -----
  C (Carbon)
  ----------
            Exponent  Coefficients 
       -------------- ---------------------------------------------------------
  1 S  3.04752490E+03  0.001835
  1 S  4.57369510E+02  0.014037
  1 S  1.03948690E+02  0.068843
  1 S  2.92101550E+01  0.232184
  1 S  9.28666300E+00  0.467941
  1 S  3.16392700E+00  0.362312

  2 S  7.86827240E+00 -0.119332
  2 S  1.88128850E+00 -0.160854
  2 S  5.44249300E-01  1.143456

  3 P  7.86827240E+00  0.068999
  3 P  1.88128850E+00  0.316424
  3 P  5.44249300E-01  0.744308

  4 S  1.68714400E-01  1.000000

  5 P  1.68714400E-01  1.000000

  6 D  8.00000000E-01  1.000000

  O (Oxygen)
  ----------
            Exponent  Coefficients 
       -------------- ---------------------------------------------------------
  1 S  5.48467170E+03  0.001831
  1 S  8.25234950E+02  0.013950
  1 S  1.88046960E+02  0.068445
  1 S  5.29645000E+01  0.232714
  1 S  1.68975700E+01  0.470193
  1 S  5.79963530E+00  0.358521

  2 S  1.55396160E+01 -0.110778
  2 S  3.59993360E+00 -0.148026
  2 S  1.01376180E+00  1.130767

  3 P  1.55396160E+01  0.070874
  3 P  3.59993360E+00  0.339753
  3 P  1.01376180E+00  0.727159

  4 S  2.70005800E-01  1.000000

  5 P  2.70005800E-01  1.000000

  6 D  8.00000000E-01  1.000000

  H (Hydrogen)
  ------------
            Exponent  Coefficients 
       -------------- ---------------------------------------------------------
  1 S  1.87311370E+01  0.033495
  1 S  2.82539370E+00  0.234727
  1 S  6.40121700E-01  0.813757

  2 S  1.61277800E-01  1.000000


 Summary of "ao basis" -> "ao basis" (cartesian)
 ------------------------------------------------------------------------------
       Tag                 Description            Shells   Functions and Types
 ---------------- ------------------------------  ------  ---------------------
 C                           6-31G*                  6       15   3s2p1d
 O                           6-31G*                  6       15   3s2p1d
 H                           6-31G*                  2        2   2s


 Summary of "ao basis" -> "ao basis" (cartesian)
 ------------------------------------------------------------------------------
       Tag                 Description            Shells   Functions and Types
 ---------------- ------------------------------  ------  ---------------------
 C                           6-31G*                  6       15   3s2p1d
 O                           6-31G*                  6       15   3s2p1d
 H                           6-31G*                  2        2   2s


  Caching 1-el integrals 
  itol2e modified to match energy
  convergence criterion.

            General Information
            -------------------
          SCF calculation type: DFT
          Wavefunction type:  closed shell.
          No. of atoms     :    42
          No. of electrons :   152
           Alpha electrons :    76
            Beta electrons :    76
          Charge           :     0
          Spin multiplicity:     1
          Use of symmetry is: off; symmetry adaption is: off
          Maximum number of iterations:  30
          AO basis - number of functions:   344
                     number of shells:   164
          Convergence on energy requested: 1.00D-07
          Convergence on density requested: 1.00D-05
          Convergence on gradient requested: 5.00D-04

              XC Information
              --------------
                         B3LYP Method XC Potential
                     Hartree-Fock (Exact) Exchange  0.200          
                        Slater Exchange Functional  0.800 local    
                    Becke 1988 Exchange Functional  0.720 non-local
              Lee-Yang-Parr Correlation Functional  0.810          
                  VWN I RPA Correlation Functional  0.190 local    

             Grid Information
             ----------------
          Grid used for XC integration:  fine      
          Radial quadrature: Mura-Knowles        
          Angular quadrature: Lebedev. 
          Tag              B.-S. Rad. Rad. Pts. Rad. Cut. Ang. Pts.
          ---              ---------- --------- --------- ---------
          C                   0.70       70          15.0       590
          O                   0.60       70          13.0       590
          H                   0.35       60          14.0       590
          Grid pruning is: on 
          Number of quadrature shells:  2720
          Spatial weights used:  Erf1

          Convergence Information
          -----------------------
          Convergence aids based upon iterative change in 
          total energy or number of iterations. 
          Levelshifting, if invoked, occurs when the 
          HOMO/LUMO gap drops below (HL_TOL): 1.00D-02
          DIIS, if invoked, will attempt to extrapolate 
          using up to (NFOCK): 10 stored Fock matrices.

                    Damping( 0%)  Levelshifting(0.5)       DIIS
                  --------------- ------------------- ---------------
          dE  on:    start            ASAP                start   
          dE off:    2 iters         30 iters            30 iters 


      Screening Tolerance Information
      -------------------------------
          Density screening/tol_rho: 1.00D-11
          AO Gaussian exp screening on grid/accAOfunc:  16
          CD Gaussian exp screening on grid/accCDfunc:  20
          XC Gaussian exp screening on grid/accXCfunc:  20
          Schwarz screening/accCoul: 1.00D-08


      Superposition of Atomic Density Guess
      -------------------------------------

 Sum of atomic energies:        -949.63668925

      Non-variational initial energy
      ------------------------------

 Total energy =    -962.355530
 1-e energy   =   -4988.245965
 2-e energy   =    2168.830544
 HOMO         =      -0.261663
 LUMO         =      -0.002315

   Time after variat. SCF:      7.2
   Time prior to 1st pass:      7.2

 Grid_pts file          = ./molecule.gridpts.0
 Record size in doubles =  12289        No. of grid_pts per rec  =   3070
 Max. records in memory =     97        Max. recs in file   =     21258

 Grid integrated density:     151.999967779312
 Requested integration accuracy:   0.10E-06

           Memory utilization after 1st SCF pass: 
           Heap Space remaining (MW):       11.89            11893136
          Stack Space remaining (MW):       13.10            13103364

   convergence    iter        energy       DeltaE   RMS-Dens  Diis-err    time
 ---------------- ----- ----------------- --------- --------- ---------  ------
 d= 0,ls=0.0,diis     1   -960.4547250560 -2.82D+03  9.22D-03  3.99D+00    50.5
 Grid integrated density:     151.999970994392
 Requested integration accuracy:   0.10E-06
 d= 0,ls=0.0,diis     2   -959.8772484670  5.77D-01  7.06D-03  9.93D+00    89.4
 Grid integrated density:     151.999972864181
 Requested integration accuracy:   0.10E-06
 d= 0,ls=0.0,diis     3   -960.7910387749 -9.14D-01  2.11D-03  7.95D-01   128.1
 Grid integrated density:     151.999972167993
 Requested integration accuracy:   0.10E-06
 d= 0,ls=0.0,diis     4   -960.8470163530 -5.60D-02  9.64D-04  2.23D-01   166.8
 Grid integrated density:     151.999972231262
 Requested integration accuracy:   0.10E-06
 d= 0,ls=0.0,diis     5   -960.8668878956 -1.99D-02  2.47D-04  1.13D-02   205.6
 Grid integrated density:     151.999969524916
 Requested integration accuracy:   0.10E-06
  Resetting Diis
 d= 0,ls=0.0,diis     6   -960.8678498834 -9.62D-04  8.72D-05  7.96D-04   249.1
 Grid integrated density:     151.999969518934
 Requested integration accuracy:   0.10E-06
 d= 0,ls=0.0,diis     7   -960.8679329332 -8.30D-05  4.82D-05  6.57D-05   292.6
 Grid integrated density:     151.999969497709
 Requested integration accuracy:   0.10E-06
 d= 0,ls=0.0,diis     8   -960.8679220091  1.09D-05  2.90D-05  1.73D-04   336.2
 Grid integrated density:     151.999969504403
 Requested integration accuracy:   0.10E-06
 d= 0,ls=0.0,diis     9   -960.8679400267 -1.80D-05  4.88D-06  5.17D-06   379.7
 Grid integrated density:     151.999969507713
 Requested integration accuracy:   0.10E-06
 d= 0,ls=0.0,diis    10   -960.8679404971 -4.70D-07  1.27D-06  3.26D-07   423.2
 Grid integrated density:     151.999969507866
 Requested integration accuracy:   0.10E-06
 d= 0,ls=0.0,diis    11   -960.8679405300 -3.29D-08  3.46D-07  1.99D-08   466.7


         Total DFT energy =     -960.867940529970
      One electron energy =    -5000.737077216205
           Coulomb energy =     2315.444271703366
    Exchange-Corr. energy =     -132.635026257442
 Nuclear repulsion energy =     1857.059891240311

 Numeric. integr. density =      151.999969507866

     Total iterative time =    459.5s


                       DFT Final Molecular Orbital Analysis
                       ------------------------------------

 Vector   20  Occ=2.000000D+00  E=-1.017216D+01
              MO Center=  3.2D+00,  1.2D+00, -1.5D-01, r^2= 2.8D-02
   Bfn.  Coefficient  Atom+Function         Bfn.  Coefficient  Atom+Function  
  ----- ------------  ---------------      ----- ------------  ---------------
   256      0.992927  18 C  s         

 Vector   21  Occ=2.000000D+00  E=-1.143804D+00
              MO Center= -4.5D-01,  1.3D+00,  9.1D-01, r^2= 2.1D+00
   Bfn.  Coefficient  Atom+Function         Bfn.  Coefficient  Atom+Function  
  ----- ------------  ---------------      ----- ------------  ---------------
   272      0.286602  19 O  s               276      0.280506  19 O  s         
   287      0.269623  20 O  s               291      0.253379  20 O  s         
   201      0.164186  14 O  s         

 Vector   22  Occ=2.000000D+00  E=-1.114938D+00
              MO Center= -1.7D+00, -9.6D-01, -3.5D-01, r^2= 2.6D+00
   Bfn.  Coefficient  Atom+Function         Bfn.  Coefficient  Atom+Function  
  ----- ------------  ---------------      ----- ------------  ---------------
    21      0.384399   2 O  s                17      0.359456   2 O  s         
    32      0.185976   3 C  s                16     -0.166778   2 O  s         

 Vector   23  Occ=2.000000D+00  E=-1.052937D+00
              MO Center= -1.5D+00,  5.4D-01, -7.2D-02, r^2= 3.9D+00
   Bfn.  Coefficient  Atom+Function         Bfn.  Coefficient  Atom+Function  
  ----- ------------  ---------------      ----- ------------  ---------------
   201      0.406949  14 O  s               197      0.358220  14 O  s         
   231     -0.171656  16 O  s               227     -0.168791  16 O  s         
   196     -0.167259  14 O  s               291     -0.165101  20 O  s         
   287     -0.155798  20 O  s         

 Vector   24  Occ=2.000000D+00  E=-1.017025D+00
              MO Center= -2.0D+00, -1.9D+00, -4.7D-01, r^2= 3.2D+00
   Bfn.  Coefficient  Atom+Function         Bfn.  Coefficient  Atom+Function  
  ----- ------------  ---------------      ----- ------------  ---------------
   231      0.372462  16 O  s               227      0.355851  16 O  s         
    21     -0.249923   2 O  s                17     -0.213996   2 O  s         
    34     -0.187004   3 C  py              226     -0.165800  16 O  s         

 Vector   25  Occ=2.000000D+00  E=-9.461051D-01
              MO Center= -2.3D-01,  1.2D+00,  9.1D-01, r^2= 2.5D+00
   Bfn.  Coefficient  Atom+Function         Bfn.  Coefficient  Atom+Function  
  ----- ------------  ---------------      ----- ------------  ---------------
   276      0.357562  19 O  s               291     -0.313912  20 O  s         
   272      0.304431  19 O  s               287     -0.254309  20 O  s         
    77     -0.168360   6 C  s         

 Vector   26  Occ=2.000000D+00  E=-8.530100D-01
              MO Center=  8.1D-01, -6.2D-01,  8.8D-02, r^2= 5.1D+00
   Bfn.  Coefficient  Atom+Function         Bfn.  Coefficient  Atom+Function  
  ----- ------------  ---------------      ----- ------------  ---------------
    62      0.172694   5 C  s               291     -0.170615  20 O  s         

 Vector   27  Occ=2.000000D+00  E=-8.176696D-01
              MO Center=  5.1D-01, -4.1D-01, -3.6D-01, r^2= 6.7D+00
   Bfn.  Coefficient  Atom+Function         Bfn.  Coefficient  Atom+Function  
  ----- ------------  ---------------      ----- ------------  ---------------
    47      0.187050   4 C  s                51      0.156158   4 C  s         
   152     -0.150433  11 C  s         

 Vector   28  Occ=2.000000D+00  E=-7.947302D-01
              MO Center=  6.3D-01,  8.1D-01, -2.8D-01, r^2= 7.9D+00
   Bfn.  Coefficient  Atom+Function         Bfn.  Coefficient  Atom+Function  
  ----- ------------  ---------------      ----- ------------  ---------------
   167      0.181182  12 C  s               107     -0.159285   8 C  s         

 Vector   29  Occ=2.000000D+00  E=-7.712040D-01
              MO Center= -2.4D-01,  5.4D-01,  2.4D-02, r^2= 6.3D+00
   Bfn.  Coefficient  Atom+Function         Bfn.  Coefficient  Atom+Function  
  ----- ------------  ---------------      ----- ------------  ---------------
   291     -0.201794  20 O  s                 2      0.191464   1 C  s         

 Vector   30  Occ=2.000000D+00  E=-7.572519D-01
              MO Center=  1.6D-01, -7.3D-01,  2.4D-01, r^2= 8.7D+00
   Bfn.  Coefficient  Atom+Function         Bfn.  Coefficient  Atom+Function  
  ----- ------------  ---------------      ----- ------------  ---------------
   242      0.167124  17 C  s                47      0.155225   4 C  s         

 Vector   31  Occ=2.000000D+00  E=-7.315371D-01
              MO Center=  4.2D-01,  1.2D+00,  3.0D-03, r^2= 8.8D+00
   Bfn.  Coefficient  Atom+Function         Bfn.  Coefficient  Atom+Function  
  ----- ------------  ---------------      ----- ------------  ---------------
   212      0.192646  15 C  s               216      0.176115  15 C  s         
    92     -0.171443   7 C  s         

 Vector   32  Occ=2.000000D+00  E=-7.038615D-01
              MO Center= -4.9D-01, -1.4D-01, -2.1D-01, r^2= 8.0D+00
   Bfn.  Coefficient  Atom+Function         Bfn.  Coefficient  Atom+Function  
  ----- ------------  ---------------      ----- ------------  ---------------
    19      0.218258   2 O  py                2      0.205313   1 C  s         
     6      0.179501   1 C  s         

 Vector   33  Occ=2.000000D+00  E=-6.901648D-01
              MO Center=  1.2D+00,  2.4D-01, -1.9D-02, r^2= 9.8D+00
   Bfn.  Coefficient  Atom+Function         Bfn.  Coefficient  Atom+Function  
  ----- ------------  ---------------      ----- ------------  ---------------
   257      0.228651  18 C  s               261      0.213809  18 C  s         

 Vector   34  Occ=2.000000D+00  E=-6.622022D-01
              MO Center=  7.4D-01,  2.5D-03, -4.9D-02, r^2= 8.3D+00
   Bfn.  Coefficient  Atom+Function         Bfn.  Coefficient  Atom+Function  
  ----- ------------  ---------------      ----- ------------  ---------------
   107      0.175589   8 C  s               111      0.166210   8 C  s         

 Vector   35  Occ=2.000000D+00  E=-6.510989D-01
              MO Center= -4.6D-01, -7.7D-01,  2.8D-01, r^2= 1.1D+01
   Bfn.  Coefficient  Atom+Function         Bfn.  Coefficient  Atom+Function  
  ----- ------------  ---------------      ----- ------------  ---------------
   246      0.210416  17 C  s               242      0.207000  17 C  s         

 Vector   36  Occ=2.000000D+00  E=-6.171877D-01
              MO Center=  5.9D-01,  6.6D-02, -1.5D-01, r^2= 7.3D+00
   Bfn.  Coefficient  Atom+Function         Bfn.  Coefficient  Atom+Function  
  ----- ------------  ---------------      ----- ------------  ---------------
    19      0.161509   2 O  py        

 Vector   37  Occ=2.000000D+00  E=-6.018354D-01
              MO Center=  3.4D-01, -4.5D-01, -9.1D-02, r^2= 7.0D+00
   Bfn.  Coefficient  Atom+Function         Bfn.  Coefficient  Atom+Function  
  ----- ------------  ---------------      ----- ------------  ---------------
    19     -0.151961   2 O  py        

 Vector   38  Occ=2.000000D+00  E=-5.733716D-01
              MO Center= -1.4D-01,  1.8D-01, -2.9D-01, r^2= 8.3D+00
   Bfn.  Coefficient  Atom+Function         Bfn.  Coefficient  Atom+Function  
  ----- ------------  ---------------      ----- ------------  ---------------
    19      0.220133   2 O  py              199      0.174302  14 O  py        

 Vector   39  Occ=2.000000D+00  E=-5.699326D-01
              MO Center= -1.5D-01,  6.0D-01,  2.9D-01, r^2= 7.0D+00
   Bfn.  Coefficient  Atom+Function         Bfn.  Coefficient  Atom+Function  
  ----- ------------  ---------------      ----- ------------  ---------------
   273      0.160466  19 O  px              289      0.150441  20 O  py        

 Vector   40  Occ=2.000000D+00  E=-5.585687D-01
              MO Center= -5.0D-01,  7.4D-01,  1.9D-01, r^2= 5.6D+00
   Bfn.  Coefficient  Atom+Function         Bfn.  Coefficient  Atom+Function  
  ----- ------------  ---------------      ----- ------------  ---------------
   199      0.239664  14 O  py              185     -0.169722  13 C  pz        
     4     -0.165098   1 C  py        

 Vector   41  Occ=2.000000D+00  E=-5.294248D-01
              MO Center= -2.5D-01, -8.1D-01,  1.9D-01, r^2= 7.0D+00
   Bfn.  Coefficient  Atom+Function         Bfn.  Coefficient  Atom+Function  
  ----- ------------  ---------------      ----- ------------  ---------------
    48      0.205715   4 C  px               64     -0.164090   5 C  py        
   276     -0.156909  19 O  s         

 Vector   42  Occ=2.000000D+00  E=-5.229182D-01
              MO Center=  1.7D-01, -2.7D-02, -1.5D-01, r^2= 7.3D+00
   Bfn.  Coefficient  Atom+Function         Bfn.  Coefficient  Atom+Function  
  ----- ------------  ---------------      ----- ------------  ---------------
     3      0.180324   1 C  px                5     -0.173657   1 C  pz        
   126      0.160363   9 C  s               141     -0.155734  10 C  s         

 Vector   43  Occ=2.000000D+00  E=-5.140986D-01
              MO Center= -1.9D-01, -6.2D-01,  1.3D-01, r^2= 7.8D+00
   Bfn.  Coefficient  Atom+Function         Bfn.  Coefficient  Atom+Function  
  ----- ------------  ---------------      ----- ------------  ---------------
    50     -0.158170   4 C  pz        

 Vector   44  Occ=2.000000D+00  E=-4.868683D-01
              MO Center=  2.8D-02,  7.1D-01, -3.6D-01, r^2= 7.3D+00
   Bfn.  Coefficient  Atom+Function         Bfn.  Coefficient  Atom+Function  
  ----- ------------  ---------------      ----- ------------  ---------------
   140      0.184942  10 C  pz              184     -0.157190  13 C  py        

 Vector   45  Occ=2.000000D+00  E=-4.766027D-01
              MO Center=  8.4D-01,  5.5D-01, -2.4D-01, r^2= 8.1D+00
   Bfn.  Coefficient  Atom+Function         Bfn.  Coefficient  Atom+Function  
  ----- ------------  ---------------      ----- ------------  ---------------
   109      0.155241   8 C  py              168     -0.150137  12 C  px        

 Vector   46  Occ=2.000000D+00  E=-4.668975D-01
              MO Center= -4.3D-01, -6.9D-02,  4.1D-02, r^2= 8.8D+00
   Bfn.  Coefficient  Atom+Function         Bfn.  Coefficient  Atom+Function  
  ----- ------------  ---------------      ----- ------------  ---------------
    18      0.182270   2 O  px              231      0.173017  16 O  s         
   291      0.161054  20 O  s               288      0.154969  20 O  px        

 Vector   47  Occ=2.000000D+00  E=-4.584655D-01
              MO Center=  2.8D-01, -5.0D-01,  8.9D-02, r^2= 9.9D+00
   Bfn.  Coefficient  Atom+Function         Bfn.  Coefficient  Atom+Function  
  ----- ------------  ---------------      ----- ------------  ---------------
   228      0.160090  16 O  px        

 Vector   48  Occ=2.000000D+00  E=-4.557935D-01
              MO Center=  1.1D-01, -8.0D-01, -1.0D-01, r^2= 9.7D+00
   Bfn.  Coefficient  Atom+Function         Bfn.  Coefficient  Atom+Function  
  ----- ------------  ---------------      ----- ------------  ---------------
   229      0.171310  16 O  py              231     -0.163742  16 O  s         

 Vector   49  Occ=2.000000D+00  E=-4.475177D-01
              MO Center=  1.4D-01, -2.2D-03, -3.0D-01, r^2= 9.2D+00
   Bfn.  Coefficient  Atom+Function         Bfn.  Coefficient  Atom+Function  
  ----- ------------  ---------------      ----- ------------  ---------------
   139      0.164096  10 C  py        

 Vector   50  Occ=2.000000D+00  E=-4.391000D-01
              MO Center= -2.5D-01, -1.7D-01, -2.6D-01, r^2= 1.1D+01
   Bfn.  Coefficient  Atom+Function         Bfn.  Coefficient  Atom+Function  
  ----- ------------  ---------------      ----- ------------  ---------------
    20      0.178794   2 O  pz              231      0.155790  16 O  s         
   229     -0.154966  16 O  py        

 Vector   51  Occ=2.000000D+00  E=-4.370133D-01
              MO Center= -4.1D-01,  3.9D-01, -2.7D-03, r^2= 1.2D+01
   Bfn.  Coefficient  Atom+Function         Bfn.  Coefficient  Atom+Function  
  ----- ------------  ---------------      ----- ------------  ---------------
   229      0.184407  16 O  py              231     -0.169311  16 O  s         

 Vector   52  Occ=2.000000D+00  E=-4.278401D-01
              MO Center=  4.5D-01,  4.7D-01,  9.3D-02, r^2= 7.9D+00
   Bfn.  Coefficient  Atom+Function         Bfn.  Coefficient  Atom+Function  
  ----- ------------  ---------------      ----- ------------  ---------------
   275      0.208318  19 O  pz              288      0.154543  20 O  px        

 Vector   53  Occ=2.000000D+00  E=-4.185329D-01
              MO Center= -6.9D-01,  4.7D-01,  1.7D-01, r^2= 1.0D+01
   Bfn.  Coefficient  Atom+Function         Bfn.  Coefficient  Atom+Function  
  ----- ------------  ---------------      ----- ------------  ---------------
   215      0.156056  15 C  pz              214      0.154350  15 C  py        

 Vector   54  Occ=2.000000D+00  E=-4.128981D-01
              MO Center= -1.5D-01, -8.2D-02,  3.0D-01, r^2= 1.3D+01
   Bfn.  Coefficient  Atom+Function         Bfn.  Coefficient  Atom+Function  
  ----- ------------  ---------------      ----- ------------  ---------------
   243      0.207745  17 C  px              215     -0.170552  15 C  pz        

 Vector   55  Occ=2.000000D+00  E=-4.057878D-01
              MO Center=  2.8D-01, -7.0D-01,  2.2D-01, r^2= 9.0D+00
   Bfn.  Coefficient  Atom+Function         Bfn.  Coefficient  Atom+Function  
  ----- ------------  ---------------      ----- ------------  ---------------
    49      0.177576   4 C  py              245      0.167549  17 C  pz        

 Vector   56  Occ=2.000000D+00  E=-4.026099D-01
              MO Center= -1.3D-01,  1.2D+00,  2.7D-01, r^2= 1.0D+01
   Bfn.  Coefficient  Atom+Function         Bfn.  Coefficient  Atom+Function  
  ----- ------------  ---------------      ----- ------------  ---------------
   288      0.247274  20 O  px              215     -0.191740  15 C  pz        
   198      0.157480  14 O  px              292      0.157207  20 O  px        
   331      0.153824  36 H  s         

 Vector   57  Occ=2.000000D+00  E=-3.981658D-01
              MO Center= -2.0D-01,  1.1D+00,  2.2D-01, r^2= 1.1D+01
   Bfn.  Coefficient  Atom+Function         Bfn.  Coefficient  Atom+Function  
  ----- ------------  ---------------      ----- ------------  ---------------
   289      0.175566  20 O  py              215      0.155175  15 C  pz        

 Vector   58  Occ=2.000000D+00  E=-3.965184D-01
              MO Center= -2.7D-01,  5.9D-01,  8.6D-02, r^2= 9.5D+00
   Bfn.  Coefficient  Atom+Function         Bfn.  Coefficient  Atom+Function  
  ----- ------------  ---------------      ----- ------------  ---------------
   200      0.185315  14 O  pz              198      0.175705  14 O  px        
   201     -0.153666  14 O  s         

 Vector   59  Occ=2.000000D+00  E=-3.924828D-01
              MO Center= -5.4D-01,  5.7D-01,  3.1D-01, r^2= 1.3D+01
   Bfn.  Coefficient  Atom+Function         Bfn.  Coefficient  Atom+Function  
  ----- ------------  ---------------      ----- ------------  ---------------
   214      0.222963  15 C  py              245      0.165762  17 C  pz        

 Vector   60  Occ=2.000000D+00  E=-3.833022D-01
              MO Center=  1.3D+00, -5.7D-01,  3.4D-01, r^2= 1.0D+01
   Bfn.  Coefficient  Atom+Function         Bfn.  Coefficient  Atom+Function  
  ----- ------------  ---------------      ----- ------------  ---------------
    94      0.228958   7 C  py              259      0.203499  18 C  py        
   343      0.165418  42 H  s               260     -0.157249  18 C  pz        

 Vector   61  Occ=2.000000D+00  E=-3.768462D-01
              MO Center=  5.6D-01,  4.5D-01, -1.5D-01, r^2= 9.2D+00
   Bfn.  Coefficient  Atom+Function         Bfn.  Coefficient  Atom+Function  
  ----- ------------  ---------------      ----- ------------  ---------------
    95      0.155842   7 C  pz        

 Vector   62  Occ=2.000000D+00  E=-3.731606D-01
              MO Center=  5.3D-01, -1.9D+00,  3.5D-01, r^2= 8.4D+00
   Bfn.  Coefficient  Atom+Function         Bfn.  Coefficient  Atom+Function  
  ----- ------------  ---------------      ----- ------------  ---------------
   243      0.202478  17 C  px              245     -0.180117  17 C  pz        
   337     -0.170541  39 H  s                50      0.168561   4 C  pz        
   338     -0.157628  39 H  s         

 Vector   63  Occ=2.000000D+00  E=-3.650616D-01
              MO Center=  4.3D-01,  6.2D-01, -2.8D-01, r^2= 1.1D+01
   Bfn.  Coefficient  Atom+Function         Bfn.  Coefficient  Atom+Function  
  ----- ------------  ---------------      ----- ------------  ---------------
   258      0.169653  18 C  px              153      0.165087  11 C  px        

 Vector   64  Occ=2.000000D+00  E=-3.585094D-01
              MO Center=  3.6D-01,  7.9D-02, -6.3D-02, r^2= 1.0D+01
   Bfn.  Coefficient  Atom+Function         Bfn.  Coefficient  Atom+Function  
  ----- ------------  ---------------      ----- ------------  ---------------
   155      0.201626  11 C  pz              170     -0.176766  12 C  pz        
    63     -0.162062   5 C  px        

 Vector   65  Occ=2.000000D+00  E=-3.515842D-01
              MO Center=  1.0D+00, -2.3D-01,  6.9D-02, r^2= 8.2D+00
   Bfn.  Coefficient  Atom+Function         Bfn.  Coefficient  Atom+Function  
  ----- ------------  ---------------      ----- ------------  ---------------
   125      0.196672   9 C  pz              260     -0.184068  18 C  pz        
   290      0.157142  20 O  pz               65      0.154537   5 C  pz        

 Vector   66  Occ=2.000000D+00  E=-3.490658D-01
              MO Center=  4.0D-01, -7.4D-02,  1.2D-01, r^2= 8.6D+00
   Bfn.  Coefficient  Atom+Function         Bfn.  Coefficient  Atom+Function  
  ----- ------------  ---------------      ----- ------------  ---------------
   275      0.224557  19 O  pz              244     -0.193469  17 C  py        
    49      0.185497   4 C  py              290     -0.168227  20 O  pz        
    79      0.166937   6 C  py               64     -0.164232   5 C  py        
   109      0.153449   8 C  py              198      0.150135  14 O  px        

 Vector   67  Occ=2.000000D+00  E=-3.468470D-01
              MO Center=  4.4D-01, -5.3D-01, -1.5D-01, r^2= 9.4D+00
   Bfn.  Coefficient  Atom+Function         Bfn.  Coefficient  Atom+Function  
  ----- ------------  ---------------      ----- ------------  ---------------
    18      0.181275   2 O  px              169     -0.167965  12 C  py        
   108      0.164400   8 C  px              154      0.150267  11 C  py        

 Vector   68  Occ=2.000000D+00  E=-3.312301D-01
              MO Center= -3.7D-01, -6.8D-01, -3.9D-01, r^2= 8.9D+00
   Bfn.  Coefficient  Atom+Function         Bfn.  Coefficient  Atom+Function  
  ----- ------------  ---------------      ----- ------------  ---------------
   230      0.288826  16 O  pz              234      0.193150  16 O  pz        
    20     -0.188597   2 O  pz        

 Vector   69  Occ=2.000000D+00  E=-3.228662D-01
              MO Center=  7.7D-01, -1.0D-01, -2.9D-02, r^2= 8.2D+00
   Bfn.  Coefficient  Atom+Function         Bfn.  Coefficient  Atom+Function  
  ----- ------------  ---------------      ----- ------------  ---------------
   110      0.205042   8 C  pz               95     -0.182641   7 C  pz        
   125     -0.180871   9 C  pz               20      0.158000   2 O  pz        

 Vector   70  Occ=2.000000D+00  E=-3.164039D-01
              MO Center=  5.3D-01, -1.8D-01, -7.8D-01, r^2= 7.7D+00
   Bfn.  Coefficient  Atom+Function         Bfn.  Coefficient  Atom+Function  
  ----- ------------  ---------------      ----- ------------  ---------------
   138      0.235679  10 C  px              123     -0.226944   9 C  px        
    18      0.209701   2 O  px              230      0.203769  16 O  pz        
    22      0.151344   2 O  px        

 Vector   71  Occ=2.000000D+00  E=-3.140164D-01
              MO Center=  4.6D-01, -7.0D-02, -2.7D-01, r^2= 7.8D+00
   Bfn.  Coefficient  Atom+Function         Bfn.  Coefficient  Atom+Function  
  ----- ------------  ---------------      ----- ------------  ---------------
    18      0.257980   2 O  px              109     -0.200192   8 C  py        
   124      0.194868   9 C  py               22      0.188998   2 O  px        
   290     -0.172153  20 O  pz              200      0.152232  14 O  pz        

 Vector   72  Occ=2.000000D+00  E=-3.018009D-01
              MO Center=  3.5D-01,  2.7D-01, -5.2D-02, r^2= 7.6D+00
   Bfn.  Coefficient  Atom+Function         Bfn.  Coefficient  Atom+Function  
  ----- ------------  ---------------      ----- ------------  ---------------
   274      0.187678  19 O  py              273      0.173629  19 O  px        
    80      0.161520   6 C  pz        

 Vector   73  Occ=2.000000D+00  E=-3.006697D-01
              MO Center=  2.3D-01,  6.6D-01, -1.8D-01, r^2= 7.1D+00
   Bfn.  Coefficient  Atom+Function         Bfn.  Coefficient  Atom+Function  
  ----- ------------  ---------------      ----- ------------  ---------------
   200      0.302301  14 O  pz              204      0.220223  14 O  pz        
   273      0.171498  19 O  px              109      0.150655   8 C  py        

 Vector   74  Occ=2.000000D+00  E=-2.765772D-01
              MO Center= -1.5D+00, -1.3D+00, -2.3D-01, r^2= 6.7D+00
   Bfn.  Coefficient  Atom+Function         Bfn.  Coefficient  Atom+Function  
  ----- ------------  ---------------      ----- ------------  ---------------
   228      0.333125  16 O  px              229     -0.300282  16 O  py        
   232      0.229374  16 O  px              233     -0.199002  16 O  py        
   198     -0.187079  14 O  px              200      0.170483  14 O  pz        
    21      0.150781   2 O  s         

 Vector   75  Occ=2.000000D+00  E=-2.687272D-01
              MO Center= -1.2D+00, -7.1D-01, -1.0D-01, r^2= 7.4D+00
   Bfn.  Coefficient  Atom+Function         Bfn.  Coefficient  Atom+Function  
  ----- ------------  ---------------      ----- ------------  ---------------
   228      0.257482  16 O  px              198      0.223675  14 O  px        
   229     -0.217457  16 O  py              200     -0.215121  14 O  pz        
    51     -0.209663   4 C  s               232      0.176448  16 O  px        
   202      0.165807  14 O  px              204     -0.155452  14 O  pz        

 Vector   76  Occ=2.000000D+00  E=-2.575943D-01
              MO Center= -1.7D-01,  1.0D+00,  7.1D-01, r^2= 3.8D+00
   Bfn.  Coefficient  Atom+Function         Bfn.  Coefficient  Atom+Function  
  ----- ------------  ---------------      ----- ------------  ---------------
   273      0.256573  19 O  px              290      0.252166  20 O  pz        
   288     -0.238031  20 O  px              289     -0.237660  20 O  py        
   274      0.215368  19 O  py              294      0.193053  20 O  pz        
   171     -0.186086  12 C  s               198      0.184444  14 O  px        
   277      0.176239  19 O  px              292     -0.167016  20 O  px        

 Vector   77  Occ=0.000000D+00  E=-1.733176D-02
              MO Center= -1.5D+00, -2.0D+00, -2.7D-01, r^2= 3.8D+00
   Bfn.  Coefficient  Atom+Function         Bfn.  Coefficient  Atom+Function  
  ----- ------------  ---------------      ----- ------------  ---------------
    35      0.471273   3 C  pz               39      0.406962   3 C  pz        
   304      0.379364  22 H  s               230     -0.351840  16 O  pz        
   234     -0.352089  16 O  pz              246     -0.298558  17 C  s         
    54      0.269589   4 C  pz               36      0.246367   3 C  s         
    81     -0.236886   6 C  s                66     -0.233970   5 C  s         

 Vector   78  Occ=0.000000D+00  E=-5.412671D-03
              MO Center= -2.4D-01,  1.1D+00,  1.0D+00, r^2= 3.9D+00
   Bfn.  Coefficient  Atom+Function         Bfn.  Coefficient  Atom+Function  
  ----- ------------  ---------------      ----- ------------  ---------------
   291     -0.501276  20 O  s               276      0.492987  19 O  s         
   292      0.371273  20 O  px              288      0.359312  20 O  px        
     6      0.343467   1 C  s               273      0.316196  19 O  px        
   277      0.295307  19 O  px              274     -0.292971  19 O  py        
   332     -0.284822  36 H  s               278     -0.283307  19 O  py        

 Vector   79  Occ=0.000000D+00  E= 6.527130D-02
              MO Center=  1.4D+00, -4.0D-01, -1.0D+00, r^2= 9.3D+00
   Bfn.  Coefficient  Atom+Function         Bfn.  Coefficient  Atom+Function  
  ----- ------------  ---------------      ----- ------------  ---------------
   111      0.762610   8 C  s               318     -0.671171  29 H  s         
   316     -0.626140  28 H  s               312     -0.611396  26 H  s         
   156      0.569459  11 C  s               304     -0.569851  22 H  s         
   126      0.528266   9 C  s                51      0.516851   4 C  s         
   261      0.498886  18 C  s               141      0.437801  10 C  s         

 Vector   80  Occ=0.000000D+00  E= 8.230005D-02
              MO Center=  1.6D-01, -1.1D+00,  8.3D-01, r^2= 8.6D+00
   Bfn.  Coefficient  Atom+Function         Bfn.  Coefficient  Atom+Function  
  ----- ------------  ---------------      ----- ------------  ---------------
   306      0.843688  23 H  s                96     -0.733707   7 C  s         
   246     -0.666938  17 C  s               302      0.569792  21 H  s         
    66     -0.537205   5 C  s               338      0.510632  39 H  s         
   308      0.473146  24 H  s               310      0.434492  25 H  s         
     9     -0.429995   1 C  pz               69     -0.423920   5 C  pz        

 Vector   81  Occ=0.000000D+00  E= 8.701334D-02
              MO Center=  3.1D-01,  9.6D-01, -4.5D-01, r^2= 1.2D+01
   Bfn.  Coefficient  Atom+Function         Bfn.  Coefficient  Atom+Function  
  ----- ------------  ---------------      ----- ------------  ---------------
   171      0.809652  12 C  s               261      0.645589  18 C  s         
   156      0.640502  11 C  s               304      0.641840  22 H  s         
   326     -0.603566  33 H  s               216      0.598320  15 C  s         
    51     -0.589358   4 C  s               322     -0.545675  31 H  s         
   324     -0.534925  32 H  s               330     -0.479728  35 H  s         

 Vector   82  Occ=0.000000D+00  E= 9.669418D-02
              MO Center=  9.2D-02, -3.5D-01,  2.1D-01, r^2= 9.6D+00
   Bfn.  Coefficient  Atom+Function         Bfn.  Coefficient  Atom+Function  
  ----- ------------  ---------------      ----- ------------  ---------------
    96      0.809199   7 C  s                21     -0.656206   2 O  s         
   141     -0.567974  10 C  s               310     -0.512119  25 H  s         
   308     -0.485316  24 H  s                 9     -0.460805   1 C  pz        
   246      0.459368  17 C  s               156     -0.453705  11 C  s         
   314     -0.411862  27 H  s                36      0.387079   3 C  s         

 Vector   83  Occ=0.000000D+00  E= 1.024176D-01
              MO Center= -9.1D-02,  1.4D+00, -3.0D-01, r^2= 9.8D+00
   Bfn.  Coefficient  Atom+Function         Bfn.  Coefficient  Atom+Function  
  ----- ------------  ---------------      ----- ------------  ---------------
   324      0.804931  32 H  s               306      0.610798  23 H  s         
   326     -0.523567  33 H  s               320      0.507545  30 H  s         
   302      0.501861  21 H  s               318      0.490889  29 H  s         
   344     -0.478393  42 H  s                 6     -0.464163   1 C  s         
   174      0.464482  12 C  pz              261      0.445450  18 C  s         

 Vector   84  Occ=0.000000D+00  E= 1.089735D-01
              MO Center=  8.9D-01,  1.9D-01,  7.8D-02, r^2= 1.5D+01
   Bfn.  Coefficient  Atom+Function         Bfn.  Coefficient  Atom+Function  
  ----- ------------  ---------------      ----- ------------  ---------------
   261     -0.876175  18 C  s               216      0.850992  15 C  s         
   246      0.767552  17 C  s               330     -0.597807  35 H  s         
   342      0.596637  41 H  s               308     -0.551344  24 H  s         
   336     -0.553620  38 H  s               126     -0.529273   9 C  s         
   316      0.473542  28 H  s               332     -0.449290  36 H  s         

 Vector   85  Occ=0.000000D+00  E= 1.168837D-01
              MO Center= -3.5D-01,  1.8D+00,  1.1D-01, r^2= 1.2D+01
   Bfn.  Coefficient  Atom+Function         Bfn.  Coefficient  Atom+Function  
  ----- ------------  ---------------      ----- ------------  ---------------
   216      1.430890  15 C  s               156     -1.094381  11 C  s         
   328     -0.919803  34 H  s               330     -0.618370  35 H  s         
   322      0.604327  31 H  s               171      0.532874  12 C  s         
   326     -0.489143  33 H  s               246     -0.474602  17 C  s         
   172      0.458612  12 C  px               51      0.364877   4 C  s         

 Vector   86  Occ=0.000000D+00  E= 1.229279D-01
              MO Center=  3.9D-01, -3.8D-01,  3.7D-02, r^2= 1.3D+01
   Bfn.  Coefficient  Atom+Function         Bfn.  Coefficient  Atom+Function  
  ----- ------------  ---------------      ----- ------------  ---------------
   246      1.059132  17 C  s               171      0.771278  12 C  s         
   338     -0.656662  39 H  s               141     -0.580577  10 C  s         
   324     -0.561315  32 H  s               314      0.544448  27 H  s         
   302      0.530747  21 H  s               334     -0.473045  37 H  s         
   316      0.453941  28 H  s                 8      0.428039   1 C  py        

 Vector   87  Occ=0.000000D+00  E= 1.272264D-01
              MO Center=  5.6D-01,  5.2D-01, -2.2D-01, r^2= 1.1D+01
   Bfn.  Coefficient  Atom+Function         Bfn.  Coefficient  Atom+Function  
  ----- ------------  ---------------      ----- ------------  ---------------
   316      0.777310  28 H  s               216     -0.705179  15 C  s         
   310     -0.695817  25 H  s                96      0.583215   7 C  s         
   322      0.582687  31 H  s               328      0.579667  34 H  s         
    51      0.503108   4 C  s                98      0.481092   7 C  py        
   129      0.475097   9 C  pz              157     -0.472371  11 C  px        

 Vector   88  Occ=0.000000D+00  E= 1.348365D-01
              MO Center=  6.5D-01, -8.4D-01,  1.2D-01, r^2= 1.2D+01
   Bfn.  Coefficient  Atom+Function         Bfn.  Coefficient  Atom+Function  
  ----- ------------  ---------------      ----- ------------  ---------------
   306     -0.765465  23 H  s               338     -0.751923  39 H  s         
   126      0.744322   9 C  s               314      0.709858  27 H  s         
   316     -0.702516  28 H  s                66      0.676419   5 C  s         
   246      0.624245  17 C  s               111     -0.527108   8 C  s         
   171     -0.481458  12 C  s               247     -0.443544  17 C  px        

 Vector   89  Occ=0.000000D+00  E= 1.385197D-01
              MO Center=  4.4D-01, -9.2D-01, -1.2D-01, r^2= 1.1D+01
   Bfn.  Coefficient  Atom+Function         Bfn.  Coefficient  Atom+Function  
  ----- ------------  ---------------      ----- ------------  ---------------
   320      0.831486  30 H  s               111      0.761741   8 C  s         
   336      0.758997  38 H  s                 6      0.690971   1 C  s         
   302     -0.686364  21 H  s               308      0.683046  24 H  s         
   156     -0.603995  11 C  s               312     -0.606967  26 H  s         
    51      0.591171   4 C  s               247     -0.506230  17 C  px        

 Vector   90  Occ=0.000000D+00  E= 1.414426D-01
              MO Center= -2.0D-02,  1.2D+00,  1.5D-01, r^2= 1.3D+01
   Bfn.  Coefficient  Atom+Function         Bfn.  Coefficient  Atom+Function  
  ----- ------------  ---------------      ----- ------------  ---------------
     6      0.881868   1 C  s               302     -0.846359  21 H  s         
   328     -0.716187  34 H  s               314      0.660256  27 H  s         
   330      0.635118  35 H  s               126     -0.569170   9 C  s         
   344     -0.532049  42 H  s               332      0.502007  36 H  s         
   261      0.443223  18 C  s               218     -0.438159  15 C  py        

 Vector   91  Occ=0.000000D+00  E= 1.476793D-01
              MO Center=  1.3D+00, -5.0D-01,  3.2D-01, r^2= 1.3D+01
   Bfn.  Coefficient  Atom+Function         Bfn.  Coefficient  Atom+Function  
  ----- ------------  ---------------      ----- ------------  ---------------
   246     -1.172228  17 C  s                96      1.133667   7 C  s         
   342      1.001563  41 H  s               338      0.813749  39 H  s         
   141      0.738258  10 C  s               111     -0.712251   8 C  s         
   261     -0.583240  18 C  s               262     -0.574357  18 C  px        
   310     -0.482236  25 H  s                 6     -0.478821   1 C  s         

 Vector   92  Occ=0.000000D+00  E= 1.537443D-01
              MO Center=  5.7D-01, -2.4D-01,  2.2D-01, r^2= 1.4D+01
   Bfn.  Coefficient  Atom+Function         Bfn.  Coefficient  Atom+Function  
  ----- ------------  ---------------      ----- ------------  ---------------
   171      0.973433  12 C  s               216     -0.814944  15 C  s         
   334      0.755961  37 H  s               306     -0.671889  23 H  s         
   326     -0.652528  33 H  s               111      0.630987   8 C  s         
   340      0.619806  40 H  s               310      0.591275  25 H  s         
   246     -0.560059  17 C  s                96     -0.550939   7 C  s         

 Vector   93  Occ=0.000000D+00  E= 1.588991D-01
              MO Center=  2.6D-01,  1.5D-02,  2.0D-01, r^2= 1.6D+01
   Bfn.  Coefficient  Atom+Function         Bfn.  Coefficient  Atom+Function  
  ----- ------------  ---------------      ----- ------------  ---------------
   334     -0.865817  37 H  s               330      0.795113  35 H  s         
   314     -0.607032  27 H  s               261     -0.596764  18 C  s         
   112      0.525519   8 C  px              340      0.521902  40 H  s         
   246      0.499023  17 C  s                96      0.487714   7 C  s         
   328     -0.483296  34 H  s               247     -0.463123  17 C  px        

 Vector   94  Occ=0.000000D+00  E= 1.604984D-01
              MO Center=  1.9D-01, -2.1D-01, -2.7D-01, r^2= 1.4D+01
   Bfn.  Coefficient  Atom+Function         Bfn.  Coefficient  Atom+Function  
  ----- ------------  ---------------      ----- ------------  ---------------
   111      0.962616   8 C  s               334      0.742993  37 H  s         
   312     -0.667750  26 H  s                66     -0.584600   5 C  s         
   320     -0.563088  30 H  s               248      0.540363  17 C  py        
   322      0.541182  31 H  s               330      0.535820  35 H  s         
   332     -0.499323  36 H  s               304      0.469188  22 H  s         

 Vector   95  Occ=0.000000D+00  E= 1.617658D-01
              MO Center=  1.4D-02,  7.1D-01,  1.4D-01, r^2= 1.7D+01
   Bfn.  Coefficient  Atom+Function         Bfn.  Coefficient  Atom+Function  
  ----- ------------  ---------------      ----- ------------  ---------------
   261      0.918036  18 C  s               332     -0.803899  36 H  s         
   338      0.691485  39 H  s               330      0.678880  35 H  s         
   219     -0.662025  15 C  pz              322      0.653877  31 H  s         
   334     -0.632107  37 H  s               342     -0.611786  41 H  s         
   326     -0.540598  33 H  s               249     -0.504215  17 C  pz        

 Vector   96  Occ=0.000000D+00  E= 1.751862D-01
              MO Center= -5.2D-01,  1.0D+00, -3.2D-01, r^2= 1.4D+01
   Bfn.  Coefficient  Atom+Function         Bfn.  Coefficient  Atom+Function  
  ----- ------------  ---------------      ----- ------------  ---------------
   332      1.043087  36 H  s               141     -0.785319  10 C  s         
   324     -0.727297  32 H  s               219      0.691651  15 C  pz        
   171      0.674954  12 C  s               338      0.584001  39 H  s         
   322      0.554875  31 H  s               111      0.551220   8 C  s         
   328     -0.534415  34 H  s                66      0.507369   5 C  s         

 Vector   97  Occ=0.000000D+00  E= 1.805019D-01
              MO Center= -1.1D-01, -3.4D-01,  3.7D-03, r^2= 1.2D+01
   Bfn.  Coefficient  Atom+Function         Bfn.  Coefficient  Atom+Function  
  ----- ------------  ---------------      ----- ------------  ---------------
   126      0.924147   9 C  s               186      0.831184  13 C  s         
    36      0.710441   3 C  s               111     -0.701349   8 C  s         
   216     -0.691643  15 C  s                 6      0.620251   1 C  s         
    21     -0.604511   2 O  s               332      0.573799  36 H  s         
   246      0.542329  17 C  s                68      0.525280   5 C  py        

 Vector   98  Occ=0.000000D+00  E= 1.834672D-01
              MO Center=  4.3D-01,  6.1D-01, -8.9D-03, r^2= 1.4D+01
   Bfn.  Coefficient  Atom+Function         Bfn.  Coefficient  Atom+Function  
  ----- ------------  ---------------      ----- ------------  ---------------
   111      0.855251   8 C  s               320     -0.753056  30 H  s         
   328      0.651129  34 H  s               217      0.646113  15 C  px        
   314     -0.587059  27 H  s               261     -0.572536  18 C  s         
   330     -0.570361  35 H  s               302     -0.562178  21 H  s         
   141     -0.546311  10 C  s               344     -0.525845  42 H  s         

 Vector   99  Occ=0.000000D+00  E= 1.910757D-01
              MO Center=  9.7D-01,  6.7D-01, -2.1D-01, r^2= 1.3D+01
   Bfn.  Coefficient  Atom+Function         Bfn.  Coefficient  Atom+Function  
  ----- ------------  ---------------      ----- ------------  ---------------
   126      1.130418   9 C  s               261     -1.108767  18 C  s         
   312      0.891595  26 H  s               330      0.793929  35 H  s         
   342      0.647704  41 H  s               326     -0.637008  33 H  s         
    96     -0.498139   7 C  s               114      0.498550   8 C  pz        
   142     -0.489998  10 C  px              217     -0.477872  15 C  px        

 Vector  100  Occ=0.000000D+00  E= 1.952851D-01
              MO Center= -3.0D-02,  1.5D+00, -5.8D-02, r^2= 9.5D+00
   Bfn.  Coefficient  Atom+Function         Bfn.  Coefficient  Atom+Function  
  ----- ------------  ---------------      ----- ------------  ---------------
   186      1.087304  13 C  s                81      0.793736   6 C  s         
   216     -0.775939  15 C  s               328      0.748595  34 H  s         
   174     -0.698043  12 C  pz              344      0.688662  42 H  s         
   324     -0.640826  32 H  s               111      0.517746   8 C  s         
   156     -0.498258  11 C  s                36     -0.490919   3 C  s         

 Vector  101  Occ=0.000000D+00  E= 2.007059D-01
              MO Center=  1.2D+00, -1.4D-01, -1.7D-01, r^2= 9.6D+00
   Bfn.  Coefficient  Atom+Function         Bfn.  Coefficient  Atom+Function  
  ----- ------------  ---------------      ----- ------------  ---------------
    96      1.308257   7 C  s               141      1.216684  10 C  s         
   318     -0.976216  29 H  s               156     -0.878208  11 C  s         
   340      0.844300  40 H  s                66     -0.625483   5 C  s         
   126     -0.624038   9 C  s                67     -0.547569   5 C  px        
   310     -0.550219  25 H  s               320      0.529853  30 H  s         

 Vector  102  Occ=0.000000D+00  E= 2.056481D-01
              MO Center=  1.1D+00, -2.8D-01,  4.2D-01, r^2= 1.2D+01
   Bfn.  Coefficient  Atom+Function         Bfn.  Coefficient  Atom+Function  
  ----- ------------  ---------------      ----- ------------  ---------------
   141      1.071805  10 C  s               340     -0.886893  40 H  s         
    66     -0.827992   5 C  s               156     -0.762795  11 C  s         
   310      0.678034  25 H  s               308     -0.656760  24 H  s         
   338     -0.653914  39 H  s               261      0.640131  18 C  s         
    98     -0.620411   7 C  py              306      0.605341  23 H  s         

 Vector  103  Occ=0.000000D+00  E= 2.131311D-01
              MO Center=  5.1D-01,  4.1D-01, -2.7D-01, r^2= 1.0D+01
   Bfn.  Coefficient  Atom+Function         Bfn.  Coefficient  Atom+Function  
  ----- ------------  ---------------      ----- ------------  ---------------
   186      0.985628  13 C  s                 6      0.980363   1 C  s         
   261     -0.930906  18 C  s               172      0.751528  12 C  px        
   344      0.714406  42 H  s               326     -0.710169  33 H  s         
   312     -0.665304  26 H  s                81     -0.661831   6 C  s         
   156      0.555716  11 C  s               304      0.551452  22 H  s         

 Vector  104  Occ=0.000000D+00  E= 2.154266D-01
              MO Center=  7.5D-01, -4.4D-01, -1.0D-01, r^2= 1.1D+01
   Bfn.  Coefficient  Atom+Function         Bfn.  Coefficient  Atom+Function  
  ----- ------------  ---------------      ----- ------------  ---------------
   322      0.784524  31 H  s               316     -0.751695  28 H  s         
   306      0.694752  23 H  s                 6      0.613752   1 C  s         
    36      0.570801   3 C  s               156     -0.560207  11 C  s         
   248     -0.544458  17 C  py              129     -0.538480   9 C  pz        
   171      0.493919  12 C  s                 8     -0.468050   1 C  py        

 Vector  105  Occ=0.000000D+00  E= 2.210932D-01
              MO Center=  1.1D+00,  5.9D-01, -2.3D-01, r^2= 1.0D+01
   Bfn.  Coefficient  Atom+Function         Bfn.  Coefficient  Atom+Function  
  ----- ------------  ---------------      ----- ------------  ---------------
   126      1.915987   9 C  s               171      1.410633  12 C  s         
   261     -1.118903  18 C  s                66     -0.898327   5 C  s         
   186     -0.871695  13 C  s               113     -0.690803   8 C  py        
    51      0.626848   4 C  s               158     -0.598131  11 C  py        
   111     -0.573887   8 C  s                54      0.549740   4 C  pz        

 Vector  106  Occ=0.000000D+00  E= 2.252090D-01
              MO Center=  6.1D-01, -5.8D-01, -1.0D-01, r^2= 1.1D+01
   Bfn.  Coefficient  Atom+Function         Bfn.  Coefficient  Atom+Function  
  ----- ------------  ---------------      ----- ------------  ---------------
   126      1.199698   9 C  s               156     -0.977453  11 C  s         
   143      0.856067  10 C  py              111     -0.844021   8 C  s         
   336     -0.842570  38 H  s                36     -0.808254   3 C  s         
    53     -0.639171   4 C  py               66      0.618603   5 C  s         
   247      0.594686  17 C  px               51      0.581523   4 C  s         

 Vector  107  Occ=0.000000D+00  E= 2.292044D-01
              MO Center=  1.5D-01,  4.9D-01,  2.9D-01, r^2= 1.3D+01
   Bfn.  Coefficient  Atom+Function         Bfn.  Coefficient  Atom+Function  
  ----- ------------  ---------------      ----- ------------  ---------------
   186      1.753585  13 C  s               216     -0.945739  15 C  s         
    99      0.875793   7 C  pz              218      0.876942  15 C  py        
   111      0.845060   8 C  s                96     -0.779206   7 C  s         
   171     -0.775713  12 C  s               217     -0.702879  15 C  px        
   188      0.686405  13 C  py              112     -0.657114   8 C  px        

 Vector  108  Occ=0.000000D+00  E= 2.362531D-01
              MO Center=  4.5D-01, -1.6D+00,  8.9D-02, r^2= 8.5D+00
   Bfn.  Coefficient  Atom+Function         Bfn.  Coefficient  Atom+Function  
  ----- ------------  ---------------      ----- ------------  ---------------
    51      2.139699   4 C  s               246     -1.054904  17 C  s         
    36     -1.046308   3 C  s                68      1.006575   5 C  py        
    66     -0.978060   5 C  s               308     -0.832978  24 H  s         
   126     -0.817109   9 C  s                98     -0.725899   7 C  py        
   312      0.675908  26 H  s               113      0.658559   8 C  py        

 Vector  109  Occ=0.000000D+00  E= 2.410937D-01
              MO Center=  9.1D-01, -2.7D-01,  1.6D-01, r^2= 1.1D+01
   Bfn.  Coefficient  Atom+Function         Bfn.  Coefficient  Atom+Function  
  ----- ------------  ---------------      ----- ------------  ---------------
   111      1.041467   8 C  s               186     -0.842525  13 C  s         
    97     -0.695020   7 C  px              340     -0.652649  40 H  s         
   308      0.648830  24 H  s               126     -0.638213   9 C  s         
    96     -0.592135   7 C  s               304      0.568231  22 H  s         
   336     -0.546637  38 H  s               173     -0.534239  12 C  py        

 Vector  110  Occ=0.000000D+00  E= 2.491831D-01
              MO Center= -2.4D-01,  5.5D-01, -1.2D-01, r^2= 1.2D+01
   Bfn.  Coefficient  Atom+Function         Bfn.  Coefficient  Atom+Function  
  ----- ------------  ---------------      ----- ------------  ---------------
   216     -1.113442  15 C  s               186      1.018962  13 C  s         
   187     -1.015863  13 C  px              218      0.930170  15 C  py        
   111     -0.901345   8 C  s                54     -0.672083   4 C  pz        
   248      0.664883  17 C  py              171      0.661026  12 C  s         
   173     -0.639551  12 C  py               36     -0.604549   3 C  s         

 Vector  111  Occ=0.000000D+00  E= 2.540040D-01
              MO Center=  8.4D-01, -1.6D-01, -1.0D-01, r^2= 1.1D+01
   Bfn.  Coefficient  Atom+Function         Bfn.  Coefficient  Atom+Function  
  ----- ------------  ---------------      ----- ------------  ---------------
    36      1.020604   3 C  s               314      0.788921  27 H  s         
    96      0.737126   7 C  s               336      0.729924  38 H  s         
   261     -0.714924  18 C  s                81      0.659425   6 C  s         
   128      0.622693   9 C  py              112     -0.614281   8 C  px        
    52      0.598167   4 C  px              320     -0.597095  30 H  s         

 Vector  112  Occ=0.000000D+00  E= 2.620072D-01
              MO Center=  2.9D-01,  8.2D-01, -1.7D-01, r^2= 1.0D+01
   Bfn.  Coefficient  Atom+Function         Bfn.  Coefficient  Atom+Function  
  ----- ------------  ---------------      ----- ------------  ---------------
   156      1.187696  11 C  s               189     -1.125403  13 C  pz        
   141     -0.851723  10 C  s                 6     -0.784408   1 C  s         
   172      0.759144  12 C  px              326     -0.688410  33 H  s         
   144      0.672573  10 C  pz              127     -0.623045   9 C  px        
   263     -0.601559  18 C  py              276      0.560931  19 O  s         

 Vector  113  Occ=0.000000D+00  E= 2.657259D-01
              MO Center=  7.7D-01,  5.6D-01, -8.3D-02, r^2= 9.9D+00
   Bfn.  Coefficient  Atom+Function         Bfn.  Coefficient  Atom+Function  
  ----- ------------  ---------------      ----- ------------  ---------------
   156      1.112335  11 C  s               128      0.937258   9 C  py        
   174      0.826055  12 C  pz              187     -0.754133  13 C  px        
    67     -0.720612   5 C  px              264      0.701694  18 C  pz        
    96      0.673548   7 C  s                53     -0.605012   4 C  py        
   141     -0.565795  10 C  s               340     -0.551831  40 H  s         

 Vector  114  Occ=0.000000D+00  E= 2.805222D-01
              MO Center=  2.8D-01, -5.2D-02, -5.3D-02, r^2= 7.8D+00
   Bfn.  Coefficient  Atom+Function         Bfn.  Coefficient  Atom+Function  
  ----- ------------  ---------------      ----- ------------  ---------------
    83      1.296939   6 C  py              126      0.962232   9 C  s         
    66      0.853661   5 C  s                69     -0.811044   5 C  pz        
   144     -0.793196  10 C  pz               81      0.730478   6 C  s         
   141     -0.731443  10 C  s               186     -0.712254  13 C  s         
     8     -0.668430   1 C  py              201      0.621736  14 O  s         

 Vector  115  Occ=0.000000D+00  E= 2.834471D-01
              MO Center=  8.0D-01, -1.2D-01, -1.6D-01, r^2= 7.9D+00
   Bfn.  Coefficient  Atom+Function         Bfn.  Coefficient  Atom+Function  
  ----- ------------  ---------------      ----- ------------  ---------------
   141      2.082389  10 C  s                96     -1.628328   7 C  s         
    66      1.347346   5 C  s               111      1.049480   8 C  s         
   126     -1.016105   9 C  s                99      0.882230   7 C  pz        
    81     -0.866225   6 C  s               112     -0.794679   8 C  px        
   127      0.765464   9 C  px              158      0.684588  11 C  py        

 Vector  116  Occ=0.000000D+00  E= 2.967259D-01
              MO Center=  4.4D-01, -2.6D-01, -1.8D-01, r^2= 8.2D+00
   Bfn.  Coefficient  Atom+Function         Bfn.  Coefficient  Atom+Function  
  ----- ------------  ---------------      ----- ------------  ---------------
    81      1.990653   6 C  s                 7     -1.106025   1 C  px        
    66     -1.022313   5 C  s               141      1.023601  10 C  s         
   128     -0.962237   9 C  py               82     -0.920737   6 C  px        
   113     -0.902091   8 C  py                6     -0.877840   1 C  s         
   142      0.877467  10 C  px               83     -0.828357   6 C  py        

 Vector  117  Occ=0.000000D+00  E= 2.981036D-01
              MO Center=  4.9D-01, -7.3D-01,  1.6D-01, r^2= 7.8D+00
   Bfn.  Coefficient  Atom+Function         Bfn.  Coefficient  Atom+Function  
  ----- ------------  ---------------      ----- ------------  ---------------
    68      1.442037   5 C  py               82     -1.141825   6 C  px        
    54      1.099592   4 C  pz               66      0.976567   5 C  s         
     6     -0.956432   1 C  s                81     -0.823118   6 C  s         
    97      0.797603   7 C  px               67      0.788382   5 C  px        
    84     -0.769532   6 C  pz              126     -0.681188   9 C  s         

 Vector  118  Occ=0.000000D+00  E= 3.123918D-01
              MO Center=  5.5D-01, -1.7D-01,  8.0D-02, r^2= 8.2D+00
   Bfn.  Coefficient  Atom+Function         Bfn.  Coefficient  Atom+Function  
  ----- ------------  ---------------      ----- ------------  ---------------
    81      1.592402   6 C  s               171     -1.006227  12 C  s         
   114     -0.932552   8 C  pz               97      0.861913   7 C  px        
   128      0.852914   9 C  py               36     -0.842028   3 C  s         
   156      0.754263  11 C  s               159      0.744963  11 C  pz        
    53      0.730125   4 C  py               67      0.680488   5 C  px        

 Vector  119  Occ=0.000000D+00  E= 3.153804D-01
              MO Center=  9.8D-01,  2.7D-01, -4.6D-01, r^2= 7.5D+00
   Bfn.  Coefficient  Atom+Function         Bfn.  Coefficient  Atom+Function  
  ----- ------------  ---------------      ----- ------------  ---------------
   142      1.610676  10 C  px              127      1.412441   9 C  px        
    83      0.972676   6 C  py              143     -0.935841  10 C  py        
   158     -0.863041  11 C  py              156      0.786577  11 C  s         
   159      0.788297  11 C  pz              171     -0.781582  12 C  s         
   263      0.778741  18 C  py               84     -0.760214   6 C  pz        

 Vector  120  Occ=0.000000D+00  E= 3.417878D-01
              MO Center= -5.3D-02,  5.0D-01, -3.0D-01, r^2= 7.5D+00
   Bfn.  Coefficient  Atom+Function         Bfn.  Coefficient  Atom+Function  
  ----- ------------  ---------------      ----- ------------  ---------------
   158     -1.159616  11 C  py              144      1.138804  10 C  pz        
    82     -1.004631   6 C  px               84      0.892483   6 C  pz        
   171      0.865998  12 C  s               174     -0.808878  12 C  pz        
   173     -0.804160  12 C  py               52     -0.756331   4 C  px        
    51      0.743006   4 C  s                37     -0.734280   3 C  px        

 Vector  121  Occ=0.000000D+00  E= 3.555339D-01
              MO Center= -9.1D-01, -1.9D+00, -1.2D-01, r^2= 5.9D+00
   Bfn.  Coefficient  Atom+Function         Bfn.  Coefficient  Atom+Function  
  ----- ------------  ---------------      ----- ------------  ---------------
    38      1.643031   3 C  py               52     -0.976516   4 C  px        
    66      0.978654   5 C  s                51      0.950023   4 C  s         
    53     -0.904794   4 C  py               23      0.841087   2 O  py        
    21     -0.829247   2 O  s               246     -0.830694  17 C  s         
   248     -0.586923  17 C  py               96     -0.562626   7 C  s         

 Vector  122  Occ=0.000000D+00  E= 3.773933D-01
              MO Center= -1.2D+00, -2.0D+00, -1.8D-01, r^2= 6.2D+00
   Bfn.  Coefficient  Atom+Function         Bfn.  Coefficient  Atom+Function  
  ----- ------------  ---------------      ----- ------------  ---------------
   231      2.168290  16 O  s                37      1.986231   3 C  px        
    51     -1.705132   4 C  s                53     -1.375000   4 C  py        
    38      1.366279   3 C  py               66      1.341278   5 C  s         
    36     -1.093247   3 C  s                69     -0.899579   5 C  pz        
   233      0.740630  16 O  py               81     -0.642503   6 C  s         

 Vector  123  Occ=0.000000D+00  E= 4.815727D-01
              MO Center=  2.4D-01, -2.3D-01, -2.8D-01, r^2= 8.3D+00
   Bfn.  Coefficient  Atom+Function         Bfn.  Coefficient  Atom+Function  
  ----- ------------  ---------------      ----- ------------  ---------------
     7      0.662456   1 C  px               21      0.661571   2 O  s         
     9      0.589105   1 C  pz               52      0.522032   4 C  px        
    38     -0.508167   3 C  py              171      0.432298  12 C  s         
   186     -0.422120  13 C  s                82      0.354679   6 C  px        
   141     -0.354737  10 C  s                37      0.345186   3 C  px        

 Vector  124  Occ=0.000000D+00  E= 4.939356D-01
              MO Center=  1.2D+00,  9.0D-01, -2.8D-01, r^2= 7.1D+00
   Bfn.  Coefficient  Atom+Function         Bfn.  Coefficient  Atom+Function  
  ----- ------------  ---------------      ----- ------------  ---------------
   262      0.620103  18 C  px               81     -0.550738   6 C  s         
   258     -0.438739  18 C  px              111      0.408811   8 C  s         
    52      0.392071   4 C  px               68      0.392629   5 C  py        
    96     -0.393373   7 C  s                 7      0.389428   1 C  px        
   159     -0.383303  11 C  pz               21      0.375922   2 O  s         

 Vector  125  Occ=0.000000D+00  E= 4.997918D-01
              MO Center=  5.3D-01, -7.0D-01,  1.2D-01, r^2= 8.9D+00
   Bfn.  Coefficient  Atom+Function         Bfn.  Coefficient  Atom+Function  
  ----- ------------  ---------------      ----- ------------  ---------------
    51      0.682873   4 C  s                81     -0.641277   6 C  s         
     8      0.621353   1 C  py               68      0.592587   5 C  py        
    21      0.585294   2 O  s                 6     -0.554500   1 C  s         
   141      0.539279  10 C  s               291      0.476531  20 O  s         
    83     -0.468950   6 C  py               82     -0.456245   6 C  px        

 Vector  126  Occ=0.000000D+00  E= 5.055508D-01
              MO Center=  3.6D-01, -2.3D-01, -3.6D-01, r^2= 1.0D+01
   Bfn.  Coefficient  Atom+Function         Bfn.  Coefficient  Atom+Function  
  ----- ------------  ---------------      ----- ------------  ---------------
   158      0.644548  11 C  py               81      0.556251   6 C  s         
   141      0.508810  10 C  s                52      0.481521   4 C  px        
    39      0.454097   3 C  pz               53      0.455715   4 C  py        
     7     -0.385945   1 C  px              142      0.380853  10 C  px        
   112     -0.365560   8 C  px              126     -0.359803   9 C  s         


 center of mass
 --------------
 x =  -0.11331299 y =  -0.01599109 z =   0.00668803

 moments of inertia (a.u.)
 ------------------
        5000.654774259177           0.000000000001          -0.000000000000
           0.000000000001        3561.412967431465           0.000000000000
          -0.000000000000           0.000000000000        7011.377901066082

     Multipole analysis of the density
     ---------------------------------

     L   x y z        total         alpha         beta         nuclear
     -   - - -        -----         -----         ----         -------
     0   0 0 0     -0.000000    -76.000000    -76.000000    152.000000

     1   1 0 0      1.306353      0.653177      0.653177     -0.000000
     1   0 1 0      0.626831      0.313415      0.313415     -0.000000
     1   0 0 1      0.000504      0.000252      0.000252      0.000000

     2   2 0 0    -94.631596   -832.018309   -832.018309   1569.405021
     2   1 1 0     -8.791070     15.781913     15.781913    -40.354896
     2   1 0 1     -4.621786      7.483227      7.483227    -19.588240
     2   0 2 0    -86.938270  -1240.352218  -1240.352218   2393.766165
     2   0 1 1     -4.379854     15.505683     15.505683    -35.391220
     2   0 0 2    -89.605367   -272.995006   -272.995006    456.384645


          -----------------------
          Electric field gradient
          -----------------------

 1 a.u. = 0.324123 10**(16) esu/cm**3  ( or statvolts/cm**2 ) = 0.97174 10**(22) v/m**2 


 ------------------------------------------------------------
   Atom      X         Y         Z
 ------------------------------------------------------------
    1 C   -2.73447   0.12373   0.26023
 ------------------------------------------------------------

 Electric field gradient in molecular frame (a.u.)
         XX             YY             ZZ             XY             XZ             YZ
 ------------------------------------------------------------------------------------------
        0.218387      -0.282448       0.064061       0.010371      -0.202224      -0.105113

 Principal components (a.u.) and orientation 
 of principal axis w.r.t. absolute frame                      Asymmetry parameter eta
 --------------------------------------------------------------------------------------
        0.365014      -0.316340      -0.048674                       0.733305

        0.807529       0.100552       0.581194
        0.107100       0.943985      -0.312126
       -0.580024       0.314296       0.751525
  

 ------------------------------------------------------------
   Atom      X         Y         Z
 ------------------------------------------------------------
    2 O   -3.64753  -1.76840  -1.42875
 ------------------------------------------------------------

 Electric field gradient in molecular frame (a.u.)
         XX             YY             ZZ             XY             XZ             YZ
 ------------------------------------------------------------------------------------------
        1.296867      -1.477547       0.180681      -0.167724      -0.524256      -0.482658

 Principal components (a.u.) and orientation 
 of principal axis w.r.t. absolute frame                      Asymmetry parameter eta
 --------------------------------------------------------------------------------------
       -1.639331       1.504652       0.134679                       0.835691

        0.104998       0.928765       0.355486
        0.953336       0.007743      -0.301812
        0.283065      -0.370588       0.884612
  

 ------------------------------------------------------------
   Atom      X         Y         Z
 ------------------------------------------------------------
    3 C   -3.12715  -4.19525  -0.82091
 ------------------------------------------------------------

 Electric field gradient in molecular frame (a.u.)
         XX             YY             ZZ             XY             XZ             YZ
 ------------------------------------------------------------------------------------------
        0.277163      -0.000278      -0.276885       0.091393       0.216997       0.016115

 Principal components (a.u.) and orientation 
 of principal axis w.r.t. absolute frame                      Asymmetry parameter eta
 --------------------------------------------------------------------------------------
        0.374466      -0.352380      -0.022086                       0.882039

        0.919755      -0.331124      -0.210730
        0.237741       0.042808       0.970385
        0.312297       0.942616      -0.118094
  

 ------------------------------------------------------------
   Atom      X         Y         Z
 ------------------------------------------------------------
    4 C   -0.40905  -4.74131  -0.01180
 ------------------------------------------------------------

 Electric field gradient in molecular frame (a.u.)
         XX             YY             ZZ             XY             XZ             YZ
 ------------------------------------------------------------------------------------------
       -0.046634       0.022959       0.023675       0.018207      -0.038262      -0.010479

 Principal components (a.u.) and orientation 
 of principal axis w.r.t. absolute frame                      Asymmetry parameter eta
 --------------------------------------------------------------------------------------
       -0.065254       0.051145       0.014109                       0.567580

        0.915048      -0.392596      -0.092493
       -0.144111      -0.532406       0.834132
        0.376721       0.749941       0.543755
  

 ------------------------------------------------------------
   Atom      X         Y         Z
 ------------------------------------------------------------
    5 C    0.80465  -2.63467   1.61306
 ------------------------------------------------------------

 Electric field gradient in molecular frame (a.u.)
         XX             YY             ZZ             XY             XZ             YZ
 ------------------------------------------------------------------------------------------
        0.032566      -0.047329       0.014763      -0.016973      -0.037183       0.004938

 Principal components (a.u.) and orientation 
 of principal axis w.r.t. absolute frame                      Asymmetry parameter eta
 --------------------------------------------------------------------------------------
        0.064315      -0.050920      -0.013395                       0.583443

        0.784256       0.221127       0.579693
       -0.145901       0.973860      -0.174098
       -0.603038       0.051960       0.796018
  

 ------------------------------------------------------------
   Atom      X         Y         Z
 ------------------------------------------------------------
    6 C    0.16028   0.01206   0.57803
 ------------------------------------------------------------

 Electric field gradient in molecular frame (a.u.)
         XX             YY             ZZ             XY             XZ             YZ
 ------------------------------------------------------------------------------------------
        0.104552      -0.050993      -0.053559      -0.109646      -0.099163      -0.256462

 Principal components (a.u.) and orientation 
 of principal axis w.r.t. absolute frame                      Asymmetry parameter eta
 --------------------------------------------------------------------------------------
       -0.356069       0.205228       0.150840                       0.152745

        0.305275      -0.132270       0.943033
        0.674665       0.728926      -0.116161
        0.672037      -0.671693      -0.311761
  

 ------------------------------------------------------------
   Atom      X         Y         Z
 ------------------------------------------------------------
    7 C    3.69128  -2.92683   1.91342
 ------------------------------------------------------------

 Electric field gradient in molecular frame (a.u.)
         XX             YY             ZZ             XY             XZ             YZ
 ------------------------------------------------------------------------------------------
       -0.063127       0.045577       0.017550       0.009774       0.000221       0.015956

 Principal components (a.u.) and orientation 
 of principal axis w.r.t. absolute frame                      Asymmetry parameter eta
 --------------------------------------------------------------------------------------
       -0.064017       0.053495       0.010521                       0.671297

        0.995736       0.077131      -0.050605
       -0.091005       0.911101      -0.402011
        0.015099       0.404902       0.914235
  

 ------------------------------------------------------------
   Atom      X         Y         Z
 ------------------------------------------------------------
    8 C    5.14243  -2.39349  -0.52367
 ------------------------------------------------------------

 Electric field gradient in molecular frame (a.u.)
         XX             YY             ZZ             XY             XZ             YZ
 ------------------------------------------------------------------------------------------
        0.009230      -0.001240      -0.007990       0.009106       0.015003       0.007157

 Principal components (a.u.) and orientation 
 of principal axis w.r.t. absolute frame                      Asymmetry parameter eta
 --------------------------------------------------------------------------------------
        0.023292      -0.016902      -0.006391                       0.451271

        0.774795      -0.457274      -0.436569
        0.424306      -0.135805       0.895277
        0.468675       0.878896      -0.088803
  

 ------------------------------------------------------------
   Atom      X         Y         Z
 ------------------------------------------------------------
    9 C    4.53057   0.20420  -1.67530
 ------------------------------------------------------------

 Electric field gradient in molecular frame (a.u.)
         XX             YY             ZZ             XY             XZ             YZ
 ------------------------------------------------------------------------------------------
       -0.041599       0.002385       0.039214       0.000042      -0.005066       0.000710

 Principal components (a.u.) and orientation 
 of principal axis w.r.t. absolute frame                      Asymmetry parameter eta
 --------------------------------------------------------------------------------------
       -0.041915       0.039544       0.002372                       0.886835

        0.998053      -0.062287       0.003126
       -0.001946       0.018995       0.999818
        0.062335       0.997878      -0.018836
  

 ------------------------------------------------------------
   Atom      X         Y         Z
 ------------------------------------------------------------
   10 C    1.61915   0.58296  -1.91182
 ------------------------------------------------------------

 Electric field gradient in molecular frame (a.u.)
         XX             YY             ZZ             XY             XZ             YZ
 ------------------------------------------------------------------------------------------
       -0.000558       0.019083      -0.018525      -0.003787       0.037736       0.035857

 Principal components (a.u.) and orientation 
 of principal axis w.r.t. absolute frame                      Asymmetry parameter eta
 --------------------------------------------------------------------------------------
       -0.060628       0.048235       0.012393                       0.591171

       -0.510327       0.411406       0.755189
       -0.372850       0.685475      -0.625385
        0.774951       0.600724       0.196424
  

 ------------------------------------------------------------
   Atom      X         Y         Z
 ------------------------------------------------------------
   11 C    0.93639   3.14583  -3.13304
 ------------------------------------------------------------

 Electric field gradient in molecular frame (a.u.)
         XX             YY             ZZ             XY             XZ             YZ
 ------------------------------------------------------------------------------------------
        0.061311      -0.049614      -0.011697       0.026529       0.024956       0.005116

 Principal components (a.u.) and orientation 
 of principal axis w.r.t. absolute frame                      Asymmetry parameter eta
 --------------------------------------------------------------------------------------
        0.074827      -0.055639      -0.019187                       0.487151

        0.935784      -0.223989      -0.272281
        0.211103       0.974495      -0.076130
        0.282389       0.013762       0.959201
  

 ------------------------------------------------------------
   Atom      X         Y         Z
 ------------------------------------------------------------
   12 C    0.08545   5.26976  -1.35075
 ------------------------------------------------------------

 Electric field gradient in molecular frame (a.u.)
         XX             YY             ZZ             XY             XZ             YZ
 ------------------------------------------------------------------------------------------
       -0.002179       0.003544      -0.001364      -0.011618       0.066212       0.006235

 Principal components (a.u.) and orientation 
 of principal axis w.r.t. absolute frame                      Asymmetry parameter eta
 --------------------------------------------------------------------------------------
       -0.070155       0.064678       0.005477                       0.843867

        0.702381       0.707764      -0.075700
        0.169219      -0.062732       0.983580
       -0.691394       0.703658       0.163829
  

 ------------------------------------------------------------
   Atom      X         Y         Z
 ------------------------------------------------------------
   13 C   -2.03216   4.48869   0.49164
 ------------------------------------------------------------

 Electric field gradient in molecular frame (a.u.)
         XX             YY             ZZ             XY             XZ             YZ
 ------------------------------------------------------------------------------------------
        0.131292      -0.013682      -0.117610      -0.153152      -0.300746       0.013110

 Principal components (a.u.) and orientation 
 of principal axis w.r.t. absolute frame                      Asymmetry parameter eta
 --------------------------------------------------------------------------------------
        0.379366      -0.337213      -0.042153                       0.777770

        0.803820       0.578980       0.136583
       -0.329724       0.242532       0.912393
       -0.495132       0.778435      -0.385855
  

 ------------------------------------------------------------
   Atom      X         Y         Z
 ------------------------------------------------------------
   14 O   -3.56250   2.55042  -0.60788
 ------------------------------------------------------------

 Electric field gradient in molecular frame (a.u.)
         XX             YY             ZZ             XY             XZ             YZ
 ------------------------------------------------------------------------------------------
        0.672755      -1.730975       1.058220      -0.253156      -1.009141       0.031800

 Principal components (a.u.) and orientation 
 of principal axis w.r.t. absolute frame                      Asymmetry parameter eta
 --------------------------------------------------------------------------------------
        1.902413      -1.759559      -0.142854                       0.849818

       -0.639842       0.115904       0.759716
        0.051292       0.992798      -0.108265
        0.766793       0.030305       0.641179
  

 ------------------------------------------------------------
   Atom      X         Y         Z
 ------------------------------------------------------------
   15 C   -3.75195   6.73514   1.05789
 ------------------------------------------------------------

 Electric field gradient in molecular frame (a.u.)
         XX             YY             ZZ             XY             XZ             YZ
 ------------------------------------------------------------------------------------------
       -0.006440      -0.032197       0.038637       0.067671       0.003917      -0.016585

 Principal components (a.u.) and orientation 
 of principal axis w.r.t. absolute frame                      Asymmetry parameter eta
 --------------------------------------------------------------------------------------
       -0.090023       0.053793       0.036230                       0.195092

       -0.628172       0.638018       0.445345
        0.769036       0.596105       0.230745
        0.118253      -0.487434       0.865115
  

 ------------------------------------------------------------
   Atom      X         Y         Z
 ------------------------------------------------------------
   16 O   -4.69625  -5.86045  -1.19383
 ------------------------------------------------------------

 Electric field gradient in molecular frame (a.u.)
         XX             YY             ZZ             XY             XZ             YZ
 ------------------------------------------------------------------------------------------
        0.364129       0.381471      -0.745600      -1.102274       0.604448      -0.468805

 Principal components (a.u.) and orientation 
 of principal axis w.r.t. absolute frame                      Asymmetry parameter eta
 --------------------------------------------------------------------------------------
        1.709812      -1.011637      -0.698176                       0.183331

       -0.681305      -0.420500       0.599169
        0.669671      -0.027535       0.742147
       -0.295575       0.906875       0.300356
  

 ------------------------------------------------------------
   Atom      X         Y         Z
 ------------------------------------------------------------
   17 C   -0.31959  -7.30128   1.34969
 ------------------------------------------------------------

 Electric field gradient in molecular frame (a.u.)
         XX             YY             ZZ             XY             XZ             YZ
 ------------------------------------------------------------------------------------------
        0.039211      -0.046323       0.007113       0.012893       0.014125       0.067391

 Principal components (a.u.) and orientation 
 of principal axis w.r.t. absolute frame                      Asymmetry parameter eta
 --------------------------------------------------------------------------------------
       -0.092157       0.066192       0.025965                       0.436505

       -0.021164       0.574970       0.817901
        0.828575       0.467890      -0.307478
       -0.559479       0.671184      -0.486308
  

 ------------------------------------------------------------
   Atom      X         Y         Z
 ------------------------------------------------------------
   18 C    5.97086   2.29917  -0.28437
 ------------------------------------------------------------

 Electric field gradient in molecular frame (a.u.)
         XX             YY             ZZ             XY             XZ             YZ
 ------------------------------------------------------------------------------------------
       -0.011761      -0.013249       0.025010      -0.024444      -0.030857      -0.008916

 Principal components (a.u.) and orientation 
 of principal axis w.r.t. absolute frame                      Asymmetry parameter eta
 --------------------------------------------------------------------------------------
       -0.048227       0.042940       0.005286                       0.780774

        0.713290      -0.519941       0.469978
        0.593505       0.091428      -0.799620
        0.372786       0.849295       0.373802
  

 ------------------------------------------------------------
   Atom      X         Y         Z
 ------------------------------------------------------------
   19 O   -1.04017   3.66884   2.88113
 ------------------------------------------------------------

 Electric field gradient in molecular frame (a.u.)
         XX             YY             ZZ             XY             XZ             YZ
 ------------------------------------------------------------------------------------------
       -0.199609       0.199123       0.000485       2.596409      -0.115763      -0.045023

 Principal components (a.u.) and orientation 
 of principal axis w.r.t. absolute frame                      Asymmetry parameter eta
 --------------------------------------------------------------------------------------
        2.608594      -2.605429      -0.003165                       0.997573

        0.679205       0.733820       0.013770
        0.732700      -0.679024       0.045577
       -0.042795       0.020867       0.998866
  

 ------------------------------------------------------------
   Atom      X         Y         Z
 ------------------------------------------------------------
   20 O    0.98589   1.83991   2.42417
 ------------------------------------------------------------

 Electric field gradient in molecular frame (a.u.)
         XX             YY             ZZ             XY             XZ             YZ
 ------------------------------------------------------------------------------------------
       -0.598241      -0.617971       1.216213       1.730190      -0.339769      -1.674274

 Principal components (a.u.) and orientation 
 of principal axis w.r.t. absolute frame                      Asymmetry parameter eta
 --------------------------------------------------------------------------------------
        2.686509      -2.611589      -0.074920                       0.944225

       -0.374816      -0.599364       0.707301
       -0.567640       0.751562       0.336064
        0.733006       0.275530       0.621921
  

 ------------------------------------------------------------
   Atom      X         Y         Z
 ------------------------------------------------------------
   21 H   -3.67471  -0.17584   2.08848
 ------------------------------------------------------------

 Electric field gradient in molecular frame (a.u.)
         XX             YY             ZZ             XY             XZ             YZ
 ------------------------------------------------------------------------------------------
        0.058396       0.114100      -0.172496      -0.027468       0.152717       0.053265

 Principal components (a.u.) and orientation 
 of principal axis w.r.t. absolute frame                      Asymmetry parameter eta
 --------------------------------------------------------------------------------------
       -0.258139       0.134460       0.123679                       0.041764

       -0.440164       0.897917       0.000218
       -0.158936      -0.078150       0.984191
        0.883739       0.433171       0.177111
  

 ------------------------------------------------------------
   Atom      X         Y         Z
 ------------------------------------------------------------
   22 H    0.63408  -4.95192  -1.78953
 ------------------------------------------------------------

 Electric field gradient in molecular frame (a.u.)
         XX             YY             ZZ             XY             XZ             YZ
 ------------------------------------------------------------------------------------------
        0.030423       0.137521      -0.167945       0.020924       0.179807      -0.033729

 Principal components (a.u.) and orientation 
 of principal axis w.r.t. absolute frame                      Asymmetry parameter eta
 --------------------------------------------------------------------------------------
       -0.277899       0.141465       0.136434                       0.018104

       -0.506295       0.198013       0.839319
        0.095091       0.980165      -0.173881
        0.857102       0.008223       0.515082
  

 ------------------------------------------------------------
   Atom      X         Y         Z
 ------------------------------------------------------------
   23 H    0.00727  -2.77004   3.52893
 ------------------------------------------------------------

 Electric field gradient in molecular frame (a.u.)
         XX             YY             ZZ             XY             XZ             YZ
 ------------------------------------------------------------------------------------------
        0.071045       0.132894      -0.203939      -0.009803       0.144588       0.024513

 Principal components (a.u.) and orientation 
 of principal axis w.r.t. absolute frame                      Asymmetry parameter eta
 --------------------------------------------------------------------------------------
       -0.267710       0.134872       0.132838                       0.007596

       -0.393319       0.290477       0.872309
       -0.065740       0.937465      -0.341815
        0.917049       0.191788       0.349626
  

 ------------------------------------------------------------
   Atom      X         Y         Z
 ------------------------------------------------------------
   24 H    4.17551  -4.81932   2.59287
 ------------------------------------------------------------

 Electric field gradient in molecular frame (a.u.)
         XX             YY             ZZ             XY             XZ             YZ
 ------------------------------------------------------------------------------------------
        0.117547      -0.217082       0.099535       0.089258      -0.031256       0.129083

 Principal components (a.u.) and orientation 
 of principal axis w.r.t. absolute frame                      Asymmetry parameter eta
 --------------------------------------------------------------------------------------
       -0.285242       0.145530       0.139712                       0.020397

       -0.228575       0.080334       0.970206
        0.917224       0.351774       0.186966
       -0.326274       0.932632      -0.154091
  

 ------------------------------------------------------------
   Atom      X         Y         Z
 ------------------------------------------------------------
   25 H    4.35431  -1.63221   3.39118
 ------------------------------------------------------------

 Electric field gradient in molecular frame (a.u.)
         XX             YY             ZZ             XY             XZ             YZ
 ------------------------------------------------------------------------------------------
        0.094685      -0.021441      -0.073244      -0.083820      -0.093927      -0.185898

 Principal components (a.u.) and orientation 
 of principal axis w.r.t. absolute frame                      Asymmetry parameter eta
 --------------------------------------------------------------------------------------
       -0.277600       0.140945       0.136655                       0.015451

        0.320316      -0.352718       0.879197
        0.622819       0.777724       0.085099
        0.713789      -0.520322      -0.468797
  

 ------------------------------------------------------------
   Atom      X         Y         Z
 ------------------------------------------------------------
   26 H    4.70797  -3.86466  -1.91677
 ------------------------------------------------------------

 Electric field gradient in molecular frame (a.u.)
         XX             YY             ZZ             XY             XZ             YZ
 ------------------------------------------------------------------------------------------
        0.122758      -0.071611      -0.051147      -0.065332      -0.060401      -0.201678

 Principal components (a.u.) and orientation 
 of principal axis w.r.t. absolute frame                      Asymmetry parameter eta
 --------------------------------------------------------------------------------------
       -0.282831       0.142894       0.139938                       0.010452

        0.214258       0.868289      -0.447400
        0.708398      -0.453487      -0.540853
        0.672507       0.201055       0.712258
  

 ------------------------------------------------------------
   Atom      X         Y         Z
 ------------------------------------------------------------
   27 H    7.17659  -2.55234  -0.15833
 ------------------------------------------------------------

 Electric field gradient in molecular frame (a.u.)
         XX             YY             ZZ             XY             XZ             YZ
 ------------------------------------------------------------------------------------------
       -0.266221       0.138102       0.128118       0.030102      -0.072545       0.007522

 Principal components (a.u.) and orientation 
 of principal axis w.r.t. absolute frame                      Asymmetry parameter eta
 --------------------------------------------------------------------------------------
       -0.281427       0.142859       0.138568                       0.015251

        0.981769      -0.086243       0.169388
       -0.073587       0.649201       0.757049
        0.175257       0.755712      -0.631019
  

 ------------------------------------------------------------
   Atom      X         Y         Z
 ------------------------------------------------------------
   28 H    5.29625   0.19076  -3.60685
 ------------------------------------------------------------

 Electric field gradient in molecular frame (a.u.)
         XX             YY             ZZ             XY             XZ             YZ
 ------------------------------------------------------------------------------------------
        0.082385       0.137169      -0.219554       0.000735       0.137046      -0.003166

 Principal components (a.u.) and orientation 
 of principal axis w.r.t. absolute frame                      Asymmetry parameter eta
 --------------------------------------------------------------------------------------
       -0.272505       0.137298       0.135207                       0.007675

       -0.360242      -0.205434       0.909958
        0.007855       0.974748       0.223170
        0.932826      -0.087543       0.349532
  

 ------------------------------------------------------------
   Atom      X         Y         Z
 ------------------------------------------------------------
   29 H    1.02643  -0.83865  -3.30801
 ------------------------------------------------------------

 Electric field gradient in molecular frame (a.u.)
         XX             YY             ZZ             XY             XZ             YZ
 ------------------------------------------------------------------------------------------
        0.104874      -0.058434      -0.046439      -0.079910      -0.075578      -0.183805

 Principal components (a.u.) and orientation 
 of principal axis w.r.t. absolute frame                      Asymmetry parameter eta
 --------------------------------------------------------------------------------------
       -0.268717       0.137497       0.131220                       0.023359

        0.282410       0.940350      -0.189703
        0.689918      -0.336497      -0.640923
        0.666527      -0.050124       0.743794
  

 ------------------------------------------------------------
   Atom      X         Y         Z
 ------------------------------------------------------------
   30 H   -0.61991   2.80351  -4.46640
 ------------------------------------------------------------

 Electric field gradient in molecular frame (a.u.)
         XX             YY             ZZ             XY             XZ             YZ
 ------------------------------------------------------------------------------------------
       -0.088342       0.118830      -0.030488      -0.047761      -0.199266      -0.044521

 Principal components (a.u.) and orientation 
 of principal axis w.r.t. absolute frame                      Asymmetry parameter eta
 --------------------------------------------------------------------------------------
       -0.271673       0.142388       0.129285                       0.048232

        0.745225      -0.620721      -0.243608
        0.164809      -0.182540       0.969287
        0.646125       0.762486       0.033733
  

 ------------------------------------------------------------
   Atom      X         Y         Z
 ------------------------------------------------------------
   31 H    2.49251   3.82791  -4.32036
 ------------------------------------------------------------

 Electric field gradient in molecular frame (a.u.)
         XX             YY             ZZ             XY             XZ             YZ
 ------------------------------------------------------------------------------------------
       -0.099899       0.091984       0.007916      -0.102028       0.182862       0.079170

 Principal components (a.u.) and orientation 
 of principal axis w.r.t. absolute frame                      Asymmetry parameter eta
 --------------------------------------------------------------------------------------
       -0.281300       0.145207       0.136094                       0.032397

        0.755800       0.517060      -0.401766
        0.326912       0.233670       0.915711
       -0.567358       0.823436      -0.007575
  

 ------------------------------------------------------------
   Atom      X         Y         Z
 ------------------------------------------------------------
   32 H   -0.58834   6.80689  -2.57065
 ------------------------------------------------------------

 Electric field gradient in molecular frame (a.u.)
         XX             YY             ZZ             XY             XZ             YZ
 ------------------------------------------------------------------------------------------
        0.091748      -0.087733      -0.004015       0.105249      -0.075630       0.180804

 Principal components (a.u.) and orientation 
 of principal axis w.r.t. absolute frame                      Asymmetry parameter eta
 --------------------------------------------------------------------------------------
       -0.276926       0.144530       0.132395                       0.043821

       -0.331370       0.595153       0.732111
        0.741675       0.643939      -0.187777
       -0.583191       0.480765      -0.654792
  

 ------------------------------------------------------------
   Atom      X         Y         Z
 ------------------------------------------------------------
   33 H    1.70239   6.02627  -0.30111
 ------------------------------------------------------------

 Electric field gradient in molecular frame (a.u.)
         XX             YY             ZZ             XY             XZ             YZ
 ------------------------------------------------------------------------------------------
       -0.116219       0.086602       0.029617      -0.121191      -0.164185      -0.081446

 Principal components (a.u.) and orientation 
 of principal axis w.r.t. absolute frame                      Asymmetry parameter eta
 --------------------------------------------------------------------------------------
       -0.280945       0.145089       0.135856                       0.032863

        0.778114      -0.174849      -0.603297
        0.369176       0.904375       0.214044
        0.508181      -0.389273       0.768257
  

 ------------------------------------------------------------
   Atom      X         Y         Z
 ------------------------------------------------------------
   34 H   -5.24055   6.18723   2.39074
 ------------------------------------------------------------

 Electric field gradient in molecular frame (a.u.)
         XX             YY             ZZ             XY             XZ             YZ
 ------------------------------------------------------------------------------------------
       -0.076994       0.108969      -0.031975      -0.078174       0.198597       0.074288

 Principal components (a.u.) and orientation 
 of principal axis w.r.t. absolute frame                      Asymmetry parameter eta
 --------------------------------------------------------------------------------------
       -0.283928       0.146662       0.137266                       0.033092

        0.717910       0.547907      -0.429423
        0.264589       0.355810       0.896322
       -0.643893       0.757098      -0.110469
  

 ------------------------------------------------------------
   Atom      X         Y         Z
 ------------------------------------------------------------
   35 H   -2.69600   8.28982   1.92477
 ------------------------------------------------------------

 Electric field gradient in molecular frame (a.u.)
         XX             YY             ZZ             XY             XZ             YZ
 ------------------------------------------------------------------------------------------
        0.026673      -0.100408       0.073735      -0.163538      -0.090902      -0.135647

 Principal components (a.u.) and orientation 
 of principal axis w.r.t. absolute frame                      Asymmetry parameter eta
 --------------------------------------------------------------------------------------
       -0.286356       0.147995       0.138360                       0.033648

        0.513051      -0.105358       0.851867
        0.752482      -0.422280      -0.505422
        0.412977       0.900322      -0.137371
  

 ------------------------------------------------------------
   Atom      X         Y         Z
 ------------------------------------------------------------
   36 H   -4.69228   7.42012  -0.65384
 ------------------------------------------------------------

 Electric field gradient in molecular frame (a.u.)
         XX             YY             ZZ             XY             XZ             YZ
 ------------------------------------------------------------------------------------------
        0.058016       0.097361      -0.155377       0.067778      -0.158123       0.115684

 Principal components (a.u.) and orientation 
 of principal axis w.r.t. absolute frame                      Asymmetry parameter eta
 --------------------------------------------------------------------------------------
       -0.286227       0.148450       0.137777                       0.037288

        0.446903       0.679094       0.582331
       -0.329758       0.730168      -0.598427
        0.831587      -0.075410      -0.550251
  

 ------------------------------------------------------------
   Atom      X         Y         Z
 ------------------------------------------------------------
   37 H   -1.17716  -8.79158   0.19549
 ------------------------------------------------------------

 Electric field gradient in molecular frame (a.u.)
         XX             YY             ZZ             XY             XZ             YZ
 ------------------------------------------------------------------------------------------
        0.076198      -0.081959       0.005761      -0.126786      -0.096687      -0.168543

 Principal components (a.u.) and orientation 
 of principal axis w.r.t. absolute frame                      Asymmetry parameter eta
 --------------------------------------------------------------------------------------
       -0.283025       0.147051       0.135974                       0.039139

        0.405691       0.910580      -0.079117
        0.723742      -0.372898      -0.580641
        0.558223      -0.178300       0.810306
  

 ------------------------------------------------------------
   Atom      X         Y         Z
 ------------------------------------------------------------
   38 H    1.61883  -7.89653   1.74446
 ------------------------------------------------------------

 Electric field gradient in molecular frame (a.u.)
         XX             YY             ZZ             XY             XZ             YZ
 ------------------------------------------------------------------------------------------
       -0.241021       0.108978       0.132044       0.114268      -0.078083       0.026927

 Principal components (a.u.) and orientation 
 of principal axis w.r.t. absolute frame                      Asymmetry parameter eta
 --------------------------------------------------------------------------------------
       -0.291117       0.149884       0.141234                       0.029712

        0.940296      -0.035030       0.338551
       -0.281433       0.479384       0.831256
        0.191415       0.876906      -0.440904
  

 ------------------------------------------------------------
   Atom      X         Y         Z
 ------------------------------------------------------------
   39 H   -1.35800  -7.22825   3.13922
 ------------------------------------------------------------

 Electric field gradient in molecular frame (a.u.)
         XX             YY             ZZ             XY             XZ             YZ
 ------------------------------------------------------------------------------------------
        0.040173       0.137450      -0.177624       0.011734       0.188210      -0.012700

 Principal components (a.u.) and orientation 
 of principal axis w.r.t. absolute frame                      Asymmetry parameter eta
 --------------------------------------------------------------------------------------
       -0.286840       0.149951       0.136889                       0.045538

       -0.499502       0.830335      -0.247067
        0.039718       0.306843       0.950931
        0.865402       0.465179      -0.186248
  

 ------------------------------------------------------------
   Atom      X         Y         Z
 ------------------------------------------------------------
   40 H    5.45602   2.44478   1.70856
 ------------------------------------------------------------

 Electric field gradient in molecular frame (a.u.)
         XX             YY             ZZ             XY             XZ             YZ
 ------------------------------------------------------------------------------------------
        0.122333       0.139294      -0.261626       0.003715       0.103118      -0.029323

 Principal components (a.u.) and orientation 
 of principal axis w.r.t. absolute frame                      Asymmetry parameter eta
 --------------------------------------------------------------------------------------
       -0.289575       0.149758       0.139817                       0.034332

       -0.242860       0.888145       0.390152
        0.068265      -0.385548       0.920159
        0.967656       0.250103       0.033005
  

 ------------------------------------------------------------
   Atom      X         Y         Z
 ------------------------------------------------------------
   41 H    8.00754   1.92697  -0.35563
 ------------------------------------------------------------

 Electric field gradient in molecular frame (a.u.)
         XX             YY             ZZ             XY             XZ             YZ
 ------------------------------------------------------------------------------------------
       -0.271651       0.126493       0.145158       0.077381       0.016046      -0.005485

 Principal components (a.u.) and orientation 
 of principal axis w.r.t. absolute frame                      Asymmetry parameter eta
 --------------------------------------------------------------------------------------
       -0.286814       0.146826       0.139988                       0.023840

        0.982087      -0.035902       0.184977
       -0.184386      -0.385367       0.904154
       -0.038823       0.922065       0.385083
  

 ------------------------------------------------------------
   Atom      X         Y         Z
 ------------------------------------------------------------
   42 H    5.67565   4.14227  -1.16976
 ------------------------------------------------------------

 Electric field gradient in molecular frame (a.u.)
         XX             YY             ZZ             XY             XZ             YZ
 ------------------------------------------------------------------------------------------
        0.136772      -0.203186       0.066414       0.056345      -0.030689       0.167516

 Principal components (a.u.) and orientation 
 of principal axis w.r.t. absolute frame                      Asymmetry parameter eta
 --------------------------------------------------------------------------------------
       -0.292957       0.149789       0.143168                       0.022601

       -0.147479      -0.683126       0.715254
        0.891574       0.221253       0.395149
       -0.428188       0.695978       0.576428
  

 Task  times  cpu:      468.3s     wall:      468.9s


                                NWChem Input Module
                                -------------------


 Summary of allocated global arrays
-----------------------------------
  No active global arrays


                         GA Statistics for process    0
                         ------------------------------

       create   destroy   get      put      acc     scatter   gather  read&inc
calls:  210      210     5.30e+05 7375     3.83e+05    0        0     5759     
number of processes/call 1.00e+00 1.15e+00 1.00e+00 0.00e+00 0.00e+00
bytes total:             5.44e+08 6.03e+07 3.26e+08 0.00e+00 0.00e+00 4.61e+04
bytes remote:            1.14e+08 2.04e+07 5.37e+07 0.00e+00 0.00e+00 0.00e+00
Max memory consumed for GA by this process: 10446976 bytes

MA_summarize_allocated_blocks: starting scan ...
MA_summarize_allocated_blocks: scan completed: 0 heap blocks, 0 stack blocks
MA usage statistics:

	allocation statistics:
					      heap	     stack
					      ----	     -----
	current number of blocks	         0	         0
	maximum number of blocks	        22	        51
	current total bytes		         0	         0
	maximum total bytes		   9712496	  22540232
	maximum total K-bytes		      9713	     22541
	maximum total M-bytes		        10	        23


                                     CITATION
                                     --------
                Please cite the following reference when publishing
                           results obtained with NWChem:

                 M. Valiev, E.J. Bylaska, N. Govind, K. Kowalski,
              T.P. Straatsma, H.J.J. van Dam, D. Wang, J. Nieplocha,
                        E. Apra, T.L. Windus, W.A. de Jong
                 "NWChem: a comprehensive and scalable open-source
                  solution for large scale molecular simulations"
                      Comput. Phys. Commun. 181, 1477 (2010)
                           doi:10.1016/j.cpc.2010.04.018

                                      AUTHORS
                                      -------
          E. Apra, E. J. Bylaska, W. A. de Jong, N. Govind, K. Kowalski,
       T. P. Straatsma, M. Valiev, H. J. J. van Dam, D. Wang, T. L. Windus,
        J. Hammond, J. Autschbach, K. Bhaskaran-Nair, J. Brabec, K. Lopata,
       S. A. Fischer, S. Krishnamoorthy, W. Ma, M. Klemm, O. Villa, Y. Chen,
    V. Anisimov, F. Aquino, S. Hirata, M. T. Hackler, T. Risthaus, M. Malagoli,
       A. Marenich, A. Otero-de-la-Roza, J. Mullin, P. Nichols, R. Peverati,
     J. Pittner, Y. Zhao, P.-D. Fan, A. Fonari, M. Williamson, R. J. Harrison,
       J. R. Rehr, M. Dupuis, D. Silverstein, D. M. A. Smith, J. Nieplocha,
        V. Tipparaju, M. Krishnan, B. E. Van Kuiken, A. Vazquez-Mayagoitia,
        L. Jensen, M. Swart, Q. Wu, T. Van Voorhis, A. A. Auer, M. Nooijen,
      L. D. Crosby, E. Brown, G. Cisneros, G. I. Fann, H. Fruchtl, J. Garza,
        K. Hirao, R. A. Kendall, J. A. Nichols, K. Tsemekhman, K. Wolinski,
     J. Anchell, D. E. Bernholdt, P. Borowski, T. Clark, D. Clerc, H. Dachsel,
   M. J. O. Deegan, K. Dyall, D. Elwood, E. Glendening, M. Gutowski, A. C. Hess,
         J. Jaffe, B. G. Johnson, J. Ju, R. Kobayashi, R. Kutteh, Z. Lin,
   R. Littlefield, X. Long, B. Meng, T. Nakajima, S. Niu, L. Pollack, M. Rosing,
   K. Glaesemann, G. Sandrone, M. Stave, H. Taylor, G. Thomas, J. H. van Lenthe,
                               A. T. Wong, Z. Zhang.

 Total times  cpu:      468.6s     wall:      469.3s
