# Supplementary material for: Reference-free NOE NMR analysis
Source: Chem Sci. 2020 Aug 31;11(36):9930–6. doi: 10.1039/d0sc02970j (PMC8162118; doi:10.1039/d0sc02970j)
Supplement: SC-011-D0SC02970J-s002 [file SC-011-D0SC02970J-s002.piz › artemisinin_structures/artemisin_SRSRRSR/artemisin_SRSRRSR_b36311.nw]

start molecule

title molecule
 

geometry units angstroms print xyz autosym
  C       -3.10380        0.39680       -4.67920
  O       -4.17330        1.04030       -5.41410
  C       -4.01810        1.73750       -6.56030
  C       -2.62570        1.86730       -7.17540
  C       -1.64200        0.85490       -6.57530
  C       -1.71300        0.95020       -5.03870
  C       -0.19170        0.96740       -7.04720
  C        0.63320       -0.23430       -6.55230
  C        0.22740       -0.77860       -5.16020
  C       -0.47650        0.32180       -4.34160
  C       -0.73000       -0.04100       -2.87450
  C       -1.38700        1.10670       -2.08980
  C       -2.73300        1.57330       -2.68490
  O       -3.40300        0.46770       -3.28550
  C       -3.63780        2.09330       -1.56750
  O       -4.99830        2.26890       -7.08070
  C       -2.73960        1.71590       -8.69690
  C       -0.55070       -2.09290       -5.27260
  O       -2.60070        2.66010       -3.61360
  O       -1.60730        2.34410       -4.64520
  H       -3.17280       -0.66440       -4.93780
  H       -2.28510        2.88860       -6.96330
  H       -1.98640       -0.14040       -6.89030
  H        0.25300        1.90060       -6.67960
  H       -0.12000        1.00010       -8.13870
  H        1.68640        0.07370       -6.52260
  H        0.58150       -1.03770       -7.29780
  H        1.16080       -1.03460       -4.63870
  H        0.28270        1.12090       -4.27870
  H        0.22210       -0.29540       -2.39210
  H       -1.35740       -0.93590       -2.79630
  H       -0.69450        1.95360       -2.01170
  H       -1.54420        0.72780       -1.07170
  H       -4.59720        2.43000       -1.97800
  H       -3.86040        1.31170       -0.83320
  H       -3.18570        2.95020       -1.05660
  H       -3.47950        2.41010       -9.11050
  H       -1.79090        1.93200       -9.19590
  H       -3.05260        0.70240       -8.97100
  H       -1.49340       -1.98130       -5.81130
  H        0.04470       -2.83960       -5.81020
  H       -0.77020       -2.51200       -4.28650
end
BASIS "ao basis" PRINT
* library 6-31G*
END
scf
 direct
end
dft
xc b3lyp
end
property
 efieldgrad
end
task dft property
