# Supplementary material for: Reference-free NOE NMR analysis
Source: Chem Sci. 2020 Aug 31;11(36):9930–6. doi: 10.1039/d0sc02970j (PMC8162118; doi:10.1039/d0sc02970j)
Supplement: SC-011-D0SC02970J-s002 [file SC-011-D0SC02970J-s002.piz › artemisinin_structures/artemisin_SRSRRSR/artemisin_SRSRRSR_b36312.out]

 argument  1 = artemisin_SRRRSSR/artemisin_SRRRSSR_b36312.nw
  Warning: test file already existed: ./molecule.dir_check_s.5
                                         
                                         


              Northwest Computational Chemistry Package (NWChem) 6.6
              ------------------------------------------------------


                    Environmental Molecular Sciences Laboratory
                       Pacific Northwest National Laboratory
                                Richland, WA 99352

                              Copyright (c) 1994-2015
                       Pacific Northwest National Laboratory
                            Battelle Memorial Institute

             NWChem is an open-source computational chemistry package
                        distributed under the terms of the
                      Educational Community License (ECL) 2.0
             A copy of the license is included with this distribution
                              in the LICENSE.TXT file

                                  ACKNOWLEDGMENT
                                  --------------

            This software and its documentation were developed at the
            EMSL at Pacific Northwest National Laboratory, a multiprogram
            national laboratory, operated for the U.S. Department of Energy
            by Battelle under Contract Number DE-AC05-76RL01830. Support
            for this work was provided by the Department of Energy Office
            of Biological and Environmental Research, Office of Basic
            Energy Sciences, and the Office of Advanced Scientific Computing.


           Job information
           ---------------

    hostname        = nmrserver1
    program         = /home/software/NWChem/bin/nwchem
    date            = Sun Jul 23 15:58:11 2017

    compiled        = Mon_Dec_26_22:57:25_2016
    source          = /home/software/src/nwchem-6.6
    nwchem branch   = 6.6
    nwchem revision = 27746
    ga revision     = 10594
    input           = artemisin_SRRRSSR/artemisin_SRRRSSR_b36312.nw
    prefix          = molecule.
    data base       = ./molecule.db
    status          = startup
    nproc           =        6
    time left       =     -1s


           Memory information
           ------------------

    heap     =   13107200 doubles =    100.0 Mbytes
    stack    =   13107197 doubles =    100.0 Mbytes
    global   =   26214400 doubles =    200.0 Mbytes (distinct from heap & stack)
    total    =   52428797 doubles =    400.0 Mbytes
    verify   = yes
    hardfail = no 


           Directory information
           ---------------------

  0 permanent = .
  0 scratch   = .


                                NWChem Input Module
                                -------------------


                                     molecule
                                     --------

 Scaling coordinates for geometry "geometry" by  1.889725989
 (inverse scale =  0.529177249)

 C1  symmetry detected

          ------
          auto-z
          ------


                             Geometry "geometry" -> ""
                             -------------------------

 Output coordinates in angstroms (scale by  1.889725989 to convert to a.u.)

  No.       Tag          Charge          X              Y              Z
 ---- ---------------- ---------- -------------- -------------- --------------
    1 C                    6.0000    -0.79998715    -0.25502841    -0.96960219
    2 O                    8.0000    -1.79226539     0.78648485    -1.14179963
    3 C                    6.0000    -1.89165327     1.91479082    -0.41576189
    4 C                    6.0000    -0.72985524     2.31592459     0.47746862
    5 C                    6.0000     0.53591801     1.50163830     0.16029823
    6 C                    6.0000     0.19941444    -0.00489711     0.16390534
    7 C                    6.0000     1.69634782     1.77200259     1.12106190
    8 C                    6.0000     2.98667786     1.08948710     0.66050448
    9 C                    6.0000     2.78923741    -0.17131229    -0.20234777
   10 C                    6.0000     1.48094434    -0.91307953     0.17578155
   11 C                    6.0000     1.32499252    -2.21077225    -0.64307506
   12 C                    6.0000     0.16640548    -3.10148908    -0.19381921
   13 C                    6.0000    -1.08321930    -2.32190694     0.23282998
   14 O                    8.0000    -1.52872537    -1.47030573    -0.81669134
   15 C                    6.0000    -2.22490026    -3.30311088     0.50393276
   16 O                    8.0000    -2.90647116     2.60447120    -0.50040304
   17 C                    6.0000    -0.49249197     3.82418359     0.32205202
   18 C                    6.0000     2.94565705     0.12847509    -1.70000013
   19 O                    8.0000    -0.78594027    -1.70439248     1.49812745
   20 O                    8.0000    -0.57568449    -0.26484752     1.35810747
   21 H                    1.0000    -0.27983012    -0.29857630    -1.93188299
   22 H                    1.0000    -1.04909199     2.13013941     1.51063543
   23 H                    1.0000     0.86097532     1.79892941    -0.84434264
   24 H                    1.0000     1.43563521     1.41687900     2.12641272
   25 H                    1.0000     1.90119153     2.84224963     1.22141781
   26 H                    1.0000     3.56012815     0.82121951     1.55769766
   27 H                    1.0000     3.60948565     1.81709807     0.12517301
   28 H                    1.0000     3.62731143    -0.84085580     0.04134221
   29 H                    1.0000     1.64069174    -1.23166801     1.21785541
   30 H                    1.0000     2.25105499    -2.79745720    -0.58820905
   31 H                    1.0000     1.18691505    -1.97716955    -1.70488823
   32 H                    1.0000     0.51477181    -3.71696183     0.64584447
   33 H                    1.0000    -0.07083466    -3.78230316    -1.02094343
   34 H                    1.0000    -3.11659724    -2.76157761     0.84147256
   35 H                    1.0000    -2.50548792    -3.85291755    -0.40090625
   36 H                    1.0000    -1.96412400    -4.01692706     1.29282223
   37 H                    1.0000    -1.41596856     4.39095575     0.48530865
   38 H                    1.0000     0.23546308     4.19686813     1.04776146
   39 H                    1.0000    -0.13374666     4.06627985    -0.68446154
   40 H                    1.0000     2.09783947     0.67396659    -2.11788288
   41 H                    1.0000     3.84958909     0.71896718    -1.88513944
   42 H                    1.0000     3.05639571    -0.79785458    -2.27318620

      Atomic Mass 
      ----------- 

      C                 12.000000
      O                 15.994910
      H                  1.007825


 Effective nuclear repulsion energy (a.u.)    1849.3468024542

            Nuclear Dipole moment (a.u.) 
            ----------------------------
        X                 Y               Z
 ---------------- ---------------- ----------------
     0.0000000000    -0.0000000000     0.0000000000


                                Z-matrix (autoz)
                                -------- 

 Units are Angstrom for bonds and degrees for angles

      Type          Name      I     J     K     L     M      Value
      ----------- --------  ----- ----- ----- ----- ----- ----------
    1 Stretch                  1     2                       1.44880
    2 Stretch                  1     6                       1.53173
    3 Stretch                  1    14                       1.42525
    4 Stretch                  1    21                       1.09473
    5 Stretch                  2     3                       1.34539
    6 Stretch                  3     4                       1.51939
    7 Stretch                  3    16                       1.22991
    8 Stretch                  4     5                       1.53813
    9 Stretch                  4    17                       1.53471
   10 Stretch                  4    22                       1.09721
   11 Stretch                  5     6                       1.54366
   12 Stretch                  5     7                       1.53061
   13 Stretch                  5    23                       1.09697
   14 Stretch                  6    10                       1.57075
   15 Stretch                  6    20                       1.44723
   16 Stretch                  7     8                       1.53065
   17 Stretch                  7    24                       1.09764
   18 Stretch                  7    25                       1.09429
   19 Stretch                  8     9                       1.54049
   20 Stretch                  8    26                       1.09807
   21 Stretch                  8    27                       1.09722
   22 Stretch                  9    10                       1.55075
   23 Stretch                  9    18                       1.53535
   24 Stretch                  9    28                       1.10002
   25 Stretch                 10    11                       1.54235
   26 Stretch                 10    29                       1.10133
   27 Stretch                 11    12                       1.52890
   28 Stretch                 11    30                       1.09763
   29 Stretch                 11    31                       1.09594
   30 Stretch                 12    13                       1.53341
   31 Stretch                 12    32                       1.09782
   32 Stretch                 12    33                       1.09724
   33 Stretch                 13    14                       1.42309
   34 Stretch                 13    15                       1.52961
   35 Stretch                 13    19                       1.43898
   36 Stretch                 15    34                       1.09650
   37 Stretch                 15    35                       1.09533
   38 Stretch                 15    36                       1.09539
   39 Stretch                 17    37                       1.09576
   40 Stretch                 17    38                       1.09337
   41 Stretch                 17    39                       1.09562
   42 Stretch                 18    40                       1.09132
   43 Stretch                 18    41                       1.09547
   44 Stretch                 18    42                       1.09494
   45 Stretch                 19    20                       1.46154
   46 Bend                     1     2     3               126.11019
   47 Bend                     1     6     5               107.45000
   48 Bend                     1     6    10               116.32773
   49 Bend                     1     6    20               103.40661
   50 Bend                     1    14    13               115.42387
   51 Bend                     2     1     6               114.67263
   52 Bend                     2     1    14               105.99374
   53 Bend                     2     1    21               104.45070
   54 Bend                     2     3     4               118.82760
   55 Bend                     2     3    16               119.60982
   56 Bend                     3     4     5               111.60832
   57 Bend                     3     4    17               108.55338
   58 Bend                     3     4    22               106.64219
   59 Bend                     4     3    16               121.55626
   60 Bend                     4     5     6               109.68171
   61 Bend                     4     5     7               113.63800
   62 Bend                     4     5    23               106.81178
   63 Bend                     4    17    37               111.27790
   64 Bend                     4    17    38               111.76128
   65 Bend                     4    17    39               111.15137
   66 Bend                     5     4    17               111.84621
   67 Bend                     5     4    22               110.11856
   68 Bend                     5     6    10               112.73337
   69 Bend                     5     6    20               107.09623
   70 Bend                     5     7     8               111.80717
   71 Bend                     5     7    24               109.73673
   72 Bend                     5     7    25               111.85414
   73 Bend                     6     1    14               113.16970
   74 Bend                     6     1    21               110.30157
   75 Bend                     6     5     7               109.64507
   76 Bend                     6     5    23               109.34331
   77 Bend                     6    10     9               114.19891
   78 Bend                     6    10    11               113.57558
   79 Bend                     6    10    29               107.02265
   80 Bend                     6    20    19               109.45197
   81 Bend                     7     5    23               107.59821
   82 Bend                     7     8     9               115.17790
   83 Bend                     7     8    26               107.65773
   84 Bend                     7     8    27               109.24535
   85 Bend                     8     7    24               109.36329
   86 Bend                     8     7    25               107.81199
   87 Bend                     8     9    10               111.28667
   88 Bend                     8     9    18               111.93157
   89 Bend                     8     9    28               106.04698
   90 Bend                     9     8    26               108.94316
   91 Bend                     9     8    27               110.01176
   92 Bend                     9    10    11               110.99579
   93 Bend                     9    10    29               104.28312
   94 Bend                     9    18    40               113.07675
   95 Bend                     9    18    41               110.74261
   96 Bend                     9    18    42               110.83928
   97 Bend                    10     6    20               109.07878
   98 Bend                    10     9    18               114.65767
   99 Bend                    10     9    28               107.31322
  100 Bend                    10    11    12               114.25446
  101 Bend                    10    11    30               109.74696
  102 Bend                    10    11    31               110.35160
  103 Bend                    11    10    29               105.88010
  104 Bend                    11    12    13               113.77342
  105 Bend                    11    12    32               108.11322
  106 Bend                    11    12    33               107.68750
  107 Bend                    12    11    30               108.25583
  108 Bend                    12    11    31               108.26418
  109 Bend                    12    13    14               110.74167
  110 Bend                    12    13    15               109.35656
  111 Bend                    12    13    19               107.12552
  112 Bend                    13    12    32               109.31835
  113 Bend                    13    12    33               110.42564
  114 Bend                    13    15    34               110.16534
  115 Bend                    13    15    35               111.51707
  116 Bend                    13    15    36               111.59068
  117 Bend                    13    19    20               111.60181
  118 Bend                    14     1    21               107.65778
  119 Bend                    14    13    15               106.31507
  120 Bend                    14    13    19               117.15190
  121 Bend                    15    13    19               105.88035
  122 Bend                    17     4    22               107.86432
  123 Bend                    18     9    28               104.91113
  124 Bend                    24     7    25               106.07473
  125 Bend                    26     8    27               105.32068
  126 Bend                    30    11    31               105.58430
  127 Bend                    32    12    33               107.29618
  128 Bend                    34    15    35               107.09036
  129 Bend                    34    15    36               107.08181
  130 Bend                    35    15    36               109.19736
  131 Bend                    37    17    38               106.61341
  132 Bend                    37    17    39               107.36952
  133 Bend                    38    17    39               108.44729
  134 Bend                    40    18    41               107.87217
  135 Bend                    40    18    42               107.51730
  136 Bend                    41    18    42               106.50511
  137 Torsion                  1     2     3     4          13.58953
  138 Torsion                  1     2     3    16        -167.31078
  139 Torsion                  1     6     5     4          63.63625
  140 Torsion                  1     6     5     7        -170.92456
  141 Torsion                  1     6     5    23         -53.17912
  142 Torsion                  1     6    10     9         109.01246
  143 Torsion                  1     6    10    11         -19.64755
  144 Torsion                  1     6    10    29        -136.12376
  145 Torsion                  1     6    20    19          73.46638
  146 Torsion                  1    14    13    12         -78.72945
  147 Torsion                  1    14    13    15         162.57632
  148 Torsion                  1    14    13    19          44.50692
  149 Torsion                  2     1     6     5         -38.57316
  150 Torsion                  2     1     6    10        -165.98306
  151 Torsion                  2     1     6    20          74.48820
  152 Torsion                  2     1    14    13        -135.00535
  153 Torsion                  2     3     4     5          13.00510
  154 Torsion                  2     3     4    17         136.72470
  155 Torsion                  2     3     4    22        -107.29555
  156 Torsion                  3     2     1     6           0.45354
  157 Torsion                  3     2     1    14         126.05099
  158 Torsion                  3     2     1    21        -120.38846
  159 Torsion                  3     4     5     6         -51.32865
  160 Torsion                  3     4     5     7        -174.44274
  161 Torsion                  3     4     5    23          67.06713
  162 Torsion                  3     4    17    37          52.66617
  163 Torsion                  3     4    17    38         171.73315
  164 Torsion                  3     4    17    39         -66.95007
  165 Torsion                  4     5     6    10        -166.88699
  166 Torsion                  4     5     6    20         -46.90993
  167 Torsion                  4     5     7     8        -172.30478
  168 Torsion                  4     5     7    24          66.16474
  169 Torsion                  4     5     7    25         -51.27679
  170 Torsion                  5     4     3    16        -166.07633
  171 Torsion                  5     4    17    37         176.24335
  172 Torsion                  5     4    17    38         -64.68967
  173 Torsion                  5     4    17    39          56.62711
  174 Torsion                  5     6     1    14        -160.33664
  175 Torsion                  5     6     1    21          78.99135
  176 Torsion                  5     6    10     9         -15.74419
  177 Torsion                  5     6    10    11        -144.40420
  178 Torsion                  5     6    10    29          99.11958
  179 Torsion                  5     6    20    19        -173.21547
  180 Torsion                  5     7     8     9         -26.58957
  181 Torsion                  5     7     8    26        -148.33127
  182 Torsion                  5     7     8    27          97.78797
  183 Torsion                  6     1    14    13          -8.49214
  184 Torsion                  6     5     4    17        -173.16648
  185 Torsion                  6     5     4    22          66.91068
  186 Torsion                  6     5     7     8          64.56107
  187 Torsion                  6     5     7    24         -56.96941
  188 Torsion                  6     5     7    25        -174.41094
  189 Torsion                  6    10     9     8          52.85348
  190 Torsion                  6    10     9    18         -75.45672
  191 Torsion                  6    10     9    28         168.46040
  192 Torsion                  6    10    11    12         -57.94513
  193 Torsion                  6    10    11    30        -179.73447
  194 Torsion                  6    10    11    31          64.31446
  195 Torsion                  6    20    19    13         -41.12007
  196 Torsion                  7     5     4    17          63.71944
  197 Torsion                  7     5     4    22         -56.20341
  198 Torsion                  7     5     6    10         -41.44781
  199 Torsion                  7     5     6    20          78.52926
  200 Torsion                  7     8     9    10         -30.61319
  201 Torsion                  7     8     9    18          99.14489
  202 Torsion                  7     8     9    28        -146.99819
  203 Torsion                  8     7     5    23         -54.26760
  204 Torsion                  8     9    10    11        -177.19485
  205 Torsion                  8     9    10    29         -63.60815
  206 Torsion                  8     9    18    40         -73.56538
  207 Torsion                  8     9    18    41          47.63717
  208 Torsion                  8     9    18    42         165.62058
  209 Torsion                  9     8     7    24          95.15614
  210 Torsion                  9     8     7    25        -149.93453
  211 Torsion                  9    10     6    20        -134.57214
  212 Torsion                  9    10    11    12         171.77555
  213 Torsion                  9    10    11    30          49.98621
  214 Torsion                  9    10    11    31         -65.96486
  215 Torsion                 10     6     1    14          72.25347
  216 Torsion                 10     6     1    21         -48.41855
  217 Torsion                 10     6     5    23          76.29763
  218 Torsion                 10     6    20    19         -50.92677
  219 Torsion                 10     9     8    26          90.43183
  220 Torsion                 10     9     8    27        -154.58817
  221 Torsion                 10     9    18    40          54.41958
  222 Torsion                 10     9    18    41         175.62213
  223 Torsion                 10     9    18    42         -66.39445
  224 Torsion                 10    11    12    13          37.86829
  225 Torsion                 10    11    12    32         -83.76146
  226 Torsion                 10    11    12    33         160.60280
  227 Torsion                 11    10     6    20          96.76785
  228 Torsion                 11    10     9    18          54.49495
  229 Torsion                 11    10     9    28         -61.58793
  230 Torsion                 11    12    13    14          56.61976
  231 Torsion                 11    12    13    15         173.45484
  232 Torsion                 11    12    13    19         -72.23191
  233 Torsion                 12    11    10    29          59.19871
  234 Torsion                 12    13    15    34         178.18295
  235 Torsion                 12    13    15    35         -63.04607
  236 Torsion                 12    13    15    36          59.37583
  237 Torsion                 12    13    19    20         106.23706
  238 Torsion                 13    12    11    30         160.47313
  239 Torsion                 13    12    11    31         -85.52504
  240 Torsion                 13    14     1    21         113.66874
  241 Torsion                 14     1     6    20         -47.27528
  242 Torsion                 14    13    12    32         177.57782
  243 Torsion                 14    13    12    33         -64.59953
  244 Torsion                 14    13    15    34         -62.21639
  245 Torsion                 14    13    15    35          56.55459
  246 Torsion                 14    13    15    36         178.97649
  247 Torsion                 14    13    19    20         -18.82839
  248 Torsion                 15    13    12    32         -65.58711
  249 Torsion                 15    13    12    33          52.23555
  250 Torsion                 15    13    19    20        -137.13190
  251 Torsion                 16     3     4    17         -42.35673
  252 Torsion                 16     3     4    22          73.62302
  253 Torsion                 17     4     5    23         -54.77069
  254 Torsion                 18     9     8    26        -139.81009
  255 Torsion                 18     9     8    27         -24.83009
  256 Torsion                 18     9    10    29         168.08165
  257 Torsion                 19    13    12    32          48.72615
  258 Torsion                 19    13    12    33         166.54880
  259 Torsion                 19    13    15    34          63.06813
  260 Torsion                 19    13    15    35        -178.16089
  261 Torsion                 19    13    15    36         -55.73899
  262 Torsion                 20     6     1    21        -167.94729
  263 Torsion                 20     6     5    23        -163.72530
  264 Torsion                 20     6    10    29         -19.70836
  265 Torsion                 22     4     5    23        -174.69354
  266 Torsion                 22     4    17    37         -62.52077
  267 Torsion                 22     4    17    38          56.54621
  268 Torsion                 22     4    17    39         177.86299
  269 Torsion                 23     5     7    24        -175.79808
  270 Torsion                 23     5     7    25          66.76039
  271 Torsion                 24     7     8    26         -26.58556
  272 Torsion                 24     7     8    27        -140.46632
  273 Torsion                 25     7     8    26          88.32378
  274 Torsion                 25     7     8    27         -25.55698
  275 Torsion                 26     8     9    28         -25.95317
  276 Torsion                 27     8     9    28          89.02683
  277 Torsion                 28     9    10    29          51.99878
  278 Torsion                 28     9    18    40         171.87800
  279 Torsion                 28     9    18    41         -66.91945
  280 Torsion                 28     9    18    42          51.06396
  281 Torsion                 29    10    11    30         -62.59062
  282 Torsion                 29    10    11    31        -178.54170
  283 Torsion                 30    11    12    32          38.84339
  284 Torsion                 30    11    12    33         -76.79236
  285 Torsion                 31    11    12    32         152.84521
  286 Torsion                 31    11    12    33          37.20947


            XYZ format geometry
            -------------------
    42
 geometry
 C                    -0.79998715    -0.25502841    -0.96960219
 O                    -1.79226539     0.78648485    -1.14179963
 C                    -1.89165327     1.91479082    -0.41576189
 C                    -0.72985524     2.31592459     0.47746862
 C                     0.53591801     1.50163830     0.16029823
 C                     0.19941444    -0.00489711     0.16390534
 C                     1.69634782     1.77200259     1.12106190
 C                     2.98667786     1.08948710     0.66050448
 C                     2.78923741    -0.17131229    -0.20234777
 C                     1.48094434    -0.91307953     0.17578155
 C                     1.32499252    -2.21077225    -0.64307506
 C                     0.16640548    -3.10148908    -0.19381921
 C                    -1.08321930    -2.32190694     0.23282998
 O                    -1.52872537    -1.47030573    -0.81669134
 C                    -2.22490026    -3.30311088     0.50393276
 O                    -2.90647116     2.60447120    -0.50040304
 C                    -0.49249197     3.82418359     0.32205202
 C                     2.94565705     0.12847509    -1.70000013
 O                    -0.78594027    -1.70439248     1.49812745
 O                    -0.57568449    -0.26484752     1.35810747
 H                    -0.27983012    -0.29857630    -1.93188299
 H                    -1.04909199     2.13013941     1.51063543
 H                     0.86097532     1.79892941    -0.84434264
 H                     1.43563521     1.41687900     2.12641272
 H                     1.90119153     2.84224963     1.22141781
 H                     3.56012815     0.82121951     1.55769766
 H                     3.60948565     1.81709807     0.12517301
 H                     3.62731143    -0.84085580     0.04134221
 H                     1.64069174    -1.23166801     1.21785541
 H                     2.25105499    -2.79745720    -0.58820905
 H                     1.18691505    -1.97716955    -1.70488823
 H                     0.51477181    -3.71696183     0.64584447
 H                    -0.07083466    -3.78230316    -1.02094343
 H                    -3.11659724    -2.76157761     0.84147256
 H                    -2.50548792    -3.85291755    -0.40090625
 H                    -1.96412400    -4.01692706     1.29282223
 H                    -1.41596856     4.39095575     0.48530865
 H                     0.23546308     4.19686813     1.04776146
 H                    -0.13374666     4.06627985    -0.68446154
 H                     2.09783947     0.67396659    -2.11788288
 H                     3.84958909     0.71896718    -1.88513944
 H                     3.05639571    -0.79785458    -2.27318620

 ==============================================================================
                                internuclear distances
 ------------------------------------------------------------------------------
       center one      |      center two      | atomic units |  angstroms
 ------------------------------------------------------------------------------
    2 O                |   1 C                |     2.73783  |     1.44880
    3 C                |   2 O                |     2.54242  |     1.34539
    4 C                |   3 C                |     2.87123  |     1.51939
    5 C                |   4 C                |     2.90664  |     1.53813
    6 C                |   1 C                |     2.89456  |     1.53173
    6 C                |   5 C                |     2.91710  |     1.54366
    7 C                |   5 C                |     2.89243  |     1.53061
    8 C                |   7 C                |     2.89251  |     1.53065
    9 C                |   8 C                |     2.91111  |     1.54049
   10 C                |   6 C                |     2.96829  |     1.57075
   10 C                |   9 C                |     2.93050  |     1.55075
   11 C                |  10 C                |     2.91462  |     1.54235
   12 C                |  11 C                |     2.88920  |     1.52890
   13 C                |  12 C                |     2.89772  |     1.53341
   14 O                |   1 C                |     2.69333  |     1.42525
   14 O                |  13 C                |     2.68926  |     1.42309
   15 C                |  13 C                |     2.89054  |     1.52961
   16 O                |   3 C                |     2.32419  |     1.22991
   17 C                |   4 C                |     2.90019  |     1.53471
   18 C                |   9 C                |     2.90139  |     1.53535
   19 O                |  13 C                |     2.71929  |     1.43898
   20 O                |   6 C                |     2.73487  |     1.44723
   21 H                |   1 C                |     2.06875  |     1.09473
   22 H                |   4 C                |     2.07342  |     1.09721
   23 H                |   5 C                |     2.07298  |     1.09697
   24 H                |   7 C                |     2.07424  |     1.09764
   25 H                |   7 C                |     2.06790  |     1.09429
   26 H                |   8 C                |     2.07506  |     1.09807
   27 H                |   8 C                |     2.07344  |     1.09722
   28 H                |   9 C                |     2.07873  |     1.10002
   29 H                |  10 C                |     2.08122  |     1.10133
   30 H                |  11 C                |     2.07423  |     1.09763
   31 H                |  11 C                |     2.07102  |     1.09594
   32 H                |  12 C                |     2.07457  |     1.09782
   33 H                |  12 C                |     2.07347  |     1.09724
   34 H                |  15 C                |     2.07209  |     1.09650
   35 H                |  15 C                |     2.06988  |     1.09533
   36 H                |  15 C                |     2.06999  |     1.09539
   37 H                |  17 C                |     2.07069  |     1.09576
   38 H                |  17 C                |     2.06618  |     1.09337
   39 H                |  17 C                |     2.07042  |     1.09562
   40 H                |  18 C                |     2.06230  |     1.09132
   41 H                |  18 C                |     2.07013  |     1.09547
   42 H                |  18 C                |     2.06914  |     1.09494
 ------------------------------------------------------------------------------
                         number of included internuclear distances:         44
 ==============================================================================


 ==============================================================================
                                 internuclear angles
 ------------------------------------------------------------------------------
        center 1       |       center 2       |       center 3       |  degrees
 ------------------------------------------------------------------------------
    2 O                |   1 C                |   6 C                |   114.67
    2 O                |   1 C                |  14 O                |   105.99
    2 O                |   1 C                |  21 H                |   104.45
    6 C                |   1 C                |  14 O                |   113.17
    6 C                |   1 C                |  21 H                |   110.30
   14 O                |   1 C                |  21 H                |   107.66
    1 C                |   2 O                |   3 C                |   126.11
    2 O                |   3 C                |   4 C                |   118.83
    2 O                |   3 C                |  16 O                |   119.61
    4 C                |   3 C                |  16 O                |   121.56
    3 C                |   4 C                |   5 C                |   111.61
    3 C                |   4 C                |  17 C                |   108.55
    3 C                |   4 C                |  22 H                |   106.64
    5 C                |   4 C                |  17 C                |   111.85
    5 C                |   4 C                |  22 H                |   110.12
   17 C                |   4 C                |  22 H                |   107.86
    4 C                |   5 C                |   6 C                |   109.68
    4 C                |   5 C                |   7 C                |   113.64
    4 C                |   5 C                |  23 H                |   106.81
    6 C                |   5 C                |   7 C                |   109.65
    6 C                |   5 C                |  23 H                |   109.34
    7 C                |   5 C                |  23 H                |   107.60
    1 C                |   6 C                |   5 C                |   107.45
    1 C                |   6 C                |  10 C                |   116.33
    1 C                |   6 C                |  20 O                |   103.41
    5 C                |   6 C                |  10 C                |   112.73
    5 C                |   6 C                |  20 O                |   107.10
   10 C                |   6 C                |  20 O                |   109.08
    5 C                |   7 C                |   8 C                |   111.81
    5 C                |   7 C                |  24 H                |   109.74
    5 C                |   7 C                |  25 H                |   111.85
    8 C                |   7 C                |  24 H                |   109.36
    8 C                |   7 C                |  25 H                |   107.81
   24 H                |   7 C                |  25 H                |   106.07
    7 C                |   8 C                |   9 C                |   115.18
    7 C                |   8 C                |  26 H                |   107.66
    7 C                |   8 C                |  27 H                |   109.25
    9 C                |   8 C                |  26 H                |   108.94
    9 C                |   8 C                |  27 H                |   110.01
   26 H                |   8 C                |  27 H                |   105.32
    8 C                |   9 C                |  10 C                |   111.29
    8 C                |   9 C                |  18 C                |   111.93
    8 C                |   9 C                |  28 H                |   106.05
   10 C                |   9 C                |  18 C                |   114.66
   10 C                |   9 C                |  28 H                |   107.31
   18 C                |   9 C                |  28 H                |   104.91
    6 C                |  10 C                |   9 C                |   114.20
    6 C                |  10 C                |  11 C                |   113.58
    6 C                |  10 C                |  29 H                |   107.02
    9 C                |  10 C                |  11 C                |   111.00
    9 C                |  10 C                |  29 H                |   104.28
   11 C                |  10 C                |  29 H                |   105.88
   10 C                |  11 C                |  12 C                |   114.25
   10 C                |  11 C                |  30 H                |   109.75
   10 C                |  11 C                |  31 H                |   110.35
   12 C                |  11 C                |  30 H                |   108.26
   12 C                |  11 C                |  31 H                |   108.26
   30 H                |  11 C                |  31 H                |   105.58
   11 C                |  12 C                |  13 C                |   113.77
   11 C                |  12 C                |  32 H                |   108.11
   11 C                |  12 C                |  33 H                |   107.69
   13 C                |  12 C                |  32 H                |   109.32
   13 C                |  12 C                |  33 H                |   110.43
   32 H                |  12 C                |  33 H                |   107.30
   12 C                |  13 C                |  14 O                |   110.74
   12 C                |  13 C                |  15 C                |   109.36
   12 C                |  13 C                |  19 O                |   107.13
   14 O                |  13 C                |  15 C                |   106.32
   14 O                |  13 C                |  19 O                |   117.15
   15 C                |  13 C                |  19 O                |   105.88
    1 C                |  14 O                |  13 C                |   115.42
   13 C                |  15 C                |  34 H                |   110.17
   13 C                |  15 C                |  35 H                |   111.52
   13 C                |  15 C                |  36 H                |   111.59
   34 H                |  15 C                |  35 H                |   107.09
   34 H                |  15 C                |  36 H                |   107.08
   35 H                |  15 C                |  36 H                |   109.20
    4 C                |  17 C                |  37 H                |   111.28
    4 C                |  17 C                |  38 H                |   111.76
    4 C                |  17 C                |  39 H                |   111.15
   37 H                |  17 C                |  38 H                |   106.61
   37 H                |  17 C                |  39 H                |   107.37
   38 H                |  17 C                |  39 H                |   108.45
    9 C                |  18 C                |  40 H                |   113.08
    9 C                |  18 C                |  41 H                |   110.74
    9 C                |  18 C                |  42 H                |   110.84
   40 H                |  18 C                |  41 H                |   107.87
   40 H                |  18 C                |  42 H                |   107.52
   41 H                |  18 C                |  42 H                |   106.51
 ------------------------------------------------------------------------------
                            number of included internuclear angles:         89
 ==============================================================================


 Summary of "ao basis" -> "" (cartesian)
 ------------------------------------------------------------------------------
       Tag                 Description            Shells   Functions and Types
 ---------------- ------------------------------  ------  ---------------------
 *                           6-31G*                   on all atoms 


                              NWChem Property Module
                              ----------------------


                                     molecule

  itol2e modified to match energy
  convergence criterion.

                                 NWChem DFT Module
                                 -----------------


                                     molecule


                      Basis "ao basis" -> "ao basis" (cartesian)
                      -----
  C (Carbon)
  ----------
            Exponent  Coefficients 
       -------------- ---------------------------------------------------------
  1 S  3.04752490E+03  0.001835
  1 S  4.57369510E+02  0.014037
  1 S  1.03948690E+02  0.068843
  1 S  2.92101550E+01  0.232184
  1 S  9.28666300E+00  0.467941
  1 S  3.16392700E+00  0.362312

  2 S  7.86827240E+00 -0.119332
  2 S  1.88128850E+00 -0.160854
  2 S  5.44249300E-01  1.143456

  3 P  7.86827240E+00  0.068999
  3 P  1.88128850E+00  0.316424
  3 P  5.44249300E-01  0.744308

  4 S  1.68714400E-01  1.000000

  5 P  1.68714400E-01  1.000000

  6 D  8.00000000E-01  1.000000

  O (Oxygen)
  ----------
            Exponent  Coefficients 
       -------------- ---------------------------------------------------------
  1 S  5.48467170E+03  0.001831
  1 S  8.25234950E+02  0.013950
  1 S  1.88046960E+02  0.068445
  1 S  5.29645000E+01  0.232714
  1 S  1.68975700E+01  0.470193
  1 S  5.79963530E+00  0.358521

  2 S  1.55396160E+01 -0.110778
  2 S  3.59993360E+00 -0.148026
  2 S  1.01376180E+00  1.130767

  3 P  1.55396160E+01  0.070874
  3 P  3.59993360E+00  0.339753
  3 P  1.01376180E+00  0.727159

  4 S  2.70005800E-01  1.000000

  5 P  2.70005800E-01  1.000000

  6 D  8.00000000E-01  1.000000

  H (Hydrogen)
  ------------
            Exponent  Coefficients 
       -------------- ---------------------------------------------------------
  1 S  1.87311370E+01  0.033495
  1 S  2.82539370E+00  0.234727
  1 S  6.40121700E-01  0.813757

  2 S  1.61277800E-01  1.000000


 Summary of "ao basis" -> "ao basis" (cartesian)
 ------------------------------------------------------------------------------
       Tag                 Description            Shells   Functions and Types
 ---------------- ------------------------------  ------  ---------------------
 C                           6-31G*                  6       15   3s2p1d
 O                           6-31G*                  6       15   3s2p1d
 H                           6-31G*                  2        2   2s


 Summary of "ao basis" -> "ao basis" (cartesian)
 ------------------------------------------------------------------------------
       Tag                 Description            Shells   Functions and Types
 ---------------- ------------------------------  ------  ---------------------
 C                           6-31G*                  6       15   3s2p1d
 O                           6-31G*                  6       15   3s2p1d
 H                           6-31G*                  2        2   2s


  Caching 1-el integrals 
  itol2e modified to match energy
  convergence criterion.

            General Information
            -------------------
          SCF calculation type: DFT
          Wavefunction type:  closed shell.
          No. of atoms     :    42
          No. of electrons :   152
           Alpha electrons :    76
            Beta electrons :    76
          Charge           :     0
          Spin multiplicity:     1
          Use of symmetry is: off; symmetry adaption is: off
          Maximum number of iterations:  30
          AO basis - number of functions:   344
                     number of shells:   164
          Convergence on energy requested: 1.00D-07
          Convergence on density requested: 1.00D-05
          Convergence on gradient requested: 5.00D-04

              XC Information
              --------------
                         B3LYP Method XC Potential
                     Hartree-Fock (Exact) Exchange  0.200          
                        Slater Exchange Functional  0.800 local    
                    Becke 1988 Exchange Functional  0.720 non-local
              Lee-Yang-Parr Correlation Functional  0.810          
                  VWN I RPA Correlation Functional  0.190 local    

             Grid Information
             ----------------
          Grid used for XC integration:  fine      
          Radial quadrature: Mura-Knowles        
          Angular quadrature: Lebedev. 
          Tag              B.-S. Rad. Rad. Pts. Rad. Cut. Ang. Pts.
          ---              ---------- --------- --------- ---------
          C                   0.70       70          15.0       590
          O                   0.60       70          14.0       590
          H                   0.35       60          14.0       590
          Grid pruning is: on 
          Number of quadrature shells:  2720
          Spatial weights used:  Erf1

          Convergence Information
          -----------------------
          Convergence aids based upon iterative change in 
          total energy or number of iterations. 
          Levelshifting, if invoked, occurs when the 
          HOMO/LUMO gap drops below (HL_TOL): 1.00D-02
          DIIS, if invoked, will attempt to extrapolate 
          using up to (NFOCK): 10 stored Fock matrices.

                    Damping( 0%)  Levelshifting(0.5)       DIIS
                  --------------- ------------------- ---------------
          dE  on:    start            ASAP                start   
          dE off:    2 iters         30 iters            30 iters 


      Screening Tolerance Information
      -------------------------------
          Density screening/tol_rho: 1.00D-11
          AO Gaussian exp screening on grid/accAOfunc:  16
          CD Gaussian exp screening on grid/accCDfunc:  20
          XC Gaussian exp screening on grid/accXCfunc:  20
          Schwarz screening/accCoul: 1.00D-08


      Superposition of Atomic Density Guess
      -------------------------------------

 Sum of atomic energies:        -949.63668925

      Non-variational initial energy
      ------------------------------

 Total energy =    -962.384140
 1-e energy   =   -4972.795980
 2-e energy   =    2161.065037
 HOMO         =      -0.255742
 LUMO         =      -0.003810

   Time after variat. SCF:      7.0
   Time prior to 1st pass:      7.0

 Grid_pts file          = ./molecule.gridpts.0
 Record size in doubles =  12289        No. of grid_pts per rec  =   3070
 Max. records in memory =     97        Max. recs in file   =     21258


           Memory utilization after 1st SCF pass: 
           Heap Space remaining (MW):       11.89            11893136
          Stack Space remaining (MW):       13.10            13103364

   convergence    iter        energy       DeltaE   RMS-Dens  Diis-err    time
 ---------------- ----- ----------------- --------- --------- ---------  ------
 d= 0,ls=0.0,diis     1   -960.4551324211 -2.81D+03  9.47D-03  3.94D+00    49.6
 d= 0,ls=0.0,diis     2   -959.8732870417  5.82D-01  7.41D-03  9.87D+00    88.1
 d= 0,ls=0.0,diis     3   -960.7817040296 -9.08D-01  2.19D-03  8.20D-01   126.4
 d= 0,ls=0.0,diis     4   -960.8381310368 -5.64D-02  1.01D-03  2.46D-01   164.7
 d= 0,ls=0.0,diis     5   -960.8600928909 -2.20D-02  2.43D-04  1.18D-02   203.1
  Resetting Diis
 d= 0,ls=0.0,diis     6   -960.8610822461 -9.89D-04  8.99D-05  1.07D-03   246.0
 d= 0,ls=0.0,diis     7   -960.8611860935 -1.04D-04  5.44D-05  1.25D-04   289.1
 d= 0,ls=0.0,diis     8   -960.8611512369  3.49D-05  3.52D-05  5.10D-04   332.1
 d= 0,ls=0.0,diis     9   -960.8611978405 -4.66D-05  5.29D-06  4.51D-06   375.2
 d= 0,ls=0.0,diis    10   -960.8611983532 -5.13D-07  1.09D-06  2.16D-07   418.1
 d= 0,ls=0.0,diis    11   -960.8611983745 -2.13D-08  3.59D-07  2.16D-08   461.1


         Total DFT energy =     -960.861198374503
      One electron energy =    -4985.267341976827
           Coulomb energy =     2307.704598435797
    Exchange-Corr. energy =     -132.645257287629
 Nuclear repulsion energy =     1849.346802454156

 Numeric. integr. density =      152.000009447036

     Total iterative time =    454.1s


                       DFT Final Molecular Orbital Analysis
                       ------------------------------------

 Vector   20  Occ=2.000000D+00  E=-1.018180D+01
              MO Center= -4.9D-01,  3.8D+00,  3.2D-01, r^2= 2.8D-02
   Bfn.  Coefficient  Atom+Function         Bfn.  Coefficient  Atom+Function  
  ----- ------------  ---------------      ----- ------------  ---------------
   241      0.992935  17 C  s         

 Vector   21  Occ=2.000000D+00  E=-1.141250D+00
              MO Center= -7.9D-01, -9.6D-01,  8.0D-01, r^2= 1.9D+00
   Bfn.  Coefficient  Atom+Function         Bfn.  Coefficient  Atom+Function  
  ----- ------------  ---------------      ----- ------------  ---------------
   272      0.278962  19 O  s               287      0.277319  20 O  s         
   276      0.263029  19 O  s               291      0.254990  20 O  s         
   201      0.167599  14 O  s         

 Vector   22  Occ=2.000000D+00  E=-1.100078D+00
              MO Center= -1.6D+00,  6.6D-01, -6.0D-01, r^2= 2.5D+00
   Bfn.  Coefficient  Atom+Function         Bfn.  Coefficient  Atom+Function  
  ----- ------------  ---------------      ----- ------------  ---------------
    21      0.383971   2 O  s                17      0.352824   2 O  s         
    32      0.178885   3 C  s                16     -0.163739   2 O  s         

 Vector   23  Occ=2.000000D+00  E=-1.053538D+00
              MO Center= -1.4D+00, -7.3D-01, -4.6D-01, r^2= 3.1D+00
   Bfn.  Coefficient  Atom+Function         Bfn.  Coefficient  Atom+Function  
  ----- ------------  ---------------      ----- ------------  ---------------
   201      0.411736  14 O  s               197      0.370577  14 O  s         
   196     -0.171788  14 O  s               291     -0.157536  20 O  s         

 Vector   24  Occ=2.000000D+00  E=-1.000203D+00
              MO Center= -2.3D+00,  1.8D+00, -5.3D-01, r^2= 2.5D+00
   Bfn.  Coefficient  Atom+Function         Bfn.  Coefficient  Atom+Function  
  ----- ------------  ---------------      ----- ------------  ---------------
   231      0.387186  16 O  s               227      0.368229  16 O  s         
    21     -0.248834   2 O  s                17     -0.205320   2 O  s         
   226     -0.171871  16 O  s                34      0.152768   3 C  py        
    33     -0.150726   3 C  px        

 Vector   25  Occ=2.000000D+00  E=-9.482128D-01
              MO Center= -6.2D-01, -8.6D-01,  8.4D-01, r^2= 2.6D+00
   Bfn.  Coefficient  Atom+Function         Bfn.  Coefficient  Atom+Function  
  ----- ------------  ---------------      ----- ------------  ---------------
   276      0.346388  19 O  s               291     -0.300857  20 O  s         
   272      0.299148  19 O  s               287     -0.253244  20 O  s         
    77     -0.163316   6 C  s         

 Vector   26  Occ=2.000000D+00  E=-8.604401D-01
              MO Center=  1.2D+00,  1.1D-01,  1.8D-01, r^2= 4.9D+00
   Bfn.  Coefficient  Atom+Function         Bfn.  Coefficient  Atom+Function  
  ----- ------------  ---------------      ----- ------------  ---------------
   291     -0.161162  20 O  s                62      0.156276   5 C  s         
   137      0.154413  10 C  s         

 Vector   27  Occ=2.000000D+00  E=-8.208718D-01
              MO Center=  5.0D-01,  7.9D-01,  8.6D-02, r^2= 6.3D+00
   Bfn.  Coefficient  Atom+Function         Bfn.  Coefficient  Atom+Function  
  ----- ------------  ---------------      ----- ------------  ---------------
    47      0.206432   4 C  s                62      0.172354   5 C  s         
    51      0.170676   4 C  s         

 Vector   28  Occ=2.000000D+00  E=-7.999562D-01
              MO Center=  1.0D+00, -9.7D-01, -1.1D-02, r^2= 7.4D+00
   Bfn.  Coefficient  Atom+Function         Bfn.  Coefficient  Atom+Function  
  ----- ------------  ---------------      ----- ------------  ---------------
   167      0.193132  12 C  s               107     -0.160428   8 C  s         

 Vector   29  Occ=2.000000D+00  E=-7.723706D-01
              MO Center= -4.6D-01, -7.7D-01, -1.4D-01, r^2= 6.0D+00
   Bfn.  Coefficient  Atom+Function         Bfn.  Coefficient  Atom+Function  
  ----- ------------  ---------------      ----- ------------  ---------------
     2      0.222300   1 C  s               291     -0.209500  20 O  s         
   276      0.179516  19 O  s                 6      0.163444   1 C  s         

 Vector   30  Occ=2.000000D+00  E=-7.581601D-01
              MO Center=  3.2D-01,  1.1D+00,  1.2D-01, r^2= 8.3D+00
   Bfn.  Coefficient  Atom+Function         Bfn.  Coefficient  Atom+Function  
  ----- ------------  ---------------      ----- ------------  ---------------
   242      0.173111  17 C  s                47      0.169264   4 C  s         
    51      0.155880   4 C  s               246      0.153313  17 C  s         

 Vector   31  Occ=2.000000D+00  E=-7.360574D-01
              MO Center=  5.7D-01, -9.4D-01,  3.8D-02, r^2= 9.1D+00
   Bfn.  Coefficient  Atom+Function         Bfn.  Coefficient  Atom+Function  
  ----- ------------  ---------------      ----- ------------  ---------------
   212      0.182394  15 C  s               216      0.163951  15 C  s         
    92     -0.160913   7 C  s         

 Vector   32  Occ=2.000000D+00  E=-7.073100D-01
              MO Center=  1.7D-01, -4.0D-01, -4.0D-01, r^2= 7.6D+00
   Bfn.  Coefficient  Atom+Function         Bfn.  Coefficient  Atom+Function  
  ----- ------------  ---------------      ----- ------------  ---------------
     2      0.181720   1 C  s               137     -0.177682  10 C  s         
    19     -0.174741   2 O  py              141     -0.156651  10 C  s         
   167      0.155187  12 C  s                 6      0.153594   1 C  s         

 Vector   33  Occ=2.000000D+00  E=-6.955546D-01
              MO Center=  6.3D-01,  2.7D-01, -2.7D-01, r^2= 1.1D+01
   Bfn.  Coefficient  Atom+Function         Bfn.  Coefficient  Atom+Function  
  ----- ------------  ---------------      ----- ------------  ---------------
   257      0.195613  18 C  s               261      0.185252  18 C  s         
   242     -0.172249  17 C  s               246     -0.164594  17 C  s         
   212     -0.156267  15 C  s               216     -0.150934  15 C  s         

 Vector   34  Occ=2.000000D+00  E=-6.647509D-01
              MO Center=  4.3D-01, -6.6D-01,  1.5D-01, r^2= 9.1D+00
   Bfn.  Coefficient  Atom+Function         Bfn.  Coefficient  Atom+Function  
  ----- ------------  ---------------      ----- ------------  ---------------
   212     -0.153302  15 C  s         

 Vector   35  Occ=2.000000D+00  E=-6.493534D-01
              MO Center= -1.6D-01,  1.5D+00,  1.4D-01, r^2= 9.2D+00
   Bfn.  Coefficient  Atom+Function         Bfn.  Coefficient  Atom+Function  
  ----- ------------  ---------------      ----- ------------  ---------------
   242      0.216401  17 C  s               246      0.214794  17 C  s         

 Vector   36  Occ=2.000000D+00  E=-6.216550D-01
              MO Center=  7.8D-01, -1.6D-01, -2.1D-01, r^2= 7.5D+00
   Bfn.  Coefficient  Atom+Function         Bfn.  Coefficient  Atom+Function  
  ----- ------------  ---------------      ----- ------------  ---------------
   126     -0.155122   9 C  s         

 Vector   37  Occ=2.000000D+00  E=-6.001133D-01
              MO Center=  5.5D-01,  6.0D-01,  2.1D-01, r^2= 7.3D+00
   Bfn.  Coefficient  Atom+Function         Bfn.  Coefficient  Atom+Function  
  ----- ------------  ---------------      ----- ------------  ---------------
    66      0.136373   5 C  s                92     -0.131677   7 C  s         
    96     -0.132120   7 C  s                65     -0.123506   5 C  pz        

 Vector   38  Occ=2.000000D+00  E=-5.899133D-01
              MO Center= -5.4D-01, -1.1D+00, -8.5D-02, r^2= 6.1D+00
   Bfn.  Coefficient  Atom+Function         Bfn.  Coefficient  Atom+Function  
  ----- ------------  ---------------      ----- ------------  ---------------
    19      0.182095   2 O  py        

 Vector   39  Occ=2.000000D+00  E=-5.687580D-01
              MO Center= -7.3D-01, -8.0D-01, -1.5D-01, r^2= 5.3D+00
   Bfn.  Coefficient  Atom+Function         Bfn.  Coefficient  Atom+Function  
  ----- ------------  ---------------      ----- ------------  ---------------
   199      0.258985  14 O  py              185      0.188884  13 C  pz        
     4     -0.173638   1 C  py              274     -0.174418  19 O  py        

 Vector   40  Occ=2.000000D+00  E=-5.555553D-01
              MO Center=  1.4D+00,  2.4D-01, -5.3D-02, r^2= 6.4D+00
   Bfn.  Coefficient  Atom+Function         Bfn.  Coefficient  Atom+Function  
  ----- ------------  ---------------      ----- ------------  ---------------
   126      0.173757   9 C  s               122      0.171323   9 C  s         

 Vector   41  Occ=2.000000D+00  E=-5.249034D-01
              MO Center=  6.3D-02, -5.3D-02,  4.6D-02, r^2= 7.2D+00
   Bfn.  Coefficient  Atom+Function         Bfn.  Coefficient  Atom+Function  
  ----- ------------  ---------------      ----- ------------  ---------------
    64      0.190382   5 C  py              276     -0.155524  19 O  s         

 Vector   42  Occ=2.000000D+00  E=-5.195772D-01
              MO Center= -3.3D-01, -4.5D-01, -2.8D-01, r^2= 5.3D+00
   Bfn.  Coefficient  Atom+Function         Bfn.  Coefficient  Atom+Function  
  ----- ------------  ---------------      ----- ------------  ---------------
     5      0.256123   1 C  pz        

 Vector   43  Occ=2.000000D+00  E=-5.102648D-01
              MO Center= -5.2D-01,  1.2D+00,  2.3D-01, r^2= 6.8D+00
   Bfn.  Coefficient  Atom+Function         Bfn.  Coefficient  Atom+Function  
  ----- ------------  ---------------      ----- ------------  ---------------
    50      0.229752   4 C  pz        

 Vector   44  Occ=2.000000D+00  E=-4.947045D-01
              MO Center=  1.2D+00,  2.1D-02,  1.0D-02, r^2= 7.0D+00
   Bfn.  Coefficient  Atom+Function         Bfn.  Coefficient  Atom+Function  
  ----- ------------  ---------------      ----- ------------  ---------------
    63      0.137235   5 C  px              110     -0.126686   8 C  pz        
    95     -0.125245   7 C  pz              140     -0.123744  10 C  pz        

 Vector   45  Occ=2.000000D+00  E=-4.821984D-01
              MO Center= -5.8D-02, -1.3D-01,  2.7D-01, r^2= 8.1D+00
   Bfn.  Coefficient  Atom+Function         Bfn.  Coefficient  Atom+Function  
  ----- ------------  ---------------      ----- ------------  ---------------
   288      0.206846  20 O  px              291     -0.166091  20 O  s         

 Vector   46  Occ=2.000000D+00  E=-4.686759D-01
              MO Center= -1.6D-01, -1.2D+00, -1.8D-01, r^2= 7.8D+00
   Bfn.  Coefficient  Atom+Function         Bfn.  Coefficient  Atom+Function  
  ----- ------------  ---------------      ----- ------------  ---------------
   168      0.182091  12 C  px              183     -0.153469  13 C  px        

 Vector   47  Occ=2.000000D+00  E=-4.622123D-01
              MO Center=  1.3D+00,  2.4D-01,  4.2D-01, r^2= 8.0D+00
   Bfn.  Coefficient  Atom+Function         Bfn.  Coefficient  Atom+Function  
  ----- ------------  ---------------      ----- ------------  ---------------
    94      0.212694   7 C  py              109      0.161574   8 C  py        

 Vector   48  Occ=2.000000D+00  E=-4.575325D-01
              MO Center=  4.5D-01, -1.4D-01, -1.3D-01, r^2= 9.9D+00
   Bfn.  Coefficient  Atom+Function         Bfn.  Coefficient  Atom+Function  
  ----- ------------  ---------------      ----- ------------  ---------------
   169      0.154551  12 C  py        

 Vector   49  Occ=2.000000D+00  E=-4.418239D-01
              MO Center= -4.6D-01,  8.4D-01, -4.5D-01, r^2= 1.1D+01
   Bfn.  Coefficient  Atom+Function         Bfn.  Coefficient  Atom+Function  
  ----- ------------  ---------------      ----- ------------  ---------------
   231      0.273507  16 O  s               228     -0.219450  16 O  px        
   229      0.181042  16 O  py               33      0.176538   3 C  px        

 Vector   50  Occ=2.000000D+00  E=-4.363678D-01
              MO Center=  6.7D-01, -9.0D-01, -2.0D-01, r^2= 9.5D+00
   Bfn.  Coefficient  Atom+Function         Bfn.  Coefficient  Atom+Function  
  ----- ------------  ---------------      ----- ------------  ---------------
   170      0.199496  12 C  pz              153      0.160328  11 C  px        
   273      0.152021  19 O  px        

 Vector   51  Occ=2.000000D+00  E=-4.332925D-01
              MO Center=  4.1D-01, -8.8D-01,  9.1D-02, r^2= 7.9D+00
   Bfn.  Coefficient  Atom+Function         Bfn.  Coefficient  Atom+Function  
  ----- ------------  ---------------      ----- ------------  ---------------
   140      0.157019  10 C  pz              290     -0.154073  20 O  pz        

 Vector   52  Occ=2.000000D+00  E=-4.252527D-01
              MO Center=  2.3D-01, -5.8D-01,  3.2D-02, r^2= 1.1D+01
   Bfn.  Coefficient  Atom+Function         Bfn.  Coefficient  Atom+Function  
  ----- ------------  ---------------      ----- ------------  ---------------
   213      0.218928  15 C  px              184     -0.177042  13 C  py        

 Vector   53  Occ=2.000000D+00  E=-4.217640D-01
              MO Center= -4.4D-01,  1.3D+00, -3.9D-01, r^2= 1.1D+01
   Bfn.  Coefficient  Atom+Function         Bfn.  Coefficient  Atom+Function  
  ----- ------------  ---------------      ----- ------------  ---------------
   228      0.220800  16 O  px              231     -0.218287  16 O  s         
   229     -0.211894  16 O  py               33     -0.182175   3 C  px        
   258     -0.165089  18 C  px              243      0.152698  17 C  px        

 Vector   54  Occ=2.000000D+00  E=-4.126517D-01
              MO Center= -7.4D-01, -7.6D-02, -4.9D-02, r^2= 9.1D+00
   Bfn.  Coefficient  Atom+Function         Bfn.  Coefficient  Atom+Function  
  ----- ------------  ---------------      ----- ------------  ---------------
    20      0.196619   2 O  pz              228     -0.187716  16 O  px        
    34     -0.169018   3 C  py        

 Vector   55  Occ=2.000000D+00  E=-4.085733D-01
              MO Center= -6.9D-02, -2.8D-01,  3.3D-01, r^2= 1.0D+01
   Bfn.  Coefficient  Atom+Function         Bfn.  Coefficient  Atom+Function  
  ----- ------------  ---------------      ----- ------------  ---------------
   275      0.211826  19 O  pz              215      0.192861  15 C  pz        
    65     -0.165313   5 C  pz        

 Vector   56  Occ=2.000000D+00  E=-4.033064D-01
              MO Center= -1.0D+00, -1.0D+00,  2.8D-01, r^2= 1.2D+01
   Bfn.  Coefficient  Atom+Function         Bfn.  Coefficient  Atom+Function  
  ----- ------------  ---------------      ----- ------------  ---------------
   215      0.276299  15 C  pz              331      0.182050  36 H  s         
   243      0.178843  17 C  px              332      0.150674  36 H  s         

 Vector   57  Occ=2.000000D+00  E=-4.014216D-01
              MO Center=  5.7D-01,  6.9D-01,  3.6D-02, r^2= 1.1D+01
   Bfn.  Coefficient  Atom+Function         Bfn.  Coefficient  Atom+Function  
  ----- ------------  ---------------      ----- ------------  ---------------
   259      0.195909  18 C  py              275     -0.169462  19 O  pz        
   245      0.161298  17 C  pz               95      0.156370   7 C  pz        

 Vector   58  Occ=2.000000D+00  E=-3.930666D-01
              MO Center= -3.1D-01,  1.5D+00, -2.6D-01, r^2= 9.6D+00
   Bfn.  Coefficient  Atom+Function         Bfn.  Coefficient  Atom+Function  
  ----- ------------  ---------------      ----- ------------  ---------------
   245      0.239998  17 C  pz               18      0.227144   2 O  px        
   335      0.150303  38 H  s         

 Vector   59  Occ=2.000000D+00  E=-3.874673D-01
              MO Center=  3.6D-01,  3.7D-01, -7.2D-02, r^2= 1.2D+01
   Bfn.  Coefficient  Atom+Function         Bfn.  Coefficient  Atom+Function  
  ----- ------------  ---------------      ----- ------------  ---------------
   258      0.203851  18 C  px              214     -0.183777  15 C  py        
    93      0.170242   7 C  px              243      0.150250  17 C  px        

 Vector   60  Occ=2.000000D+00  E=-3.839183D-01
              MO Center= -4.5D-01, -7.6D-01,  2.3D-01, r^2= 8.8D+00
   Bfn.  Coefficient  Atom+Function         Bfn.  Coefficient  Atom+Function  
  ----- ------------  ---------------      ----- ------------  ---------------
   290      0.240840  20 O  pz              198      0.170945  14 O  px        
   199      0.171282  14 O  py              294      0.151988  20 O  pz        

 Vector   61  Occ=2.000000D+00  E=-3.763711D-01
              MO Center= -2.5D-01, -1.1D+00,  3.0D-01, r^2= 9.2D+00
   Bfn.  Coefficient  Atom+Function         Bfn.  Coefficient  Atom+Function  
  ----- ------------  ---------------      ----- ------------  ---------------
   214      0.189093  15 C  py              200     -0.175058  14 O  pz        
    93      0.169456   7 C  px              289     -0.160107  20 O  py        

 Vector   62  Occ=2.000000D+00  E=-3.706174D-01
              MO Center=  9.6D-01, -1.2D-01, -1.1D-01, r^2= 8.8D+00
   Bfn.  Coefficient  Atom+Function         Bfn.  Coefficient  Atom+Function  
  ----- ------------  ---------------      ----- ------------  ---------------
   169      0.179770  12 C  py               94      0.174260   7 C  py        
   125      0.156642   9 C  pz              260     -0.154361  18 C  pz        

 Vector   63  Occ=2.000000D+00  E=-3.675650D-01
              MO Center=  9.1D-01, -1.2D+00, -2.8D-01, r^2= 9.4D+00
   Bfn.  Coefficient  Atom+Function         Bfn.  Coefficient  Atom+Function  
  ----- ------------  ---------------      ----- ------------  ---------------
   125      0.173641   9 C  pz              259      0.169858  18 C  py        
   170      0.161569  12 C  pz              155     -0.159319  11 C  pz        
   213     -0.157306  15 C  px        

 Vector   64  Occ=2.000000D+00  E=-3.605303D-01
              MO Center= -2.2D-01,  7.9D-01,  1.1D-01, r^2= 8.8D+00
   Bfn.  Coefficient  Atom+Function         Bfn.  Coefficient  Atom+Function  
  ----- ------------  ---------------      ----- ------------  ---------------
    20      0.211818   2 O  pz               49      0.178341   4 C  py        
   198     -0.168329  14 O  px              275     -0.166109  19 O  pz        
   243     -0.164134  17 C  px              244     -0.164693  17 C  py        

 Vector   65  Occ=2.000000D+00  E=-3.584653D-01
              MO Center=  5.8D-02,  3.6D-01,  1.5D-02, r^2= 9.4D+00
   Bfn.  Coefficient  Atom+Function         Bfn.  Coefficient  Atom+Function  
  ----- ------------  ---------------      ----- ------------  ---------------
    49      0.206404   4 C  py              244     -0.194602  17 C  py        
   200     -0.177925  14 O  pz        

 Vector   66  Occ=2.000000D+00  E=-3.508937D-01
              MO Center= -2.8D-01,  1.3D+00,  1.1D-01, r^2= 8.2D+00
   Bfn.  Coefficient  Atom+Function         Bfn.  Coefficient  Atom+Function  
  ----- ------------  ---------------      ----- ------------  ---------------
    50      0.214254   4 C  pz              303      0.164231  22 H  s         
    18      0.158520   2 O  px              304      0.154920  22 H  s         
   245     -0.151421  17 C  pz        

 Vector   67  Occ=2.000000D+00  E=-3.422119D-01
              MO Center=  7.2D-01,  4.5D-01, -5.7D-02, r^2= 9.5D+00
   Bfn.  Coefficient  Atom+Function         Bfn.  Coefficient  Atom+Function  
  ----- ------------  ---------------      ----- ------------  ---------------
    18      0.161198   2 O  px        

 Vector   68  Occ=2.000000D+00  E=-3.387388D-01
              MO Center=  8.7D-01,  1.9D-01,  1.7D-01, r^2= 8.4D+00
   Bfn.  Coefficient  Atom+Function         Bfn.  Coefficient  Atom+Function  
  ----- ------------  ---------------      ----- ------------  ---------------
   110      0.189738   8 C  pz              288      0.171956  20 O  px        
    95     -0.159485   7 C  pz        

 Vector   69  Occ=2.000000D+00  E=-3.253561D-01
              MO Center=  4.4D-01, -7.4D-01,  2.3D-02, r^2= 7.6D+00
   Bfn.  Coefficient  Atom+Function         Bfn.  Coefficient  Atom+Function  
  ----- ------------  ---------------      ----- ------------  ---------------
   290      0.203832  20 O  pz              198     -0.178045  14 O  px        
   273      0.154525  19 O  px               18     -0.152189   2 O  px        

 Vector   70  Occ=2.000000D+00  E=-3.167800D-01
              MO Center=  1.6D+00, -7.0D-02,  1.3D-01, r^2= 6.6D+00
   Bfn.  Coefficient  Atom+Function         Bfn.  Coefficient  Atom+Function  
  ----- ------------  ---------------      ----- ------------  ---------------
   260      0.194113  18 C  pz              125     -0.172995   9 C  pz        
   140      0.169391  10 C  pz               95     -0.150427   7 C  pz        

 Vector   71  Occ=2.000000D+00  E=-3.124808D-01
              MO Center=  7.0D-01,  1.7D-01,  7.7D-02, r^2= 8.2D+00
   Bfn.  Coefficient  Atom+Function         Bfn.  Coefficient  Atom+Function  
  ----- ------------  ---------------      ----- ------------  ---------------
   273      0.194102  19 O  px              138      0.185394  10 C  px        
   123     -0.174150   9 C  px               93     -0.155431   7 C  px        
   108      0.150101   8 C  px        

 Vector   72  Occ=2.000000D+00  E=-3.062858D-01
              MO Center=  9.5D-01,  3.0D-01,  7.0D-02, r^2= 7.2D+00
   Bfn.  Coefficient  Atom+Function         Bfn.  Coefficient  Atom+Function  
  ----- ------------  ---------------      ----- ------------  ---------------
   124     -0.209414   9 C  py              109      0.199837   8 C  py        
   139      0.190563  10 C  py               79     -0.187077   6 C  py        
   154     -0.183786  11 C  py               64      0.174999   5 C  py        

 Vector   73  Occ=2.000000D+00  E=-2.947413D-01
              MO Center= -2.0D+00,  1.6D+00, -6.8D-01, r^2= 3.5D+00
   Bfn.  Coefficient  Atom+Function         Bfn.  Coefficient  Atom+Function  
  ----- ------------  ---------------      ----- ------------  ---------------
   230      0.362916  16 O  pz               20     -0.288700   2 O  pz        
   234      0.252223  16 O  pz               18      0.216238   2 O  px        
    24     -0.211009   2 O  pz              229     -0.208266  16 O  py        
    19      0.202003   2 O  py               23      0.159438   2 O  py        
    22      0.155250   2 O  px        

 Vector   74  Occ=2.000000D+00  E=-2.870700D-01
              MO Center= -1.0D+00, -1.1D+00, -1.5D-01, r^2= 5.0D+00
   Bfn.  Coefficient  Atom+Function         Bfn.  Coefficient  Atom+Function  
  ----- ------------  ---------------      ----- ------------  ---------------
   200      0.272729  14 O  pz              198     -0.246199  14 O  px        
   275      0.209522  19 O  pz               21     -0.199242   2 O  s         
   204      0.191533  14 O  pz              290     -0.180509  20 O  pz        
   168     -0.177257  12 C  px              202     -0.173593  14 O  px        
   199      0.167692  14 O  py                5     -0.151138   1 C  pz        

 Vector   75  Occ=2.000000D+00  E=-2.560889D-01
              MO Center= -1.9D+00,  1.1D+00, -7.4D-02, r^2= 6.7D+00
   Bfn.  Coefficient  Atom+Function         Bfn.  Coefficient  Atom+Function  
  ----- ------------  ---------------      ----- ------------  ---------------
   229      0.311515  16 O  py              230      0.289955  16 O  pz        
   273     -0.242400  19 O  px              228      0.225525  16 O  px        
   233      0.210451  16 O  py               51     -0.203862   4 C  s         
   234      0.200185  16 O  pz              277     -0.172466  19 O  px        
   288      0.169309  20 O  px              232      0.158216  16 O  px        

 Vector   76  Occ=2.000000D+00  E=-2.500929D-01
              MO Center= -9.4D-01, -2.4D-01,  6.4D-01, r^2= 5.7D+00
   Bfn.  Coefficient  Atom+Function         Bfn.  Coefficient  Atom+Function  
  ----- ------------  ---------------      ----- ------------  ---------------
   273      0.374168  19 O  px              288     -0.338377  20 O  px        
   277      0.270647  19 O  px              292     -0.239769  20 O  px        
   290     -0.168351  20 O  pz              230      0.162625  16 O  pz        
   229      0.157196  16 O  py        

 Vector   77  Occ=0.000000D+00  E=-7.126131D-03
              MO Center= -6.6D-01, -8.4D-01,  1.0D+00, r^2= 3.3D+00
   Bfn.  Coefficient  Atom+Function         Bfn.  Coefficient  Atom+Function  
  ----- ------------  ---------------      ----- ------------  ---------------
   291     -0.541729  20 O  s               276      0.493684  19 O  s         
   289      0.448700  20 O  py              293      0.431543  20 O  py        
   274      0.427910  19 O  py              278      0.392473  19 O  py        
   201     -0.311692  14 O  s                66     -0.290354   5 C  s         
   306      0.272098  23 H  s               189     -0.268920  13 C  pz        

 Vector   78  Occ=0.000000D+00  E= 9.246902D-03
              MO Center= -1.8D+00,  2.0D+00, -2.9D-01, r^2= 3.0D+00
   Bfn.  Coefficient  Atom+Function         Bfn.  Coefficient  Atom+Function  
  ----- ------------  ---------------      ----- ------------  ---------------
   246      0.488327  17 C  s                35      0.403050   3 C  pz        
   304     -0.391783  22 H  s                39      0.331939   3 C  pz        
   234     -0.287384  16 O  pz              230     -0.284942  16 O  pz        
    34     -0.262078   3 C  py               38     -0.225254   3 C  py        
    53     -0.218707   4 C  py               33     -0.211157   3 C  px        

 Vector   79  Occ=0.000000D+00  E= 5.931046D-02
              MO Center=  2.2D+00, -7.8D-01, -3.6D-01, r^2= 8.2D+00
   Bfn.  Coefficient  Atom+Function         Bfn.  Coefficient  Atom+Function  
  ----- ------------  ---------------      ----- ------------  ---------------
   156      0.801930  11 C  s               261      0.756267  18 C  s         
   316     -0.731152  28 H  s               320     -0.625390  30 H  s         
   126      0.609989   9 C  s               318     -0.568636  29 H  s         
   111      0.529057   8 C  s               312     -0.512085  26 H  s         
   141      0.482737  10 C  s               344     -0.454352  42 H  s         

 Vector   80  Occ=0.000000D+00  E= 7.040278D-02
              MO Center=  1.0D+00,  2.2D-01, -7.6D-01, r^2= 8.0D+00
   Bfn.  Coefficient  Atom+Function         Bfn.  Coefficient  Atom+Function  
  ----- ------------  ---------------      ----- ------------  ---------------
   261      0.862890  18 C  s               306     -0.738438  23 H  s         
   302     -0.721794  21 H  s               340     -0.713728  40 H  s         
    66      0.492405   5 C  s               318      0.476244  29 H  s         
     6      0.417495   1 C  s               141     -0.409417  10 C  s         
     9     -0.399553   1 C  pz              324      0.342073  32 H  s         

 Vector   81  Occ=0.000000D+00  E= 8.138792D-02
              MO Center=  4.5D-01, -1.6D+00, -1.3D-01, r^2= 9.3D+00
   Bfn.  Coefficient  Atom+Function         Bfn.  Coefficient  Atom+Function  
  ----- ------------  ---------------      ----- ------------  ---------------
   171      0.839417  12 C  s               326     -0.676407  33 H  s         
   126     -0.663154   9 C  s               156      0.641802  11 C  s         
   324     -0.510857  32 H  s               322     -0.468560  31 H  s         
   201      0.444538  14 O  s                66     -0.433027   5 C  s         
   216      0.430593  15 C  s               332     -0.426958  36 H  s         

 Vector   82  Occ=0.000000D+00  E= 8.594732D-02
              MO Center=  1.2D+00,  1.5D+00,  3.5D-01, r^2= 9.6D+00
   Bfn.  Coefficient  Atom+Function         Bfn.  Coefficient  Atom+Function  
  ----- ------------  ---------------      ----- ------------  ---------------
    96      1.026298   7 C  s               310     -0.947989  25 H  s         
   246      0.748783  17 C  s               314     -0.685516  27 H  s         
   156     -0.667734  11 C  s               111      0.517124   8 C  s         
   336     -0.494662  38 H  s                 6     -0.464380   1 C  s         
   261     -0.423139  18 C  s               322      0.415134  31 H  s         

 Vector   83  Occ=0.000000D+00  E= 1.070611D-01
              MO Center=  7.9D-01, -1.1D+00, -1.8D-01, r^2= 1.2D+01
   Bfn.  Coefficient  Atom+Function         Bfn.  Coefficient  Atom+Function  
  ----- ------------  ---------------      ----- ------------  ---------------
   324      0.912274  32 H  s               111      0.651458   8 C  s         
   322     -0.617967  31 H  s                66     -0.606802   5 C  s         
   306      0.596845  23 H  s               332      0.563865  36 H  s         
   171     -0.537990  12 C  s               216     -0.518009  15 C  s         
   174     -0.458255  12 C  pz              320      0.448463  30 H  s         

 Vector   84  Occ=0.000000D+00  E= 1.077147D-01
              MO Center=  6.7D-01,  3.3D-01,  2.0D-02, r^2= 9.4D+00
   Bfn.  Coefficient  Atom+Function         Bfn.  Coefficient  Atom+Function  
  ----- ------------  ---------------      ----- ------------  ---------------
    21      0.678517   2 O  s               312     -0.614973  26 H  s         
   308     -0.496674  24 H  s                 7      0.478050   1 C  px        
   314      0.440923  27 H  s               141     -0.414182  10 C  s         
    36     -0.372128   3 C  s               310      0.373217  25 H  s         
   114      0.341446   8 C  pz              316     -0.338002  28 H  s         

 Vector   85  Occ=0.000000D+00  E= 1.167443D-01
              MO Center=  3.8D-01, -8.0D-01, -2.8D-01, r^2= 1.2D+01
   Bfn.  Coefficient  Atom+Function         Bfn.  Coefficient  Atom+Function  
  ----- ------------  ---------------      ----- ------------  ---------------
   216      1.004228  15 C  s               344      0.614161  42 H  s         
   171      0.566240  12 C  s               306      0.554385  23 H  s         
   328     -0.553490  34 H  s               326     -0.508478  33 H  s         
   330     -0.506315  35 H  s               342     -0.429183  41 H  s         
   263      0.417174  18 C  py              320      0.391425  30 H  s         

 Vector   86  Occ=0.000000D+00  E= 1.201085D-01
              MO Center=  9.9D-01,  2.9D-01, -2.5D-01, r^2= 1.3D+01
   Bfn.  Coefficient  Atom+Function         Bfn.  Coefficient  Atom+Function  
  ----- ------------  ---------------      ----- ------------  ---------------
    96      0.829352   7 C  s               342      0.808571  41 H  s         
   314      0.710234  27 H  s               246      0.612482  17 C  s         
   111     -0.559654   8 C  s               261     -0.548166  18 C  s         
   308     -0.491677  24 H  s               113     -0.471244   8 C  py        
   262     -0.436895  18 C  px               21     -0.396964   2 O  s         

 Vector   87  Occ=0.000000D+00  E= 1.204034D-01
              MO Center= -2.1D-01, -2.1D-01,  5.0D-01, r^2= 1.5D+01
   Bfn.  Coefficient  Atom+Function         Bfn.  Coefficient  Atom+Function  
  ----- ------------  ---------------      ----- ------------  ---------------
   216      1.097577  15 C  s               156     -0.937508  11 C  s         
   111      0.880977   8 C  s               246     -0.863768  17 C  s         
   332     -0.663664  36 H  s                51     -0.649239   4 C  s         
   328     -0.631814  34 H  s               304      0.619292  22 H  s         
   336      0.526325  38 H  s               312     -0.500974  26 H  s         

 Vector   88  Occ=0.000000D+00  E= 1.272701D-01
              MO Center= -1.3D-02, -1.2D+00, -4.3D-01, r^2= 1.1D+01
   Bfn.  Coefficient  Atom+Function         Bfn.  Coefficient  Atom+Function  
  ----- ------------  ---------------      ----- ------------  ---------------
   302      0.839202  21 H  s               326     -0.769433  33 H  s         
    96     -0.694428   7 C  s               330     -0.693155  35 H  s         
     6     -0.586225   1 C  s               174     -0.567548  12 C  pz        
   308      0.533678  24 H  s               316     -0.425832  28 H  s         
     7     -0.396595   1 C  px              217     -0.373218  15 C  px        

 Vector   89  Occ=0.000000D+00  E= 1.330823D-01
              MO Center=  9.0D-01, -4.2D-01,  4.7D-02, r^2= 1.2D+01
   Bfn.  Coefficient  Atom+Function         Bfn.  Coefficient  Atom+Function  
  ----- ------------  ---------------      ----- ------------  ---------------
   246      0.768446  17 C  s               318      0.696909  29 H  s         
   344     -0.655822  42 H  s               316     -0.603652  28 H  s         
   308      0.572424  24 H  s               141     -0.493740  10 C  s         
   156      0.491231  11 C  s               322     -0.488958  31 H  s         
   336     -0.470999  38 H  s               263     -0.398521  18 C  py        

 Vector   90  Occ=0.000000D+00  E= 1.372244D-01
              MO Center=  5.5D-01, -1.4D-01, -4.9D-01, r^2= 1.2D+01
   Bfn.  Coefficient  Atom+Function         Bfn.  Coefficient  Atom+Function  
  ----- ------------  ---------------      ----- ------------  ---------------
   320      0.777712  30 H  s               246      0.694167  17 C  s         
   344     -0.645562  42 H  s               261      0.633474  18 C  s         
    81     -0.576883   6 C  s               338     -0.578447  39 H  s         
   302      0.562357  21 H  s               157     -0.548517  11 C  px        
   334     -0.524475  37 H  s               332     -0.504725  36 H  s         

 Vector   91  Occ=0.000000D+00  E= 1.482249D-01
              MO Center=  4.1D-01,  9.8D-01, -1.6D-01, r^2= 1.4D+01
   Bfn.  Coefficient  Atom+Function         Bfn.  Coefficient  Atom+Function  
  ----- ------------  ---------------      ----- ------------  ---------------
   261      1.196495  18 C  s               338      0.880232  39 H  s         
   111     -0.830634   8 C  s               304     -0.701534  22 H  s         
   216      0.652636  15 C  s               246     -0.643448  17 C  s         
   249      0.547059  17 C  pz              336     -0.538349  38 H  s         
   332     -0.534282  36 H  s               344     -0.533382  42 H  s         

 Vector   92  Occ=0.000000D+00  E= 1.497451D-01
              MO Center=  2.2D-01,  6.3D-01, -1.3D-02, r^2= 1.4D+01
   Bfn.  Coefficient  Atom+Function         Bfn.  Coefficient  Atom+Function  
  ----- ------------  ---------------      ----- ------------  ---------------
    51      0.909667   4 C  s               338     -0.843244  39 H  s         
   328     -0.811719  34 H  s               342     -0.727665  41 H  s         
   310      0.650360  25 H  s               249     -0.616076  17 C  pz        
   304     -0.565686  22 H  s                96     -0.554062   7 C  s         
   216      0.518428  15 C  s               262      0.454504  18 C  px        

 Vector   93  Occ=0.000000D+00  E= 1.556659D-01
              MO Center=  7.4D-01,  9.3D-01,  2.9D-01, r^2= 1.3D+01
   Bfn.  Coefficient  Atom+Function         Bfn.  Coefficient  Atom+Function  
  ----- ------------  ---------------      ----- ------------  ---------------
   336     -0.830780  38 H  s               246      0.818901  17 C  s         
   304      0.751669  22 H  s                51     -0.706269   4 C  s         
   216      0.618615  15 C  s               338     -0.576713  39 H  s         
   314      0.559553  27 H  s               316     -0.552939  28 H  s         
   247      0.546233  17 C  px              324      0.511334  32 H  s         

 Vector   94  Occ=0.000000D+00  E= 1.571077D-01
              MO Center=  4.9D-01, -1.0D+00,  2.5D-02, r^2= 1.2D+01
   Bfn.  Coefficient  Atom+Function         Bfn.  Coefficient  Atom+Function  
  ----- ------------  ---------------      ----- ------------  ---------------
   171      1.215283  12 C  s               126     -1.075341   9 C  s         
   316      0.699348  28 H  s               330      0.674902  35 H  s         
   158      0.627303  11 C  py              111      0.596111   8 C  s         
   324     -0.572362  32 H  s               141     -0.547174  10 C  s         
   312     -0.483472  26 H  s               304      0.475114  22 H  s         

 Vector   95  Occ=0.000000D+00  E= 1.687913D-01
              MO Center=  1.8D-01,  3.9D-01,  8.4D-03, r^2= 1.2D+01
   Bfn.  Coefficient  Atom+Function         Bfn.  Coefficient  Atom+Function  
  ----- ------------  ---------------      ----- ------------  ---------------
   261      0.916196  18 C  s                36      0.871580   3 C  s         
   246      0.648554  17 C  s               308     -0.561259  24 H  s         
    52      0.545366   4 C  px              328      0.539499  34 H  s         
   332     -0.493192  36 H  s                21     -0.467145   2 O  s         
   316      0.463786  28 H  s               338     -0.455487  39 H  s         

 Vector   96  Occ=0.000000D+00  E= 1.726028D-01
              MO Center=  8.6D-01, -8.8D-01,  3.4D-01, r^2= 1.3D+01
   Bfn.  Coefficient  Atom+Function         Bfn.  Coefficient  Atom+Function  
  ----- ------------  ---------------      ----- ------------  ---------------
    96      1.022729   7 C  s               111     -0.808877   8 C  s         
   318     -0.748612  29 H  s               261      0.738790  18 C  s         
   312      0.740613  26 H  s               344     -0.732425  42 H  s         
   328     -0.715447  34 H  s               216      0.657984  15 C  s         
   126     -0.649346   9 C  s               316      0.588366  28 H  s         

 Vector   97  Occ=0.000000D+00  E= 1.781016D-01
              MO Center=  1.2D+00,  3.0D-01, -6.0D-01, r^2= 1.5D+01
   Bfn.  Coefficient  Atom+Function         Bfn.  Coefficient  Atom+Function  
  ----- ------------  ---------------      ----- ------------  ---------------
   261      1.243163  18 C  s               342     -0.913724  41 H  s         
   216     -0.787174  15 C  s               334     -0.788200  37 H  s         
   171      0.727792  12 C  s               126     -0.623483   9 C  s         
     6     -0.577115   1 C  s               314      0.547398  27 H  s         
   129      0.518422   9 C  pz              264      0.518635  18 C  pz        

 Vector   98  Occ=0.000000D+00  E= 1.807395D-01
              MO Center=  2.1D-03,  1.5D-01,  1.2D-01, r^2= 1.5D+01
   Bfn.  Coefficient  Atom+Function         Bfn.  Coefficient  Atom+Function  
  ----- ------------  ---------------      ----- ------------  ---------------
   111      1.031341   8 C  s               334     -1.000817  37 H  s         
   246      0.897888  17 C  s                 6      0.811082   1 C  s         
   141     -0.799117  10 C  s               326      0.668347  33 H  s         
   247     -0.559616  17 C  px              186     -0.552489  13 C  s         
    51     -0.525041   4 C  s               173      0.514935  12 C  py        

 Vector   99  Occ=0.000000D+00  E= 1.869538D-01
              MO Center=  9.5D-01,  6.0D-01,  3.9D-01, r^2= 9.8D+00
   Bfn.  Coefficient  Atom+Function         Bfn.  Coefficient  Atom+Function  
  ----- ------------  ---------------      ----- ------------  ---------------
   111      1.321765   8 C  s                96     -0.990099   7 C  s         
    51      0.902158   4 C  s               304     -0.846019  22 H  s         
    54      0.590242   4 C  pz              144      0.587341  10 C  pz        
    98      0.576680   7 C  py              318     -0.564877  29 H  s         
   171      0.551766  12 C  s               308      0.537180  24 H  s         

 Vector  100  Occ=0.000000D+00  E= 1.890530D-01
              MO Center= -3.9D-01, -1.6D+00,  1.3D-01, r^2= 1.2D+01
   Bfn.  Coefficient  Atom+Function         Bfn.  Coefficient  Atom+Function  
  ----- ------------  ---------------      ----- ------------  ---------------
   328      0.971596  34 H  s               141     -0.836963  10 C  s         
   126     -0.818393   9 C  s               330     -0.799903  35 H  s         
   217      0.710107  15 C  px               96      0.672190   7 C  s         
   188      0.640429  13 C  py              219     -0.623282  15 C  pz        
   320     -0.575103  30 H  s                81      0.550961   6 C  s         

 Vector  101  Occ=0.000000D+00  E= 1.921772D-01
              MO Center= -1.8D-01, -1.7D+00,  2.3D-01, r^2= 1.4D+01
   Bfn.  Coefficient  Atom+Function         Bfn.  Coefficient  Atom+Function  
  ----- ------------  ---------------      ----- ------------  ---------------
   332     -0.993394  36 H  s               324      0.914166  32 H  s         
   156      0.853390  11 C  s               141     -0.789873  10 C  s         
   330      0.724070  35 H  s               186     -0.675044  13 C  s         
   219      0.674707  15 C  pz              326     -0.585463  33 H  s         
   320     -0.567488  30 H  s               172     -0.562029  12 C  px        

 Vector  102  Occ=0.000000D+00  E= 1.954603D-01
              MO Center=  7.7D-01, -5.3D-01,  1.4D-01, r^2= 1.2D+01
   Bfn.  Coefficient  Atom+Function         Bfn.  Coefficient  Atom+Function  
  ----- ------------  ---------------      ----- ------------  ---------------
   126      1.324415   9 C  s               156      0.795569  11 C  s         
    66      0.778746   5 C  s               114      0.711110   8 C  pz        
   261     -0.709811  18 C  s               111     -0.664355   8 C  s         
   330     -0.651992  35 H  s               128      0.610125   9 C  py        
    96     -0.594805   7 C  s               219     -0.577130  15 C  pz        

 Vector  103  Occ=0.000000D+00  E= 2.021195D-01
              MO Center=  4.5D-01,  6.9D-01,  3.3D-01, r^2= 1.1D+01
   Bfn.  Coefficient  Atom+Function         Bfn.  Coefficient  Atom+Function  
  ----- ------------  ---------------      ----- ------------  ---------------
   338      0.779355  39 H  s               318     -0.666773  29 H  s         
   308      0.637280  24 H  s                52      0.591972   4 C  px        
   126     -0.565205   9 C  s               144      0.560654  10 C  pz        
   186     -0.561781  13 C  s               141      0.546214  10 C  s         
   216      0.530288  15 C  s                81     -0.526936   6 C  s         

 Vector  104  Occ=0.000000D+00  E= 2.075069D-01
              MO Center=  7.3D-01,  2.3D-01, -3.4D-02, r^2= 1.2D+01
   Bfn.  Coefficient  Atom+Function         Bfn.  Coefficient  Atom+Function  
  ----- ------------  ---------------      ----- ------------  ---------------
   126      1.391532   9 C  s               186     -1.291906  13 C  s         
   141     -0.999458  10 C  s               171      0.956148  12 C  s         
    81     -0.636468   6 C  s               142     -0.607418  10 C  px        
   172     -0.605047  12 C  px              340     -0.590244  40 H  s         
   310      0.543238  25 H  s               336     -0.541094  38 H  s         

 Vector  105  Occ=0.000000D+00  E= 2.164988D-01
              MO Center=  1.1D+00, -1.1D-01,  1.6D-01, r^2= 1.2D+01
   Bfn.  Coefficient  Atom+Function         Bfn.  Coefficient  Atom+Function  
  ----- ------------  ---------------      ----- ------------  ---------------
    96      0.846748   7 C  s               246     -0.837230  17 C  s         
   312      0.750397  26 H  s               340      0.690820  40 H  s         
   141     -0.676599  10 C  s               316     -0.678266  28 H  s         
   128     -0.623049   9 C  py              174      0.620770  12 C  pz        
   186     -0.599293  13 C  s               187     -0.586761  13 C  px        

 Vector  106  Occ=0.000000D+00  E= 2.277274D-01
              MO Center=  6.3D-01, -5.1D-01, -2.3D-01, r^2= 1.2D+01
   Bfn.  Coefficient  Atom+Function         Bfn.  Coefficient  Atom+Function  
  ----- ------------  ---------------      ----- ------------  ---------------
   156      1.020644  11 C  s               171     -0.873065  12 C  s         
   322     -0.835430  31 H  s               126     -0.823153   9 C  s         
   186     -0.793932  13 C  s               216      0.784813  15 C  s         
   344      0.753581  42 H  s               320     -0.635149  30 H  s         
   312     -0.614455  26 H  s                 6     -0.590344   1 C  s         

 Vector  107  Occ=0.000000D+00  E= 2.291600D-01
              MO Center=  7.9D-01, -3.9D-01,  1.3D-02, r^2= 1.2D+01
   Bfn.  Coefficient  Atom+Function         Bfn.  Coefficient  Atom+Function  
  ----- ------------  ---------------      ----- ------------  ---------------
   261      0.755853  18 C  s                36      0.737838   3 C  s         
   316     -0.728066  28 H  s               129      0.682136   9 C  pz        
   186     -0.681072  13 C  s               187      0.648224  13 C  px        
   312      0.646160  26 H  s               218      0.642290  15 C  py        
   340     -0.630077  40 H  s               262     -0.592936  18 C  px        

 Vector  108  Occ=0.000000D+00  E= 2.323928D-01
              MO Center=  3.6D-01,  5.1D-01,  2.1D-01, r^2= 1.2D+01
   Bfn.  Coefficient  Atom+Function         Bfn.  Coefficient  Atom+Function  
  ----- ------------  ---------------      ----- ------------  ---------------
   336      0.969727  38 H  s                66     -0.832997   5 C  s         
    96      0.805805   7 C  s               310     -0.782513  25 H  s         
   172     -0.742089  12 C  px              248     -0.687316  17 C  py        
    53     -0.620750   4 C  py              143      0.527511  10 C  py        
   156      0.522511  11 C  s               187     -0.510222  13 C  px        

 Vector  109  Occ=0.000000D+00  E= 2.387495D-01
              MO Center= -2.5D-01, -6.9D-01,  1.0D-01, r^2= 1.0D+01
   Bfn.  Coefficient  Atom+Function         Bfn.  Coefficient  Atom+Function  
  ----- ------------  ---------------      ----- ------------  ---------------
   189      0.995843  13 C  pz               52      0.813421   4 C  px        
    36      0.709565   3 C  s                81      0.710082   6 C  s         
   217     -0.672503  15 C  px               66     -0.642451   5 C  s         
    67      0.568584   5 C  px              186      0.562553  13 C  s         
   322     -0.559114  31 H  s               171     -0.553817  12 C  s         

 Vector  110  Occ=0.000000D+00  E= 2.490490D-01
              MO Center=  3.5D-01,  8.6D-01,  7.3D-02, r^2= 9.7D+00
   Bfn.  Coefficient  Atom+Function         Bfn.  Coefficient  Atom+Function  
  ----- ------------  ---------------      ----- ------------  ---------------
    51      1.629987   4 C  s                68     -0.990960   5 C  py        
   246     -0.992150  17 C  s               141     -0.954532  10 C  s         
    36     -0.769805   3 C  s                83     -0.772087   6 C  py        
   186      0.754870  13 C  s               129      0.727437   9 C  pz        
    54     -0.681995   4 C  pz              248      0.640731  17 C  py        

 Vector  111  Occ=0.000000D+00  E= 2.564836D-01
              MO Center=  4.3D-01, -1.0D+00, -1.2D-01, r^2= 9.9D+00
   Bfn.  Coefficient  Atom+Function         Bfn.  Coefficient  Atom+Function  
  ----- ------------  ---------------      ----- ------------  ---------------
   186      2.046761  13 C  s                81     -1.493091   6 C  s         
   172      0.978158  12 C  px              171     -0.738964  12 C  s         
   216     -0.741232  15 C  s                97     -0.681492   7 C  px        
   158      0.661518  11 C  py              113      0.652033   8 C  py        
   143      0.635527  10 C  py              156      0.505707  11 C  s         

 Vector  112  Occ=0.000000D+00  E= 2.661886D-01
              MO Center=  5.0D-01, -3.2D-01, -1.3D-01, r^2= 1.1D+01
   Bfn.  Coefficient  Atom+Function         Bfn.  Coefficient  Atom+Function  
  ----- ------------  ---------------      ----- ------------  ---------------
    66      1.286385   5 C  s                 6     -1.005958   1 C  s         
   187     -0.987899  13 C  px              322     -0.862935  31 H  s         
   173      0.846642  12 C  py               51     -0.836486   4 C  s         
    96     -0.829482   7 C  s                52     -0.746258   4 C  px        
    81      0.721386   6 C  s               159     -0.702818  11 C  pz        

 Vector  113  Occ=0.000000D+00  E= 2.733331D-01
              MO Center=  7.4D-01,  4.9D-01, -1.9D-01, r^2= 1.1D+01
   Bfn.  Coefficient  Atom+Function         Bfn.  Coefficient  Atom+Function  
  ----- ------------  ---------------      ----- ------------  ---------------
   156      1.206886  11 C  s                81      0.989257   6 C  s         
   171     -0.975295  12 C  s                66     -0.928402   5 C  s         
    53      0.861342   4 C  py              157     -0.811632  11 C  px        
    67     -0.800789   5 C  px              310      0.770302  25 H  s         
   248      0.742285  17 C  py               98     -0.734918   7 C  py        

 Vector  114  Occ=0.000000D+00  E= 2.778290D-01
              MO Center=  5.7D-01,  3.6D-02, -2.7D-01, r^2= 9.7D+00
   Bfn.  Coefficient  Atom+Function         Bfn.  Coefficient  Atom+Function  
  ----- ------------  ---------------      ----- ------------  ---------------
   141      1.528360  10 C  s               171      1.216895  12 C  s         
    66     -1.103117   5 C  s               156     -1.083079  11 C  s         
   306      1.021565  23 H  s               340     -0.857535  40 H  s         
   186     -0.843279  13 C  s                51      0.822524   4 C  s         
   173      0.822109  12 C  py              142     -0.754635  10 C  px        

 Vector  115  Occ=0.000000D+00  E= 2.837874D-01
              MO Center=  7.1D-01,  1.0D-01, -2.9D-01, r^2= 9.7D+00
   Bfn.  Coefficient  Atom+Function         Bfn.  Coefficient  Atom+Function  
  ----- ------------  ---------------      ----- ------------  ---------------
    81      1.857597   6 C  s               141     -1.257825  10 C  s         
   126      1.012582   9 C  s                66     -0.910160   5 C  s         
     6     -0.902039   1 C  s               264     -0.862350  18 C  pz        
    36     -0.807878   3 C  s               129     -0.706305   9 C  pz        
   189     -0.700509  13 C  pz              158      0.602458  11 C  py        

 Vector  116  Occ=0.000000D+00  E= 2.910676D-01
              MO Center=  5.8D-02,  4.5D-01,  3.7D-02, r^2= 8.5D+00
   Bfn.  Coefficient  Atom+Function         Bfn.  Coefficient  Atom+Function  
  ----- ------------  ---------------      ----- ------------  ---------------
    36      1.530835   3 C  s               111     -1.145741   8 C  s         
    96      1.034046   7 C  s               171      0.844005  12 C  s         
    83     -0.778413   6 C  py               67     -0.761246   5 C  px        
    54      0.755579   4 C  pz               53      0.745115   4 C  py        
    99     -0.692862   7 C  pz              173      0.693943  12 C  py        

 Vector  117  Occ=0.000000D+00  E= 3.064789D-01
              MO Center= -2.0D-02,  5.3D-01, -1.1D-01, r^2= 8.5D+00
   Bfn.  Coefficient  Atom+Function         Bfn.  Coefficient  Atom+Function  
  ----- ------------  ---------------      ----- ------------  ---------------
    82      1.304989   6 C  px               36      1.160691   3 C  s         
    81     -1.080171   6 C  s                67     -1.026421   5 C  px        
     9      0.970161   1 C  pz              231     -0.962887  16 O  s         
    83     -0.772362   6 C  py              129     -0.700855   9 C  pz        
   142      0.703489  10 C  px               37     -0.685002   3 C  px        

 Vector  118  Occ=0.000000D+00  E= 3.216928D-01
              MO Center=  6.3D-01, -1.2D-01,  2.6D-02, r^2= 8.6D+00
   Bfn.  Coefficient  Atom+Function         Bfn.  Coefficient  Atom+Function  
  ----- ------------  ---------------      ----- ------------  ---------------
   128      1.049273   9 C  py               67     -0.923883   5 C  px        
   142      0.917951  10 C  px               97     -0.845476   7 C  px        
   126      0.844656   9 C  s               114      0.838608   8 C  pz        
   113      0.802167   8 C  py              189      0.777228  13 C  pz        
    83     -0.675956   6 C  py               99     -0.648006   7 C  pz        

 Vector  119  Occ=0.000000D+00  E= 3.354551D-01
              MO Center=  5.1D-01, -1.0D-01, -4.4D-02, r^2= 8.8D+00
   Bfn.  Coefficient  Atom+Function         Bfn.  Coefficient  Atom+Function  
  ----- ------------  ---------------      ----- ------------  ---------------
   142      1.228923  10 C  px              141      1.111994  10 C  s         
   144     -0.987889  10 C  pz              127      0.918842   9 C  px        
   158     -0.882982  11 C  py               84      0.854252   6 C  pz        
   128      0.802823   9 C  py              126     -0.777672   9 C  s         
    37      0.769266   3 C  px               83     -0.771789   6 C  py        

 Vector  120  Occ=0.000000D+00  E= 3.496027D-01
              MO Center=  1.1D+00,  1.3D-01, -1.7D-03, r^2= 6.8D+00
   Bfn.  Coefficient  Atom+Function         Bfn.  Coefficient  Atom+Function  
  ----- ------------  ---------------      ----- ------------  ---------------
   143      1.579656  10 C  py               66      1.259902   5 C  s         
    82     -1.258938   6 C  px              126     -1.247029   9 C  s         
   129     -1.156302   9 C  pz               68     -1.094802   5 C  py        
    96     -1.092378   7 C  s               111      1.090435   8 C  s         
    83     -1.026313   6 C  py              127      0.942136   9 C  px        

 Vector  121  Occ=0.000000D+00  E= 3.898485D-01
              MO Center= -5.6D-01,  1.2D+00, -1.5D-01, r^2= 7.6D+00
   Bfn.  Coefficient  Atom+Function         Bfn.  Coefficient  Atom+Function  
  ----- ------------  ---------------      ----- ------------  ---------------
    51      1.381555   4 C  s                96     -1.202350   7 C  s         
    38     -1.154139   3 C  py               39     -1.154164   3 C  pz        
    52     -1.023983   4 C  px              112     -0.818299   8 C  px        
   141      0.804514  10 C  s                23     -0.763235   2 O  py        
    66      0.742877   5 C  s               111      0.703681   8 C  s         

 Vector  122  Occ=0.000000D+00  E= 3.984443D-01
              MO Center= -7.3D-01,  1.7D+00, -6.0D-02, r^2= 6.8D+00
   Bfn.  Coefficient  Atom+Function         Bfn.  Coefficient  Atom+Function  
  ----- ------------  ---------------      ----- ------------  ---------------
    66      2.001433   5 C  s               231      1.931378  16 O  s         
    37      1.798250   3 C  px               38     -1.412701   3 C  py        
    51     -1.349630   4 C  s                53      1.265147   4 C  py        
    97      0.937062   7 C  px               21     -0.884056   2 O  s         
    36     -0.861919   3 C  s                52     -0.845513   4 C  px        

 Vector  123  Occ=0.000000D+00  E= 4.704037D-01
              MO Center=  7.0D-01, -6.9D-01, -6.2D-01, r^2= 7.9D+00
   Bfn.  Coefficient  Atom+Function         Bfn.  Coefficient  Atom+Function  
  ----- ------------  ---------------      ----- ------------  ---------------
     7      0.913420   1 C  px               81     -0.713527   6 C  s         
   262     -0.440076  18 C  px              158      0.411651  11 C  py        
   156      0.369798  11 C  s               173     -0.359627  12 C  py        
   111     -0.347885   8 C  s               261      0.347229  18 C  s         
   216      0.344883  15 C  s                 8      0.328767   1 C  py        

 Vector  124  Occ=0.000000D+00  E= 4.841050D-01
              MO Center= -7.4D-02, -2.5D-01, -4.8D-01, r^2= 9.1D+00
   Bfn.  Coefficient  Atom+Function         Bfn.  Coefficient  Atom+Function  
  ----- ------------  ---------------      ----- ------------  ---------------
    21      0.809238   2 O  s                 8     -0.713037   1 C  py        
     7      0.690240   1 C  px               36     -0.658388   3 C  s         
   188     -0.558499  13 C  py              217     -0.461236  15 C  px        
     6     -0.440767   1 C  s                 4      0.435089   1 C  py        
   216     -0.402860  15 C  s                32      0.389011   3 C  s         

 Vector  125  Occ=0.000000D+00  E= 4.939259D-01
              MO Center=  6.0D-01,  9.8D-01, -7.9D-02, r^2= 8.3D+00
   Bfn.  Coefficient  Atom+Function         Bfn.  Coefficient  Atom+Function  
  ----- ------------  ---------------      ----- ------------  ---------------
    38      0.622528   3 C  py               96      0.510283   7 C  s         
    52      0.470855   4 C  px               51     -0.428963   4 C  s         
    67     -0.417154   5 C  px               21      0.371972   2 O  s         
   264     -0.353414  18 C  pz              143      0.344614  10 C  py        
     6     -0.334061   1 C  s                66     -0.327122   5 C  s         

 Vector  126  Occ=0.000000D+00  E= 5.093339D-01
              MO Center=  1.2D-01,  3.5D-01, -5.9D-02, r^2= 1.0D+01
   Bfn.  Coefficient  Atom+Function         Bfn.  Coefficient  Atom+Function  
  ----- ------------  ---------------      ----- ------------  ---------------
    66      1.288433   5 C  s               126     -0.717685   9 C  s         
     8      0.693473   1 C  py               83     -0.649546   6 C  py        
    99      0.574773   7 C  pz               96     -0.517389   7 C  s         
   201      0.515825  14 O  s               112     -0.499204   8 C  px        
    39     -0.489954   3 C  pz              111      0.472248   8 C  s         


 center of mass
 --------------
 x =  -0.12794014 y =   0.00798073 z =   0.00887847

 moments of inertia (a.u.)
 ------------------
        4736.646358151855          -0.000000000000          -0.000000000000
          -0.000000000000        3900.217393671006           0.000000000000
          -0.000000000000           0.000000000000        7043.524464903478

     Multipole analysis of the density
     ---------------------------------

     L   x y z        total         alpha         beta         nuclear
     -   - - -        -----         -----         ----         -------
     0   0 0 0     -0.000000    -76.000000    -76.000000    152.000000

     1   1 0 0      2.262825      1.131412      1.131412      0.000000
     1   0 1 0     -0.847127     -0.423563     -0.423563     -0.000000
     1   0 0 1     -0.035746     -0.017873     -0.017873      0.000000

     2   2 0 0    -96.119625   -919.400757   -919.400757   1742.681889
     2   1 1 0      7.314173    -16.688652    -16.688652     40.691478
     2   1 0 1     -2.862706     11.344933     11.344933    -25.552573
     2   0 2 0    -84.674990  -1167.035619  -1167.035619   2249.396247
     2   0 1 1      2.698426     -9.278968     -9.278968     21.256362
     2   0 0 2    -90.313546   -278.840250   -278.840250    467.366955


          -----------------------
          Electric field gradient
          -----------------------

 1 a.u. = 0.324123 10**(16) esu/cm**3  ( or statvolts/cm**2 ) = 0.97174 10**(22) v/m**2 


 ------------------------------------------------------------
   Atom      X         Y         Z
 ------------------------------------------------------------
    1 C   -1.51176  -0.48193  -1.83228
 ------------------------------------------------------------

 Electric field gradient in molecular frame (a.u.)
         XX             YY             ZZ             XY             XZ             YZ
 ------------------------------------------------------------------------------------------
       -0.079172      -0.309695       0.388867       0.078764       0.013384       0.084950

 Principal components (a.u.) and orientation 
 of principal axis w.r.t. absolute frame                      Asymmetry parameter eta
 --------------------------------------------------------------------------------------
        0.400140      -0.342247      -0.057893                       0.710636

        0.048043      -0.280271       0.958718
        0.123945       0.954081       0.272704
        0.991125      -0.105726      -0.080575
  

 ------------------------------------------------------------
   Atom      X         Y         Z
 ------------------------------------------------------------
    2 O   -3.38689   1.48624  -2.15769
 ------------------------------------------------------------

 Electric field gradient in molecular frame (a.u.)
         XX             YY             ZZ             XY             XZ             YZ
 ------------------------------------------------------------------------------------------
        0.364634      -0.977621       0.612988       1.067912      -0.032492      -0.498862

 Principal components (a.u.) and orientation 
 of principal axis w.r.t. absolute frame                      Asymmetry parameter eta
 --------------------------------------------------------------------------------------
       -1.647151       1.119808       0.527343                       0.359691

       -0.458412       0.704728       0.541496
        0.869215       0.482523       0.107871
        0.185265      -0.520126       0.833754
  

 ------------------------------------------------------------
   Atom      X         Y         Z
 ------------------------------------------------------------
    3 C   -3.57471   3.61843  -0.78568
 ------------------------------------------------------------

 Electric field gradient in molecular frame (a.u.)
         XX             YY             ZZ             XY             XZ             YZ
 ------------------------------------------------------------------------------------------
        0.253716      -0.092566      -0.161150      -0.105361       0.250120       0.093103

 Principal components (a.u.) and orientation 
 of principal axis w.r.t. absolute frame                      Asymmetry parameter eta
 --------------------------------------------------------------------------------------
        0.378210      -0.345636      -0.032574                       0.827747

        0.908185      -0.409605      -0.086161
       -0.124205      -0.460295       0.879034
        0.399716       0.787624       0.468908
  

 ------------------------------------------------------------
   Atom      X         Y         Z
 ------------------------------------------------------------
    4 C   -1.37923   4.37646   0.90228
 ------------------------------------------------------------

 Electric field gradient in molecular frame (a.u.)
         XX             YY             ZZ             XY             XZ             YZ
 ------------------------------------------------------------------------------------------
       -0.047568       0.005088       0.042480      -0.005075      -0.034205      -0.027174

 Principal components (a.u.) and orientation 
 of principal axis w.r.t. absolute frame                      Asymmetry parameter eta
 --------------------------------------------------------------------------------------
        0.064118      -0.062015      -0.002103                       0.934389

       -0.254006       0.911139      -0.324511
       -0.386338       0.212008       0.897661
        0.886693       0.353382       0.298156
  

 ------------------------------------------------------------
   Atom      X         Y         Z
 ------------------------------------------------------------
    5 C    1.01274   2.83768   0.30292
 ------------------------------------------------------------

 Electric field gradient in molecular frame (a.u.)
         XX             YY             ZZ             XY             XZ             YZ
 ------------------------------------------------------------------------------------------
        0.030801      -0.076010       0.045209      -0.018044       0.012692      -0.001069

 Principal components (a.u.) and orientation 
 of principal axis w.r.t. absolute frame                      Asymmetry parameter eta
 --------------------------------------------------------------------------------------
       -0.078984       0.053420       0.025564                       0.352668

        0.163098       0.536510       0.827983
        0.986576      -0.081732      -0.141378
       -0.008178       0.839927      -0.542638
  

 ------------------------------------------------------------
   Atom      X         Y         Z
 ------------------------------------------------------------
    6 C    0.37684  -0.00925   0.30974
 ------------------------------------------------------------

 Electric field gradient in molecular frame (a.u.)
         XX             YY             ZZ             XY             XZ             YZ
 ------------------------------------------------------------------------------------------
        0.022258       0.194004      -0.216262      -0.051052       0.195890       0.089229

 Principal components (a.u.) and orientation 
 of principal axis w.r.t. absolute frame                      Asymmetry parameter eta
 --------------------------------------------------------------------------------------
       -0.345912       0.213584       0.132328                       0.234902

       -0.481513      -0.099991       0.870716
       -0.187037       0.982308       0.009373
        0.856249       0.158343       0.491696
  

 ------------------------------------------------------------
   Atom      X         Y         Z
 ------------------------------------------------------------
    7 C    3.20563   3.34860   2.11850
 ------------------------------------------------------------

 Electric field gradient in molecular frame (a.u.)
         XX             YY             ZZ             XY             XZ             YZ
 ------------------------------------------------------------------------------------------
       -0.031023       0.034708      -0.003685       0.007250      -0.032508      -0.028004

 Principal components (a.u.) and orientation 
 of principal axis w.r.t. absolute frame                      Asymmetry parameter eta
 --------------------------------------------------------------------------------------
        0.055446      -0.053765      -0.001681                       0.939351

        0.266178       0.800666      -0.536733
        0.806321       0.120174       0.579142
       -0.528201       0.586934       0.613606
  

 ------------------------------------------------------------
   Atom      X         Y         Z
 ------------------------------------------------------------
    8 C    5.64400   2.05883   1.24817
 ------------------------------------------------------------

 Electric field gradient in molecular frame (a.u.)
         XX             YY             ZZ             XY             XZ             YZ
 ------------------------------------------------------------------------------------------
       -0.013214      -0.013786       0.026999       0.003089       0.004853      -0.031228

 Principal components (a.u.) and orientation 
 of principal axis w.r.t. absolute frame                      Asymmetry parameter eta
 --------------------------------------------------------------------------------------
        0.044041      -0.032039      -0.012002                       0.454980

        0.049081      -0.259284       0.964553
       -0.472566       0.844758       0.251128
        0.879928       0.468140       0.081067
  

 ------------------------------------------------------------
   Atom      X         Y         Z
 ------------------------------------------------------------
    9 C    5.27089  -0.32373  -0.38238
 ------------------------------------------------------------

 Electric field gradient in molecular frame (a.u.)
         XX             YY             ZZ             XY             XZ             YZ
 ------------------------------------------------------------------------------------------
       -0.007795       0.022192      -0.014397      -0.031261       0.018054      -0.002583

 Principal components (a.u.) and orientation 
 of principal axis w.r.t. absolute frame                      Asymmetry parameter eta
 --------------------------------------------------------------------------------------
        0.044354      -0.036828      -0.007527                       0.660605

       -0.554588       0.744133       0.372422
        0.806258       0.369802       0.461730
       -0.205867      -0.556338       0.805051
  

 ------------------------------------------------------------
   Atom      X         Y         Z
 ------------------------------------------------------------
   10 C    2.79858  -1.72547   0.33218
 ------------------------------------------------------------

 Electric field gradient in molecular frame (a.u.)
         XX             YY             ZZ             XY             XZ             YZ
 ------------------------------------------------------------------------------------------
       -0.057854      -0.024069       0.081923       0.059234      -0.019585      -0.008007

 Principal components (a.u.) and orientation 
 of principal axis w.r.t. absolute frame                      Asymmetry parameter eta
 --------------------------------------------------------------------------------------
       -0.103198       0.087487       0.015711                       0.695513

        0.802005      -0.201658       0.562247
       -0.594382      -0.176235       0.784634
        0.059140       0.963470       0.261204
  

 ------------------------------------------------------------
   Atom      X         Y         Z
 ------------------------------------------------------------
   11 C    2.50387  -4.17775  -1.21524
 ------------------------------------------------------------

 Electric field gradient in molecular frame (a.u.)
         XX             YY             ZZ             XY             XZ             YZ
 ------------------------------------------------------------------------------------------
        0.011181      -0.022836       0.011656      -0.013209       0.016399      -0.023689

 Principal components (a.u.) and orientation 
 of principal axis w.r.t. absolute frame                      Asymmetry parameter eta
 --------------------------------------------------------------------------------------
        0.039075      -0.035369      -0.003705                       0.810344

        0.597345       0.109377       0.794491
       -0.394599       0.902529       0.172432
        0.698191       0.416507      -0.582281
  

 ------------------------------------------------------------
   Atom      X         Y         Z
 ------------------------------------------------------------
   12 C    0.31446  -5.86096  -0.36627
 ------------------------------------------------------------

 Electric field gradient in molecular frame (a.u.)
         XX             YY             ZZ             XY             XZ             YZ
 ------------------------------------------------------------------------------------------
       -0.020055      -0.013492       0.033548       0.003962       0.021628       0.001535

 Principal components (a.u.) and orientation 
 of principal axis w.r.t. absolute frame                      Asymmetry parameter eta
 --------------------------------------------------------------------------------------
        0.041326      -0.028396      -0.012930                       0.374262

        0.334806       0.924082       0.184331
        0.050553      -0.212954       0.975754
        0.940930      -0.317370      -0.118013
  

 ------------------------------------------------------------
   Atom      X         Y         Z
 ------------------------------------------------------------
   13 C   -2.04699  -4.38777   0.43998
 ------------------------------------------------------------

 Electric field gradient in molecular frame (a.u.)
         XX             YY             ZZ             XY             XZ             YZ
 ------------------------------------------------------------------------------------------
        0.310625      -0.024134      -0.286491       0.052608      -0.201841       0.009302

 Principal components (a.u.) and orientation 
 of principal axis w.r.t. absolute frame                      Asymmetry parameter eta
 --------------------------------------------------------------------------------------
        0.378090      -0.350146      -0.027944                       0.852183

        0.950649       0.296774      -0.090503
        0.117699      -0.075053       0.990209
       -0.287076       0.951994       0.106279
  

 ------------------------------------------------------------
   Atom      X         Y         Z
 ------------------------------------------------------------
   14 O   -2.88887  -2.77847  -1.54332
 ------------------------------------------------------------

 Electric field gradient in molecular frame (a.u.)
         XX             YY             ZZ             XY             XZ             YZ
 ------------------------------------------------------------------------------------------
        0.692519      -0.902265       0.209746      -0.720772      -0.621251       1.256178

 Principal components (a.u.) and orientation 
 of principal axis w.r.t. absolute frame                      Asymmetry parameter eta
 --------------------------------------------------------------------------------------
        1.797331      -1.752761      -0.044571                       0.950403

       -0.643517       0.122580       0.755553
        0.457399       0.853052       0.251176
        0.613737      -0.507225       0.605021
  

 ------------------------------------------------------------
   Atom      X         Y         Z
 ------------------------------------------------------------
   15 C   -4.20445  -6.24197   0.95229
 ------------------------------------------------------------

 Electric field gradient in molecular frame (a.u.)
         XX             YY             ZZ             XY             XZ             YZ
 ------------------------------------------------------------------------------------------
       -0.030824       0.002855       0.027969      -0.063422       0.005246       0.015402

 Principal components (a.u.) and orientation 
 of principal axis w.r.t. absolute frame                      Asymmetry parameter eta
 --------------------------------------------------------------------------------------
       -0.081293       0.054820       0.026473                       0.348706

        0.781427      -0.547858       0.298702
        0.611606       0.767377      -0.192539
       -0.123733       0.333143       0.934722
  

 ------------------------------------------------------------
   Atom      X         Y         Z
 ------------------------------------------------------------
   16 O   -5.49243   4.92174  -0.94562
 ------------------------------------------------------------

 Electric field gradient in molecular frame (a.u.)
         XX             YY             ZZ             XY             XZ             YZ
 ------------------------------------------------------------------------------------------
       -0.361544       0.232850       0.128694       0.665195       0.704421       0.965235

 Principal components (a.u.) and orientation 
 of principal axis w.r.t. absolute frame                      Asymmetry parameter eta
 --------------------------------------------------------------------------------------
        1.619963      -0.863921      -0.756041                       0.066594

        0.438902       0.765428       0.470622
        0.645458       0.095799      -0.757764
        0.625099      -0.636351       0.452005
  

 ------------------------------------------------------------
   Atom      X         Y         Z
 ------------------------------------------------------------
   17 C   -0.93067   7.22666   0.60859
 ------------------------------------------------------------

 Electric field gradient in molecular frame (a.u.)
         XX             YY             ZZ             XY             XZ             YZ
 ------------------------------------------------------------------------------------------
        0.065171      -0.079847       0.014676      -0.038762       0.002567       0.019305

 Principal components (a.u.) and orientation 
 of principal axis w.r.t. absolute frame                      Asymmetry parameter eta
 --------------------------------------------------------------------------------------
       -0.093035       0.074965       0.018069                       0.611555

        0.236930       0.968233       0.079930
        0.955291      -0.247158       0.162268
       -0.176869      -0.037910       0.983504
  

 ------------------------------------------------------------
   Atom      X         Y         Z
 ------------------------------------------------------------
   18 C    5.56648   0.24278  -3.21253
 ------------------------------------------------------------

 Electric field gradient in molecular frame (a.u.)
         XX             YY             ZZ             XY             XZ             YZ
 ------------------------------------------------------------------------------------------
        0.003959       0.014826      -0.018785       0.005606       0.006585       0.021728

 Principal components (a.u.) and orientation 
 of principal axis w.r.t. absolute frame                      Asymmetry parameter eta
 --------------------------------------------------------------------------------------
       -0.029811       0.028117       0.001694                       0.886334

       -0.104881       0.314366       0.943490
       -0.424575       0.843761      -0.328334
        0.899297       0.435019      -0.044978
  

 ------------------------------------------------------------
   Atom      X         Y         Z
 ------------------------------------------------------------
   19 O   -1.48521  -3.22083   2.83105
 ------------------------------------------------------------

 Electric field gradient in molecular frame (a.u.)
         XX             YY             ZZ             XY             XZ             YZ
 ------------------------------------------------------------------------------------------
        2.463138      -2.435314      -0.027825      -0.985963      -0.445708      -0.149151

 Principal components (a.u.) and orientation 
 of principal axis w.r.t. absolute frame                      Asymmetry parameter eta
 --------------------------------------------------------------------------------------
        2.715410      -2.646978      -0.068431                       0.949598

        0.972125       0.196175       0.128407
       -0.181799       0.976522      -0.115558
       -0.148062       0.088993       0.984966
  

 ------------------------------------------------------------
   Atom      X         Y         Z
 ------------------------------------------------------------
   20 O   -1.08789  -0.50049   2.56645
 ------------------------------------------------------------

 Electric field gradient in molecular frame (a.u.)
         XX             YY             ZZ             XY             XZ             YZ
 ------------------------------------------------------------------------------------------
        1.748191      -2.332802       0.584610      -0.838208       1.366403       0.392414

 Principal components (a.u.) and orientation 
 of principal axis w.r.t. absolute frame                      Asymmetry parameter eta
 --------------------------------------------------------------------------------------
        2.699809      -2.644842      -0.054967                       0.959281

        0.844122       0.248349      -0.475164
       -0.099513       0.943424       0.316304
        0.526835      -0.219714       0.821079
  

 ------------------------------------------------------------
   Atom      X         Y         Z
 ------------------------------------------------------------
   21 H   -0.52880  -0.56423  -3.65073
 ------------------------------------------------------------

 Electric field gradient in molecular frame (a.u.)
         XX             YY             ZZ             XY             XZ             YZ
 ------------------------------------------------------------------------------------------
        0.040750       0.132345      -0.173096       0.009310       0.171250      -0.012916

 Principal components (a.u.) and orientation 
 of principal axis w.r.t. absolute frame                      Asymmetry parameter eta
 --------------------------------------------------------------------------------------
       -0.268685       0.136668       0.132017                       0.017311

       -0.484751       0.788507      -0.378515
        0.039394       0.452004       0.891146
        0.873765       0.417073      -0.250172
  

 ------------------------------------------------------------
   Atom      X         Y         Z
 ------------------------------------------------------------
   22 H   -1.98250   4.02538   2.85469
 ------------------------------------------------------------

 Electric field gradient in molecular frame (a.u.)
         XX             YY             ZZ             XY             XZ             YZ
 ------------------------------------------------------------------------------------------
        0.101298       0.128103      -0.229401      -0.019704       0.110515       0.064341

 Principal components (a.u.) and orientation 
 of principal axis w.r.t. absolute frame                      Asymmetry parameter eta
 --------------------------------------------------------------------------------------
       -0.274189       0.139365       0.134824                       0.016561

       -0.286438      -0.084033       0.954407
       -0.164976       0.985593       0.037266
        0.943788       0.146780       0.296175
  

 ------------------------------------------------------------
   Atom      X         Y         Z
 ------------------------------------------------------------
   23 H    1.62701   3.39948  -1.59558
 ------------------------------------------------------------

 Electric field gradient in molecular frame (a.u.)
         XX             YY             ZZ             XY             XZ             YZ
 ------------------------------------------------------------------------------------------
        0.102086       0.107543      -0.209629      -0.031240       0.111447       0.098010

 Principal components (a.u.) and orientation 
 of principal axis w.r.t. absolute frame                      Asymmetry parameter eta
 --------------------------------------------------------------------------------------
       -0.273170       0.137845       0.135325                       0.009226

       -0.294733       0.944081      -0.147795
       -0.260844       0.069307       0.962890
        0.919289       0.322347       0.225831
  

 ------------------------------------------------------------
   Atom      X         Y         Z
 ------------------------------------------------------------
   24 H    2.71296   2.67751   4.01834
 ------------------------------------------------------------

 Electric field gradient in molecular frame (a.u.)
         XX             YY             ZZ             XY             XZ             YZ
 ------------------------------------------------------------------------------------------
        0.112123       0.097445      -0.209567      -0.030746       0.088892       0.123525

 Principal components (a.u.) and orientation 
 of principal axis w.r.t. absolute frame                      Asymmetry parameter eta
 --------------------------------------------------------------------------------------
       -0.275896       0.141019       0.134876                       0.022265

       -0.235583       0.084310       0.968190
       -0.322708       0.932918      -0.159761
        0.916712       0.350080       0.192572
  

 ------------------------------------------------------------
   Atom      X         Y         Z
 ------------------------------------------------------------
   25 H    3.59273   5.37107   2.30814
 ------------------------------------------------------------

 Electric field gradient in molecular frame (a.u.)
         XX             YY             ZZ             XY             XZ             YZ
 ------------------------------------------------------------------------------------------
        0.124660      -0.266904       0.142245      -0.075150      -0.007671      -0.036898

 Principal components (a.u.) and orientation 
 of principal axis w.r.t. absolute frame                      Asymmetry parameter eta
 --------------------------------------------------------------------------------------
       -0.284161       0.145668       0.138494                       0.025246

        0.181689      -0.128381       0.974940
        0.979409      -0.065119      -0.191096
        0.088020       0.989585       0.113906
  

 ------------------------------------------------------------
   Atom      X         Y         Z
 ------------------------------------------------------------
   26 H    6.72767   1.55188   2.94362
 ------------------------------------------------------------

 Electric field gradient in molecular frame (a.u.)
         XX             YY             ZZ             XY             XZ             YZ
 ------------------------------------------------------------------------------------------
        0.026568       0.112847      -0.139415       0.056734      -0.177910       0.082981

 Principal components (a.u.) and orientation 
 of principal axis w.r.t. absolute frame                      Asymmetry parameter eta
 --------------------------------------------------------------------------------------
       -0.278531       0.142495       0.136036                       0.023192

        0.522005       0.735794      -0.431414
       -0.248657       0.615102       0.748210
        0.815893      -0.283295       0.504047
  

 ------------------------------------------------------------
   Atom      X         Y         Z
 ------------------------------------------------------------
   27 H    6.82094   3.43382   0.23654
 ------------------------------------------------------------

 Electric field gradient in molecular frame (a.u.)
         XX             YY             ZZ             XY             XZ             YZ
 ------------------------------------------------------------------------------------------
        0.007596      -0.045354       0.037758      -0.156078       0.119985       0.134612

 Principal components (a.u.) and orientation 
 of principal axis w.r.t. absolute frame                      Asymmetry parameter eta
 --------------------------------------------------------------------------------------
       -0.279594       0.143986       0.135608                       0.029966

        0.565371       0.749370       0.344675
        0.660579      -0.161114      -0.733265
       -0.493955       0.642252      -0.586107
  

 ------------------------------------------------------------
   Atom      X         Y         Z
 ------------------------------------------------------------
   28 H    6.85462  -1.58899   0.07813
 ------------------------------------------------------------

 Electric field gradient in molecular frame (a.u.)
         XX             YY             ZZ             XY             XZ             YZ
 ------------------------------------------------------------------------------------------
       -0.096733      -0.017300       0.114032       0.188811      -0.069300       0.056681

 Principal components (a.u.) and orientation 
 of principal axis w.r.t. absolute frame                      Asymmetry parameter eta
 --------------------------------------------------------------------------------------
       -0.270788       0.136023       0.134764                       0.004649

        0.756163       0.557159      -0.343206
       -0.613899       0.785598      -0.077225
        0.226595       0.269089       0.936080
  

 ------------------------------------------------------------
   Atom      X         Y         Z
 ------------------------------------------------------------
   29 H    3.10046  -2.32752   2.30141
 ------------------------------------------------------------

 Electric field gradient in molecular frame (a.u.)
         XX             YY             ZZ             XY             XZ             YZ
 ------------------------------------------------------------------------------------------
        0.124450       0.100016      -0.224465       0.017800      -0.055016       0.106021

 Principal components (a.u.) and orientation 
 of principal axis w.r.t. absolute frame                      Asymmetry parameter eta
 --------------------------------------------------------------------------------------
       -0.264624       0.133840       0.130784                       0.011547

        0.146968       0.849665      -0.506428
       -0.282770       0.526711       0.801634
        0.947862       0.025388       0.317669
  

 ------------------------------------------------------------
   Atom      X         Y         Z
 ------------------------------------------------------------
   30 H    4.25388  -5.28643  -1.11155
 ------------------------------------------------------------

 Electric field gradient in molecular frame (a.u.)
         XX             YY             ZZ             XY             XZ             YZ
 ------------------------------------------------------------------------------------------
       -0.160833       0.019422       0.141411       0.186952      -0.019223       0.011558

 Principal components (a.u.) and orientation 
 of principal axis w.r.t. absolute frame                      Asymmetry parameter eta
 --------------------------------------------------------------------------------------
       -0.279444       0.142639       0.136805                       0.020878

        0.845665      -0.084764       0.526940
       -0.531055      -0.035203       0.846606
        0.053212       0.995779       0.074784
  

 ------------------------------------------------------------
   Atom      X         Y         Z
 ------------------------------------------------------------
   31 H    2.24294  -3.73631  -3.22177
 ------------------------------------------------------------

 Electric field gradient in molecular frame (a.u.)
         XX             YY             ZZ             XY             XZ             YZ
 ------------------------------------------------------------------------------------------
        0.135508       0.117581      -0.253089       0.011099      -0.051805       0.089008

 Principal components (a.u.) and orientation 
 of principal axis w.r.t. absolute frame                      Asymmetry parameter eta
 --------------------------------------------------------------------------------------
       -0.280107       0.142361       0.137746                       0.016475

        0.126443       0.981138       0.146218
       -0.220018      -0.115991       0.968575
        0.967266      -0.154640       0.201201
  

 ------------------------------------------------------------
   Atom      X         Y         Z
 ------------------------------------------------------------
   32 H    0.97278  -7.02404   1.22047
 ------------------------------------------------------------

 Electric field gradient in molecular frame (a.u.)
         XX             YY             ZZ             XY             XZ             YZ
 ------------------------------------------------------------------------------------------
        0.093973       0.010749      -0.104722       0.073193      -0.096820       0.181595

 Principal components (a.u.) and orientation 
 of principal axis w.r.t. absolute frame                      Asymmetry parameter eta
 --------------------------------------------------------------------------------------
       -0.277216       0.143892       0.133325                       0.038118

        0.310762       0.167233       0.935660
       -0.562258       0.826037       0.039103
        0.766350       0.538235      -0.350729
  

 ------------------------------------------------------------
   Atom      X         Y         Z
 ------------------------------------------------------------
   33 H   -0.13386  -7.14752  -1.92930
 ------------------------------------------------------------

 Electric field gradient in molecular frame (a.u.)
         XX             YY             ZZ             XY             XZ             YZ
 ------------------------------------------------------------------------------------------
        0.115235      -0.019388      -0.095847      -0.059066      -0.067744      -0.196924

 Principal components (a.u.) and orientation 
 of principal axis w.r.t. absolute frame                      Asymmetry parameter eta
 --------------------------------------------------------------------------------------
       -0.278708       0.143713       0.134995                       0.031278

        0.222361      -0.282346       0.933186
        0.621250       0.778703       0.087573
        0.751401      -0.560270      -0.348561
  

 ------------------------------------------------------------
   Atom      X         Y         Z
 ------------------------------------------------------------
   34 H   -5.88951  -5.21862   1.59015
 ------------------------------------------------------------

 Electric field gradient in molecular frame (a.u.)
         XX             YY             ZZ             XY             XZ             YZ
 ------------------------------------------------------------------------------------------
       -0.139522       0.034622       0.104900       0.168856       0.107722      -0.065142

 Principal components (a.u.) and orientation 
 of principal axis w.r.t. absolute frame                      Asymmetry parameter eta
 --------------------------------------------------------------------------------------
       -0.283260       0.145747       0.137513                       0.029070

        0.812424       0.289347       0.506207
       -0.494770      -0.117236       0.861080
       -0.308497       0.950018      -0.047915
  

 ------------------------------------------------------------
   Atom      X         Y         Z
 ------------------------------------------------------------
   35 H   -4.73469  -7.28096  -0.75760
 ------------------------------------------------------------

 Electric field gradient in molecular frame (a.u.)
         XX             YY             ZZ             XY             XZ             YZ
 ------------------------------------------------------------------------------------------
        0.115194       0.036304      -0.151498      -0.057397      -0.085132      -0.179746

 Principal components (a.u.) and orientation 
 of principal axis w.r.t. absolute frame                      Asymmetry parameter eta
 --------------------------------------------------------------------------------------
       -0.286573       0.148478       0.138096                       0.036227

        0.247356      -0.544806       0.801250
        0.504490       0.778430       0.373547
        0.827228      -0.311823      -0.467398
  

 ------------------------------------------------------------
   Atom      X         Y         Z
 ------------------------------------------------------------
   36 H   -3.71166  -7.59089   2.44308
 ------------------------------------------------------------

 Electric field gradient in molecular frame (a.u.)
         XX             YY             ZZ             XY             XZ             YZ
 ------------------------------------------------------------------------------------------
        0.113343      -0.038700      -0.074643       0.065211      -0.076479       0.203675

 Principal components (a.u.) and orientation 
 of principal axis w.r.t. absolute frame                      Asymmetry parameter eta
 --------------------------------------------------------------------------------------
       -0.286379       0.148942       0.137437                       0.040175

        0.243722      -0.306542       0.920126
       -0.653480       0.649129       0.389352
        0.716633       0.696178       0.042112
  

 ------------------------------------------------------------
   Atom      X         Y         Z
 ------------------------------------------------------------
   37 H   -2.67579   8.29770   0.91710
 ------------------------------------------------------------

 Electric field gradient in molecular frame (a.u.)
         XX             YY             ZZ             XY             XZ             YZ
 ------------------------------------------------------------------------------------------
       -0.155997       0.023485       0.132511       0.185189       0.057154      -0.031561

 Principal components (a.u.) and orientation 
 of principal axis w.r.t. absolute frame                      Asymmetry parameter eta
 --------------------------------------------------------------------------------------
       -0.282289       0.145053       0.137236                       0.027692

        0.837802       0.397753       0.374006
       -0.523432       0.390346       0.757396
       -0.155265       0.830315      -0.535229
  

 ------------------------------------------------------------
   Atom      X         Y         Z
 ------------------------------------------------------------
   38 H    0.44496   7.93093   1.97998
 ------------------------------------------------------------

 Electric field gradient in molecular frame (a.u.)
         XX             YY             ZZ             XY             XZ             YZ
 ------------------------------------------------------------------------------------------
       -0.048365       0.093336      -0.044971      -0.098150      -0.195694      -0.094896

 Principal components (a.u.) and orientation 
 of principal axis w.r.t. absolute frame                      Asymmetry parameter eta
 --------------------------------------------------------------------------------------
       -0.290875       0.149379       0.141496                       0.027099

        0.670095      -0.737322      -0.085611
        0.334807       0.197296       0.921400
        0.662477       0.646089      -0.379068
  

 ------------------------------------------------------------
   Atom      X         Y         Z
 ------------------------------------------------------------
   39 H   -0.25274   7.68415  -1.29344
 ------------------------------------------------------------

 Electric field gradient in molecular frame (a.u.)
         XX             YY             ZZ             XY             XZ             YZ
 ------------------------------------------------------------------------------------------
        0.101934       0.117854      -0.219788      -0.032559       0.132608       0.083865

 Principal components (a.u.) and orientation 
 of principal axis w.r.t. absolute frame                      Asymmetry parameter eta
 --------------------------------------------------------------------------------------
       -0.287361       0.149963       0.137398                       0.043726

       -0.330971       0.938410       0.099225
       -0.216676      -0.177917       0.959894
        0.918428       0.296197       0.262216
  

 ------------------------------------------------------------
   Atom      X         Y         Z
 ------------------------------------------------------------
   40 H    3.96434   1.27361  -4.00222
 ------------------------------------------------------------

 Electric field gradient in molecular frame (a.u.)
         XX             YY             ZZ             XY             XZ             YZ
 ------------------------------------------------------------------------------------------
       -0.122885       0.039793       0.083092       0.174797      -0.127802       0.084444

 Principal components (a.u.) and orientation 
 of principal axis w.r.t. absolute frame                      Asymmetry parameter eta
 --------------------------------------------------------------------------------------
       -0.296192       0.152006       0.144186                       0.026400

        0.780712       0.414515      -0.467619
       -0.500278       0.863012      -0.070233
        0.374448       0.288771       0.881136
  

 ------------------------------------------------------------
   Atom      X         Y         Z
 ------------------------------------------------------------
   41 H    7.27467   1.35865  -3.56240
 ------------------------------------------------------------

 Electric field gradient in molecular frame (a.u.)
         XX             YY             ZZ             XY             XZ             YZ
 ------------------------------------------------------------------------------------------
       -0.149119       0.019687       0.129432      -0.193451       0.057379       0.038155

 Principal components (a.u.) and orientation 
 of principal axis w.r.t. absolute frame                      Asymmetry parameter eta
 --------------------------------------------------------------------------------------
       -0.287174       0.146388       0.140786                       0.019507

        0.825315      -0.533990       0.183604
        0.540581       0.841132       0.016377
       -0.163180       0.085737       0.982864
  

 ------------------------------------------------------------
   Atom      X         Y         Z
 ------------------------------------------------------------
   42 H    5.77575  -1.50773  -4.29570
 ------------------------------------------------------------

 Electric field gradient in molecular frame (a.u.)
         XX             YY             ZZ             XY             XZ             YZ
 ------------------------------------------------------------------------------------------
        0.141901      -0.166693       0.024792       0.035904       0.022422      -0.189977

 Principal components (a.u.) and orientation 
 of principal axis w.r.t. absolute frame                      Asymmetry parameter eta
 --------------------------------------------------------------------------------------
       -0.287859       0.146086       0.141772                       0.014986

       -0.098021       0.993321      -0.060869
        0.847351       0.051227      -0.528557
        0.521908       0.103387       0.846713
  

 Task  times  cpu:      462.7s     wall:      463.6s


                                NWChem Input Module
                                -------------------


 Summary of allocated global arrays
-----------------------------------
  No active global arrays


                         GA Statistics for process    0
                         ------------------------------

       create   destroy   get      put      acc     scatter   gather  read&inc
calls:  210      210     5.11e+05 7364     3.76e+05    0        0     5740     
number of processes/call 1.00e+00 1.15e+00 1.00e+00 0.00e+00 0.00e+00
bytes total:             5.26e+08 6.03e+07 3.19e+08 0.00e+00 0.00e+00 4.59e+04
bytes remote:            1.14e+08 2.04e+07 5.37e+07 0.00e+00 0.00e+00 0.00e+00
Max memory consumed for GA by this process: 10446976 bytes

MA_summarize_allocated_blocks: starting scan ...
MA_summarize_allocated_blocks: scan completed: 0 heap blocks, 0 stack blocks
MA usage statistics:

	allocation statistics:
					      heap	     stack
					      ----	     -----
	current number of blocks	         0	         0
	maximum number of blocks	        22	        51
	current total bytes		         0	         0
	maximum total bytes		   9712496	  22540232
	maximum total K-bytes		      9713	     22541
	maximum total M-bytes		        10	        23


                                     CITATION
                                     --------
                Please cite the following reference when publishing
                           results obtained with NWChem:

                 M. Valiev, E.J. Bylaska, N. Govind, K. Kowalski,
              T.P. Straatsma, H.J.J. van Dam, D. Wang, J. Nieplocha,
                        E. Apra, T.L. Windus, W.A. de Jong
                 "NWChem: a comprehensive and scalable open-source
                  solution for large scale molecular simulations"
                      Comput. Phys. Commun. 181, 1477 (2010)
                           doi:10.1016/j.cpc.2010.04.018

                                      AUTHORS
                                      -------
          E. Apra, E. J. Bylaska, W. A. de Jong, N. Govind, K. Kowalski,
       T. P. Straatsma, M. Valiev, H. J. J. van Dam, D. Wang, T. L. Windus,
        J. Hammond, J. Autschbach, K. Bhaskaran-Nair, J. Brabec, K. Lopata,
       S. A. Fischer, S. Krishnamoorthy, W. Ma, M. Klemm, O. Villa, Y. Chen,
    V. Anisimov, F. Aquino, S. Hirata, M. T. Hackler, T. Risthaus, M. Malagoli,
       A. Marenich, A. Otero-de-la-Roza, J. Mullin, P. Nichols, R. Peverati,
     J. Pittner, Y. Zhao, P.-D. Fan, A. Fonari, M. Williamson, R. J. Harrison,
       J. R. Rehr, M. Dupuis, D. Silverstein, D. M. A. Smith, J. Nieplocha,
        V. Tipparaju, M. Krishnan, B. E. Van Kuiken, A. Vazquez-Mayagoitia,
        L. Jensen, M. Swart, Q. Wu, T. Van Voorhis, A. A. Auer, M. Nooijen,
      L. D. Crosby, E. Brown, G. Cisneros, G. I. Fann, H. Fruchtl, J. Garza,
        K. Hirao, R. A. Kendall, J. A. Nichols, K. Tsemekhman, K. Wolinski,
     J. Anchell, D. E. Bernholdt, P. Borowski, T. Clark, D. Clerc, H. Dachsel,
   M. J. O. Deegan, K. Dyall, D. Elwood, E. Glendening, M. Gutowski, A. C. Hess,
         J. Jaffe, B. G. Johnson, J. Ju, R. Kobayashi, R. Kutteh, Z. Lin,
   R. Littlefield, X. Long, B. Meng, T. Nakajima, S. Niu, L. Pollack, M. Rosing,
   K. Glaesemann, G. Sandrone, M. Stave, H. Taylor, G. Thomas, J. H. van Lenthe,
                               A. T. Wong, Z. Zhang.

 Total times  cpu:      463.1s     wall:      464.0s
