# Supplementary material for: Reference-free NOE NMR analysis
Source: Chem Sci. 2020 Aug 31;11(36):9930–6. doi: 10.1039/d0sc02970j (PMC8162118; doi:10.1039/d0sc02970j)
Supplement: SC-011-D0SC02970J-s002 [file SC-011-D0SC02970J-s002.piz › artemisinin_structures/artemisin_SRSRRSR/artemisin_SRSRRSR_b36311.out]

 argument  1 = artemisin_SRRRSSR/artemisin_SRRRSSR_b36311.nw
  Warning: test file already existed: ./molecule.dir_check_s.5
                                         
                                         


              Northwest Computational Chemistry Package (NWChem) 6.6
              ------------------------------------------------------


                    Environmental Molecular Sciences Laboratory
                       Pacific Northwest National Laboratory
                                Richland, WA 99352

                              Copyright (c) 1994-2015
                       Pacific Northwest National Laboratory
                            Battelle Memorial Institute

             NWChem is an open-source computational chemistry package
                        distributed under the terms of the
                      Educational Community License (ECL) 2.0
             A copy of the license is included with this distribution
                              in the LICENSE.TXT file

                                  ACKNOWLEDGMENT
                                  --------------

            This software and its documentation were developed at the
            EMSL at Pacific Northwest National Laboratory, a multiprogram
            national laboratory, operated for the U.S. Department of Energy
            by Battelle under Contract Number DE-AC05-76RL01830. Support
            for this work was provided by the Department of Energy Office
            of Biological and Environmental Research, Office of Basic
            Energy Sciences, and the Office of Advanced Scientific Computing.


           Job information
           ---------------

    hostname        = nmrserver1
    program         = /home/software/NWChem/bin/nwchem
    date            = Sun Jul 23 15:50:24 2017

    compiled        = Mon_Dec_26_22:57:25_2016
    source          = /home/software/src/nwchem-6.6
    nwchem branch   = 6.6
    nwchem revision = 27746
    ga revision     = 10594
    input           = artemisin_SRRRSSR/artemisin_SRRRSSR_b36311.nw
    prefix          = molecule.
    data base       = ./molecule.db
    status          = startup
    nproc           =        6
    time left       =     -1s


           Memory information
           ------------------

    heap     =   13107196 doubles =    100.0 Mbytes
    stack    =   13107201 doubles =    100.0 Mbytes
    global   =   26214400 doubles =    200.0 Mbytes (distinct from heap & stack)
    total    =   52428797 doubles =    400.0 Mbytes
    verify   = yes
    hardfail = no 


           Directory information
           ---------------------

  0 permanent = .
  0 scratch   = .


                                NWChem Input Module
                                -------------------


                                     molecule
                                     --------

 Scaling coordinates for geometry "geometry" by  1.889725989
 (inverse scale =  0.529177249)

 C1  symmetry detected

          ------
          auto-z
          ------


                             Geometry "geometry" -> ""
                             -------------------------

 Output coordinates in angstroms (scale by  1.889725989 to convert to a.u.)

  No.       Tag          Charge          X              Y              Z
 ---- ---------------- ---------- -------------- -------------- --------------
    1 C                    6.0000    -0.60577483    -0.33218139    -1.01964458
    2 O                    8.0000    -1.84328745     0.41981364    -1.05230184
    3 C                    6.0000    -2.06847150     1.57410261    -0.38833013
    4 C                    6.0000    -0.95218371     2.17987770     0.46073520
    5 C                    6.0000     0.41169187     1.55834039     0.13473792
    6 C                    6.0000     0.27937214     0.02378395     0.18850275
    7 C                    6.0000     1.58416880     2.02024064     1.00114543
    8 C                    6.0000     2.91636864     1.50257817     0.42953538
    9 C                    6.0000     2.84462931     0.10647510    -0.23726910
   10 C                    6.0000     1.65051746    -0.69153139     0.32285933
   11 C                    6.0000     1.60954556    -2.16136744    -0.10861696
   12 C                    6.0000     0.43029099    -2.92520734     0.51630356
   13 C                    6.0000    -0.94842820    -2.31320839     0.18741717
   14 O                    8.0000    -0.91597762    -1.72238204    -1.10944169
   15 C                    6.0000    -2.00656133    -3.41626259     0.15175865
   16 O                    8.0000    -3.17361592     2.10939736    -0.46649340
   17 C                    6.0000    -0.94641545     3.70003704     0.26088587
   18 C                    6.0000     2.89035700     0.20718539    -1.76475863
   19 O                    8.0000    -1.40406987    -1.37092665     1.17007531
   20 O                    8.0000    -0.38118373    -0.35159521     1.42613290
   21 H                    1.0000    -0.09375615    -0.08746275    -1.95544908
   22 H                    1.0000    -1.21265348     1.97896453     1.50755794
   23 H                    1.0000     0.65649726     1.86252362    -0.89288134
   24 H                    1.0000     1.45658259     1.66182845     2.03022878
   25 H                    1.0000     1.64252025     3.11148273     1.05918207
   26 H                    1.0000     3.64176813     1.46873209     1.25271601
   27 H                    1.0000     3.31211361     2.23749703    -0.28262674
   28 H                    1.0000     3.76311682    -0.42581369     0.04870844
   29 H                    1.0000     1.86465012    -0.74958698     1.40437615
   30 H                    1.0000     2.54353096    -2.65468721     0.18841910
   31 H                    1.0000     1.55602502    -2.24673613    -1.19968971
   32 H                    1.0000     0.56230022    -2.99728524     1.60270763
   33 H                    1.0000     0.48557763    -3.94707858     0.11940659
   34 H                    1.0000    -2.99167235    -2.99365984    -0.07908480
   35 H                    1.0000    -1.78754013    -4.15931428    -0.62254731
   36 H                    1.0000    -2.08913953    -3.91905064     1.12133373
   37 H                    1.0000    -1.93685929     4.12885324     0.44948142
   38 H                    1.0000    -0.25290812     4.19440546     0.94672794
   39 H                    1.0000    -0.66591650     3.96283014    -0.76504891
   40 H                    1.0000     2.04136574     0.75478682    -2.17789546
   41 H                    1.0000     3.79993899     0.72988234    -2.08181433
   42 H                    1.0000     2.91489443    -0.78274250    -2.22914959

      Atomic Mass 
      ----------- 

      C                 12.000000
      O                 15.994910
      H                  1.007825


 Effective nuclear repulsion energy (a.u.)    1859.1741690567

            Nuclear Dipole moment (a.u.) 
            ----------------------------
        X                 Y               Z
 ---------------- ---------------- ----------------
    -0.0000000000     0.0000000000    -0.0000000000


                                Z-matrix (autoz)
                                -------- 

 Units are Angstrom for bonds and degrees for angles

      Type          Name      I     J     K     L     M      Value
      ----------- --------  ----- ----- ----- ----- ----- ----------
    1 Stretch                  1     2                       1.44845
    2 Stretch                  1     6                       1.53942
    3 Stretch                  1    14                       1.42722
    4 Stretch                  1    21                       1.09443
    5 Stretch                  2     3                       1.35054
    6 Stretch                  3     4                       1.52773
    7 Stretch                  3    16                       1.23044
    8 Stretch                  4     5                       1.53386
    9 Stretch                  4    17                       1.53325
   10 Stretch                  4    22                       1.09729
   11 Stretch                  5     6                       1.54119
   12 Stretch                  5     7                       1.52929
   13 Stretch                  5    23                       1.09930
   14 Stretch                  6    10                       1.55234
   15 Stretch                  6    20                       1.45223
   16 Stretch                  7     8                       1.53931
   17 Stretch                  7    24                       1.09716
   18 Stretch                  7    25                       1.09434
   19 Stretch                  8     9                       1.54883
   20 Stretch                  8    26                       1.09771
   21 Stretch                  8    27                       1.09722
   22 Stretch                  9    10                       1.54158
   23 Stretch                  9    18                       1.53149
   24 Stretch                  9    28                       1.09942
   25 Stretch                 10    11                       1.53241
   26 Stretch                 10    29                       1.10404
   27 Stretch                 11    12                       1.53773
   28 Stretch                 11    30                       1.09723
   29 Stretch                 11    31                       1.09572
   30 Stretch                 12    13                       1.54388
   31 Stretch                 12    32                       1.09677
   32 Stretch                 12    33                       1.09764
   33 Stretch                 13    14                       1.42547
   34 Stretch                 13    15                       1.52894
   35 Stretch                 13    19                       1.43566
   36 Stretch                 15    34                       1.09651
   37 Stretch                 15    35                       1.09528
   38 Stretch                 15    36                       1.09530
   39 Stretch                 17    37                       1.09564
   40 Stretch                 17    38                       1.09350
   41 Stretch                 17    39                       1.09557
   42 Stretch                 18    40                       1.09148
   43 Stretch                 18    41                       1.09594
   44 Stretch                 18    42                       1.09372
   45 Stretch                 19    20                       1.46659
   46 Bend                     1     2     3               125.10678
   47 Bend                     1     6     5               104.60927
   48 Bend                     1     6    10               117.98534
   49 Bend                     1     6    20               110.33612
   50 Bend                     1    14    13               110.57510
   51 Bend                     2     1     6               112.88589
   52 Bend                     2     1    14               108.57788
   53 Bend                     2     1    21               105.32784
   54 Bend                     2     3     4               119.36053
   55 Bend                     2     3    16               119.36371
   56 Bend                     3     4     5               111.77189
   57 Bend                     3     4    17               108.87116
   58 Bend                     3     4    22               106.50850
   59 Bend                     4     3    16               121.27033
   60 Bend                     4     5     6               108.64547
   61 Bend                     4     5     7               116.03488
   62 Bend                     4     5    23               106.53276
   63 Bend                     4    17    37               111.23565
   64 Bend                     4    17    38               111.64616
   65 Bend                     4    17    39               111.15189
   66 Bend                     5     4    17               111.75897
   67 Bend                     5     4    22               109.85451
   68 Bend                     5     6    10               112.70581
   69 Bend                     5     6    20               109.03553
   70 Bend                     5     7     8               110.58356
   71 Bend                     5     7    24               110.09449
   72 Bend                     5     7    25               111.84564
   73 Bend                     6     1    14               113.55234
   74 Bend                     6     1    21               110.50873
   75 Bend                     6     5     7               110.29151
   76 Bend                     6     5    23               109.10169
   77 Bend                     6    10     9               114.46931
   78 Bend                     6    10    11               113.20340
   79 Bend                     6    10    29               106.27995
   80 Bend                     6    20    19               110.37144
   81 Bend                     7     5    23               105.97945
   82 Bend                     7     8     9               115.01896
   83 Bend                     7     8    26               107.68679
   84 Bend                     7     8    27               109.14280
   85 Bend                     8     7    24               109.82117
   86 Bend                     8     7    25               107.99234
   87 Bend                     8     9    10               110.24652
   88 Bend                     8     9    18               111.63784
   89 Bend                     8     9    28               106.60248
   90 Bend                     9     8    26               109.00588
   91 Bend                     9     8    27               109.93928
   92 Bend                     9    10    11               114.51445
   93 Bend                     9    10    29               103.46897
   94 Bend                     9    18    40               112.78587
   95 Bend                     9    18    41               110.16291
   96 Bend                     9    18    42               111.38545
   97 Bend                    10     6    20               102.05749
   98 Bend                    10     9    18               114.80732
   99 Bend                    10     9    28               107.57701
  100 Bend                    10    11    12               112.49029
  101 Bend                    10    11    30               109.40612
  102 Bend                    10    11    31               110.87994
  103 Bend                    11    10    29               103.33075
  104 Bend                    11    12    13               113.66333
  105 Bend                    11    12    32               110.05322
  106 Bend                    11    12    33               106.07347
  107 Bend                    12    11    30               108.62868
  108 Bend                    12    11    31               109.17835
  109 Bend                    12    13    14               109.74141
  110 Bend                    12    13    15               109.69523
  111 Bend                    12    13    19               113.43998
  112 Bend                    13    12    32               110.15432
  113 Bend                    13    12    33               109.69375
  114 Bend                    13    15    34               110.40290
  115 Bend                    13    15    35               111.56376
  116 Bend                    13    15    36               111.26655
  117 Bend                    13    19    20               110.75216
  118 Bend                    14     1    21               105.40795
  119 Bend                    14    13    15               107.07135
  120 Bend                    14    13    19               110.97097
  121 Bend                    15    13    19               105.65449
  122 Bend                    17     4    22               107.86513
  123 Bend                    18     9    28               105.44598
  124 Bend                    24     7    25               106.39194
  125 Bend                    26     8    27               105.60704
  126 Bend                    30    11    31               106.02848
  127 Bend                    32    12    33               106.91373
  128 Bend                    34    15    35               106.99493
  129 Bend                    34    15    36               107.19018
  130 Bend                    35    15    36               109.23569
  131 Bend                    37    17    38               106.76290
  132 Bend                    37    17    39               107.38298
  133 Bend                    38    17    39               108.45220
  134 Bend                    40    18    41               107.26447
  135 Bend                    40    18    42               108.10926
  136 Bend                    41    18    42               106.87138
  137 Torsion                  1     2     3     4           0.87617
  138 Torsion                  1     2     3    16        -178.28794
  139 Torsion                  1     6     5     4          68.81058
  140 Torsion                  1     6     5     7        -162.97254
  141 Torsion                  1     6     5    23         -46.95432
  142 Torsion                  1     6    10     9          96.11108
  143 Torsion                  1     6    10    11         -37.60347
  144 Torsion                  1     6    10    29        -150.34236
  145 Torsion                  1     6    20    19          21.16282
  146 Torsion                  1    14    13    12         -93.89881
  147 Torsion                  1    14    13    15         147.10377
  148 Torsion                  1    14    13    19          32.26920
  149 Torsion                  2     1     6     5         -52.51983
  150 Torsion                  2     1     6    10        -178.69268
  151 Torsion                  2     1     6    20          64.61347
  152 Torsion                  2     1    14    13         -96.74853
  153 Torsion                  2     3     4     5          15.23548
  154 Torsion                  2     3     4    17         139.17888
  155 Torsion                  2     3     4    22        -104.75244
  156 Torsion                  3     2     1     6          19.31648
  157 Torsion                  3     2     1    14         146.14717
  158 Torsion                  3     2     1    21        -101.34822
  159 Torsion                  3     4     5     6         -50.74936
  160 Torsion                  3     4     5     7        -175.65077
  161 Torsion                  3     4     5    23          66.66521
  162 Torsion                  3     4    17    37          53.32290
  163 Torsion                  3     4    17    38         172.47398
  164 Torsion                  3     4    17    39         -66.28255
  165 Torsion                  4     5     6    10        -161.78960
  166 Torsion                  4     5     6    20         -49.21361
  167 Torsion                  4     5     7     8        -170.83292
  168 Torsion                  4     5     7    24          67.62822
  169 Torsion                  4     5     7    25         -50.43272
  170 Torsion                  5     4     3    16        -165.61683
  171 Torsion                  5     4    17    37         177.27396
  172 Torsion                  5     4    17    38         -63.57496
  173 Torsion                  5     4    17    39          57.66851
  174 Torsion                  5     6     1    14        -176.66183
  175 Torsion                  5     6     1    21          65.14152
  176 Torsion                  5     6    10     9         -26.02727
  177 Torsion                  5     6    10    11        -159.74182
  178 Torsion                  5     6    10    29          87.51929
  179 Torsion                  5     6    20    19         135.52021
  180 Torsion                  5     7     8     9         -34.35201
  181 Torsion                  5     7     8    26        -156.09067
  182 Torsion                  5     7     8    27          89.72924
  183 Torsion                  6     1    14    13          29.69773
  184 Torsion                  6     5     4    17        -173.05404
  185 Torsion                  6     5     4    22          67.25541
  186 Torsion                  6     5     7     8          65.11306
  187 Torsion                  6     5     7    24         -56.42581
  188 Torsion                  6     5     7    25        -174.48675
  189 Torsion                  6    10     9     8          55.75646
  190 Torsion                  6    10     9    18         -71.36206
  191 Torsion                  6    10     9    28         171.62486
  192 Torsion                  6    10    11    12         -48.38180
  193 Torsion                  6    10    11    30        -169.20567
  194 Torsion                  6    10    11    31          74.19794
  195 Torsion                  6    20    19    13          38.99024
  196 Torsion                  7     5     4    17          62.04455
  197 Torsion                  7     5     4    22         -57.64600
  198 Torsion                  7     5     6    10         -33.57272
  199 Torsion                  7     5     6    20          79.00327
  200 Torsion                  7     8     9    10         -23.84984
  201 Torsion                  7     8     9    18         105.01028
  202 Torsion                  7     8     9    28        -140.32786
  203 Torsion                  8     7     5    23         -52.84337
  204 Torsion                  8     9    10    11        -171.14202
  205 Torsion                  8     9    10    29         -59.43843
  206 Torsion                  8     9    18    40         -62.47430
  207 Torsion                  8     9    18    41          57.33847
  208 Torsion                  8     9    18    42         175.75163
  209 Torsion                  9     8     7    24          87.34806
  210 Torsion                  9     8     7    25        -157.02796
  211 Torsion                  9    10     6    20        -142.82935
  212 Torsion                  9    10    11    12         177.92517
  213 Torsion                  9    10    11    30          57.10131
  214 Torsion                  9    10    11    31         -59.49509
  215 Torsion                 10     6     1    14          57.16532
  216 Torsion                 10     6     1    21         -61.03132
  217 Torsion                 10     6     5    23          82.44551
  218 Torsion                 10     6    20    19        -105.05777
  219 Torsion                 10     9     8    26          97.17161
  220 Torsion                 10     9     8    27        -147.50993
  221 Torsion                 10     9    18    40          63.93145
  222 Torsion                 10     9    18    41        -176.25578
  223 Torsion                 10     9    18    42         -57.84262
  224 Torsion                 10    11    12    13          57.88483
  225 Torsion                 10    11    12    32         -66.19947
  226 Torsion                 10    11    12    33         178.49261
  227 Torsion                 11    10     6    20          83.45610
  228 Torsion                 11    10     9    18          61.73946
  229 Torsion                 11    10     9    28         -55.27363
  230 Torsion                 11    12    13    14          32.30666
  231 Torsion                 11    12    13    15         149.67653
  232 Torsion                 11    12    13    19         -92.44616
  233 Torsion                 12    11    10    29          66.13903
  234 Torsion                 12    13    15    34         179.88431
  235 Torsion                 12    13    15    35         -61.27893
  236 Torsion                 12    13    15    36          60.99381
  237 Torsion                 12    13    19    20          52.23172
  238 Torsion                 13    12    11    30         179.15384
  239 Torsion                 13    12    11    31         -65.64810
  240 Torsion                 13    14     1    21         150.80006
  241 Torsion                 14     1     6    20         -59.52853
  242 Torsion                 14    13    12    32         156.33622
  243 Torsion                 14    13    12    33         -86.24250
  244 Torsion                 14    13    15    34         -61.08842
  245 Torsion                 14    13    15    35          57.74834
  246 Torsion                 14    13    15    36        -179.97892
  247 Torsion                 14    13    19    20         -71.85532
  248 Torsion                 15    13    12    32         -86.29391
  249 Torsion                 15    13    12    33          31.12737
  250 Torsion                 15    13    19    20         172.42903
  251 Torsion                 16     3     4    17         -41.67343
  252 Torsion                 16     3     4    22          74.39524
  253 Torsion                 17     4     5    23         -55.63947
  254 Torsion                 18     9     8    26        -133.96828
  255 Torsion                 18     9     8    27         -18.64982
  256 Torsion                 18     9    10    29         173.44305
  257 Torsion                 19    13    12    32          31.58340
  258 Torsion                 19    13    12    33         149.00468
  259 Torsion                 19    13    15    34          57.26245
  260 Torsion                 19    13    15    35         176.09922
  261 Torsion                 19    13    15    36         -61.62805
  262 Torsion                 20     6     1    21        -177.72518
  263 Torsion                 20     6     5    23        -164.97851
  264 Torsion                 20     6    10    29         -29.28279
  265 Torsion                 22     4     5    23        -175.33002
  266 Torsion                 22     4    17    37         -61.87121
  267 Torsion                 22     4    17    38          57.27987
  268 Torsion                 22     4    17    39         178.52334
  269 Torsion                 23     5     7    24        -174.38223
  270 Torsion                 23     5     7    25          67.55683
  271 Torsion                 24     7     8    26         -34.39060
  272 Torsion                 24     7     8    27        -148.57069
  273 Torsion                 25     7     8    26          81.23338
  274 Torsion                 25     7     8    27         -32.94671
  275 Torsion                 26     8     9    28         -19.30641
  276 Torsion                 27     8     9    28          96.01205
  277 Torsion                 28     9    10    29          56.42996
  278 Torsion                 28     9    18    40        -177.84790
  279 Torsion                 28     9    18    41         -58.03513
  280 Torsion                 28     9    18    42          60.37803
  281 Torsion                 29    10    11    30         -54.68484
  282 Torsion                 29    10    11    31        -171.28123
  283 Torsion                 30    11    12    32          55.06954
  284 Torsion                 30    11    12    33         -60.23838
  285 Torsion                 31    11    12    32         170.26760
  286 Torsion                 31    11    12    33          54.95969


            XYZ format geometry
            -------------------
    42
 geometry
 C                    -0.60577483    -0.33218139    -1.01964458
 O                    -1.84328745     0.41981364    -1.05230184
 C                    -2.06847150     1.57410261    -0.38833013
 C                    -0.95218371     2.17987770     0.46073520
 C                     0.41169187     1.55834039     0.13473792
 C                     0.27937214     0.02378395     0.18850275
 C                     1.58416880     2.02024064     1.00114543
 C                     2.91636864     1.50257817     0.42953538
 C                     2.84462931     0.10647510    -0.23726910
 C                     1.65051746    -0.69153139     0.32285933
 C                     1.60954556    -2.16136744    -0.10861696
 C                     0.43029099    -2.92520734     0.51630356
 C                    -0.94842820    -2.31320839     0.18741717
 O                    -0.91597762    -1.72238204    -1.10944169
 C                    -2.00656133    -3.41626259     0.15175865
 O                    -3.17361592     2.10939736    -0.46649340
 C                    -0.94641545     3.70003704     0.26088587
 C                     2.89035700     0.20718539    -1.76475863
 O                    -1.40406987    -1.37092665     1.17007531
 O                    -0.38118373    -0.35159521     1.42613290
 H                    -0.09375615    -0.08746275    -1.95544908
 H                    -1.21265348     1.97896453     1.50755794
 H                     0.65649726     1.86252362    -0.89288134
 H                     1.45658259     1.66182845     2.03022878
 H                     1.64252025     3.11148273     1.05918207
 H                     3.64176813     1.46873209     1.25271601
 H                     3.31211361     2.23749703    -0.28262674
 H                     3.76311682    -0.42581369     0.04870844
 H                     1.86465012    -0.74958698     1.40437615
 H                     2.54353096    -2.65468721     0.18841910
 H                     1.55602502    -2.24673613    -1.19968971
 H                     0.56230022    -2.99728524     1.60270763
 H                     0.48557763    -3.94707858     0.11940659
 H                    -2.99167235    -2.99365984    -0.07908480
 H                    -1.78754013    -4.15931428    -0.62254731
 H                    -2.08913953    -3.91905064     1.12133373
 H                    -1.93685929     4.12885324     0.44948142
 H                    -0.25290812     4.19440546     0.94672794
 H                    -0.66591650     3.96283014    -0.76504891
 H                     2.04136574     0.75478682    -2.17789546
 H                     3.79993899     0.72988234    -2.08181433
 H                     2.91489443    -0.78274250    -2.22914959

 ==============================================================================
                                internuclear distances
 ------------------------------------------------------------------------------
       center one      |      center two      | atomic units |  angstroms
 ------------------------------------------------------------------------------
    2 O                |   1 C                |     2.73717  |     1.44845
    3 C                |   2 O                |     2.55214  |     1.35054
    4 C                |   3 C                |     2.88700  |     1.52773
    5 C                |   4 C                |     2.89858  |     1.53386
    6 C                |   1 C                |     2.90908  |     1.53942
    6 C                |   5 C                |     2.91242  |     1.54119
    7 C                |   5 C                |     2.88993  |     1.52929
    8 C                |   7 C                |     2.90887  |     1.53931
    9 C                |   8 C                |     2.92687  |     1.54883
   10 C                |   6 C                |     2.93350  |     1.55234
   10 C                |   9 C                |     2.91316  |     1.54158
   11 C                |  10 C                |     2.89583  |     1.53241
   12 C                |  11 C                |     2.90589  |     1.53773
   13 C                |  12 C                |     2.91752  |     1.54388
   14 O                |   1 C                |     2.69705  |     1.42722
   14 O                |  13 C                |     2.69375  |     1.42547
   15 C                |  13 C                |     2.88927  |     1.52894
   16 O                |   3 C                |     2.32520  |     1.23044
   17 C                |   4 C                |     2.89742  |     1.53325
   18 C                |   9 C                |     2.89409  |     1.53149
   19 O                |  13 C                |     2.71301  |     1.43566
   20 O                |   6 C                |     2.74432  |     1.45223
   21 H                |   1 C                |     2.06818  |     1.09443
   22 H                |   4 C                |     2.07358  |     1.09729
   23 H                |   5 C                |     2.07737  |     1.09930
   24 H                |   7 C                |     2.07332  |     1.09716
   25 H                |   7 C                |     2.06800  |     1.09434
   26 H                |   8 C                |     2.07438  |     1.09771
   27 H                |   8 C                |     2.07345  |     1.09722
   28 H                |   9 C                |     2.07761  |     1.09942
   29 H                |  10 C                |     2.08633  |     1.10404
   30 H                |  11 C                |     2.07347  |     1.09723
   31 H                |  11 C                |     2.07060  |     1.09572
   32 H                |  12 C                |     2.07259  |     1.09677
   33 H                |  12 C                |     2.07423  |     1.09764
   34 H                |  15 C                |     2.07210  |     1.09651
   35 H                |  15 C                |     2.06979  |     1.09528
   36 H                |  15 C                |     2.06982  |     1.09530
   37 H                |  17 C                |     2.07046  |     1.09564
   38 H                |  17 C                |     2.06641  |     1.09350
   39 H                |  17 C                |     2.07033  |     1.09557
   40 H                |  18 C                |     2.06260  |     1.09148
   41 H                |  18 C                |     2.07102  |     1.09594
   42 H                |  18 C                |     2.06683  |     1.09372
 ------------------------------------------------------------------------------
                         number of included internuclear distances:         44
 ==============================================================================


 ==============================================================================
                                 internuclear angles
 ------------------------------------------------------------------------------
        center 1       |       center 2       |       center 3       |  degrees
 ------------------------------------------------------------------------------
    2 O                |   1 C                |   6 C                |   112.89
    2 O                |   1 C                |  14 O                |   108.58
    2 O                |   1 C                |  21 H                |   105.33
    6 C                |   1 C                |  14 O                |   113.55
    6 C                |   1 C                |  21 H                |   110.51
   14 O                |   1 C                |  21 H                |   105.41
    1 C                |   2 O                |   3 C                |   125.11
    2 O                |   3 C                |   4 C                |   119.36
    2 O                |   3 C                |  16 O                |   119.36
    4 C                |   3 C                |  16 O                |   121.27
    3 C                |   4 C                |   5 C                |   111.77
    3 C                |   4 C                |  17 C                |   108.87
    3 C                |   4 C                |  22 H                |   106.51
    5 C                |   4 C                |  17 C                |   111.76
    5 C                |   4 C                |  22 H                |   109.85
   17 C                |   4 C                |  22 H                |   107.87
    4 C                |   5 C                |   6 C                |   108.65
    4 C                |   5 C                |   7 C                |   116.03
    4 C                |   5 C                |  23 H                |   106.53
    6 C                |   5 C                |   7 C                |   110.29
    6 C                |   5 C                |  23 H                |   109.10
    7 C                |   5 C                |  23 H                |   105.98
    1 C                |   6 C                |   5 C                |   104.61
    1 C                |   6 C                |  10 C                |   117.99
    1 C                |   6 C                |  20 O                |   110.34
    5 C                |   6 C                |  10 C                |   112.71
    5 C                |   6 C                |  20 O                |   109.04
   10 C                |   6 C                |  20 O                |   102.06
    5 C                |   7 C                |   8 C                |   110.58
    5 C                |   7 C                |  24 H                |   110.09
    5 C                |   7 C                |  25 H                |   111.85
    8 C                |   7 C                |  24 H                |   109.82
    8 C                |   7 C                |  25 H                |   107.99
   24 H                |   7 C                |  25 H                |   106.39
    7 C                |   8 C                |   9 C                |   115.02
    7 C                |   8 C                |  26 H                |   107.69
    7 C                |   8 C                |  27 H                |   109.14
    9 C                |   8 C                |  26 H                |   109.01
    9 C                |   8 C                |  27 H                |   109.94
   26 H                |   8 C                |  27 H                |   105.61
    8 C                |   9 C                |  10 C                |   110.25
    8 C                |   9 C                |  18 C                |   111.64
    8 C                |   9 C                |  28 H                |   106.60
   10 C                |   9 C                |  18 C                |   114.81
   10 C                |   9 C                |  28 H                |   107.58
   18 C                |   9 C                |  28 H                |   105.45
    6 C                |  10 C                |   9 C                |   114.47
    6 C                |  10 C                |  11 C                |   113.20
    6 C                |  10 C                |  29 H                |   106.28
    9 C                |  10 C                |  11 C                |   114.51
    9 C                |  10 C                |  29 H                |   103.47
   11 C                |  10 C                |  29 H                |   103.33
   10 C                |  11 C                |  12 C                |   112.49
   10 C                |  11 C                |  30 H                |   109.41
   10 C                |  11 C                |  31 H                |   110.88
   12 C                |  11 C                |  30 H                |   108.63
   12 C                |  11 C                |  31 H                |   109.18
   30 H                |  11 C                |  31 H                |   106.03
   11 C                |  12 C                |  13 C                |   113.66
   11 C                |  12 C                |  32 H                |   110.05
   11 C                |  12 C                |  33 H                |   106.07
   13 C                |  12 C                |  32 H                |   110.15
   13 C                |  12 C                |  33 H                |   109.69
   32 H                |  12 C                |  33 H                |   106.91
   12 C                |  13 C                |  14 O                |   109.74
   12 C                |  13 C                |  15 C                |   109.70
   12 C                |  13 C                |  19 O                |   113.44
   14 O                |  13 C                |  15 C                |   107.07
   14 O                |  13 C                |  19 O                |   110.97
   15 C                |  13 C                |  19 O                |   105.65
    1 C                |  14 O                |  13 C                |   110.58
   13 C                |  15 C                |  34 H                |   110.40
   13 C                |  15 C                |  35 H                |   111.56
   13 C                |  15 C                |  36 H                |   111.27
   34 H                |  15 C                |  35 H                |   106.99
   34 H                |  15 C                |  36 H                |   107.19
   35 H                |  15 C                |  36 H                |   109.24
    4 C                |  17 C                |  37 H                |   111.24
    4 C                |  17 C                |  38 H                |   111.65
    4 C                |  17 C                |  39 H                |   111.15
   37 H                |  17 C                |  38 H                |   106.76
   37 H                |  17 C                |  39 H                |   107.38
   38 H                |  17 C                |  39 H                |   108.45
    9 C                |  18 C                |  40 H                |   112.79
    9 C                |  18 C                |  41 H                |   110.16
    9 C                |  18 C                |  42 H                |   111.39
   40 H                |  18 C                |  41 H                |   107.26
   40 H                |  18 C                |  42 H                |   108.11
   41 H                |  18 C                |  42 H                |   106.87
 ------------------------------------------------------------------------------
                            number of included internuclear angles:         89
 ==============================================================================


 Summary of "ao basis" -> "" (cartesian)
 ------------------------------------------------------------------------------
       Tag                 Description            Shells   Functions and Types
 ---------------- ------------------------------  ------  ---------------------
 *                           6-31G*                   on all atoms 


                              NWChem Property Module
                              ----------------------


                                     molecule

  itol2e modified to match energy
  convergence criterion.

                                 NWChem DFT Module
                                 -----------------


                                     molecule


                      Basis "ao basis" -> "ao basis" (cartesian)
                      -----
  C (Carbon)
  ----------
            Exponent  Coefficients 
       -------------- ---------------------------------------------------------
  1 S  3.04752490E+03  0.001835
  1 S  4.57369510E+02  0.014037
  1 S  1.03948690E+02  0.068843
  1 S  2.92101550E+01  0.232184
  1 S  9.28666300E+00  0.467941
  1 S  3.16392700E+00  0.362312

  2 S  7.86827240E+00 -0.119332
  2 S  1.88128850E+00 -0.160854
  2 S  5.44249300E-01  1.143456

  3 P  7.86827240E+00  0.068999
  3 P  1.88128850E+00  0.316424
  3 P  5.44249300E-01  0.744308

  4 S  1.68714400E-01  1.000000

  5 P  1.68714400E-01  1.000000

  6 D  8.00000000E-01  1.000000

  O (Oxygen)
  ----------
            Exponent  Coefficients 
       -------------- ---------------------------------------------------------
  1 S  5.48467170E+03  0.001831
  1 S  8.25234950E+02  0.013950
  1 S  1.88046960E+02  0.068445
  1 S  5.29645000E+01  0.232714
  1 S  1.68975700E+01  0.470193
  1 S  5.79963530E+00  0.358521

  2 S  1.55396160E+01 -0.110778
  2 S  3.59993360E+00 -0.148026
  2 S  1.01376180E+00  1.130767

  3 P  1.55396160E+01  0.070874
  3 P  3.59993360E+00  0.339753
  3 P  1.01376180E+00  0.727159

  4 S  2.70005800E-01  1.000000

  5 P  2.70005800E-01  1.000000

  6 D  8.00000000E-01  1.000000

  H (Hydrogen)
  ------------
            Exponent  Coefficients 
       -------------- ---------------------------------------------------------
  1 S  1.87311370E+01  0.033495
  1 S  2.82539370E+00  0.234727
  1 S  6.40121700E-01  0.813757

  2 S  1.61277800E-01  1.000000


 Summary of "ao basis" -> "ao basis" (cartesian)
 ------------------------------------------------------------------------------
       Tag                 Description            Shells   Functions and Types
 ---------------- ------------------------------  ------  ---------------------
 C                           6-31G*                  6       15   3s2p1d
 O                           6-31G*                  6       15   3s2p1d
 H                           6-31G*                  2        2   2s


 Summary of "ao basis" -> "ao basis" (cartesian)
 ------------------------------------------------------------------------------
       Tag                 Description            Shells   Functions and Types
 ---------------- ------------------------------  ------  ---------------------
 C                           6-31G*                  6       15   3s2p1d
 O                           6-31G*                  6       15   3s2p1d
 H                           6-31G*                  2        2   2s


  Caching 1-el integrals 
  itol2e modified to match energy
  convergence criterion.

            General Information
            -------------------
          SCF calculation type: DFT
          Wavefunction type:  closed shell.
          No. of atoms     :    42
          No. of electrons :   152
           Alpha electrons :    76
            Beta electrons :    76
          Charge           :     0
          Spin multiplicity:     1
          Use of symmetry is: off; symmetry adaption is: off
          Maximum number of iterations:  30
          AO basis - number of functions:   344
                     number of shells:   164
          Convergence on energy requested: 1.00D-07
          Convergence on density requested: 1.00D-05
          Convergence on gradient requested: 5.00D-04

              XC Information
              --------------
                         B3LYP Method XC Potential
                     Hartree-Fock (Exact) Exchange  0.200          
                        Slater Exchange Functional  0.800 local    
                    Becke 1988 Exchange Functional  0.720 non-local
              Lee-Yang-Parr Correlation Functional  0.810          
                  VWN I RPA Correlation Functional  0.190 local    

             Grid Information
             ----------------
          Grid used for XC integration:  fine      
          Radial quadrature: Mura-Knowles        
          Angular quadrature: Lebedev. 
          Tag              B.-S. Rad. Rad. Pts. Rad. Cut. Ang. Pts.
          ---              ---------- --------- --------- ---------
          C                   0.70       70          14.0       590
          O                   0.60       70          14.0       590
          H                   0.35       60          14.0       590
          Grid pruning is: on 
          Number of quadrature shells:  2720
          Spatial weights used:  Erf1

          Convergence Information
          -----------------------
          Convergence aids based upon iterative change in 
          total energy or number of iterations. 
          Levelshifting, if invoked, occurs when the 
          HOMO/LUMO gap drops below (HL_TOL): 1.00D-02
          DIIS, if invoked, will attempt to extrapolate 
          using up to (NFOCK): 10 stored Fock matrices.

                    Damping( 0%)  Levelshifting(0.5)       DIIS
                  --------------- ------------------- ---------------
          dE  on:    start            ASAP                start   
          dE off:    2 iters         30 iters            30 iters 


      Screening Tolerance Information
      -------------------------------
          Density screening/tol_rho: 1.00D-11
          AO Gaussian exp screening on grid/accAOfunc:  16
          CD Gaussian exp screening on grid/accCDfunc:  20
          XC Gaussian exp screening on grid/accXCfunc:  20
          Schwarz screening/accCoul: 1.00D-08


      Superposition of Atomic Density Guess
      -------------------------------------

 Sum of atomic energies:        -949.63668925

      Non-variational initial energy
      ------------------------------

 Total energy =    -962.364099
 1-e energy   =   -4992.471500
 2-e energy   =    2170.933232
 HOMO         =      -0.275444
 LUMO         =      -0.004223

   Time after variat. SCF:      7.1
   Time prior to 1st pass:      7.1

 Grid_pts file          = ./molecule.gridpts.0
 Record size in doubles =  12289        No. of grid_pts per rec  =   3070
 Max. records in memory =     97        Max. recs in file   =     21258

 Grid integrated density:     151.999917779370
 Requested integration accuracy:   0.10E-06

           Memory utilization after 1st SCF pass: 
           Heap Space remaining (MW):       11.89            11893132
          Stack Space remaining (MW):       13.10            13103372

   convergence    iter        energy       DeltaE   RMS-Dens  Diis-err    time
 ---------------- ----- ----------------- --------- --------- ---------  ------
 d= 0,ls=0.0,diis     1   -960.4575717743 -2.82D+03  9.51D-03  3.97D+00    49.9
 Grid integrated density:     151.999927916019
 Requested integration accuracy:   0.10E-06
 d= 0,ls=0.0,diis     2   -959.8539982234  6.04D-01  7.44D-03  1.02D+01    88.1
 Grid integrated density:     151.999929404317
 Requested integration accuracy:   0.10E-06
 d= 0,ls=0.0,diis     3   -960.7874602028 -9.33D-01  2.20D-03  8.22D-01   126.6
 Grid integrated density:     151.999928726023
 Requested integration accuracy:   0.10E-06
 d= 0,ls=0.0,diis     4   -960.8438870862 -5.64D-02  9.86D-04  2.51D-01   165.7
 Grid integrated density:     151.999928276896
 Requested integration accuracy:   0.10E-06
 d= 0,ls=0.0,diis     5   -960.8662668372 -2.24D-02  2.42D-04  1.10D-02   204.5
 Grid integrated density:     151.999926119951
 Requested integration accuracy:   0.10E-06
  Resetting Diis
 d= 0,ls=0.0,diis     6   -960.8671850015 -9.18D-04  9.22D-05  1.00D-03   247.6
 Grid integrated density:     151.999926112740
 Requested integration accuracy:   0.10E-06
 d= 0,ls=0.0,diis     7   -960.8672906217 -1.06D-04  4.41D-05  6.36D-05   290.8
 Grid integrated density:     151.999926099213
 Requested integration accuracy:   0.10E-06
 d= 0,ls=0.0,diis     8   -960.8672798268  1.08D-05  2.65D-05  1.73D-04   333.9
 Grid integrated density:     151.999926101329
 Requested integration accuracy:   0.10E-06
 d= 0,ls=0.0,diis     9   -960.8672972642 -1.74D-05  5.29D-06  5.54D-06   377.1
 Grid integrated density:     151.999926103376
 Requested integration accuracy:   0.10E-06
 d= 0,ls=0.0,diis    10   -960.8672977633 -4.99D-07  1.28D-06  3.77D-07   420.0
 Grid integrated density:     151.999926104150
 Requested integration accuracy:   0.10E-06
 d= 0,ls=0.0,diis    11   -960.8672977999 -3.66D-08  3.37D-07  2.21D-08   463.6


         Total DFT energy =     -960.867297799869
      One electron energy =    -5005.105224459834
           Coulomb energy =     2317.701459401957
    Exchange-Corr. energy =     -132.637701798675
 Nuclear repulsion energy =     1859.174169056683

 Numeric. integr. density =      151.999926104150

     Total iterative time =    456.5s


                       DFT Final Molecular Orbital Analysis
                       ------------------------------------

 Vector   20  Occ=2.000000D+00  E=-1.017973D+01
              MO Center= -9.5D-01,  3.7D+00,  2.6D-01, r^2= 2.8D-02
   Bfn.  Coefficient  Atom+Function         Bfn.  Coefficient  Atom+Function  
  ----- ------------  ---------------      ----- ------------  ---------------
   241      0.992936  17 C  s         

 Vector   21  Occ=2.000000D+00  E=-1.140807D+00
              MO Center= -8.9D-01, -9.3D-01,  6.4D-01, r^2= 1.9D+00
   Bfn.  Coefficient  Atom+Function         Bfn.  Coefficient  Atom+Function  
  ----- ------------  ---------------      ----- ------------  ---------------
   272      0.280155  19 O  s               276      0.277206  19 O  s         
   287      0.265269  20 O  s               291      0.235194  20 O  s         
   201      0.176318  14 O  s         

 Vector   22  Occ=2.000000D+00  E=-1.096177D+00
              MO Center= -1.7D+00,  3.9D-01, -5.5D-01, r^2= 2.3D+00
   Bfn.  Coefficient  Atom+Function         Bfn.  Coefficient  Atom+Function  
  ----- ------------  ---------------      ----- ------------  ---------------
    21      0.378810   2 O  s                17      0.349881   2 O  s         
    32      0.178440   3 C  s                16     -0.162051   2 O  s         

 Vector   23  Occ=2.000000D+00  E=-1.053550D+00
              MO Center= -1.1D+00, -9.4D-01, -5.7D-01, r^2= 3.1D+00
   Bfn.  Coefficient  Atom+Function         Bfn.  Coefficient  Atom+Function  
  ----- ------------  ---------------      ----- ------------  ---------------
   201      0.406768  14 O  s               197      0.365565  14 O  s         
   291     -0.173127  20 O  s               196     -0.169656  14 O  s         
   287     -0.153289  20 O  s         

 Vector   24  Occ=2.000000D+00  E=-9.986443D-01
              MO Center= -2.4D+00,  1.4D+00, -5.2D-01, r^2= 2.3D+00
   Bfn.  Coefficient  Atom+Function         Bfn.  Coefficient  Atom+Function  
  ----- ------------  ---------------      ----- ------------  ---------------
   231      0.388639  16 O  s               227      0.370559  16 O  s         
    21     -0.248112   2 O  s                17     -0.208054   2 O  s         
   226     -0.172837  16 O  s                33     -0.170972   3 C  px        

 Vector   25  Occ=2.000000D+00  E=-9.456543D-01
              MO Center= -6.5D-01, -7.7D-01,  7.4D-01, r^2= 2.6D+00
   Bfn.  Coefficient  Atom+Function         Bfn.  Coefficient  Atom+Function  
  ----- ------------  ---------------      ----- ------------  ---------------
   276      0.354428  19 O  s               291     -0.306888  20 O  s         
   272      0.297405  19 O  s               287     -0.248810  20 O  s         
    77     -0.171319   6 C  s         

 Vector   26  Occ=2.000000D+00  E=-8.565747D-01
              MO Center=  1.1D+00,  3.2D-01,  2.4D-01, r^2= 5.0D+00
   Bfn.  Coefficient  Atom+Function         Bfn.  Coefficient  Atom+Function  
  ----- ------------  ---------------      ----- ------------  ---------------
   291      0.182849  20 O  s                62     -0.157345   5 C  s         
   122     -0.150275   9 C  s         

 Vector   27  Occ=2.000000D+00  E=-8.203999D-01
              MO Center=  5.0D-01,  5.3D-01,  1.8D-01, r^2= 6.5D+00
   Bfn.  Coefficient  Atom+Function         Bfn.  Coefficient  Atom+Function  
  ----- ------------  ---------------      ----- ------------  ---------------
    47      0.192544   4 C  s                62      0.171894   5 C  s         
    51      0.157407   4 C  s         

 Vector   28  Occ=2.000000D+00  E=-8.001927D-01
              MO Center=  7.5D-01, -8.6D-01,  6.8D-02, r^2= 8.1D+00
   Bfn.  Coefficient  Atom+Function         Bfn.  Coefficient  Atom+Function  
  ----- ------------  ---------------      ----- ------------  ---------------
   167      0.188578  12 C  s         

 Vector   29  Occ=2.000000D+00  E=-7.706958D-01
              MO Center=  6.0D-02, -4.7D-01, -1.4D-01, r^2= 6.3D+00
   Bfn.  Coefficient  Atom+Function         Bfn.  Coefficient  Atom+Function  
  ----- ------------  ---------------      ----- ------------  ---------------
     2      0.210659   1 C  s               291     -0.205368  20 O  s         
     6      0.161441   1 C  s               276      0.151975  19 O  s         

 Vector   30  Occ=2.000000D+00  E=-7.565911D-01
              MO Center=  1.6D-01,  1.0D+00,  5.1D-02, r^2= 8.5D+00
   Bfn.  Coefficient  Atom+Function         Bfn.  Coefficient  Atom+Function  
  ----- ------------  ---------------      ----- ------------  ---------------
   242      0.174770  17 C  s                47      0.170863   4 C  s         
    51      0.156469   4 C  s               246      0.153865  17 C  s         

 Vector   31  Occ=2.000000D+00  E=-7.368997D-01
              MO Center=  5.7D-01, -9.5D-01,  2.9D-02, r^2= 9.4D+00
   Bfn.  Coefficient  Atom+Function         Bfn.  Coefficient  Atom+Function  
  ----- ------------  ---------------      ----- ------------  ---------------
   212      0.197421  15 C  s               216      0.179650  15 C  s         
    92     -0.161436   7 C  s         

 Vector   32  Occ=2.000000D+00  E=-7.047748D-01
              MO Center=  4.9D-01, -6.7D-01, -2.9D-01, r^2= 6.9D+00
   Bfn.  Coefficient  Atom+Function         Bfn.  Coefficient  Atom+Function  
  ----- ------------  ---------------      ----- ------------  ---------------
   137     -0.187427  10 C  s               167      0.179624  12 C  s         
     2      0.177788   1 C  s               171      0.169479  12 C  s         
   141     -0.166985  10 C  s                 6      0.154199   1 C  s         

 Vector   33  Occ=2.000000D+00  E=-6.942852D-01
              MO Center=  2.4D-01,  5.6D-01, -2.9D-01, r^2= 1.1D+01
   Bfn.  Coefficient  Atom+Function         Bfn.  Coefficient  Atom+Function  
  ----- ------------  ---------------      ----- ------------  ---------------
   242      0.188787  17 C  s               246      0.180165  17 C  s         
   257     -0.172688  18 C  s               261     -0.163313  18 C  s         
   212      0.151770  15 C  s         

 Vector   34  Occ=2.000000D+00  E=-6.606586D-01
              MO Center=  6.3D-01, -5.9D-01,  9.7D-02, r^2= 9.0D+00
   Bfn.  Coefficient  Atom+Function         Bfn.  Coefficient  Atom+Function  
  ----- ------------  ---------------      ----- ------------  ---------------
   107      0.149211   8 C  s               212     -0.144723  15 C  s         
   111      0.139255   8 C  s               216     -0.139745  15 C  s         
   152     -0.137704  11 C  s         

 Vector   35  Occ=2.000000D+00  E=-6.495562D-01
              MO Center= -2.0D-01,  1.2D+00,  1.0D-01, r^2= 9.6D+00
   Bfn.  Coefficient  Atom+Function         Bfn.  Coefficient  Atom+Function  
  ----- ------------  ---------------      ----- ------------  ---------------
   242      0.204579  17 C  s               246      0.202735  17 C  s         

 Vector   36  Occ=2.000000D+00  E=-6.176975D-01
              MO Center=  8.9D-01, -4.2D-03, -1.3D-01, r^2= 7.4D+00
   Bfn.  Coefficient  Atom+Function         Bfn.  Coefficient  Atom+Function  
  ----- ------------  ---------------      ----- ------------  ---------------
   126      0.160896   9 C  s               122      0.151053   9 C  s         

 Vector   37  Occ=2.000000D+00  E=-6.003070D-01
              MO Center= -2.0D-01,  8.6D-01,  1.7D-01, r^2= 7.0D+00
   Bfn.  Coefficient  Atom+Function         Bfn.  Coefficient  Atom+Function  
  ----- ------------  ---------------      ----- ------------  ---------------
    19      0.156143   2 O  py        

 Vector   38  Occ=2.000000D+00  E=-5.947507D-01
              MO Center= -8.7D-02, -9.1D-01, -1.8D-01, r^2= 6.5D+00
   Bfn.  Coefficient  Atom+Function         Bfn.  Coefficient  Atom+Function  
  ----- ------------  ---------------      ----- ------------  ---------------
    19      0.164593   2 O  py              156     -0.150403  11 C  s         

 Vector   39  Occ=2.000000D+00  E=-5.596218D-01
              MO Center= -1.2D-02, -6.2D-01,  8.9D-02, r^2= 6.1D+00
   Bfn.  Coefficient  Atom+Function         Bfn.  Coefficient  Atom+Function  
  ----- ------------  ---------------      ----- ------------  ---------------
   199      0.189924  14 O  py                4     -0.165363   1 C  py        
    80      0.159797   6 C  pz              274     -0.159812  19 O  py        
   288      0.159714  20 O  px              185      0.154942  13 C  pz        

 Vector   40  Occ=2.000000D+00  E=-5.528451D-01
              MO Center=  1.2D+00,  1.9D-01, -6.7D-02, r^2= 7.0D+00
   Bfn.  Coefficient  Atom+Function         Bfn.  Coefficient  Atom+Function  
  ----- ------------  ---------------      ----- ------------  ---------------
   122      0.165087   9 C  s               126      0.163375   9 C  s         

 Vector   41  Occ=2.000000D+00  E=-5.328485D-01
              MO Center= -3.6D-01, -7.2D-01, -2.2D-02, r^2= 6.1D+00
   Bfn.  Coefficient  Atom+Function         Bfn.  Coefficient  Atom+Function  
  ----- ------------  ---------------      ----- ------------  ---------------
   274      0.188727  19 O  py                5      0.178289   1 C  pz        
   291     -0.176153  20 O  s               276      0.156082  19 O  s         

 Vector   42  Occ=2.000000D+00  E=-5.225379D-01
              MO Center= -2.1D-01, -2.7D-01, -1.1D-02, r^2= 6.7D+00
   Bfn.  Coefficient  Atom+Function         Bfn.  Coefficient  Atom+Function  
  ----- ------------  ---------------      ----- ------------  ---------------
     5      0.169205   1 C  pz               64      0.160602   5 C  py        

 Vector   43  Occ=2.000000D+00  E=-5.081507D-01
              MO Center= -4.7D-01,  9.2D-01,  1.8D-01, r^2= 6.9D+00
   Bfn.  Coefficient  Atom+Function         Bfn.  Coefficient  Atom+Function  
  ----- ------------  ---------------      ----- ------------  ---------------
    50      0.235999   4 C  pz        

 Vector   44  Occ=2.000000D+00  E=-4.942994D-01
              MO Center=  1.0D+00,  2.9D-01,  2.2D-02, r^2= 7.5D+00
   Bfn.  Coefficient  Atom+Function         Bfn.  Coefficient  Atom+Function  
  ----- ------------  ---------------      ----- ------------  ---------------
    63     -0.145026   5 C  px              140      0.141099  10 C  pz        
    48      0.136819   4 C  px              155      0.131825  11 C  pz        

 Vector   45  Occ=2.000000D+00  E=-4.692462D-01
              MO Center=  5.8D-01, -2.5D-01,  6.8D-02, r^2= 9.4D+00
   Bfn.  Coefficient  Atom+Function         Bfn.  Coefficient  Atom+Function  
  ----- ------------  ---------------      ----- ------------  ---------------
   183     -0.154694  13 C  px        

 Vector   46  Occ=2.000000D+00  E=-4.679930D-01
              MO Center=  1.9D-01, -3.2D-01, -2.2D-02, r^2= 8.9D+00
   Bfn.  Coefficient  Atom+Function         Bfn.  Coefficient  Atom+Function  
  ----- ------------  ---------------      ----- ------------  ---------------
    20      0.172372   2 O  pz        

 Vector   47  Occ=2.000000D+00  E=-4.609568D-01
              MO Center=  5.3D-01, -1.6D-01,  1.6D-01, r^2= 8.9D+00
   Bfn.  Coefficient  Atom+Function         Bfn.  Coefficient  Atom+Function  
  ----- ------------  ---------------      ----- ------------  ---------------
    94      0.161439   7 C  py              276      0.156306  19 O  s         

 Vector   48  Occ=2.000000D+00  E=-4.520183D-01
              MO Center=  9.5D-01,  1.4D-01, -1.4D-01, r^2= 9.1D+00
   Bfn.  Coefficient  Atom+Function         Bfn.  Coefficient  Atom+Function  
  ----- ------------  ---------------      ----- ------------  ---------------
   258      0.153468  18 C  px        

 Vector   49  Occ=2.000000D+00  E=-4.403492D-01
              MO Center= -5.7D-01,  1.4D-01, -2.3D-01, r^2= 1.1D+01
   Bfn.  Coefficient  Atom+Function         Bfn.  Coefficient  Atom+Function  
  ----- ------------  ---------------      ----- ------------  ---------------
   231      0.264883  16 O  s               228     -0.235747  16 O  px        
    33      0.172486   3 C  px        

 Vector   50  Occ=2.000000D+00  E=-4.377599D-01
              MO Center=  7.5D-01, -1.8D-01, -2.1D-01, r^2= 9.7D+00
   Bfn.  Coefficient  Atom+Function         Bfn.  Coefficient  Atom+Function  
  ----- ------------  ---------------      ----- ------------  ---------------
   259      0.207698  18 C  py              170     -0.169701  12 C  pz        

 Vector   51  Occ=2.000000D+00  E=-4.280844D-01
              MO Center= -4.0D-01, -8.6D-01,  3.2D-01, r^2= 8.2D+00
   Bfn.  Coefficient  Atom+Function         Bfn.  Coefficient  Atom+Function  
  ----- ------------  ---------------      ----- ------------  ---------------
   290      0.270109  20 O  pz              214      0.178959  15 C  py        
   291      0.179017  20 O  s               294      0.161533  20 O  pz        
   273     -0.151073  19 O  px        

 Vector   52  Occ=2.000000D+00  E=-4.234371D-01
              MO Center=  1.8D-01, -4.9D-01, -4.7D-02, r^2= 9.9D+00
   Bfn.  Coefficient  Atom+Function         Bfn.  Coefficient  Atom+Function  
  ----- ------------  ---------------      ----- ------------  ---------------
   153      0.178928  11 C  px              213      0.161104  15 C  px        

 Vector   53  Occ=2.000000D+00  E=-4.218597D-01
              MO Center= -5.2D-01,  6.6D-01, -1.5D-01, r^2= 9.9D+00
   Bfn.  Coefficient  Atom+Function         Bfn.  Coefficient  Atom+Function  
  ----- ------------  ---------------      ----- ------------  ---------------
   228      0.257972  16 O  px              231     -0.218433  16 O  s         
    33     -0.150639   3 C  px        

 Vector   54  Occ=2.000000D+00  E=-4.138234D-01
              MO Center= -7.9D-01, -3.9D-02,  2.3D-02, r^2= 9.7D+00
   Bfn.  Coefficient  Atom+Function         Bfn.  Coefficient  Atom+Function  
  ----- ------------  ---------------      ----- ------------  ---------------
   215     -0.172619  15 C  pz              289     -0.171393  20 O  py        
   200     -0.166979  14 O  pz              273      0.165682  19 O  px        
    20      0.159303   2 O  pz        

 Vector   55  Occ=2.000000D+00  E=-4.077092D-01
              MO Center= -8.3D-01, -6.6D-01,  1.8D-01, r^2= 1.3D+01
   Bfn.  Coefficient  Atom+Function         Bfn.  Coefficient  Atom+Function  
  ----- ------------  ---------------      ----- ------------  ---------------
   215      0.256118  15 C  pz              331      0.179976  36 H  s         
   332      0.156046  36 H  s         

 Vector   56  Occ=2.000000D+00  E=-4.047259D-01
              MO Center=  2.1D-01,  4.2D-02, -6.5D-02, r^2= 9.1D+00
   Bfn.  Coefficient  Atom+Function         Bfn.  Coefficient  Atom+Function  
  ----- ------------  ---------------      ----- ------------  ---------------
   290      0.213692  20 O  pz              200      0.168814  14 O  pz        

 Vector   57  Occ=2.000000D+00  E=-3.986477D-01
              MO Center=  1.5D-01,  1.9D-01, -8.8D-02, r^2= 1.1D+01
   Bfn.  Coefficient  Atom+Function         Bfn.  Coefficient  Atom+Function  
  ----- ------------  ---------------      ----- ------------  ---------------
   243      0.169462  17 C  px              290     -0.151575  20 O  pz        

 Vector   58  Occ=2.000000D+00  E=-3.923329D-01
              MO Center= -3.8D-01, -1.1D-01,  3.8D-02, r^2= 1.1D+01
   Bfn.  Coefficient  Atom+Function         Bfn.  Coefficient  Atom+Function  
  ----- ------------  ---------------      ----- ------------  ---------------
   214      0.166209  15 C  py              276     -0.150075  19 O  s         

 Vector   59  Occ=2.000000D+00  E=-3.899631D-01
              MO Center= -9.0D-01,  5.7D-01, -6.8D-02, r^2= 1.1D+01
   Bfn.  Coefficient  Atom+Function         Bfn.  Coefficient  Atom+Function  
  ----- ------------  ---------------      ----- ------------  ---------------
   245      0.237446  17 C  pz               18      0.171893   2 O  px        
   215     -0.151719  15 C  pz        

 Vector   60  Occ=2.000000D+00  E=-3.840467D-01
              MO Center=  5.7D-02, -6.8D-01,  8.5D-02, r^2= 1.1D+01
   Bfn.  Coefficient  Atom+Function         Bfn.  Coefficient  Atom+Function  
  ----- ------------  ---------------      ----- ------------  ---------------
    93      0.169789   7 C  px              215     -0.154577  15 C  pz        

 Vector   61  Occ=2.000000D+00  E=-3.787658D-01
              MO Center=  8.6D-01,  2.5D-01, -2.4D-01, r^2= 1.1D+01
   Bfn.  Coefficient  Atom+Function         Bfn.  Coefficient  Atom+Function  
  ----- ------------  ---------------      ----- ------------  ---------------
   258      0.221807  18 C  px               93      0.176990   7 C  px        
    65     -0.158252   5 C  pz              275     -0.157455  19 O  pz        

 Vector   62  Occ=2.000000D+00  E=-3.716024D-01
              MO Center=  1.0D+00, -8.9D-01, -1.5D-01, r^2= 8.4D+00
   Bfn.  Coefficient  Atom+Function         Bfn.  Coefficient  Atom+Function  
  ----- ------------  ---------------      ----- ------------  ---------------
   155      0.204571  11 C  pz              170     -0.193387  12 C  pz        
   125     -0.160452   9 C  pz              260      0.152469  18 C  pz        

 Vector   63  Occ=2.000000D+00  E=-3.678953D-01
              MO Center=  4.6D-01,  5.0D-01,  1.6D-01, r^2= 9.4D+00
   Bfn.  Coefficient  Atom+Function         Bfn.  Coefficient  Atom+Function  
  ----- ------------  ---------------      ----- ------------  ---------------
    94      0.144719   7 C  py               33      0.137525   3 C  px        
   125      0.134071   9 C  pz               78      0.132339   6 C  px        

 Vector   64  Occ=2.000000D+00  E=-3.584488D-01
              MO Center= -2.1D-01, -1.8D-01,  1.4D-01, r^2= 1.1D+01
   Bfn.  Coefficient  Atom+Function         Bfn.  Coefficient  Atom+Function  
  ----- ------------  ---------------      ----- ------------  ---------------
   153      0.199331  11 C  px              198      0.183300  14 O  px        
   168     -0.165637  12 C  px              183      0.150636  13 C  px        

 Vector   65  Occ=2.000000D+00  E=-3.527029D-01
              MO Center=  2.4D-01,  4.3D-01,  1.9D-01, r^2= 9.7D+00
   Bfn.  Coefficient  Atom+Function         Bfn.  Coefficient  Atom+Function  
  ----- ------------  ---------------      ----- ------------  ---------------
   244     -0.147931  17 C  py               49      0.146361   4 C  py        
    50     -0.144966   4 C  pz        

 Vector   66  Occ=2.000000D+00  E=-3.502371D-01
              MO Center=  1.1D-01,  7.2D-01,  9.0D-02, r^2= 8.7D+00
   Bfn.  Coefficient  Atom+Function         Bfn.  Coefficient  Atom+Function  
  ----- ------------  ---------------      ----- ------------  ---------------
    49      0.217647   4 C  py              244     -0.204161  17 C  py        
    63      0.162712   5 C  px        

 Vector   67  Occ=2.000000D+00  E=-3.423922D-01
              MO Center=  1.2D+00,  6.8D-01,  1.2D-01, r^2= 8.6D+00
   Bfn.  Coefficient  Atom+Function         Bfn.  Coefficient  Atom+Function  
  ----- ------------  ---------------      ----- ------------  ---------------
   110      0.164032   8 C  pz              123     -0.163660   9 C  px        
   155      0.153980  11 C  pz              140     -0.152291  10 C  pz        

 Vector   68  Occ=2.000000D+00  E=-3.357633D-01
              MO Center= -5.6D-02,  8.1D-01,  2.7D-02, r^2= 7.9D+00
   Bfn.  Coefficient  Atom+Function         Bfn.  Coefficient  Atom+Function  
  ----- ------------  ---------------      ----- ------------  ---------------
    18      0.211787   2 O  px               50      0.207935   4 C  pz        
   304      0.152789  22 H  s         

 Vector   69  Occ=2.000000D+00  E=-3.306567D-01
              MO Center=  7.2D-01,  6.2D-02, -1.3D-01, r^2= 8.1D+00
   Bfn.  Coefficient  Atom+Function         Bfn.  Coefficient  Atom+Function  
  ----- ------------  ---------------      ----- ------------  ---------------
   200      0.169029  14 O  pz               93      0.159300   7 C  px        

 Vector   70  Occ=2.000000D+00  E=-3.161298D-01
              MO Center=  1.5D+00,  2.8D-01,  8.1D-02, r^2= 7.0D+00
   Bfn.  Coefficient  Atom+Function         Bfn.  Coefficient  Atom+Function  
  ----- ------------  ---------------      ----- ------------  ---------------
   260     -0.215201  18 C  pz              125      0.205095   9 C  pz        
   140     -0.192984  10 C  pz              318     -0.167764  29 H  s         
   110     -0.152515   8 C  pz        

 Vector   71  Occ=2.000000D+00  E=-3.099412D-01
              MO Center=  1.1D+00, -5.8D-01, -1.1D-02, r^2= 8.0D+00
   Bfn.  Coefficient  Atom+Function         Bfn.  Coefficient  Atom+Function  
  ----- ------------  ---------------      ----- ------------  ---------------
   124      0.223861   9 C  py              168     -0.196691  12 C  px        
   109     -0.195684   8 C  py              139     -0.180808  10 C  py        
   154      0.180554  11 C  py              198     -0.175316  14 O  px        

 Vector   72  Occ=2.000000D+00  E=-3.030303D-01
              MO Center= -4.5D-01,  5.2D-02,  7.6D-02, r^2= 7.6D+00
   Bfn.  Coefficient  Atom+Function         Bfn.  Coefficient  Atom+Function  
  ----- ------------  ---------------      ----- ------------  ---------------
   275      0.257861  19 O  pz              230      0.192405  16 O  pz        
   279      0.173831  19 O  pz              200      0.165591  14 O  pz        
    20     -0.163813   2 O  pz              290     -0.156285  20 O  pz        
   138      0.153680  10 C  px        

 Vector   73  Occ=2.000000D+00  E=-2.935509D-01
              MO Center= -1.3D+00,  1.5D-01, -4.9D-01, r^2= 6.7D+00
   Bfn.  Coefficient  Atom+Function         Bfn.  Coefficient  Atom+Function  
  ----- ------------  ---------------      ----- ------------  ---------------
   198      0.301024  14 O  px              230      0.258481  16 O  pz        
   202      0.221644  14 O  px               18      0.219299   2 O  px        
   234      0.179596  16 O  pz               20     -0.178349   2 O  pz        
   229     -0.177474  16 O  py               22      0.165343   2 O  px        

 Vector   74  Occ=2.000000D+00  E=-2.820625D-01
              MO Center= -6.9D-01, -3.5D-01, -2.8D-01, r^2= 6.4D+00
   Bfn.  Coefficient  Atom+Function         Bfn.  Coefficient  Atom+Function  
  ----- ------------  ---------------      ----- ------------  ---------------
   198      0.326989  14 O  px               20      0.232588   2 O  pz        
   202      0.233566  14 O  px               24      0.177434   2 O  pz        
   230     -0.175390  16 O  pz               79      0.151734   6 C  py        

 Vector   75  Occ=2.000000D+00  E=-2.565913D-01
              MO Center= -5.8D-01, -7.2D-01,  9.8D-01, r^2= 2.8D+00
   Bfn.  Coefficient  Atom+Function         Bfn.  Coefficient  Atom+Function  
  ----- ------------  ---------------      ----- ------------  ---------------
   288      0.345667  20 O  px              289     -0.307315  20 O  py        
   273     -0.253853  19 O  px              292      0.250258  20 O  px        
   275     -0.242794  19 O  pz              274      0.239740  19 O  py        
   293     -0.222360  20 O  py              279     -0.174293  19 O  pz        
   277     -0.169828  19 O  px              278      0.159228  19 O  py        

 Vector   76  Occ=2.000000D+00  E=-2.547533D-01
              MO Center= -2.5D+00,  1.8D+00, -3.9D-01, r^2= 3.1D+00
   Bfn.  Coefficient  Atom+Function         Bfn.  Coefficient  Atom+Function  
  ----- ------------  ---------------      ----- ------------  ---------------
   229      0.404352  16 O  py              230      0.328945  16 O  pz        
   233      0.274745  16 O  py               51     -0.243583   4 C  s         
   228      0.228019  16 O  px              234      0.226402  16 O  pz        
    48      0.167930   4 C  px              232      0.161403  16 O  px        
    21      0.151781   2 O  s         

 Vector   77  Occ=0.000000D+00  E=-7.955445D-03
              MO Center= -8.5D-01, -5.9D-01,  8.6D-01, r^2= 3.9D+00
   Bfn.  Coefficient  Atom+Function         Bfn.  Coefficient  Atom+Function  
  ----- ------------  ---------------      ----- ------------  ---------------
   291     -0.511185  20 O  s               276      0.477175  19 O  s         
   277      0.368182  19 O  px              273      0.354925  19 O  px        
   289      0.287786  20 O  py              293      0.278462  20 O  py        
   288      0.271909  20 O  px              306      0.269456  23 H  s         
   330     -0.269543  35 H  s               274      0.268000  19 O  py        

 Vector   78  Occ=0.000000D+00  E= 1.090140D-02
              MO Center= -1.9D+00,  1.4D+00, -2.1D-01, r^2= 3.7D+00
   Bfn.  Coefficient  Atom+Function         Bfn.  Coefficient  Atom+Function  
  ----- ------------  ---------------      ----- ------------  ---------------
   246      0.429873  17 C  s                35      0.402974   3 C  pz        
   304     -0.355222  22 H  s                39      0.335096   3 C  pz        
    81      0.291600   6 C  s               234     -0.287999  16 O  pz        
   230     -0.283808  16 O  pz               34     -0.259446   3 C  py        
    68      0.248966   5 C  py              291     -0.229258  20 O  s         

 Vector   79  Occ=0.000000D+00  E= 6.181755D-02
              MO Center=  2.4D+00, -2.9D-01,  6.5D-02, r^2= 8.0D+00
   Bfn.  Coefficient  Atom+Function         Bfn.  Coefficient  Atom+Function  
  ----- ------------  ---------------      ----- ------------  ---------------
   156      0.746580  11 C  s               316     -0.731538  28 H  s         
   318     -0.706089  29 H  s               261      0.674849  18 C  s         
   126      0.630948   9 C  s               111      0.579498   8 C  s         
   312     -0.568274  26 H  s               320     -0.559615  30 H  s         
   141      0.535309  10 C  s               342     -0.468216  41 H  s         

 Vector   80  Occ=0.000000D+00  E= 6.604865D-02
              MO Center=  7.0D-01,  5.0D-01, -7.6D-01, r^2= 7.0D+00
   Bfn.  Coefficient  Atom+Function         Bfn.  Coefficient  Atom+Function  
  ----- ------------  ---------------      ----- ------------  ---------------
   261      0.792178  18 C  s               306     -0.773628  23 H  s         
   302     -0.763456  21 H  s               340     -0.634000  40 H  s         
     6      0.471933   1 C  s               318      0.466483  29 H  s         
    66      0.420211   5 C  s                69     -0.394480   5 C  pz        
   141     -0.348586  10 C  s                 9     -0.341013   1 C  pz        

 Vector   81  Occ=0.000000D+00  E= 8.617415D-02
              MO Center=  2.9D-01, -1.8D+00, -1.4D-02, r^2= 9.2D+00
   Bfn.  Coefficient  Atom+Function         Bfn.  Coefficient  Atom+Function  
  ----- ------------  ---------------      ----- ------------  ---------------
   171      0.993650  12 C  s               326     -0.798941  33 H  s         
   156      0.657623  11 C  s               324     -0.584128  32 H  s         
   201      0.551219  14 O  s               216      0.521219  15 C  s         
   332     -0.477839  36 H  s               320     -0.464495  30 H  s         
   126     -0.435596   9 C  s               330     -0.412726  35 H  s         

 Vector   82  Occ=0.000000D+00  E= 9.151148D-02
              MO Center=  1.1D+00,  1.7D+00,  1.4D-01, r^2= 1.0D+01
   Bfn.  Coefficient  Atom+Function         Bfn.  Coefficient  Atom+Function  
  ----- ------------  ---------------      ----- ------------  ---------------
    96      1.026332   7 C  s               310     -0.867099  25 H  s         
   246      0.861757  17 C  s               261     -0.732259  18 C  s         
   156     -0.669886  11 C  s               336     -0.563276  38 H  s         
   314     -0.547789  27 H  s               322      0.506470  31 H  s         
   111      0.492279   8 C  s               302      0.460411  21 H  s         

 Vector   83  Occ=0.000000D+00  E= 1.079086D-01
              MO Center=  1.0D+00,  3.0D-01, -4.5D-02, r^2= 1.0D+01
   Bfn.  Coefficient  Atom+Function         Bfn.  Coefficient  Atom+Function  
  ----- ------------  ---------------      ----- ------------  ---------------
    21      0.594789   2 O  s               316     -0.568707  28 H  s         
   312     -0.563638  26 H  s               310      0.559956  25 H  s         
   314      0.553814  27 H  s                 7      0.505482   1 C  px        
   326      0.472016  33 H  s               114      0.407366   8 C  pz        
   246     -0.359193  17 C  s               322      0.353037  31 H  s         

 Vector   84  Occ=0.000000D+00  E= 1.087442D-01
              MO Center=  7.6D-01, -1.4D+00,  2.7D-01, r^2= 1.0D+01
   Bfn.  Coefficient  Atom+Function         Bfn.  Coefficient  Atom+Function  
  ----- ------------  ---------------      ----- ------------  ---------------
   324      0.881376  32 H  s               332      0.552583  36 H  s         
   326     -0.537862  33 H  s               174     -0.521720  12 C  pz        
   318      0.517298  29 H  s               312     -0.498462  26 H  s         
   344     -0.500543  42 H  s               216     -0.490313  15 C  s         
   306      0.384758  23 H  s               316     -0.384084  28 H  s         

 Vector   85  Occ=0.000000D+00  E= 1.137528D-01
              MO Center=  3.9D-01, -1.3D+00, -3.8D-01, r^2= 9.8D+00
   Bfn.  Coefficient  Atom+Function         Bfn.  Coefficient  Atom+Function  
  ----- ------------  ---------------      ----- ------------  ---------------
   171      0.774283  12 C  s               326     -0.661931  33 H  s         
   201     -0.655216  14 O  s               344      0.576343  42 H  s         
   111     -0.571506   8 C  s                 8     -0.482698   1 C  py        
   330     -0.478046  35 H  s                66      0.451067   5 C  s         
   318     -0.399752  29 H  s                81      0.396306   6 C  s         

 Vector   86  Occ=0.000000D+00  E= 1.194504D-01
              MO Center= -4.8D-01, -1.8D+00,  3.3D-01, r^2= 1.4D+01
   Bfn.  Coefficient  Atom+Function         Bfn.  Coefficient  Atom+Function  
  ----- ------------  ---------------      ----- ------------  ---------------
   216      1.641934  15 C  s               156     -0.906993  11 C  s         
   111      0.874854   8 C  s               328     -0.854792  34 H  s         
   332     -0.761238  36 H  s               330     -0.684493  35 H  s         
   320      0.589531  30 H  s                51     -0.495482   4 C  s         
   312     -0.480271  26 H  s               246     -0.448762  17 C  s         

 Vector   87  Occ=0.000000D+00  E= 1.250522D-01
              MO Center=  1.1D+00,  5.8D-01,  8.3D-02, r^2= 1.1D+01
   Bfn.  Coefficient  Atom+Function         Bfn.  Coefficient  Atom+Function  
  ----- ------------  ---------------      ----- ------------  ---------------
    96      1.064010   7 C  s               308     -0.813511  24 H  s         
   246     -0.773522  17 C  s               316      0.558769  28 H  s         
     6      0.553738   1 C  s               312     -0.544127  26 H  s         
   342      0.511588  41 H  s               126     -0.500933   9 C  s         
   156     -0.488098  11 C  s               261     -0.484982  18 C  s         

 Vector   88  Occ=0.000000D+00  E= 1.266908D-01
              MO Center=  1.4D+00,  1.0D+00, -5.9D-01, r^2= 1.1D+01
   Bfn.  Coefficient  Atom+Function         Bfn.  Coefficient  Atom+Function  
  ----- ------------  ---------------      ----- ------------  ---------------
   246      0.928746  17 C  s               111     -0.826624   8 C  s         
   314      0.762623  27 H  s               342      0.729917  41 H  s         
    96      0.642021   7 C  s               338     -0.603577  39 H  s         
   344     -0.594815  42 H  s               263     -0.490394  18 C  py        
   322     -0.486130  31 H  s               306     -0.440151  23 H  s         

 Vector   89  Occ=0.000000D+00  E= 1.310778D-01
              MO Center=  7.0D-01,  6.1D-01,  1.2D-02, r^2= 1.2D+01
   Bfn.  Coefficient  Atom+Function         Bfn.  Coefficient  Atom+Function  
  ----- ------------  ---------------      ----- ------------  ---------------
   304      0.819383  22 H  s               302      0.700491  21 H  s         
   306     -0.644235  23 H  s               261     -0.592223  18 C  s         
   308      0.578053  24 H  s               342      0.580421  41 H  s         
   320     -0.576583  30 H  s                51     -0.558605   4 C  s         
     6     -0.484276   1 C  s               316     -0.467183  28 H  s         

 Vector   90  Occ=0.000000D+00  E= 1.418200D-01
              MO Center=  8.6D-01,  1.7D+00,  1.6D-01, r^2= 1.1D+01
   Bfn.  Coefficient  Atom+Function         Bfn.  Coefficient  Atom+Function  
  ----- ------------  ---------------      ----- ------------  ---------------
   336      0.933467  38 H  s               314     -0.704171  27 H  s         
   249     -0.618002  17 C  pz              310      0.608181  25 H  s         
   111      0.589150   8 C  s               338     -0.585961  39 H  s         
    81     -0.567719   6 C  s                66      0.550664   5 C  s         
   316      0.548316  28 H  s               113      0.439880   8 C  py        

 Vector   91  Occ=0.000000D+00  E= 1.514832D-01
              MO Center=  3.8D-02, -1.5D+00,  3.3D-02, r^2= 1.4D+01
   Bfn.  Coefficient  Atom+Function         Bfn.  Coefficient  Atom+Function  
  ----- ------------  ---------------      ----- ------------  ---------------
   126      0.876452   9 C  s               332     -0.876800  36 H  s         
   171     -0.803053  12 C  s               328      0.692985  34 H  s         
   111     -0.678656   8 C  s               218     -0.604721  15 C  py        
   322      0.595937  31 H  s               330     -0.541930  35 H  s         
   316     -0.494532  28 H  s               156     -0.463127  11 C  s         

 Vector   92  Occ=0.000000D+00  E= 1.532266D-01
              MO Center=  4.3D-01,  2.5D-01, -3.8D-01, r^2= 1.4D+01
   Bfn.  Coefficient  Atom+Function         Bfn.  Coefficient  Atom+Function  
  ----- ------------  ---------------      ----- ------------  ---------------
   338      0.998448  39 H  s               324     -0.701755  32 H  s         
   246     -0.684615  17 C  s               216     -0.567410  15 C  s         
   340     -0.546762  40 H  s               342      0.549108  41 H  s         
   171      0.536412  12 C  s               249      0.535503  17 C  pz        
   262     -0.469244  18 C  px              316      0.461996  28 H  s         

 Vector   93  Occ=0.000000D+00  E= 1.586466D-01
              MO Center= -1.4D-01,  5.1D-01,  2.7D-01, r^2= 1.4D+01
   Bfn.  Coefficient  Atom+Function         Bfn.  Coefficient  Atom+Function  
  ----- ------------  ---------------      ----- ------------  ---------------
    51      1.223927   4 C  s               246     -1.115417  17 C  s         
   304     -1.013660  22 H  s               330      0.608285  35 H  s         
   328     -0.596030  34 H  s               338      0.572726  39 H  s         
   314     -0.470853  27 H  s                54      0.430205   4 C  pz        
   320     -0.413526  30 H  s               217     -0.394777  15 C  px        

 Vector   94  Occ=0.000000D+00  E= 1.620032D-01
              MO Center=  9.2D-01,  3.0D-01, -1.2D-01, r^2= 1.4D+01
   Bfn.  Coefficient  Atom+Function         Bfn.  Coefficient  Atom+Function  
  ----- ------------  ---------------      ----- ------------  ---------------
   261      0.876296  18 C  s               320      0.821722  30 H  s         
   334      0.701923  37 H  s               342     -0.686123  41 H  s         
   126     -0.650110   9 C  s               247      0.631876  17 C  px        
   158      0.626546  11 C  py              336     -0.583417  38 H  s         
   171      0.559598  12 C  s               302      0.543799  21 H  s         

 Vector   95  Occ=0.000000D+00  E= 1.662773D-01
              MO Center=  3.3D-01, -2.1D-01, -3.3D-03, r^2= 1.4D+01
   Bfn.  Coefficient  Atom+Function         Bfn.  Coefficient  Atom+Function  
  ----- ------------  ---------------      ----- ------------  ---------------
   216      0.879438  15 C  s               171     -0.749104  12 C  s         
   344     -0.725705  42 H  s               334      0.653303  37 H  s         
    36      0.639454   3 C  s               326      0.613594  33 H  s         
   330     -0.603564  35 H  s               308     -0.598207  24 H  s         
    52      0.515755   4 C  px              263     -0.502811  18 C  py        

 Vector   96  Occ=0.000000D+00  E= 1.735365D-01
              MO Center= -2.7D-01, -4.5D-01,  1.2D-01, r^2= 1.5D+01
   Bfn.  Coefficient  Atom+Function         Bfn.  Coefficient  Atom+Function  
  ----- ------------  ---------------      ----- ------------  ---------------
   111      1.198409   8 C  s               126     -0.777818   9 C  s         
   246      0.726754  17 C  s               219      0.661106  15 C  pz        
   330      0.661059  35 H  s               332     -0.651587  36 H  s         
   216     -0.626687  15 C  s               328      0.620217  34 H  s         
   334     -0.608066  37 H  s                36      0.587509   3 C  s         

 Vector   97  Occ=0.000000D+00  E= 1.789566D-01
              MO Center= -2.6D-01, -1.8D+00,  4.0D-01, r^2= 1.2D+01
   Bfn.  Coefficient  Atom+Function         Bfn.  Coefficient  Atom+Function  
  ----- ------------  ---------------      ----- ------------  ---------------
   324      0.924172  32 H  s               332     -0.785792  36 H  s         
   330      0.773712  35 H  s               174     -0.594531  12 C  pz        
   304      0.595416  22 H  s               328     -0.586792  34 H  s         
    51     -0.569738   4 C  s               217     -0.567792  15 C  px        
   219      0.560814  15 C  pz              342      0.477027  41 H  s         

 Vector   98  Occ=0.000000D+00  E= 1.818216D-01
              MO Center=  1.3D+00,  5.1D-01,  1.5D-01, r^2= 1.1D+01
   Bfn.  Coefficient  Atom+Function         Bfn.  Coefficient  Atom+Function  
  ----- ------------  ---------------      ----- ------------  ---------------
    96      1.456872   7 C  s               111     -1.010839   8 C  s         
   342     -0.819286  41 H  s               261      0.814844  18 C  s         
   308     -0.800301  24 H  s               126     -0.779478   9 C  s         
   312      0.544718  26 H  s               304      0.532169  22 H  s         
    51     -0.519207   4 C  s                 6     -0.498974   1 C  s         

 Vector   99  Occ=0.000000D+00  E= 1.873087D-01
              MO Center=  7.0D-02, -4.7D-01, -3.6D-01, r^2= 1.4D+01
   Bfn.  Coefficient  Atom+Function         Bfn.  Coefficient  Atom+Function  
  ----- ------------  ---------------      ----- ------------  ---------------
   261      1.246862  18 C  s               328     -0.937764  34 H  s         
   322      0.729132  31 H  s               302      0.637789  21 H  s         
   334     -0.614301  37 H  s               217     -0.579505  15 C  px        
    36      0.568355   3 C  s               332      0.529449  36 H  s         
   344     -0.521269  42 H  s               129      0.511993   9 C  pz        

 Vector  100  Occ=0.000000D+00  E= 1.910075D-01
              MO Center=  4.5D-01,  5.7D-01,  8.2D-02, r^2= 1.1D+01
   Bfn.  Coefficient  Atom+Function         Bfn.  Coefficient  Atom+Function  
  ----- ------------  ---------------      ----- ------------  ---------------
    81      0.948993   6 C  s               246     -0.925213  17 C  s         
   126     -0.822653   9 C  s                 6     -0.806935   1 C  s         
    51      0.712280   4 C  s               141     -0.687182  10 C  s         
   111      0.614894   8 C  s                53      0.600088   4 C  py        
   310     -0.549381  25 H  s               302      0.523437  21 H  s         

 Vector  101  Occ=0.000000D+00  E= 1.955066D-01
              MO Center=  3.5D-01, -1.2D-02,  3.3D-01, r^2= 1.5D+01
   Bfn.  Coefficient  Atom+Function         Bfn.  Coefficient  Atom+Function  
  ----- ------------  ---------------      ----- ------------  ---------------
   156      1.097078  11 C  s               186     -0.964841  13 C  s         
   334     -0.947115  37 H  s               216      0.896104  15 C  s         
   304      0.637028  22 H  s                51     -0.630095   4 C  s         
   320     -0.613619  30 H  s               143      0.579622  10 C  py        
   326      0.542370  33 H  s               141     -0.537694  10 C  s         

 Vector  102  Occ=0.000000D+00  E= 1.968897D-01
              MO Center=  8.3D-01, -5.2D-01, -1.7D-01, r^2= 1.0D+01
   Bfn.  Coefficient  Atom+Function         Bfn.  Coefficient  Atom+Function  
  ----- ------------  ---------------      ----- ------------  ---------------
   126      1.064089   9 C  s               261     -0.907432  18 C  s         
   344      0.839001  42 H  s                36      0.794232   3 C  s         
    66      0.714259   5 C  s               322     -0.627885  31 H  s         
   173     -0.599617  12 C  py              156      0.573477  11 C  s         
   326     -0.564456  33 H  s               189      0.554707  13 C  pz        

 Vector  103  Occ=0.000000D+00  E= 2.015866D-01
              MO Center=  8.9D-01,  3.9D-04,  9.8D-03, r^2= 1.2D+01
   Bfn.  Coefficient  Atom+Function         Bfn.  Coefficient  Atom+Function  
  ----- ------------  ---------------      ----- ------------  ---------------
   320     -0.906749  30 H  s               261      0.861741  18 C  s         
   318      0.738118  29 H  s               338     -0.703085  39 H  s         
   306      0.682995  23 H  s               340     -0.626713  40 H  s         
   144     -0.593054  10 C  pz              159      0.552054  11 C  pz        
   316      0.545229  28 H  s               322      0.525558  31 H  s         

 Vector  104  Occ=0.000000D+00  E= 2.090674D-01
              MO Center=  3.6D-01,  1.7D-01,  1.1D-01, r^2= 1.3D+01
   Bfn.  Coefficient  Atom+Function         Bfn.  Coefficient  Atom+Function  
  ----- ------------  ---------------      ----- ------------  ---------------
   186      1.194606  13 C  s               111     -0.696433   8 C  s         
   141      0.699475  10 C  s               310     -0.684957  25 H  s         
   174      0.679180  12 C  pz              340      0.677965  40 H  s         
   188     -0.661856  13 C  py              216     -0.629088  15 C  s         
   324     -0.617337  32 H  s               326      0.588719  33 H  s         

 Vector  105  Occ=0.000000D+00  E= 2.187743D-01
              MO Center=  1.1D+00, -4.0D-01,  3.8D-01, r^2= 9.4D+00
   Bfn.  Coefficient  Atom+Function         Bfn.  Coefficient  Atom+Function  
  ----- ------------  ---------------      ----- ------------  ---------------
   126      1.413393   9 C  s               186     -1.381426  13 C  s         
   141     -1.265862  10 C  s               171      1.025856  12 C  s         
   318      0.816969  29 H  s               142     -0.677807  10 C  px        
   308     -0.624474  24 H  s               261     -0.554989  18 C  s         
   128     -0.544853   9 C  py              264     -0.525804  18 C  pz        

 Vector  106  Occ=0.000000D+00  E= 2.255421D-01
              MO Center=  1.1D+00,  2.0D-01, -2.2D-02, r^2= 1.3D+01
   Bfn.  Coefficient  Atom+Function         Bfn.  Coefficient  Atom+Function  
  ----- ------------  ---------------      ----- ------------  ---------------
   186      1.250686  13 C  s               316      0.863629  28 H  s         
   312     -0.787284  26 H  s               216     -0.700055  15 C  s         
   261     -0.668979  18 C  s               114      0.662469   8 C  pz        
   306     -0.650039  23 H  s               141      0.630937  10 C  s         
   336     -0.617347  38 H  s               171     -0.609982  12 C  s         

 Vector  107  Occ=0.000000D+00  E= 2.264721D-01
              MO Center=  6.7D-01,  2.5D-02, -1.2D-01, r^2= 1.3D+01
   Bfn.  Coefficient  Atom+Function         Bfn.  Coefficient  Atom+Function  
  ----- ------------  ---------------      ----- ------------  ---------------
   126      1.309204   9 C  s               186      0.905466  13 C  s         
   310      0.760782  25 H  s               344     -0.760659  42 H  s         
   141     -0.737553  10 C  s               156     -0.671121  11 C  s         
   336     -0.672727  38 H  s               171      0.629697  12 C  s         
   264     -0.627312  18 C  pz              322      0.613703  31 H  s         

 Vector  108  Occ=0.000000D+00  E= 2.304748D-01
              MO Center=  1.2D-01, -7.2D-02,  1.4D-01, r^2= 1.1D+01
   Bfn.  Coefficient  Atom+Function         Bfn.  Coefficient  Atom+Function  
  ----- ------------  ---------------      ----- ------------  ---------------
   141     -0.879391  10 C  s                 6      0.830850   1 C  s         
   189      0.784617  13 C  pz              128     -0.691457   9 C  py        
   111      0.684803   8 C  s               248      0.625502  17 C  py        
   126     -0.614668   9 C  s               171     -0.571280  12 C  s         
   219     -0.550567  15 C  pz              113     -0.541735   8 C  py        

 Vector  109  Occ=0.000000D+00  E= 2.414359D-01
              MO Center= -5.8D-02,  6.9D-02,  2.0D-01, r^2= 1.1D+01
   Bfn.  Coefficient  Atom+Function         Bfn.  Coefficient  Atom+Function  
  ----- ------------  ---------------      ----- ------------  ---------------
    36      0.974295   3 C  s               187     -0.977068  13 C  px        
    66     -0.838949   5 C  s               218     -0.778951  15 C  py        
    81      0.719631   6 C  s                83      0.652444   6 C  py        
    96      0.639137   7 C  s                68      0.619901   5 C  py        
   308     -0.599072  24 H  s                54      0.575927   4 C  pz        

 Vector  110  Occ=0.000000D+00  E= 2.468436D-01
              MO Center=  5.3D-01, -1.7D-01, -3.3D-02, r^2= 9.9D+00
   Bfn.  Coefficient  Atom+Function         Bfn.  Coefficient  Atom+Function  
  ----- ------------  ---------------      ----- ------------  ---------------
   141     -1.230109  10 C  s                51      1.193350   4 C  s         
   156      1.044667  11 C  s               159      0.856177  11 C  pz        
    96      0.816787   7 C  s               246     -0.769716  17 C  s         
    66     -0.719813   5 C  s               302     -0.716556  21 H  s         
   340      0.620021  40 H  s                68     -0.605555   5 C  py        

 Vector  111  Occ=0.000000D+00  E= 2.522660D-01
              MO Center=  8.0D-01, -9.5D-01, -4.2D-01, r^2= 1.1D+01
   Bfn.  Coefficient  Atom+Function         Bfn.  Coefficient  Atom+Function  
  ----- ------------  ---------------      ----- ------------  ---------------
   186      1.657669  13 C  s                81     -0.901091   6 C  s         
   172      0.848647  12 C  px              216     -0.847575  15 C  s         
   188     -0.822161  13 C  py              322     -0.806951  31 H  s         
   141     -0.768628  10 C  s                68     -0.693478   5 C  py        
   171     -0.678054  12 C  s               340     -0.673723  40 H  s         

 Vector  112  Occ=0.000000D+00  E= 2.592213D-01
              MO Center=  3.1D-01, -9.4D-01,  1.7D-01, r^2= 8.6D+00
   Bfn.  Coefficient  Atom+Function         Bfn.  Coefficient  Atom+Function  
  ----- ------------  ---------------      ----- ------------  ---------------
   187      1.306150  13 C  px              171     -1.029814  12 C  s         
    81     -1.005292   6 C  s               173     -0.872655  12 C  py        
     6      0.863286   1 C  s               216      0.817162  15 C  s         
   218      0.754099  15 C  py               83      0.747870   6 C  py        
   143      0.747784  10 C  py               97     -0.691078   7 C  px        

 Vector  113  Occ=0.000000D+00  E= 2.703825D-01
              MO Center=  6.6D-01,  5.2D-01,  6.3D-02, r^2= 1.1D+01
   Bfn.  Coefficient  Atom+Function         Bfn.  Coefficient  Atom+Function  
  ----- ------------  ---------------      ----- ------------  ---------------
   156      1.233985  11 C  s                81      1.202606   6 C  s         
    67     -1.045945   5 C  px              171     -1.002792  12 C  s         
    53      0.828794   4 C  py              310      0.822739  25 H  s         
    98     -0.777447   7 C  py              157     -0.773926  11 C  px        
   314     -0.696244  27 H  s               142      0.663041  10 C  px        

 Vector  114  Occ=0.000000D+00  E= 2.752920D-01
              MO Center=  5.0D-01,  1.4D+00, -2.4D-01, r^2= 9.8D+00
   Bfn.  Coefficient  Atom+Function         Bfn.  Coefficient  Atom+Function  
  ----- ------------  ---------------      ----- ------------  ---------------
    66      1.754368   5 C  s                51     -1.166679   4 C  s         
    52     -0.970940   4 C  px              248     -0.840982  17 C  py        
   246      0.831439  17 C  s               340      0.821957  40 H  s         
   264      0.815084  18 C  pz              306     -0.791507  23 H  s         
    53     -0.744624   4 C  py              141     -0.682103  10 C  s         

 Vector  115  Occ=0.000000D+00  E= 2.838881D-01
              MO Center=  5.1D-01,  5.2D-03, -8.8D-02, r^2= 8.7D+00
   Bfn.  Coefficient  Atom+Function         Bfn.  Coefficient  Atom+Function  
  ----- ------------  ---------------      ----- ------------  ---------------
    81      2.323261   6 C  s               141     -1.911830  10 C  s         
   142      0.944171  10 C  px               53     -0.892507   4 C  py        
    36     -0.863458   3 C  s               171     -0.846728  12 C  s         
   126      0.751726   9 C  s                68      0.738671   5 C  py        
    82      0.737268   6 C  px              264     -0.698116  18 C  pz        

 Vector  116  Occ=0.000000D+00  E= 2.907693D-01
              MO Center=  5.9D-02,  4.6D-03, -1.3D-01, r^2= 7.3D+00
   Bfn.  Coefficient  Atom+Function         Bfn.  Coefficient  Atom+Function  
  ----- ------------  ---------------      ----- ------------  ---------------
    36      0.986022   3 C  s                66      0.805486   5 C  s         
   340      0.709165  40 H  s                82     -0.654283   6 C  px        
   306     -0.624864  23 H  s               201      0.614321  14 O  s         
    52      0.592239   4 C  px               84      0.578335   6 C  pz        
    83     -0.552298   6 C  py              291     -0.532018  20 O  s         

 Vector  117  Occ=0.000000D+00  E= 3.007717D-01
              MO Center=  2.8D-01,  1.1D+00,  1.3D-03, r^2= 7.8D+00
   Bfn.  Coefficient  Atom+Function         Bfn.  Coefficient  Atom+Function  
  ----- ------------  ---------------      ----- ------------  ---------------
    67     -1.564028   5 C  px               36      1.440580   3 C  s         
    96      1.268029   7 C  s                83     -1.214367   6 C  py        
    99     -1.119676   7 C  pz               82      1.016859   6 C  px        
   142      0.967268  10 C  px               68     -0.903673   5 C  py        
   141     -0.761771  10 C  s               111     -0.741301   8 C  s         

 Vector  118  Occ=0.000000D+00  E= 3.195431D-01
              MO Center=  7.7D-01, -3.9D-01,  1.5D-02, r^2= 9.5D+00
   Bfn.  Coefficient  Atom+Function         Bfn.  Coefficient  Atom+Function  
  ----- ------------  ---------------      ----- ------------  ---------------
   156      1.304753  11 C  s               113     -1.060773   8 C  py        
   128     -1.037445   9 C  py              126     -0.964689   9 C  s         
   171     -0.961767  12 C  s               189     -0.856840  13 C  pz        
    66      0.834619   5 C  s                97      0.782413   7 C  px        
   111      0.782106   8 C  s               174      0.726592  12 C  pz        

 Vector  119  Occ=0.000000D+00  E= 3.314883D-01
              MO Center=  7.4D-01,  3.2D-01,  9.1D-02, r^2= 8.2D+00
   Bfn.  Coefficient  Atom+Function         Bfn.  Coefficient  Atom+Function  
  ----- ------------  ---------------      ----- ------------  ---------------
   142      1.666606  10 C  px              126     -1.040968   9 C  s         
    83     -0.971919   6 C  py               84      0.951131   6 C  pz        
   127      0.948984   9 C  px              144     -0.857882  10 C  pz        
   128      0.843608   9 C  py              112     -0.788257   8 C  px        
     6      0.776468   1 C  s                97     -0.737147   7 C  px        

 Vector  120  Occ=0.000000D+00  E= 3.521724D-01
              MO Center=  9.3D-01, -1.8D-01, -2.1D-02, r^2= 6.9D+00
   Bfn.  Coefficient  Atom+Function         Bfn.  Coefficient  Atom+Function  
  ----- ------------  ---------------      ----- ------------  ---------------
   143      1.742456  10 C  py               82     -1.132164   6 C  px        
   158      1.097380  11 C  py               66      1.065283   5 C  s         
   129     -0.960920   9 C  pz               83     -0.900047   6 C  py        
    96     -0.898615   7 C  s                84     -0.890478   6 C  pz        
   126     -0.869453   9 C  s                68     -0.816985   5 C  py        

 Vector  121  Occ=0.000000D+00  E= 3.832902D-01
              MO Center= -6.5D-01,  1.1D+00, -1.7D-01, r^2= 7.8D+00
   Bfn.  Coefficient  Atom+Function         Bfn.  Coefficient  Atom+Function  
  ----- ------------  ---------------      ----- ------------  ---------------
    51      1.843504   4 C  s                37     -1.239122   3 C  px        
    96     -1.175181   7 C  s                39     -1.007149   3 C  pz        
   141      0.842670  10 C  s               231     -0.842230  16 O  s         
    38     -0.813516   3 C  py              112     -0.809263   8 C  px        
     7      0.788274   1 C  px              111      0.710139   8 C  s         

 Vector  122  Occ=0.000000D+00  E= 3.911208D-01
              MO Center= -9.6D-01,  1.7D+00, -8.0D-02, r^2= 6.3D+00
   Bfn.  Coefficient  Atom+Function         Bfn.  Coefficient  Atom+Function  
  ----- ------------  ---------------      ----- ------------  ---------------
    66      2.170847   5 C  s               231      1.823069  16 O  s         
    37      1.694395   3 C  px               38     -1.459562   3 C  py        
    52     -1.331239   4 C  px               53      1.050118   4 C  py        
    21     -1.009422   2 O  s                36     -0.940586   3 C  s         
    69      0.841723   5 C  pz               97      0.832484   7 C  px        

 Vector  123  Occ=0.000000D+00  E= 4.651876D-01
              MO Center=  4.4D-01, -9.7D-02, -7.1D-01, r^2= 7.2D+00
   Bfn.  Coefficient  Atom+Function         Bfn.  Coefficient  Atom+Function  
  ----- ------------  ---------------      ----- ------------  ---------------
     7      1.008829   1 C  px               21      0.806288   2 O  s         
    81     -0.617851   6 C  s                36     -0.512742   3 C  s         
    83      0.458384   6 C  py                3     -0.438059   1 C  px        
   231      0.425746  16 O  s               262     -0.424058  18 C  px        
    37      0.382648   3 C  px              156      0.378366  11 C  s         

 Vector  124  Occ=0.000000D+00  E= 4.920775D-01
              MO Center=  7.8D-01, -2.7D-01, -2.5D-01, r^2= 1.1D+01
   Bfn.  Coefficient  Atom+Function         Bfn.  Coefficient  Atom+Function  
  ----- ------------  ---------------      ----- ------------  ---------------
   126      0.573857   9 C  s               113      0.550915   8 C  py        
    36      0.505664   3 C  s               141     -0.489624  10 C  s         
   186     -0.488376  13 C  s               156      0.464124  11 C  s         
   217      0.453115  15 C  px                8      0.429673   1 C  py        
   158      0.414409  11 C  py              171      0.395556  12 C  s         

 Vector  125  Occ=0.000000D+00  E= 4.958410D-01
              MO Center=  2.5D-01,  6.1D-01, -5.3D-02, r^2= 8.9D+00
   Bfn.  Coefficient  Atom+Function         Bfn.  Coefficient  Atom+Function  
  ----- ------------  ---------------      ----- ------------  ---------------
    38      0.732420   3 C  py               96      0.557639   7 C  s         
    51     -0.553330   4 C  s                52      0.486784   4 C  px        
    67     -0.455129   5 C  px               21      0.428966   2 O  s         
    34     -0.364071   3 C  py              141      0.352997  10 C  s         
   264     -0.350405  18 C  pz              188     -0.326427  13 C  py        

 Vector  126  Occ=0.000000D+00  E= 5.098475D-01
              MO Center=  9.0D-02,  7.7D-01, -3.0D-02, r^2= 8.6D+00
   Bfn.  Coefficient  Atom+Function         Bfn.  Coefficient  Atom+Function  
  ----- ------------  ---------------      ----- ------------  ---------------
    66      1.173002   5 C  s                 8      0.758817   1 C  py        
   126     -0.654262   9 C  s                82      0.591982   6 C  px        
    96     -0.529144   7 C  s                99      0.518089   7 C  pz        
   248     -0.491885  17 C  py               83     -0.480288   6 C  py        
    51     -0.473788   4 C  s                97      0.466107   7 C  px        


 center of mass
 --------------
 x =  -0.12739527 y =  -0.00746709 z =   0.00369148

 moments of inertia (a.u.)
 ------------------
        4458.248736729849           0.000000000000          -0.000000000000
           0.000000000000        3970.452691446319          -0.000000000000
          -0.000000000000          -0.000000000000        6938.336199767605

     Multipole analysis of the density
     ---------------------------------

     L   x y z        total         alpha         beta         nuclear
     -   - - -        -----         -----         ----         -------
     0   0 0 0     -0.000000    -76.000000    -76.000000    152.000000

     1   1 0 0      2.293946      1.146973      1.146973     -0.000000
     1   0 1 0     -0.618770     -0.309385     -0.309385      0.000000
     1   0 0 1      0.111006      0.055503      0.055503     -0.000000

     2   2 0 0    -97.442072   -950.075507   -950.075507   1802.708943
     2   1 1 0      6.051378    -12.247098    -12.247098     30.545573
     2   1 0 1     -2.054169      9.609760      9.609760    -21.273689
     2   0 2 0    -82.424522  -1109.551790  -1109.551790   2136.679058
     2   0 1 1      0.485656     -4.197373     -4.197373      8.880401
     2   0 0 2    -90.036582   -264.293073   -264.293073    438.549564


          -----------------------
          Electric field gradient
          -----------------------

 1 a.u. = 0.324123 10**(16) esu/cm**3  ( or statvolts/cm**2 ) = 0.97174 10**(22) v/m**2 


 ------------------------------------------------------------
   Atom      X         Y         Z
 ------------------------------------------------------------
    1 C   -1.14475  -0.62773  -1.92685
 ------------------------------------------------------------

 Electric field gradient in molecular frame (a.u.)
         XX             YY             ZZ             XY             XZ             YZ
 ------------------------------------------------------------------------------------------
       -0.128579      -0.239108       0.367687       0.122356      -0.025810      -0.029072

 Principal components (a.u.) and orientation 
 of principal axis w.r.t. absolute frame                      Asymmetry parameter eta
 --------------------------------------------------------------------------------------
        0.371178      -0.318261      -0.052917                       0.714870

       -0.066306      -0.540532       0.838706
       -0.060737       0.841184       0.537327
        0.995949       0.015313       0.088606
  

 ------------------------------------------------------------
   Atom      X         Y         Z
 ------------------------------------------------------------
    2 O   -3.48331   0.79333  -1.98856
 ------------------------------------------------------------

 Electric field gradient in molecular frame (a.u.)
         XX             YY             ZZ             XY             XZ             YZ
 ------------------------------------------------------------------------------------------
       -0.208854      -0.573922       0.782777       1.093042       0.141832      -0.611267

 Principal components (a.u.) and orientation 
 of principal axis w.r.t. absolute frame                      Asymmetry parameter eta
 --------------------------------------------------------------------------------------
       -1.630548       1.110845       0.519703                       0.362542

       -0.607621      -0.332416       0.721316
        0.760683      -0.504727       0.408181
        0.228382       0.796712       0.559546
  

 ------------------------------------------------------------
   Atom      X         Y         Z
 ------------------------------------------------------------
    3 C   -3.90884   2.97462  -0.73384
 ------------------------------------------------------------

 Electric field gradient in molecular frame (a.u.)
         XX             YY             ZZ             XY             XZ             YZ
 ------------------------------------------------------------------------------------------
        0.292101      -0.110415      -0.181687      -0.039086       0.216436       0.125407

 Principal components (a.u.) and orientation 
 of principal axis w.r.t. absolute frame                      Asymmetry parameter eta
 --------------------------------------------------------------------------------------
        0.376260      -0.340389      -0.035870                       0.809332

        0.930657      -0.308507      -0.196726
        0.019408      -0.495281       0.868516
        0.365379       0.812108       0.454949
  

 ------------------------------------------------------------
   Atom      X         Y         Z
 ------------------------------------------------------------
    4 C   -1.79937   4.11937   0.87066
 ------------------------------------------------------------

 Electric field gradient in molecular frame (a.u.)
         XX             YY             ZZ             XY             XZ             YZ
 ------------------------------------------------------------------------------------------
       -0.048939       0.002667       0.046272      -0.021308      -0.036504      -0.037229

 Principal components (a.u.) and orientation 
 of principal axis w.r.t. absolute frame                      Asymmetry parameter eta
 --------------------------------------------------------------------------------------
       -0.075616       0.071806       0.003811                       0.899212

        0.834583      -0.194543      -0.515387
        0.404840      -0.417887       0.813311
        0.373598       0.887425       0.270003
  

 ------------------------------------------------------------
   Atom      X         Y         Z
 ------------------------------------------------------------
    5 C    0.77798   2.94484   0.25462
 ------------------------------------------------------------

 Electric field gradient in molecular frame (a.u.)
         XX             YY             ZZ             XY             XZ             YZ
 ------------------------------------------------------------------------------------------
        0.025204      -0.054151       0.028947       0.002042       0.010285       0.010887

 Principal components (a.u.) and orientation 
 of principal axis w.r.t. absolute frame                      Asymmetry parameter eta
 --------------------------------------------------------------------------------------
       -0.055560       0.038552       0.017007                       0.387778

       -0.008942       0.617012       0.786903
        0.991901       0.105178      -0.071199
       -0.126696       0.779893      -0.612956
  

 ------------------------------------------------------------
   Atom      X         Y         Z
 ------------------------------------------------------------
    6 C    0.52794   0.04495   0.35622
 ------------------------------------------------------------

 Electric field gradient in molecular frame (a.u.)
         XX             YY             ZZ             XY             XZ             YZ
 ------------------------------------------------------------------------------------------
        0.052886       0.183177      -0.236063      -0.071646       0.186708       0.113916

 Principal components (a.u.) and orientation 
 of principal axis w.r.t. absolute frame                      Asymmetry parameter eta
 --------------------------------------------------------------------------------------
       -0.360625       0.218658       0.141967                       0.212661

       -0.433690      -0.266570       0.860728
       -0.239125       0.955035       0.175290
        0.868753       0.129800       0.477933
  

 ------------------------------------------------------------
   Atom      X         Y         Z
 ------------------------------------------------------------
    7 C    2.99364   3.81770   1.89189
 ------------------------------------------------------------

 Electric field gradient in molecular frame (a.u.)
         XX             YY             ZZ             XY             XZ             YZ
 ------------------------------------------------------------------------------------------
       -0.034200       0.033602       0.000598      -0.001798      -0.016293      -0.027268

 Principal components (a.u.) and orientation 
 of principal axis w.r.t. absolute frame                      Asymmetry parameter eta
 --------------------------------------------------------------------------------------
        0.049489      -0.042770      -0.006719                       0.728460

        0.080004       0.878788      -0.470459
        0.858970       0.178681       0.479837
       -0.505737       0.442499       0.740557
  

 ------------------------------------------------------------
   Atom      X         Y         Z
 ------------------------------------------------------------
    8 C    5.51114   2.83946   0.81170
 ------------------------------------------------------------

 Electric field gradient in molecular frame (a.u.)
         XX             YY             ZZ             XY             XZ             YZ
 ------------------------------------------------------------------------------------------
       -0.011785      -0.019431       0.031216       0.003914       0.019586      -0.025218

 Principal components (a.u.) and orientation 
 of principal axis w.r.t. absolute frame                      Asymmetry parameter eta
 --------------------------------------------------------------------------------------
        0.046499      -0.035849      -0.010650                       0.541928

        0.281007      -0.473413       0.834814
       -0.328267       0.769982       0.547146
        0.901818       0.427794      -0.060965
  

 ------------------------------------------------------------
   Atom      X         Y         Z
 ------------------------------------------------------------
    9 C    5.37557   0.20121  -0.44837
 ------------------------------------------------------------

 Electric field gradient in molecular frame (a.u.)
         XX             YY             ZZ             XY             XZ             YZ
 ------------------------------------------------------------------------------------------
        0.013257       0.003151      -0.016408      -0.022869       0.016105      -0.010350

 Principal components (a.u.) and orientation 
 of principal axis w.r.t. absolute frame                      Asymmetry parameter eta
 --------------------------------------------------------------------------------------
        0.038263      -0.023477      -0.014786                       0.227135

        0.743899      -0.388821       0.543537
       -0.581568       0.024034       0.813143
        0.329230       0.921000       0.208247
  

 ------------------------------------------------------------
   Atom      X         Y         Z
 ------------------------------------------------------------
   10 C    3.11903  -1.30680   0.61012
 ------------------------------------------------------------

 Electric field gradient in molecular frame (a.u.)
         XX             YY             ZZ             XY             XZ             YZ
 ------------------------------------------------------------------------------------------
       -0.053681      -0.001595       0.055275       0.037891      -0.038009       0.018624

 Principal components (a.u.) and orientation 
 of principal axis w.r.t. absolute frame                      Asymmetry parameter eta
 --------------------------------------------------------------------------------------
       -0.086264       0.067950       0.018314                       0.575390

        0.849457      -0.264273       0.456709
       -0.443153       0.112524       0.889356
        0.286423       0.957861       0.021529
  

 ------------------------------------------------------------
   Atom      X         Y         Z
 ------------------------------------------------------------
   11 C    3.04160  -4.08439  -0.20526
 ------------------------------------------------------------

 Electric field gradient in molecular frame (a.u.)
         XX             YY             ZZ             XY             XZ             YZ
 ------------------------------------------------------------------------------------------
       -0.006793      -0.029267       0.036060      -0.008968       0.032609      -0.001593

 Principal components (a.u.) and orientation 
 of principal axis w.r.t. absolute frame                      Asymmetry parameter eta
 --------------------------------------------------------------------------------------
        0.054039      -0.034610      -0.019430                       0.280912

        0.479147       0.527937       0.701214
       -0.068318       0.818898      -0.569858
        0.875072      -0.225140      -0.428440
  

 ------------------------------------------------------------
   Atom      X         Y         Z
 ------------------------------------------------------------
   12 C    0.81313  -5.52784   0.97567
 ------------------------------------------------------------

 Electric field gradient in molecular frame (a.u.)
         XX             YY             ZZ             XY             XZ             YZ
 ------------------------------------------------------------------------------------------
       -0.054291       0.011041       0.043251       0.022508      -0.002036       0.026154

 Principal components (a.u.) and orientation 
 of principal axis w.r.t. absolute frame                      Asymmetry parameter eta
 --------------------------------------------------------------------------------------
       -0.062257       0.058658       0.003599                       0.884395

        0.940894       0.086339       0.327512
       -0.324065       0.510659       0.796372
        0.098488       0.855437      -0.508456
  

 ------------------------------------------------------------
   Atom      X         Y         Z
 ------------------------------------------------------------
   13 C   -1.79227  -4.37133   0.35417
 ------------------------------------------------------------

 Electric field gradient in molecular frame (a.u.)
         XX             YY             ZZ             XY             XZ             YZ
 ------------------------------------------------------------------------------------------
        0.325874      -0.025014      -0.300860       0.105455       0.106642      -0.036008

 Principal components (a.u.) and orientation 
 of principal axis w.r.t. absolute frame                      Asymmetry parameter eta
 --------------------------------------------------------------------------------------
        0.368277      -0.328142      -0.040135                       0.782037

        0.959527      -0.186458      -0.211048
        0.244486       0.179605       0.952874
        0.139766       0.965907      -0.217922
  

 ------------------------------------------------------------
   Atom      X         Y         Z
 ------------------------------------------------------------
   14 O   -1.73095  -3.25483  -2.09654
 ------------------------------------------------------------

 Electric field gradient in molecular frame (a.u.)
         XX             YY             ZZ             XY             XZ             YZ
 ------------------------------------------------------------------------------------------
        1.646914      -1.250436      -0.396479      -0.548079      -0.010755       0.674234

 Principal components (a.u.) and orientation 
 of principal axis w.r.t. absolute frame                      Asymmetry parameter eta
 --------------------------------------------------------------------------------------
        1.755768      -1.690049      -0.065719                       0.925139

        0.978987       0.142764       0.145615
       -0.193153       0.878176       0.437605
       -0.065401      -0.456536       0.887298
  

 ------------------------------------------------------------
   Atom      X         Y         Z
 ------------------------------------------------------------
   15 C   -3.79185  -6.45580   0.28678
 ------------------------------------------------------------

 Electric field gradient in molecular frame (a.u.)
         XX             YY             ZZ             XY             XZ             YZ
 ------------------------------------------------------------------------------------------
       -0.004583      -0.029606       0.034189      -0.076996      -0.002673      -0.018037

 Principal components (a.u.) and orientation 
 of principal axis w.r.t. absolute frame                      Asymmetry parameter eta
 --------------------------------------------------------------------------------------
       -0.096934       0.064181       0.032754                       0.324209

        0.637923       0.700904      -0.319042
        0.761054      -0.637096       0.122087
        0.117689       0.320690       0.939844
  

 ------------------------------------------------------------
   Atom      X         Y         Z
 ------------------------------------------------------------
   16 O   -5.99726   3.98618  -0.88154
 ------------------------------------------------------------

 Electric field gradient in molecular frame (a.u.)
         XX             YY             ZZ             XY             XZ             YZ
 ------------------------------------------------------------------------------------------
       -0.499036       0.471859       0.027176       0.608302       0.531771       1.030771

 Principal components (a.u.) and orientation 
 of principal axis w.r.t. absolute frame                      Asymmetry parameter eta
 --------------------------------------------------------------------------------------
        1.612715      -0.835962      -0.776753                       0.036713

        0.357161       0.676447       0.644093
        0.723824       0.235393      -0.648590
        0.590351      -0.697861       0.405555
  

 ------------------------------------------------------------
   Atom      X         Y         Z
 ------------------------------------------------------------
   17 C   -1.78847   6.99206   0.49300
 ------------------------------------------------------------

 Electric field gradient in molecular frame (a.u.)
         XX             YY             ZZ             XY             XZ             YZ
 ------------------------------------------------------------------------------------------
        0.069311      -0.081319       0.012008      -0.015538      -0.002732       0.020800

 Principal components (a.u.) and orientation 
 of principal axis w.r.t. absolute frame                      Asymmetry parameter eta
 --------------------------------------------------------------------------------------
       -0.087116       0.071309       0.015807                       0.637111

        0.093311       0.990022       0.105590
        0.974928      -0.112372       0.192061
       -0.202010      -0.085021       0.975686
  

 ------------------------------------------------------------
   Atom      X         Y         Z
 ------------------------------------------------------------
   18 C    5.46198   0.39152  -3.33491
 ------------------------------------------------------------

 Electric field gradient in molecular frame (a.u.)
         XX             YY             ZZ             XY             XZ             YZ
 ------------------------------------------------------------------------------------------
        0.002648       0.016458      -0.019106       0.007560      -0.000738       0.015804

 Principal components (a.u.) and orientation 
 of principal axis w.r.t. absolute frame                      Asymmetry parameter eta
 --------------------------------------------------------------------------------------
       -0.025533       0.024597       0.000936                       0.926720

        0.123095       0.298899       0.946313
       -0.368899       0.899016      -0.235974
        0.921283       0.320046      -0.220927
  

 ------------------------------------------------------------
   Atom      X         Y         Z
 ------------------------------------------------------------
   19 O   -2.65331  -2.59068   2.21112
 ------------------------------------------------------------

 Electric field gradient in molecular frame (a.u.)
         XX             YY             ZZ             XY             XZ             YZ
 ------------------------------------------------------------------------------------------
       -0.429321      -0.732044       1.161365      -1.771338       0.373650      -1.624122

 Principal components (a.u.) and orientation 
 of principal axis w.r.t. absolute frame                      Asymmetry parameter eta
 --------------------------------------------------------------------------------------
        2.643757      -2.628562      -0.015195                       0.988505

        0.410862       0.574645      -0.707796
       -0.561246       0.771228       0.300351
        0.718467       0.273845       0.639385
  

 ------------------------------------------------------------
   Atom      X         Y         Z
 ------------------------------------------------------------
   20 O   -0.72033  -0.66442   2.69500
 ------------------------------------------------------------

 Electric field gradient in molecular frame (a.u.)
         XX             YY             ZZ             XY             XZ             YZ
 ------------------------------------------------------------------------------------------
        0.035056       0.032548      -0.067604      -2.643214       0.273864      -0.223026

 Principal components (a.u.) and orientation 
 of principal axis w.r.t. absolute frame                      Asymmetry parameter eta
 --------------------------------------------------------------------------------------
        2.721287      -2.609923      -0.111364                       0.918153

        0.702321       0.707536      -0.078346
       -0.700798       0.706534       0.098447
        0.125009      -0.014236       0.992053
  

 ------------------------------------------------------------
   Atom      X         Y         Z
 ------------------------------------------------------------
   21 H   -0.17717  -0.16528  -3.69526
 ------------------------------------------------------------

 Electric field gradient in molecular frame (a.u.)
         XX             YY             ZZ             XY             XZ             YZ
 ------------------------------------------------------------------------------------------
        0.042572       0.111194      -0.153766      -0.045214       0.164487       0.078204

 Principal components (a.u.) and orientation 
 of principal axis w.r.t. absolute frame                      Asymmetry parameter eta
 --------------------------------------------------------------------------------------
       -0.268635       0.136097       0.132538                       0.013246

       -0.480674       0.874861       0.059757
       -0.231369      -0.192261       0.953679
        0.845825       0.444583       0.294831
  

 ------------------------------------------------------------
   Atom      X         Y         Z
 ------------------------------------------------------------
   22 H   -2.29158   3.73970   2.84887
 ------------------------------------------------------------

 Electric field gradient in molecular frame (a.u.)
         XX             YY             ZZ             XY             XZ             YZ
 ------------------------------------------------------------------------------------------
        0.111590       0.127567      -0.239157      -0.019014       0.091293       0.069346

 Principal components (a.u.) and orientation 
 of principal axis w.r.t. absolute frame                      Asymmetry parameter eta
 --------------------------------------------------------------------------------------
       -0.274350       0.140965       0.133386                       0.027627

       -0.234804      -0.300378       0.924468
       -0.176048       0.948470       0.263463
        0.955968       0.100889       0.275585
  

 ------------------------------------------------------------
   Atom      X         Y         Z
 ------------------------------------------------------------
   23 H    1.24060   3.51966  -1.68730
 ------------------------------------------------------------

 Electric field gradient in molecular frame (a.u.)
         XX             YY             ZZ             XY             XZ             YZ
 ------------------------------------------------------------------------------------------
        0.115310       0.105874      -0.221184      -0.024329       0.083512       0.099861

 Principal components (a.u.) and orientation 
 of principal axis w.r.t. absolute frame                      Asymmetry parameter eta
 --------------------------------------------------------------------------------------
       -0.268952       0.135427       0.133525                       0.007072

       -0.220772       0.858324       0.463185
       -0.264442      -0.509792       0.818647
        0.938792       0.058248       0.339525
  

 ------------------------------------------------------------
   Atom      X         Y         Z
 ------------------------------------------------------------
   24 H    2.75254   3.14040   3.83658
 ------------------------------------------------------------

 Electric field gradient in molecular frame (a.u.)
         XX             YY             ZZ             XY             XZ             YZ
 ------------------------------------------------------------------------------------------
        0.131935       0.095823      -0.227758      -0.016486       0.044209       0.128616

 Principal components (a.u.) and orientation 
 of principal axis w.r.t. absolute frame                      Asymmetry parameter eta
 --------------------------------------------------------------------------------------
       -0.278079       0.140987       0.137092                       0.014006

       -0.114298      -0.261528       0.958404
       -0.327648       0.920672       0.212157
        0.937861       0.289770       0.190920
  

 ------------------------------------------------------------
   Atom      X         Y         Z
 ------------------------------------------------------------
   25 H    3.10391   5.87985   2.00156
 ------------------------------------------------------------

 Electric field gradient in molecular frame (a.u.)
         XX             YY             ZZ             XY             XZ             YZ
 ------------------------------------------------------------------------------------------
        0.138659      -0.282396       0.143737      -0.020692      -0.001293      -0.021688

 Principal components (a.u.) and orientation 
 of principal axis w.r.t. absolute frame                      Asymmetry parameter eta
 --------------------------------------------------------------------------------------
       -0.284513       0.144849       0.139664                       0.018227

        0.048930      -0.046608       0.997714
        0.997516      -0.048392      -0.051181
        0.050666       0.997740       0.044124
  

 ------------------------------------------------------------
   Atom      X         Y         Z
 ------------------------------------------------------------
   26 H    6.88194   2.77550   2.36729
 ------------------------------------------------------------

 Electric field gradient in molecular frame (a.u.)
         XX             YY             ZZ             XY             XZ             YZ
 ------------------------------------------------------------------------------------------
       -0.043322       0.138842      -0.095520       0.011855      -0.208068       0.009125

 Principal components (a.u.) and orientation 
 of principal axis w.r.t. absolute frame                      Asymmetry parameter eta
 --------------------------------------------------------------------------------------
       -0.279635       0.142705       0.136930                       0.020651

        0.661413       0.585813      -0.468355
       -0.035073       0.647930       0.760892
        0.749201      -0.486837       0.449096
  

 ------------------------------------------------------------
   Atom      X         Y         Z
 ------------------------------------------------------------
   27 H    6.25899   4.22826  -0.53409
 ------------------------------------------------------------

 Electric field gradient in molecular frame (a.u.)
         XX             YY             ZZ             XY             XZ             YZ
 ------------------------------------------------------------------------------------------
        0.088450      -0.049075      -0.039376      -0.098913       0.100661       0.181632

 Principal components (a.u.) and orientation 
 of principal axis w.r.t. absolute frame                      Asymmetry parameter eta
 --------------------------------------------------------------------------------------
       -0.279960       0.143822       0.136138                       0.027445

        0.357661       0.849152      -0.388613
        0.667219       0.058789       0.742538
       -0.653373       0.524867       0.545544
  

 ------------------------------------------------------------
   Atom      X         Y         Z
 ------------------------------------------------------------
   28 H    7.11126  -0.80467   0.09205
 ------------------------------------------------------------

 Electric field gradient in molecular frame (a.u.)
         XX             YY             ZZ             XY             XZ             YZ
 ------------------------------------------------------------------------------------------
       -0.146259       0.039799       0.106460       0.165888      -0.090070       0.052992

 Principal components (a.u.) and orientation 
 of principal axis w.r.t. absolute frame                      Asymmetry parameter eta
 --------------------------------------------------------------------------------------
       -0.272258       0.136985       0.135273                       0.006291

        0.831729       0.475630      -0.286361
       -0.487312       0.872570       0.033902
        0.265995       0.111350       0.957522
  

 ------------------------------------------------------------
   Atom      X         Y         Z
 ------------------------------------------------------------
   29 H    3.52368  -1.41651   2.65389
 ------------------------------------------------------------

 Electric field gradient in molecular frame (a.u.)
         XX             YY             ZZ             XY             XZ             YZ
 ------------------------------------------------------------------------------------------
        0.116929       0.127257      -0.244186       0.004390      -0.073425       0.015593

 Principal components (a.u.) and orientation 
 of principal axis w.r.t. absolute frame                      Asymmetry parameter eta
 --------------------------------------------------------------------------------------
       -0.259219       0.131741       0.127478                       0.016448

        0.191889       0.930289      -0.312637
       -0.041741       0.326005       0.944446
        0.980529      -0.168179       0.101388
  

 ------------------------------------------------------------
   Atom      X         Y         Z
 ------------------------------------------------------------
   30 H    4.80658  -5.01663   0.35606
 ------------------------------------------------------------

 Electric field gradient in molecular frame (a.u.)
         XX             YY             ZZ             XY             XZ             YZ
 ------------------------------------------------------------------------------------------
       -0.165654       0.054200       0.111453       0.158914      -0.098933       0.051612

 Principal components (a.u.) and orientation 
 of principal axis w.r.t. absolute frame                      Asymmetry parameter eta
 --------------------------------------------------------------------------------------
       -0.280707       0.143212       0.137495                       0.020367

        0.851942      -0.259465       0.454832
       -0.446424       0.094081       0.889862
        0.273680       0.961159       0.035680
  

 ------------------------------------------------------------
   Atom      X         Y         Z
 ------------------------------------------------------------
   31 H    2.94046  -4.24572  -2.26708
 ------------------------------------------------------------

 Electric field gradient in molecular frame (a.u.)
         XX             YY             ZZ             XY             XZ             YZ
 ------------------------------------------------------------------------------------------
        0.143167       0.134074      -0.277241      -0.003438      -0.018381      -0.031707

 Principal components (a.u.) and orientation 
 of principal axis w.r.t. absolute frame                      Asymmetry parameter eta
 --------------------------------------------------------------------------------------
       -0.280486       0.144494       0.135992                       0.030311

        0.043838       0.968526       0.245023
        0.076549      -0.247795       0.965784
        0.996102      -0.023582      -0.085002
  

 ------------------------------------------------------------
   Atom      X         Y         Z
 ------------------------------------------------------------
   32 H    1.06259  -5.66405   3.02868
 ------------------------------------------------------------

 Electric field gradient in molecular frame (a.u.)
         XX             YY             ZZ             XY             XZ             YZ
 ------------------------------------------------------------------------------------------
        0.130237       0.141724      -0.271960       0.002667      -0.049409       0.028768

 Principal components (a.u.) and orientation 
 of principal axis w.r.t. absolute frame                      Asymmetry parameter eta
 --------------------------------------------------------------------------------------
       -0.279919       0.143788       0.136131                       0.027353

        0.119758      -0.097150       0.988038
       -0.068335       0.992034       0.105825
        0.990449       0.080191      -0.112165
  

 ------------------------------------------------------------
   Atom      X         Y         Z
 ------------------------------------------------------------
   33 H    0.91761  -7.45890   0.22565
 ------------------------------------------------------------

 Electric field gradient in molecular frame (a.u.)
         XX             YY             ZZ             XY             XZ             YZ
 ------------------------------------------------------------------------------------------
        0.132433      -0.221518       0.089085       0.015833       0.005368      -0.142239

 Principal components (a.u.) and orientation 
 of principal axis w.r.t. absolute frame                      Asymmetry parameter eta
 --------------------------------------------------------------------------------------
       -0.277492       0.144427       0.133066                       0.040941

       -0.040712      -0.064580       0.997082
        0.931304      -0.363956       0.014453
        0.361961       0.929175       0.074961
  

 ------------------------------------------------------------
   Atom      X         Y         Z
 ------------------------------------------------------------
   34 H   -5.65344  -5.65720  -0.14945
 ------------------------------------------------------------

 Electric field gradient in molecular frame (a.u.)
         XX             YY             ZZ             XY             XZ             YZ
 ------------------------------------------------------------------------------------------
       -0.201696       0.075243       0.126454       0.144524      -0.080889       0.033881

 Principal components (a.u.) and orientation 
 of principal axis w.r.t. absolute frame                      Asymmetry parameter eta
 --------------------------------------------------------------------------------------
       -0.282199       0.145313       0.136886                       0.029863

        0.899376      -0.219508       0.378072
       -0.383533       0.018892       0.923334
        0.209822       0.975428       0.067197
  

 ------------------------------------------------------------
   Atom      X         Y         Z
 ------------------------------------------------------------
   35 H   -3.37796  -7.85996  -1.17644
 ------------------------------------------------------------

 Electric field gradient in molecular frame (a.u.)
         XX             YY             ZZ             XY             XZ             YZ
 ------------------------------------------------------------------------------------------
        0.120810      -0.053046      -0.067764       0.057567       0.065991      -0.207189

 Principal components (a.u.) and orientation 
 of principal axis w.r.t. absolute frame                      Asymmetry parameter eta
 --------------------------------------------------------------------------------------
       -0.286506       0.148907       0.137599                       0.039467

       -0.209960      -0.410580       0.887322
        0.677428       0.593309       0.434829
        0.704988      -0.692394      -0.153567
  

 ------------------------------------------------------------
   Atom      X         Y         Z
 ------------------------------------------------------------
   36 H   -3.94790  -7.40593   2.11901
 ------------------------------------------------------------

 Electric field gradient in molecular frame (a.u.)
         XX             YY             ZZ             XY             XZ             YZ
 ------------------------------------------------------------------------------------------
        0.140301       0.052178      -0.192479      -0.018145       0.023902       0.175806

 Principal components (a.u.) and orientation 
 of principal axis w.r.t. absolute frame                      Asymmetry parameter eta
 --------------------------------------------------------------------------------------
       -0.286380       0.148262       0.138118                       0.035421

       -0.069185      -0.644627       0.761360
       -0.462662       0.696883       0.547994
        0.883831       0.314339       0.346458
  

 ------------------------------------------------------------
   Atom      X         Y         Z
 ------------------------------------------------------------
   37 H   -3.66013   7.80240   0.84940
 ------------------------------------------------------------

 Electric field gradient in molecular frame (a.u.)
         XX             YY             ZZ             XY             XZ             YZ
 ------------------------------------------------------------------------------------------
       -0.201630       0.072479       0.129151       0.152134       0.069666      -0.026907

 Principal components (a.u.) and orientation 
 of principal axis w.r.t. absolute frame                      Asymmetry parameter eta
 --------------------------------------------------------------------------------------
       -0.282845       0.145308       0.137537                       0.027475

        0.899623       0.368873       0.233688
       -0.398670       0.475484       0.784205
       -0.178157       0.798654      -0.574815
  

 ------------------------------------------------------------
   Atom      X         Y         Z
 ------------------------------------------------------------
   38 H   -0.47793   7.92628   1.78906
 ------------------------------------------------------------

 Electric field gradient in molecular frame (a.u.)
         XX             YY             ZZ             XY             XZ             YZ
 ------------------------------------------------------------------------------------------
       -0.030850       0.055321      -0.024472      -0.124158      -0.176807      -0.120482

 Principal components (a.u.) and orientation 
 of principal axis w.r.t. absolute frame                      Asymmetry parameter eta
 --------------------------------------------------------------------------------------
       -0.290936       0.149290       0.141646                       0.026275

        0.638963      -0.733842      -0.230655
        0.446957       0.110139       0.887749
        0.626063       0.670332      -0.398371
  

 ------------------------------------------------------------
   Atom      X         Y         Z
 ------------------------------------------------------------
   39 H   -1.25840   7.48866  -1.44573
 ------------------------------------------------------------

 Electric field gradient in molecular frame (a.u.)
         XX             YY             ZZ             XY             XZ             YZ
 ------------------------------------------------------------------------------------------
        0.120291       0.113869      -0.234160      -0.026547       0.106623       0.094041

 Principal components (a.u.) and orientation 
 of principal axis w.r.t. absolute frame                      Asymmetry parameter eta
 --------------------------------------------------------------------------------------
       -0.287548       0.149906       0.137642                       0.042650

       -0.260137       0.965076      -0.030927
       -0.236520      -0.032635       0.971078
        0.936155       0.259929       0.236749
  

 ------------------------------------------------------------
   Atom      X         Y         Z
 ------------------------------------------------------------
   40 H    3.85762   1.42634  -4.11563
 ------------------------------------------------------------

 Electric field gradient in molecular frame (a.u.)
         XX             YY             ZZ             XY             XZ             YZ
 ------------------------------------------------------------------------------------------
       -0.124358       0.039847       0.084511       0.175130      -0.127189       0.082944

 Principal components (a.u.) and orientation 
 of principal axis w.r.t. absolute frame                      Asymmetry parameter eta
 --------------------------------------------------------------------------------------
       -0.296227       0.151581       0.144646                       0.023413

        0.783118       0.444733      -0.434671
       -0.499511       0.866200      -0.013685
        0.370426       0.227840       0.900485
  

 ------------------------------------------------------------
   Atom      X         Y         Z
 ------------------------------------------------------------
   41 H    7.18084   1.37928  -3.93406
 ------------------------------------------------------------

 Electric field gradient in molecular frame (a.u.)
         XX             YY             ZZ             XY             XZ             YZ
 ------------------------------------------------------------------------------------------
       -0.152942       0.046849       0.106093      -0.171843       0.101105       0.058564

 Principal components (a.u.) and orientation 
 of principal axis w.r.t. absolute frame                      Asymmetry parameter eta
 --------------------------------------------------------------------------------------
       -0.286582       0.145744       0.140838                       0.017121

        0.830658      -0.481392       0.279766
        0.478196       0.874189       0.084392
       -0.285194       0.063682       0.956352
  

 ------------------------------------------------------------
   Atom      X         Y         Z
 ------------------------------------------------------------
   42 H    5.50835  -1.47917  -4.21248
 ------------------------------------------------------------

 Electric field gradient in molecular frame (a.u.)
         XX             YY             ZZ             XY             XZ             YZ
 ------------------------------------------------------------------------------------------
        0.147094      -0.212727       0.065633       0.007749       0.003931      -0.165997

 Principal components (a.u.) and orientation 
 of principal axis w.r.t. absolute frame                      Asymmetry parameter eta
 --------------------------------------------------------------------------------------
       -0.290344       0.147286       0.143058                       0.014561

       -0.019848       0.997505      -0.067751
        0.906043      -0.010706      -0.423051
        0.422720       0.069782       0.903570
  

 Task  times  cpu:      465.2s     wall:      466.9s


                                NWChem Input Module
                                -------------------


 Summary of allocated global arrays
-----------------------------------
  No active global arrays


                         GA Statistics for process    0
                         ------------------------------

       create   destroy   get      put      acc     scatter   gather  read&inc
calls:  210      210     5.14e+05 7376     3.79e+05    0        0     5619     
number of processes/call 1.00e+00 1.15e+00 1.00e+00 0.00e+00 0.00e+00
bytes total:             5.27e+08 6.03e+07 3.18e+08 0.00e+00 0.00e+00 4.50e+04
bytes remote:            1.14e+08 2.04e+07 5.37e+07 0.00e+00 0.00e+00 0.00e+00
Max memory consumed for GA by this process: 10446976 bytes

MA_summarize_allocated_blocks: starting scan ...
MA_summarize_allocated_blocks: scan completed: 0 heap blocks, 0 stack blocks
MA usage statistics:

	allocation statistics:
					      heap	     stack
					      ----	     -----
	current number of blocks	         0	         0
	maximum number of blocks	        22	        51
	current total bytes		         0	         0
	maximum total bytes		   9712528	  22540200
	maximum total K-bytes		      9713	     22541
	maximum total M-bytes		        10	        23


                                     CITATION
                                     --------
                Please cite the following reference when publishing
                           results obtained with NWChem:

                 M. Valiev, E.J. Bylaska, N. Govind, K. Kowalski,
              T.P. Straatsma, H.J.J. van Dam, D. Wang, J. Nieplocha,
                        E. Apra, T.L. Windus, W.A. de Jong
                 "NWChem: a comprehensive and scalable open-source
                  solution for large scale molecular simulations"
                      Comput. Phys. Commun. 181, 1477 (2010)
                           doi:10.1016/j.cpc.2010.04.018

                                      AUTHORS
                                      -------
          E. Apra, E. J. Bylaska, W. A. de Jong, N. Govind, K. Kowalski,
       T. P. Straatsma, M. Valiev, H. J. J. van Dam, D. Wang, T. L. Windus,
        J. Hammond, J. Autschbach, K. Bhaskaran-Nair, J. Brabec, K. Lopata,
       S. A. Fischer, S. Krishnamoorthy, W. Ma, M. Klemm, O. Villa, Y. Chen,
    V. Anisimov, F. Aquino, S. Hirata, M. T. Hackler, T. Risthaus, M. Malagoli,
       A. Marenich, A. Otero-de-la-Roza, J. Mullin, P. Nichols, R. Peverati,
     J. Pittner, Y. Zhao, P.-D. Fan, A. Fonari, M. Williamson, R. J. Harrison,
       J. R. Rehr, M. Dupuis, D. Silverstein, D. M. A. Smith, J. Nieplocha,
        V. Tipparaju, M. Krishnan, B. E. Van Kuiken, A. Vazquez-Mayagoitia,
        L. Jensen, M. Swart, Q. Wu, T. Van Voorhis, A. A. Auer, M. Nooijen,
      L. D. Crosby, E. Brown, G. Cisneros, G. I. Fann, H. Fruchtl, J. Garza,
        K. Hirao, R. A. Kendall, J. A. Nichols, K. Tsemekhman, K. Wolinski,
     J. Anchell, D. E. Bernholdt, P. Borowski, T. Clark, D. Clerc, H. Dachsel,
   M. J. O. Deegan, K. Dyall, D. Elwood, E. Glendening, M. Gutowski, A. C. Hess,
         J. Jaffe, B. G. Johnson, J. Ju, R. Kobayashi, R. Kutteh, Z. Lin,
   R. Littlefield, X. Long, B. Meng, T. Nakajima, S. Niu, L. Pollack, M. Rosing,
   K. Glaesemann, G. Sandrone, M. Stave, H. Taylor, G. Thomas, J. H. van Lenthe,
                               A. T. Wong, Z. Zhang.

 Total times  cpu:      465.6s     wall:      467.3s
