# Supplementary material for: Reference-free NOE NMR analysis
Source: Chem Sci. 2020 Aug 31;11(36):9930–6. doi: 10.1039/d0sc02970j (PMC8162118; doi:10.1039/d0sc02970j)
Supplement: SC-011-D0SC02970J-s002 [file SC-011-D0SC02970J-s002.piz › artemisinin_structures/artemisin_SRSRRSR/artemisin_SRSRRSR_b36311.out.xyz]

42
./artemisin_SRSRRSR_b36311.out
C         -0.60577       -0.33218       -1.01964
O         -1.84329        0.41981       -1.05230
C         -2.06847        1.57410       -0.38833
C         -0.95218        2.17988        0.46074
C          0.41169        1.55834        0.13474
C          0.27937        0.02378        0.18850
C          1.58417        2.02024        1.00115
C          2.91637        1.50258        0.42954
C          2.84463        0.10648       -0.23727
C          1.65052       -0.69153        0.32286
C          1.60955       -2.16137       -0.10862
C          0.43029       -2.92521        0.51630
C         -0.94843       -2.31321        0.18742
O         -0.91598       -1.72238       -1.10944
C         -2.00656       -3.41626        0.15176
O         -3.17362        2.10940       -0.46649
C         -0.94642        3.70004        0.26089
C          2.89036        0.20719       -1.76476
O         -1.40407       -1.37093        1.17008
O         -0.38118       -0.35160        1.42613
H         -0.09376       -0.08746       -1.95545
H         -1.21265        1.97896        1.50756
H          0.65650        1.86252       -0.89288
H          1.45658        1.66183        2.03023
H          1.64252        3.11148        1.05918
H          3.64177        1.46873        1.25272
H          3.31211        2.23750       -0.28263
H          3.76312       -0.42581        0.04871
H          1.86465       -0.74959        1.40438
H          2.54353       -2.65469        0.18842
H          1.55603       -2.24674       -1.19969
H          0.56230       -2.99729        1.60271
H          0.48558       -3.94708        0.11941
H         -2.99167       -2.99366       -0.07908
H         -1.78754       -4.15931       -0.62255
H         -2.08914       -3.91905        1.12133
H         -1.93686        4.12885        0.44948
H         -0.25291        4.19441        0.94673
H         -0.66592        3.96283       -0.76505
H          2.04137        0.75479       -2.17790
H          3.79994        0.72988       -2.08181
H          2.91489       -0.78274       -2.22915
