# Supplementary material for: Reference-free NOE NMR analysis
Source: Chem Sci. 2020 Aug 31;11(36):9930–6. doi: 10.1039/d0sc02970j (PMC8162118; doi:10.1039/d0sc02970j)
Supplement: SC-011-D0SC02970J-s002 [file SC-011-D0SC02970J-s002.piz › artemisinin_structures/artemisin_SRSRRSR/artemisin_SRSRRSR_b36312.nw]

start molecule

title molecule
 

geometry units angstroms print xyz autosym
  C       -3.18850        0.49420       -4.63710
  O       -4.24380        0.87260       -5.55480
  C       -4.09280        1.58320       -6.68720
  C       -2.69370        1.78550       -7.24410
  C       -1.67440        0.85340       -6.56730
  C       -1.79140        0.98130       -5.03340
  C       -0.22790        1.11100       -6.99630
  C        0.72580        0.04640       -6.44860
  C        0.26650       -0.63770       -5.14700
  C       -0.58320        0.32320       -4.27550
  C       -0.98070       -0.34470       -2.94330
  C       -1.64950        0.59840       -1.94290
  C       -2.59620        1.61610       -2.59050
  O       -3.60020        0.95620       -3.35320
  C       -3.32950        2.39400       -1.49650
  O       -5.08390        2.03840       -7.25570
  C       -2.73800        1.57600       -8.76380
  C       -0.38310       -2.00280       -5.41500
  O       -1.77710        2.57960       -3.27710
  O       -1.82920        2.39500       -4.72600
  H       -3.21910       -0.60000       -4.62180
  H       -2.42930        2.83370       -7.05640
  H       -1.93210       -0.16980       -6.86730
  H        0.09190        2.10090       -6.64610
  H       -0.12260        1.12630       -8.08540
  H        1.69750        0.52740       -6.27480
  H        0.91010       -0.70750       -7.22420
  H        1.18330       -0.86620       -4.58370
  H        0.11170        1.13530       -4.00990
  H       -0.09230       -0.77820       -2.46620
  H       -1.65730       -1.18720       -3.12630
  H       -0.86060        1.13230       -1.39720
  H       -2.19050       -0.01800       -1.21400
  H       -3.98680        3.14840       -1.94500
  H       -3.96140        1.73590       -0.89040
  H       -2.63010        2.92500       -0.84170
  H       -3.51270        2.19630       -9.22830
  H       -1.79190        1.84990       -9.23850
  H       -2.96150        0.53270       -9.01270
  H       -1.38150       -1.92370       -5.84850
  H        0.23330       -2.59860       -6.09700
  H       -0.47060       -2.58100       -4.48930
end
BASIS "ao basis" PRINT
* library 6-31G*
END
scf
 direct
end
dft
xc b3lyp
end
property
 efieldgrad
end
task dft property
