# Supplementary material for: Reference-free NOE NMR analysis
Source: Chem Sci. 2020 Aug 31;11(36):9930–6. doi: 10.1039/d0sc02970j (PMC8162118; doi:10.1039/d0sc02970j)
Supplement: SC-011-D0SC02970J-s002 [file SC-011-D0SC02970J-s002.piz › artemisinin_structures/artemisin_SRSRRSR/artemisin_SRSRRSR_b36312.out.xyz]

42
./artemisin_SRSRRSR_b36312.out
C         -0.79999       -0.25503       -0.96960
O         -1.79227        0.78648       -1.14180
C         -1.89165        1.91479       -0.41576
C         -0.72986        2.31592        0.47747
C          0.53592        1.50164        0.16030
C          0.19941       -0.00490        0.16391
C          1.69635        1.77200        1.12106
C          2.98668        1.08949        0.66050
C          2.78924       -0.17131       -0.20235
C          1.48094       -0.91308        0.17578
C          1.32499       -2.21077       -0.64308
C          0.16641       -3.10149       -0.19382
C         -1.08322       -2.32191        0.23283
O         -1.52873       -1.47031       -0.81669
C         -2.22490       -3.30311        0.50393
O         -2.90647        2.60447       -0.50040
C         -0.49249        3.82418        0.32205
C          2.94566        0.12848       -1.70000
O         -0.78594       -1.70439        1.49813
O         -0.57568       -0.26485        1.35811
H         -0.27983       -0.29858       -1.93188
H         -1.04909        2.13014        1.51064
H          0.86098        1.79893       -0.84434
H          1.43564        1.41688        2.12641
H          1.90119        2.84225        1.22142
H          3.56013        0.82122        1.55770
H          3.60949        1.81710        0.12517
H          3.62731       -0.84086        0.04134
H          1.64069       -1.23167        1.21786
H          2.25105       -2.79746       -0.58821
H          1.18692       -1.97717       -1.70489
H          0.51477       -3.71696        0.64584
H         -0.07083       -3.78230       -1.02094
H         -3.11660       -2.76158        0.84147
H         -2.50549       -3.85292       -0.40091
H         -1.96412       -4.01693        1.29282
H         -1.41597        4.39096        0.48531
H          0.23546        4.19687        1.04776
H         -0.13375        4.06628       -0.68446
H          2.09784        0.67397       -2.11788
H          3.84959        0.71897       -1.88514
H          3.05640       -0.79785       -2.27319
