# Supplementary material for: Reference-free NOE NMR analysis
Source: Chem Sci. 2020 Aug 31;11(36):9930–6. doi: 10.1039/d0sc02970j (PMC8162118; doi:10.1039/d0sc02970j)
Supplement: SC-011-D0SC02970J-s002 [file SC-011-D0SC02970J-s002.piz › artemisinin_structures/artemisin_SSSSRSS/artemisin_SSSSRSS_b36312.out]

 argument  1 = artemisin_SSRSSSS/artemisin_SSRSSSS_b36312.nw
                                         
                                         


              Northwest Computational Chemistry Package (NWChem) 6.6
              ------------------------------------------------------


                    Environmental Molecular Sciences Laboratory
                       Pacific Northwest National Laboratory
  Warning: test file already existed: ./molecule.dir_check_s.5
                                Richland, WA 99352

                              Copyright (c) 1994-2015
                       Pacific Northwest National Laboratory
                            Battelle Memorial Institute

             NWChem is an open-source computational chemistry package
                        distributed under the terms of the
                      Educational Community License (ECL) 2.0
             A copy of the license is included with this distribution
                              in the LICENSE.TXT file

                                  ACKNOWLEDGMENT
                                  --------------

            This software and its documentation were developed at the
            EMSL at Pacific Northwest National Laboratory, a multiprogram
            national laboratory, operated for the U.S. Department of Energy
            by Battelle under Contract Number DE-AC05-76RL01830. Support
            for this work was provided by the Department of Energy Office
            of Biological and Environmental Research, Office of Basic
            Energy Sciences, and the Office of Advanced Scientific Computing.


           Job information
           ---------------

    hostname        = nmrserver1
    program         = /home/software/NWChem/bin/nwchem
    date            = Sun Jul 23 19:59:16 2017

    compiled        = Mon_Dec_26_22:57:25_2016
    source          = /home/software/src/nwchem-6.6
    nwchem branch   = 6.6
    nwchem revision = 27746
    ga revision     = 10594
    input           = artemisin_SSRSSSS/artemisin_SSRSSSS_b36312.nw
    prefix          = molecule.
    data base       = ./molecule.db
    status          = startup
    nproc           =        6
    time left       =     -1s


           Memory information
           ------------------

    heap     =   13107200 doubles =    100.0 Mbytes
    stack    =   13107197 doubles =    100.0 Mbytes
    global   =   26214400 doubles =    200.0 Mbytes (distinct from heap & stack)
    total    =   52428797 doubles =    400.0 Mbytes
    verify   = yes
    hardfail = no 


           Directory information
           ---------------------

  0 permanent = .
  0 scratch   = .


                                NWChem Input Module
                                -------------------


                                     molecule
                                     --------

 Scaling coordinates for geometry "geometry" by  1.889725989
 (inverse scale =  0.529177249)

 C1  symmetry detected

          ------
          auto-z
          ------


                             Geometry "geometry" -> ""
                             -------------------------

 Output coordinates in angstroms (scale by  1.889725989 to convert to a.u.)

  No.       Tag          Charge          X              Y              Z
 ---- ---------------- ---------- -------------- -------------- --------------
    1 C                    6.0000     1.46257612     0.34851124    -0.24208939
    2 O                    8.0000     2.06900839    -0.60847948     0.64164134
    3 C                    6.0000     1.71162257    -1.91248955     0.52764279
    4 C                    6.0000     0.98775329    -2.28002017    -0.75916219
    5 C                    6.0000    -0.18038597    -1.32189640    -1.11934106
    6 C                    6.0000    -0.04990407     0.04851011    -0.40804017
    7 C                    6.0000    -1.61690372    -1.87596720    -1.05423663
    8 C                    6.0000    -2.23393365    -1.84188104     0.33649912
    9 C                    6.0000    -2.22687457    -0.43450004     0.94844935
   10 C                    6.0000    -0.77377909     0.10094034     0.97440329
   11 C                    6.0000    -0.66003852     1.46349292     1.69894252
   12 C                    6.0000    -0.44029820     2.70998135     0.83051699
   13 C                    6.0000     0.70117451     2.56998408    -0.19911203
   14 O                    8.0000     1.69829207     1.66296223     0.27964971
   15 C                    6.0000     1.37836488     3.91815982    -0.43129835
   16 O                    8.0000     2.01628800    -2.72580202     1.39221555
   17 C                    6.0000     0.65010391    -3.77046562    -0.79419737
   18 C                    6.0000    -3.25904212     0.48065327     0.28252515
   19 O                    8.0000     0.21212951     2.13714597    -1.47737358
   20 O                    8.0000    -0.69746580     1.01405573    -1.25930552
   21 H                    1.0000     1.98744760     0.30419048    -1.20557409
   22 H                    1.0000     1.75881389    -2.14561283    -1.53411547
   23 H                    1.0000    -0.03690878    -1.13143379    -2.19601189
   24 H                    1.0000    -1.67338804    -2.89175373    -1.45733720
   25 H                    1.0000    -2.24573463    -1.27883535    -1.72763429
   26 H                    1.0000    -1.68095806    -2.52332436     0.99466634
   27 H                    1.0000    -3.26055160    -2.22465985     0.29013596
   28 H                    1.0000    -2.55262902    -0.54492086     1.99283733
   29 H                    1.0000    -0.25897738    -0.60551313     1.64125139
   30 H                    1.0000     0.19571901     1.39647470     2.38630949
   31 H                    1.0000    -1.52383686     1.62847115     2.35453643
   32 H                    1.0000    -0.20909679     3.52805529     1.52532989
   33 H                    1.0000    -1.37373357     2.98841600     0.32712554
   34 H                    1.0000     2.17794839     3.82135949    -1.17525889
   35 H                    1.0000     0.66822473     4.65919089    -0.81347438
   36 H                    1.0000     1.83840273     4.29902850     0.48673042
   37 H                    1.0000     1.54852279    -4.37552527    -0.62560050
   38 H                    1.0000    -0.06886710    -4.04194635    -0.01487615
   39 H                    1.0000     0.24548752    -4.06018198    -1.76919681
   40 H                    1.0000    -3.06764985     0.63988674    -0.78061146
   41 H                    1.0000    -4.25983711     0.04223642     0.36759191
   42 H                    1.0000    -3.29702741     1.45925963     0.76954431

      Atomic Mass 
      ----------- 

      C                 12.000000
      O                 15.994910
      H                  1.007825


 Effective nuclear repulsion energy (a.u.)    1865.2924008695

            Nuclear Dipole moment (a.u.) 
            ----------------------------
        X                 Y               Z
 ---------------- ---------------- ----------------
     0.0000000000     0.0000000000     0.0000000000


                                Z-matrix (autoz)
                                -------- 

 Units are Angstrom for bonds and degrees for angles

      Type          Name      I     J     K     L     M      Value
      ----------- --------  ----- ----- ----- ----- ----- ----------
    1 Stretch                  1     2                       1.43686
    2 Stretch                  1     6                       1.55085
    3 Stretch                  1    14                       1.43372
    4 Stretch                  1    21                       1.09807
    5 Stretch                  2     3                       1.35689
    6 Stretch                  3     4                       1.52149
    7 Stretch                  3    16                       1.22547
    8 Stretch                  4     5                       1.55315
    9 Stretch                  4    17                       1.52861
   10 Stretch                  4    22                       1.10143
   11 Stretch                  5     6                       1.54951
   12 Stretch                  5     7                       1.54104
   13 Stretch                  5    23                       1.10276
   14 Stretch                  6    10                       1.56138
   15 Stretch                  6    20                       1.44093
   16 Stretch                  7     8                       1.52185
   17 Stretch                  7    24                       1.09430
   18 Stretch                  7    25                       1.09793
   19 Stretch                  8     9                       1.53468
   20 Stretch                  8    26                       1.09696
   21 Stretch                  8    27                       1.09664
   22 Stretch                  9    10                       1.54882
   23 Stretch                  9    18                       1.53177
   24 Stretch                  9    28                       1.09957
   25 Stretch                 10    11                       1.54740
   26 Stretch                 10    29                       1.09945
   27 Stretch                 11    12                       1.53499
   28 Stretch                 11    30                       1.09968
   29 Stretch                 11    31                       1.09689
   30 Stretch                 12    13                       1.54360
   31 Stretch                 12    32                       1.09794
   32 Stretch                 12    33                       1.09646
   33 Stretch                 13    14                       1.43044
   34 Stretch                 13    15                       1.52646
   35 Stretch                 13    19                       1.43543
   36 Stretch                 15    34                       1.09644
   37 Stretch                 15    35                       1.09521
   38 Stretch                 15    36                       1.09520
   39 Stretch                 17    37                       1.09621
   40 Stretch                 17    38                       1.09451
   41 Stretch                 17    39                       1.09466
   42 Stretch                 18    40                       1.09190
   43 Stretch                 18    41                       1.09592
   44 Stretch                 18    42                       1.09376
   45 Stretch                 19    20                       1.46159
   46 Bend                     1     2     3               118.50499
   47 Bend                     1     6     5               107.59755
   48 Bend                     1     6    10               110.54262
   49 Bend                     1     6    20               111.83167
   50 Bend                     1    14    13               110.17790
   51 Bend                     2     1     6               110.40086
   52 Bend                     2     1    14               108.50671
   53 Bend                     2     1    21               108.12179
   54 Bend                     2     3     4               115.37299
   55 Bend                     2     3    16               120.86743
   56 Bend                     3     4     5               113.88749
   57 Bend                     3     4    17               111.10030
   58 Bend                     3     4    22               103.44571
   59 Bend                     4     3    16               123.68614
   60 Bend                     4     5     6               112.07356
   61 Bend                     4     5     7               118.00181
   62 Bend                     4     5    23               103.59789
   63 Bend                     4    17    37               110.70873
   64 Bend                     4    17    38               111.75396
   65 Bend                     4    17    39               111.10728
   66 Bend                     5     4    17               115.47017
   67 Bend                     5     4    22               106.74268
   68 Bend                     5     6    10               113.39699
   69 Bend                     5     6    20               106.47481
   70 Bend                     5     7     8               114.11065
   71 Bend                     5     7    24               111.48749
   72 Bend                     5     7    25               108.20615
   73 Bend                     6     1    14               112.12520
   74 Bend                     6     1    21               111.37494
   75 Bend                     6     5     7               112.15335
   76 Bend                     6     5    23               106.52783
   77 Bend                     6    10     9               114.11148
   78 Bend                     6    10    11               114.20874
   79 Bend                     6    10    29               107.35943
   80 Bend                     6    20    19               108.86622
   81 Bend                     7     5    23               102.98100
   82 Bend                     7     8     9               112.52382
   83 Bend                     7     8    26               109.26872
   84 Bend                     7     8    27               109.45742
   85 Bend                     8     7    24               109.66309
   86 Bend                     8     7    25               108.42678
   87 Bend                     8     9    10               109.14915
   88 Bend                     8     9    18               111.80430
   89 Bend                     8     9    28               106.57565
   90 Bend                     9     8    26               109.15447
   91 Bend                     9     8    27               109.95354
   92 Bend                     9    10    11               112.40916
   93 Bend                     9    10    29               103.13961
   94 Bend                     9    18    40               113.09782
   95 Bend                     9    18    41               110.03534
   96 Bend                     9    18    42               111.36896
   97 Bend                    10     6    20               106.99103
   98 Bend                    10     9    18               115.65385
   99 Bend                    10     9    28               107.26224
  100 Bend                    10    11    12               117.43011
  101 Bend                    10    11    30               107.23015
  102 Bend                    10    11    31               110.75716
  103 Bend                    11    10    29               104.32271
  104 Bend                    11    12    13               114.17896
  105 Bend                    11    12    32               106.09178
  106 Bend                    11    12    33               110.12581
  107 Bend                    12    11    30               106.96098
  108 Bend                    12    11    31               109.19228
  109 Bend                    12    13    14               110.47098
  110 Bend                    12    13    15               110.45191
  111 Bend                    12    13    19               111.67886
  112 Bend                    13    12    32               109.51043
  113 Bend                    13    12    33               110.26307
  114 Bend                    13    15    34               110.41129
  115 Bend                    13    15    35               111.28512
  116 Bend                    13    15    36               111.46857
  117 Bend                    13    19    20               108.11141
  118 Bend                    14     1    21               106.12428
  119 Bend                    14    13    15               107.55937
  120 Bend                    14    13    19               110.14132
  121 Bend                    15    13    19               106.38030
  122 Bend                    17     4    22               104.92109
  123 Bend                    18     9    28               105.86019
  124 Bend                    24     7    25               104.43929
  125 Bend                    26     8    27               106.28675
  126 Bend                    30    11    31               104.38280
  127 Bend                    32    12    33               106.29577
  128 Bend                    34    15    35               107.20643
  129 Bend                    34    15    36               107.04586
  130 Bend                    35    15    36               109.24229
  131 Bend                    37    17    38               106.97457
  132 Bend                    37    17    39               107.08802
  133 Bend                    38    17    39               109.01056
  134 Bend                    40    18    41               107.09671
  135 Bend                    40    18    42               108.00812
  136 Bend                    41    18    42               106.95686
  137 Torsion                  1     2     3     4          15.64602
  138 Torsion                  1     2     3    16        -167.35849
  139 Torsion                  1     6     5     4          31.57075
  140 Torsion                  1     6     5     7         166.97854
  141 Torsion                  1     6     5    23         -81.07121
  142 Torsion                  1     6    10     9        -169.46323
  143 Torsion                  1     6    10    11          59.30140
  144 Torsion                  1     6    10    29         -55.83198
  145 Torsion                  1     6    20    19         -11.79477
  146 Torsion                  1    14    13    12          95.46016
  147 Torsion                  1    14    13    15        -143.92053
  148 Torsion                  1    14    13    19         -28.38185
  149 Torsion                  2     1     6     5         -65.07196
  150 Torsion                  2     1     6    10          59.24281
  151 Torsion                  2     1     6    20         178.34041
  152 Torsion                  2     1    14    13        -155.96087
  153 Torsion                  2     3     4     5         -48.37278
  154 Torsion                  2     3     4    17         179.17117
  155 Torsion                  2     3     4    22          67.08350
  156 Torsion                  3     2     1     6          41.36985
  157 Torsion                  3     2     1    14         164.61612
  158 Torsion                  3     2     1    21         -80.69453
  159 Torsion                  3     4     5     6          20.41203
  160 Torsion                  3     4     5     7        -112.15874
  161 Torsion                  3     4     5    23         134.86366
  162 Torsion                  3     4    17    37         -53.91681
  163 Torsion                  3     4    17    38          65.22013
  164 Torsion                  3     4    17    39        -172.77598
  165 Torsion                  4     5     6    10         -91.00031
  166 Torsion                  4     5     6    20         151.61310
  167 Torsion                  4     5     7     8          83.94882
  168 Torsion                  4     5     7    24         -40.96656
  169 Torsion                  4     5     7    25        -155.27048
  170 Torsion                  5     4     3    16         134.72666
  171 Torsion                  5     4    17    37         174.43337
  172 Torsion                  5     4    17    38         -66.42969
  173 Torsion                  5     4    17    39          55.57420
  174 Torsion                  5     6     1    14         173.81110
  175 Torsion                  5     6     1    21          55.05574
  176 Torsion                  5     6    10     9         -48.53776
  177 Torsion                  5     6    10    11        -179.77313
  178 Torsion                  5     6    10    29          65.09349
  179 Torsion                  5     6    20    19        -129.05976
  180 Torsion                  5     7     8     9          55.82201
  181 Torsion                  5     7     8    26         -65.59498
  182 Torsion                  5     7     8    27         178.39150
  183 Torsion                  6     1    14    13         -33.75889
  184 Torsion                  6     5     4    17         150.73328
  185 Torsion                  6     5     4    22         -93.09082
  186 Torsion                  6     5     7     8         -48.58663
  187 Torsion                  6     5     7    24        -173.50201
  188 Torsion                  6     5     7    25          72.19406
  189 Torsion                  6    10     9     8          53.26557
  190 Torsion                  6    10     9    18         -73.81681
  191 Torsion                  6    10     9    28         168.36169
  192 Torsion                  6    10    11    12          25.78415
  193 Torsion                  6    10    11    30         -94.55231
  194 Torsion                  6    10    11    31         152.14026
  195 Torsion                  6    20    19    13         -50.03762
  196 Torsion                  7     5     4    17          18.16251
  197 Torsion                  7     5     4    22         134.33842
  198 Torsion                  7     5     6    10          44.40748
  199 Torsion                  7     5     6    20         -72.97911
  200 Torsion                  7     8     9    10         -56.39266
  201 Torsion                  7     8     9    18          72.84377
  202 Torsion                  7     8     9    28        -171.93027
  203 Torsion                  8     7     5    23        -162.73276
  204 Torsion                  8     9    10    11        -174.62788
  205 Torsion                  8     9    10    29         -62.84791
  206 Torsion                  8     9    18    40         -62.11581
  207 Torsion                  8     9    18    41          57.60158
  208 Torsion                  8     9    18    42         176.02868
  209 Torsion                  9     8     7    24        -178.29877
  210 Torsion                  9     8     7    25         -64.83577
  211 Torsion                  9    10     6    20          68.54732
  212 Torsion                  9    10    11    12        -106.27408
  213 Torsion                  9    10    11    30         133.38946
  214 Torsion                  9    10    11    31          20.08203
  215 Torsion                 10     6     1    14         -61.87413
  216 Torsion                 10     6     1    21         179.37051
  217 Torsion                 10     6     5    23         156.35773
  218 Torsion                 10     6    20    19         109.38194
  219 Torsion                 10     9     8    26          65.08944
  220 Torsion                 10     9     8    27        -178.68247
  221 Torsion                 10     9    18    40          63.62206
  222 Torsion                 10     9    18    41        -176.66055
  223 Torsion                 10     9    18    42         -58.23345
  224 Torsion                 10    11    12    13         -49.43939
  225 Torsion                 10    11    12    32        -170.13957
  226 Torsion                 10    11    12    33          75.23112
  227 Torsion                 11    10     6    20         -62.68805
  228 Torsion                 11    10     9    18          58.28975
  229 Torsion                 11    10     9    28         -59.53176
  230 Torsion                 11    12    13    14         -28.96913
  231 Torsion                 11    12    13    15        -147.84486
  232 Torsion                 11    12    13    19          93.98184
  233 Torsion                 12    11    10    29         142.68320
  234 Torsion                 12    13    15    34        -179.04864
  235 Torsion                 12    13    15    35         -60.12049
  236 Torsion                 12    13    15    36          62.10645
  237 Torsion                 12    13    19    20         -46.77670
  238 Torsion                 13    12    11    30          71.03813
  239 Torsion                 13    12    11    31        -176.55759
  240 Torsion                 13    14     1    21          88.05014
  241 Torsion                 14     1     6    20          57.22348
  242 Torsion                 14    13    12    32          89.80928
  243 Torsion                 14    13    12    33        -153.56654
  244 Torsion                 14    13    15    34          60.32003
  245 Torsion                 14    13    15    35         179.24818
  246 Torsion                 14    13    15    36         -58.52488
  247 Torsion                 14    13    19    20          76.36178
  248 Torsion                 15    13    12    32         -29.06646
  249 Torsion                 15    13    12    33          87.55772
  250 Torsion                 15    13    19    20        -167.35885
  251 Torsion                 16     3     4    17           2.27062
  252 Torsion                 16     3     4    22        -109.81706
  253 Torsion                 17     4     5    23         -94.81509
  254 Torsion                 18     9     8    26        -165.67414
  255 Torsion                 18     9     8    27         -49.44604
  256 Torsion                 18     9    10    29         170.06972
  257 Torsion                 19    13    12    32        -147.23976
  258 Torsion                 19    13    12    33         -30.61558
  259 Torsion                 19    13    15    34         -57.67919
  260 Torsion                 19    13    15    35          61.24896
  261 Torsion                 19    13    15    36        -176.52410
  262 Torsion                 20     6     1    21         -61.53189
  263 Torsion                 20     6     5    23          38.97114
  264 Torsion                 20     6    10    29        -177.82144
  265 Torsion                 22     4     5    23          21.36082
  266 Torsion                 22     4    17    37          57.22989
  267 Torsion                 22     4    17    38         176.36683
  268 Torsion                 22     4    17    39         -61.62928
  269 Torsion                 23     5     7    24          72.35185
  270 Torsion                 23     5     7    25         -41.95207
  271 Torsion                 24     7     8    26          60.28423
  272 Torsion                 24     7     8    27         -55.72928
  273 Torsion                 25     7     8    26         173.74723
  274 Torsion                 25     7     8    27          57.73372
  275 Torsion                 26     8     9    28         -50.44818
  276 Torsion                 27     8     9    28          65.77992
  277 Torsion                 28     9    10    29          52.24821
  278 Torsion                 28     9    18    40        -177.77916
  279 Torsion                 28     9    18    41         -58.06177
  280 Torsion                 28     9    18    42          60.36534
  281 Torsion                 29    10    11    30          22.34674
  282 Torsion                 29    10    11    31         -90.96069
  283 Torsion                 30    11    12    32         -49.66205
  284 Torsion                 30    11    12    33        -164.29136
  285 Torsion                 31    11    12    32          62.74223
  286 Torsion                 31    11    12    33         -51.88708


            XYZ format geometry
            -------------------
    42
 geometry
 C                     1.46257612     0.34851124    -0.24208939
 O                     2.06900839    -0.60847948     0.64164134
 C                     1.71162257    -1.91248955     0.52764279
 C                     0.98775329    -2.28002017    -0.75916219
 C                    -0.18038597    -1.32189640    -1.11934106
 C                    -0.04990407     0.04851011    -0.40804017
 C                    -1.61690372    -1.87596720    -1.05423663
 C                    -2.23393365    -1.84188104     0.33649912
 C                    -2.22687457    -0.43450004     0.94844935
 C                    -0.77377909     0.10094034     0.97440329
 C                    -0.66003852     1.46349292     1.69894252
 C                    -0.44029820     2.70998135     0.83051699
 C                     0.70117451     2.56998408    -0.19911203
 O                     1.69829207     1.66296223     0.27964971
 C                     1.37836488     3.91815982    -0.43129835
 O                     2.01628800    -2.72580202     1.39221555
 C                     0.65010391    -3.77046562    -0.79419737
 C                    -3.25904212     0.48065327     0.28252515
 O                     0.21212951     2.13714597    -1.47737358
 O                    -0.69746580     1.01405573    -1.25930552
 H                     1.98744760     0.30419048    -1.20557409
 H                     1.75881389    -2.14561283    -1.53411547
 H                    -0.03690878    -1.13143379    -2.19601189
 H                    -1.67338804    -2.89175373    -1.45733720
 H                    -2.24573463    -1.27883535    -1.72763429
 H                    -1.68095806    -2.52332436     0.99466634
 H                    -3.26055160    -2.22465985     0.29013596
 H                    -2.55262902    -0.54492086     1.99283733
 H                    -0.25897738    -0.60551313     1.64125139
 H                     0.19571901     1.39647470     2.38630949
 H                    -1.52383686     1.62847115     2.35453643
 H                    -0.20909679     3.52805529     1.52532989
 H                    -1.37373357     2.98841600     0.32712554
 H                     2.17794839     3.82135949    -1.17525889
 H                     0.66822473     4.65919089    -0.81347438
 H                     1.83840273     4.29902850     0.48673042
 H                     1.54852279    -4.37552527    -0.62560050
 H                    -0.06886710    -4.04194635    -0.01487615
 H                     0.24548752    -4.06018198    -1.76919681
 H                    -3.06764985     0.63988674    -0.78061146
 H                    -4.25983711     0.04223642     0.36759191
 H                    -3.29702741     1.45925963     0.76954431

 ==============================================================================
                                internuclear distances
 ------------------------------------------------------------------------------
       center one      |      center two      | atomic units |  angstroms
 ------------------------------------------------------------------------------
    2 O                |   1 C                |     2.71527  |     1.43686
    3 C                |   2 O                |     2.56416  |     1.35689
    4 C                |   3 C                |     2.87520  |     1.52149
    5 C                |   4 C                |     2.93503  |     1.55315
    6 C                |   1 C                |     2.93068  |     1.55085
    6 C                |   5 C                |     2.92815  |     1.54951
    7 C                |   5 C                |     2.91215  |     1.54104
    8 C                |   7 C                |     2.87588  |     1.52185
    9 C                |   8 C                |     2.90013  |     1.53468
   10 C                |   6 C                |     2.95057  |     1.56138
   10 C                |   9 C                |     2.92685  |     1.54882
   11 C                |  10 C                |     2.92416  |     1.54740
   12 C                |  11 C                |     2.90070  |     1.53499
   13 C                |  12 C                |     2.91698  |     1.54360
   14 O                |   1 C                |     2.70934  |     1.43372
   14 O                |  13 C                |     2.70313  |     1.43044
   15 C                |  13 C                |     2.88459  |     1.52646
   16 O                |   3 C                |     2.31581  |     1.22547
   17 C                |   4 C                |     2.88866  |     1.52861
   18 C                |   9 C                |     2.89463  |     1.53177
   19 O                |  13 C                |     2.71257  |     1.43543
   20 O                |   6 C                |     2.72295  |     1.44093
   21 H                |   1 C                |     2.07505  |     1.09807
   22 H                |   4 C                |     2.08140  |     1.10143
   23 H                |   5 C                |     2.08392  |     1.10276
   24 H                |   7 C                |     2.06794  |     1.09430
   25 H                |   7 C                |     2.07479  |     1.09793
   26 H                |   8 C                |     2.07296  |     1.09696
   27 H                |   8 C                |     2.07234  |     1.09664
   28 H                |   9 C                |     2.07789  |     1.09957
   29 H                |  10 C                |     2.07765  |     1.09945
   30 H                |  11 C                |     2.07808  |     1.09968
   31 H                |  11 C                |     2.07282  |     1.09689
   32 H                |  12 C                |     2.07480  |     1.09794
   33 H                |  12 C                |     2.07201  |     1.09646
   34 H                |  15 C                |     2.07197  |     1.09644
   35 H                |  15 C                |     2.06965  |     1.09521
   36 H                |  15 C                |     2.06964  |     1.09520
   37 H                |  17 C                |     2.07154  |     1.09621
   38 H                |  17 C                |     2.06833  |     1.09451
   39 H                |  17 C                |     2.06860  |     1.09466
   40 H                |  18 C                |     2.06339  |     1.09190
   41 H                |  18 C                |     2.07098  |     1.09592
   42 H                |  18 C                |     2.06690  |     1.09376
 ------------------------------------------------------------------------------
                         number of included internuclear distances:         44
 ==============================================================================


 ==============================================================================
                                 internuclear angles
 ------------------------------------------------------------------------------
        center 1       |       center 2       |       center 3       |  degrees
 ------------------------------------------------------------------------------
    2 O                |   1 C                |   6 C                |   110.40
    2 O                |   1 C                |  14 O                |   108.51
    2 O                |   1 C                |  21 H                |   108.12
    6 C                |   1 C                |  14 O                |   112.13
    6 C                |   1 C                |  21 H                |   111.37
   14 O                |   1 C                |  21 H                |   106.12
    1 C                |   2 O                |   3 C                |   118.50
    2 O                |   3 C                |   4 C                |   115.37
    2 O                |   3 C                |  16 O                |   120.87
    4 C                |   3 C                |  16 O                |   123.69
    3 C                |   4 C                |   5 C                |   113.89
    3 C                |   4 C                |  17 C                |   111.10
    3 C                |   4 C                |  22 H                |   103.45
    5 C                |   4 C                |  17 C                |   115.47
    5 C                |   4 C                |  22 H                |   106.74
   17 C                |   4 C                |  22 H                |   104.92
    4 C                |   5 C                |   6 C                |   112.07
    4 C                |   5 C                |   7 C                |   118.00
    4 C                |   5 C                |  23 H                |   103.60
    6 C                |   5 C                |   7 C                |   112.15
    6 C                |   5 C                |  23 H                |   106.53
    7 C                |   5 C                |  23 H                |   102.98
    1 C                |   6 C                |   5 C                |   107.60
    1 C                |   6 C                |  10 C                |   110.54
    1 C                |   6 C                |  20 O                |   111.83
    5 C                |   6 C                |  10 C                |   113.40
    5 C                |   6 C                |  20 O                |   106.47
   10 C                |   6 C                |  20 O                |   106.99
    5 C                |   7 C                |   8 C                |   114.11
    5 C                |   7 C                |  24 H                |   111.49
    5 C                |   7 C                |  25 H                |   108.21
    8 C                |   7 C                |  24 H                |   109.66
    8 C                |   7 C                |  25 H                |   108.43
   24 H                |   7 C                |  25 H                |   104.44
    7 C                |   8 C                |   9 C                |   112.52
    7 C                |   8 C                |  26 H                |   109.27
    7 C                |   8 C                |  27 H                |   109.46
    9 C                |   8 C                |  26 H                |   109.15
    9 C                |   8 C                |  27 H                |   109.95
   26 H                |   8 C                |  27 H                |   106.29
    8 C                |   9 C                |  10 C                |   109.15
    8 C                |   9 C                |  18 C                |   111.80
    8 C                |   9 C                |  28 H                |   106.58
   10 C                |   9 C                |  18 C                |   115.65
   10 C                |   9 C                |  28 H                |   107.26
   18 C                |   9 C                |  28 H                |   105.86
    6 C                |  10 C                |   9 C                |   114.11
    6 C                |  10 C                |  11 C                |   114.21
    6 C                |  10 C                |  29 H                |   107.36
    9 C                |  10 C                |  11 C                |   112.41
    9 C                |  10 C                |  29 H                |   103.14
   11 C                |  10 C                |  29 H                |   104.32
   10 C                |  11 C                |  12 C                |   117.43
   10 C                |  11 C                |  30 H                |   107.23
   10 C                |  11 C                |  31 H                |   110.76
   12 C                |  11 C                |  30 H                |   106.96
   12 C                |  11 C                |  31 H                |   109.19
   30 H                |  11 C                |  31 H                |   104.38
   11 C                |  12 C                |  13 C                |   114.18
   11 C                |  12 C                |  32 H                |   106.09
   11 C                |  12 C                |  33 H                |   110.13
   13 C                |  12 C                |  32 H                |   109.51
   13 C                |  12 C                |  33 H                |   110.26
   32 H                |  12 C                |  33 H                |   106.30
   12 C                |  13 C                |  14 O                |   110.47
   12 C                |  13 C                |  15 C                |   110.45
   12 C                |  13 C                |  19 O                |   111.68
   14 O                |  13 C                |  15 C                |   107.56
   14 O                |  13 C                |  19 O                |   110.14
   15 C                |  13 C                |  19 O                |   106.38
    1 C                |  14 O                |  13 C                |   110.18
   13 C                |  15 C                |  34 H                |   110.41
   13 C                |  15 C                |  35 H                |   111.29
   13 C                |  15 C                |  36 H                |   111.47
   34 H                |  15 C                |  35 H                |   107.21
   34 H                |  15 C                |  36 H                |   107.05
   35 H                |  15 C                |  36 H                |   109.24
    4 C                |  17 C                |  37 H                |   110.71
    4 C                |  17 C                |  38 H                |   111.75
    4 C                |  17 C                |  39 H                |   111.11
   37 H                |  17 C                |  38 H                |   106.97
   37 H                |  17 C                |  39 H                |   107.09
   38 H                |  17 C                |  39 H                |   109.01
    9 C                |  18 C                |  40 H                |   113.10
    9 C                |  18 C                |  41 H                |   110.04
    9 C                |  18 C                |  42 H                |   111.37
   40 H                |  18 C                |  41 H                |   107.10
   40 H                |  18 C                |  42 H                |   108.01
   41 H                |  18 C                |  42 H                |   106.96
 ------------------------------------------------------------------------------
                            number of included internuclear angles:         89
 ==============================================================================


 Summary of "ao basis" -> "" (cartesian)
 ------------------------------------------------------------------------------
       Tag                 Description            Shells   Functions and Types
 ---------------- ------------------------------  ------  ---------------------
 *                           6-31G*                   on all atoms 


                              NWChem Property Module
                              ----------------------


                                     molecule

  itol2e modified to match energy
  convergence criterion.

                                 NWChem DFT Module
                                 -----------------


                                     molecule


                      Basis "ao basis" -> "ao basis" (cartesian)
                      -----
  C (Carbon)
  ----------
            Exponent  Coefficients 
       -------------- ---------------------------------------------------------
  1 S  3.04752490E+03  0.001835
  1 S  4.57369510E+02  0.014037
  1 S  1.03948690E+02  0.068843
  1 S  2.92101550E+01  0.232184
  1 S  9.28666300E+00  0.467941
  1 S  3.16392700E+00  0.362312

  2 S  7.86827240E+00 -0.119332
  2 S  1.88128850E+00 -0.160854
  2 S  5.44249300E-01  1.143456

  3 P  7.86827240E+00  0.068999
  3 P  1.88128850E+00  0.316424
  3 P  5.44249300E-01  0.744308

  4 S  1.68714400E-01  1.000000

  5 P  1.68714400E-01  1.000000

  6 D  8.00000000E-01  1.000000

  O (Oxygen)
  ----------
            Exponent  Coefficients 
       -------------- ---------------------------------------------------------
  1 S  5.48467170E+03  0.001831
  1 S  8.25234950E+02  0.013950
  1 S  1.88046960E+02  0.068445
  1 S  5.29645000E+01  0.232714
  1 S  1.68975700E+01  0.470193
  1 S  5.79963530E+00  0.358521

  2 S  1.55396160E+01 -0.110778
  2 S  3.59993360E+00 -0.148026
  2 S  1.01376180E+00  1.130767

  3 P  1.55396160E+01  0.070874
  3 P  3.59993360E+00  0.339753
  3 P  1.01376180E+00  0.727159

  4 S  2.70005800E-01  1.000000

  5 P  2.70005800E-01  1.000000

  6 D  8.00000000E-01  1.000000

  H (Hydrogen)
  ------------
            Exponent  Coefficients 
       -------------- ---------------------------------------------------------
  1 S  1.87311370E+01  0.033495
  1 S  2.82539370E+00  0.234727
  1 S  6.40121700E-01  0.813757

  2 S  1.61277800E-01  1.000000


 Summary of "ao basis" -> "ao basis" (cartesian)
 ------------------------------------------------------------------------------
       Tag                 Description            Shells   Functions and Types
 ---------------- ------------------------------  ------  ---------------------
 C                           6-31G*                  6       15   3s2p1d
 O                           6-31G*                  6       15   3s2p1d
 H                           6-31G*                  2        2   2s


 Summary of "ao basis" -> "ao basis" (cartesian)
 ------------------------------------------------------------------------------
       Tag                 Description            Shells   Functions and Types
 ---------------- ------------------------------  ------  ---------------------
 C                           6-31G*                  6       15   3s2p1d
 O                           6-31G*                  6       15   3s2p1d
 H                           6-31G*                  2        2   2s


  Caching 1-el integrals 
  itol2e modified to match energy
  convergence criterion.

            General Information
            -------------------
          SCF calculation type: DFT
          Wavefunction type:  closed shell.
          No. of atoms     :    42
          No. of electrons :   152
           Alpha electrons :    76
            Beta electrons :    76
          Charge           :     0
          Spin multiplicity:     1
          Use of symmetry is: off; symmetry adaption is: off
          Maximum number of iterations:  30
          AO basis - number of functions:   344
                     number of shells:   164
          Convergence on energy requested: 1.00D-07
          Convergence on density requested: 1.00D-05
          Convergence on gradient requested: 5.00D-04

              XC Information
              --------------
                         B3LYP Method XC Potential
                     Hartree-Fock (Exact) Exchange  0.200          
                        Slater Exchange Functional  0.800 local    
                    Becke 1988 Exchange Functional  0.720 non-local
              Lee-Yang-Parr Correlation Functional  0.810          
                  VWN I RPA Correlation Functional  0.190 local    

             Grid Information
             ----------------
          Grid used for XC integration:  fine      
          Radial quadrature: Mura-Knowles        
          Angular quadrature: Lebedev. 
          Tag              B.-S. Rad. Rad. Pts. Rad. Cut. Ang. Pts.
          ---              ---------- --------- --------- ---------
          C                   0.70       70          15.0       590
          O                   0.60       70          14.0       590
          H                   0.35       60          14.0       590
          Grid pruning is: on 
          Number of quadrature shells:  2720
          Spatial weights used:  Erf1

          Convergence Information
          -----------------------
          Convergence aids based upon iterative change in 
          total energy or number of iterations. 
          Levelshifting, if invoked, occurs when the 
          HOMO/LUMO gap drops below (HL_TOL): 1.00D-02
          DIIS, if invoked, will attempt to extrapolate 
          using up to (NFOCK): 10 stored Fock matrices.

                    Damping( 0%)  Levelshifting(0.5)       DIIS
                  --------------- ------------------- ---------------
          dE  on:    start            ASAP                start   
          dE off:    2 iters         30 iters            30 iters 


      Screening Tolerance Information
      -------------------------------
          Density screening/tol_rho: 1.00D-11
          AO Gaussian exp screening on grid/accAOfunc:  16
          CD Gaussian exp screening on grid/accCDfunc:  20
          XC Gaussian exp screening on grid/accXCfunc:  20
          Schwarz screening/accCoul: 1.00D-08


      Superposition of Atomic Density Guess
      -------------------------------------

 Sum of atomic energies:        -949.63668925

      Non-variational initial energy
      ------------------------------

 Total energy =    -962.345322
 1-e energy   =   -5004.723641
 2-e energy   =    2177.085918
 HOMO         =      -0.266961
 LUMO         =       0.000131

   Time after variat. SCF:      7.2
   Time prior to 1st pass:      7.2

 Grid_pts file          = ./molecule.gridpts.0
 Record size in doubles =  12289        No. of grid_pts per rec  =   3070
 Max. records in memory =     97        Max. recs in file   =     21248

 Grid integrated density:     152.000149250055
 Requested integration accuracy:   0.10E-06

           Memory utilization after 1st SCF pass: 
           Heap Space remaining (MW):       11.89            11893136
          Stack Space remaining (MW):       13.10            13103364

   convergence    iter        energy       DeltaE   RMS-Dens  Diis-err    time
 ---------------- ----- ----------------- --------- --------- ---------  ------
 d= 0,ls=0.0,diis     1   -960.4505881898 -2.83D+03  9.48D-03  4.01D+00    50.9
 Grid integrated density:     152.000128796938
 Requested integration accuracy:   0.10E-06
 d= 0,ls=0.0,diis     2   -959.8555540399  5.95D-01  7.32D-03  1.01D+01    90.1
 Grid integrated density:     152.000125849989
 Requested integration accuracy:   0.10E-06
 d= 0,ls=0.0,diis     3   -960.7873784817 -9.32D-01  2.16D-03  7.94D-01   129.0
 Grid integrated density:     152.000128036277
 Requested integration accuracy:   0.10E-06
 d= 0,ls=0.0,diis     4   -960.8419304240 -5.46D-02  9.72D-04  2.37D-01   168.1
 Grid integrated density:     152.000128675388
 Requested integration accuracy:   0.10E-06
 d= 0,ls=0.0,diis     5   -960.8630394932 -2.11D-02  2.47D-04  1.18D-02   207.0
 Grid integrated density:     152.000125404530
 Requested integration accuracy:   0.10E-06
  Resetting Diis
 d= 0,ls=0.0,diis     6   -960.8640395804 -1.00D-03  8.91D-05  8.74D-04   250.6
 Grid integrated density:     152.000125374305
 Requested integration accuracy:   0.10E-06
 d= 0,ls=0.0,diis     7   -960.8641311437 -9.16D-05  4.76D-05  6.78D-05   294.5
 Grid integrated density:     152.000125422502
 Requested integration accuracy:   0.10E-06
 d= 0,ls=0.0,diis     8   -960.8641201117  1.10D-05  2.87D-05  1.75D-04   338.1
 Grid integrated density:     152.000125418621
 Requested integration accuracy:   0.10E-06
 d= 0,ls=0.0,diis     9   -960.8641385707 -1.85D-05  5.01D-06  5.20D-06   381.8
 Grid integrated density:     152.000125411799
 Requested integration accuracy:   0.10E-06
 d= 0,ls=0.0,diis    10   -960.8641390298 -4.59D-07  1.33D-06  3.78D-07   425.4
 Grid integrated density:     152.000125409326
 Requested integration accuracy:   0.10E-06
 d= 0,ls=0.0,diis    11   -960.8641390632 -3.34D-08  3.20D-07  1.84D-08   469.1


         Total DFT energy =     -960.864139063161
      One electron energy =    -5017.303903084767
           Coulomb energy =     2323.778796586394
    Exchange-Corr. energy =     -132.631433434293
 Nuclear repulsion energy =     1865.292400869505

 Numeric. integr. density =      152.000125409326

     Total iterative time =    461.9s


                       DFT Final Molecular Orbital Analysis
                       ------------------------------------

 Vector   20  Occ=2.000000D+00  E=-1.017144D+01
              MO Center= -3.3D+00,  4.8D-01,  2.8D-01, r^2= 2.8D-02
   Bfn.  Coefficient  Atom+Function         Bfn.  Coefficient  Atom+Function  
  ----- ------------  ---------------      ----- ------------  ---------------
   256      0.992921  18 C  s         

 Vector   21  Occ=2.000000D+00  E=-1.145235D+00
              MO Center=  1.8D-01,  1.5D+00, -9.4D-01, r^2= 1.9D+00
   Bfn.  Coefficient  Atom+Function         Bfn.  Coefficient  Atom+Function  
  ----- ------------  ---------------      ----- ------------  ---------------
   272      0.291615  19 O  s               276      0.284312  19 O  s         
   287      0.274337  20 O  s               291      0.260414  20 O  s         
   201      0.158164  14 O  s         

 Vector   22  Occ=2.000000D+00  E=-1.111981D+00
              MO Center=  1.7D+00, -6.7D-01,  3.9D-01, r^2= 2.4D+00
   Bfn.  Coefficient  Atom+Function         Bfn.  Coefficient  Atom+Function  
  ----- ------------  ---------------      ----- ------------  ---------------
    21      0.399959   2 O  s                17      0.362601   2 O  s         
    32      0.185225   3 C  s                16     -0.168982   2 O  s         

 Vector   23  Occ=2.000000D+00  E=-1.052815D+00
              MO Center=  1.3D+00,  8.7D-01,  1.3D-01, r^2= 3.7D+00
   Bfn.  Coefficient  Atom+Function         Bfn.  Coefficient  Atom+Function  
  ----- ------------  ---------------      ----- ------------  ---------------
   201      0.411128  14 O  s               197      0.362219  14 O  s         
   196     -0.169020  14 O  s               231     -0.165140  16 O  s         
   291     -0.164273  20 O  s               227     -0.158335  16 O  s         
   287     -0.154315  20 O  s         

 Vector   24  Occ=2.000000D+00  E=-1.014301D+00
              MO Center=  1.8D+00, -1.6D+00,  8.5D-01, r^2= 3.0D+00
   Bfn.  Coefficient  Atom+Function         Bfn.  Coefficient  Atom+Function  
  ----- ------------  ---------------      ----- ------------  ---------------
   231      0.378455  16 O  s               227      0.360838  16 O  s         
    21     -0.251104   2 O  s                17     -0.210175   2 O  s         
    34     -0.177524   3 C  py              226     -0.168377  16 O  s         

 Vector   25  Occ=2.000000D+00  E=-9.454356D-01
              MO Center=  4.1D-02,  1.3D+00, -9.1D-01, r^2= 2.5D+00
   Bfn.  Coefficient  Atom+Function         Bfn.  Coefficient  Atom+Function  
  ----- ------------  ---------------      ----- ------------  ---------------
   276      0.357944  19 O  s               291     -0.314969  20 O  s         
   272      0.304681  19 O  s               287     -0.255892  20 O  s         
    77     -0.167656   6 C  s         

 Vector   26  Occ=2.000000D+00  E=-8.508548D-01
              MO Center= -6.3D-01, -7.2D-01, -2.1D-01, r^2= 5.1D+00
   Bfn.  Coefficient  Atom+Function         Bfn.  Coefficient  Atom+Function  
  ----- ------------  ---------------      ----- ------------  ---------------
    62      0.170174   5 C  s               291     -0.164734  20 O  s         

 Vector   27  Occ=2.000000D+00  E=-8.183909D-01
              MO Center= -2.6D-01, -6.4D-01,  1.2D-01, r^2= 6.7D+00
   Bfn.  Coefficient  Atom+Function         Bfn.  Coefficient  Atom+Function  
  ----- ------------  ---------------      ----- ------------  ---------------
    47      0.198146   4 C  s                51      0.160909   4 C  s         

 Vector   28  Occ=2.000000D+00  E=-7.946775D-01
              MO Center= -5.5D-01,  8.4D-01,  3.0D-01, r^2= 7.8D+00
   Bfn.  Coefficient  Atom+Function         Bfn.  Coefficient  Atom+Function  
  ----- ------------  ---------------      ----- ------------  ---------------
   167      0.188166  12 C  s               107     -0.150405   8 C  s         

 Vector   29  Occ=2.000000D+00  E=-7.703411D-01
              MO Center=  1.7D-01,  5.6D-01, -3.4D-02, r^2= 6.4D+00
   Bfn.  Coefficient  Atom+Function         Bfn.  Coefficient  Atom+Function  
  ----- ------------  ---------------      ----- ------------  ---------------
   291     -0.194276  20 O  s                 2      0.189900   1 C  s         

 Vector   30  Occ=2.000000D+00  E=-7.563800D-01
              MO Center=  4.4D-04, -7.8D-01, -3.9D-01, r^2= 8.5D+00
   Bfn.  Coefficient  Atom+Function         Bfn.  Coefficient  Atom+Function  
  ----- ------------  ---------------      ----- ------------  ---------------
   242      0.171387  17 C  s                47      0.154382   4 C  s         

 Vector   31  Occ=2.000000D+00  E=-7.315922D-01
              MO Center= -5.6D-01,  1.1D+00,  3.9D-02, r^2= 8.9D+00
   Bfn.  Coefficient  Atom+Function         Bfn.  Coefficient  Atom+Function  
  ----- ------------  ---------------      ----- ------------  ---------------
   212      0.190926  15 C  s               216      0.174524  15 C  s         
    92     -0.173062   7 C  s         

 Vector   32  Occ=2.000000D+00  E=-7.032026D-01
              MO Center=  7.0D-01, -5.5D-02,  1.2D-01, r^2= 7.8D+00
   Bfn.  Coefficient  Atom+Function         Bfn.  Coefficient  Atom+Function  
  ----- ------------  ---------------      ----- ------------  ---------------
    19      0.223665   2 O  py                2      0.210781   1 C  s         
     6      0.187449   1 C  s         

 Vector   33  Occ=2.000000D+00  E=-6.924902D-01
              MO Center= -1.2D+00, -1.3D-01,  6.0D-02, r^2= 9.3D+00
   Bfn.  Coefficient  Atom+Function         Bfn.  Coefficient  Atom+Function  
  ----- ------------  ---------------      ----- ------------  ---------------
   257      0.234093  18 C  s               261      0.218430  18 C  s         

 Vector   34  Occ=2.000000D+00  E=-6.623502D-01
              MO Center= -6.4D-01, -2.5D-01,  2.0D-02, r^2= 8.4D+00
   Bfn.  Coefficient  Atom+Function         Bfn.  Coefficient  Atom+Function  
  ----- ------------  ---------------      ----- ------------  ---------------
   107      0.180422   8 C  s               111      0.170169   8 C  s         

 Vector   35  Occ=2.000000D+00  E=-6.544690D-01
              MO Center=  4.7D-01, -3.6D-01, -3.2D-01, r^2= 1.1D+01
   Bfn.  Coefficient  Atom+Function         Bfn.  Coefficient  Atom+Function  
  ----- ------------  ---------------      ----- ------------  ---------------
   242      0.195154  17 C  s               246      0.194068  17 C  s         

 Vector   36  Occ=2.000000D+00  E=-6.170577D-01
              MO Center= -6.1D-01, -1.7D-01,  9.6D-02, r^2= 7.3D+00
   Bfn.  Coefficient  Atom+Function         Bfn.  Coefficient  Atom+Function  
  ----- ------------  ---------------      ----- ------------  ---------------
    19      0.154515   2 O  py        

 Vector   37  Occ=2.000000D+00  E=-5.942161D-01
              MO Center= -2.7D-01, -3.7D-01,  8.3D-02, r^2= 7.2D+00
   Bfn.  Coefficient  Atom+Function         Bfn.  Coefficient  Atom+Function  
  ----- ------------  ---------------      ----- ------------  ---------------
    80      0.146898   6 C  pz              156     -0.139708  11 C  s         
   152     -0.135389  11 C  s         

 Vector   38  Occ=2.000000D+00  E=-5.765792D-01
              MO Center=  5.3D-01,  9.5D-01, -2.0D-01, r^2= 6.9D+00
   Bfn.  Coefficient  Atom+Function         Bfn.  Coefficient  Atom+Function  
  ----- ------------  ---------------      ----- ------------  ---------------
    19      0.173727   2 O  py              289     -0.162547  20 O  py        
   182      0.157030  13 C  s               186      0.150163  13 C  s         

 Vector   39  Occ=2.000000D+00  E=-5.691195D-01
              MO Center=  4.7D-02,  1.1D-01,  1.2D-01, r^2= 7.3D+00
   Bfn.  Coefficient  Atom+Function         Bfn.  Coefficient  Atom+Function  
  ----- ------------  ---------------      ----- ------------  ---------------
    19      0.179778   2 O  py              199      0.164433  14 O  py        
     4     -0.154334   1 C  py        

 Vector   40  Occ=2.000000D+00  E=-5.561551D-01
              MO Center=  2.0D-01,  6.7D-01, -2.6D-01, r^2= 6.1D+00
   Bfn.  Coefficient  Atom+Function         Bfn.  Coefficient  Atom+Function  
  ----- ------------  ---------------      ----- ------------  ---------------
   199      0.207122  14 O  py               78      0.163947   6 C  px        
   274     -0.159343  19 O  py        

 Vector   41  Occ=2.000000D+00  E=-5.334054D-01
              MO Center=  5.0D-01, -3.7D-01, -3.5D-01, r^2= 6.9D+00
   Bfn.  Coefficient  Atom+Function         Bfn.  Coefficient  Atom+Function  
  ----- ------------  ---------------      ----- ------------  ---------------
    50      0.185156   4 C  pz        

 Vector   42  Occ=2.000000D+00  E=-5.170199D-01
              MO Center= -1.2D-01, -1.1D-01,  1.5D-01, r^2= 7.3D+00
   Bfn.  Coefficient  Atom+Function         Bfn.  Coefficient  Atom+Function  
  ----- ------------  ---------------      ----- ------------  ---------------
     5      0.205917   1 C  pz              141     -0.174456  10 C  s         
   126      0.157182   9 C  s                 3     -0.150637   1 C  px        

 Vector   43  Occ=2.000000D+00  E=-5.058784D-01
              MO Center=  3.3D-01, -8.6D-01, -3.4D-01, r^2= 7.9D+00
   Bfn.  Coefficient  Atom+Function         Bfn.  Coefficient  Atom+Function  
  ----- ------------  ---------------      ----- ------------  ---------------
    50     -0.167842   4 C  pz              291     -0.160981  20 O  s         
    48      0.155539   4 C  px              276      0.153028  19 O  s         

 Vector   44  Occ=2.000000D+00  E=-4.867874D-01
              MO Center= -1.2D-01,  3.8D-01, -1.2D-02, r^2= 8.5D+00
   Bfn.  Coefficient  Atom+Function         Bfn.  Coefficient  Atom+Function  
  ----- ------------  ---------------      ----- ------------  ---------------
   168      0.140076  12 C  px              199     -0.133887  14 O  py        
   184      0.126208  13 C  py        

 Vector   45  Occ=2.000000D+00  E=-4.787957D-01
              MO Center= -4.4D-01,  5.8D-01, -1.4D-02, r^2= 8.2D+00
   Bfn.  Coefficient  Atom+Function         Bfn.  Coefficient  Atom+Function  
  ----- ------------  ---------------      ----- ------------  ---------------
   289     -0.166178  20 O  py              169      0.163293  12 C  py        

 Vector   46  Occ=2.000000D+00  E=-4.678647D-01
              MO Center=  1.5D-01,  6.4D-02,  6.4D-02, r^2= 8.7D+00
   Bfn.  Coefficient  Atom+Function         Bfn.  Coefficient  Atom+Function  
  ----- ------------  ---------------      ----- ------------  ---------------
   288      0.187823  20 O  px               18      0.169696   2 O  px        
   231     -0.165455  16 O  s         

 Vector   47  Occ=2.000000D+00  E=-4.613529D-01
              MO Center= -4.2D-01, -3.7D-01,  1.8D-01, r^2= 8.9D+00
   Bfn.  Coefficient  Atom+Function         Bfn.  Coefficient  Atom+Function  
  ----- ------------  ---------------      ----- ------------  ---------------
   109      0.152421   8 C  py        

 Vector   48  Occ=2.000000D+00  E=-4.504527D-01
              MO Center= -7.0D-03,  5.9D-01, -1.0D-01, r^2= 8.6D+00
   Bfn.  Coefficient  Atom+Function         Bfn.  Coefficient  Atom+Function  
  ----- ------------  ---------------      ----- ------------  ---------------
    81      0.156170   6 C  s         

 Vector   49  Occ=2.000000D+00  E=-4.462773D-01
              MO Center= -1.9D-01, -8.1D-01,  3.1D-01, r^2= 9.4D+00
   Bfn.  Coefficient  Atom+Function         Bfn.  Coefficient  Atom+Function  
  ----- ------------  ---------------      ----- ------------  ---------------
   108      0.186845   8 C  px              231      0.178329  16 O  s         
   229     -0.150025  16 O  py        

 Vector   50  Occ=2.000000D+00  E=-4.420518D-01
              MO Center=  3.1D-01, -5.3D-01,  7.4D-01, r^2= 9.6D+00
   Bfn.  Coefficient  Atom+Function         Bfn.  Coefficient  Atom+Function  
  ----- ------------  ---------------      ----- ------------  ---------------
   231      0.238243  16 O  s               229     -0.204404  16 O  py        
   230      0.181871  16 O  pz               35     -0.165569   3 C  pz        
   153      0.162083  11 C  px               20     -0.157483   2 O  pz        

 Vector   51  Occ=2.000000D+00  E=-4.318147D-01
              MO Center= -1.3D-01, -4.0D-01,  6.7D-02, r^2= 1.0D+01
   Bfn.  Coefficient  Atom+Function         Bfn.  Coefficient  Atom+Function  
  ----- ------------  ---------------      ----- ------------  ---------------
   288      0.176496  20 O  px              230      0.156610  16 O  pz        

 Vector   52  Occ=2.000000D+00  E=-4.279103D-01
              MO Center= -6.5D-01,  2.2D-01, -3.8D-02, r^2= 7.7D+00
   Bfn.  Coefficient  Atom+Function         Bfn.  Coefficient  Atom+Function  
  ----- ------------  ---------------      ----- ------------  ---------------
    18      0.159897   2 O  px              275      0.157513  19 O  pz        
    65      0.150065   5 C  pz        

 Vector   53  Occ=2.000000D+00  E=-4.182899D-01
              MO Center=  6.6D-01,  4.4D-01, -3.1D-01, r^2= 1.1D+01
   Bfn.  Coefficient  Atom+Function         Bfn.  Coefficient  Atom+Function  
  ----- ------------  ---------------      ----- ------------  ---------------
   275      0.210788  19 O  pz              290      0.183559  20 O  pz        
   215      0.175523  15 C  pz              245     -0.156630  17 C  pz        

 Vector   54  Occ=2.000000D+00  E=-4.117221D-01
              MO Center=  4.8D-01,  8.0D-01, -3.3D-01, r^2= 1.1D+01
   Bfn.  Coefficient  Atom+Function         Bfn.  Coefficient  Atom+Function  
  ----- ------------  ---------------      ----- ------------  ---------------
   215      0.214327  15 C  pz              214     -0.170026  15 C  py        
   184      0.150166  13 C  py        

 Vector   55  Occ=2.000000D+00  E=-4.068599D-01
              MO Center=  3.2D-01, -1.7D-01,  1.8D-01, r^2= 1.0D+01
   Bfn.  Coefficient  Atom+Function         Bfn.  Coefficient  Atom+Function  
  ----- ------------  ---------------      ----- ------------  ---------------
    18      0.147956   2 O  px               33      0.145141   3 C  px        
   169      0.140230  12 C  py        

 Vector   56  Occ=2.000000D+00  E=-4.036074D-01
              MO Center= -8.4D-02,  1.0D+00, -1.9D-01, r^2= 9.5D+00
   Bfn.  Coefficient  Atom+Function         Bfn.  Coefficient  Atom+Function  
  ----- ------------  ---------------      ----- ------------  ---------------
   288      0.217364  20 O  px              213     -0.188295  15 C  px        

 Vector   57  Occ=2.000000D+00  E=-3.978002D-01
              MO Center=  5.7D-01,  1.9D+00, -2.7D-01, r^2= 9.7D+00
   Bfn.  Coefficient  Atom+Function         Bfn.  Coefficient  Atom+Function  
  ----- ------------  ---------------      ----- ------------  ---------------
   214      0.234275  15 C  py              198     -0.172552  14 O  px        
   288     -0.169701  20 O  px              327     -0.153119  34 H  s         

 Vector   58  Occ=2.000000D+00  E=-3.958149D-01
              MO Center= -3.6D-01,  6.7D-02, -1.5D-01, r^2= 1.1D+01
   Bfn.  Coefficient  Atom+Function         Bfn.  Coefficient  Atom+Function  
  ----- ------------  ---------------      ----- ------------  ---------------
   260     -0.173562  18 C  pz              200      0.158830  14 O  pz        
   274      0.151922  19 O  py        

 Vector   59  Occ=2.000000D+00  E=-3.929174D-01
              MO Center=  2.9D-01,  1.5D-01, -2.2D-01, r^2= 1.1D+01
   Bfn.  Coefficient  Atom+Function         Bfn.  Coefficient  Atom+Function  
  ----- ------------  ---------------      ----- ------------  ---------------
   290      0.150726  20 O  pz        

 Vector   60  Occ=2.000000D+00  E=-3.810473D-01
              MO Center= -9.9D-01, -1.0D+00, -3.3D-01, r^2= 1.1D+01
   Bfn.  Coefficient  Atom+Function         Bfn.  Coefficient  Atom+Function  
  ----- ------------  ---------------      ----- ------------  ---------------
   259      0.220273  18 C  py               94      0.210029   7 C  py        
   243     -0.160773  17 C  px              343      0.154163  42 H  s         
   244      0.152732  17 C  py        

 Vector   61  Occ=2.000000D+00  E=-3.769534D-01
              MO Center= -4.8D-01, -3.0D-02,  2.0D-01, r^2= 9.1D+00
   Bfn.  Coefficient  Atom+Function         Bfn.  Coefficient  Atom+Function  
  ----- ------------  ---------------      ----- ------------  ---------------
    95      0.154728   7 C  pz              169      0.153875  12 C  py        

 Vector   62  Occ=2.000000D+00  E=-3.746986D-01
              MO Center= -8.2D-01, -1.8D+00, -3.7D-01, r^2= 8.6D+00
   Bfn.  Coefficient  Atom+Function         Bfn.  Coefficient  Atom+Function  
  ----- ------------  ---------------      ----- ------------  ---------------
   245      0.188707  17 C  pz              260      0.181328  18 C  pz        
   335      0.179479  38 H  s               243     -0.164858  17 C  px        
   336      0.150967  38 H  s         

 Vector   63  Occ=2.000000D+00  E=-3.644274D-01
              MO Center= -5.9D-01,  6.9D-01,  3.1D-01, r^2= 1.0D+01
   Bfn.  Coefficient  Atom+Function         Bfn.  Coefficient  Atom+Function  
  ----- ------------  ---------------      ----- ------------  ---------------
   153      0.171441  11 C  px        

 Vector   64  Occ=2.000000D+00  E=-3.577572D-01
              MO Center= -4.8D-01, -9.1D-01, -2.1D-01, r^2= 8.3D+00
   Bfn.  Coefficient  Atom+Function         Bfn.  Coefficient  Atom+Function  
  ----- ------------  ---------------      ----- ------------  ---------------
    48      0.171968   4 C  px               64      0.160052   5 C  py        
   125     -0.157535   9 C  pz        

 Vector   65  Occ=2.000000D+00  E=-3.511076D-01
              MO Center=  3.7D-01,  9.7D-01,  7.1D-02, r^2= 7.6D+00
   Bfn.  Coefficient  Atom+Function         Bfn.  Coefficient  Atom+Function  
  ----- ------------  ---------------      ----- ------------  ---------------
   275     -0.215802  19 O  pz              155      0.211422  11 C  pz        
   198     -0.188012  14 O  px              290      0.172350  20 O  pz        
   185      0.162370  13 C  pz              169      0.151865  12 C  py        
   170     -0.151775  12 C  pz        

 Vector   66  Occ=2.000000D+00  E=-3.489075D-01
              MO Center= -1.1D+00, -3.4D-01,  3.0D-01, r^2= 8.2D+00
   Bfn.  Coefficient  Atom+Function         Bfn.  Coefficient  Atom+Function  
  ----- ------------  ---------------      ----- ------------  ---------------
   139      0.192180  10 C  py              109     -0.174392   8 C  py        
   154     -0.166857  11 C  py        

 Vector   67  Occ=2.000000D+00  E=-3.435270D-01
              MO Center= -9.5D-04, -6.9D-01, -1.5D-01, r^2= 8.9D+00
   Bfn.  Coefficient  Atom+Function         Bfn.  Coefficient  Atom+Function  
  ----- ------------  ---------------      ----- ------------  ---------------
   229      0.176834  16 O  py              274     -0.155185  19 O  py        

 Vector   68  Occ=2.000000D+00  E=-3.273228D-01
              MO Center= -5.3D-01, -5.5D-01,  2.0D-01, r^2= 7.8D+00
   Bfn.  Coefficient  Atom+Function         Bfn.  Coefficient  Atom+Function  
  ----- ------------  ---------------      ----- ------------  ---------------
    20      0.180430   2 O  pz               63     -0.177970   5 C  px        
    93      0.173304   7 C  px        

 Vector   69  Occ=2.000000D+00  E=-3.212563D-01
              MO Center= -8.5D-01,  5.6D-02,  1.8D-01, r^2= 7.4D+00
   Bfn.  Coefficient  Atom+Function         Bfn.  Coefficient  Atom+Function  
  ----- ------------  ---------------      ----- ------------  ---------------
   200      0.220143  14 O  pz              125     -0.172697   9 C  pz        
   110      0.166678   8 C  pz              273      0.157545  19 O  px        
   204      0.154373  14 O  pz        

 Vector   70  Occ=2.000000D+00  E=-3.140976D-01
              MO Center= -5.7D-01, -4.6D-01,  5.0D-01, r^2= 7.1D+00
   Bfn.  Coefficient  Atom+Function         Bfn.  Coefficient  Atom+Function  
  ----- ------------  ---------------      ----- ------------  ---------------
    20      0.223558   2 O  pz              138     -0.174766  10 C  px        
   123      0.173551   9 C  px               24      0.157106   2 O  pz        
    18     -0.155144   2 O  px        

 Vector   71  Occ=2.000000D+00  E=-3.090688D-01
              MO Center=  5.3D-01, -8.0D-01,  5.2D-01, r^2= 7.7D+00
   Bfn.  Coefficient  Atom+Function         Bfn.  Coefficient  Atom+Function  
  ----- ------------  ---------------      ----- ------------  ---------------
   228      0.298551  16 O  px               18     -0.239320   2 O  px        
   232      0.208086  16 O  px               22     -0.185867   2 O  px        
    20      0.182534   2 O  pz              290      0.181299  20 O  pz        
   124      0.156171   9 C  py        

 Vector   72  Occ=2.000000D+00  E=-3.025818D-01
              MO Center= -4.0D-01,  2.3D-01,  2.5D-01, r^2= 7.8D+00
   Bfn.  Coefficient  Atom+Function         Bfn.  Coefficient  Atom+Function  
  ----- ------------  ---------------      ----- ------------  ---------------
   198      0.165723  14 O  px              138      0.157598  10 C  px        

 Vector   73  Occ=2.000000D+00  E=-2.988215D-01
              MO Center= -4.8D-01,  5.8D-01,  1.3D-01, r^2= 6.8D+00
   Bfn.  Coefficient  Atom+Function         Bfn.  Coefficient  Atom+Function  
  ----- ------------  ---------------      ----- ------------  ---------------
   200      0.252419  14 O  pz              273      0.238986  19 O  px        
   204      0.186297  14 O  pz              274     -0.166357  19 O  py        
   277      0.164198  19 O  px              140     -0.159117  10 C  pz        
    80      0.157418   6 C  pz        

 Vector   74  Occ=2.000000D+00  E=-2.780285D-01
              MO Center=  9.1D-01,  1.2D-01,  8.8D-02, r^2= 7.0D+00
   Bfn.  Coefficient  Atom+Function         Bfn.  Coefficient  Atom+Function  
  ----- ------------  ---------------      ----- ------------  ---------------
   200     -0.263285  14 O  pz              198      0.256215  14 O  px        
   228     -0.193400  16 O  px              204     -0.190943  14 O  pz        
   202      0.180158  14 O  px               64     -0.151553   5 C  py        

 Vector   75  Occ=2.000000D+00  E=-2.659676D-01
              MO Center=  1.4D+00, -1.5D+00,  6.0D-01, r^2= 5.8D+00
   Bfn.  Coefficient  Atom+Function         Bfn.  Coefficient  Atom+Function  
  ----- ------------  ---------------      ----- ------------  ---------------
   229      0.328598  16 O  py              230      0.301039  16 O  pz        
    51      0.237317   4 C  s               233      0.222767  16 O  py        
   234      0.205860  16 O  pz              228      0.202509  16 O  px        
    50      0.177395   4 C  pz               19      0.159283   2 O  py        
    54      0.156148   4 C  pz        

 Vector   76  Occ=2.000000D+00  E=-2.595210D-01
              MO Center=  7.1D-03,  9.9D-01, -7.1D-01, r^2= 4.2D+00
   Bfn.  Coefficient  Atom+Function         Bfn.  Coefficient  Atom+Function  
  ----- ------------  ---------------      ----- ------------  ---------------
   290      0.299850  20 O  pz              273      0.272217  19 O  px        
   288     -0.251219  20 O  px              294      0.225548  20 O  pz        
   277      0.189216  19 O  px              289      0.187840  20 O  py        
   292     -0.174306  20 O  px              171      0.170012  12 C  s         
   198      0.164730  14 O  px              274     -0.165547  19 O  py        

 Vector   77  Occ=0.000000D+00  E=-6.228715D-03
              MO Center=  1.5D-01,  9.5D-01, -8.9D-01, r^2= 5.0D+00
   Bfn.  Coefficient  Atom+Function         Bfn.  Coefficient  Atom+Function  
  ----- ------------  ---------------      ----- ------------  ---------------
   291     -0.499437  20 O  s               276      0.459809  19 O  s         
     6      0.370986   1 C  s               274     -0.327944  19 O  py        
   278     -0.319700  19 O  py              292     -0.315286  20 O  px        
   288     -0.296021  20 O  px              289     -0.294039  20 O  py        
    82     -0.277074   6 C  px              332     -0.265700  36 H  s         

 Vector   78  Occ=0.000000D+00  E=-2.293594D-04
              MO Center=  1.4D+00, -1.5D+00,  2.6D-01, r^2= 4.8D+00
   Bfn.  Coefficient  Atom+Function         Bfn.  Coefficient  Atom+Function  
  ----- ------------  ---------------      ----- ------------  ---------------
    33      0.424963   3 C  px               37      0.386311   3 C  px        
    66      0.385726   5 C  s               304     -0.376128  22 H  s         
   232     -0.317433  16 O  px              228     -0.310827  16 O  px        
    52      0.299571   4 C  px               35     -0.228983   3 C  pz        
   276     -0.201566  19 O  s               246      0.191546  17 C  s         

 Vector   79  Occ=0.000000D+00  E= 6.201339D-02
              MO Center=  2.1D-01, -1.6D+00, -1.0D+00, r^2= 8.2D+00
   Bfn.  Coefficient  Atom+Function         Bfn.  Coefficient  Atom+Function  
  ----- ------------  ---------------      ----- ------------  ---------------
   304     -0.815095  22 H  s                51      0.743285   4 C  s         
   306     -0.738417  23 H  s                96      0.717600   7 C  s         
   246      0.650607  17 C  s               302     -0.543168  21 H  s         
   310     -0.444827  25 H  s                69     -0.404219   5 C  pz        
   261      0.375209  18 C  s               338     -0.367701  39 H  s         

 Vector   80  Occ=0.000000D+00  E= 7.152742D-02
              MO Center= -9.2D-01,  3.9D-01,  7.1D-01, r^2= 1.0D+01
   Bfn.  Coefficient  Atom+Function         Bfn.  Coefficient  Atom+Function  
  ----- ------------  ---------------      ----- ------------  ---------------
   156      0.780545  11 C  s               111      0.616228   8 C  s         
   316     -0.604218  28 H  s               261      0.591178  18 C  s         
   322     -0.535851  31 H  s               171      0.503620  12 C  s         
   318     -0.500917  29 H  s               324     -0.480685  32 H  s         
   126      0.475527   9 C  s               312     -0.424349  26 H  s         

 Vector   81  Occ=0.000000D+00  E= 9.205415D-02
              MO Center=  1.3D-01,  1.4D+00,  1.7D-01, r^2= 8.6D+00
   Bfn.  Coefficient  Atom+Function         Bfn.  Coefficient  Atom+Function  
  ----- ------------  ---------------      ----- ------------  ---------------
   201      0.707042  14 O  s               326     -0.685580  33 H  s         
   330     -0.637275  35 H  s               216      0.475405  15 C  s         
   111     -0.461047   8 C  s               171      0.460384  12 C  s         
    21      0.436833   2 O  s               126     -0.420430   9 C  s         
     7     -0.397905   1 C  px               81     -0.347578   6 C  s         

 Vector   82  Occ=0.000000D+00  E= 9.516146D-02
              MO Center=  2.0D-01, -5.7D-02, -7.1D-03, r^2= 1.3D+01
   Bfn.  Coefficient  Atom+Function         Bfn.  Coefficient  Atom+Function  
  ----- ------------  ---------------      ----- ------------  ---------------
   246      0.958665  17 C  s               324      0.712329  32 H  s         
   302      0.683447  21 H  s               171     -0.671457  12 C  s         
     6     -0.654282   1 C  s               336     -0.624975  38 H  s         
   312     -0.573754  26 H  s               216     -0.452014  15 C  s         
   111      0.423232   8 C  s               332      0.418647  36 H  s         

 Vector   83  Occ=0.000000D+00  E= 1.024320D-01
              MO Center= -3.4D-01, -1.6D-01,  1.7D-01, r^2= 9.1D+00
   Bfn.  Coefficient  Atom+Function         Bfn.  Coefficient  Atom+Function  
  ----- ------------  ---------------      ----- ------------  ---------------
    96      0.819961   7 C  s               318      0.716671  29 H  s         
   141     -0.629525  10 C  s               310     -0.592895  25 H  s         
   261      0.562468  18 C  s                21     -0.554330   2 O  s         
   156     -0.542349  11 C  s               320      0.526223  30 H  s         
   340     -0.458980  40 H  s                51     -0.407271   4 C  s         

 Vector   84  Occ=0.000000D+00  E= 1.059775D-01
              MO Center= -7.7D-01,  1.2D-01,  9.4D-02, r^2= 1.3D+01
   Bfn.  Coefficient  Atom+Function         Bfn.  Coefficient  Atom+Function  
  ----- ------------  ---------------      ----- ------------  ---------------
   261     -0.940322  18 C  s               246      0.917611  17 C  s         
   216      0.704617  15 C  s               342      0.545085  41 H  s         
   344      0.499228  42 H  s               126     -0.447344   9 C  s         
   316      0.448486  28 H  s                 8     -0.440008   1 C  py        
   314      0.434654  27 H  s               322      0.436017  31 H  s         

 Vector   85  Occ=0.000000D+00  E= 1.167583D-01
              MO Center=  3.3D-01,  1.5D+00, -2.0D-02, r^2= 1.1D+01
   Bfn.  Coefficient  Atom+Function         Bfn.  Coefficient  Atom+Function  
  ----- ------------  ---------------      ----- ------------  ---------------
   216      1.294061  15 C  s               328     -0.742257  34 H  s         
   156     -0.643104  11 C  s               322      0.620828  31 H  s         
   302      0.583686  21 H  s                 6     -0.546813   1 C  s         
   332     -0.541607  36 H  s               171      0.515911  12 C  s         
   330     -0.437629  35 H  s                83      0.414750   6 C  py        

 Vector   86  Occ=0.000000D+00  E= 1.220439D-01
              MO Center=  4.9D-02,  1.3D+00, -2.1D-01, r^2= 1.2D+01
   Bfn.  Coefficient  Atom+Function         Bfn.  Coefficient  Atom+Function  
  ----- ------------  ---------------      ----- ------------  ---------------
   216      0.938850  15 C  s                96     -0.835483   7 C  s         
   328     -0.805107  34 H  s               302     -0.740324  21 H  s         
   156     -0.679145  11 C  s               324      0.677412  32 H  s         
   111      0.657709   8 C  s               310      0.592323  25 H  s         
   316     -0.556883  28 H  s               330     -0.486734  35 H  s         

 Vector   87  Occ=0.000000D+00  E= 1.244017D-01
              MO Center= -2.4D-01, -5.4D-01, -3.4D-01, r^2= 1.3D+01
   Bfn.  Coefficient  Atom+Function         Bfn.  Coefficient  Atom+Function  
  ----- ------------  ---------------      ----- ------------  ---------------
   308      0.864483  24 H  s               338      0.744952  39 H  s         
    98      0.626434   7 C  py              216     -0.542694  15 C  s         
   332      0.543484  36 H  s                51      0.466772   4 C  s         
   318     -0.466897  29 H  s               249      0.451643  17 C  pz        
   324      0.450028  32 H  s               246     -0.436479  17 C  s         

 Vector   88  Occ=0.000000D+00  E= 1.287790D-01
              MO Center= -1.4D+00, -3.6D-01,  1.9D-01, r^2= 1.2D+01
   Bfn.  Coefficient  Atom+Function         Bfn.  Coefficient  Atom+Function  
  ----- ------------  ---------------      ----- ------------  ---------------
   314      0.927106  27 H  s               171      0.694642  12 C  s         
   344     -0.645844  42 H  s               246      0.605406  17 C  s         
   112      0.536486   8 C  px              326     -0.517331  33 H  s         
   342      0.488150  41 H  s               141     -0.474117  10 C  s         
   322     -0.449380  31 H  s                96     -0.441934   7 C  s         

 Vector   89  Occ=0.000000D+00  E= 1.368956D-01
              MO Center= -3.8D-01, -1.4D+00, -1.3D-01, r^2= 1.2D+01
   Bfn.  Coefficient  Atom+Function         Bfn.  Coefficient  Atom+Function  
  ----- ------------  ---------------      ----- ------------  ---------------
   111      1.121910   8 C  s               338      0.798282  39 H  s         
   336     -0.779981  38 H  s               249      0.685173  17 C  pz        
   126     -0.667409   9 C  s               312     -0.602198  26 H  s         
   156     -0.557467  11 C  s               314     -0.540808  27 H  s         
    66     -0.528406   5 C  s               320      0.516946  30 H  s         

 Vector   90  Occ=0.000000D+00  E= 1.444502D-01
              MO Center= -5.6D-01, -1.9D-01, -5.0D-02, r^2= 1.3D+01
   Bfn.  Coefficient  Atom+Function         Bfn.  Coefficient  Atom+Function  
  ----- ------------  ---------------      ----- ------------  ---------------
   126      0.929248   9 C  s               261     -0.813683  18 C  s         
   316     -0.777661  28 H  s               306     -0.643671  23 H  s         
   246     -0.560836  17 C  s               308      0.549361  24 H  s         
   328      0.520227  34 H  s               342      0.497346  41 H  s         
   334      0.489821  37 H  s               338      0.454972  39 H  s         

 Vector   91  Occ=0.000000D+00  E= 1.478671D-01
              MO Center=  4.1D-01, -9.6D-01, -3.4D-01, r^2= 1.5D+01
   Bfn.  Coefficient  Atom+Function         Bfn.  Coefficient  Atom+Function  
  ----- ------------  ---------------      ----- ------------  ---------------
   334      1.127442  37 H  s               247     -0.651494  17 C  px        
   216     -0.645990  15 C  s               330      0.586832  35 H  s         
   171      0.485743  12 C  s               338     -0.487985  39 H  s         
   332      0.473418  36 H  s               340      0.433846  40 H  s         
   320     -0.407347  30 H  s               316      0.396981  28 H  s         

 Vector   92  Occ=0.000000D+00  E= 1.511469D-01
              MO Center= -6.0D-01,  6.1D-01, -8.3D-02, r^2= 1.3D+01
   Bfn.  Coefficient  Atom+Function         Bfn.  Coefficient  Atom+Function  
  ----- ------------  ---------------      ----- ------------  ---------------
    96      1.017013   7 C  s               141      0.919117  10 C  s         
   171     -0.849938  12 C  s               111     -0.761741   8 C  s         
   328     -0.744816  34 H  s               326      0.633211  33 H  s         
   342      0.611525  41 H  s               156      0.563374  11 C  s         
   310     -0.522805  25 H  s               322     -0.492011  31 H  s         

 Vector   93  Occ=0.000000D+00  E= 1.581169D-01
              MO Center= -3.4D-01, -4.3D-01, -3.9D-01, r^2= 1.5D+01
   Bfn.  Coefficient  Atom+Function         Bfn.  Coefficient  Atom+Function  
  ----- ------------  ---------------      ----- ------------  ---------------
   330      0.859687  35 H  s               334     -0.790700  37 H  s         
   246      0.737224  17 C  s               342     -0.607325  41 H  s         
    53      0.515358   4 C  py               36     -0.498957   3 C  s         
   247      0.498883  17 C  px              314     -0.491562  27 H  s         
    97      0.480952   7 C  px              112     -0.473919   8 C  px        

 Vector   94  Occ=0.000000D+00  E= 1.635529D-01
              MO Center= -1.3D-01,  1.8D+00,  2.9D-01, r^2= 1.3D+01
   Bfn.  Coefficient  Atom+Function         Bfn.  Coefficient  Atom+Function  
  ----- ------------  ---------------      ----- ------------  ---------------
   332     -1.008171  36 H  s               261      0.952250  18 C  s         
   322      0.782651  31 H  s               219      0.726785  15 C  pz        
   302     -0.617662  21 H  s               330      0.602032  35 H  s         
   342     -0.552599  41 H  s                66      0.529875   5 C  s         
    81     -0.530820   6 C  s               344     -0.420414  42 H  s         

 Vector   95  Occ=0.000000D+00  E= 1.703491D-01
              MO Center= -7.6D-01, -8.4D-01, -5.0D-01, r^2= 1.3D+01
   Bfn.  Coefficient  Atom+Function         Bfn.  Coefficient  Atom+Function  
  ----- ------------  ---------------      ----- ------------  ---------------
   261     -0.791272  18 C  s               111      0.776040   8 C  s         
    66      0.747789   5 C  s               338      0.748699  39 H  s         
   308     -0.645959  24 H  s               306     -0.641884  23 H  s         
   171      0.613149  12 C  s               342      0.594302  41 H  s         
   246     -0.571033  17 C  s               340      0.558568  40 H  s         

 Vector   96  Occ=0.000000D+00  E= 1.755898D-01
              MO Center=  7.9D-02,  3.3D-01, -2.0D-01, r^2= 1.4D+01
   Bfn.  Coefficient  Atom+Function         Bfn.  Coefficient  Atom+Function  
  ----- ------------  ---------------      ----- ------------  ---------------
    66      1.187604   5 C  s               332      0.881931  36 H  s         
     6      0.789737   1 C  s               111     -0.730673   8 C  s         
   304      0.723085  22 H  s               216     -0.686345  15 C  s         
   219     -0.582108  15 C  pz               54      0.559753   4 C  pz        
   246      0.559893  17 C  s               302     -0.561037  21 H  s         

 Vector   97  Occ=0.000000D+00  E= 1.789238D-01
              MO Center=  3.0D-01,  1.4D+00,  2.4D-01, r^2= 1.2D+01
   Bfn.  Coefficient  Atom+Function         Bfn.  Coefficient  Atom+Function  
  ----- ------------  ---------------      ----- ------------  ---------------
   328      1.028741  34 H  s               126     -0.865442   9 C  s         
    81      0.855899   6 C  s               320     -0.706323  30 H  s         
   217     -0.660929  15 C  px              156      0.585700  11 C  s         
   316      0.568982  28 H  s               322     -0.559063  31 H  s         
   159      0.532754  11 C  pz              330     -0.513840  35 H  s         

 Vector   98  Occ=0.000000D+00  E= 1.842641D-01
              MO Center= -5.3D-01,  5.5D-02,  1.9D-02, r^2= 1.2D+01
   Bfn.  Coefficient  Atom+Function         Bfn.  Coefficient  Atom+Function  
  ----- ------------  ---------------      ----- ------------  ---------------
   156     -1.013209  11 C  s               141      0.929777  10 C  s         
   216     -0.701395  15 C  s               336      0.661645  38 H  s         
    96      0.654998   7 C  s               306      0.613703  23 H  s         
   129     -0.598291   9 C  pz                6      0.568682   1 C  s         
    66     -0.550518   5 C  s                81     -0.544332   6 C  s         

 Vector   99  Occ=0.000000D+00  E= 1.906365D-01
              MO Center= -4.8D-01,  3.3D-01,  5.6D-01, r^2= 1.0D+01
   Bfn.  Coefficient  Atom+Function         Bfn.  Coefficient  Atom+Function  
  ----- ------------  ---------------      ----- ------------  ---------------
   320      0.948572  30 H  s               318     -0.873500  29 H  s         
   156     -0.858268  11 C  s               141      0.818683  10 C  s         
   306     -0.740216  23 H  s               171      0.725863  12 C  s         
   111     -0.685989   8 C  s               326     -0.647425  33 H  s         
   126     -0.612696   9 C  s                69     -0.577109   5 C  pz        

 Vector  100  Occ=0.000000D+00  E= 1.936974D-01
              MO Center= -5.8D-01, -1.6D-01, -2.6D-01, r^2= 1.3D+01
   Bfn.  Coefficient  Atom+Function         Bfn.  Coefficient  Atom+Function  
  ----- ------------  ---------------      ----- ------------  ---------------
   261      1.083825  18 C  s                66     -0.884782   5 C  s         
    81      0.664101   6 C  s               332      0.634105  36 H  s         
     6     -0.617487   1 C  s               314      0.611523  27 H  s         
    51     -0.599942   4 C  s               126     -0.562553   9 C  s         
   342     -0.563370  41 H  s               248      0.545518  17 C  py        

 Vector  101  Occ=0.000000D+00  E= 1.941540D-01
              MO Center= -8.6D-01,  1.2D+00, -9.4D-02, r^2= 1.1D+01
   Bfn.  Coefficient  Atom+Function         Bfn.  Coefficient  Atom+Function  
  ----- ------------  ---------------      ----- ------------  ---------------
   186      1.115502  13 C  s               340     -0.789632  40 H  s         
   344      0.785910  42 H  s               330      0.681304  35 H  s         
   216     -0.677456  15 C  s               264     -0.661853  18 C  pz        
    51      0.562188   4 C  s               324     -0.533776  32 H  s         
   174      0.504962  12 C  pz              306      0.493533  23 H  s         

 Vector  102  Occ=0.000000D+00  E= 2.080376D-01
              MO Center=  1.3D-01,  1.6D-01,  5.3D-02, r^2= 1.1D+01
   Bfn.  Coefficient  Atom+Function         Bfn.  Coefficient  Atom+Function  
  ----- ------------  ---------------      ----- ------------  ---------------
   186      1.562819  13 C  s                36      1.280314   3 C  s         
   171     -0.944368  12 C  s               141      0.845793  10 C  s         
    66     -0.755673   5 C  s                51     -0.715493   4 C  s         
    84     -0.656084   6 C  pz              334     -0.622343  37 H  s         
    54     -0.538987   4 C  pz              218      0.527775  15 C  py        

 Vector  103  Occ=0.000000D+00  E= 2.091278D-01
              MO Center= -2.4D-01, -1.1D+00, -4.3D-01, r^2= 1.2D+01
   Bfn.  Coefficient  Atom+Function         Bfn.  Coefficient  Atom+Function  
  ----- ------------  ---------------      ----- ------------  ---------------
    51      1.689185   4 C  s               246     -1.301834  17 C  s         
   261      0.820424  18 C  s               304     -0.770257  22 H  s         
   310      0.686862  25 H  s               302      0.648888  21 H  s         
   171     -0.540201  12 C  s               308     -0.538418  24 H  s         
   128     -0.512431   9 C  py              340     -0.510301  40 H  s         

 Vector  104  Occ=0.000000D+00  E= 2.157619D-01
              MO Center= -3.2D-01, -4.0D-01, -1.6D-01, r^2= 1.0D+01
   Bfn.  Coefficient  Atom+Function         Bfn.  Coefficient  Atom+Function  
  ----- ------------  ---------------      ----- ------------  ---------------
    51      1.195617   4 C  s                66     -1.015146   5 C  s         
   171      0.912077  12 C  s                96      0.833582   7 C  s         
   246     -0.761244  17 C  s                52     -0.602042   4 C  px        
   316     -0.567495  28 H  s               310     -0.550763  25 H  s         
    82     -0.507118   6 C  px              336      0.497004  38 H  s         

 Vector  105  Occ=0.000000D+00  E= 2.189331D-01
              MO Center= -1.2D+00, -8.1D-01,  7.5D-02, r^2= 1.0D+01
   Bfn.  Coefficient  Atom+Function         Bfn.  Coefficient  Atom+Function  
  ----- ------------  ---------------      ----- ------------  ---------------
   126     -1.400375   9 C  s                96      1.307077   7 C  s         
   113      0.939100   8 C  py              312      0.860237  26 H  s         
   340      0.742128  40 H  s               336     -0.527295  38 H  s         
   310     -0.509259  25 H  s               171     -0.506088  12 C  s         
   141      0.492982  10 C  s               264      0.482148  18 C  pz        

 Vector  106  Occ=0.000000D+00  E= 2.228403D-01
              MO Center= -6.6D-01, -1.6D-01, -3.1D-02, r^2= 1.3D+01
   Bfn.  Coefficient  Atom+Function         Bfn.  Coefficient  Atom+Function  
  ----- ------------  ---------------      ----- ------------  ---------------
   186      1.112075  13 C  s               156     -0.924096  11 C  s         
   126     -0.905252   9 C  s               261      0.909033  18 C  s         
   344     -0.811745  42 H  s                53     -0.744254   4 C  py        
   308      0.724213  24 H  s               338     -0.684590  39 H  s         
   248     -0.677685  17 C  py              171     -0.655277  12 C  s         

 Vector  107  Occ=0.000000D+00  E= 2.311861D-01
              MO Center= -5.6D-01,  4.5D-01, -4.2D-02, r^2= 1.2D+01
   Bfn.  Coefficient  Atom+Function         Bfn.  Coefficient  Atom+Function  
  ----- ------------  ---------------      ----- ------------  ---------------
    96      1.086957   7 C  s               188     -0.875062  13 C  py        
   324     -0.833940  32 H  s               114      0.814026   8 C  pz        
   218     -0.812134  15 C  py              216      0.741271  15 C  s         
    66      0.726631   5 C  s               312     -0.717529  26 H  s         
    81     -0.636907   6 C  s               246     -0.634804  17 C  s         

 Vector  108  Occ=0.000000D+00  E= 2.331174D-01
              MO Center= -1.6D+00, -8.3D-01,  9.6D-02, r^2= 9.2D+00
   Bfn.  Coefficient  Atom+Function         Bfn.  Coefficient  Atom+Function  
  ----- ------------  ---------------      ----- ------------  ---------------
   126      1.533066   9 C  s               262     -1.014871  18 C  px        
    51      0.987921   4 C  s               261     -0.969190  18 C  s         
   314      0.712421  27 H  s               336     -0.590348  38 H  s         
   128      0.547097   9 C  py              342     -0.526659  41 H  s         
    36     -0.520777   3 C  s               263      0.509481  18 C  py        

 Vector  109  Occ=0.000000D+00  E= 2.443143D-01
              MO Center= -7.5D-01, -9.1D-02,  2.7D-01, r^2= 9.2D+00
   Bfn.  Coefficient  Atom+Function         Bfn.  Coefficient  Atom+Function  
  ----- ------------  ---------------      ----- ------------  ---------------
   111      1.230308   8 C  s               156      0.967398  11 C  s         
    99     -0.890090   7 C  pz               36     -0.845338   3 C  s         
   126     -0.749008   9 C  s                96     -0.709126   7 C  s         
   114     -0.661091   8 C  pz              171     -0.630771  12 C  s         
   159     -0.607886  11 C  pz              143     -0.566843  10 C  py        

 Vector  110  Occ=0.000000D+00  E= 2.461336D-01
              MO Center= -4.5D-01, -2.9D-02,  2.6D-01, r^2= 1.0D+01
   Bfn.  Coefficient  Atom+Function         Bfn.  Coefficient  Atom+Function  
  ----- ------------  ---------------      ----- ------------  ---------------
   312      0.802092  26 H  s                84     -0.699583   6 C  pz        
   112     -0.702185   8 C  px              336     -0.683380  38 H  s         
   141      0.673091  10 C  s               187      0.630121  13 C  px        
   111     -0.583643   8 C  s               314     -0.576807  27 H  s         
   188     -0.556496  13 C  py              156      0.535289  11 C  s         

 Vector  111  Occ=0.000000D+00  E= 2.532627D-01
              MO Center=  4.9D-01,  1.1D+00, -2.7D-02, r^2= 1.1D+01
   Bfn.  Coefficient  Atom+Function         Bfn.  Coefficient  Atom+Function  
  ----- ------------  ---------------      ----- ------------  ---------------
   186      1.712354  13 C  s                66      1.177086   5 C  s         
   216     -1.161652  15 C  s               218      1.142667  15 C  py        
   141     -0.909682  10 C  s               187      0.805128  13 C  px        
   158     -0.744668  11 C  py               52      0.695354   4 C  px        
   156      0.670998  11 C  s               188      0.598414  13 C  py        

 Vector  112  Occ=0.000000D+00  E= 2.614199D-01
              MO Center= -6.9D-01, -3.4D-01, -9.2D-02, r^2= 1.1D+01
   Bfn.  Coefficient  Atom+Function         Bfn.  Coefficient  Atom+Function  
  ----- ------------  ---------------      ----- ------------  ---------------
   111      1.155033   8 C  s               344      0.885508  42 H  s         
   156      0.839103  11 C  s               248     -0.699440  17 C  py        
    53     -0.685854   4 C  py              186     -0.663336  13 C  s         
   326     -0.660694  33 H  s                67      0.657400   5 C  px        
   263     -0.596126  18 C  py              126     -0.584838   9 C  s         

 Vector  113  Occ=0.000000D+00  E= 2.673353D-01
              MO Center= -5.8D-01,  1.1D+00,  2.7D-01, r^2= 8.4D+00
   Bfn.  Coefficient  Atom+Function         Bfn.  Coefficient  Atom+Function  
  ----- ------------  ---------------      ----- ------------  ---------------
   189      1.224395  13 C  pz              172     -1.012902  12 C  px        
   171     -0.980054  12 C  s               186      0.843540  13 C  s         
   141     -0.792118  10 C  s               127      0.705211   9 C  px        
   128     -0.706142   9 C  py              264      0.634561  18 C  pz        
   174      0.627329  12 C  pz              187     -0.583285  13 C  px        

 Vector  114  Occ=0.000000D+00  E= 2.774861D-01
              MO Center= -6.4D-01, -5.9D-02,  5.1D-03, r^2= 7.1D+00
   Bfn.  Coefficient  Atom+Function         Bfn.  Coefficient  Atom+Function  
  ----- ------------  ---------------      ----- ------------  ---------------
    81      1.842515   6 C  s               111     -1.647393   8 C  s         
   126      1.529299   9 C  s               141     -1.225917  10 C  s         
   113     -0.935812   8 C  py               96      0.824402   7 C  s         
     7      0.797483   1 C  px                6     -0.710656   1 C  s         
   127      0.709900   9 C  px              129     -0.703597   9 C  pz        

 Vector  115  Occ=0.000000D+00  E= 2.849201D-01
              MO Center= -1.0D+00, -5.3D-01,  1.0D-01, r^2= 7.5D+00
   Bfn.  Coefficient  Atom+Function         Bfn.  Coefficient  Atom+Function  
  ----- ------------  ---------------      ----- ------------  ---------------
   141      2.103815  10 C  s                96     -1.530518   7 C  s         
    66      1.129052   5 C  s               127     -1.047109   9 C  px        
   142     -0.947657  10 C  px              126     -0.911099   9 C  s         
    99     -0.896599   7 C  pz              156     -0.851951  11 C  s         
   128     -0.795605   9 C  py                6     -0.784172   1 C  s         

 Vector  116  Occ=0.000000D+00  E= 3.042641D-01
              MO Center= -2.2D-01, -7.4D-01, -1.4D-01, r^2= 8.5D+00
   Bfn.  Coefficient  Atom+Function         Bfn.  Coefficient  Atom+Function  
  ----- ------------  ---------------      ----- ------------  ---------------
    67      1.205804   5 C  px               81      0.870831   6 C  s         
    52      0.775980   4 C  px               97      0.740972   7 C  px        
    98      0.744653   7 C  py               68     -0.701941   5 C  py        
   128     -0.693710   9 C  py               51     -0.671189   4 C  s         
   187     -0.637650  13 C  px              113     -0.624585   8 C  py        

 Vector  117  Occ=0.000000D+00  E= 3.111538D-01
              MO Center= -4.8D-01, -1.0D-01, -9.8D-02, r^2= 7.5D+00
   Bfn.  Coefficient  Atom+Function         Bfn.  Coefficient  Atom+Function  
  ----- ------------  ---------------      ----- ------------  ---------------
    66      1.160975   5 C  s               128      1.161179   9 C  py        
   143     -0.938967  10 C  py              156      0.922759  11 C  s         
   171     -0.874828  12 C  s                83      0.841542   6 C  py        
     8     -0.767538   1 C  py               97     -0.771089   7 C  px        
   291     -0.698579  20 O  s               318     -0.672505  29 H  s         

 Vector  118  Occ=0.000000D+00  E= 3.181441D-01
              MO Center= -5.8D-01,  1.8D-03,  3.3D-01, r^2= 8.0D+00
   Bfn.  Coefficient  Atom+Function         Bfn.  Coefficient  Atom+Function  
  ----- ------------  ---------------      ----- ------------  ---------------
   127      1.267797   9 C  px              142      1.230381  10 C  px        
   143      1.086550  10 C  py                6      0.927339   1 C  s         
    51     -0.877165   4 C  s               158      0.851752  11 C  py        
    82     -0.846954   6 C  px               81     -0.776710   6 C  s         
    84     -0.746482   6 C  pz                7     -0.738550   1 C  px        

 Vector  119  Occ=0.000000D+00  E= 3.188508D-01
              MO Center=  1.5D-01,  3.7D-01,  6.1D-01, r^2= 8.5D+00
   Bfn.  Coefficient  Atom+Function         Bfn.  Coefficient  Atom+Function  
  ----- ------------  ---------------      ----- ------------  ---------------
    81      1.450619   6 C  s               158      1.155553  11 C  py        
    36     -1.039039   3 C  s               173      1.008804  12 C  py        
   171     -0.919464  12 C  s               142     -0.847780  10 C  px        
   174     -0.755434  12 C  pz              144      0.740047  10 C  pz        
   201     -0.733766  14 O  s               231      0.714227  16 O  s         

 Vector  120  Occ=0.000000D+00  E= 3.496433D-01
              MO Center=  3.0D-01, -9.0D-01, -2.6D-03, r^2= 7.2D+00
   Bfn.  Coefficient  Atom+Function         Bfn.  Coefficient  Atom+Function  
  ----- ------------  ---------------      ----- ------------  ---------------
    36      1.728048   3 C  s                68      1.312155   5 C  py        
    84      1.196721   6 C  pz              231     -1.073954  16 O  s         
    38     -0.903957   3 C  py               83      0.858195   6 C  py        
    54     -0.826832   4 C  pz              144      0.794008  10 C  pz        
    81     -0.686751   6 C  s                97      0.601130   7 C  px        

 Vector  121  Occ=0.000000D+00  E= 3.694379D-01
              MO Center=  8.6D-01, -1.5D+00,  1.3D-02, r^2= 6.6D+00
   Bfn.  Coefficient  Atom+Function         Bfn.  Coefficient  Atom+Function  
  ----- ------------  ---------------      ----- ------------  ---------------
    38      1.638278   3 C  py               53     -1.295398   4 C  py        
    67      1.178373   5 C  px               82     -0.956140   6 C  px        
    54      0.937060   4 C  pz              246     -0.872427  17 C  s         
   248     -0.810261  17 C  py               21     -0.765901   2 O  s         
    23      0.726471   2 O  py              144      0.722517  10 C  pz        

 Vector  122  Occ=0.000000D+00  E= 3.879221D-01
              MO Center=  1.0D+00, -1.5D+00,  2.0D-01, r^2= 6.4D+00
   Bfn.  Coefficient  Atom+Function         Bfn.  Coefficient  Atom+Function  
  ----- ------------  ---------------      ----- ------------  ---------------
    39      1.892186   3 C  pz              231     -1.694243  16 O  s         
    53      1.531978   4 C  py               51      1.388226   4 C  s         
    66     -1.054911   5 C  s                67     -0.995518   5 C  px        
    81      0.985889   6 C  s                83     -0.989274   6 C  py        
    37      0.976873   3 C  px                6     -0.946320   1 C  s         

 Vector  123  Occ=0.000000D+00  E= 4.845530D-01
              MO Center= -3.3D-01, -5.4D-01, -1.1D-01, r^2= 8.3D+00
   Bfn.  Coefficient  Atom+Function         Bfn.  Coefficient  Atom+Function  
  ----- ------------  ---------------      ----- ------------  ---------------
   141      0.799334  10 C  s                97      0.534454   7 C  px        
     9      0.528418   1 C  pz                7      0.515640   1 C  px        
   201     -0.429080  14 O  s               127     -0.408135   9 C  px        
    38      0.402791   3 C  py               21     -0.397988   2 O  s         
     8      0.387585   1 C  py              158      0.378311  11 C  py        

 Vector  124  Occ=0.000000D+00  E= 4.915548D-01
              MO Center= -5.9D-01, -4.3D-01,  6.9D-02, r^2= 8.7D+00
   Bfn.  Coefficient  Atom+Function         Bfn.  Coefficient  Atom+Function  
  ----- ------------  ---------------      ----- ------------  ---------------
    81      0.800490   6 C  s                21     -0.605783   2 O  s         
     7      0.564275   1 C  px               66     -0.505492   5 C  s         
   262      0.494636  18 C  px               37      0.477565   3 C  px        
   111     -0.402906   8 C  s                98      0.378309   7 C  py        
     9      0.375486   1 C  pz              258     -0.365309  18 C  px        

 Vector  125  Occ=0.000000D+00  E= 4.919205D-01
              MO Center= -7.3D-01, -5.7D-02,  3.7D-01, r^2= 7.9D+00
   Bfn.  Coefficient  Atom+Function         Bfn.  Coefficient  Atom+Function  
  ----- ------------  ---------------      ----- ------------  ---------------
    21      0.527364   2 O  s               262      0.464669  18 C  px        
    37     -0.444305   3 C  px              113     -0.414975   8 C  py        
   188      0.408134  13 C  py                7     -0.399270   1 C  px        
    51     -0.385349   4 C  s               173     -0.377912  12 C  py        
    39     -0.355274   3 C  pz              258     -0.342857  18 C  px        

 Vector  126  Occ=0.000000D+00  E= 5.099335D-01
              MO Center= -1.2D+00, -1.3D-01,  2.7D-01, r^2= 9.7D+00
   Bfn.  Coefficient  Atom+Function         Bfn.  Coefficient  Atom+Function  
  ----- ------------  ---------------      ----- ------------  ---------------
   263     -0.556979  18 C  py              158     -0.540571  11 C  py        
   156      0.524898  11 C  s                99      0.478474   7 C  pz        
   142      0.469360  10 C  px                6      0.463500   1 C  s         
    84     -0.448299   6 C  pz               21     -0.420405   2 O  s         
   143     -0.410115  10 C  py                9      0.384078   1 C  pz        


 center of mass
 --------------
 x =   0.10008728 y =   0.00697451 z =   0.00110181

 moments of inertia (a.u.)
 ------------------
        5172.700711903257          -0.000000000002          -0.000000000001
          -0.000000000002        3346.638830567153           0.000000000000
          -0.000000000001           0.000000000000        6656.969586432981

     Multipole analysis of the density
     ---------------------------------

     L   x y z        total         alpha         beta         nuclear
     -   - - -        -----         -----         ----         -------
     0   0 0 0     -0.000000    -76.000000    -76.000000    152.000000

     1   1 0 0     -0.826683     -0.413342     -0.413342      0.000000
     1   0 1 0      0.489299      0.244649      0.244649      0.000000
     1   0 0 1     -0.656834     -0.328417     -0.328417      0.000000

     2   2 0 0    -91.816061   -729.081689   -729.081689   1366.347317
     2   1 1 0      4.561068    -11.449835    -11.449835     27.460738
     2   1 0 1     -7.088718     10.625920     10.625920    -28.340558
     2   0 2 0    -85.773735  -1247.932571  -1247.932571   2410.091408
     2   0 1 1      8.094336    -17.666479    -17.666479     43.427293
     2   0 0 2    -91.117079   -315.839798   -315.839798    540.562517


          -----------------------
          Electric field gradient
          -----------------------

 1 a.u. = 0.324123 10**(16) esu/cm**3  ( or statvolts/cm**2 ) = 0.97174 10**(22) v/m**2 


 ------------------------------------------------------------
   Atom      X         Y         Z
 ------------------------------------------------------------
    1 C    2.76387   0.65859  -0.45748
 ------------------------------------------------------------

 Electric field gradient in molecular frame (a.u.)
         XX             YY             ZZ             XY             XZ             YZ
 ------------------------------------------------------------------------------------------
        0.208878      -0.272254       0.063376       0.075673      -0.212288       0.056855

 Principal components (a.u.) and orientation 
 of principal axis w.r.t. absolute frame                      Asymmetry parameter eta
 --------------------------------------------------------------------------------------
        0.361856      -0.310175      -0.051681                       0.714356

        0.818178      -0.250868       0.517349
        0.046253       0.925594       0.375682
       -0.573102      -0.283445       0.768904
  

 ------------------------------------------------------------
   Atom      X         Y         Z
 ------------------------------------------------------------
    2 O    3.90986  -1.14986   1.21253
 ------------------------------------------------------------

 Electric field gradient in molecular frame (a.u.)
         XX             YY             ZZ             XY             XZ             YZ
 ------------------------------------------------------------------------------------------
        0.683351      -1.322752       0.639401       0.165732      -0.518803       0.741022

 Principal components (a.u.) and orientation 
 of principal axis w.r.t. absolute frame                      Asymmetry parameter eta
 --------------------------------------------------------------------------------------
       -1.617785       1.251109       0.366675                       0.546695

       -0.143250       0.635687       0.758539
        0.930083      -0.175494       0.322718
       -0.338267      -0.751734       0.566103
  

 ------------------------------------------------------------
   Atom      X         Y         Z
 ------------------------------------------------------------
    3 C    3.23450  -3.61408   0.99710
 ------------------------------------------------------------

 Electric field gradient in molecular frame (a.u.)
         XX             YY             ZZ             XY             XZ             YZ
 ------------------------------------------------------------------------------------------
       -0.176719      -0.032288       0.209006       0.004955       0.291594      -0.083216

 Principal components (a.u.) and orientation 
 of principal axis w.r.t. absolute frame                      Asymmetry parameter eta
 --------------------------------------------------------------------------------------
        0.378095      -0.339836      -0.038260                       0.797618

        0.457141       0.864657       0.208304
       -0.171446      -0.144145       0.974591
        0.872713      -0.481238       0.082348
  

 ------------------------------------------------------------
   Atom      X         Y         Z
 ------------------------------------------------------------
    4 C    1.86658  -4.30861  -1.43461
 ------------------------------------------------------------

 Electric field gradient in molecular frame (a.u.)
         XX             YY             ZZ             XY             XZ             YZ
 ------------------------------------------------------------------------------------------
       -0.019540       0.029025      -0.009485       0.015774      -0.036475      -0.031873

 Principal components (a.u.) and orientation 
 of principal axis w.r.t. absolute frame                      Asymmetry parameter eta
 --------------------------------------------------------------------------------------
        0.060625      -0.052577      -0.008048                       0.734510

        0.392819       0.704311      -0.591303
        0.742862       0.135992       0.655487
       -0.542079       0.696744       0.469785
  

 ------------------------------------------------------------
   Atom      X         Y         Z
 ------------------------------------------------------------
    5 C   -0.34088  -2.49802  -2.11525
 ------------------------------------------------------------

 Electric field gradient in molecular frame (a.u.)
         XX             YY             ZZ             XY             XZ             YZ
 ------------------------------------------------------------------------------------------
       -0.016508      -0.027007       0.043515       0.048173      -0.036849      -0.051267

 Principal components (a.u.) and orientation 
 of principal axis w.r.t. absolute frame                      Asymmetry parameter eta
 --------------------------------------------------------------------------------------
        0.097964      -0.072580      -0.025385                       0.481758

       -0.445562      -0.575138       0.686069
       -0.481396       0.800040       0.358042
        0.754806       0.170741       0.633337
  

 ------------------------------------------------------------
   Atom      X         Y         Z
 ------------------------------------------------------------
    6 C   -0.09431   0.09167  -0.77108
 ------------------------------------------------------------

 Electric field gradient in molecular frame (a.u.)
         XX             YY             ZZ             XY             XZ             YZ
 ------------------------------------------------------------------------------------------
        0.041066      -0.056748       0.015682       0.143738      -0.135223       0.215308

 Principal components (a.u.) and orientation 
 of principal axis w.r.t. absolute frame                      Asymmetry parameter eta
 --------------------------------------------------------------------------------------
       -0.340661       0.199357       0.141303                       0.170416

       -0.458912      -0.147546       0.876145
        0.672591       0.586637       0.451085
       -0.580535       0.796296      -0.169976
  

 ------------------------------------------------------------
   Atom      X         Y         Z
 ------------------------------------------------------------
    7 C   -3.05550  -3.54506  -1.99222
 ------------------------------------------------------------

 Electric field gradient in molecular frame (a.u.)
         XX             YY             ZZ             XY             XZ             YZ
 ------------------------------------------------------------------------------------------
       -0.055104       0.036872       0.018232      -0.039462       0.002521      -0.007054

 Principal components (a.u.) and orientation 
 of principal axis w.r.t. absolute frame                      Asymmetry parameter eta
 --------------------------------------------------------------------------------------
       -0.069714       0.053092       0.016622                       0.523128

        0.937769      -0.339319      -0.073840
        0.347259       0.916912       0.196682
        0.000967      -0.210084       0.977683
  

 ------------------------------------------------------------
   Atom      X         Y         Z
 ------------------------------------------------------------
    8 C   -4.22152  -3.48065   0.63589
 ------------------------------------------------------------

 Electric field gradient in molecular frame (a.u.)
         XX             YY             ZZ             XY             XZ             YZ
 ------------------------------------------------------------------------------------------
        0.016517      -0.007094      -0.009423      -0.004767       0.014484       0.000211

 Principal components (a.u.) and orientation 
 of principal axis w.r.t. absolute frame                      Asymmetry parameter eta
 --------------------------------------------------------------------------------------
        0.023585      -0.016411      -0.007173                       0.391705

        0.907249      -0.419659       0.028040
       -0.138229      -0.234542       0.962228
        0.397231       0.876856       0.270797
  

 ------------------------------------------------------------
   Atom      X         Y         Z
 ------------------------------------------------------------
    9 C   -4.20818  -0.82109   1.79231
 ------------------------------------------------------------

 Electric field gradient in molecular frame (a.u.)
         XX             YY             ZZ             XY             XZ             YZ
 ------------------------------------------------------------------------------------------
       -0.037827       0.000353       0.037474      -0.003749       0.001628       0.003263

 Principal components (a.u.) and orientation 
 of principal axis w.r.t. absolute frame                      Asymmetry parameter eta
 --------------------------------------------------------------------------------------
       -0.038241       0.037781       0.000461                       0.975914

        0.994776       0.017235      -0.100616
        0.098806       0.085124       0.991459
       -0.025653       0.996221      -0.082977
  

 ------------------------------------------------------------
   Atom      X         Y         Z
 ------------------------------------------------------------
   10 C   -1.46223   0.19075   1.84136
 ------------------------------------------------------------

 Electric field gradient in molecular frame (a.u.)
         XX             YY             ZZ             XY             XZ             YZ
 ------------------------------------------------------------------------------------------
        0.015559       0.023251      -0.038811      -0.001762       0.052659      -0.033597

 Principal components (a.u.) and orientation 
 of principal axis w.r.t. absolute frame                      Asymmetry parameter eta
 --------------------------------------------------------------------------------------
       -0.078675       0.059511       0.019164                       0.512841

       -0.465884       0.661045       0.588193
        0.269729      -0.527007       0.805922
        0.842732       0.534119       0.067221
  

 ------------------------------------------------------------
   Atom      X         Y         Z
 ------------------------------------------------------------
   11 C   -1.24729   2.76560   3.21054
 ------------------------------------------------------------

 Electric field gradient in molecular frame (a.u.)
         XX             YY             ZZ             XY             XZ             YZ
 ------------------------------------------------------------------------------------------
        0.071747      -0.059167      -0.012580      -0.005590       0.025334      -0.004762

 Principal components (a.u.) and orientation 
 of principal axis w.r.t. absolute frame                      Asymmetry parameter eta
 --------------------------------------------------------------------------------------
        0.079094      -0.059726      -0.019367                       0.510266

        0.962110       0.025615      -0.271457
       -0.048146       0.995894      -0.076668
        0.268378       0.086832       0.959392
  

 ------------------------------------------------------------
   Atom      X         Y         Z
 ------------------------------------------------------------
   12 C   -0.83204   5.12112   1.56945
 ------------------------------------------------------------

 Electric field gradient in molecular frame (a.u.)
         XX             YY             ZZ             XY             XZ             YZ
 ------------------------------------------------------------------------------------------
       -0.003207       0.008599      -0.005393       0.005710       0.069279       0.004775

 Principal components (a.u.) and orientation 
 of principal axis w.r.t. absolute frame                      Asymmetry parameter eta
 --------------------------------------------------------------------------------------
       -0.073592       0.065948       0.007644                       0.792267

       -0.701769       0.707161      -0.086278
        0.007370       0.128309       0.991707
        0.712366       0.695313      -0.095255
  

 ------------------------------------------------------------
   Atom      X         Y         Z
 ------------------------------------------------------------
   13 C    1.32503   4.85657  -0.37627
 ------------------------------------------------------------

 Electric field gradient in molecular frame (a.u.)
         XX             YY             ZZ             XY             XZ             YZ
 ------------------------------------------------------------------------------------------
        0.053371       0.050079      -0.103450       0.189351      -0.286854      -0.060087

 Principal components (a.u.) and orientation 
 of principal axis w.r.t. absolute frame                      Asymmetry parameter eta
 --------------------------------------------------------------------------------------
        0.380297      -0.336124      -0.044173                       0.767693

        0.716535       0.642153      -0.272429
        0.499473      -0.199691       0.843001
       -0.486934       0.740111       0.463823
  

 ------------------------------------------------------------
   Atom      X         Y         Z
 ------------------------------------------------------------
   14 O    3.20931   3.14254   0.52846
 ------------------------------------------------------------

 Electric field gradient in molecular frame (a.u.)
         XX             YY             ZZ             XY             XZ             YZ
 ------------------------------------------------------------------------------------------
        0.425388      -1.551856       1.126469       0.675065      -0.907505      -0.401277

 Principal components (a.u.) and orientation 
 of principal axis w.r.t. absolute frame                      Asymmetry parameter eta
 --------------------------------------------------------------------------------------
        1.898263      -1.765723      -0.132540                       0.860357

       -0.579845      -0.276510       0.766369
       -0.205161       0.959889       0.191106
        0.788472       0.046417       0.613316
  

 ------------------------------------------------------------
   Atom      X         Y         Z
 ------------------------------------------------------------
   15 C    2.60473   7.40425  -0.81504
 ------------------------------------------------------------

 Electric field gradient in molecular frame (a.u.)
         XX             YY             ZZ             XY             XZ             YZ
 ------------------------------------------------------------------------------------------
        0.016175      -0.056130       0.039956      -0.057310      -0.000965       0.012808

 Principal components (a.u.) and orientation 
 of principal axis w.r.t. absolute frame                      Asymmetry parameter eta
 --------------------------------------------------------------------------------------
       -0.088639       0.052136       0.036504                       0.176358

        0.477480       0.724352       0.497320
        0.874663      -0.445663      -0.190655
       -0.083535      -0.526021       0.846359
  

 ------------------------------------------------------------
   Atom      X         Y         Z
 ------------------------------------------------------------
   16 O    3.81023  -5.15102   2.63091
 ------------------------------------------------------------

 Electric field gradient in molecular frame (a.u.)
         XX             YY             ZZ             XY             XZ             YZ
 ------------------------------------------------------------------------------------------
       -0.361714       0.404327      -0.042613       0.726083       0.671970       0.946300

 Principal components (a.u.) and orientation 
 of principal axis w.r.t. absolute frame                      Asymmetry parameter eta
 --------------------------------------------------------------------------------------
        1.639845      -0.893906      -0.745939                       0.090232

        0.442421       0.747872       0.494925
        0.694538       0.063398      -0.716657
        0.567346      -0.660808       0.491377
  

 ------------------------------------------------------------
   Atom      X         Y         Z
 ------------------------------------------------------------
   17 C    1.22852  -7.12515  -1.50082
 ------------------------------------------------------------

 Electric field gradient in molecular frame (a.u.)
         XX             YY             ZZ             XY             XZ             YZ
 ------------------------------------------------------------------------------------------
        0.048037      -0.075560       0.027523      -0.031719       0.000864      -0.008296

 Principal components (a.u.) and orientation 
 of principal axis w.r.t. absolute frame                      Asymmetry parameter eta
 --------------------------------------------------------------------------------------
       -0.083780       0.055979       0.027801                       0.336342

        0.232931       0.965916      -0.112914
        0.969935      -0.239163      -0.045016
        0.070486       0.099034       0.992585
  

 ------------------------------------------------------------
   Atom      X         Y         Z
 ------------------------------------------------------------
   18 C   -6.15870   0.90830   0.53390
 ------------------------------------------------------------

 Electric field gradient in molecular frame (a.u.)
         XX             YY             ZZ             XY             XZ             YZ
 ------------------------------------------------------------------------------------------
       -0.021464      -0.002743       0.024207       0.019998      -0.024930      -0.000305

 Principal components (a.u.) and orientation 
 of principal axis w.r.t. absolute frame                      Asymmetry parameter eta
 --------------------------------------------------------------------------------------
       -0.041232       0.037156       0.004076                       0.802298

        0.842101      -0.446328       0.302748
       -0.435016      -0.230312       0.870470
        0.318789       0.864724       0.388106
  

 ------------------------------------------------------------
   Atom      X         Y         Z
 ------------------------------------------------------------
   19 O    0.40087   4.03862  -2.79183
 ------------------------------------------------------------

 Electric field gradient in molecular frame (a.u.)
         XX             YY             ZZ             XY             XZ             YZ
 ------------------------------------------------------------------------------------------
        0.545918      -0.559959       0.014041      -2.522752      -0.262406       0.070721

 Principal components (a.u.) and orientation 
 of principal axis w.r.t. absolute frame                      Asymmetry parameter eta
 --------------------------------------------------------------------------------------
        2.599577      -2.594268      -0.005309                       0.995915

        0.776811       0.627879       0.048302
       -0.622395       0.777172      -0.092890
       -0.095863       0.042095       0.994504
  

 ------------------------------------------------------------
   Atom      X         Y         Z
 ------------------------------------------------------------
   20 O   -1.31802   1.91629  -2.37974
 ------------------------------------------------------------

 Electric field gradient in molecular frame (a.u.)
         XX             YY             ZZ             XY             XZ             YZ
 ------------------------------------------------------------------------------------------
       -0.214937      -1.337560       1.552498      -1.488316      -0.598045       1.546802

 Principal components (a.u.) and orientation 
 of principal axis w.r.t. absolute frame                      Asymmetry parameter eta
 --------------------------------------------------------------------------------------
        2.713996      -2.607504      -0.106492                       0.921524

       -0.392586       0.466017       0.792909
        0.450364       0.849097      -0.276056
        0.801903      -0.248722       0.543221
  

 ------------------------------------------------------------
   Atom      X         Y         Z
 ------------------------------------------------------------
   21 H    3.75573   0.57484  -2.27820
 ------------------------------------------------------------

 Electric field gradient in molecular frame (a.u.)
         XX             YY             ZZ             XY             XZ             YZ
 ------------------------------------------------------------------------------------------
        0.047918       0.126102      -0.174021       0.010848       0.164777      -0.019210

 Principal components (a.u.) and orientation 
 of principal axis w.r.t. absolute frame                      Asymmetry parameter eta
 --------------------------------------------------------------------------------------
       -0.262961       0.135645       0.127316                       0.031674

       -0.469108       0.882562      -0.031960
        0.056596       0.066158       0.996203
        0.881326       0.465518      -0.080985
  

 ------------------------------------------------------------
   Atom      X         Y         Z
 ------------------------------------------------------------
   22 H    3.32368  -4.05462  -2.89906
 ------------------------------------------------------------

 Electric field gradient in molecular frame (a.u.)
         XX             YY             ZZ             XY             XZ             YZ
 ------------------------------------------------------------------------------------------
       -0.059657       0.127152      -0.067496      -0.038060       0.196806       0.036612

 Principal components (a.u.) and orientation 
 of principal axis w.r.t. absolute frame                      Asymmetry parameter eta
 --------------------------------------------------------------------------------------
       -0.267483       0.135348       0.132135                       0.012014

       -0.694217      -0.498779       0.518924
       -0.132584       0.797242       0.588920
        0.707449      -0.340038       0.619589
  

 ------------------------------------------------------------
   Atom      X         Y         Z
 ------------------------------------------------------------
   23 H   -0.06975  -2.13810  -4.14986
 ------------------------------------------------------------

 Electric field gradient in molecular frame (a.u.)
         XX             YY             ZZ             XY             XZ             YZ
 ------------------------------------------------------------------------------------------
        0.120432       0.120854      -0.241287      -0.009447       0.053660       0.067871

 Principal components (a.u.) and orientation 
 of principal axis w.r.t. absolute frame                      Asymmetry parameter eta
 --------------------------------------------------------------------------------------
       -0.261364       0.133171       0.128193                       0.019049

       -0.141276       0.054140       0.988489
       -0.176467       0.981134      -0.078959
        0.974115       0.185591       0.129056
  

 ------------------------------------------------------------
   Atom      X         Y         Z
 ------------------------------------------------------------
   24 H   -3.16224  -5.46462  -2.75397
 ------------------------------------------------------------

 Electric field gradient in molecular frame (a.u.)
         XX             YY             ZZ             XY             XZ             YZ
 ------------------------------------------------------------------------------------------
        0.138550      -0.224958       0.086408      -0.018518      -0.004564      -0.147004

 Principal components (a.u.) and orientation 
 of principal axis w.r.t. absolute frame                      Asymmetry parameter eta
 --------------------------------------------------------------------------------------
       -0.284240       0.145884       0.138355                       0.026488

        0.044646       0.371111       0.927515
        0.928443      -0.358149       0.098610
        0.368783       0.856742      -0.360545
  

 ------------------------------------------------------------
   Atom      X         Y         Z
 ------------------------------------------------------------
   25 H   -4.24382  -2.41665  -3.26476
 ------------------------------------------------------------

 Electric field gradient in molecular frame (a.u.)
         XX             YY             ZZ             XY             XZ             YZ
 ------------------------------------------------------------------------------------------
        0.001375       0.016815      -0.018190       0.128817      -0.143799       0.140434

 Principal components (a.u.) and orientation 
 of principal axis w.r.t. absolute frame                      Asymmetry parameter eta
 --------------------------------------------------------------------------------------
       -0.276389       0.141064       0.135325                       0.020761

        0.570726       0.165359       0.804319
       -0.544948       0.808994       0.220363
        0.614250       0.564079      -0.551826
  

 ------------------------------------------------------------
   Atom      X         Y         Z
 ------------------------------------------------------------
   26 H   -3.17655  -4.76839   1.87965
 ------------------------------------------------------------

 Electric field gradient in molecular frame (a.u.)
         XX             YY             ZZ             XY             XZ             YZ
 ------------------------------------------------------------------------------------------
        0.033585      -0.021019      -0.012566       0.132467      -0.127181       0.155920

 Principal components (a.u.) and orientation 
 of principal axis w.r.t. absolute frame                      Asymmetry parameter eta
 --------------------------------------------------------------------------------------
       -0.280227       0.141536       0.138691                       0.010155

       -0.505057       0.784793      -0.359190
        0.619556       0.619402       0.482173
       -0.600889      -0.020987       0.799057
  

 ------------------------------------------------------------
   Atom      X         Y         Z
 ------------------------------------------------------------
   27 H   -6.16155  -4.20400   0.54828
 ------------------------------------------------------------

 Electric field gradient in molecular frame (a.u.)
         XX             YY             ZZ             XY             XZ             YZ
 ------------------------------------------------------------------------------------------
       -0.230573       0.090426       0.140147      -0.137746      -0.015842      -0.007985

 Principal components (a.u.) and orientation 
 of principal axis w.r.t. absolute frame                      Asymmetry parameter eta
 --------------------------------------------------------------------------------------
       -0.282313       0.143161       0.139153                       0.014196

        0.936892      -0.236258      -0.257711
        0.347123       0.716504       0.605084
        0.041694      -0.656356       0.753298
  

 ------------------------------------------------------------
   Atom      X         Y         Z
 ------------------------------------------------------------
   28 H   -4.82377  -1.02975   3.76592
 ------------------------------------------------------------

 Electric field gradient in molecular frame (a.u.)
         XX             YY             ZZ             XY             XZ             YZ
 ------------------------------------------------------------------------------------------
        0.101047       0.133385      -0.234432      -0.011541       0.111729       0.038478

 Principal components (a.u.) and orientation 
 of principal axis w.r.t. absolute frame                      Asymmetry parameter eta
 --------------------------------------------------------------------------------------
       -0.272215       0.137368       0.134847                       0.009258

       -0.288160       0.007931       0.957549
       -0.098560       0.994409      -0.037897
        0.952497       0.105297       0.285767
  

 ------------------------------------------------------------
   Atom      X         Y         Z
 ------------------------------------------------------------
   29 H   -0.48940  -1.14425   3.10152
 ------------------------------------------------------------

 Electric field gradient in molecular frame (a.u.)
         XX             YY             ZZ             XY             XZ             YZ
 ------------------------------------------------------------------------------------------
        0.046387      -0.033685      -0.012702       0.124052      -0.110338       0.153537

 Principal components (a.u.) and orientation 
 of principal axis w.r.t. absolute frame                      Asymmetry parameter eta
 --------------------------------------------------------------------------------------
       -0.265441       0.136813       0.128628                       0.030837

       -0.469892       0.763309      -0.443351
        0.648366       0.639279       0.413453
       -0.599018       0.093175       0.795296
  

 ------------------------------------------------------------
   Atom      X         Y         Z
 ------------------------------------------------------------
   30 H    0.36986   2.63895   4.50947
 ------------------------------------------------------------

 Electric field gradient in molecular frame (a.u.)
         XX             YY             ZZ             XY             XZ             YZ
 ------------------------------------------------------------------------------------------
       -0.105945       0.127431      -0.021485       0.018718      -0.201384       0.015582

 Principal components (a.u.) and orientation 
 of principal axis w.r.t. absolute frame                      Asymmetry parameter eta
 --------------------------------------------------------------------------------------
       -0.270969       0.142056       0.128913                       0.048503

        0.774810      -0.629191       0.061539
       -0.061014       0.022465       0.997884
        0.629242       0.776926       0.020983
  

 ------------------------------------------------------------
   Atom      X         Y         Z
 ------------------------------------------------------------
   31 H   -2.87963   3.07736   4.44943
 ------------------------------------------------------------

 Electric field gradient in molecular frame (a.u.)
         XX             YY             ZZ             XY             XZ             YZ
 ------------------------------------------------------------------------------------------
       -0.123068       0.126902      -0.003834       0.047624       0.199881      -0.037767

 Principal components (a.u.) and orientation 
 of principal axis w.r.t. absolute frame                      Asymmetry parameter eta
 --------------------------------------------------------------------------------------
       -0.281081       0.145474       0.135608                       0.035099

        0.792695       0.565656       0.227306
       -0.147293      -0.184104       0.971808
       -0.591557       0.803828       0.062621
  

 ------------------------------------------------------------
   Atom      X         Y         Z
 ------------------------------------------------------------
   32 H   -0.39514   6.66706   2.88246
 ------------------------------------------------------------

 Electric field gradient in molecular frame (a.u.)
         XX             YY             ZZ             XY             XZ             YZ
 ------------------------------------------------------------------------------------------
        0.119289      -0.092355      -0.026934      -0.071237      -0.052037      -0.194989

 Principal components (a.u.) and orientation 
 of principal axis w.r.t. absolute frame                      Asymmetry parameter eta
 --------------------------------------------------------------------------------------
       -0.276906       0.144609       0.132297                       0.044464

        0.216864       0.711714      -0.668157
        0.747316      -0.561406      -0.355447
        0.628084       0.422241       0.653623
  

 ------------------------------------------------------------
   Atom      X         Y         Z
 ------------------------------------------------------------
   33 H   -2.59598   5.64729   0.61818
 ------------------------------------------------------------

 Electric field gradient in molecular frame (a.u.)
         XX             YY             ZZ             XY             XZ             YZ
 ------------------------------------------------------------------------------------------
       -0.164078       0.115177       0.048901       0.091734      -0.162359       0.053370

 Principal components (a.u.) and orientation 
 of principal axis w.r.t. absolute frame                      Asymmetry parameter eta
 --------------------------------------------------------------------------------------
       -0.280215       0.144909       0.135306                       0.034269

        0.848846       0.038671      -0.527225
       -0.259133       0.899720      -0.351218
        0.460773       0.434751       0.773744
  

 ------------------------------------------------------------
   Atom      X         Y         Z
 ------------------------------------------------------------
   34 H    4.11573   7.22132  -2.22092
 ------------------------------------------------------------

 Electric field gradient in molecular frame (a.u.)
         XX             YY             ZZ             XY             XZ             YZ
 ------------------------------------------------------------------------------------------
       -0.082705       0.134899      -0.052193       0.025424       0.212747      -0.027386

 Principal components (a.u.) and orientation 
 of principal axis w.r.t. absolute frame                      Asymmetry parameter eta
 --------------------------------------------------------------------------------------
       -0.284058       0.146710       0.137348                       0.032956

        0.728697       0.629744       0.269116
       -0.088609      -0.302961       0.948875
       -0.679080       0.715288       0.164965
  

 ------------------------------------------------------------
   Atom      X         Y         Z
 ------------------------------------------------------------
   35 H    1.26276   8.80459  -1.53724
 ------------------------------------------------------------

 Electric field gradient in molecular frame (a.u.)
         XX             YY             ZZ             XY             XZ             YZ
 ------------------------------------------------------------------------------------------
       -0.041582      -0.055115       0.096697       0.186784      -0.096135       0.101621

 Principal components (a.u.) and orientation 
 of principal axis w.r.t. absolute frame                      Asymmetry parameter eta
 --------------------------------------------------------------------------------------
       -0.286339       0.147951       0.138388                       0.033400

       -0.651284      -0.139791       0.745847
        0.676871       0.337303       0.654272
       -0.343038       0.930959      -0.125060
  

 ------------------------------------------------------------
   Atom      X         Y         Z
 ------------------------------------------------------------
   36 H    3.47408   8.12399   0.91979
 ------------------------------------------------------------

 Electric field gradient in molecular frame (a.u.)
         XX             YY             ZZ             XY             XZ             YZ
 ------------------------------------------------------------------------------------------
        0.071966       0.091002      -0.162969      -0.065435      -0.148942      -0.122415

 Principal components (a.u.) and orientation 
 of principal axis w.r.t. absolute frame                      Asymmetry parameter eta
 --------------------------------------------------------------------------------------
       -0.286200       0.148347       0.137853                       0.036666

        0.413440       0.792898       0.447638
        0.345165      -0.591409       0.728764
        0.842573      -0.146791      -0.518192
  

 ------------------------------------------------------------
   Atom      X         Y         Z
 ------------------------------------------------------------
   37 H    2.92628  -8.26854  -1.18221
 ------------------------------------------------------------

 Electric field gradient in molecular frame (a.u.)
         XX             YY             ZZ             XY             XZ             YZ
 ------------------------------------------------------------------------------------------
       -0.146967       0.008481       0.138485       0.189704      -0.051093       0.035730

 Principal components (a.u.) and orientation 
 of principal axis w.r.t. absolute frame                      Asymmetry parameter eta
 --------------------------------------------------------------------------------------
       -0.283460       0.147812       0.135648                       0.042912

        0.821249      -0.065951       0.566745
       -0.551535       0.162666       0.818138
        0.146147       0.984475      -0.097215
  

 ------------------------------------------------------------
   Atom      X         Y         Z
 ------------------------------------------------------------
   38 H   -0.13014  -7.63817  -0.02811
 ------------------------------------------------------------

 Electric field gradient in molecular frame (a.u.)
         XX             YY             ZZ             XY             XZ             YZ
 ------------------------------------------------------------------------------------------
       -0.042613       0.112438      -0.069824      -0.070745       0.205392       0.073679

 Principal components (a.u.) and orientation 
 of principal axis w.r.t. absolute frame                      Asymmetry parameter eta
 --------------------------------------------------------------------------------------
       -0.288106       0.149765       0.138341                       0.039654

       -0.662687       0.743869      -0.086628
       -0.247090      -0.107983       0.962957
        0.706960       0.659544       0.255362
  

 ------------------------------------------------------------
   Atom      X         Y         Z
 ------------------------------------------------------------
   39 H    0.46390  -7.67263  -3.34330
 ------------------------------------------------------------

 Electric field gradient in molecular frame (a.u.)
         XX             YY             ZZ             XY             XZ             YZ
 ------------------------------------------------------------------------------------------
        0.087086       0.111621      -0.198707      -0.042987      -0.144456      -0.099175

 Principal components (a.u.) and orientation 
 of principal axis w.r.t. absolute frame                      Asymmetry parameter eta
 --------------------------------------------------------------------------------------
       -0.288218       0.147676       0.140542                       0.024752

        0.372656       0.923703       0.088886
        0.260947      -0.196230       0.945199
        0.890525      -0.329039      -0.314164
  

 ------------------------------------------------------------
   Atom      X         Y         Z
 ------------------------------------------------------------
   40 H   -5.79702   1.20921  -1.47514
 ------------------------------------------------------------

 Electric field gradient in molecular frame (a.u.)
         XX             YY             ZZ             XY             XZ             YZ
 ------------------------------------------------------------------------------------------
        0.133022       0.135646      -0.268667      -0.005455       0.073385       0.060289

 Principal components (a.u.) and orientation 
 of principal axis w.r.t. absolute frame                      Asymmetry parameter eta
 --------------------------------------------------------------------------------------
       -0.290199       0.150264       0.139935                       0.035595

       -0.170914       0.739706      -0.650864
       -0.140260       0.635590       0.759179
        0.975252       0.221044      -0.004880
  

 ------------------------------------------------------------
   Atom      X         Y         Z
 ------------------------------------------------------------
   41 H   -8.04992   0.07982   0.69465
 ------------------------------------------------------------

 Electric field gradient in molecular frame (a.u.)
         XX             YY             ZZ             XY             XZ             YZ
 ------------------------------------------------------------------------------------------
       -0.215196       0.072051       0.143145      -0.157667       0.031153       0.016142

 Principal components (a.u.) and orientation 
 of principal axis w.r.t. absolute frame                      Asymmetry parameter eta
 --------------------------------------------------------------------------------------
       -0.287695       0.146898       0.140797                       0.021205

        0.911544      -0.087499      -0.401784
        0.403142       0.382675       0.831286
       -0.081016       0.919730      -0.384099
  

 ------------------------------------------------------------
   Atom      X         Y         Z
 ------------------------------------------------------------
   42 H   -6.23048   2.75760   1.45423
 ------------------------------------------------------------

 Electric field gradient in molecular frame (a.u.)
         XX             YY             ZZ             XY             XZ             YZ
 ------------------------------------------------------------------------------------------
        0.144782      -0.204555       0.059773       0.013657       0.003163      -0.175181

 Principal components (a.u.) and orientation 
 of principal axis w.r.t. absolute frame                      Asymmetry parameter eta
 --------------------------------------------------------------------------------------
       -0.292260       0.149516       0.142744                       0.023173

       -0.031183      -0.602776       0.797301
        0.894729      -0.372393      -0.246543
        0.445520       0.705680       0.550934
  

 Task  times  cpu:      471.2s     wall:      472.0s


                                NWChem Input Module
                                -------------------


 Summary of allocated global arrays
-----------------------------------
  No active global arrays


                         GA Statistics for process    0
                         ------------------------------

       create   destroy   get      put      acc     scatter   gather  read&inc
calls:  210      210     5.30e+05 7371     3.89e+05    0        0     5784     
number of processes/call 1.00e+00 1.15e+00 1.00e+00 0.00e+00 0.00e+00
bytes total:             5.37e+08 6.03e+07 3.24e+08 0.00e+00 0.00e+00 4.63e+04
bytes remote:            1.14e+08 2.04e+07 5.37e+07 0.00e+00 0.00e+00 0.00e+00
Max memory consumed for GA by this process: 10446976 bytes

MA_summarize_allocated_blocks: starting scan ...
MA_summarize_allocated_blocks: scan completed: 0 heap blocks, 0 stack blocks
MA usage statistics:

	allocation statistics:
					      heap	     stack
					      ----	     -----
	current number of blocks	         0	         0
	maximum number of blocks	        22	        51
	current total bytes		         0	         0
	maximum total bytes		   9712496	  22540232
	maximum total K-bytes		      9713	     22541
	maximum total M-bytes		        10	        23


                                     CITATION
                                     --------
                Please cite the following reference when publishing
                           results obtained with NWChem:

                 M. Valiev, E.J. Bylaska, N. Govind, K. Kowalski,
              T.P. Straatsma, H.J.J. van Dam, D. Wang, J. Nieplocha,
                        E. Apra, T.L. Windus, W.A. de Jong
                 "NWChem: a comprehensive and scalable open-source
                  solution for large scale molecular simulations"
                      Comput. Phys. Commun. 181, 1477 (2010)
                           doi:10.1016/j.cpc.2010.04.018

                                      AUTHORS
                                      -------
          E. Apra, E. J. Bylaska, W. A. de Jong, N. Govind, K. Kowalski,
       T. P. Straatsma, M. Valiev, H. J. J. van Dam, D. Wang, T. L. Windus,
        J. Hammond, J. Autschbach, K. Bhaskaran-Nair, J. Brabec, K. Lopata,
       S. A. Fischer, S. Krishnamoorthy, W. Ma, M. Klemm, O. Villa, Y. Chen,
    V. Anisimov, F. Aquino, S. Hirata, M. T. Hackler, T. Risthaus, M. Malagoli,
       A. Marenich, A. Otero-de-la-Roza, J. Mullin, P. Nichols, R. Peverati,
     J. Pittner, Y. Zhao, P.-D. Fan, A. Fonari, M. Williamson, R. J. Harrison,
       J. R. Rehr, M. Dupuis, D. Silverstein, D. M. A. Smith, J. Nieplocha,
        V. Tipparaju, M. Krishnan, B. E. Van Kuiken, A. Vazquez-Mayagoitia,
        L. Jensen, M. Swart, Q. Wu, T. Van Voorhis, A. A. Auer, M. Nooijen,
      L. D. Crosby, E. Brown, G. Cisneros, G. I. Fann, H. Fruchtl, J. Garza,
        K. Hirao, R. A. Kendall, J. A. Nichols, K. Tsemekhman, K. Wolinski,
     J. Anchell, D. E. Bernholdt, P. Borowski, T. Clark, D. Clerc, H. Dachsel,
   M. J. O. Deegan, K. Dyall, D. Elwood, E. Glendening, M. Gutowski, A. C. Hess,
         J. Jaffe, B. G. Johnson, J. Ju, R. Kobayashi, R. Kutteh, Z. Lin,
   R. Littlefield, X. Long, B. Meng, T. Nakajima, S. Niu, L. Pollack, M. Rosing,
   K. Glaesemann, G. Sandrone, M. Stave, H. Taylor, G. Thomas, J. H. van Lenthe,
                               A. T. Wong, Z. Zhang.

 Total times  cpu:      471.5s     wall:      472.4s
