# Supplementary material for: Reference-free NOE NMR analysis
Source: Chem Sci. 2020 Aug 31;11(36):9930–6. doi: 10.1039/d0sc02970j (PMC8162118; doi:10.1039/d0sc02970j)
Supplement: SC-011-D0SC02970J-s002 [file SC-011-D0SC02970J-s002.piz › artemisinin_structures/artemisin_SSSSRSS/artemisin_SSSSRSS_b36311.nw]

start molecule

title molecule
 

geometry units angstroms print xyz autosym
  C        7.07370        3.20710       -3.50340
  O        8.10970        2.60880       -4.29280
  C        7.76410        2.16720       -5.53030
  C        6.33010        2.47000       -5.93880
  C        5.33210        1.97330       -4.85990
  C        5.85530        2.24980       -3.41040
  C        4.90270        0.50720       -5.06760
  C        4.11240       -0.00270       -3.87360
  C        4.96580       -0.05790       -2.59580
  C        6.18160        0.92210       -2.65730
  C        6.85690        1.11720       -1.28420
  C        6.41190        2.34790       -0.48330
  C        6.52750        3.66420       -1.27570
  O        7.59610        3.56560       -2.22150
  C        6.85630        4.82100       -0.33420
  O        8.57480        1.59700       -6.24990
  C        6.03250        1.96600       -7.35210
  C        4.04400        0.06450       -1.37680
  O        5.29980        4.02280       -1.93310
  O        4.78240        2.86260       -2.66530
  H        6.79250        4.16120       -3.96910
  H        6.25880        3.56490       -6.00210
  H        4.41870        2.57140       -5.00060
  H        5.77410       -0.13660       -5.23900
  H        4.27160        0.42950       -5.96090
  H        3.72040       -1.00410       -4.09000
  H        3.23730        0.64390       -3.72750
  H        5.39910       -1.06760       -2.54300
  H        6.93630        0.39730       -3.26340
  H        7.93980        1.20440       -1.45300
  H        6.75600        0.21610       -0.66820
  H        7.06760        2.38980        0.39630
  H        5.39270        2.22010       -0.10390
  H        6.93200        5.76030       -0.89480
  H        6.07240        4.95550        0.41870
  H        7.81740        4.66930        0.16840
  H        6.68590        2.46110       -8.07960
  H        6.20570        0.88930       -7.45050
  H        4.99690        2.18210       -7.63430
  H        3.58770        1.05580       -1.30650
  H        3.23020       -0.66700       -1.44170
  H        4.57350       -0.13880       -0.44210
end
BASIS "ao basis" PRINT
* library 6-31G*
END
scf
 direct
end
dft
xc b3lyp
end
property
 efieldgrad
end
task dft property
