# Supplementary material for: Reference-free NOE NMR analysis
Source: Chem Sci. 2020 Aug 31;11(36):9930–6. doi: 10.1039/d0sc02970j (PMC8162118; doi:10.1039/d0sc02970j)
Supplement: SC-011-D0SC02970J-s002 [file SC-011-D0SC02970J-s002.piz › artemisinin_structures/artemisin_SSSSRSS/artemisin_SSSSRSS_b36311.out]

 argument  1 = artemisin_SSRSSSS/artemisin_SSRSSSS_b36311.nw
  Warning: test file already existed: ./molecule.dir_check_s.5
                                         
                                         


              Northwest Computational Chemistry Package (NWChem) 6.6
              ------------------------------------------------------


                    Environmental Molecular Sciences Laboratory
                       Pacific Northwest National Laboratory
                                Richland, WA 99352

                              Copyright (c) 1994-2015
                       Pacific Northwest National Laboratory
                            Battelle Memorial Institute

             NWChem is an open-source computational chemistry package
                        distributed under the terms of the
                      Educational Community License (ECL) 2.0
             A copy of the license is included with this distribution
                              in the LICENSE.TXT file

                                  ACKNOWLEDGMENT
                                  --------------

            This software and its documentation were developed at the
            EMSL at Pacific Northwest National Laboratory, a multiprogram
            national laboratory, operated for the U.S. Department of Energy
            by Battelle under Contract Number DE-AC05-76RL01830. Support
            for this work was provided by the Department of Energy Office
            of Biological and Environmental Research, Office of Basic
            Energy Sciences, and the Office of Advanced Scientific Computing.


           Job information
           ---------------

    hostname        = nmrserver1
    program         = /home/software/NWChem/bin/nwchem
    date            = Sun Jul 23 19:51:18 2017

    compiled        = Mon_Dec_26_22:57:25_2016
    source          = /home/software/src/nwchem-6.6
    nwchem branch   = 6.6
    nwchem revision = 27746
    ga revision     = 10594
    input           = artemisin_SSRSSSS/artemisin_SSRSSSS_b36311.nw
    prefix          = molecule.
    data base       = ./molecule.db
    status          = startup
    nproc           =        6
    time left       =     -1s


           Memory information
           ------------------

    heap     =   13107200 doubles =    100.0 Mbytes
    stack    =   13107197 doubles =    100.0 Mbytes
    global   =   26214400 doubles =    200.0 Mbytes (distinct from heap & stack)
    total    =   52428797 doubles =    400.0 Mbytes
    verify   = yes
    hardfail = no 


           Directory information
           ---------------------

  0 permanent = .
  0 scratch   = .


                                NWChem Input Module
                                -------------------


                                     molecule
                                     --------

 Scaling coordinates for geometry "geometry" by  1.889725989
 (inverse scale =  0.529177249)

 C1  symmetry detected

          ------
          auto-z
          ------


                             Geometry "geometry" -> ""
                             -------------------------

 Output coordinates in angstroms (scale by  1.889725989 to convert to a.u.)

  No.       Tag          Charge          X              Y              Z
 ---- ---------------- ---------- -------------- -------------- --------------
    1 C                    6.0000     1.45432317     0.01428806    -0.10956574
    2 O                    8.0000     1.83772783    -0.99643165     0.83163445
    3 C                    6.0000     1.43020308    -2.26626952     0.57222833
    4 C                    6.0000     0.70246200    -2.44529938    -0.75187790
    5 C                    6.0000    -0.46910814    -1.43631087    -0.87878611
    6 C                    6.0000    -0.08143821    -0.02116053    -0.33261555
    7 C                    6.0000    -1.78623463    -1.96564161    -0.27715530
    8 C                    6.0000    -2.83715988    -0.86912355    -0.21873966
    9 C                    6.0000    -2.43720160     0.26516583     0.73913946
   10 C                    6.0000    -0.89078363     0.33692875     0.95313352
   11 C                    6.0000    -0.44690066     1.64334244     1.64287903
   12 C                    6.0000     0.02769425     2.76823877     0.71365557
   13 C                    6.0000     1.13917525     2.32699556    -0.25784905
   14 O                    8.0000     1.91966466     1.28888724     0.34159483
   15 C                    6.0000     2.07966449     3.49426412    -0.55056399
   16 O                    8.0000     1.66956975    -3.18105050     1.35073075
   17 C                    6.0000     0.30443350    -3.90477105    -0.97884575
   18 C                    6.0000    -3.13147251     1.55821503     0.29566494
   19 O                    8.0000     0.62326874     1.90263230    -1.53133729
   20 O                    8.0000    -0.47479853     0.95411846    -1.32049753
   21 H                    1.0000     1.99470280    -0.16587870    -1.04860063
   22 H                    1.0000     1.44081003    -2.22262257    -1.53491928
   23 H                    1.0000    -0.65801339    -1.33286480    -1.95833851
   24 H                    1.0000    -1.62207910    -2.37707940     0.72632179
   25 H                    1.0000    -2.17256244    -2.78469793    -0.89538420
   26 H                    1.0000    -3.79626609    -1.29295374     0.10340653
   27 H                    1.0000    -2.99889103    -0.48098012    -1.23285232
   28 H                    1.0000    -2.86324086     0.01915387     1.72300911
   29 H                    1.0000    -0.67120142    -0.45172654     1.68944244
   30 H                    1.0000     0.38410266     1.39888114     2.31996235
   31 H                    1.0000    -1.23152575     2.01830096     2.31025268
   32 H                    1.0000     0.40714376     3.56269348     1.36959309
   33 H                    1.0000    -0.81305774     3.19907411     0.15997440
   34 H                    1.0000     2.86753796     3.18471799    -1.24750296
   35 H                    1.0000     1.54443694     4.32839356    -1.01661916
   36 H                    1.0000     2.57690288     3.84749706     0.35900367
   37 H                    1.0000     1.19503582    -4.54276279    -1.01210045
   38 H                    1.0000    -0.33137408    -4.28830878    -0.17410280
   39 H                    1.0000    -0.22447098    -4.02238134    -1.93028219
   40 H                    1.0000    -2.74899018     1.92029850    -0.66268275
   41 H                    1.0000    -4.20786793     1.38897288     0.17606269
   42 H                    1.0000    -3.02053029     2.35585393     1.03514397

      Atomic Mass 
      ----------- 

      C                 12.000000
      O                 15.994910
      H                  1.007825


 Effective nuclear repulsion energy (a.u.)    1856.1371131381

            Nuclear Dipole moment (a.u.) 
            ----------------------------
        X                 Y               Z
 ---------------- ---------------- ----------------
    -0.0000000000     0.0000000000    -0.0000000000


                                Z-matrix (autoz)
                                -------- 

 Units are Angstrom for bonds and degrees for angles

      Type          Name      I     J     K     L     M      Value
      ----------- --------  ----- ----- ----- ----- ----- ----------
    1 Stretch                  1     2                       1.43332
    2 Stretch                  1     6                       1.55228
    3 Stretch                  1    14                       1.42993
    4 Stretch                  1    21                       1.09830
    5 Stretch                  2     3                       1.35862
    6 Stretch                  3     4                       1.52148
    7 Stretch                  3    16                       1.22482
    8 Stretch                  4     5                       1.55137
    9 Stretch                  4    17                       1.52971
   10 Stretch                  4    22                       1.09904
   11 Stretch                  5     6                       1.56564
   12 Stretch                  5     7                       1.54174
   13 Stretch                  5    23                       1.10083
   14 Stretch                  6    10                       1.56090
   15 Stretch                  6    20                       1.44285
   16 Stretch                  7     8                       1.51994
   17 Stretch                  7    24                       1.09690
   18 Stretch                  7    25                       1.09650
   19 Stretch                  8     9                       1.53757
   20 Stretch                  8    26                       1.09695
   21 Stretch                  8    27                       1.09783
   22 Stretch                  9    10                       1.56280
   23 Stretch                  9    18                       1.53319
   24 Stretch                  9    28                       1.10001
   25 Stretch                 10    11                       1.54256
   26 Stretch                 10    29                       1.10107
   27 Stretch                 11    12                       1.53430
   28 Stretch                 11    30                       1.09944
   29 Stretch                 11    31                       1.09618
   30 Stretch                 12    13                       1.54075
   31 Stretch                 12    32                       1.09790
   32 Stretch                 12    33                       1.09501
   33 Stretch                 13    14                       1.43044
   34 Stretch                 13    15                       1.52732
   35 Stretch                 13    19                       1.43806
   36 Stretch                 15    34                       1.09649
   37 Stretch                 15    35                       1.09519
   38 Stretch                 15    36                       1.09514
   39 Stretch                 17    37                       1.09604
   40 Stretch                 17    38                       1.09497
   41 Stretch                 17    39                       1.09490
   42 Stretch                 18    40                       1.09354
   43 Stretch                 18    41                       1.09616
   44 Stretch                 18    42                       1.09333
   45 Stretch                 19    20                       1.46625
   46 Bend                     1     2     3               116.96615
   47 Bend                     1     6     5               108.40571
   48 Bend                     1     6    10               112.91671
   49 Bend                     1     6    20               110.65087
   50 Bend                     1    14    13               109.70084
   51 Bend                     2     1     6               110.05367
   52 Bend                     2     1    14               109.53155
   53 Bend                     2     1    21               108.30945
   54 Bend                     2     3     4               114.81017
   55 Bend                     2     3    16               121.20379
   56 Bend                     3     4     5               110.84707
   57 Bend                     3     4    17               111.45970
   58 Bend                     3     4    22               105.95450
   59 Bend                     4     3    16               123.96892
   60 Bend                     4     5     6               111.86006
   61 Bend                     4     5     7               112.95085
   62 Bend                     4     5    23               105.71979
   63 Bend                     4    17    37               110.39159
   64 Bend                     4    17    38               112.10042
   65 Bend                     4    17    39               110.92280
   66 Bend                     5     4    17               114.32355
   67 Bend                     5     4    22               108.49869
   68 Bend                     5     6    10               111.48909
   69 Bend                     5     6    20               107.73498
   70 Bend                     5     7     8               110.97755
   71 Bend                     5     7    24               110.97260
   72 Bend                     5     7    25               109.72097
   73 Bend                     6     1    14               112.80896
   74 Bend                     6     1    21               111.11118
   75 Bend                     6     5     7               112.68949
   76 Bend                     6     5    23               107.43705
   77 Bend                     6    10     9               112.93885
   78 Bend                     6    10    11               114.41905
   79 Bend                     6    10    29               106.44636
   80 Bend                     6    20    19               109.36276
   81 Bend                     7     5    23               105.56595
   82 Bend                     7     8     9               112.10423
   83 Bend                     7     8    26               109.69977
   84 Bend                     7     8    27               108.74884
   85 Bend                     8     7    24               109.81074
   86 Bend                     8     7    25               108.47825
   87 Bend                     8     9    10               112.12184
   88 Bend                     8     9    18               108.91600
   89 Bend                     8     9    28               106.94617
   90 Bend                     9     8    26               109.23939
   91 Bend                     9     8    27               110.66929
   92 Bend                     9    10    11               112.63485
   93 Bend                     9    10    29               104.83368
   94 Bend                     9    18    40               111.98465
   95 Bend                     9    18    41               110.24346
   96 Bend                     9    18    42               111.94394
   97 Bend                    10     6    20               105.51866
   98 Bend                    10     9    18               116.67706
   99 Bend                    10     9    28               105.72619
  100 Bend                    10    11    12               116.04844
  101 Bend                    10    11    30               107.73154
  102 Bend                    10    11    31               110.85169
  103 Bend                    11    10    29               104.49006
  104 Bend                    11    12    13               113.26926
  105 Bend                    11    12    32               105.99770
  106 Bend                    11    12    33               110.92828
  107 Bend                    12    11    30               107.58948
  108 Bend                    12    11    31               109.83668
  109 Bend                    12    13    14               109.70699
  110 Bend                    12    13    15               110.25442
  111 Bend                    12    13    19               112.58734
  112 Bend                    13    12    32               109.54949
  113 Bend                    13    12    33               110.34897
  114 Bend                    13    15    34               110.39694
  115 Bend                    13    15    35               111.26629
  116 Bend                    13    15    36               111.52572
  117 Bend                    13    19    20               109.40384
  118 Bend                    14     1    21               104.82495
  119 Bend                    14    13    15               107.39578
  120 Bend                    14    13    19               110.65206
  121 Bend                    15    13    19               106.06449
  122 Bend                    17     4    22               105.21247
  123 Bend                    18     9    28               105.77996
  124 Bend                    24     7    25               106.75881
  125 Bend                    26     8    27               106.20509
  126 Bend                    30    11    31               104.01273
  127 Bend                    32    12    33               106.42428
  128 Bend                    34    15    35               107.19876
  129 Bend                    34    15    36               107.02053
  130 Bend                    35    15    36               109.24872
  131 Bend                    37    17    38               106.87190
  132 Bend                    37    17    39               107.67557
  133 Bend                    38    17    39               108.69469
  134 Bend                    40    18    41               107.39509
  135 Bend                    40    18    42               108.40222
  136 Bend                    41    18    42               106.62332
  137 Torsion                  1     2     3     4           4.31457
  138 Torsion                  1     2     3    16        -177.13300
  139 Torsion                  1     6     5     4          11.92446
  140 Torsion                  1     6     5     7         140.46949
  141 Torsion                  1     6     5    23        -103.66971
  142 Torsion                  1     6    10     9        -178.50377
  143 Torsion                  1     6    10    11          50.87098
  144 Torsion                  1     6    10    29         -63.99777
  145 Torsion                  1     6    20    19         -15.19254
  146 Torsion                  1    14    13    12          96.85433
  147 Torsion                  1    14    13    15        -143.30610
  148 Torsion                  1    14    13    19         -27.96646
  149 Torsion                  2     1     6     5         -59.65202
  150 Torsion                  2     1     6    10          64.39254
  151 Torsion                  2     1     6    20        -177.58882
  152 Torsion                  2     1    14    13        -157.57249
  153 Torsion                  2     3     4     5         -52.61277
  154 Torsion                  2     3     4    17         178.83214
  155 Torsion                  2     3     4    22          64.90204
  156 Torsion                  3     2     1     6          53.24191
  157 Torsion                  3     2     1    14         177.80872
  158 Torsion                  3     2     1    21         -68.40353
  159 Torsion                  3     4     5     6          40.36121
  160 Torsion                  3     4     5     7         -88.04545
  161 Torsion                  3     4     5    23         156.99826
  162 Torsion                  3     4    17    37         -61.12706
  163 Torsion                  3     4    17    38          57.89447
  164 Torsion                  3     4    17    39         179.60384
  165 Torsion                  4     5     6    10        -112.96893
  166 Torsion                  4     5     6    20         131.70340
  167 Torsion                  4     5     7     8         170.74563
  168 Torsion                  4     5     7    24          48.35472
  169 Torsion                  4     5     7    25         -69.38442
  170 Torsion                  5     4     3    16         128.88017
  171 Torsion                  5     4    17    37         172.19490
  172 Torsion                  5     4    17    38         -68.78357
  173 Torsion                  5     4    17    39          52.92580
  174 Torsion                  5     6     1    14         177.69106
  175 Torsion                  5     6     1    21          60.30966
  176 Torsion                  5     6    10     9         -56.17030
  177 Torsion                  5     6    10    11         173.20445
  178 Torsion                  5     6    10    29          58.33570
  179 Torsion                  5     6    20    19        -133.53849
  180 Torsion                  5     7     8     9         -64.88938
  181 Torsion                  5     7     8    26         173.56448
  182 Torsion                  5     7     8    27          57.80661
  183 Torsion                  6     1    14    13         -34.62404
  184 Torsion                  6     5     4    17         167.35570
  185 Torsion                  6     5     4    22         -75.58714
  186 Torsion                  6     5     7     8          42.77087
  187 Torsion                  6     5     7    24         -79.62004
  188 Torsion                  6     5     7    25         162.64082
  189 Torsion                  6    10     9     8          35.52838
  190 Torsion                  6    10     9    18         -91.04677
  191 Torsion                  6    10     9    28         151.71737
  192 Torsion                  6    10    11    12          34.69472
  193 Torsion                  6    10    11    30         -85.93073
  194 Torsion                  6    10    11    31         160.87676
  195 Torsion                  6    20    19    13         -46.29771
  196 Torsion                  7     5     4    17          38.94904
  197 Torsion                  7     5     4    22         156.00620
  198 Torsion                  7     5     6    10          15.57610
  199 Torsion                  7     5     6    20         -99.75157
  200 Torsion                  7     8     9    10          23.43600
  201 Torsion                  7     8     9    18         154.09899
  202 Torsion                  7     8     9    28         -92.01392
  203 Torsion                  8     7     5    23         -74.20571
  204 Torsion                  8     9    10    11         167.04505
  205 Torsion                  8     9    10    29         -79.94629
  206 Torsion                  8     9    18    40         -67.75537
  207 Torsion                  8     9    18    41          51.75060
  208 Torsion                  8     9    18    42         170.26047
  209 Torsion                  9     8     7    24          58.17360
  210 Torsion                  9     8     7    25         174.50243
  211 Torsion                  9    10     6    20          60.51409
  212 Torsion                  9    10    11    12         -96.07901
  213 Torsion                  9    10    11    30         143.29554
  214 Torsion                  9    10    11    31          30.10304
  215 Torsion                 10     6     1    14         -58.26438
  216 Torsion                 10     6     1    21        -175.64577
  217 Torsion                 10     6     5    23         131.43690
  218 Torsion                 10     6    20    19         107.25504
  219 Torsion                 10     9     8    26         145.24588
  220 Torsion                 10     9     8    27         -98.16528
  221 Torsion                 10     9    18    40          60.39160
  222 Torsion                 10     9    18    41         179.89758
  223 Torsion                 10     9    18    42         -61.59255
  224 Torsion                 10    11    12    13         -53.54804
  225 Torsion                 10    11    12    32        -173.69472
  226 Torsion                 10    11    12    33          71.18262
  227 Torsion                 11    10     6    20         -70.11116
  228 Torsion                 11    10     9    18          40.46990
  229 Torsion                 11    10     9    28         -76.76596
  230 Torsion                 11    12    13    14         -29.82335
  231 Torsion                 11    12    13    15        -147.90158
  232 Torsion                 11    12    13    19          93.87119
  233 Torsion                 12    11    10    29         150.70170
  234 Torsion                 12    13    15    34        -179.59365
  235 Torsion                 12    13    15    35         -60.69647
  236 Torsion                 12    13    15    36          61.56587
  237 Torsion                 12    13    19    20         -48.83165
  238 Torsion                 13    12    11    30          67.15368
  239 Torsion                 13    12    11    31         179.76011
  240 Torsion                 13    14     1    21          86.40662
  241 Torsion                 14     1     6    20          59.75425
  242 Torsion                 14    13    12    32          88.27939
  243 Torsion                 14    13    12    33        -154.86694
  244 Torsion                 14    13    15    34          60.91623
  245 Torsion                 14    13    15    35         179.81341
  246 Torsion                 14    13    15    36         -57.92426
  247 Torsion                 14    13    19    20          74.33675
  248 Torsion                 15    13    12    32         -29.79884
  249 Torsion                 15    13    12    33          87.05483
  250 Torsion                 15    13    19    20        -169.49412
  251 Torsion                 16     3     4    17           0.32508
  252 Torsion                 16     3     4    22        -113.60502
  253 Torsion                 17     4     5    23         -76.00725
  254 Torsion                 18     9     8    26         -84.09113
  255 Torsion                 18     9     8    27          32.49770
  256 Torsion                 18     9    10    29         153.47856
  257 Torsion                 19    13    12    32        -148.02607
  258 Torsion                 19    13    12    33         -31.17240
  259 Torsion                 19    13    15    34         -57.43235
  260 Torsion                 19    13    15    35          61.46483
  261 Torsion                 19    13    15    36        -176.27284
  262 Torsion                 20     6     1    21         -57.62714
  263 Torsion                 20     6     5    23          16.10923
  264 Torsion                 20     6    10    29         175.02009
  265 Torsion                 22     4     5    23          41.04991
  266 Torsion                 22     4    17    37          53.26437
  267 Torsion                 22     4    17    38         172.28589
  268 Torsion                 22     4    17    39         -66.00474
  269 Torsion                 23     5     7    24         163.40338
  270 Torsion                 23     5     7    25          45.66425
  271 Torsion                 24     7     8    26         -63.37254
  272 Torsion                 24     7     8    27        -179.13041
  273 Torsion                 25     7     8    26          52.95630
  274 Torsion                 25     7     8    27         -62.80157
  275 Torsion                 26     8     9    28          29.79596
  276 Torsion                 27     8     9    28         146.38480
  277 Torsion                 28     9    10    29          36.24270
  278 Torsion                 28     9    18    40         177.59798
  279 Torsion                 28     9    18    41         -62.89605
  280 Torsion                 28     9    18    42          55.61383
  281 Torsion                 29    10    11    30          30.07626
  282 Torsion                 29    10    11    31         -83.11625
  283 Torsion                 30    11    12    32         -52.99299
  284 Torsion                 30    11    12    33        -168.11565
  285 Torsion                 31    11    12    32          59.61344
  286 Torsion                 31    11    12    33         -55.50922


            XYZ format geometry
            -------------------
    42
 geometry
 C                     1.45432317     0.01428806    -0.10956574
 O                     1.83772783    -0.99643165     0.83163445
 C                     1.43020308    -2.26626952     0.57222833
 C                     0.70246200    -2.44529938    -0.75187790
 C                    -0.46910814    -1.43631087    -0.87878611
 C                    -0.08143821    -0.02116053    -0.33261555
 C                    -1.78623463    -1.96564161    -0.27715530
 C                    -2.83715988    -0.86912355    -0.21873966
 C                    -2.43720160     0.26516583     0.73913946
 C                    -0.89078363     0.33692875     0.95313352
 C                    -0.44690066     1.64334244     1.64287903
 C                     0.02769425     2.76823877     0.71365557
 C                     1.13917525     2.32699556    -0.25784905
 O                     1.91966466     1.28888724     0.34159483
 C                     2.07966449     3.49426412    -0.55056399
 O                     1.66956975    -3.18105050     1.35073075
 C                     0.30443350    -3.90477105    -0.97884575
 C                    -3.13147251     1.55821503     0.29566494
 O                     0.62326874     1.90263230    -1.53133729
 O                    -0.47479853     0.95411846    -1.32049753
 H                     1.99470280    -0.16587870    -1.04860063
 H                     1.44081003    -2.22262257    -1.53491928
 H                    -0.65801339    -1.33286480    -1.95833851
 H                    -1.62207910    -2.37707940     0.72632179
 H                    -2.17256244    -2.78469793    -0.89538420
 H                    -3.79626609    -1.29295374     0.10340653
 H                    -2.99889103    -0.48098012    -1.23285232
 H                    -2.86324086     0.01915387     1.72300911
 H                    -0.67120142    -0.45172654     1.68944244
 H                     0.38410266     1.39888114     2.31996235
 H                    -1.23152575     2.01830096     2.31025268
 H                     0.40714376     3.56269348     1.36959309
 H                    -0.81305774     3.19907411     0.15997440
 H                     2.86753796     3.18471799    -1.24750296
 H                     1.54443694     4.32839356    -1.01661916
 H                     2.57690288     3.84749706     0.35900367
 H                     1.19503582    -4.54276279    -1.01210045
 H                    -0.33137408    -4.28830878    -0.17410280
 H                    -0.22447098    -4.02238134    -1.93028219
 H                    -2.74899018     1.92029850    -0.66268275
 H                    -4.20786793     1.38897288     0.17606269
 H                    -3.02053029     2.35585393     1.03514397

 ==============================================================================
                                internuclear distances
 ------------------------------------------------------------------------------
       center one      |      center two      | atomic units |  angstroms
 ------------------------------------------------------------------------------
    2 O                |   1 C                |     2.70859  |     1.43332
    3 C                |   2 O                |     2.56742  |     1.35862
    4 C                |   3 C                |     2.87519  |     1.52148
    5 C                |   4 C                |     2.93166  |     1.55137
    6 C                |   1 C                |     2.93338  |     1.55228
    6 C                |   5 C                |     2.95864  |     1.56564
    7 C                |   5 C                |     2.91347  |     1.54174
    8 C                |   7 C                |     2.87226  |     1.51994
    9 C                |   8 C                |     2.90558  |     1.53757
   10 C                |   6 C                |     2.94968  |     1.56090
   10 C                |   9 C                |     2.95327  |     1.56280
   11 C                |  10 C                |     2.91502  |     1.54256
   12 C                |  11 C                |     2.89941  |     1.53430
   13 C                |  12 C                |     2.91159  |     1.54075
   14 O                |   1 C                |     2.70217  |     1.42993
   14 O                |  13 C                |     2.70314  |     1.43044
   15 C                |  13 C                |     2.88622  |     1.52732
   16 O                |   3 C                |     2.31458  |     1.22482
   17 C                |   4 C                |     2.89072  |     1.52971
   18 C                |   9 C                |     2.89730  |     1.53319
   19 O                |  13 C                |     2.71754  |     1.43806
   20 O                |   6 C                |     2.72659  |     1.44285
   21 H                |   1 C                |     2.07548  |     1.09830
   22 H                |   4 C                |     2.07689  |     1.09904
   23 H                |   5 C                |     2.08026  |     1.10083
   24 H                |   7 C                |     2.07284  |     1.09690
   25 H                |   7 C                |     2.07208  |     1.09650
   26 H                |   8 C                |     2.07293  |     1.09695
   27 H                |   8 C                |     2.07460  |     1.09783
   28 H                |   9 C                |     2.07873  |     1.10001
   29 H                |  10 C                |     2.08071  |     1.10107
   30 H                |  11 C                |     2.07764  |     1.09944
   31 H                |  11 C                |     2.07149  |     1.09618
   32 H                |  12 C                |     2.07474  |     1.09790
   33 H                |  12 C                |     2.06927  |     1.09501
   34 H                |  15 C                |     2.07206  |     1.09649
   35 H                |  15 C                |     2.06961  |     1.09519
   36 H                |  15 C                |     2.06952  |     1.09514
   37 H                |  17 C                |     2.07122  |     1.09604
   38 H                |  17 C                |     2.06920  |     1.09497
   39 H                |  17 C                |     2.06906  |     1.09490
   40 H                |  18 C                |     2.06649  |     1.09354
   41 H                |  18 C                |     2.07145  |     1.09616
   42 H                |  18 C                |     2.06609  |     1.09333
 ------------------------------------------------------------------------------
                         number of included internuclear distances:         44
 ==============================================================================


 ==============================================================================
                                 internuclear angles
 ------------------------------------------------------------------------------
        center 1       |       center 2       |       center 3       |  degrees
 ------------------------------------------------------------------------------
    2 O                |   1 C                |   6 C                |   110.05
    2 O                |   1 C                |  14 O                |   109.53
    2 O                |   1 C                |  21 H                |   108.31
    6 C                |   1 C                |  14 O                |   112.81
    6 C                |   1 C                |  21 H                |   111.11
   14 O                |   1 C                |  21 H                |   104.82
    1 C                |   2 O                |   3 C                |   116.97
    2 O                |   3 C                |   4 C                |   114.81
    2 O                |   3 C                |  16 O                |   121.20
    4 C                |   3 C                |  16 O                |   123.97
    3 C                |   4 C                |   5 C                |   110.85
    3 C                |   4 C                |  17 C                |   111.46
    3 C                |   4 C                |  22 H                |   105.95
    5 C                |   4 C                |  17 C                |   114.32
    5 C                |   4 C                |  22 H                |   108.50
   17 C                |   4 C                |  22 H                |   105.21
    4 C                |   5 C                |   6 C                |   111.86
    4 C                |   5 C                |   7 C                |   112.95
    4 C                |   5 C                |  23 H                |   105.72
    6 C                |   5 C                |   7 C                |   112.69
    6 C                |   5 C                |  23 H                |   107.44
    7 C                |   5 C                |  23 H                |   105.57
    1 C                |   6 C                |   5 C                |   108.41
    1 C                |   6 C                |  10 C                |   112.92
    1 C                |   6 C                |  20 O                |   110.65
    5 C                |   6 C                |  10 C                |   111.49
    5 C                |   6 C                |  20 O                |   107.73
   10 C                |   6 C                |  20 O                |   105.52
    5 C                |   7 C                |   8 C                |   110.98
    5 C                |   7 C                |  24 H                |   110.97
    5 C                |   7 C                |  25 H                |   109.72
    8 C                |   7 C                |  24 H                |   109.81
    8 C                |   7 C                |  25 H                |   108.48
   24 H                |   7 C                |  25 H                |   106.76
    7 C                |   8 C                |   9 C                |   112.10
    7 C                |   8 C                |  26 H                |   109.70
    7 C                |   8 C                |  27 H                |   108.75
    9 C                |   8 C                |  26 H                |   109.24
    9 C                |   8 C                |  27 H                |   110.67
   26 H                |   8 C                |  27 H                |   106.21
    8 C                |   9 C                |  10 C                |   112.12
    8 C                |   9 C                |  18 C                |   108.92
    8 C                |   9 C                |  28 H                |   106.95
   10 C                |   9 C                |  18 C                |   116.68
   10 C                |   9 C                |  28 H                |   105.73
   18 C                |   9 C                |  28 H                |   105.78
    6 C                |  10 C                |   9 C                |   112.94
    6 C                |  10 C                |  11 C                |   114.42
    6 C                |  10 C                |  29 H                |   106.45
    9 C                |  10 C                |  11 C                |   112.63
    9 C                |  10 C                |  29 H                |   104.83
   11 C                |  10 C                |  29 H                |   104.49
   10 C                |  11 C                |  12 C                |   116.05
   10 C                |  11 C                |  30 H                |   107.73
   10 C                |  11 C                |  31 H                |   110.85
   12 C                |  11 C                |  30 H                |   107.59
   12 C                |  11 C                |  31 H                |   109.84
   30 H                |  11 C                |  31 H                |   104.01
   11 C                |  12 C                |  13 C                |   113.27
   11 C                |  12 C                |  32 H                |   106.00
   11 C                |  12 C                |  33 H                |   110.93
   13 C                |  12 C                |  32 H                |   109.55
   13 C                |  12 C                |  33 H                |   110.35
   32 H                |  12 C                |  33 H                |   106.42
   12 C                |  13 C                |  14 O                |   109.71
   12 C                |  13 C                |  15 C                |   110.25
   12 C                |  13 C                |  19 O                |   112.59
   14 O                |  13 C                |  15 C                |   107.40
   14 O                |  13 C                |  19 O                |   110.65
   15 C                |  13 C                |  19 O                |   106.06
    1 C                |  14 O                |  13 C                |   109.70
   13 C                |  15 C                |  34 H                |   110.40
   13 C                |  15 C                |  35 H                |   111.27
   13 C                |  15 C                |  36 H                |   111.53
   34 H                |  15 C                |  35 H                |   107.20
   34 H                |  15 C                |  36 H                |   107.02
   35 H                |  15 C                |  36 H                |   109.25
    4 C                |  17 C                |  37 H                |   110.39
    4 C                |  17 C                |  38 H                |   112.10
    4 C                |  17 C                |  39 H                |   110.92
   37 H                |  17 C                |  38 H                |   106.87
   37 H                |  17 C                |  39 H                |   107.68
   38 H                |  17 C                |  39 H                |   108.69
    9 C                |  18 C                |  40 H                |   111.98
    9 C                |  18 C                |  41 H                |   110.24
    9 C                |  18 C                |  42 H                |   111.94
   40 H                |  18 C                |  41 H                |   107.40
   40 H                |  18 C                |  42 H                |   108.40
   41 H                |  18 C                |  42 H                |   106.62
 ------------------------------------------------------------------------------
                            number of included internuclear angles:         89
 ==============================================================================


 Summary of "ao basis" -> "" (cartesian)
 ------------------------------------------------------------------------------
       Tag                 Description            Shells   Functions and Types
 ---------------- ------------------------------  ------  ---------------------
 *                           6-31G*                   on all atoms 


                              NWChem Property Module
                              ----------------------


                                     molecule

  itol2e modified to match energy
  convergence criterion.

                                 NWChem DFT Module
                                 -----------------


                                     molecule


                      Basis "ao basis" -> "ao basis" (cartesian)
                      -----
  C (Carbon)
  ----------
            Exponent  Coefficients 
       -------------- ---------------------------------------------------------
  1 S  3.04752490E+03  0.001835
  1 S  4.57369510E+02  0.014037
  1 S  1.03948690E+02  0.068843
  1 S  2.92101550E+01  0.232184
  1 S  9.28666300E+00  0.467941
  1 S  3.16392700E+00  0.362312

  2 S  7.86827240E+00 -0.119332
  2 S  1.88128850E+00 -0.160854
  2 S  5.44249300E-01  1.143456

  3 P  7.86827240E+00  0.068999
  3 P  1.88128850E+00  0.316424
  3 P  5.44249300E-01  0.744308

  4 S  1.68714400E-01  1.000000

  5 P  1.68714400E-01  1.000000

  6 D  8.00000000E-01  1.000000

  O (Oxygen)
  ----------
            Exponent  Coefficients 
       -------------- ---------------------------------------------------------
  1 S  5.48467170E+03  0.001831
  1 S  8.25234950E+02  0.013950
  1 S  1.88046960E+02  0.068445
  1 S  5.29645000E+01  0.232714
  1 S  1.68975700E+01  0.470193
  1 S  5.79963530E+00  0.358521

  2 S  1.55396160E+01 -0.110778
  2 S  3.59993360E+00 -0.148026
  2 S  1.01376180E+00  1.130767

  3 P  1.55396160E+01  0.070874
  3 P  3.59993360E+00  0.339753
  3 P  1.01376180E+00  0.727159

  4 S  2.70005800E-01  1.000000

  5 P  2.70005800E-01  1.000000

  6 D  8.00000000E-01  1.000000

  H (Hydrogen)
  ------------
            Exponent  Coefficients 
       -------------- ---------------------------------------------------------
  1 S  1.87311370E+01  0.033495
  1 S  2.82539370E+00  0.234727
  1 S  6.40121700E-01  0.813757

  2 S  1.61277800E-01  1.000000


 Summary of "ao basis" -> "ao basis" (cartesian)
 ------------------------------------------------------------------------------
       Tag                 Description            Shells   Functions and Types
 ---------------- ------------------------------  ------  ---------------------
 C                           6-31G*                  6       15   3s2p1d
 O                           6-31G*                  6       15   3s2p1d
 H                           6-31G*                  2        2   2s


 Summary of "ao basis" -> "ao basis" (cartesian)
 ------------------------------------------------------------------------------
       Tag                 Description            Shells   Functions and Types
 ---------------- ------------------------------  ------  ---------------------
 C                           6-31G*                  6       15   3s2p1d
 O                           6-31G*                  6       15   3s2p1d
 H                           6-31G*                  2        2   2s


  Caching 1-el integrals 
  itol2e modified to match energy
  convergence criterion.

            General Information
            -------------------
          SCF calculation type: DFT
          Wavefunction type:  closed shell.
          No. of atoms     :    42
          No. of electrons :   152
           Alpha electrons :    76
            Beta electrons :    76
          Charge           :     0
          Spin multiplicity:     1
          Use of symmetry is: off; symmetry adaption is: off
          Maximum number of iterations:  30
          AO basis - number of functions:   344
                     number of shells:   164
          Convergence on energy requested: 1.00D-07
          Convergence on density requested: 1.00D-05
          Convergence on gradient requested: 5.00D-04

              XC Information
              --------------
                         B3LYP Method XC Potential
                     Hartree-Fock (Exact) Exchange  0.200          
                        Slater Exchange Functional  0.800 local    
                    Becke 1988 Exchange Functional  0.720 non-local
              Lee-Yang-Parr Correlation Functional  0.810          
                  VWN I RPA Correlation Functional  0.190 local    

             Grid Information
             ----------------
          Grid used for XC integration:  fine      
          Radial quadrature: Mura-Knowles        
          Angular quadrature: Lebedev. 
          Tag              B.-S. Rad. Rad. Pts. Rad. Cut. Ang. Pts.
          ---              ---------- --------- --------- ---------
          C                   0.70       70          15.0       590
          O                   0.60       70          14.0       590
          H                   0.35       60          14.0       590
          Grid pruning is: on 
          Number of quadrature shells:  2720
          Spatial weights used:  Erf1

          Convergence Information
          -----------------------
          Convergence aids based upon iterative change in 
          total energy or number of iterations. 
          Levelshifting, if invoked, occurs when the 
          HOMO/LUMO gap drops below (HL_TOL): 1.00D-02
          DIIS, if invoked, will attempt to extrapolate 
          using up to (NFOCK): 10 stored Fock matrices.

                    Damping( 0%)  Levelshifting(0.5)       DIIS
                  --------------- ------------------- ---------------
          dE  on:    start            ASAP                start   
          dE off:    2 iters         30 iters            30 iters 


      Screening Tolerance Information
      -------------------------------
          Density screening/tol_rho: 1.00D-11
          AO Gaussian exp screening on grid/accAOfunc:  16
          CD Gaussian exp screening on grid/accCDfunc:  20
          XC Gaussian exp screening on grid/accXCfunc:  20
          Schwarz screening/accCoul: 1.00D-08


      Superposition of Atomic Density Guess
      -------------------------------------

 Sum of atomic energies:        -949.63668925

      Non-variational initial energy
      ------------------------------

 Total energy =    -962.313681
 1-e energy   =   -4986.432406
 2-e energy   =    2167.981612
 HOMO         =      -0.260326
 LUMO         =      -0.002434

   Time after variat. SCF:      7.2
   Time prior to 1st pass:      7.2

 Grid_pts file          = ./molecule.gridpts.0
 Record size in doubles =  12289        No. of grid_pts per rec  =   3070
 Max. records in memory =     97        Max. recs in file   =     21248

 Grid integrated density:     152.000094966148
 Requested integration accuracy:   0.10E-06

           Memory utilization after 1st SCF pass: 
           Heap Space remaining (MW):       11.89            11893136
          Stack Space remaining (MW):       13.10            13103364

   convergence    iter        energy       DeltaE   RMS-Dens  Diis-err    time
 ---------------- ----- ----------------- --------- --------- ---------  ------
 d= 0,ls=0.0,diis     1   -960.4529758183 -2.82D+03  9.37D-03  4.00D+00    50.6
 Grid integrated density:     152.000087644746
 Requested integration accuracy:   0.10E-06
 d= 0,ls=0.0,diis     2   -959.8620931781  5.91D-01  7.23D-03  1.01D+01    89.2
 Grid integrated density:     152.000083341746
 Requested integration accuracy:   0.10E-06
 d= 0,ls=0.0,diis     3   -960.7884558907 -9.26D-01  2.14D-03  7.98D-01   129.4
 Grid integrated density:     152.000085559528
 Requested integration accuracy:   0.10E-06
 d= 0,ls=0.0,diis     4   -960.8432504262 -5.48D-02  9.69D-04  2.40D-01   170.0
 Grid integrated density:     152.000085861397
 Requested integration accuracy:   0.10E-06
 d= 0,ls=0.0,diis     5   -960.8646243044 -2.14D-02  2.45D-04  1.16D-02   210.7
 Grid integrated density:     152.000083751606
 Requested integration accuracy:   0.10E-06
  Resetting Diis
 d= 0,ls=0.0,diis     6   -960.8656106057 -9.86D-04  8.86D-05  8.67D-04   256.8
 Grid integrated density:     152.000083668383
 Requested integration accuracy:   0.10E-06
 d= 0,ls=0.0,diis     7   -960.8657010940 -9.05D-05  4.71D-05  6.94D-05   301.2
 Grid integrated density:     152.000083728750
 Requested integration accuracy:   0.10E-06
 d= 0,ls=0.0,diis     8   -960.8656896831  1.14D-05  2.83D-05  1.82D-04   344.7
 Grid integrated density:     152.000083707245
 Requested integration accuracy:   0.10E-06
 d= 0,ls=0.0,diis     9   -960.8657085540 -1.89D-05  4.90D-06  5.01D-06   388.1
 Grid integrated density:     152.000083699667
 Requested integration accuracy:   0.10E-06
 d= 0,ls=0.0,diis    10   -960.8657089959 -4.42D-07  1.33D-06  3.88D-07   431.6
 Grid integrated density:     152.000083699813
 Requested integration accuracy:   0.10E-06
 d= 0,ls=0.0,diis    11   -960.8657090352 -3.93D-08  3.23D-07  1.92D-08   475.0


         Total DFT energy =     -960.865709035243
      One electron energy =    -4998.982894351382
           Coulomb energy =     2314.601887220515
    Exchange-Corr. energy =     -132.621815042485
 Nuclear repulsion energy =     1856.137113138109

 Numeric. integr. density =      152.000083699813

     Total iterative time =    467.8s


                       DFT Final Molecular Orbital Analysis
                       ------------------------------------

 Vector   20  Occ=2.000000D+00  E=-1.017154D+01
              MO Center= -3.1D+00,  1.6D+00,  3.0D-01, r^2= 2.8D-02
   Bfn.  Coefficient  Atom+Function         Bfn.  Coefficient  Atom+Function  
  ----- ------------  ---------------      ----- ------------  ---------------
   256      0.992928  18 C  s         

 Vector   21  Occ=2.000000D+00  E=-1.142372D+00
              MO Center=  5.1D-01,  1.2D+00, -9.0D-01, r^2= 2.1D+00
   Bfn.  Coefficient  Atom+Function         Bfn.  Coefficient  Atom+Function  
  ----- ------------  ---------------      ----- ------------  ---------------
   272      0.285099  19 O  s               276      0.279943  19 O  s         
   287      0.267434  20 O  s               291      0.248457  20 O  s         
   201      0.169725  14 O  s         

 Vector   22  Occ=2.000000D+00  E=-1.113047D+00
              MO Center=  1.5D+00, -9.6D-01,  4.5D-01, r^2= 2.6D+00
   Bfn.  Coefficient  Atom+Function         Bfn.  Coefficient  Atom+Function  
  ----- ------------  ---------------      ----- ------------  ---------------
    21      0.395364   2 O  s                17      0.360127   2 O  s         
    32      0.181588   3 C  s                16     -0.167687   2 O  s         

 Vector   23  Occ=2.000000D+00  E=-1.054025D+00
              MO Center=  1.5D+00,  5.7D-01,  1.4D-01, r^2= 3.7D+00
   Bfn.  Coefficient  Atom+Function         Bfn.  Coefficient  Atom+Function  
  ----- ------------  ---------------      ----- ------------  ---------------
   201      0.412700  14 O  s               197      0.362035  14 O  s         
   196     -0.169128  14 O  s               291     -0.168130  20 O  s         
   287     -0.158356  20 O  s               231     -0.156867  16 O  s         
   227     -0.153499  16 O  s         

 Vector   24  Occ=2.000000D+00  E=-1.015539D+00
              MO Center=  1.6D+00, -2.1D+00,  8.9D-01, r^2= 2.9D+00
   Bfn.  Coefficient  Atom+Function         Bfn.  Coefficient  Atom+Function  
  ----- ------------  ---------------      ----- ------------  ---------------
   231      0.379264  16 O  s               227      0.365020  16 O  s         
    21     -0.242329   2 O  s                17     -0.206329   2 O  s         
    34     -0.190028   3 C  py              226     -0.170070  16 O  s         

 Vector   25  Occ=2.000000D+00  E=-9.450179D-01
              MO Center=  2.7D-01,  1.1D+00, -9.3D-01, r^2= 2.5D+00
   Bfn.  Coefficient  Atom+Function         Bfn.  Coefficient  Atom+Function  
  ----- ------------  ---------------      ----- ------------  ---------------
   276      0.359215  19 O  s               291     -0.316274  20 O  s         
   272      0.305196  19 O  s               287     -0.258254  20 O  s         
    77     -0.166150   6 C  s         

 Vector   26  Occ=2.000000D+00  E=-8.513517D-01
              MO Center= -7.6D-01, -6.6D-01, -1.9D-01, r^2= 5.2D+00
   Bfn.  Coefficient  Atom+Function         Bfn.  Coefficient  Atom+Function  
  ----- ------------  ---------------      ----- ------------  ---------------
    62      0.175801   5 C  s               291     -0.162042  20 O  s         

 Vector   27  Occ=2.000000D+00  E=-8.194369D-01
              MO Center= -3.6D-01, -4.7D-01,  1.2D-01, r^2= 7.1D+00
   Bfn.  Coefficient  Atom+Function         Bfn.  Coefficient  Atom+Function  
  ----- ------------  ---------------      ----- ------------  ---------------
    47      0.195207   4 C  s                51      0.162956   4 C  s         

 Vector   28  Occ=2.000000D+00  E=-7.949046D-01
              MO Center= -4.9D-01,  8.9D-01,  1.9D-01, r^2= 7.9D+00
   Bfn.  Coefficient  Atom+Function         Bfn.  Coefficient  Atom+Function  
  ----- ------------  ---------------      ----- ------------  ---------------
   167      0.184748  12 C  s               107     -0.157284   8 C  s         

 Vector   29  Occ=2.000000D+00  E=-7.691979D-01
              MO Center=  2.9D-01,  6.3D-01,  1.6D-02, r^2= 6.4D+00
   Bfn.  Coefficient  Atom+Function         Bfn.  Coefficient  Atom+Function  
  ----- ------------  ---------------      ----- ------------  ---------------
   291     -0.192352  20 O  s                 2      0.186283   1 C  s         

 Vector   30  Occ=2.000000D+00  E=-7.556011D-01
              MO Center= -3.0D-01, -7.2D-01, -3.0D-01, r^2= 8.9D+00
   Bfn.  Coefficient  Atom+Function         Bfn.  Coefficient  Atom+Function  
  ----- ------------  ---------------      ----- ------------  ---------------
   242      0.167993  17 C  s                47      0.151092   4 C  s         

 Vector   31  Occ=2.000000D+00  E=-7.317076D-01
              MO Center= -3.3D-01,  1.2D+00,  6.7D-02, r^2= 8.9D+00
   Bfn.  Coefficient  Atom+Function         Bfn.  Coefficient  Atom+Function  
  ----- ------------  ---------------      ----- ------------  ---------------
   212      0.193787  15 C  s               216      0.177193  15 C  s         
    92     -0.165939   7 C  s         

 Vector   32  Occ=2.000000D+00  E=-7.019656D-01
              MO Center=  4.6D-01,  1.1D-01,  2.8D-01, r^2= 7.3D+00
   Bfn.  Coefficient  Atom+Function         Bfn.  Coefficient  Atom+Function  
  ----- ------------  ---------------      ----- ------------  ---------------
    19      0.217452   2 O  py                2      0.210842   1 C  s         
     6      0.188175   1 C  s               137     -0.151750  10 C  s         

 Vector   33  Occ=2.000000D+00  E=-6.912149D-01
              MO Center= -6.2D-01, -2.3D-01, -1.4D-01, r^2= 1.1D+01
   Bfn.  Coefficient  Atom+Function         Bfn.  Coefficient  Atom+Function  
  ----- ------------  ---------------      ----- ------------  ---------------
   242      0.191912  17 C  s               257     -0.190180  18 C  s         
   246      0.180005  17 C  s               261     -0.178984  18 C  s         

 Vector   34  Occ=2.000000D+00  E=-6.591394D-01
              MO Center= -4.5D-01,  5.5D-01, -5.6D-02, r^2= 8.6D+00
   Bfn.  Coefficient  Atom+Function         Bfn.  Coefficient  Atom+Function  
  ----- ------------  ---------------      ----- ------------  ---------------
   107      0.153845   8 C  s         

 Vector   35  Occ=2.000000D+00  E=-6.531952D-01
              MO Center=  1.2D-01, -1.0D+00, -3.7D-01, r^2= 1.0D+01
   Bfn.  Coefficient  Atom+Function         Bfn.  Coefficient  Atom+Function  
  ----- ------------  ---------------      ----- ------------  ---------------
   242      0.187800  17 C  s               246      0.183656  17 C  s         

 Vector   36  Occ=2.000000D+00  E=-6.140378D-01
              MO Center= -6.9D-01,  1.5D-01,  2.3D-01, r^2= 7.5D+00
   Bfn.  Coefficient  Atom+Function         Bfn.  Coefficient  Atom+Function  
  ----- ------------  ---------------      ----- ------------  ---------------
    19      0.166288   2 O  py              122      0.150127   9 C  s         

 Vector   37  Occ=2.000000D+00  E=-5.988228D-01
              MO Center= -7.8D-01, -4.9D-01,  2.9D-02, r^2= 7.1D+00
   Bfn.  Coefficient  Atom+Function         Bfn.  Coefficient  Atom+Function  
  ----- ------------  ---------------      ----- ------------  ---------------
    96      0.164145   7 C  s                92      0.157316   7 C  s         

 Vector   38  Occ=2.000000D+00  E=-5.757015D-01
              MO Center=  6.8D-01,  2.2D-01,  5.2D-02, r^2= 8.1D+00
   Bfn.  Coefficient  Atom+Function         Bfn.  Coefficient  Atom+Function  
  ----- ------------  ---------------      ----- ------------  ---------------
    19      0.264495   2 O  py        

 Vector   39  Occ=2.000000D+00  E=-5.695013D-01
              MO Center= -7.8D-02,  3.8D-01, -2.0D-01, r^2= 6.4D+00
   Bfn.  Coefficient  Atom+Function         Bfn.  Coefficient  Atom+Function  
  ----- ------------  ---------------      ----- ------------  ---------------
     5      0.157781   1 C  pz        

 Vector   40  Occ=2.000000D+00  E=-5.615088D-01
              MO Center=  4.9D-01,  7.9D-01, -7.9D-02, r^2= 5.7D+00
   Bfn.  Coefficient  Atom+Function         Bfn.  Coefficient  Atom+Function  
  ----- ------------  ---------------      ----- ------------  ---------------
   199      0.273363  14 O  py                4     -0.167954   1 C  py        
    78      0.161006   6 C  px              185      0.150339  13 C  pz        

 Vector   41  Occ=2.000000D+00  E=-5.299906D-01
              MO Center=  4.3D-01, -5.1D-01, -2.7D-01, r^2= 7.1D+00
   Bfn.  Coefficient  Atom+Function         Bfn.  Coefficient  Atom+Function  
  ----- ------------  ---------------      ----- ------------  ---------------
    50      0.184961   4 C  pz        

 Vector   42  Occ=2.000000D+00  E=-5.259480D-01
              MO Center=  4.1D-02, -8.0D-02,  5.3D-02, r^2= 7.3D+00
   Bfn.  Coefficient  Atom+Function         Bfn.  Coefficient  Atom+Function  
  ----- ------------  ---------------      ----- ------------  ---------------
     5      0.182985   1 C  pz              141     -0.168602  10 C  s         

 Vector   43  Occ=2.000000D+00  E=-5.005908D-01
              MO Center=  3.2D-01, -5.1D-01, -3.4D-01, r^2= 8.4D+00
   Bfn.  Coefficient  Atom+Function         Bfn.  Coefficient  Atom+Function  
  ----- ------------  ---------------      ----- ------------  ---------------
    50      0.178351   4 C  pz        

 Vector   44  Occ=2.000000D+00  E=-4.862088D-01
              MO Center= -4.6D-01,  7.6D-01,  2.7D-01, r^2= 7.5D+00
   Bfn.  Coefficient  Atom+Function         Bfn.  Coefficient  Atom+Function  
  ----- ------------  ---------------      ----- ------------  ---------------
   184      0.161835  13 C  py              140      0.154601  10 C  pz        

 Vector   45  Occ=2.000000D+00  E=-4.756216D-01
              MO Center=  2.7D-01, -6.4D-02,  1.6D-01, r^2= 9.6D+00
   Bfn.  Coefficient  Atom+Function         Bfn.  Coefficient  Atom+Function  
  ----- ------------  ---------------      ----- ------------  ---------------
   168      0.169814  12 C  px               48      0.164393   4 C  px        

 Vector   46  Occ=2.000000D+00  E=-4.676186D-01
              MO Center= -8.4D-01, -5.8D-01,  1.9D-02, r^2= 7.1D+00
   Bfn.  Coefficient  Atom+Function         Bfn.  Coefficient  Atom+Function  
  ----- ------------  ---------------      ----- ------------  ---------------
    95      0.175583   7 C  pz               65      0.163425   5 C  pz        

 Vector   47  Occ=2.000000D+00  E=-4.626555D-01
              MO Center=  4.8D-01, -2.1D-01,  2.4D-02, r^2= 9.3D+00
   Bfn.  Coefficient  Atom+Function         Bfn.  Coefficient  Atom+Function  
  ----- ------------  ---------------      ----- ------------  ---------------
   201      0.177363  14 O  s               231      0.173760  16 O  s         
   274      0.153337  19 O  py        

 Vector   48  Occ=2.000000D+00  E=-4.542646D-01
              MO Center= -4.8D-01,  5.9D-01, -1.8D-01, r^2= 9.0D+00
   Bfn.  Coefficient  Atom+Function         Bfn.  Coefficient  Atom+Function  
  ----- ------------  ---------------      ----- ------------  ---------------
   275      0.197362  19 O  pz              184     -0.156306  13 C  py        

 Vector   49  Occ=2.000000D+00  E=-4.488474D-01
              MO Center= -5.2D-01, -2.8D-01,  1.6D-01, r^2= 8.5D+00
   Bfn.  Coefficient  Atom+Function         Bfn.  Coefficient  Atom+Function  
  ----- ------------  ---------------      ----- ------------  ---------------
   108      0.181989   8 C  px               18     -0.154416   2 O  px        

 Vector   50  Occ=2.000000D+00  E=-4.385409D-01
              MO Center=  7.6D-01, -1.1D+00,  7.2D-01, r^2= 9.1D+00
   Bfn.  Coefficient  Atom+Function         Bfn.  Coefficient  Atom+Function  
  ----- ------------  ---------------      ----- ------------  ---------------
   231     -0.277900  16 O  s               229      0.272277  16 O  py        
   230     -0.200697  16 O  pz               34     -0.184434   3 C  py        
    35      0.164538   3 C  pz        

 Vector   51  Occ=2.000000D+00  E=-4.337437D-01
              MO Center=  3.9D-01,  8.4D-01, -3.6D-02, r^2= 1.1D+01
   Bfn.  Coefficient  Atom+Function         Bfn.  Coefficient  Atom+Function  
  ----- ------------  ---------------      ----- ------------  ---------------
   288      0.177867  20 O  px              215      0.175701  15 C  pz        
   291     -0.158774  20 O  s         

 Vector   52  Occ=2.000000D+00  E=-4.221258D-01
              MO Center= -3.5D-01,  8.3D-01, -6.2D-02, r^2= 7.6D+00
   Bfn.  Coefficient  Atom+Function         Bfn.  Coefficient  Atom+Function  
  ----- ------------  ---------------      ----- ------------  ---------------
   289      0.179490  20 O  py              275      0.162281  19 O  pz        

 Vector   53  Occ=2.000000D+00  E=-4.174908D-01
              MO Center=  6.7D-01, -4.8D-01, -2.0D-01, r^2= 1.2D+01
   Bfn.  Coefficient  Atom+Function         Bfn.  Coefficient  Atom+Function  
  ----- ------------  ---------------      ----- ------------  ---------------
   245      0.176718  17 C  pz        

 Vector   54  Occ=2.000000D+00  E=-4.102770D-01
              MO Center= -6.6D-01,  4.6D-01,  2.2D-01, r^2= 9.8D+00
   Bfn.  Coefficient  Atom+Function         Bfn.  Coefficient  Atom+Function  
  ----- ------------  ---------------      ----- ------------  ---------------
   260      0.195406  18 C  pz        

 Vector   55  Occ=2.000000D+00  E=-4.076773D-01
              MO Center=  5.2D-01,  6.9D-01, -1.5D-01, r^2= 1.4D+01
   Bfn.  Coefficient  Atom+Function         Bfn.  Coefficient  Atom+Function  
  ----- ------------  ---------------      ----- ------------  ---------------
   215      0.188339  15 C  pz              243      0.165132  17 C  px        
   329     -0.154082  35 H  s         

 Vector   56  Occ=2.000000D+00  E=-4.027810D-01
              MO Center=  2.0D-01,  6.3D-01, -1.6D-01, r^2= 1.0D+01
   Bfn.  Coefficient  Atom+Function         Bfn.  Coefficient  Atom+Function  
  ----- ------------  ---------------      ----- ------------  ---------------
   288      0.203966  20 O  px              198      0.168178  14 O  px        

 Vector   57  Occ=2.000000D+00  E=-3.956532D-01
              MO Center= -1.8D-02, -7.0D-02, -2.1D-01, r^2= 9.5D+00
   Bfn.  Coefficient  Atom+Function         Bfn.  Coefficient  Atom+Function  
  ----- ------------  ---------------      ----- ------------  ---------------
   214      0.175048  15 C  py               20      0.159799   2 O  pz        
   110     -0.154925   8 C  pz        

 Vector   58  Occ=2.000000D+00  E=-3.942566D-01
              MO Center=  6.1D-01,  1.5D+00, -2.4D-01, r^2= 1.0D+01
   Bfn.  Coefficient  Atom+Function         Bfn.  Coefficient  Atom+Function  
  ----- ------------  ---------------      ----- ------------  ---------------
   214      0.200023  15 C  py              215      0.190088  15 C  pz        
   327     -0.150408  34 H  s         

 Vector   59  Occ=2.000000D+00  E=-3.916971D-01
              MO Center= -1.3D-01,  5.5D-02, -5.6D-01, r^2= 1.1D+01
   Bfn.  Coefficient  Atom+Function         Bfn.  Coefficient  Atom+Function  
  ----- ------------  ---------------      ----- ------------  ---------------
    65      0.178684   5 C  pz              110     -0.171596   8 C  pz        
   213      0.170404  15 C  px        

 Vector   60  Occ=2.000000D+00  E=-3.896123D-01
              MO Center=  2.1D-01, -5.6D-01, -3.9D-01, r^2= 1.1D+01
   Bfn.  Coefficient  Atom+Function         Bfn.  Coefficient  Atom+Function  
  ----- ------------  ---------------      ----- ------------  ---------------
   244     -0.192531  17 C  py               49      0.190472   4 C  py        
   274     -0.188819  19 O  py              245     -0.178541  17 C  pz        

 Vector   61  Occ=2.000000D+00  E=-3.782231D-01
              MO Center= -1.1D+00, -7.7D-01, -7.3D-02, r^2= 1.1D+01
   Bfn.  Coefficient  Atom+Function         Bfn.  Coefficient  Atom+Function  
  ----- ------------  ---------------      ----- ------------  ---------------
   258      0.234700  18 C  px              243      0.207597  17 C  px        
   341     -0.158336  41 H  s         

 Vector   62  Occ=2.000000D+00  E=-3.705122D-01
              MO Center= -8.0D-01, -1.3D+00, -2.3D-01, r^2= 9.5D+00
   Bfn.  Coefficient  Atom+Function         Bfn.  Coefficient  Atom+Function  
  ----- ------------  ---------------      ----- ------------  ---------------
   260      0.184444  18 C  pz              245      0.170117  17 C  pz        

 Vector   63  Occ=2.000000D+00  E=-3.645650D-01
              MO Center= -4.5D-01,  8.2D-01,  4.1D-01, r^2= 1.0D+01
   Bfn.  Coefficient  Atom+Function         Bfn.  Coefficient  Atom+Function  
  ----- ------------  ---------------      ----- ------------  ---------------
   153      0.185277  11 C  px              258      0.158477  18 C  px        
   138      0.151167  10 C  px        

 Vector   64  Occ=2.000000D+00  E=-3.575483D-01
              MO Center= -6.5D-01, -7.6D-01, -1.7D-01, r^2= 8.3D+00
   Bfn.  Coefficient  Atom+Function         Bfn.  Coefficient  Atom+Function  
  ----- ------------  ---------------      ----- ------------  ---------------
    49      0.185019   4 C  py              244     -0.158868  17 C  py        
    64     -0.157326   5 C  py        

 Vector   65  Occ=2.000000D+00  E=-3.528123D-01
              MO Center=  3.5D-01,  7.7D-01, -5.2D-02, r^2= 8.0D+00
   Bfn.  Coefficient  Atom+Function         Bfn.  Coefficient  Atom+Function  
  ----- ------------  ---------------      ----- ------------  ---------------
   275      0.243398  19 O  pz              155     -0.205660  11 C  pz        
   198      0.182725  14 O  px              185     -0.176591  13 C  pz        
   290     -0.167130  20 O  pz              170      0.164734  12 C  pz        
   279      0.153654  19 O  pz        

 Vector   66  Occ=2.000000D+00  E=-3.484059D-01
              MO Center= -6.7D-01,  4.8D-01,  2.4D-01, r^2= 8.7D+00
   Bfn.  Coefficient  Atom+Function         Bfn.  Coefficient  Atom+Function  
  ----- ------------  ---------------      ----- ------------  ---------------
   169      0.204743  12 C  py              154     -0.202720  11 C  py        
   139      0.187457  10 C  py        

 Vector   67  Occ=2.000000D+00  E=-3.403179D-01
              MO Center= -5.5D-01, -7.6D-01, -6.4D-03, r^2= 8.8D+00
   Bfn.  Coefficient  Atom+Function         Bfn.  Coefficient  Atom+Function  
  ----- ------------  ---------------      ----- ------------  ---------------
    65      0.174197   5 C  pz              229      0.161168  16 O  py        
   109     -0.150840   8 C  py        

 Vector   68  Occ=2.000000D+00  E=-3.384181D-01
              MO Center= -7.2D-01, -5.9D-01,  5.0D-03, r^2= 8.9D+00
   Bfn.  Coefficient  Atom+Function         Bfn.  Coefficient  Atom+Function  
  ----- ------------  ---------------      ----- ------------  ---------------
    63     -0.176681   5 C  px               48      0.175176   4 C  px        

 Vector   69  Occ=2.000000D+00  E=-3.231316D-01
              MO Center= -6.0D-01, -1.5D-01,  6.9D-02, r^2= 8.1D+00
   Bfn.  Coefficient  Atom+Function         Bfn.  Coefficient  Atom+Function  
  ----- ------------  ---------------      ----- ------------  ---------------
   110      0.203665   8 C  pz               20      0.197675   2 O  pz        
   200      0.185537  14 O  pz              125     -0.178671   9 C  pz        

 Vector   70  Occ=2.000000D+00  E=-3.140988D-01
              MO Center= -1.4D-01, -4.2D-01,  7.8D-01, r^2= 7.6D+00
   Bfn.  Coefficient  Atom+Function         Bfn.  Coefficient  Atom+Function  
  ----- ------------  ---------------      ----- ------------  ---------------
    18      0.270386   2 O  px               22      0.203539   2 O  px        
   228     -0.200264  16 O  px              138      0.193456  10 C  px        
   123     -0.187963   9 C  px        

 Vector   71  Occ=2.000000D+00  E=-3.099500D-01
              MO Center= -4.4D-01, -2.9D-01,  4.7D-01, r^2= 8.2D+00
   Bfn.  Coefficient  Atom+Function         Bfn.  Coefficient  Atom+Function  
  ----- ------------  ---------------      ----- ------------  ---------------
   228      0.226801  16 O  px               18     -0.189773   2 O  px        
   259     -0.186442  18 C  py              124      0.184233   9 C  py        
   290      0.169266  20 O  pz              139     -0.166096  10 C  py        
   109     -0.164294   8 C  py              232      0.159195  16 O  px        
   318      0.156463  29 H  s         

 Vector   72  Occ=2.000000D+00  E=-3.021242D-01
              MO Center= -7.1D-01,  6.1D-01,  4.8D-01, r^2= 7.5D+00
   Bfn.  Coefficient  Atom+Function         Bfn.  Coefficient  Atom+Function  
  ----- ------------  ---------------      ----- ------------  ---------------
   200      0.228314  14 O  pz              138     -0.181635  10 C  px        
   124      0.176168   9 C  py              123      0.170249   9 C  px        
   168     -0.167776  12 C  px              204      0.164748  14 O  pz        
   109     -0.157662   8 C  py        

 Vector   73  Occ=2.000000D+00  E=-3.003387D-01
              MO Center= -2.6D-01,  6.4D-01, -1.8D-01, r^2= 6.6D+00
   Bfn.  Coefficient  Atom+Function         Bfn.  Coefficient  Atom+Function  
  ----- ------------  ---------------      ----- ------------  ---------------
   274     -0.250015  19 O  py              273      0.239339  19 O  px        
    80      0.209583   6 C  pz              278     -0.179014  19 O  py        
   140     -0.175556  10 C  pz              277      0.158469  19 O  px        

 Vector   74  Occ=2.000000D+00  E=-2.760844D-01
              MO Center=  9.9D-01, -2.0D-01,  1.5D-01, r^2= 7.0D+00
   Bfn.  Coefficient  Atom+Function         Bfn.  Coefficient  Atom+Function  
  ----- ------------  ---------------      ----- ------------  ---------------
   198      0.260598  14 O  px              200     -0.256469  14 O  pz        
   228     -0.219961  16 O  px              204     -0.188851  14 O  pz        
   202      0.186490  14 O  px              230     -0.155495  16 O  pz        
   232     -0.153801  16 O  px              290     -0.152775  20 O  pz        

 Vector   75  Occ=2.000000D+00  E=-2.676992D-01
              MO Center=  1.2D+00, -1.8D+00,  5.9D-01, r^2= 6.0D+00
   Bfn.  Coefficient  Atom+Function         Bfn.  Coefficient  Atom+Function  
  ----- ------------  ---------------      ----- ------------  ---------------
   230      0.341037  16 O  pz              229      0.284063  16 O  py        
   234      0.232464  16 O  pz               51      0.230200   4 C  s         
   228      0.210534  16 O  px              233      0.191793  16 O  py        
    50      0.168825   4 C  pz               19      0.154245   2 O  py        
    54      0.151919   4 C  pz        

 Vector   76  Occ=2.000000D+00  E=-2.561872D-01
              MO Center=  1.7D-01,  8.3D-01, -6.8D-01, r^2= 4.3D+00
   Bfn.  Coefficient  Atom+Function         Bfn.  Coefficient  Atom+Function  
  ----- ------------  ---------------      ----- ------------  ---------------
   290      0.261379  20 O  pz              289      0.244096  20 O  py        
   273      0.238409  19 O  px              288     -0.232543  20 O  px        
   274     -0.211241  19 O  py              294      0.200614  20 O  pz        
   171      0.189184  12 C  s               198      0.172682  14 O  px        
   293      0.169307  20 O  py              292     -0.166030  20 O  px        

 Vector   77  Occ=0.000000D+00  E=-7.365365D-03
              MO Center=  2.0D-01,  1.2D+00, -1.1D+00, r^2= 3.4D+00
   Bfn.  Coefficient  Atom+Function         Bfn.  Coefficient  Atom+Function  
  ----- ------------  ---------------      ----- ------------  ---------------
   291     -0.529947  20 O  s               276      0.499110  19 O  s         
   292     -0.384802  20 O  px              288     -0.365755  20 O  px        
     6      0.338937   1 C  s               273     -0.333982  19 O  px        
   277     -0.314075  19 O  px              274     -0.290418  19 O  py        
   278     -0.284313  19 O  py              332     -0.284004  36 H  s         

 Vector   78  Occ=0.000000D+00  E=-9.247443D-04
              MO Center=  1.3D+00, -2.2D+00,  4.8D-01, r^2= 3.1D+00
   Bfn.  Coefficient  Atom+Function         Bfn.  Coefficient  Atom+Function  
  ----- ------------  ---------------      ----- ------------  ---------------
    33      0.447840   3 C  px               37      0.405483   3 C  px        
   304     -0.375653  22 H  s               232     -0.335585  16 O  px        
    66      0.333634   5 C  s               228     -0.330661  16 O  px        
    52      0.281254   4 C  px              306     -0.255896  23 H  s         
    35     -0.244810   3 C  pz               68     -0.205117   5 C  py        

 Vector   79  Occ=0.000000D+00  E= 6.704945D-02
              MO Center=  2.7D-01, -9.9D-01, -7.5D-01, r^2= 8.4D+00
   Bfn.  Coefficient  Atom+Function         Bfn.  Coefficient  Atom+Function  
  ----- ------------  ---------------      ----- ------------  ---------------
    51      0.791273   4 C  s               304     -0.767186  22 H  s         
   306     -0.676929  23 H  s               302     -0.625104  21 H  s         
   246      0.587970  17 C  s               126     -0.440872   9 C  s         
     9     -0.434627   1 C  pz               96      0.390255   7 C  s         
   338     -0.391170  39 H  s                36     -0.369710   3 C  s         

 Vector   80  Occ=0.000000D+00  E= 7.466017D-02
              MO Center= -1.1D+00,  1.1D-01,  9.1D-01, r^2= 1.1D+01
   Bfn.  Coefficient  Atom+Function         Bfn.  Coefficient  Atom+Function  
  ----- ------------  ---------------      ----- ------------  ---------------
   156      0.691681  11 C  s               318     -0.675992  29 H  s         
    96      0.670899   7 C  s               316     -0.660737  28 H  s         
   261      0.503423  18 C  s               324     -0.501391  32 H  s         
   126      0.476980   9 C  s               312     -0.475208  26 H  s         
   322     -0.469202  31 H  s               141      0.460336  10 C  s         

 Vector   81  Occ=0.000000D+00  E= 8.878134D-02
              MO Center= -4.2D-01,  4.7D-01,  9.1D-02, r^2= 1.2D+01
   Bfn.  Coefficient  Atom+Function         Bfn.  Coefficient  Atom+Function  
  ----- ------------  ---------------      ----- ------------  ---------------
    96      0.815558   7 C  s               261     -0.607938  18 C  s         
   156     -0.597724  11 C  s               171     -0.568949  12 C  s         
   326      0.566404  33 H  s               330      0.514649  35 H  s         
   310     -0.511785  25 H  s               201     -0.506236  14 O  s         
   308     -0.505320  24 H  s               111      0.480752   8 C  s         

 Vector   82  Occ=0.000000D+00  E= 9.578063D-02
              MO Center=  9.3D-01,  3.5D-01, -3.5D-01, r^2= 8.7D+00
   Bfn.  Coefficient  Atom+Function         Bfn.  Coefficient  Atom+Function  
  ----- ------------  ---------------      ----- ------------  ---------------
     6      0.801815   1 C  s               304     -0.706385  22 H  s         
   302     -0.628226  21 H  s                51      0.581585   4 C  s         
    96     -0.543828   7 C  s               324     -0.485392  32 H  s         
   201     -0.472921  14 O  s                21     -0.464541   2 O  s         
     7      0.430069   1 C  px              141     -0.390816  10 C  s         

 Vector   83  Occ=0.000000D+00  E= 1.015438D-01
              MO Center= -8.9D-01, -2.9D-01, -2.9D-01, r^2= 1.1D+01
   Bfn.  Coefficient  Atom+Function         Bfn.  Coefficient  Atom+Function  
  ----- ------------  ---------------      ----- ------------  ---------------
   111      0.822972   8 C  s               310     -0.688295  25 H  s         
   314     -0.642049  27 H  s               171      0.610485  12 C  s         
   318      0.594011  29 H  s               306     -0.561772  23 H  s         
   141     -0.512698  10 C  s               216      0.505138  15 C  s         
   261      0.505954  18 C  s               326     -0.487201  33 H  s         

 Vector   84  Occ=0.000000D+00  E= 1.072922D-01
              MO Center= -4.7D-01,  1.2D+00,  4.1D-01, r^2= 1.5D+01
   Bfn.  Coefficient  Atom+Function         Bfn.  Coefficient  Atom+Function  
  ----- ------------  ---------------      ----- ------------  ---------------
   216      1.022713  15 C  s               261     -0.858571  18 C  s         
   246      0.641653  17 C  s               332     -0.603047  36 H  s         
   344      0.599270  42 H  s                96      0.572337   7 C  s         
   324     -0.569953  32 H  s               330     -0.566181  35 H  s         
   316      0.511624  28 H  s               322      0.498818  31 H  s         

 Vector   85  Occ=0.000000D+00  E= 1.143611D-01
              MO Center=  1.4D-01, -6.6D-03,  3.3D-03, r^2= 1.1D+01
   Bfn.  Coefficient  Atom+Function         Bfn.  Coefficient  Atom+Function  
  ----- ------------  ---------------      ----- ------------  ---------------
   246      0.780956  17 C  s               324      0.727465  32 H  s         
   320      0.580081  30 H  s               156     -0.550811  11 C  s         
   306      0.544368  23 H  s                66     -0.524480   5 C  s         
   334     -0.453235  37 H  s               171     -0.449421  12 C  s         
    96      0.445628   7 C  s               304     -0.433212  22 H  s         

 Vector   86  Occ=0.000000D+00  E= 1.189515D-01
              MO Center=  5.6D-01,  4.1D-01, -5.2D-01, r^2= 1.6D+01
   Bfn.  Coefficient  Atom+Function         Bfn.  Coefficient  Atom+Function  
  ----- ------------  ---------------      ----- ------------  ---------------
   216      1.300958  15 C  s               246     -1.247431  17 C  s         
   328     -0.940960  34 H  s               156     -0.792950  11 C  s         
   111      0.628035   8 C  s               338      0.592378  39 H  s         
   302     -0.514244  21 H  s               330     -0.502482  35 H  s         
   334      0.480340  37 H  s               312     -0.471779  26 H  s         

 Vector   87  Occ=0.000000D+00  E= 1.242144D-01
              MO Center= -4.8D-01,  3.3D-01, -3.1D-01, r^2= 1.1D+01
   Bfn.  Coefficient  Atom+Function         Bfn.  Coefficient  Atom+Function  
  ----- ------------  ---------------      ----- ------------  ---------------
   261      0.822046  18 C  s               111     -0.727325   8 C  s         
   326     -0.676693  33 H  s               246      0.601207  17 C  s         
   171      0.544718  12 C  s               216      0.506261  15 C  s         
   312      0.495858  26 H  s                66      0.448613   5 C  s         
   328     -0.449329  34 H  s                51      0.444374   4 C  s         

 Vector   88  Occ=0.000000D+00  E= 1.342121D-01
              MO Center= -2.6D-02,  7.3D-01,  5.3D-01, r^2= 1.1D+01
   Bfn.  Coefficient  Atom+Function         Bfn.  Coefficient  Atom+Function  
  ----- ------------  ---------------      ----- ------------  ---------------
   332     -0.689275  36 H  s               318      0.677335  29 H  s         
   320      0.642555  30 H  s               157     -0.562271  11 C  px        
   322     -0.564601  31 H  s               246      0.550445  17 C  s         
   216      0.467705  15 C  s               324     -0.446522  32 H  s         
     8      0.416724   1 C  py              334     -0.354666  37 H  s         

 Vector   89  Occ=0.000000D+00  E= 1.411318D-01
              MO Center= -7.3D-01,  5.0D-01,  2.0D-01, r^2= 1.4D+01
   Bfn.  Coefficient  Atom+Function         Bfn.  Coefficient  Atom+Function  
  ----- ------------  ---------------      ----- ------------  ---------------
   322      0.804032  31 H  s               334     -0.636591  37 H  s         
   328      0.621666  34 H  s               342     -0.575028  41 H  s         
   344      0.557429  42 H  s               340     -0.500703  40 H  s         
   264     -0.497261  18 C  pz              312     -0.469444  26 H  s         
   157      0.443820  11 C  px              126      0.435185   9 C  s         

 Vector   90  Occ=0.000000D+00  E= 1.464326D-01
              MO Center= -1.0D+00, -5.5D-01, -1.8D-01, r^2= 1.4D+01
   Bfn.  Coefficient  Atom+Function         Bfn.  Coefficient  Atom+Function  
  ----- ------------  ---------------      ----- ------------  ---------------
   316     -0.811326  28 H  s               126      0.803519   9 C  s         
   338     -0.781204  39 H  s               308      0.745871  24 H  s         
    96     -0.719418   7 C  s               171     -0.715793  12 C  s         
   216      0.663371  15 C  s               330     -0.649316  35 H  s         
   261     -0.644627  18 C  s               314      0.630618  27 H  s         

 Vector   91  Occ=0.000000D+00  E= 1.487398D-01
              MO Center=  1.1D-01,  4.7D-01, -9.2D-02, r^2= 1.4D+01
   Bfn.  Coefficient  Atom+Function         Bfn.  Coefficient  Atom+Function  
  ----- ------------  ---------------      ----- ------------  ---------------
   246      0.739258  17 C  s               330      0.726815  35 H  s         
   320     -0.659639  30 H  s               156      0.605241  11 C  s         
   334     -0.575426  37 H  s               308      0.531260  24 H  s         
   328     -0.530756  34 H  s               326      0.503497  33 H  s         
   171     -0.467556  12 C  s               218     -0.430211  15 C  py        

 Vector   92  Occ=0.000000D+00  E= 1.526264D-01
              MO Center= -1.6D+00, -1.0D-01, -3.0D-01, r^2= 1.3D+01
   Bfn.  Coefficient  Atom+Function         Bfn.  Coefficient  Atom+Function  
  ----- ------------  ---------------      ----- ------------  ---------------
   342      0.925870  41 H  s               314     -0.779330  27 H  s         
   338      0.606554  39 H  s               261     -0.596224  18 C  s         
   246     -0.521800  17 C  s               312      0.513146  26 H  s         
   330     -0.515404  35 H  s               114     -0.492096   8 C  pz        
   263      0.488425  18 C  py              126      0.458964   9 C  s         

 Vector   93  Occ=0.000000D+00  E= 1.600796D-01
              MO Center=  3.0D-01, -6.6D-01, -3.7D-01, r^2= 1.5D+01
   Bfn.  Coefficient  Atom+Function         Bfn.  Coefficient  Atom+Function  
  ----- ------------  ---------------      ----- ------------  ---------------
   334      0.966993  37 H  s               332     -0.767974  36 H  s         
   306     -0.605042  23 H  s               219      0.601104  15 C  pz        
   310      0.589152  25 H  s               328      0.573062  34 H  s         
   247     -0.554432  17 C  px               69     -0.503707   5 C  pz        
   261      0.492045  18 C  s                97      0.433879   7 C  px        

 Vector   94  Occ=0.000000D+00  E= 1.692277D-01
              MO Center= -2.9D-01, -1.2D+00, -7.3D-01, r^2= 1.2D+01
   Bfn.  Coefficient  Atom+Function         Bfn.  Coefficient  Atom+Function  
  ----- ------------  ---------------      ----- ------------  ---------------
   338      1.075638  39 H  s               306     -0.855674  23 H  s         
    51      0.644378   4 C  s               249      0.642639  17 C  pz        
   216     -0.540672  15 C  s                66      0.524699   5 C  s         
   314      0.490783  27 H  s               332      0.492259  36 H  s         
    36     -0.464153   3 C  s               186      0.447778  13 C  s         

 Vector   95  Occ=0.000000D+00  E= 1.726586D-01
              MO Center= -1.2D+00,  5.1D-01, -3.6D-01, r^2= 1.4D+01
   Bfn.  Coefficient  Atom+Function         Bfn.  Coefficient  Atom+Function  
  ----- ------------  ---------------      ----- ------------  ---------------
   342      0.890935  41 H  s               330      0.860879  35 H  s         
   314      0.792880  27 H  s               336      0.684317  38 H  s         
   326     -0.667821  33 H  s               310     -0.635852  25 H  s         
   246     -0.582804  17 C  s               262      0.547787  18 C  px        
    96      0.508734   7 C  s               114      0.500315   8 C  pz        

 Vector   96  Occ=0.000000D+00  E= 1.760497D-01
              MO Center= -5.9D-02,  7.2D-01, -8.1D-02, r^2= 1.5D+01
   Bfn.  Coefficient  Atom+Function         Bfn.  Coefficient  Atom+Function  
  ----- ------------  ---------------      ----- ------------  ---------------
   310      0.732805  25 H  s               324     -0.727519  32 H  s         
   332      0.725400  36 H  s               328     -0.708778  34 H  s         
   126      0.651273   9 C  s               111      0.623262   8 C  s         
   261     -0.530002  18 C  s               316     -0.487530  28 H  s         
   141     -0.474820  10 C  s               219     -0.475008  15 C  pz        

 Vector   97  Occ=0.000000D+00  E= 1.800775D-01
              MO Center= -7.1D-01,  3.5D-04,  2.8D-01, r^2= 1.3D+01
   Bfn.  Coefficient  Atom+Function         Bfn.  Coefficient  Atom+Function  
  ----- ------------  ---------------      ----- ------------  ---------------
   141      0.942936  10 C  s               156     -0.937470  11 C  s         
   336      0.857041  38 H  s               320      0.822684  30 H  s         
   216     -0.804258  15 C  s               186      0.758966  13 C  s         
    66     -0.661821   5 C  s               342     -0.602068  41 H  s         
   171      0.569241  12 C  s               312      0.522416  26 H  s         

 Vector   98  Occ=0.000000D+00  E= 1.804998D-01
              MO Center= -6.2D-01,  5.6D-01,  1.6D-01, r^2= 1.2D+01
   Bfn.  Coefficient  Atom+Function         Bfn.  Coefficient  Atom+Function  
  ----- ------------  ---------------      ----- ------------  ---------------
   111      0.880741   8 C  s                81      0.874152   6 C  s         
   340      0.866725  40 H  s               141     -0.796886  10 C  s         
   171      0.710830  12 C  s               126     -0.706431   9 C  s         
   320     -0.671999  30 H  s               304     -0.643333  22 H  s         
   328      0.643388  34 H  s               316      0.595477  28 H  s         

 Vector   99  Occ=0.000000D+00  E= 1.840276D-01
              MO Center=  5.9D-01,  1.2D+00, -3.0D-02, r^2= 1.1D+01
   Bfn.  Coefficient  Atom+Function         Bfn.  Coefficient  Atom+Function  
  ----- ------------  ---------------      ----- ------------  ---------------
   332      0.949406  36 H  s               126      0.774252   9 C  s         
   186      0.745486  13 C  s               219     -0.718181  15 C  pz        
   216     -0.695085  15 C  s               330     -0.671750  35 H  s         
   302     -0.610847  21 H  s                51     -0.591242   4 C  s         
   111     -0.513455   8 C  s                 6      0.469450   1 C  s         

 Vector  100  Occ=0.000000D+00  E= 1.883339D-01
              MO Center= -5.4D-01,  5.1D-01, -8.3D-02, r^2= 1.2D+01
   Bfn.  Coefficient  Atom+Function         Bfn.  Coefficient  Atom+Function  
  ----- ------------  ---------------      ----- ------------  ---------------
   186      0.773628  13 C  s               306      0.725411  23 H  s         
   261     -0.645764  18 C  s               344      0.614501  42 H  s         
   334      0.577556  37 H  s               328      0.560538  34 H  s         
   340     -0.545693  40 H  s               264     -0.540536  18 C  pz        
   320     -0.501871  30 H  s                69      0.496078   5 C  pz        

 Vector  101  Occ=0.000000D+00  E= 1.926769D-01
              MO Center= -8.3D-01,  2.5D-02,  1.0D-01, r^2= 9.3D+00
   Bfn.  Coefficient  Atom+Function         Bfn.  Coefficient  Atom+Function  
  ----- ------------  ---------------      ----- ------------  ---------------
    36      0.910733   3 C  s                51     -0.878333   4 C  s         
   126     -0.876338   9 C  s                96      0.778489   7 C  s         
    66     -0.764928   5 C  s               156      0.760850  11 C  s         
    98      0.655781   7 C  py               81      0.626314   6 C  s         
   344      0.579800  42 H  s               340     -0.555766  40 H  s         

 Vector  102  Occ=0.000000D+00  E= 1.974380D-01
              MO Center= -6.4D-01,  1.9D-01,  7.6D-02, r^2= 1.2D+01
   Bfn.  Coefficient  Atom+Function         Bfn.  Coefficient  Atom+Function  
  ----- ------------  ---------------      ----- ------------  ---------------
    66      1.095528   5 C  s               156      0.977766  11 C  s         
   261     -0.911791  18 C  s               171     -0.835862  12 C  s         
    36      0.805195   3 C  s                53     -0.724375   4 C  py        
   126      0.715068   9 C  s                99      0.668940   7 C  pz        
   344      0.581029  42 H  s               308     -0.573122  24 H  s         

 Vector  103  Occ=0.000000D+00  E= 2.047076D-01
              MO Center= -1.2D+00, -1.2D+00, -1.3D-01, r^2= 1.0D+01
   Bfn.  Coefficient  Atom+Function         Bfn.  Coefficient  Atom+Function  
  ----- ------------  ---------------      ----- ------------  ---------------
   126      1.460010   9 C  s                66     -1.043585   5 C  s         
   310     -0.750797  25 H  s               336     -0.741209  38 H  s         
   261     -0.736377  18 C  s               312      0.714889  26 H  s         
   316     -0.701970  28 H  s                36      0.675469   3 C  s         
    54     -0.644093   4 C  pz              249      0.615235  17 C  pz        

 Vector  104  Occ=0.000000D+00  E= 2.078090D-01
              MO Center= -1.7D-01,  3.2D-01,  1.7D-01, r^2= 9.4D+00
   Bfn.  Coefficient  Atom+Function         Bfn.  Coefficient  Atom+Function  
  ----- ------------  ---------------      ----- ------------  ---------------
     6      1.167360   1 C  s                81     -0.870043   6 C  s         
    96      0.750944   7 C  s               174     -0.673751  12 C  pz        
   156      0.669410  11 C  s               326     -0.660126  33 H  s         
   186     -0.613113  13 C  s                68      0.587761   5 C  py        
    66     -0.542118   5 C  s               320     -0.542157  30 H  s         

 Vector  105  Occ=0.000000D+00  E= 2.117856D-01
              MO Center=  2.2D-01, -4.7D-01, -4.0D-01, r^2= 1.3D+01
   Bfn.  Coefficient  Atom+Function         Bfn.  Coefficient  Atom+Function  
  ----- ------------  ---------------      ----- ------------  ---------------
   171      1.005196  12 C  s               304      0.936817  22 H  s         
   334     -0.751277  37 H  s                51     -0.747226   4 C  s         
   246      0.727211  17 C  s               302     -0.705153  21 H  s         
   310      0.694109  25 H  s                96     -0.685014   7 C  s         
   141     -0.649112  10 C  s               158     -0.616242  11 C  py        

 Vector  106  Occ=0.000000D+00  E= 2.216031D-01
              MO Center=  3.4D-01,  1.1D+00, -2.1D-01, r^2= 1.3D+01
   Bfn.  Coefficient  Atom+Function         Bfn.  Coefficient  Atom+Function  
  ----- ------------  ---------------      ----- ------------  ---------------
   186      2.090477  13 C  s               216     -1.150392  15 C  s         
    66     -0.994909   5 C  s               218      0.891215  15 C  py        
   217      0.832236  15 C  px              188      0.802600  13 C  py        
   171     -0.788135  12 C  s                51      0.769849   4 C  s         
    96     -0.772367   7 C  s               141      0.719739  10 C  s         

 Vector  107  Occ=0.000000D+00  E= 2.255676D-01
              MO Center= -7.3D-01, -1.8D-01, -1.7D-02, r^2= 1.2D+01
   Bfn.  Coefficient  Atom+Function         Bfn.  Coefficient  Atom+Function  
  ----- ------------  ---------------      ----- ------------  ---------------
    51      1.097346   4 C  s                96      0.917326   7 C  s         
   246     -0.906893  17 C  s               326      0.905056  33 H  s         
   308     -0.842176  24 H  s               340     -0.819473  40 H  s         
    66     -0.787905   5 C  s               172      0.733934  12 C  px        
   111     -0.725006   8 C  s               261      0.681917  18 C  s         

 Vector  108  Occ=0.000000D+00  E= 2.303726D-01
              MO Center= -2.6D-01, -7.6D-01, -1.9D-01, r^2= 1.1D+01
   Bfn.  Coefficient  Atom+Function         Bfn.  Coefficient  Atom+Function  
  ----- ------------  ---------------      ----- ------------  ---------------
    51      1.533531   4 C  s                36     -1.142455   3 C  s         
   171      0.924182  12 C  s               126      0.893792   9 C  s         
   246     -0.862559  17 C  s                81     -0.764265   6 C  s         
   261     -0.743331  18 C  s               113     -0.663762   8 C  py        
   129     -0.561665   9 C  pz              302      0.551231  21 H  s         

 Vector  109  Occ=0.000000D+00  E= 2.381892D-01
              MO Center= -1.0D+00, -3.4D-01, -7.6D-02, r^2= 1.0D+01
   Bfn.  Coefficient  Atom+Function         Bfn.  Coefficient  Atom+Function  
  ----- ------------  ---------------      ----- ------------  ---------------
   126      1.682438   9 C  s               261     -0.891135  18 C  s         
   113     -0.838369   8 C  py               53      0.732427   4 C  py        
   263      0.643865  18 C  py               96     -0.634825   7 C  s         
    51     -0.608575   4 C  s               129     -0.579017   9 C  pz        
    67     -0.566054   5 C  px                7     -0.499638   1 C  px        

 Vector  110  Occ=0.000000D+00  E= 2.411662D-01
              MO Center= -7.2D-01,  4.5D-01,  3.8D-01, r^2= 9.2D+00
   Bfn.  Coefficient  Atom+Function         Bfn.  Coefficient  Atom+Function  
  ----- ------------  ---------------      ----- ------------  ---------------
   156      0.965313  11 C  s               111      0.840852   8 C  s         
   159     -0.818366  11 C  pz               96     -0.774048   7 C  s         
   143     -0.738346  10 C  py              320      0.699974  30 H  s         
    98     -0.668136   7 C  py              173      0.617268  12 C  py        
   141     -0.604705  10 C  s               157     -0.600944  11 C  px        

 Vector  111  Occ=0.000000D+00  E= 2.500246D-01
              MO Center= -7.2D-01,  6.4D-01,  6.6D-01, r^2= 1.0D+01
   Bfn.  Coefficient  Atom+Function         Bfn.  Coefficient  Atom+Function  
  ----- ------------  ---------------      ----- ------------  ---------------
   141      1.975695  10 C  s               156     -1.025249  11 C  s         
   344     -0.818635  42 H  s               318     -0.708634  29 H  s         
   324     -0.705787  32 H  s               111     -0.678387   8 C  s         
   188     -0.668783  13 C  py              129     -0.647337   9 C  pz        
    81     -0.612137   6 C  s                36      0.596556   3 C  s         

 Vector  112  Occ=0.000000D+00  E= 2.565923D-01
              MO Center=  3.1D-01,  4.5D-01, -2.9D-01, r^2= 1.2D+01
   Bfn.  Coefficient  Atom+Function         Bfn.  Coefficient  Atom+Function  
  ----- ------------  ---------------      ----- ------------  ---------------
    66      1.412817   5 C  s               218      1.019235  15 C  py        
   186      1.005493  13 C  s               216     -1.008001  15 C  s         
   187      0.996393  13 C  px               51     -0.931652   4 C  s         
   111     -0.891197   8 C  s                97     -0.837660   7 C  px        
   189     -0.631499  13 C  pz              248      0.580014  17 C  py        

 Vector  113  Occ=0.000000D+00  E= 2.651186D-01
              MO Center= -3.6D-01,  1.4D+00,  3.6D-01, r^2= 7.9D+00
   Bfn.  Coefficient  Atom+Function         Bfn.  Coefficient  Atom+Function  
  ----- ------------  ---------------      ----- ------------  ---------------
   186     -1.211715  13 C  s               174     -1.164022  12 C  pz        
    81      1.106125   6 C  s               187      0.913310  13 C  px        
   172      0.895210  12 C  px               96     -0.811600   7 C  s         
   158      0.761641  11 C  py              128      0.708717   9 C  py        
   261     -0.702617  18 C  s               189     -0.611893  13 C  pz        

 Vector  114  Occ=0.000000D+00  E= 2.762328D-01
              MO Center= -6.5D-01,  3.5D-01,  2.4D-01, r^2= 9.0D+00
   Bfn.  Coefficient  Atom+Function         Bfn.  Coefficient  Atom+Function  
  ----- ------------  ---------------      ----- ------------  ---------------
   156      1.477548  11 C  s               186      1.044351  13 C  s         
   128      1.038501   9 C  py              141     -0.900451  10 C  s         
    81     -0.891431   6 C  s               171     -0.875022  12 C  s         
   114      0.776896   8 C  pz               52     -0.672083   4 C  px        
   113      0.655992   8 C  py              127      0.649074   9 C  px        

 Vector  115  Occ=0.000000D+00  E= 2.854293D-01
              MO Center= -7.7D-02, -1.6D-01, -2.5D-01, r^2= 8.2D+00
   Bfn.  Coefficient  Atom+Function         Bfn.  Coefficient  Atom+Function  
  ----- ------------  ---------------      ----- ------------  ---------------
    81      1.316048   6 C  s                 6     -1.042725   1 C  s         
    67     -0.795267   5 C  px              141     -0.768057  10 C  s         
    97     -0.640725   7 C  px              128     -0.637298   9 C  py        
     7      0.608757   1 C  px              114     -0.596269   8 C  pz        
    82      0.580653   6 C  px              314     -0.562196  27 H  s         

 Vector  116  Occ=0.000000D+00  E= 2.991279D-01
              MO Center= -5.6D-01,  1.4D-01,  9.3D-02, r^2= 8.5D+00
   Bfn.  Coefficient  Atom+Function         Bfn.  Coefficient  Atom+Function  
  ----- ------------  ---------------      ----- ------------  ---------------
    96      1.169375   7 C  s               141     -1.169276  10 C  s         
   126      1.124157   9 C  s               111     -0.963848   8 C  s         
   112     -0.873977   8 C  px               68      0.798176   5 C  py        
    98      0.738715   7 C  py              189     -0.740194  13 C  pz        
    52     -0.683201   4 C  px              127      0.674379   9 C  px        

 Vector  117  Occ=0.000000D+00  E= 3.116341D-01
              MO Center= -7.8D-01,  3.8D-01,  3.0D-01, r^2= 8.9D+00
   Bfn.  Coefficient  Atom+Function         Bfn.  Coefficient  Atom+Function  
  ----- ------------  ---------------      ----- ------------  ---------------
    81      1.551778   6 C  s                36     -1.054830   3 C  s         
   263      1.007316  18 C  py              171     -0.980903  12 C  s         
   111     -0.900479   8 C  s               142     -0.904896  10 C  px        
   159     -0.895508  11 C  pz              141     -0.828420  10 C  s         
   322      0.771813  31 H  s               127     -0.747719   9 C  px        

 Vector  118  Occ=0.000000D+00  E= 3.224634D-01
              MO Center=  1.9D-01, -7.2D-01,  3.1D-01, r^2= 8.5D+00
   Bfn.  Coefficient  Atom+Function         Bfn.  Coefficient  Atom+Function  
  ----- ------------  ---------------      ----- ------------  ---------------
    66      1.382795   5 C  s               143     -1.269053  10 C  py        
   231     -1.082895  16 O  s                36      1.002849   3 C  s         
    39      0.972365   3 C  pz               83      0.974880   6 C  py        
   128      0.932937   9 C  py               69      0.783345   5 C  pz        
    81     -0.756258   6 C  s               158     -0.725283  11 C  py        

 Vector  119  Occ=0.000000D+00  E= 3.375119D-01
              MO Center=  5.4D-01, -8.4D-01,  1.9D-01, r^2= 8.0D+00
   Bfn.  Coefficient  Atom+Function         Bfn.  Coefficient  Atom+Function  
  ----- ------------  ---------------      ----- ------------  ---------------
    38      1.270678   3 C  py               51      1.083259   4 C  s         
   144     -0.990253  10 C  pz               82      0.836794   6 C  px        
    36     -0.818574   3 C  s                54      0.801345   4 C  pz        
   231      0.795532  16 O  s               158     -0.786789  11 C  py        
   171      0.704904  12 C  s               173     -0.629289  12 C  py        

 Vector  120  Occ=0.000000D+00  E= 3.438386D-01
              MO Center= -9.5D-01, -5.8D-01, -4.2D-02, r^2= 7.3D+00
   Bfn.  Coefficient  Atom+Function         Bfn.  Coefficient  Atom+Function  
  ----- ------------  ---------------      ----- ------------  ---------------
   142     -1.580852  10 C  px               68      1.498548   5 C  py        
   127     -1.435769   9 C  px               84      1.198031   6 C  pz        
    97      1.054860   7 C  px              113     -1.051308   8 C  py        
    98     -0.844809   7 C  py                6     -0.840345   1 C  s         
   112      0.834344   8 C  px               51      0.813863   4 C  s         

 Vector  121  Occ=0.000000D+00  E= 3.788006D-01
              MO Center=  9.3D-02, -8.8D-01,  7.8D-02, r^2= 8.0D+00
   Bfn.  Coefficient  Atom+Function         Bfn.  Coefficient  Atom+Function  
  ----- ------------  ---------------      ----- ------------  ---------------
    82     -1.311341   6 C  px               38      1.210254   3 C  py        
   144      1.166958  10 C  pz               67      1.139979   5 C  px        
    96      1.115585   7 C  s                53     -1.067355   4 C  py        
   111     -0.888658   8 C  s                98      0.844096   7 C  py        
   141     -0.768923  10 C  s                 7     -0.739497   1 C  px        

 Vector  122  Occ=0.000000D+00  E= 3.892154D-01
              MO Center=  6.4D-01, -1.8D+00,  2.3D-01, r^2= 6.4D+00
   Bfn.  Coefficient  Atom+Function         Bfn.  Coefficient  Atom+Function  
  ----- ------------  ---------------      ----- ------------  ---------------
    39      1.707580   3 C  pz              231     -1.701816  16 O  s         
    53      1.456766   4 C  py               51      1.351699   4 C  s         
    66     -1.332395   5 C  s                38     -1.144645   3 C  py        
    81      1.047492   6 C  s                67     -0.940557   5 C  px        
    83     -0.909492   6 C  py                6     -0.896531   1 C  s         

 Vector  123  Occ=0.000000D+00  E= 4.783941D-01
              MO Center= -3.4D-01, -3.1D-01,  2.4D-01, r^2= 7.8D+00
   Bfn.  Coefficient  Atom+Function         Bfn.  Coefficient  Atom+Function  
  ----- ------------  ---------------      ----- ------------  ---------------
    21      0.722557   2 O  s                 9     -0.636342   1 C  pz        
     7     -0.626678   1 C  px               38     -0.558586   3 C  py        
    97     -0.460362   7 C  px                6     -0.394046   1 C  s         
   201      0.361849  14 O  s               171      0.355313  12 C  s         
    36     -0.338890   3 C  s               142     -0.325862  10 C  px        

 Vector  124  Occ=0.000000D+00  E= 4.913100D-01
              MO Center=  3.7D-01, -8.6D-01, -1.3D-01, r^2= 7.7D+00
   Bfn.  Coefficient  Atom+Function         Bfn.  Coefficient  Atom+Function  
  ----- ------------  ---------------      ----- ------------  ---------------
    81      0.873225   6 C  s                21     -0.815402   2 O  s         
     7      0.809721   1 C  px               37      0.708854   3 C  px        
    96     -0.541976   7 C  s                 8     -0.508628   1 C  py        
    33     -0.435992   3 C  px               54      0.434168   4 C  pz        
     9      0.426241   1 C  pz               52      0.393528   4 C  px        

 Vector  125  Occ=0.000000D+00  E= 5.010224D-01
              MO Center= -1.3D+00, -1.9D-01,  6.8D-02, r^2= 9.1D+00
   Bfn.  Coefficient  Atom+Function         Bfn.  Coefficient  Atom+Function  
  ----- ------------  ---------------      ----- ------------  ---------------
    82      0.575038   6 C  px                7      0.538076   1 C  px        
   262     -0.482194  18 C  px              261     -0.423124  18 C  s         
    37      0.401258   3 C  px               51      0.397206   4 C  s         
   263      0.392415  18 C  py               97     -0.362721   7 C  px        
   126      0.350219   9 C  s                 6     -0.338764   1 C  s         


 center of mass
 --------------
 x =   0.09915260 y =  -0.02167297 z =   0.00493673

 moments of inertia (a.u.)
 ------------------
        5157.816305219258           0.000000000001           0.000000000002
           0.000000000001        3475.473230076939          -0.000000000001
           0.000000000002          -0.000000000001        6909.714487538069

     Multipole analysis of the density
     ---------------------------------

     L   x y z        total         alpha         beta         nuclear
     -   - - -        -----         -----         ----         -------
     0   0 0 0     -0.000000    -76.000000    -76.000000    152.000000

     1   1 0 0     -0.795675     -0.397837     -0.397837     -0.000000
     1   0 1 0      0.689510      0.344755      0.344755      0.000000
     1   0 0 1     -0.602071     -0.301036     -0.301036     -0.000000

     2   2 0 0    -89.707321   -789.017639   -789.017639   1488.327957
     2   1 1 0      5.992453    -10.242829    -10.242829     26.478111
     2   1 0 1     -5.991107      8.929828      8.929828    -23.850763
     2   0 2 0    -88.065837  -1260.999199  -1260.999199   2433.932562
     2   0 1 1      8.685703    -19.984517    -19.984517     48.654737
     2   0 0 2    -91.769133   -294.700340   -294.700340    497.631546


          -----------------------
          Electric field gradient
          -----------------------

 1 a.u. = 0.324123 10**(16) esu/cm**3  ( or statvolts/cm**2 ) = 0.97174 10**(22) v/m**2 


 ------------------------------------------------------------
   Atom      X         Y         Z
 ------------------------------------------------------------
    1 C    2.74827   0.02700  -0.20705
 ------------------------------------------------------------

 Electric field gradient in molecular frame (a.u.)
         XX             YY             ZZ             XY             XZ             YZ
 ------------------------------------------------------------------------------------------
        0.227003      -0.269286       0.042283      -0.032107      -0.191732       0.111924

 Principal components (a.u.) and orientation 
 of principal axis w.r.t. absolute frame                      Asymmetry parameter eta
 --------------------------------------------------------------------------------------
        0.359688      -0.307139      -0.052549                       0.707810

        0.825033      -0.064199       0.561426
       -0.139555       0.939603       0.312524
       -0.547581      -0.336192       0.766244
  

 ------------------------------------------------------------
   Atom      X         Y         Z
 ------------------------------------------------------------
    2 O    3.47280  -1.88298   1.57156
 ------------------------------------------------------------

 Electric field gradient in molecular frame (a.u.)
         XX             YY             ZZ             XY             XZ             YZ
 ------------------------------------------------------------------------------------------
        0.909526      -1.372594       0.463068      -0.080285      -0.373303       0.669108

 Principal components (a.u.) and orientation 
 of principal axis w.r.t. absolute frame                      Asymmetry parameter eta
 --------------------------------------------------------------------------------------
       -1.591231       1.192272       0.398960                       0.498552

       -0.016126       0.802646       0.596237
        0.949845      -0.173959       0.259871
       -0.312306      -0.570524       0.759584
  

 ------------------------------------------------------------
   Atom      X         Y         Z
 ------------------------------------------------------------
    3 C    2.70269  -4.28263   1.08135
 ------------------------------------------------------------

 Electric field gradient in molecular frame (a.u.)
         XX             YY             ZZ             XY             XZ             YZ
 ------------------------------------------------------------------------------------------
       -0.191452      -0.016158       0.207611      -0.007748       0.270529      -0.126420

 Principal components (a.u.) and orientation 
 of principal axis w.r.t. absolute frame                      Asymmetry parameter eta
 --------------------------------------------------------------------------------------
        0.378811      -0.336421      -0.042390                       0.776197

        0.414010       0.867467       0.275856
       -0.284845      -0.164367       0.944376
        0.864557      -0.469558       0.179044
  

 ------------------------------------------------------------
   Atom      X         Y         Z
 ------------------------------------------------------------
    4 C    1.32746  -4.62095  -1.42084
 ------------------------------------------------------------

 Electric field gradient in molecular frame (a.u.)
         XX             YY             ZZ             XY             XZ             YZ
 ------------------------------------------------------------------------------------------
       -0.013972       0.034399      -0.020426       0.018330      -0.035601      -0.026127

 Principal components (a.u.) and orientation 
 of principal axis w.r.t. absolute frame                      Asymmetry parameter eta
 --------------------------------------------------------------------------------------
        0.058888      -0.053590      -0.005298                       0.820066

        0.417727       0.641519       0.643396
        0.790503       0.092471      -0.605438
       -0.447895       0.761513      -0.468495
  

 ------------------------------------------------------------
   Atom      X         Y         Z
 ------------------------------------------------------------
    5 C   -0.88649  -2.71423  -1.66066
 ------------------------------------------------------------

 Electric field gradient in molecular frame (a.u.)
         XX             YY             ZZ             XY             XZ             YZ
 ------------------------------------------------------------------------------------------
       -0.011483      -0.053524       0.065008       0.015208      -0.019776      -0.050544

 Principal components (a.u.) and orientation 
 of principal axis w.r.t. absolute frame                      Asymmetry parameter eta
 --------------------------------------------------------------------------------------
        0.089281      -0.073103      -0.016179                       0.637576

       -0.230736      -0.127075       0.964683
       -0.346395       0.937210       0.040604
        0.909270       0.324792       0.260266
  

 ------------------------------------------------------------
   Atom      X         Y         Z
 ------------------------------------------------------------
    6 C   -0.15390  -0.03999  -0.62855
 ------------------------------------------------------------

 Electric field gradient in molecular frame (a.u.)
         XX             YY             ZZ             XY             XZ             YZ
 ------------------------------------------------------------------------------------------
        0.106417      -0.058398      -0.048019       0.082654      -0.102653       0.250404

 Principal components (a.u.) and orientation 
 of principal axis w.r.t. absolute frame                      Asymmetry parameter eta
 --------------------------------------------------------------------------------------
       -0.341911       0.201197       0.140714                       0.176895

       -0.280477      -0.246306       0.927721
        0.680054       0.631097       0.373154
       -0.677392       0.735561      -0.009507
  

 ------------------------------------------------------------
   Atom      X         Y         Z
 ------------------------------------------------------------
    7 C   -3.37549  -3.71452  -0.52375
 ------------------------------------------------------------

 Electric field gradient in molecular frame (a.u.)
         XX             YY             ZZ             XY             XZ             YZ
 ------------------------------------------------------------------------------------------
       -0.033204       0.016647       0.016557      -0.023713       0.026410       0.018426

 Principal components (a.u.) and orientation 
 of principal axis w.r.t. absolute frame                      Asymmetry parameter eta
 --------------------------------------------------------------------------------------
       -0.056303       0.035130       0.021173                       0.247881

        0.838087       0.054112      -0.542847
        0.372985       0.669325       0.642562
       -0.398112       0.740997      -0.540769
  

 ------------------------------------------------------------
   Atom      X         Y         Z
 ------------------------------------------------------------
    8 C   -5.36145  -1.64241  -0.41336
 ------------------------------------------------------------

 Electric field gradient in molecular frame (a.u.)
         XX             YY             ZZ             XY             XZ             YZ
 ------------------------------------------------------------------------------------------
       -0.007704      -0.000395       0.008099       0.014403      -0.015568      -0.018829

 Principal components (a.u.) and orientation 
 of principal axis w.r.t. absolute frame                      Asymmetry parameter eta
 --------------------------------------------------------------------------------------
        0.033917      -0.018984      -0.014933                       0.119411

       -0.453446       0.833667       0.315254
       -0.567479      -0.542794       0.619147
        0.687280       0.101850       0.719216
  

 ------------------------------------------------------------
   Atom      X         Y         Z
 ------------------------------------------------------------
    9 C   -4.60564   0.50109   1.39677
 ------------------------------------------------------------

 Electric field gradient in molecular frame (a.u.)
         XX             YY             ZZ             XY             XZ             YZ
 ------------------------------------------------------------------------------------------
       -0.047588       0.012956       0.034631       0.004090      -0.014930      -0.008857

 Principal components (a.u.) and orientation 
 of principal axis w.r.t. absolute frame                      Asymmetry parameter eta
 --------------------------------------------------------------------------------------
       -0.050315       0.040497       0.009818                       0.609743

        0.984818      -0.172692      -0.017647
       -0.040007      -0.324712       0.944966
        0.168919       0.929914       0.326691
  

 ------------------------------------------------------------
   Atom      X         Y         Z
 ------------------------------------------------------------
   10 C   -1.68334   0.63670   1.80116
 ------------------------------------------------------------

 Electric field gradient in molecular frame (a.u.)
         XX             YY             ZZ             XY             XZ             YZ
 ------------------------------------------------------------------------------------------
       -0.011282       0.028845      -0.017563       0.010685       0.041584      -0.041393

 Principal components (a.u.) and orientation 
 of principal axis w.r.t. absolute frame                      Asymmetry parameter eta
 --------------------------------------------------------------------------------------
       -0.070930       0.055894       0.015037                       0.576017

       -0.575531      -0.229763       0.784839
        0.365195       0.786498       0.498050
        0.731708      -0.573263       0.368746
  

 ------------------------------------------------------------
   Atom      X         Y         Z
 ------------------------------------------------------------
   11 C   -0.84452   3.10547   3.10459
 ------------------------------------------------------------

 Electric field gradient in molecular frame (a.u.)
         XX             YY             ZZ             XY             XZ             YZ
 ------------------------------------------------------------------------------------------
        0.060736      -0.046496      -0.014240      -0.037026       0.022646      -0.003941

 Principal components (a.u.) and orientation 
 of principal axis w.r.t. absolute frame                      Asymmetry parameter eta
 --------------------------------------------------------------------------------------
        0.077920      -0.058260      -0.019660                       0.495384

        0.928279       0.309124      -0.206737
       -0.283867       0.948128       0.143082
        0.240243      -0.074135       0.967878
  

 ------------------------------------------------------------
   Atom      X         Y         Z
 ------------------------------------------------------------
   12 C    0.05233   5.23121   1.34861
 ------------------------------------------------------------

 Electric field gradient in molecular frame (a.u.)
         XX             YY             ZZ             XY             XZ             YZ
 ------------------------------------------------------------------------------------------
       -0.000586       0.004362      -0.003776       0.012209       0.066892      -0.010381

 Principal components (a.u.) and orientation 
 of principal axis w.r.t. absolute frame                      Asymmetry parameter eta
 --------------------------------------------------------------------------------------
       -0.072410       0.064768       0.007642                       0.788933

       -0.685574       0.717364       0.124004
        0.203541       0.025335       0.978739
        0.698970       0.696238      -0.163382
  

 ------------------------------------------------------------
   Atom      X         Y         Z
 ------------------------------------------------------------
   13 C    2.15273   4.39738  -0.48726
 ------------------------------------------------------------

 Electric field gradient in molecular frame (a.u.)
         XX             YY             ZZ             XY             XZ             YZ
 ------------------------------------------------------------------------------------------
        0.145639      -0.024175      -0.121464       0.149673      -0.301392      -0.003669

 Principal components (a.u.) and orientation 
 of principal axis w.r.t. absolute frame                      Asymmetry parameter eta
 --------------------------------------------------------------------------------------
        0.382567      -0.338792      -0.043776                       0.771148

        0.816430       0.566770      -0.110514
        0.304853      -0.260514       0.916077
       -0.490415       0.781603       0.385474
  

 ------------------------------------------------------------
   Atom      X         Y         Z
 ------------------------------------------------------------
   14 O    3.62764   2.43564   0.64552
 ------------------------------------------------------------

 Electric field gradient in molecular frame (a.u.)
         XX             YY             ZZ             XY             XZ             YZ
 ------------------------------------------------------------------------------------------
        0.691392      -1.750175       1.058782       0.159392      -1.027437       0.033843

 Principal components (a.u.) and orientation 
 of principal axis w.r.t. absolute frame                      Asymmetry parameter eta
 --------------------------------------------------------------------------------------
        1.920410      -1.764739      -0.155670                       0.837878

       -0.642834      -0.082111       0.761592
       -0.020855       0.995746       0.089753
        0.765721      -0.041814       0.641812
  

 ------------------------------------------------------------
   Atom      X         Y         Z
 ------------------------------------------------------------
   15 C    3.93000   6.60320  -1.04042
 ------------------------------------------------------------

 Electric field gradient in molecular frame (a.u.)
         XX             YY             ZZ             XY             XZ             YZ
 ------------------------------------------------------------------------------------------
       -0.010443      -0.028855       0.039297      -0.068463       0.004733       0.015359

 Principal components (a.u.) and orientation 
 of principal axis w.r.t. absolute frame                      Asymmetry parameter eta
 --------------------------------------------------------------------------------------
       -0.090393       0.052961       0.037432                       0.171802

        0.650127       0.629439       0.425607
        0.751419      -0.615700      -0.237241
       -0.112718      -0.474046       0.873256
  

 ------------------------------------------------------------
   Atom      X         Y         Z
 ------------------------------------------------------------
   16 O    3.15503  -6.01131   2.55251
 ------------------------------------------------------------

 Electric field gradient in molecular frame (a.u.)
         XX             YY             ZZ             XY             XZ             YZ
 ------------------------------------------------------------------------------------------
       -0.315260       0.102570       0.212690       0.686626       0.772221       0.922333

 Principal components (a.u.) and orientation 
 of principal axis w.r.t. absolute frame                      Asymmetry parameter eta
 --------------------------------------------------------------------------------------
        1.630131      -0.870348      -0.759783                       0.067826

        0.469010       0.856915      -0.213836
        0.601367      -0.132528       0.787905
        0.646828      -0.498130      -0.577478
  

 ------------------------------------------------------------
   Atom      X         Y         Z
 ------------------------------------------------------------
   17 C    0.57530  -7.37895  -1.84975
 ------------------------------------------------------------

 Electric field gradient in molecular frame (a.u.)
         XX             YY             ZZ             XY             XZ             YZ
 ------------------------------------------------------------------------------------------
        0.039935      -0.070652       0.030717      -0.033213      -0.015096      -0.023059

 Principal components (a.u.) and orientation 
 of principal axis w.r.t. absolute frame                      Asymmetry parameter eta
 --------------------------------------------------------------------------------------
       -0.085802       0.053207       0.032596                       0.240217

        0.273773       0.886932       0.372022
        0.936124      -0.156956      -0.314702
        0.220728      -0.434415       0.873248
  

 ------------------------------------------------------------
   Atom      X         Y         Z
 ------------------------------------------------------------
   18 C   -5.91762   2.94460   0.55873
 ------------------------------------------------------------

 Electric field gradient in molecular frame (a.u.)
         XX             YY             ZZ             XY             XZ             YZ
 ------------------------------------------------------------------------------------------
       -0.000723      -0.020099       0.020822       0.023317      -0.022664       0.011476

 Principal components (a.u.) and orientation 
 of principal axis w.r.t. absolute frame                      Asymmetry parameter eta
 --------------------------------------------------------------------------------------
       -0.043590       0.035324       0.008266                       0.620734

       -0.581008      -0.561012       0.589657
        0.741091      -0.065150       0.668236
       -0.336472       0.825240       0.453614
  

 ------------------------------------------------------------
   Atom      X         Y         Z
 ------------------------------------------------------------
   19 O    1.17781   3.59545  -2.89381
 ------------------------------------------------------------

 Electric field gradient in molecular frame (a.u.)
         XX             YY             ZZ             XY             XZ             YZ
 ------------------------------------------------------------------------------------------
       -0.307174       0.316659      -0.009485      -2.569916      -0.138390      -0.015573

 Principal components (a.u.) and orientation 
 of principal axis w.r.t. absolute frame                      Asymmetry parameter eta
 --------------------------------------------------------------------------------------
        2.595984      -2.589065      -0.006919                       0.994670

       -0.663333       0.748217      -0.012635
        0.747691       0.661984      -0.052296
        0.030764       0.044137       0.998552
  

 ------------------------------------------------------------
   Atom      X         Y         Z
 ------------------------------------------------------------
   20 O   -0.89724   1.80302  -2.49538
 ------------------------------------------------------------

 Electric field gradient in molecular frame (a.u.)
         XX             YY             ZZ             XY             XZ             YZ
 ------------------------------------------------------------------------------------------
       -0.657537      -0.563418       1.220955      -1.781403      -0.379859       1.641302

 Principal components (a.u.) and orientation 
 of principal axis w.r.t. absolute frame                      Asymmetry parameter eta
 --------------------------------------------------------------------------------------
        2.715111      -2.623632      -0.091479                       0.932615

       -0.383594       0.621804      -0.682800
        0.571566       0.740589       0.353328
        0.725375      -0.254730      -0.639487
  

 ------------------------------------------------------------
   Atom      X         Y         Z
 ------------------------------------------------------------
   21 H    3.76944  -0.31347  -1.98157
 ------------------------------------------------------------

 Electric field gradient in molecular frame (a.u.)
         XX             YY             ZZ             XY             XZ             YZ
 ------------------------------------------------------------------------------------------
        0.044809       0.111941      -0.156750       0.033885       0.163388      -0.061074

 Principal components (a.u.) and orientation 
 of principal axis w.r.t. absolute frame                      Asymmetry parameter eta
 --------------------------------------------------------------------------------------
       -0.261019       0.136002       0.125018                       0.042080

       -0.478953       0.871727       0.103423
        0.184070      -0.015466       0.982791
        0.858325       0.489748      -0.153052
  

 ------------------------------------------------------------
   Atom      X         Y         Z
 ------------------------------------------------------------
   22 H    2.72274  -4.20015  -2.90058
 ------------------------------------------------------------

 Electric field gradient in molecular frame (a.u.)
         XX             YY             ZZ             XY             XZ             YZ
 ------------------------------------------------------------------------------------------
       -0.045607       0.116759      -0.071152      -0.061063       0.194504       0.059814

 Principal components (a.u.) and orientation 
 of principal axis w.r.t. absolute frame                      Asymmetry parameter eta
 --------------------------------------------------------------------------------------
       -0.272060       0.139665       0.132395                       0.026722

       -0.669042       0.646565       0.366518
       -0.214538      -0.640162       0.737676
        0.711587       0.414904       0.567009
  

 ------------------------------------------------------------
   Atom      X         Y         Z
 ------------------------------------------------------------
   23 H   -1.24347  -2.51875  -3.70072
 ------------------------------------------------------------

 Electric field gradient in molecular frame (a.u.)
         XX             YY             ZZ             XY             XZ             YZ
 ------------------------------------------------------------------------------------------
        0.120568       0.131001      -0.251569       0.007031      -0.065464       0.036150

 Principal components (a.u.) and orientation 
 of principal axis w.r.t. absolute frame                      Asymmetry parameter eta
 --------------------------------------------------------------------------------------
       -0.266162       0.134657       0.131505                       0.011845

        0.167821       0.288714       0.942592
       -0.092307       0.956554      -0.276556
        0.981486       0.040596      -0.187180
  

 ------------------------------------------------------------
   Atom      X         Y         Z
 ------------------------------------------------------------
   24 H   -3.06529  -4.49203   1.37255
 ------------------------------------------------------------

 Electric field gradient in molecular frame (a.u.)
         XX             YY             ZZ             XY             XZ             YZ
 ------------------------------------------------------------------------------------------
        0.127524       0.083066      -0.210590       0.023876      -0.057343       0.143930

 Principal components (a.u.) and orientation 
 of principal axis w.r.t. absolute frame                      Asymmetry parameter eta
 --------------------------------------------------------------------------------------
       -0.278862       0.141881       0.136981                       0.017570

        0.151089       0.084885       0.984869
       -0.373875       0.927205      -0.022558
        0.915090       0.364810      -0.171827
  

 ------------------------------------------------------------
   Atom      X         Y         Z
 ------------------------------------------------------------
   25 H   -4.10555  -5.26232  -1.69203
 ------------------------------------------------------------

 Electric field gradient in molecular frame (a.u.)
         XX             YY             ZZ             XY             XZ             YZ
 ------------------------------------------------------------------------------------------
        0.087856      -0.094076       0.006220      -0.109895      -0.081048      -0.179141

 Principal components (a.u.) and orientation 
 of principal axis w.r.t. absolute frame                      Asymmetry parameter eta
 --------------------------------------------------------------------------------------
       -0.280558       0.142787       0.137771                       0.017880

        0.347515       0.347435       0.870932
        0.747991      -0.662836      -0.034040
        0.565458       0.663278      -0.490224
  

 ------------------------------------------------------------
   Atom      X         Y         Z
 ------------------------------------------------------------
   26 H   -7.17390  -2.44333   0.19541
 ------------------------------------------------------------

 Electric field gradient in molecular frame (a.u.)
         XX             YY             ZZ             XY             XZ             YZ
 ------------------------------------------------------------------------------------------
       -0.181691       0.076735       0.104956      -0.142112       0.110364       0.046198

 Principal components (a.u.) and orientation 
 of principal axis w.r.t. absolute frame                      Asymmetry parameter eta
 --------------------------------------------------------------------------------------
       -0.281570       0.143363       0.138206                       0.018315

        0.874327       0.440286      -0.204210
        0.384897      -0.372711       0.844358
       -0.295647       0.816845       0.495336
  

 ------------------------------------------------------------
   Atom      X         Y         Z
 ------------------------------------------------------------
   27 H   -5.66708  -0.90892  -2.32975
 ------------------------------------------------------------

 Electric field gradient in molecular frame (a.u.)
         XX             YY             ZZ             XY             XZ             YZ
 ------------------------------------------------------------------------------------------
        0.131897       0.084909      -0.216806       0.024391      -0.055901       0.135193

 Principal components (a.u.) and orientation 
 of principal axis w.r.t. absolute frame                      Asymmetry parameter eta
 --------------------------------------------------------------------------------------
       -0.277585       0.142318       0.135267                       0.025400

        0.147174       0.889013      -0.433586
       -0.354314       0.456654       0.816045
        0.923473       0.033525       0.382197
  

 ------------------------------------------------------------
   Atom      X         Y         Z
 ------------------------------------------------------------
   28 H   -5.41074   0.03620   3.25602
 ------------------------------------------------------------

 Electric field gradient in molecular frame (a.u.)
         XX             YY             ZZ             XY             XZ             YZ
 ------------------------------------------------------------------------------------------
        0.074774       0.116359      -0.191132      -0.035093       0.138535       0.083261

 Principal components (a.u.) and orientation 
 of principal axis w.r.t. absolute frame                      Asymmetry parameter eta
 --------------------------------------------------------------------------------------
       -0.271252       0.137456       0.133796                       0.013493

       -0.381729       0.002368       0.924271
       -0.227017       0.969124      -0.096242
        0.895961       0.246564       0.369405
  

 ------------------------------------------------------------
   Atom      X         Y         Z
 ------------------------------------------------------------
   29 H   -1.26839  -0.85364   3.19258
 ------------------------------------------------------------

 Electric field gradient in molecular frame (a.u.)
         XX             YY             ZZ             XY             XZ             YZ
 ------------------------------------------------------------------------------------------
        0.119882      -0.075398      -0.044484       0.057339      -0.050371       0.189272

 Principal components (a.u.) and orientation 
 of principal axis w.r.t. absolute frame                      Asymmetry parameter eta
 --------------------------------------------------------------------------------------
       -0.264970       0.135577       0.129393                       0.023338

       -0.194477       0.934853      -0.297033
        0.721890       0.341423       0.601918
       -0.664119       0.097366       0.741260
  

 ------------------------------------------------------------
   Atom      X         Y         Z
 ------------------------------------------------------------
   30 H    0.72585   2.64350   4.38409
 ------------------------------------------------------------

 Electric field gradient in molecular frame (a.u.)
         XX             YY             ZZ             XY             XZ             YZ
 ------------------------------------------------------------------------------------------
       -0.093217       0.110289      -0.017072       0.065454      -0.192393       0.056643

 Principal components (a.u.) and orientation 
 of principal axis w.r.t. absolute frame                      Asymmetry parameter eta
 --------------------------------------------------------------------------------------
       -0.270911       0.141389       0.129523                       0.043801

        0.752770      -0.592874       0.286075
       -0.221373       0.181272       0.958193
        0.619945       0.784628      -0.005210
  

 ------------------------------------------------------------
   Atom      X         Y         Z
 ------------------------------------------------------------
   31 H   -2.32725   3.81404   4.36574
 ------------------------------------------------------------

 Electric field gradient in molecular frame (a.u.)
         XX             YY             ZZ             XY             XZ             YZ
 ------------------------------------------------------------------------------------------
       -0.079121       0.088996      -0.009874       0.101943       0.185859      -0.088305

 Principal components (a.u.) and orientation 
 of principal axis w.r.t. absolute frame                      Asymmetry parameter eta
 --------------------------------------------------------------------------------------
       -0.282501       0.145461       0.137040                       0.029808

        0.721564       0.519683       0.457466
       -0.341205      -0.308016       0.888091
       -0.602433       0.796904       0.044935
  

 ------------------------------------------------------------
   Atom      X         Y         Z
 ------------------------------------------------------------
   32 H    0.76939   6.73251   2.58816
 ------------------------------------------------------------

 Electric field gradient in molecular frame (a.u.)
         XX             YY             ZZ             XY             XZ             YZ
 ------------------------------------------------------------------------------------------
        0.085397      -0.077239      -0.008159      -0.109303      -0.082194      -0.179645

 Principal components (a.u.) and orientation 
 of principal axis w.r.t. absolute frame                      Asymmetry parameter eta
 --------------------------------------------------------------------------------------
       -0.277130       0.144643       0.132487                       0.043862

        0.352710       0.564130       0.746561
        0.724776      -0.669338       0.163360
        0.591858       0.483471      -0.644950
  

 ------------------------------------------------------------
   Atom      X         Y         Z
 ------------------------------------------------------------
   33 H   -1.53646   6.04537   0.30231
 ------------------------------------------------------------

 Electric field gradient in molecular frame (a.u.)
         XX             YY             ZZ             XY             XZ             YZ
 ------------------------------------------------------------------------------------------
       -0.107816       0.077602       0.030214       0.128720      -0.162331       0.087184

 Principal components (a.u.) and orientation 
 of principal axis w.r.t. absolute frame                      Asymmetry parameter eta
 --------------------------------------------------------------------------------------
       -0.282337       0.145070       0.137267                       0.027638

        0.764792       0.210686      -0.608855
       -0.396504       0.898776      -0.187046
        0.507817       0.384464       0.770915
  

 ------------------------------------------------------------
   Atom      X         Y         Z
 ------------------------------------------------------------
   34 H    5.41886   6.01824  -2.35744
 ------------------------------------------------------------

 Electric field gradient in molecular frame (a.u.)
         XX             YY             ZZ             XY             XZ             YZ
 ------------------------------------------------------------------------------------------
       -0.077184       0.104848      -0.027664       0.083668       0.196227      -0.078314

 Principal components (a.u.) and orientation 
 of principal axis w.r.t. absolute frame                      Asymmetry parameter eta
 --------------------------------------------------------------------------------------
       -0.283958       0.146681       0.137277                       0.033119

        0.717998       0.535253       0.444953
       -0.282628      -0.359994       0.889115
       -0.636082       0.764139       0.107198
  

 ------------------------------------------------------------
   Atom      X         Y         Z
 ------------------------------------------------------------
   35 H    2.91856   8.17948  -1.92113
 ------------------------------------------------------------

 Electric field gradient in molecular frame (a.u.)
         XX             YY             ZZ             XY             XZ             YZ
 ------------------------------------------------------------------------------------------
        0.035851      -0.107143       0.071292       0.158862      -0.088540       0.139754

 Principal components (a.u.) and orientation 
 of principal axis w.r.t. absolute frame                      Asymmetry parameter eta
 --------------------------------------------------------------------------------------
       -0.286375       0.148014       0.138361                       0.033706

       -0.491523      -0.103566       0.864684
        0.762999       0.427424       0.484914
       -0.419808       0.898100      -0.131068
  

 ------------------------------------------------------------
   Atom      X         Y         Z
 ------------------------------------------------------------
   36 H    4.86964   7.27072   0.67842
 ------------------------------------------------------------

 Electric field gradient in molecular frame (a.u.)
         XX             YY             ZZ             XY             XZ             YZ
 ------------------------------------------------------------------------------------------
        0.057894       0.099945      -0.157839      -0.066099      -0.158594      -0.113254

 Principal components (a.u.) and orientation 
 of principal axis w.r.t. absolute frame                      Asymmetry parameter eta
 --------------------------------------------------------------------------------------
       -0.286231       0.148429       0.137802                       0.037128

        0.446568      -0.661727       0.602241
        0.321334       0.746789       0.582280
        0.835058       0.066507      -0.546128
  

 ------------------------------------------------------------
   Atom      X         Y         Z
 ------------------------------------------------------------
   37 H    2.25829  -8.58458  -1.91259
 ------------------------------------------------------------

 Electric field gradient in molecular frame (a.u.)
         XX             YY             ZZ             XY             XZ             YZ
 ------------------------------------------------------------------------------------------
       -0.142361      -0.005262       0.147623       0.198698       0.012758      -0.009547

 Principal components (a.u.) and orientation 
 of principal axis w.r.t. absolute frame                      Asymmetry parameter eta
 --------------------------------------------------------------------------------------
       -0.284589       0.148221       0.136367                       0.041653

        0.813717       0.011926       0.581138
       -0.580093      -0.046691       0.813211
       -0.036832       0.998838       0.031075
  

 ------------------------------------------------------------
   Atom      X         Y         Z
 ------------------------------------------------------------
   38 H   -0.62621  -8.10373  -0.32901
 ------------------------------------------------------------

 Electric field gradient in molecular frame (a.u.)
         XX             YY             ZZ             XY             XZ             YZ
 ------------------------------------------------------------------------------------------
       -0.001372       0.086201      -0.084829      -0.088553       0.187053       0.106573

 Principal components (a.u.) and orientation 
 of principal axis w.r.t. absolute frame                      Asymmetry parameter eta
 --------------------------------------------------------------------------------------
       -0.286282       0.149018       0.137264                       0.041056

       -0.587702       0.806958      -0.058523
       -0.348616      -0.187292       0.918362
        0.730119       0.560125       0.391391
  

 ------------------------------------------------------------
   Atom      X         Y         Z
 ------------------------------------------------------------
   39 H   -0.42419  -7.60120  -3.64770
 ------------------------------------------------------------

 Electric field gradient in molecular frame (a.u.)
         XX             YY             ZZ             XY             XZ             YZ
 ------------------------------------------------------------------------------------------
        0.045759       0.135762      -0.181521      -0.022405      -0.183627      -0.038333

 Principal components (a.u.) and orientation 
 of principal axis w.r.t. absolute frame                      Asymmetry parameter eta
 --------------------------------------------------------------------------------------
       -0.288472       0.148173       0.140300                       0.027291

        0.484251       0.873415       0.051448
        0.104070      -0.115886       0.987796
        0.868718      -0.472987      -0.147014
  

 ------------------------------------------------------------
   Atom      X         Y         Z
 ------------------------------------------------------------
   40 H   -5.19484   3.62884  -1.25229
 ------------------------------------------------------------

 Electric field gradient in molecular frame (a.u.)
         XX             YY             ZZ             XY             XZ             YZ
 ------------------------------------------------------------------------------------------
        0.094086       0.093270      -0.187356      -0.049734       0.130948       0.126062

 Principal components (a.u.) and orientation 
 of principal axis w.r.t. absolute frame                      Asymmetry parameter eta
 --------------------------------------------------------------------------------------
       -0.287136       0.145593       0.141543                       0.014103

       -0.344889       0.934139      -0.091850
       -0.335587      -0.031328       0.941488
        0.876603       0.355533       0.324289
  

 ------------------------------------------------------------
   Atom      X         Y         Z
 ------------------------------------------------------------
   41 H   -7.95172   2.62478   0.33271
 ------------------------------------------------------------

 Electric field gradient in molecular frame (a.u.)
         XX             YY             ZZ             XY             XZ             YZ
 ------------------------------------------------------------------------------------------
       -0.271416       0.129408       0.142009      -0.066774      -0.045821      -0.006267

 Principal components (a.u.) and orientation 
 of principal axis w.r.t. absolute frame                      Asymmetry parameter eta
 --------------------------------------------------------------------------------------
       -0.287228       0.147177       0.140051                       0.024811

        0.981468      -0.130296      -0.140513
        0.158910       0.143615       0.976792
        0.107092       0.981019      -0.161659
  

 ------------------------------------------------------------
   Atom      X         Y         Z
 ------------------------------------------------------------
   42 H   -5.70797   4.45192   1.95614
 ------------------------------------------------------------

 Electric field gradient in molecular frame (a.u.)
         XX             YY             ZZ             XY             XZ             YZ
 ------------------------------------------------------------------------------------------
        0.141725      -0.086931      -0.054794      -0.031732      -0.033283      -0.215764

 Principal components (a.u.) and orientation 
 of principal axis w.r.t. absolute frame                      Asymmetry parameter eta
 --------------------------------------------------------------------------------------
       -0.292081       0.148881       0.143200                       0.019450

        0.105225       0.767303       0.632593
        0.728366       0.373633      -0.574353
        0.677060      -0.521196       0.519561
  

 Task  times  cpu:      476.6s     wall:      477.4s


                                NWChem Input Module
                                -------------------


 Summary of allocated global arrays
-----------------------------------
  No active global arrays


                         GA Statistics for process    0
                         ------------------------------

       create   destroy   get      put      acc     scatter   gather  read&inc
calls:  210      210     5.38e+05 7377     3.97e+05    0        0     5826     
number of processes/call 1.00e+00 1.15e+00 1.00e+00 0.00e+00 0.00e+00
bytes total:             5.40e+08 6.03e+07 3.28e+08 0.00e+00 0.00e+00 4.66e+04
bytes remote:            1.14e+08 2.04e+07 5.37e+07 0.00e+00 0.00e+00 0.00e+00
Max memory consumed for GA by this process: 10446976 bytes

MA_summarize_allocated_blocks: starting scan ...
MA_summarize_allocated_blocks: scan completed: 0 heap blocks, 0 stack blocks
MA usage statistics:

	allocation statistics:
					      heap	     stack
					      ----	     -----
	current number of blocks	         0	         0
	maximum number of blocks	        22	        51
	current total bytes		         0	         0
	maximum total bytes		   9712496	  22540232
	maximum total K-bytes		      9713	     22541
	maximum total M-bytes		        10	        23


                                     CITATION
                                     --------
                Please cite the following reference when publishing
                           results obtained with NWChem:

                 M. Valiev, E.J. Bylaska, N. Govind, K. Kowalski,
              T.P. Straatsma, H.J.J. van Dam, D. Wang, J. Nieplocha,
                        E. Apra, T.L. Windus, W.A. de Jong
                 "NWChem: a comprehensive and scalable open-source
                  solution for large scale molecular simulations"
                      Comput. Phys. Commun. 181, 1477 (2010)
                           doi:10.1016/j.cpc.2010.04.018

                                      AUTHORS
                                      -------
          E. Apra, E. J. Bylaska, W. A. de Jong, N. Govind, K. Kowalski,
       T. P. Straatsma, M. Valiev, H. J. J. van Dam, D. Wang, T. L. Windus,
        J. Hammond, J. Autschbach, K. Bhaskaran-Nair, J. Brabec, K. Lopata,
       S. A. Fischer, S. Krishnamoorthy, W. Ma, M. Klemm, O. Villa, Y. Chen,
    V. Anisimov, F. Aquino, S. Hirata, M. T. Hackler, T. Risthaus, M. Malagoli,
       A. Marenich, A. Otero-de-la-Roza, J. Mullin, P. Nichols, R. Peverati,
     J. Pittner, Y. Zhao, P.-D. Fan, A. Fonari, M. Williamson, R. J. Harrison,
       J. R. Rehr, M. Dupuis, D. Silverstein, D. M. A. Smith, J. Nieplocha,
        V. Tipparaju, M. Krishnan, B. E. Van Kuiken, A. Vazquez-Mayagoitia,
        L. Jensen, M. Swart, Q. Wu, T. Van Voorhis, A. A. Auer, M. Nooijen,
      L. D. Crosby, E. Brown, G. Cisneros, G. I. Fann, H. Fruchtl, J. Garza,
        K. Hirao, R. A. Kendall, J. A. Nichols, K. Tsemekhman, K. Wolinski,
     J. Anchell, D. E. Bernholdt, P. Borowski, T. Clark, D. Clerc, H. Dachsel,
   M. J. O. Deegan, K. Dyall, D. Elwood, E. Glendening, M. Gutowski, A. C. Hess,
         J. Jaffe, B. G. Johnson, J. Ju, R. Kobayashi, R. Kutteh, Z. Lin,
   R. Littlefield, X. Long, B. Meng, T. Nakajima, S. Niu, L. Pollack, M. Rosing,
   K. Glaesemann, G. Sandrone, M. Stave, H. Taylor, G. Thomas, J. H. van Lenthe,
                               A. T. Wong, Z. Zhang.

 Total times  cpu:      477.0s     wall:      477.8s
