# Supplementary material for: Reference-free NOE NMR analysis
Source: Chem Sci. 2020 Aug 31;11(36):9930–6. doi: 10.1039/d0sc02970j (PMC8162118; doi:10.1039/d0sc02970j)
Supplement: SC-011-D0SC02970J-s002 [file SC-011-D0SC02970J-s002.piz › artemisinin_structures/artemisin_SSSSRSS/artemisin_SSSSRSS_b36312.nw]

start molecule

title molecule
 

geometry units angstroms print xyz autosym
  C        7.03870        3.31470       -3.49840
  O        8.07100        2.72410       -4.30470
  C        7.71080        2.04840       -5.42490
  C        6.28990        2.29800       -5.90830
  C        5.21690        2.18780       -4.79080
  C        5.82970        2.35100       -3.37700
  C        4.21830        1.01610       -4.85960
  C        4.74040       -0.28170       -4.26030
  C        5.19610       -0.11540       -2.80430
  C        6.26950        0.99880       -2.73200
  C        6.87930        1.13950       -1.31680
  C        6.45740        2.35720       -0.48290
  C        6.56140        3.70300       -1.23170
  O        7.59460        3.64740       -2.21940
  C        6.91220        4.82770       -0.26110
  O        8.51530        1.33840       -6.01690
  C        5.99530        1.50710       -7.18280
  C        4.00790        0.04560       -1.85110
  O        5.31420        4.06850       -1.84110
  O        4.79050        2.89760       -2.54180
  H        6.74670        4.26680       -3.96100
  H        6.30920        3.35220       -6.22680
  H        4.57620        3.06950       -4.95870
  H        3.87920        0.83810       -5.88470
  H        3.30930        1.30780       -4.31730
  H        5.58270       -0.64510       -4.86180
  H        3.96250       -1.05210       -4.32330
  H        5.68470       -1.05820       -2.51890
  H        7.08990        0.59550       -3.34280
  H        7.97100        1.19540       -1.43660
  H        6.71590        0.22690       -0.73060
  H        7.12110        2.37190        0.39160
  H        5.44140        2.21560       -0.09570
  H        6.96930        5.78600       -0.79080
  H        6.14950        4.93300        0.51780
  H        7.88750        4.66200        0.20880
  H        6.74770        1.71700       -7.95190
  H        6.01400        0.42750       -7.00370
  H        5.02200        1.78230       -7.60140
  H        3.41050        0.93590       -2.05780
  H        3.33880       -0.81820       -1.93590
  H        4.33660        0.09340       -0.80900
end
BASIS "ao basis" PRINT
* library 6-31G*
END
scf
 direct
end
dft
xc b3lyp
end
property
 efieldgrad
end
task dft property
