# Supplementary material for: Reference-free NOE NMR analysis
Source: Chem Sci. 2020 Aug 31;11(36):9930–6. doi: 10.1039/d0sc02970j (PMC8162118; doi:10.1039/d0sc02970j)
Supplement: SC-011-D0SC02970J-s002 [file SC-011-D0SC02970J-s002.piz › artemisinin_structures/artemisin_SSSSRSS/artemisin_SSSSRSS_b36311.out.xyz]

42
./artemisin_SSSSRSS_b36311.out
C          1.45432        0.01429       -0.10957
O          1.83773       -0.99643        0.83163
C          1.43020       -2.26627        0.57223
C          0.70246       -2.44530       -0.75188
C         -0.46911       -1.43631       -0.87879
C         -0.08144       -0.02116       -0.33262
C         -1.78623       -1.96564       -0.27716
C         -2.83716       -0.86912       -0.21874
C         -2.43720        0.26517        0.73914
C         -0.89078        0.33693        0.95313
C         -0.44690        1.64334        1.64288
C          0.02769        2.76824        0.71366
C          1.13918        2.32700       -0.25785
O          1.91966        1.28889        0.34159
C          2.07966        3.49426       -0.55056
O          1.66957       -3.18105        1.35073
C          0.30443       -3.90477       -0.97885
C         -3.13147        1.55822        0.29566
O          0.62327        1.90263       -1.53134
O         -0.47480        0.95412       -1.32050
H          1.99470       -0.16588       -1.04860
H          1.44081       -2.22262       -1.53492
H         -0.65801       -1.33286       -1.95834
H         -1.62208       -2.37708        0.72632
H         -2.17256       -2.78470       -0.89538
H         -3.79627       -1.29295        0.10341
H         -2.99889       -0.48098       -1.23285
H         -2.86324        0.01915        1.72301
H         -0.67120       -0.45173        1.68944
H          0.38410        1.39888        2.31996
H         -1.23153        2.01830        2.31025
H          0.40714        3.56269        1.36959
H         -0.81306        3.19907        0.15997
H          2.86754        3.18472       -1.24750
H          1.54444        4.32839       -1.01662
H          2.57690        3.84750        0.35900
H          1.19504       -4.54276       -1.01210
H         -0.33137       -4.28831       -0.17410
H         -0.22447       -4.02238       -1.93028
H         -2.74899        1.92030       -0.66268
H         -4.20787        1.38897        0.17606
H         -3.02053        2.35585        1.03514
