# Supplementary material for: Reference-free NOE NMR analysis
Source: Chem Sci. 2020 Aug 31;11(36):9930–6. doi: 10.1039/d0sc02970j (PMC8162118; doi:10.1039/d0sc02970j)
Supplement: SC-011-D0SC02970J-s002 [file SC-011-D0SC02970J-s002.piz › artemisinin_structures/artemisin_SSSSRSS/artemisin_SSSSRSS_b36312.out.xyz]

42
./artemisin_SSSSRSS_b36312.out
C          1.46258        0.34851       -0.24209
O          2.06901       -0.60848        0.64164
C          1.71162       -1.91249        0.52764
C          0.98775       -2.28002       -0.75916
C         -0.18039       -1.32190       -1.11934
C         -0.04990        0.04851       -0.40804
C         -1.61690       -1.87597       -1.05424
C         -2.23393       -1.84188        0.33650
C         -2.22687       -0.43450        0.94845
C         -0.77378        0.10094        0.97440
C         -0.66004        1.46349        1.69894
C         -0.44030        2.70998        0.83052
C          0.70117        2.56998       -0.19911
O          1.69829        1.66296        0.27965
C          1.37836        3.91816       -0.43130
O          2.01629       -2.72580        1.39222
C          0.65010       -3.77047       -0.79420
C         -3.25904        0.48065        0.28253
O          0.21213        2.13715       -1.47737
O         -0.69747        1.01406       -1.25931
H          1.98745        0.30419       -1.20557
H          1.75881       -2.14561       -1.53412
H         -0.03691       -1.13143       -2.19601
H         -1.67339       -2.89175       -1.45734
H         -2.24573       -1.27884       -1.72763
H         -1.68096       -2.52332        0.99467
H         -3.26055       -2.22466        0.29014
H         -2.55263       -0.54492        1.99284
H         -0.25898       -0.60551        1.64125
H          0.19572        1.39647        2.38631
H         -1.52384        1.62847        2.35454
H         -0.20910        3.52806        1.52533
H         -1.37373        2.98842        0.32713
H          2.17795        3.82136       -1.17526
H          0.66822        4.65919       -0.81347
H          1.83840        4.29903        0.48673
H          1.54852       -4.37553       -0.62560
H         -0.06887       -4.04195       -0.01488
H          0.24549       -4.06018       -1.76920
H         -3.06765        0.63989       -0.78061
H         -4.25984        0.04224        0.36759
H         -3.29703        1.45926        0.76954
