# Supplementary material for: Reference-free NOE NMR analysis
Source: Chem Sci. 2020 Aug 31;11(36):9930–6. doi: 10.1039/d0sc02970j (PMC8162118; doi:10.1039/d0sc02970j)
Supplement: SC-011-D0SC02970J-s002 [file SC-011-D0SC02970J-s002.piz › artemisinin_structures/artemisin_SRSRRSS/artemisin_SRSRRSS_b36311.nw]

start molecule

title molecule
 

geometry units angstroms print xyz autosym
  C       -2.57240       -4.45320      -11.19280
  O       -1.68290       -3.30960      -11.14990
  C       -2.01110       -2.08890      -10.67730
  C       -3.41390       -1.84060      -10.14060
  C       -4.21620       -3.13500       -9.97660
  C       -4.05980       -4.05270      -11.19940
  C       -5.68370       -2.97840       -9.58820
  C       -6.25610       -4.32470       -9.11090
  C       -5.68390       -5.57160       -9.83400
  C       -5.12260       -5.18670      -11.21970
  C       -4.71430       -6.37890      -12.09210
  C       -4.21340       -5.94960      -13.48110
  C       -3.01020       -4.98330      -13.43470
  O       -2.20050       -5.27610      -12.29850
  C       -2.13720       -5.18700      -14.67320
  O       -1.17260       -1.18800      -10.67850
  C       -4.08550       -0.72830      -10.94770
  C       -4.71020       -6.34610       -8.94040
  O       -3.39040       -3.59920      -13.45150
  O       -4.37980       -3.32050      -12.40570
  H       -2.33450       -5.04110      -10.30070
  H       -3.26820       -1.44650       -9.12410
  H       -3.74670       -3.63720       -9.11760
  H       -6.26960       -2.61600      -10.44180
  H       -5.79960       -2.23860       -8.78750
  H       -7.34390       -4.29560       -9.25420
  H       -6.10330       -4.41660       -8.02830
  H       -6.53140       -6.25240       -9.99910
  H       -6.00210       -4.77490      -11.74490
  H       -5.57440       -7.04780      -12.22100
  H       -3.93820       -6.97500      -11.59910
  H       -5.03440       -5.50360      -14.05530
  H       -3.92600       -6.87340      -13.99950
  H       -1.28030       -4.50300      -14.65340
  H       -1.73390       -6.20430      -14.71850
  H       -2.69620       -4.97910      -15.59190
  H       -3.50480        0.19850      -10.86990
  H       -4.15070       -0.96090      -12.01350
  H       -5.09020       -0.50780      -10.57600
  H       -3.82090       -5.76810       -8.68300
  H       -5.20000       -6.62720       -8.00120
  H       -4.38450       -7.27470       -9.41790
end
BASIS "ao basis" PRINT
* library 6-31G*
END
scf
 direct
end
dft
xc b3lyp
end
property
 efieldgrad
end
task dft property
