# Supplementary material for: Reference-free NOE NMR analysis
Source: Chem Sci. 2020 Aug 31;11(36):9930–6. doi: 10.1039/d0sc02970j (PMC8162118; doi:10.1039/d0sc02970j)
Supplement: SC-011-D0SC02970J-s002 [file SC-011-D0SC02970J-s002.piz › artemisinin_structures/artemisin_SRSRRSS/artemisin_SRSRRSS_b36311.out.xyz]

42
./artemisin_SRSRRSS_b36311.out
C          0.58545       -0.26885        1.09879
O          1.72261        0.62116        1.22388
C          1.79268        1.86711        0.71021
C          0.61394        2.42635       -0.07425
C         -0.63755        1.55140        0.04531
C         -0.29985        0.06103       -0.11786
C         -1.82666        1.94643       -0.82585
C         -3.10070        1.22807       -0.34758
C         -2.87553       -0.20270        0.20672
C         -1.56925       -0.80405       -0.35486
C         -1.35884       -2.28545       -0.02274
C         -0.07413       -2.85373       -0.64813
C          1.20647       -2.10326       -0.22336
O          1.05986       -1.61529        1.10807
C          2.39252       -3.06803       -0.22036
O          2.80604        2.54338        0.88472
C          1.05939        2.77602       -1.49516
C         -2.99551       -0.24292        1.73330
O          1.57024       -1.04413       -1.12141
O          0.43562       -0.14303       -1.34713
H          0.02137       -0.15361        2.02970
H          0.36419        3.37712        0.41918
H         -0.97862        1.70716        1.07968
H         -1.63570        1.68883       -1.87486
H         -1.99442        3.02925       -0.79106
H         -3.79528        1.17807       -1.19596
H         -3.60078        1.84774        0.40725
H         -3.70811       -0.81620       -0.16669
H         -1.73959       -0.80827       -1.44568
H         -2.21409       -2.86642       -0.38996
H         -1.32973       -2.44156        1.06146
H         -0.16111       -2.86409       -1.74128
H         -0.01468       -3.90023       -0.32249
H          3.30959       -2.54524        0.07662
H          2.24457       -3.88558        0.49331
H          2.56684       -3.48645       -1.21748
H          1.85747        3.52734       -1.46692
H          1.46632        1.91631       -2.03329
H          0.24120        3.20120       -2.08338
H         -2.22799        0.34996        2.23389
H         -3.96879        0.15107        2.04716
H         -2.93215       -1.26761        2.11063
