# Supplementary material for: Reference-free NOE NMR analysis
Source: Chem Sci. 2020 Aug 31;11(36):9930–6. doi: 10.1039/d0sc02970j (PMC8162118; doi:10.1039/d0sc02970j)
Supplement: SC-011-D0SC02970J-s002 [file SC-011-D0SC02970J-s002.piz › artemisinin_structures/artemisin_SRSRRSS/artemisin_SRSRRSS_b36312.nw]

start molecule

title molecule
 

geometry units angstroms print xyz autosym
  C       -2.50780       -4.37410      -11.31150
  O       -1.60760       -3.28170      -10.99310
  C       -1.93520       -2.10360      -10.43550
  C       -3.37460       -1.84220      -10.05250
  C       -4.19720       -3.13610       -9.99610
  C       -3.99700       -4.02130      -11.23830
  C       -5.68410       -2.91630       -9.72760
  C       -6.38240       -4.22480       -9.35180
  C       -5.73080       -5.50080       -9.92400
  C       -5.00950       -5.22490      -11.27250
  C       -4.40390       -6.52100      -11.84850
  C       -3.86170       -6.38150      -13.27070
  C       -3.15900       -5.04430      -13.53180
  O       -2.10570       -4.84250      -12.59650
  C       -2.50590       -5.07640      -14.91470
  O       -1.06850       -1.25180      -10.24310
  C       -3.92680       -0.69570      -10.90180
  C       -4.87180       -6.22340       -8.87550
  O       -4.18220       -4.03520      -13.60340
  O       -4.20480       -3.20060      -12.40410
  H       -2.26370       -5.15600      -10.58480
  H       -3.33610       -1.47190       -9.01710
  H       -3.79770       -3.67670       -9.12800
  H       -6.17130       -2.49780      -10.61710
  H       -5.83170       -2.18960       -8.91970
  H       -7.41970       -4.16400       -9.70650
  H       -6.45310       -4.29530       -8.25940
  H       -6.55850       -6.19400      -10.13510
  H       -5.82250       -4.94020      -11.95890
  H       -5.15900       -7.31750      -11.84520
  H       -3.59240       -6.87980      -11.20510
  H       -4.70040       -6.49490      -13.96990
  H       -3.17340       -7.21730      -13.44830
  H       -2.02620       -4.11380      -15.12820
  H       -1.72700       -5.84420      -14.97350
  H       -3.24400       -5.25050      -15.70510
  H       -3.35330        0.21990      -10.71360
  H       -3.84790       -0.88750      -11.97490
  H       -4.96960       -0.47280      -10.65990
  H       -3.92620       -5.71650       -8.67470
  H       -5.41250       -6.31590       -7.92720
  H       -4.63700       -7.24250       -9.19970
end
BASIS "ao basis" PRINT
* library 6-31G*
END
scf
 direct
end
dft
xc b3lyp
end
property
 efieldgrad
end
task dft property
