# Supplementary material for: Reference-free NOE NMR analysis
Source: Chem Sci. 2020 Aug 31;11(36):9930–6. doi: 10.1039/d0sc02970j (PMC8162118; doi:10.1039/d0sc02970j)
Supplement: SC-011-D0SC02970J-s002 [file SC-011-D0SC02970J-s002.piz › artemisinin_structures/artemisin_SRSRRSS/artemisin_SRSRRSS_b36312.out]

 argument  1 = artemisin_SSRRSSR/artemisin_SSRRSSR_b36312.nw
  Warning: test file already existed: ./molecule.dir_check_s.5
                                         
                                         


              Northwest Computational Chemistry Package (NWChem) 6.6
              ------------------------------------------------------


                    Environmental Molecular Sciences Laboratory
                       Pacific Northwest National Laboratory
                                Richland, WA 99352

                              Copyright (c) 1994-2015
                       Pacific Northwest National Laboratory
                            Battelle Memorial Institute

             NWChem is an open-source computational chemistry package
                        distributed under the terms of the
                      Educational Community License (ECL) 2.0
             A copy of the license is included with this distribution
                              in the LICENSE.TXT file

                                  ACKNOWLEDGMENT
                                  --------------

            This software and its documentation were developed at the
            EMSL at Pacific Northwest National Laboratory, a multiprogram
            national laboratory, operated for the U.S. Department of Energy
            by Battelle under Contract Number DE-AC05-76RL01830. Support
            for this work was provided by the Department of Energy Office
            of Biological and Environmental Research, Office of Basic
            Energy Sciences, and the Office of Advanced Scientific Computing.


           Job information
           ---------------

    hostname        = nmrserver1
    program         = /home/software/NWChem/bin/nwchem
    date            = Sun Jul 23 18:49:01 2017

    compiled        = Mon_Dec_26_22:57:25_2016
    source          = /home/software/src/nwchem-6.6
    nwchem branch   = 6.6
    nwchem revision = 27746
    ga revision     = 10594
    input           = artemisin_SSRRSSR/artemisin_SSRRSSR_b36312.nw
    prefix          = molecule.
    data base       = ./molecule.db
    status          = startup
    nproc           =        6
    time left       =     -1s


           Memory information
           ------------------

    heap     =   13107198 doubles =    100.0 Mbytes
    stack    =   13107195 doubles =    100.0 Mbytes
    global   =   26214400 doubles =    200.0 Mbytes (distinct from heap & stack)
    total    =   52428793 doubles =    400.0 Mbytes
    verify   = yes
    hardfail = no 


           Directory information
           ---------------------

  0 permanent = .
  0 scratch   = .


                                NWChem Input Module
                                -------------------


                                     molecule
                                     --------

 Scaling coordinates for geometry "geometry" by  1.889725989
 (inverse scale =  0.529177249)

 C1  symmetry detected

          ------
          auto-z
          ------


                             Geometry "geometry" -> ""
                             -------------------------

 Output coordinates in angstroms (scale by  1.889725989 to convert to a.u.)

  No.       Tag          Charge          X              Y              Z
 ---- ---------------- ---------- -------------- -------------- --------------
    1 C                    6.0000     0.78052282    -0.12007935     1.03947336
    2 O                    8.0000     1.62149788     1.04118458     1.26151704
    3 C                    6.0000     1.45577722     2.26826706     0.73905711
    4 C                    6.0000     0.26986490     2.53425670    -0.16080554
    5 C                    6.0000    -0.80610258     1.44862511    -0.02766284
    6 C                    6.0000    -0.22646470     0.02574311    -0.10606348
    7 C                    6.0000    -1.97290798     1.60721318    -0.99961493
    8 C                    6.0000    -3.15292367     0.71702790    -0.60445177
    9 C                    6.0000    -2.77614944    -0.55768045     0.17870287
   10 C                    6.0000    -1.35600120    -1.06564831    -0.19545536
   11 C                    6.0000    -1.01735862    -2.36398085     0.56484484
   12 C                    6.0000     0.26935753    -3.04529578     0.09980135
   13 C                    6.0000     1.39434020    -2.06289518    -0.24569451
   14 O                    8.0000     1.67544064    -1.21556543     0.86244133
   15 C                    6.0000     2.67967817    -2.84291285    -0.52758306
   16 O                    8.0000     2.26467535     3.15970765     0.99355146
   17 C                    6.0000     0.76474158     2.86303645    -1.57066317
   18 C                    6.0000    -3.02054812    -0.39536328     1.68645167
   19 O                    8.0000     1.03757570    -1.43054623    -1.48795113
   20 O                    8.0000     0.59538763    -0.05235168    -1.28685936
   21 H                    1.0000     0.25900558    -0.27128090     1.99036934
   22 H                    1.0000    -0.18968698     3.45438353     0.23013715
   23 H                    1.0000    -1.21567315     1.59154446     0.98093630
   24 H                    1.0000    -1.65634907     1.34456935    -2.01673096
   25 H                    1.0000    -2.31081099     2.64980218    -1.03717544
   26 H                    1.0000    -3.67695273     0.42839629    -1.52509577
   27 H                    1.0000    -3.87690302     1.31035911    -0.03250904
   28 H                    1.0000    -3.49119121    -1.33048589    -0.14014468
   29 H                    1.0000    -1.44309152    -1.35042988    -1.25587169
   30 H                    1.0000    -1.84218115    -3.08072130     0.46213131
   31 H                    1.0000    -0.93123702    -2.16377659     1.63896521
   32 H                    1.0000     0.03470639    -3.65523897    -0.78227916
   33 H                    1.0000     0.58953646    -3.73051972     0.89466858
   34 H                    1.0000     3.48563013    -2.15419722    -0.80759256
   35 H                    1.0000     3.01863248    -3.39217900     0.35733285
   36 H                    1.0000     2.55160824    -3.54373170    -1.35962009
   37 H                    1.0000     1.38448566     3.76751585    -1.54877375
   38 H                    1.0000     1.39333879     2.07513782    -1.99331830
   39 H                    1.0000    -0.06181339     3.06080679    -2.25864982
   40 H                    1.0000    -2.27738795     0.23811189     2.17415010
   41 H                    1.0000    -4.00880715     0.03805588     1.87533670
   42 H                    1.0000    -3.00643254    -1.36743368     2.19011959

      Atomic Mass 
      ----------- 

      C                 12.000000
      O                 15.994910
      H                  1.007825


 Effective nuclear repulsion energy (a.u.)    1856.2432818904

            Nuclear Dipole moment (a.u.) 
            ----------------------------
        X                 Y               Z
 ---------------- ---------------- ----------------
    -0.0000000000     0.0000000000     0.0000000000


                                Z-matrix (autoz)
                                -------- 

 Units are Angstrom for bonds and degrees for angles

      Type          Name      I     J     K     L     M      Value
      ----------- --------  ----- ----- ----- ----- ----- ----------
    1 Stretch                  1     2                       1.45089
    2 Stretch                  1     6                       1.53217
    3 Stretch                  1    14                       1.42559
    4 Stretch                  1    21                       1.09501
    5 Stretch                  2     3                       1.34393
    6 Stretch                  3     4                       1.51225
    7 Stretch                  3    16                       1.23035
    8 Stretch                  4     5                       1.53428
    9 Stretch                  4    17                       1.52993
   10 Stretch                  4    22                       1.10030
   11 Stretch                  5     6                       1.53841
   12 Stretch                  5     7                       1.52685
   13 Stretch                  5    23                       1.09793
   14 Stretch                  6    10                       1.57321
   15 Stretch                  6    20                       1.44077
   16 Stretch                  7     8                       1.53004
   17 Stretch                  7    24                       1.09714
   18 Stretch                  7    25                       1.09662
   19 Stretch                  8     9                       1.54278
   20 Stretch                  8    26                       1.09795
   21 Stretch                  8    27                       1.09695
   22 Stretch                  9    10                       1.55398
   23 Stretch                  9    18                       1.53603
   24 Stretch                  9    28                       1.10008
   25 Stretch                 10    11                       1.54221
   26 Stretch                 10    29                       1.10144
   27 Stretch                 11    12                       1.52843
   28 Stretch                 11    30                       1.09754
   29 Stretch                 11    31                       1.09601
   30 Stretch                 12    13                       1.53299
   31 Stretch                 12    32                       1.09780
   32 Stretch                 12    33                       1.09721
   33 Stretch                 13    14                       1.42301
   34 Stretch                 13    15                       1.52970
   35 Stretch                 13    19                       1.43887
   36 Stretch                 15    34                       1.09649
   37 Stretch                 15    35                       1.09529
   38 Stretch                 15    36                       1.09537
   39 Stretch                 17    37                       1.09665
   40 Stretch                 17    38                       1.09296
   41 Stretch                 17    39                       1.09345
   42 Stretch                 18    40                       1.09153
   43 Stretch                 18    41                       1.09553
   44 Stretch                 18    42                       1.09490
   45 Stretch                 19    20                       1.46130
   46 Bend                     1     2     3               126.85711
   47 Bend                     1     6     5               107.31068
   48 Bend                     1     6    10               116.63708
   49 Bend                     1     6    20               103.45544
   50 Bend                     1    14    13               115.48454
   51 Bend                     2     1     6               114.78375
   52 Bend                     2     1    14               105.67558
   53 Bend                     2     1    21               104.69527
   54 Bend                     2     3     4               119.25029
   55 Bend                     2     3    16               120.00421
   56 Bend                     3     4     5               111.95360
   57 Bend                     3     4    17               109.41967
   58 Bend                     3     4    22               105.25977
   59 Bend                     4     3    16               120.74546
   60 Bend                     4     5     6               112.69306
   61 Bend                     4     5     7               114.02776
   62 Bend                     4     5    23               104.43118
   63 Bend                     4    17    37               109.97702
   64 Bend                     4    17    38               112.79745
   65 Bend                     4    17    39               111.97274
   66 Bend                     5     4    17               117.31386
   67 Bend                     5     4    22               105.54440
   68 Bend                     5     6    10               111.96344
   69 Bend                     5     6    20               107.86781
   70 Bend                     5     7     8               111.37871
   71 Bend                     5     7    24               110.16866
   72 Bend                     5     7    25               110.85610
   73 Bend                     6     1    14               113.13309
   74 Bend                     6     1    21               110.44958
   75 Bend                     6     5     7               110.58237
   76 Bend                     6     5    23               107.92454
   77 Bend                     6    10     9               114.56334
   78 Bend                     6    10    11               113.47595
   79 Bend                     6    10    29               106.90851
   80 Bend                     6    20    19               109.66455
   81 Bend                     7     5    23               106.62979
   82 Bend                     7     8     9               115.05369
   83 Bend                     7     8    26               107.72668
   84 Bend                     7     8    27               109.20648
   85 Bend                     8     7    24               108.82497
   86 Bend                     8     7    25               108.92584
   87 Bend                     8     9    10               111.78013
   88 Bend                     8     9    18               111.84583
   89 Bend                     8     9    28               105.93604
   90 Bend                     9     8    26               108.96589
   91 Bend                     9     8    27               110.08508
   92 Bend                     9    10    11               110.92608
   93 Bend                     9    10    29               104.12651
   94 Bend                     9    18    40               113.05265
   95 Bend                     9    18    41               110.76759
   96 Bend                     9    18    42               110.83478
   97 Bend                    10     6    20               108.98889
   98 Bend                    10     9    18               114.60073
   99 Bend                    10     9    28               107.13309
  100 Bend                    10    11    12               114.21296
  101 Bend                    10    11    30               109.79258
  102 Bend                    10    11    31               110.28090
  103 Bend                    11    10    29               105.92196
  104 Bend                    11    12    13               113.62227
  105 Bend                    11    12    32               108.19180
  106 Bend                    11    12    33               107.67566
  107 Bend                    12    11    30               108.24580
  108 Bend                    12    11    31               108.26794
  109 Bend                    12    13    14               110.55135
  110 Bend                    12    13    15               109.35236
  111 Bend                    12    13    19               107.11287
  112 Bend                    13    12    32               109.37955
  113 Bend                    13    12    33               110.44693
  114 Bend                    13    15    34               110.14440
  115 Bend                    13    15    35               111.52208
  116 Bend                    13    15    36               111.59099
  117 Bend                    13    19    20               111.75907
  118 Bend                    14     1    21               107.50011
  119 Bend                    14    13    15               106.32868
  120 Bend                    14    13    19               117.36212
  121 Bend                    15    13    19               105.86301
  122 Bend                    17     4    22               106.42792
  123 Bend                    18     9    28               104.79248
  124 Bend                    24     7    25               106.54370
  125 Bend                    26     8    27               105.33029
  126 Bend                    30    11    31               105.66769
  127 Bend                    32    12    33               107.30642
  128 Bend                    34    15    35               107.08787
  129 Bend                    34    15    36               107.08721
  130 Bend                    35    15    36               109.21010
  131 Bend                    37    17    38               106.09666
  132 Bend                    37    17    39               106.89213
  133 Bend                    38    17    39               108.77338
  134 Bend                    40    18    41               107.91102
  135 Bend                    40    18    42               107.51398
  136 Bend                    41    18    42               106.47280
  137 Torsion                  1     2     3     4           1.33411
  138 Torsion                  1     2     3    16        -178.59733
  139 Torsion                  1     6     5     4          59.76866
  140 Torsion                  1     6     5     7        -171.29395
  141 Torsion                  1     6     5    23         -55.01361
  142 Torsion                  1     6    10     9         109.05007
  143 Torsion                  1     6    10    11         -19.75319
  144 Torsion                  1     6    10    29        -136.15236
  145 Torsion                  1     6    20    19          73.24240
  146 Torsion                  1    14    13    12         -79.96689
  147 Torsion                  1    14    13    15         161.43856
  148 Torsion                  1    14    13    19          43.25354
  149 Torsion                  2     1     6     5         -40.97445
  150 Torsion                  2     1     6    10        -167.45866
  151 Torsion                  2     1     6    20          72.91782
  152 Torsion                  2     1    14    13        -133.11419
  153 Torsion                  2     3     4     5          16.47689
  154 Torsion                  2     3     4    17        -115.33506
  155 Torsion                  2     3     4    22         130.64803
  156 Torsion                  3     2     1     6          12.19787
  157 Torsion                  3     2     1    14         137.57890
  158 Torsion                  3     2     1    21        -109.06265
  159 Torsion                  3     4     5     6         -48.04574
  160 Torsion                  3     4     5     7        -175.17584
  161 Torsion                  3     4     5    23          68.83064
  162 Torsion                  3     4    17    37         -61.45302
  163 Torsion                  3     4    17    38          56.76301
  164 Torsion                  3     4    17    39         179.85769
  165 Torsion                  4     5     6    10        -171.02980
  166 Torsion                  4     5     6    20         -51.12003
  167 Torsion                  4     5     7     8        -166.35849
  168 Torsion                  4     5     7    24          72.78118
  169 Torsion                  4     5     7    25         -44.90029
  170 Torsion                  5     4     3    16        -163.59219
  171 Torsion                  5     4    17    37         169.62813
  172 Torsion                  5     4    17    38         -72.15584
  173 Torsion                  5     4    17    39          50.93884
  174 Torsion                  5     6     1    14        -162.36553
  175 Torsion                  5     6     1    21          77.08408
  176 Torsion                  5     6    10     9         -15.08948
  177 Torsion                  5     6    10    11        -143.89274
  178 Torsion                  5     6    10    29          99.70809
  179 Torsion                  5     6    20    19        -173.26785
  180 Torsion                  5     7     8     9         -27.24994
  181 Torsion                  5     7     8    26        -148.98993
  182 Torsion                  5     7     8    27          97.10156
  183 Torsion                  6     1    14    13          -6.71939
  184 Torsion                  6     5     4    17          79.66200
  185 Torsion                  6     5     4    22        -162.04145
  186 Torsion                  6     5     7     8          65.42691
  187 Torsion                  6     5     7    24         -55.43342
  188 Torsion                  6     5     7    25        -173.11488
  189 Torsion                  6    10     9     8          51.71748
  190 Torsion                  6    10     9    18         -76.86660
  191 Torsion                  6    10     9    28         167.34870
  192 Torsion                  6    10    11    12         -58.16199
  193 Torsion                  6    10    11    30        -179.94345
  194 Torsion                  6    10    11    31          64.01849
  195 Torsion                  6    20    19    13         -40.29573
  196 Torsion                  7     5     4    17         -47.46810
  197 Torsion                  7     5     4    22          70.82845
  198 Torsion                  7     5     6    10         -42.09241
  199 Torsion                  7     5     6    20          77.81736
  200 Torsion                  7     8     9    10         -29.25541
  201 Torsion                  7     8     9    18         100.77278
  202 Torsion                  7     8     9    28        -145.61541
  203 Torsion                  8     7     5    23         -51.65479
  204 Torsion                  8     9    10    11        -178.21382
  205 Torsion                  8     9    10    29         -64.69223
  206 Torsion                  8     9    18    40         -74.22821
  207 Torsion                  8     9    18    41          47.02587
  208 Torsion                  8     9    18    42         164.98209
  209 Torsion                  9     8     7    24          94.39433
  210 Torsion                  9     8     7    25        -149.82517
  211 Torsion                  9    10     6    20        -134.34116
  212 Torsion                  9    10    11    12         171.19899
  213 Torsion                  9    10    11    30          49.41753
  214 Torsion                  9    10    11    31         -66.62053
  215 Torsion                 10     6     1    14          71.15025
  216 Torsion                 10     6     1    21         -49.40013
  217 Torsion                 10     6     5    23          74.18792
  218 Torsion                 10     6    20    19         -51.49752
  219 Torsion                 10     9     8    26          91.81142
  220 Torsion                 10     9     8    27        -153.14401
  221 Torsion                 10     9    18    40          54.32290
  222 Torsion                 10     9    18    41         175.57698
  223 Torsion                 10     9    18    42         -66.46680
  224 Torsion                 10    11    12    13          38.51574
  225 Torsion                 10    11    12    32         -83.14924
  226 Torsion                 10    11    12    33         161.16900
  227 Torsion                 11    10     6    20          96.85558
  228 Torsion                 11    10     9    18          53.20209
  229 Torsion                 11    10     9    28         -62.58260
  230 Torsion                 11    12    13    14          56.24113
  231 Torsion                 11    12    13    15         172.97917
  232 Torsion                 11    12    13    19         -72.73659
  233 Torsion                 12    11    10    29          58.81536
  234 Torsion                 12    13    15    34         178.20216
  235 Torsion                 12    13    15    35         -63.04043
  236 Torsion                 12    13    15    36          59.40177
  237 Torsion                 12    13    19    20         105.83706
  238 Torsion                 13    12    11    30         161.14376
  239 Torsion                 13    12    11    31         -84.76009
  240 Torsion                 13    14     1    21         115.49385
  241 Torsion                 14     1     6    20         -48.47327
  242 Torsion                 14    13    12    32         177.24247
  243 Torsion                 14    13    12    33         -64.87257
  244 Torsion                 14    13    15    34         -62.41764
  245 Torsion                 14    13    15    35          56.33977
  246 Torsion                 14    13    15    36         178.78197
  247 Torsion                 14    13    19    20         -19.11669
  248 Torsion                 15    13    12    32         -66.01949
  249 Torsion                 15    13    12    33          51.86547
  250 Torsion                 15    13    19    20        -137.55115
  251 Torsion                 16     3     4    17          64.59586
  252 Torsion                 16     3     4    22         -49.42105
  253 Torsion                 17     4     5    23        -163.46162
  254 Torsion                 18     9     8    26        -138.16039
  255 Torsion                 18     9     8    27         -23.11581
  256 Torsion                 18     9    10    29         166.72369
  257 Torsion                 19    13    12    32          48.26475
  258 Torsion                 19    13    12    33         166.14971
  259 Torsion                 19    13    15    34          63.11311
  260 Torsion                 19    13    15    35        -178.12949
  261 Torsion                 19    13    15    36         -55.68728
  262 Torsion                 20     6     1    21        -169.02365
  263 Torsion                 20     6     5    23        -165.90230
  264 Torsion                 20     6    10    29         -19.54359
  265 Torsion                 22     4     5    23         -45.16508
  266 Torsion                 22     4    17    37          51.80644
  267 Torsion                 22     4    17    38         170.02247
  268 Torsion                 22     4    17    39         -66.88284
  269 Torsion                 23     5     7    24        -172.51512
  270 Torsion                 23     5     7    25          69.80341
  271 Torsion                 24     7     8    26         -27.34566
  272 Torsion                 24     7     8    27        -141.25416
  273 Torsion                 25     7     8    26          88.43484
  274 Torsion                 25     7     8    27         -25.47366
  275 Torsion                 26     8     9    28         -24.54857
  276 Torsion                 27     8     9    28          90.49600
  277 Torsion                 28     9    10    29          50.93899
  278 Torsion                 28     9    18    40         171.45305
  279 Torsion                 28     9    18    41         -67.29287
  280 Torsion                 28     9    18    42          50.66335
  281 Torsion                 29    10    11    30         -62.96610
  282 Torsion                 29    10    11    31        -179.00416
  283 Torsion                 30    11    12    32          39.47878
  284 Torsion                 30    11    12    33         -76.20299
  285 Torsion                 31    11    12    32         153.57493
  286 Torsion                 31    11    12    33          37.89316


            XYZ format geometry
            -------------------
    42
 geometry
 C                     0.78052282    -0.12007935     1.03947336
 O                     1.62149788     1.04118458     1.26151704
 C                     1.45577722     2.26826706     0.73905711
 C                     0.26986490     2.53425670    -0.16080554
 C                    -0.80610258     1.44862511    -0.02766284
 C                    -0.22646470     0.02574311    -0.10606348
 C                    -1.97290798     1.60721318    -0.99961493
 C                    -3.15292367     0.71702790    -0.60445177
 C                    -2.77614944    -0.55768045     0.17870287
 C                    -1.35600120    -1.06564831    -0.19545536
 C                    -1.01735862    -2.36398085     0.56484484
 C                     0.26935753    -3.04529578     0.09980135
 C                     1.39434020    -2.06289518    -0.24569451
 O                     1.67544064    -1.21556543     0.86244133
 C                     2.67967817    -2.84291285    -0.52758306
 O                     2.26467535     3.15970765     0.99355146
 C                     0.76474158     2.86303645    -1.57066317
 C                    -3.02054812    -0.39536328     1.68645167
 O                     1.03757570    -1.43054623    -1.48795113
 O                     0.59538763    -0.05235168    -1.28685936
 H                     0.25900558    -0.27128090     1.99036934
 H                    -0.18968698     3.45438353     0.23013715
 H                    -1.21567315     1.59154446     0.98093630
 H                    -1.65634907     1.34456935    -2.01673096
 H                    -2.31081099     2.64980218    -1.03717544
 H                    -3.67695273     0.42839629    -1.52509577
 H                    -3.87690302     1.31035911    -0.03250904
 H                    -3.49119121    -1.33048589    -0.14014468
 H                    -1.44309152    -1.35042988    -1.25587169
 H                    -1.84218115    -3.08072130     0.46213131
 H                    -0.93123702    -2.16377659     1.63896521
 H                     0.03470639    -3.65523897    -0.78227916
 H                     0.58953646    -3.73051972     0.89466858
 H                     3.48563013    -2.15419722    -0.80759256
 H                     3.01863248    -3.39217900     0.35733285
 H                     2.55160824    -3.54373170    -1.35962009
 H                     1.38448566     3.76751585    -1.54877375
 H                     1.39333879     2.07513782    -1.99331830
 H                    -0.06181339     3.06080679    -2.25864982
 H                    -2.27738795     0.23811189     2.17415010
 H                    -4.00880715     0.03805588     1.87533670
 H                    -3.00643254    -1.36743368     2.19011959

 ==============================================================================
                                internuclear distances
 ------------------------------------------------------------------------------
       center one      |      center two      | atomic units |  angstroms
 ------------------------------------------------------------------------------
    2 O                |   1 C                |     2.74178  |     1.45089
    3 C                |   2 O                |     2.53967  |     1.34393
    4 C                |   3 C                |     2.85773  |     1.51225
    5 C                |   4 C                |     2.89938  |     1.53428
    6 C                |   1 C                |     2.89538  |     1.53217
    6 C                |   5 C                |     2.90718  |     1.53841
    7 C                |   5 C                |     2.88533  |     1.52685
    8 C                |   7 C                |     2.89136  |     1.53004
    9 C                |   8 C                |     2.91543  |     1.54278
   10 C                |   6 C                |     2.97293  |     1.57321
   10 C                |   9 C                |     2.93659  |     1.55398
   11 C                |  10 C                |     2.91435  |     1.54221
   12 C                |  11 C                |     2.88831  |     1.52843
   13 C                |  12 C                |     2.89693  |     1.53299
   14 O                |   1 C                |     2.69398  |     1.42559
   14 O                |  13 C                |     2.68909  |     1.42301
   15 C                |  13 C                |     2.89071  |     1.52970
   16 O                |   3 C                |     2.32502  |     1.23035
   17 C                |   4 C                |     2.89116  |     1.52993
   18 C                |   9 C                |     2.90267  |     1.53603
   19 O                |  13 C                |     2.71907  |     1.43887
   20 O                |   6 C                |     2.72266  |     1.44077
   21 H                |   1 C                |     2.06927  |     1.09501
   22 H                |   4 C                |     2.07926  |     1.10030
   23 H                |   5 C                |     2.07478  |     1.09793
   24 H                |   7 C                |     2.07329  |     1.09714
   25 H                |   7 C                |     2.07232  |     1.09662
   26 H                |   8 C                |     2.07483  |     1.09795
   27 H                |   8 C                |     2.07294  |     1.09695
   28 H                |   9 C                |     2.07885  |     1.10008
   29 H                |  10 C                |     2.08142  |     1.10144
   30 H                |  11 C                |     2.07405  |     1.09754
   31 H                |  11 C                |     2.07115  |     1.09601
   32 H                |  12 C                |     2.07454  |     1.09780
   33 H                |  12 C                |     2.07342  |     1.09721
   34 H                |  15 C                |     2.07207  |     1.09649
   35 H                |  15 C                |     2.06980  |     1.09529
   36 H                |  15 C                |     2.06995  |     1.09537
   37 H                |  17 C                |     2.07237  |     1.09665
   38 H                |  17 C                |     2.06539  |     1.09296
   39 H                |  17 C                |     2.06632  |     1.09345
   40 H                |  18 C                |     2.06268  |     1.09153
   41 H                |  18 C                |     2.07025  |     1.09553
   42 H                |  18 C                |     2.06906  |     1.09490
 ------------------------------------------------------------------------------
                         number of included internuclear distances:         44
 ==============================================================================


 ==============================================================================
                                 internuclear angles
 ------------------------------------------------------------------------------
        center 1       |       center 2       |       center 3       |  degrees
 ------------------------------------------------------------------------------
    2 O                |   1 C                |   6 C                |   114.78
    2 O                |   1 C                |  14 O                |   105.68
    2 O                |   1 C                |  21 H                |   104.70
    6 C                |   1 C                |  14 O                |   113.13
    6 C                |   1 C                |  21 H                |   110.45
   14 O                |   1 C                |  21 H                |   107.50
    1 C                |   2 O                |   3 C                |   126.86
    2 O                |   3 C                |   4 C                |   119.25
    2 O                |   3 C                |  16 O                |   120.00
    4 C                |   3 C                |  16 O                |   120.75
    3 C                |   4 C                |   5 C                |   111.95
    3 C                |   4 C                |  17 C                |   109.42
    3 C                |   4 C                |  22 H                |   105.26
    5 C                |   4 C                |  17 C                |   117.31
    5 C                |   4 C                |  22 H                |   105.54
   17 C                |   4 C                |  22 H                |   106.43
    4 C                |   5 C                |   6 C                |   112.69
    4 C                |   5 C                |   7 C                |   114.03
    4 C                |   5 C                |  23 H                |   104.43
    6 C                |   5 C                |   7 C                |   110.58
    6 C                |   5 C                |  23 H                |   107.92
    7 C                |   5 C                |  23 H                |   106.63
    1 C                |   6 C                |   5 C                |   107.31
    1 C                |   6 C                |  10 C                |   116.64
    1 C                |   6 C                |  20 O                |   103.46
    5 C                |   6 C                |  10 C                |   111.96
    5 C                |   6 C                |  20 O                |   107.87
   10 C                |   6 C                |  20 O                |   108.99
    5 C                |   7 C                |   8 C                |   111.38
    5 C                |   7 C                |  24 H                |   110.17
    5 C                |   7 C                |  25 H                |   110.86
    8 C                |   7 C                |  24 H                |   108.82
    8 C                |   7 C                |  25 H                |   108.93
   24 H                |   7 C                |  25 H                |   106.54
    7 C                |   8 C                |   9 C                |   115.05
    7 C                |   8 C                |  26 H                |   107.73
    7 C                |   8 C                |  27 H                |   109.21
    9 C                |   8 C                |  26 H                |   108.97
    9 C                |   8 C                |  27 H                |   110.09
   26 H                |   8 C                |  27 H                |   105.33
    8 C                |   9 C                |  10 C                |   111.78
    8 C                |   9 C                |  18 C                |   111.85
    8 C                |   9 C                |  28 H                |   105.94
   10 C                |   9 C                |  18 C                |   114.60
   10 C                |   9 C                |  28 H                |   107.13
   18 C                |   9 C                |  28 H                |   104.79
    6 C                |  10 C                |   9 C                |   114.56
    6 C                |  10 C                |  11 C                |   113.48
    6 C                |  10 C                |  29 H                |   106.91
    9 C                |  10 C                |  11 C                |   110.93
    9 C                |  10 C                |  29 H                |   104.13
   11 C                |  10 C                |  29 H                |   105.92
   10 C                |  11 C                |  12 C                |   114.21
   10 C                |  11 C                |  30 H                |   109.79
   10 C                |  11 C                |  31 H                |   110.28
   12 C                |  11 C                |  30 H                |   108.25
   12 C                |  11 C                |  31 H                |   108.27
   30 H                |  11 C                |  31 H                |   105.67
   11 C                |  12 C                |  13 C                |   113.62
   11 C                |  12 C                |  32 H                |   108.19
   11 C                |  12 C                |  33 H                |   107.68
   13 C                |  12 C                |  32 H                |   109.38
   13 C                |  12 C                |  33 H                |   110.45
   32 H                |  12 C                |  33 H                |   107.31
   12 C                |  13 C                |  14 O                |   110.55
   12 C                |  13 C                |  15 C                |   109.35
   12 C                |  13 C                |  19 O                |   107.11
   14 O                |  13 C                |  15 C                |   106.33
   14 O                |  13 C                |  19 O                |   117.36
   15 C                |  13 C                |  19 O                |   105.86
    1 C                |  14 O                |  13 C                |   115.48
   13 C                |  15 C                |  34 H                |   110.14
   13 C                |  15 C                |  35 H                |   111.52
   13 C                |  15 C                |  36 H                |   111.59
   34 H                |  15 C                |  35 H                |   107.09
   34 H                |  15 C                |  36 H                |   107.09
   35 H                |  15 C                |  36 H                |   109.21
    4 C                |  17 C                |  37 H                |   109.98
    4 C                |  17 C                |  38 H                |   112.80
    4 C                |  17 C                |  39 H                |   111.97
   37 H                |  17 C                |  38 H                |   106.10
   37 H                |  17 C                |  39 H                |   106.89
   38 H                |  17 C                |  39 H                |   108.77
    9 C                |  18 C                |  40 H                |   113.05
    9 C                |  18 C                |  41 H                |   110.77
    9 C                |  18 C                |  42 H                |   110.83
   40 H                |  18 C                |  41 H                |   107.91
   40 H                |  18 C                |  42 H                |   107.51
   41 H                |  18 C                |  42 H                |   106.47
 ------------------------------------------------------------------------------
                            number of included internuclear angles:         89
 ==============================================================================


 Summary of "ao basis" -> "" (cartesian)
 ------------------------------------------------------------------------------
       Tag                 Description            Shells   Functions and Types
 ---------------- ------------------------------  ------  ---------------------
 *                           6-31G*                   on all atoms 


                              NWChem Property Module
                              ----------------------


                                     molecule

  itol2e modified to match energy
  convergence criterion.

                                 NWChem DFT Module
                                 -----------------


                                     molecule


                      Basis "ao basis" -> "ao basis" (cartesian)
                      -----
  C (Carbon)
  ----------
            Exponent  Coefficients 
       -------------- ---------------------------------------------------------
  1 S  3.04752490E+03  0.001835
  1 S  4.57369510E+02  0.014037
  1 S  1.03948690E+02  0.068843
  1 S  2.92101550E+01  0.232184
  1 S  9.28666300E+00  0.467941
  1 S  3.16392700E+00  0.362312

  2 S  7.86827240E+00 -0.119332
  2 S  1.88128850E+00 -0.160854
  2 S  5.44249300E-01  1.143456

  3 P  7.86827240E+00  0.068999
  3 P  1.88128850E+00  0.316424
  3 P  5.44249300E-01  0.744308

  4 S  1.68714400E-01  1.000000

  5 P  1.68714400E-01  1.000000

  6 D  8.00000000E-01  1.000000

  O (Oxygen)
  ----------
            Exponent  Coefficients 
       -------------- ---------------------------------------------------------
  1 S  5.48467170E+03  0.001831
  1 S  8.25234950E+02  0.013950
  1 S  1.88046960E+02  0.068445
  1 S  5.29645000E+01  0.232714
  1 S  1.68975700E+01  0.470193
  1 S  5.79963530E+00  0.358521

  2 S  1.55396160E+01 -0.110778
  2 S  3.59993360E+00 -0.148026
  2 S  1.01376180E+00  1.130767

  3 P  1.55396160E+01  0.070874
  3 P  3.59993360E+00  0.339753
  3 P  1.01376180E+00  0.727159

  4 S  2.70005800E-01  1.000000

  5 P  2.70005800E-01  1.000000

  6 D  8.00000000E-01  1.000000

  H (Hydrogen)
  ------------
            Exponent  Coefficients 
       -------------- ---------------------------------------------------------
  1 S  1.87311370E+01  0.033495
  1 S  2.82539370E+00  0.234727
  1 S  6.40121700E-01  0.813757

  2 S  1.61277800E-01  1.000000


 Summary of "ao basis" -> "ao basis" (cartesian)
 ------------------------------------------------------------------------------
       Tag                 Description            Shells   Functions and Types
 ---------------- ------------------------------  ------  ---------------------
 C                           6-31G*                  6       15   3s2p1d
 O                           6-31G*                  6       15   3s2p1d
 H                           6-31G*                  2        2   2s


 Summary of "ao basis" -> "ao basis" (cartesian)
 ------------------------------------------------------------------------------
       Tag                 Description            Shells   Functions and Types
 ---------------- ------------------------------  ------  ---------------------
 C                           6-31G*                  6       15   3s2p1d
 O                           6-31G*                  6       15   3s2p1d
 H                           6-31G*                  2        2   2s


  Caching 1-el integrals 
  itol2e modified to match energy
  convergence criterion.

            General Information
            -------------------
          SCF calculation type: DFT
          Wavefunction type:  closed shell.
          No. of atoms     :    42
          No. of electrons :   152
           Alpha electrons :    76
            Beta electrons :    76
          Charge           :     0
          Spin multiplicity:     1
          Use of symmetry is: off; symmetry adaption is: off
          Maximum number of iterations:  30
          AO basis - number of functions:   344
                     number of shells:   164
          Convergence on energy requested: 1.00D-07
          Convergence on density requested: 1.00D-05
          Convergence on gradient requested: 5.00D-04

              XC Information
              --------------
                         B3LYP Method XC Potential
                     Hartree-Fock (Exact) Exchange  0.200          
                        Slater Exchange Functional  0.800 local    
                    Becke 1988 Exchange Functional  0.720 non-local
              Lee-Yang-Parr Correlation Functional  0.810          
                  VWN I RPA Correlation Functional  0.190 local    

             Grid Information
             ----------------
          Grid used for XC integration:  fine      
          Radial quadrature: Mura-Knowles        
          Angular quadrature: Lebedev. 
          Tag              B.-S. Rad. Rad. Pts. Rad. Cut. Ang. Pts.
          ---              ---------- --------- --------- ---------
          C                   0.70       70          15.0       590
          O                   0.60       70          14.0       590
          H                   0.35       60          14.0       590
          Grid pruning is: on 
          Number of quadrature shells:  2720
          Spatial weights used:  Erf1

          Convergence Information
          -----------------------
          Convergence aids based upon iterative change in 
          total energy or number of iterations. 
          Levelshifting, if invoked, occurs when the 
          HOMO/LUMO gap drops below (HL_TOL): 1.00D-02
          DIIS, if invoked, will attempt to extrapolate 
          using up to (NFOCK): 10 stored Fock matrices.

                    Damping( 0%)  Levelshifting(0.5)       DIIS
                  --------------- ------------------- ---------------
          dE  on:    start            ASAP                start   
          dE off:    2 iters         30 iters            30 iters 


      Screening Tolerance Information
      -------------------------------
          Density screening/tol_rho: 1.00D-11
          AO Gaussian exp screening on grid/accAOfunc:  16
          CD Gaussian exp screening on grid/accCDfunc:  20
          XC Gaussian exp screening on grid/accXCfunc:  20
          Schwarz screening/accCoul: 1.00D-08


      Superposition of Atomic Density Guess
      -------------------------------------

 Sum of atomic energies:        -949.63668925

      Non-variational initial energy
      ------------------------------

 Total energy =    -962.412214
 1-e energy   =   -4986.572791
 2-e energy   =    2167.917295
 HOMO         =      -0.255680
 LUMO         =      -0.003832

   Time after variat. SCF:      7.0
   Time prior to 1st pass:      7.0

 Grid_pts file          = ./molecule.gridpts.0
 Record size in doubles =  12289        No. of grid_pts per rec  =   3070
 Max. records in memory =     97        Max. recs in file   =     21248

 Grid integrated density:     151.999897633518
 Requested integration accuracy:   0.10E-06

           Memory utilization after 1st SCF pass: 
           Heap Space remaining (MW):       11.89            11893134
          Stack Space remaining (MW):       13.10            13103364

   convergence    iter        energy       DeltaE   RMS-Dens  Diis-err    time
 ---------------- ----- ----------------- --------- --------- ---------  ------
 d= 0,ls=0.0,diis     1   -960.4513068131 -2.82D+03  9.55D-03  3.94D+00    50.4
 Grid integrated density:     151.999908580619
 Requested integration accuracy:   0.10E-06
 d= 0,ls=0.0,diis     2   -959.8678223562  5.83D-01  7.51D-03  9.89D+00    88.8
 Grid integrated density:     151.999913133003
 Requested integration accuracy:   0.10E-06
 d= 0,ls=0.0,diis     3   -960.7753299667 -9.08D-01  2.23D-03  8.39D-01   126.9
 Grid integrated density:     151.999912960392
 Requested integration accuracy:   0.10E-06
 d= 0,ls=0.0,diis     4   -960.8334232202 -5.81D-02  1.02D-03  2.50D-01   165.0
 Grid integrated density:     151.999911809814
 Requested integration accuracy:   0.10E-06
 d= 0,ls=0.0,diis     5   -960.8556478804 -2.22D-02  2.47D-04  1.24D-02   203.1
 Grid integrated density:     151.999910253527
 Requested integration accuracy:   0.10E-06
  Resetting Diis
 d= 0,ls=0.0,diis     6   -960.8566833664 -1.04D-03  8.92D-05  1.09D-03   245.8
 Grid integrated density:     151.999910366701
 Requested integration accuracy:   0.10E-06
 d= 0,ls=0.0,diis     7   -960.8567865990 -1.03D-04  5.81D-05  1.41D-04   288.6
 Grid integrated density:     151.999910296649
 Requested integration accuracy:   0.10E-06
 d= 0,ls=0.0,diis     8   -960.8567475451  3.91D-05  3.73D-05  5.75D-04   331.4
 Grid integrated density:     151.999910329326
 Requested integration accuracy:   0.10E-06
 d= 0,ls=0.0,diis     9   -960.8567999052 -5.24D-05  5.82D-06  5.01D-06   374.2
 Grid integrated density:     151.999910334987
 Requested integration accuracy:   0.10E-06
 d= 0,ls=0.0,diis    10   -960.8568004310 -5.26D-07  1.16D-06  2.53D-07   417.0
 Grid integrated density:     151.999910335152
 Requested integration accuracy:   0.10E-06
 d= 0,ls=0.0,diis    11   -960.8568004571 -2.61D-08  3.72D-07  2.08D-08   459.8


         Total DFT energy =     -960.856800457111
      One electron energy =    -4999.052658288503
           Coulomb energy =     2314.606113850700
    Exchange-Corr. energy =     -132.653537909669
 Nuclear repulsion energy =     1856.243281890361

 Numeric. integr. density =      151.999910335152

     Total iterative time =    452.8s


                       DFT Final Molecular Orbital Analysis
                       ------------------------------------

 Vector   20  Occ=2.000000D+00  E=-1.017599D+01
              MO Center=  7.6D-01,  2.9D+00, -1.6D+00, r^2= 2.8D-02
   Bfn.  Coefficient  Atom+Function         Bfn.  Coefficient  Atom+Function  
  ----- ------------  ---------------      ----- ------------  ---------------
   241      0.992937  17 C  s         

 Vector   21  Occ=2.000000D+00  E=-1.142081D+00
              MO Center=  9.0D-01, -7.3D-01, -7.7D-01, r^2= 1.8D+00
   Bfn.  Coefficient  Atom+Function         Bfn.  Coefficient  Atom+Function  
  ----- ------------  ---------------      ----- ------------  ---------------
   272      0.279068  19 O  s               287      0.279556  20 O  s         
   276      0.262543  19 O  s               291      0.257436  20 O  s         
   201      0.166527  14 O  s         

 Vector   22  Occ=2.000000D+00  E=-1.100007D+00
              MO Center=  1.4D+00,  9.3D-01,  7.8D-01, r^2= 2.5D+00
   Bfn.  Coefficient  Atom+Function         Bfn.  Coefficient  Atom+Function  
  ----- ------------  ---------------      ----- ------------  ---------------
    21      0.385726   2 O  s                17      0.354215   2 O  s         
    32      0.178293   3 C  s                16     -0.164369   2 O  s         

 Vector   23  Occ=2.000000D+00  E=-1.054266D+00
              MO Center=  1.5D+00, -4.8D-01,  5.6D-01, r^2= 3.1D+00
   Bfn.  Coefficient  Atom+Function         Bfn.  Coefficient  Atom+Function  
  ----- ------------  ---------------      ----- ------------  ---------------
   201      0.412078  14 O  s               197      0.370931  14 O  s         
   196     -0.171898  14 O  s               291     -0.157493  20 O  s         

 Vector   24  Occ=2.000000D+00  E=-9.990359D-01
              MO Center=  1.8D+00,  2.2D+00,  8.7D-01, r^2= 2.5D+00
   Bfn.  Coefficient  Atom+Function         Bfn.  Coefficient  Atom+Function  
  ----- ------------  ---------------      ----- ------------  ---------------
   231      0.386117  16 O  s               227      0.370241  16 O  s         
    21     -0.242224   2 O  s                17     -0.201806   2 O  s         
    34      0.185011   3 C  py              226     -0.172627  16 O  s         

 Vector   25  Occ=2.000000D+00  E=-9.494389D-01
              MO Center=  7.3D-01, -6.5D-01, -8.0D-01, r^2= 2.7D+00
   Bfn.  Coefficient  Atom+Function         Bfn.  Coefficient  Atom+Function  
  ----- ------------  ---------------      ----- ------------  ---------------
   276      0.348097  19 O  s               272      0.300366  19 O  s         
   291     -0.299835  20 O  s               287     -0.251595  20 O  s         
    77     -0.163383   6 C  s         

 Vector   26  Occ=2.000000D+00  E=-8.610854D-01
              MO Center= -1.2D+00,  1.4D-02, -1.5D-01, r^2= 4.9D+00
   Bfn.  Coefficient  Atom+Function         Bfn.  Coefficient  Atom+Function  
  ----- ------------  ---------------      ----- ------------  ---------------
    62      0.160940   5 C  s               291     -0.160071  20 O  s         
   137      0.152385  10 C  s         

 Vector   27  Occ=2.000000D+00  E=-8.206903D-01
              MO Center= -6.3D-01,  6.0D-01, -6.1D-02, r^2= 6.3D+00
   Bfn.  Coefficient  Atom+Function         Bfn.  Coefficient  Atom+Function  
  ----- ------------  ---------------      ----- ------------  ---------------
    47      0.204934   4 C  s                62      0.172563   5 C  s         
    51      0.166132   4 C  s         

 Vector   28  Occ=2.000000D+00  E=-8.004253D-01
              MO Center= -8.6D-01, -1.0D+00, -7.2D-03, r^2= 7.5D+00
   Bfn.  Coefficient  Atom+Function         Bfn.  Coefficient  Atom+Function  
  ----- ------------  ---------------      ----- ------------  ---------------
   167      0.191148  12 C  s               107     -0.159681   8 C  s         

 Vector   29  Occ=2.000000D+00  E=-7.731320D-01
              MO Center=  4.8D-01, -5.9D-01,  2.0D-01, r^2= 6.0D+00
   Bfn.  Coefficient  Atom+Function         Bfn.  Coefficient  Atom+Function  
  ----- ------------  ---------------      ----- ------------  ---------------
     2      0.223502   1 C  s               291     -0.210438  20 O  s         
   276      0.176743  19 O  s                 6      0.165524   1 C  s         
   287     -0.151610  20 O  s         

 Vector   30  Occ=2.000000D+00  E=-7.584716D-01
              MO Center= -3.4D-01,  8.6D-01, -2.5D-01, r^2= 8.3D+00
   Bfn.  Coefficient  Atom+Function         Bfn.  Coefficient  Atom+Function  
  ----- ------------  ---------------      ----- ------------  ---------------
    47      0.178012   4 C  s               242      0.168627  17 C  s         
    51      0.163457   4 C  s         

 Vector   31  Occ=2.000000D+00  E=-7.365503D-01
              MO Center= -4.1D-01, -1.0D+00, -3.1D-02, r^2= 9.1D+00
   Bfn.  Coefficient  Atom+Function         Bfn.  Coefficient  Atom+Function  
  ----- ------------  ---------------      ----- ------------  ---------------
   212      0.185715  15 C  s               216      0.166783  15 C  s         
    92     -0.158837   7 C  s         

 Vector   32  Occ=2.000000D+00  E=-7.075082D-01
              MO Center= -1.0D-01, -4.3D-01,  3.5D-01, r^2= 7.4D+00
   Bfn.  Coefficient  Atom+Function         Bfn.  Coefficient  Atom+Function  
  ----- ------------  ---------------      ----- ------------  ---------------
    19     -0.192351   2 O  py                2      0.184046   1 C  s         
   137     -0.177249  10 C  s                 6      0.156350   1 C  s         
   141     -0.155682  10 C  s               167      0.155414  12 C  s         

 Vector   33  Occ=2.000000D+00  E=-6.962221D-01
              MO Center= -6.6D-01,  1.3D-01,  5.6D-02, r^2= 1.1D+01
   Bfn.  Coefficient  Atom+Function         Bfn.  Coefficient  Atom+Function  
  ----- ------------  ---------------      ----- ------------  ---------------
   257      0.197295  18 C  s               261      0.186839  18 C  s         
   242     -0.175961  17 C  s               246     -0.163680  17 C  s         

 Vector   34  Occ=2.000000D+00  E=-6.656527D-01
              MO Center=  1.5D-02, -9.2D-01, -1.5D-01, r^2= 8.8D+00
   Bfn.  Coefficient  Atom+Function         Bfn.  Coefficient  Atom+Function  
  ----- ------------  ---------------      ----- ------------  ---------------
   212      0.173838  15 C  s               216      0.170445  15 C  s         

 Vector   35  Occ=2.000000D+00  E=-6.514637D-01
              MO Center= -2.4D-01,  1.4D+00, -4.5D-01, r^2= 8.2D+00
   Bfn.  Coefficient  Atom+Function         Bfn.  Coefficient  Atom+Function  
  ----- ------------  ---------------      ----- ------------  ---------------
   242      0.209010  17 C  s               246      0.203457  17 C  s         

 Vector   36  Occ=2.000000D+00  E=-6.219204D-01
              MO Center= -7.0D-01, -3.1D-01,  2.7D-01, r^2= 7.6D+00
   Bfn.  Coefficient  Atom+Function         Bfn.  Coefficient  Atom+Function  
  ----- ------------  ---------------      ----- ------------  ---------------
    19      0.162779   2 O  py              126     -0.151161   9 C  s         

 Vector   37  Occ=2.000000D+00  E=-5.968582D-01
              MO Center= -6.4D-01,  5.3D-02, -1.0D-01, r^2= 7.8D+00
   Bfn.  Coefficient  Atom+Function         Bfn.  Coefficient  Atom+Function  
  ----- ------------  ---------------      ----- ------------  ---------------
   156      0.144245  11 C  s                66      0.142539   5 C  s         
   152      0.142382  11 C  s                79      0.140540   6 C  py        

 Vector   38  Occ=2.000000D+00  E=-5.886265D-01
              MO Center=  7.3D-01, -4.9D-01, -6.4D-03, r^2= 6.6D+00
   Bfn.  Coefficient  Atom+Function         Bfn.  Coefficient  Atom+Function  
  ----- ------------  ---------------      ----- ------------  ---------------
    19      0.222037   2 O  py        

 Vector   39  Occ=2.000000D+00  E=-5.703000D-01
              MO Center=  7.5D-01, -7.2D-01,  1.6D-01, r^2= 5.1D+00
   Bfn.  Coefficient  Atom+Function         Bfn.  Coefficient  Atom+Function  
  ----- ------------  ---------------      ----- ------------  ---------------
   199      0.253690  14 O  py              185     -0.195240  13 C  pz        
   274     -0.178020  19 O  py                4     -0.151844   1 C  py        

 Vector   40  Occ=2.000000D+00  E=-5.570856D-01
              MO Center= -1.4D+00,  8.0D-02,  9.1D-02, r^2= 6.5D+00
   Bfn.  Coefficient  Atom+Function         Bfn.  Coefficient  Atom+Function  
  ----- ------------  ---------------      ----- ------------  ---------------
   126      0.169098   9 C  s               122      0.166463   9 C  s         

 Vector   41  Occ=2.000000D+00  E=-5.304086D-01
              MO Center=  9.0D-02,  7.4D-01,  1.4D-02, r^2= 6.7D+00
   Bfn.  Coefficient  Atom+Function         Bfn.  Coefficient  Atom+Function  
  ----- ------------  ---------------      ----- ------------  ---------------
    48      0.199443   4 C  px               64     -0.172997   5 C  py        

 Vector   42  Occ=2.000000D+00  E=-5.211256D-01
              MO Center=  6.8D-01, -5.7D-01,  3.5D-01, r^2= 4.9D+00
   Bfn.  Coefficient  Atom+Function         Bfn.  Coefficient  Atom+Function  
  ----- ------------  ---------------      ----- ------------  ---------------
     5      0.285138   1 C  pz              291      0.166703  20 O  s         
   289      0.161739  20 O  py              200      0.156763  14 O  pz        
   274     -0.156667  19 O  py              301      0.157206  21 H  s         

 Vector   43  Occ=2.000000D+00  E=-5.001791D-01
              MO Center= -2.8D-01,  1.5D-01, -1.7D-01, r^2= 7.2D+00
   Bfn.  Coefficient  Atom+Function         Bfn.  Coefficient  Atom+Function  
  ----- ------------  ---------------      ----- ------------  ---------------
   291     -0.167821  20 O  s                81      0.161325   6 C  s         

 Vector   44  Occ=2.000000D+00  E=-4.982772D-01
              MO Center= -1.2D+00,  1.5D-01, -3.3D-02, r^2= 7.2D+00
   Bfn.  Coefficient  Atom+Function         Bfn.  Coefficient  Atom+Function  
  ----- ------------  ---------------      ----- ------------  ---------------
    63      0.155683   5 C  px        

 Vector   45  Occ=2.000000D+00  E=-4.778765D-01
              MO Center=  5.2D-01, -7.2D-01,  9.0D-02, r^2= 8.3D+00
   Bfn.  Coefficient  Atom+Function         Bfn.  Coefficient  Atom+Function  
  ----- ------------  ---------------      ----- ------------  ---------------
   169      0.191810  12 C  py              183     -0.168598  13 C  px        

 Vector   46  Occ=2.000000D+00  E=-4.719799D-01
              MO Center= -1.3D-01, -1.3D-01, -3.6D-02, r^2= 9.0D+00
   Bfn.  Coefficient  Atom+Function         Bfn.  Coefficient  Atom+Function  
  ----- ------------  ---------------      ----- ------------  ---------------
   123      0.147178   9 C  px              273      0.137454  19 O  px        
   288      0.137611  20 O  px        

 Vector   47  Occ=2.000000D+00  E=-4.621452D-01
              MO Center= -1.1D+00, -2.8D-02, -3.7D-01, r^2= 8.2D+00
   Bfn.  Coefficient  Atom+Function         Bfn.  Coefficient  Atom+Function  
  ----- ------------  ---------------      ----- ------------  ---------------
    94      0.193954   7 C  py              275     -0.173456  19 O  pz        
   276      0.154030  19 O  s         

 Vector   48  Occ=2.000000D+00  E=-4.548805D-01
              MO Center= -1.0D+00,  2.9D-01,  3.1D-02, r^2= 9.4D+00
   Bfn.  Coefficient  Atom+Function         Bfn.  Coefficient  Atom+Function  
  ----- ------------  ---------------      ----- ------------  ---------------
   110      0.183953   8 C  pz        

 Vector   49  Occ=2.000000D+00  E=-4.418181D-01
              MO Center=  2.0D-01,  7.7D-01,  5.2D-01, r^2= 1.1D+01
   Bfn.  Coefficient  Atom+Function         Bfn.  Coefficient  Atom+Function  
  ----- ------------  ---------------      ----- ------------  ---------------
   231      0.230548  16 O  s                18     -0.198121   2 O  px        
   229      0.189459  16 O  py               33     -0.166783   3 C  px        
   258      0.162997  18 C  px        

 Vector   50  Occ=2.000000D+00  E=-4.373232D-01
              MO Center= -1.0D-01, -1.3D+00, -6.2D-02, r^2= 8.4D+00
   Bfn.  Coefficient  Atom+Function         Bfn.  Coefficient  Atom+Function  
  ----- ------------  ---------------      ----- ------------  ---------------
   170      0.246901  12 C  pz              325      0.161996  33 H  s         

 Vector   51  Occ=2.000000D+00  E=-4.327715D-01
              MO Center= -2.3D-01, -8.6D-01, -6.8D-02, r^2= 8.3D+00
   Bfn.  Coefficient  Atom+Function         Bfn.  Coefficient  Atom+Function  
  ----- ------------  ---------------      ----- ------------  ---------------
   140      0.154063  10 C  pz        

 Vector   52  Occ=2.000000D+00  E=-4.280539D-01
              MO Center= -4.7D-01, -1.6D-01,  1.3D-01, r^2= 1.1D+01
   Bfn.  Coefficient  Atom+Function         Bfn.  Coefficient  Atom+Function  
  ----- ------------  ---------------      ----- ------------  ---------------
   258      0.162079  18 C  px              275      0.159566  19 O  pz        

 Vector   53  Occ=2.000000D+00  E=-4.210594D-01
              MO Center=  9.0D-01,  1.8D+00,  4.3D-01, r^2= 1.0D+01
   Bfn.  Coefficient  Atom+Function         Bfn.  Coefficient  Atom+Function  
  ----- ------------  ---------------      ----- ------------  ---------------
   231      0.269749  16 O  s               228      0.264190  16 O  px        
   229      0.252127  16 O  py               34     -0.197343   3 C  py        

 Vector   54  Occ=2.000000D+00  E=-4.163336D-01
              MO Center=  4.4D-01, -4.5D-01, -3.5D-01, r^2= 8.3D+00
   Bfn.  Coefficient  Atom+Function         Bfn.  Coefficient  Atom+Function  
  ----- ------------  ---------------      ----- ------------  ---------------
   289      0.218126  20 O  py              275     -0.176596  19 O  pz        
   276      0.170035  19 O  s               274     -0.169062  19 O  py        
   213      0.160891  15 C  px        

 Vector   55  Occ=2.000000D+00  E=-4.127192D-01
              MO Center= -2.4D-01, -9.2D-02,  1.8D-01, r^2= 9.9D+00
   Bfn.  Coefficient  Atom+Function         Bfn.  Coefficient  Atom+Function  
  ----- ------------  ---------------      ----- ------------  ---------------
   198      0.167027  14 O  px        

 Vector   56  Occ=2.000000D+00  E=-4.026490D-01
              MO Center=  1.5D+00, -1.9D+00, -2.9D-01, r^2= 8.8D+00
   Bfn.  Coefficient  Atom+Function         Bfn.  Coefficient  Atom+Function  
  ----- ------------  ---------------      ----- ------------  ---------------
   215      0.335275  15 C  pz              331     -0.197830  36 H  s         
   329      0.182619  35 H  s               332     -0.168743  36 H  s         
   330      0.156744  35 H  s         

 Vector   57  Occ=2.000000D+00  E=-3.985762D-01
              MO Center= -1.9D-01,  1.6D-01,  6.5D-02, r^2= 1.1D+01
   Bfn.  Coefficient  Atom+Function         Bfn.  Coefficient  Atom+Function  
  ----- ------------  ---------------      ----- ------------  ---------------
   259      0.196136  18 C  py               20      0.170391   2 O  pz        
   214     -0.170378  15 C  py              243      0.156111  17 C  px        

 Vector   58  Occ=2.000000D+00  E=-3.906220D-01
              MO Center=  3.0D-01,  1.2D+00, -8.3D-01, r^2= 7.3D+00
   Bfn.  Coefficient  Atom+Function         Bfn.  Coefficient  Atom+Function  
  ----- ------------  ---------------      ----- ------------  ---------------
   244      0.248696  17 C  py              335     -0.180958  38 H  s         
   275      0.180004  19 O  pz              243     -0.162486  17 C  px        
    79      0.154358   6 C  py               20     -0.152757   2 O  pz        

 Vector   59  Occ=2.000000D+00  E=-3.872878D-01
              MO Center=  6.4D-01, -1.0D+00, -1.1D-01, r^2= 7.2D+00
   Bfn.  Coefficient  Atom+Function         Bfn.  Coefficient  Atom+Function  
  ----- ------------  ---------------      ----- ------------  ---------------
   198      0.234441  14 O  px              290      0.234909  20 O  pz        
   201      0.191792  14 O  s               154      0.155925  11 C  py        
   200      0.154133  14 O  pz              294      0.151303  20 O  pz        

 Vector   60  Occ=2.000000D+00  E=-3.807293D-01
              MO Center= -3.5D-01,  4.5D-01, -2.6D-01, r^2= 1.0D+01
   Bfn.  Coefficient  Atom+Function         Bfn.  Coefficient  Atom+Function  
  ----- ------------  ---------------      ----- ------------  ---------------
   243      0.168726  17 C  px              258      0.165889  18 C  px        
    93      0.162252   7 C  px              139     -0.152023  10 C  py        

 Vector   61  Occ=2.000000D+00  E=-3.771431D-01
              MO Center= -2.0D-01, -4.8D-01, -1.8D-01, r^2= 1.0D+01
   Bfn.  Coefficient  Atom+Function         Bfn.  Coefficient  Atom+Function  
  ----- ------------  ---------------      ----- ------------  ---------------
    93      0.179425   7 C  px              214     -0.178752  15 C  py        
   108     -0.162169   8 C  px        

 Vector   62  Occ=2.000000D+00  E=-3.731952D-01
              MO Center= -4.2D-01, -1.2D-01,  7.7D-02, r^2= 9.5D+00
   Bfn.  Coefficient  Atom+Function         Bfn.  Coefficient  Atom+Function  
  ----- ------------  ---------------      ----- ------------  ---------------
   169      0.171741  12 C  py               94      0.162305   7 C  py        
   125     -0.155047   9 C  pz        

 Vector   63  Occ=2.000000D+00  E=-3.682084D-01
              MO Center= -6.0D-01, -1.5D+00,  2.9D-01, r^2= 9.2D+00
   Bfn.  Coefficient  Atom+Function         Bfn.  Coefficient  Atom+Function  
  ----- ------------  ---------------      ----- ------------  ---------------
   258     -0.167615  18 C  px              213      0.158030  15 C  px        
   155      0.156388  11 C  pz        

 Vector   64  Occ=2.000000D+00  E=-3.599260D-01
              MO Center= -3.8D-01,  9.4D-01, -3.5D-01, r^2= 9.4D+00
   Bfn.  Coefficient  Atom+Function         Bfn.  Coefficient  Atom+Function  
  ----- ------------  ---------------      ----- ------------  ---------------
   243      0.233740  17 C  px               63      0.177888   5 C  px        
    48     -0.155625   4 C  px        

 Vector   65  Occ=2.000000D+00  E=-3.546112D-01
              MO Center=  2.6D-01,  3.6D-01, -1.2D-01, r^2= 7.9D+00
   Bfn.  Coefficient  Atom+Function         Bfn.  Coefficient  Atom+Function  
  ----- ------------  ---------------      ----- ------------  ---------------
   245     -0.209364  17 C  pz               50      0.200116   4 C  pz        
   199     -0.179537  14 O  py              200      0.154541  14 O  pz        
   290      0.152108  20 O  pz        

 Vector   66  Occ=2.000000D+00  E=-3.500491D-01
              MO Center=  5.6D-01,  4.0D-01, -2.2D-01, r^2= 8.8D+00
   Bfn.  Coefficient  Atom+Function         Bfn.  Coefficient  Atom+Function  
  ----- ------------  ---------------      ----- ------------  ---------------
    49      0.177414   4 C  py              200      0.167852  14 O  pz        
    20     -0.158723   2 O  pz              244     -0.156813  17 C  py        
   275      0.152302  19 O  pz        

 Vector   67  Occ=2.000000D+00  E=-3.465741D-01
              MO Center= -9.8D-01,  3.3D-01, -1.2D-02, r^2= 9.2D+00
   Bfn.  Coefficient  Atom+Function         Bfn.  Coefficient  Atom+Function  
  ----- ------------  ---------------      ----- ------------  ---------------
    18      0.223815   2 O  px              110      0.184711   8 C  pz        

 Vector   68  Occ=2.000000D+00  E=-3.344164D-01
              MO Center= -9.1D-01,  4.6D-01, -8.5D-02, r^2= 7.8D+00
   Bfn.  Coefficient  Atom+Function         Bfn.  Coefficient  Atom+Function  
  ----- ------------  ---------------      ----- ------------  ---------------
   124      0.185528   9 C  py              109     -0.150738   8 C  py        

 Vector   69  Occ=2.000000D+00  E=-3.252479D-01
              MO Center= -4.2D-01, -8.1D-01, -3.8D-02, r^2= 7.7D+00
   Bfn.  Coefficient  Atom+Function         Bfn.  Coefficient  Atom+Function  
  ----- ------------  ---------------      ----- ------------  ---------------
   290      0.193710  20 O  pz              198     -0.163668  14 O  px        

 Vector   70  Occ=2.000000D+00  E=-3.165637D-01
              MO Center= -1.6D+00, -1.3D-01, -1.4D-01, r^2= 6.7D+00
   Bfn.  Coefficient  Atom+Function         Bfn.  Coefficient  Atom+Function  
  ----- ------------  ---------------      ----- ------------  ---------------
   260      0.183843  18 C  pz              125     -0.165575   9 C  pz        
   314      0.158229  27 H  s                95     -0.156752   7 C  pz        
   140      0.157461  10 C  pz              123      0.155727   9 C  px        

 Vector   71  Occ=2.000000D+00  E=-3.130001D-01
              MO Center= -7.5D-01,  7.4D-02, -1.1D-02, r^2= 8.3D+00
   Bfn.  Coefficient  Atom+Function         Bfn.  Coefficient  Atom+Function  
  ----- ------------  ---------------      ----- ------------  ---------------
   138      0.194057  10 C  px              273      0.191511  19 O  px        
   123     -0.184863   9 C  px               18     -0.174292   2 O  px        
   229     -0.159415  16 O  py        

 Vector   72  Occ=2.000000D+00  E=-3.054852D-01
              MO Center= -7.5D-01,  3.9D-01, -1.3D-01, r^2= 7.1D+00
   Bfn.  Coefficient  Atom+Function         Bfn.  Coefficient  Atom+Function  
  ----- ------------  ---------------      ----- ------------  ---------------
    79     -0.214976   6 C  py               64      0.201387   5 C  py        
   139      0.184478  10 C  py              109      0.178127   8 C  py        
   124     -0.178590   9 C  py              154     -0.173318  11 C  py        
    49     -0.161355   4 C  py        

 Vector   73  Occ=2.000000D+00  E=-2.928578D-01
              MO Center=  1.6D+00,  1.5D+00,  8.1D-01, r^2= 5.0D+00
   Bfn.  Coefficient  Atom+Function         Bfn.  Coefficient  Atom+Function  
  ----- ------------  ---------------      ----- ------------  ---------------
   230     -0.325898  16 O  pz               20      0.314680   2 O  pz        
    24      0.240529   2 O  pz              228      0.237026  16 O  px        
   234     -0.228312  16 O  pz               18     -0.182902   2 O  px        
   199      0.171398  14 O  py              232      0.163285  16 O  px        

 Vector   74  Occ=2.000000D+00  E=-2.870204D-01
              MO Center=  1.1D+00, -4.7D-01,  3.4D-01, r^2= 5.9D+00
   Bfn.  Coefficient  Atom+Function         Bfn.  Coefficient  Atom+Function  
  ----- ------------  ---------------      ----- ------------  ---------------
   200      0.236196  14 O  pz              230     -0.228023  16 O  pz        
   198     -0.211664  14 O  px              275      0.188035  19 O  pz        
    21      0.180431   2 O  s               290     -0.180038  20 O  pz        
   302     -0.178093  21 H  s                 5     -0.172820   1 C  pz        
   204      0.162243  14 O  pz              199     -0.158576  14 O  py        

 Vector   75  Occ=2.000000D+00  E=-2.542629D-01
              MO Center=  1.5D+00,  1.1D+00,  1.2D-01, r^2= 7.4D+00
   Bfn.  Coefficient  Atom+Function         Bfn.  Coefficient  Atom+Function  
  ----- ------------  ---------------      ----- ------------  ---------------
   273     -0.277114  19 O  px              228      0.264071  16 O  px        
   229     -0.263698  16 O  py              230      0.236679  16 O  pz        
   288      0.208414  20 O  px               51      0.200432   4 C  s         
   277     -0.198284  19 O  px              232      0.181639  16 O  px        
   233     -0.179104  16 O  py              234      0.164044  16 O  pz        

 Vector   76  Occ=2.000000D+00  E=-2.501641D-01
              MO Center=  1.0D+00,  4.6D-01, -3.0D-01, r^2= 6.6D+00
   Bfn.  Coefficient  Atom+Function         Bfn.  Coefficient  Atom+Function  
  ----- ------------  ---------------      ----- ------------  ---------------
   273      0.322287  19 O  px              288     -0.294110  20 O  px        
   277      0.234058  19 O  px              228      0.214919  16 O  px        
   292     -0.207732  20 O  px              229     -0.180215  16 O  py        
   230      0.176470  16 O  pz              290     -0.169507  20 O  pz        
   232      0.155655  16 O  px        

 Vector   77  Occ=0.000000D+00  E=-7.354304D-03
              MO Center=  7.2D-01, -6.5D-01, -1.0D+00, r^2= 3.2D+00
   Bfn.  Coefficient  Atom+Function         Bfn.  Coefficient  Atom+Function  
  ----- ------------  ---------------      ----- ------------  ---------------
   291      0.555105  20 O  s               276     -0.489454  19 O  s         
   289     -0.443206  20 O  py              293     -0.430843  20 O  py        
   274     -0.409077  19 O  py              278     -0.374304  19 O  py        
   201      0.295064  14 O  s               306     -0.289875  23 H  s         
   189     -0.271060  13 C  pz               66      0.243161   5 C  s         

 Vector   78  Occ=0.000000D+00  E= 1.009881D-02
              MO Center=  1.4D+00,  2.4D+00,  6.5D-01, r^2= 2.8D+00
   Bfn.  Coefficient  Atom+Function         Bfn.  Coefficient  Atom+Function  
  ----- ------------  ---------------      ----- ------------  ---------------
   246      0.481545  17 C  s                35      0.426339   3 C  pz        
   304     -0.375755  22 H  s                39      0.365196   3 C  pz        
   234     -0.303093  16 O  pz              230     -0.299208  16 O  pz        
    33     -0.286860   3 C  px               54      0.256923   4 C  pz        
    81     -0.242148   6 C  s                37     -0.232116   3 C  px        

 Vector   79  Occ=0.000000D+00  E= 5.767435D-02
              MO Center= -2.0D+00, -7.1D-01,  4.4D-01, r^2= 9.0D+00
   Bfn.  Coefficient  Atom+Function         Bfn.  Coefficient  Atom+Function  
  ----- ------------  ---------------      ----- ------------  ---------------
   261      0.794362  18 C  s               156      0.735346  11 C  s         
   316     -0.660427  28 H  s               320     -0.567329  30 H  s         
   126      0.550704   9 C  s               111      0.503835   8 C  s         
   318     -0.494164  29 H  s               302     -0.464729  21 H  s         
   312     -0.466271  26 H  s               141      0.454780  10 C  s         

 Vector   80  Occ=0.000000D+00  E= 6.918919D-02
              MO Center= -1.1D+00, -8.1D-02,  5.0D-01, r^2= 8.5D+00
   Bfn.  Coefficient  Atom+Function         Bfn.  Coefficient  Atom+Function  
  ----- ------------  ---------------      ----- ------------  ---------------
   306     -0.716539  23 H  s               261      0.659593  18 C  s         
   340     -0.635575  40 H  s               302     -0.621638  21 H  s         
    66      0.558092   5 C  s               318      0.554734  29 H  s         
   141     -0.461053  10 C  s               316      0.448021  28 H  s         
    51      0.408550   4 C  s               320      0.384572  30 H  s         

 Vector   81  Occ=0.000000D+00  E= 8.172289D-02
              MO Center= -1.7D-01, -1.6D+00,  6.2D-02, r^2= 9.0D+00
   Bfn.  Coefficient  Atom+Function         Bfn.  Coefficient  Atom+Function  
  ----- ------------  ---------------      ----- ------------  ---------------
   171      0.836659  12 C  s               126     -0.688021   9 C  s         
   326     -0.670747  33 H  s               156      0.538135  11 C  s         
   324     -0.509587  32 H  s               201      0.471688  14 O  s         
   216      0.466143  15 C  s               332     -0.456685  36 H  s         
    66     -0.444315   5 C  s               316      0.445825  28 H  s         

 Vector   82  Occ=0.000000D+00  E= 8.570477D-02
              MO Center= -1.3D+00,  8.5D-01,  8.0D-02, r^2= 1.0D+01
   Bfn.  Coefficient  Atom+Function         Bfn.  Coefficient  Atom+Function  
  ----- ------------  ---------------      ----- ------------  ---------------
    96      0.991025   7 C  s               310     -0.888982  25 H  s         
   156     -0.848975  11 C  s                 6     -0.622608   1 C  s         
   261     -0.616874  18 C  s               322      0.595296  31 H  s         
   314     -0.565287  27 H  s               304     -0.529268  22 H  s         
    51      0.515198   4 C  s               111      0.507779   8 C  s         

 Vector   83  Occ=0.000000D+00  E= 1.058271D-01
              MO Center= -1.3D+00,  2.2D-01,  2.9D-01, r^2= 1.2D+01
   Bfn.  Coefficient  Atom+Function         Bfn.  Coefficient  Atom+Function  
  ----- ------------  ---------------      ----- ------------  ---------------
   314      0.856251  27 H  s               111     -0.729612   8 C  s         
   324     -0.572486  32 H  s               342      0.571645  41 H  s         
    21      0.545052   2 O  s               310      0.494699  25 H  s         
   262      0.462769  18 C  px               66      0.455022   5 C  s         
   304     -0.409451  22 H  s               216      0.400476  15 C  s         

 Vector   84  Occ=0.000000D+00  E= 1.082084D-01
              MO Center= -1.1D+00, -6.9D-01, -2.2D-01, r^2= 1.0D+01
   Bfn.  Coefficient  Atom+Function         Bfn.  Coefficient  Atom+Function  
  ----- ------------  ---------------      ----- ------------  ---------------
   312      0.737591  26 H  s               324     -0.665401  32 H  s         
   308      0.552082  24 H  s               141      0.474839  10 C  s         
   318     -0.445394  29 H  s               111     -0.428318   8 C  s         
   174     -0.422061  12 C  pz               96     -0.413278   7 C  s         
   344      0.408965  42 H  s               320     -0.406327  30 H  s         

 Vector   85  Occ=0.000000D+00  E= 1.145912D-01
              MO Center= -3.6D-01,  1.5D-01,  1.8D-01, r^2= 1.2D+01
   Bfn.  Coefficient  Atom+Function         Bfn.  Coefficient  Atom+Function  
  ----- ------------  ---------------      ----- ------------  ---------------
   216     -0.766666  15 C  s                96      0.707552   7 C  s         
   314      0.611815  27 H  s               342      0.571801  41 H  s         
    21     -0.568387   2 O  s               111     -0.568252   8 C  s         
   246      0.498492  17 C  s               332      0.471183  36 H  s         
   304     -0.414514  22 H  s               334     -0.401243  37 H  s         

 Vector   86  Occ=0.000000D+00  E= 1.180366D-01
              MO Center=  3.8D-01, -1.5D+00, -5.5D-02, r^2= 1.2D+01
   Bfn.  Coefficient  Atom+Function         Bfn.  Coefficient  Atom+Function  
  ----- ------------  ---------------      ----- ------------  ---------------
   216      1.270551  15 C  s               328     -0.849774  34 H  s         
   156     -0.731628  11 C  s                96      0.575284   7 C  s         
   330     -0.546883  35 H  s               320      0.530430  30 H  s         
   171      0.524728  12 C  s               308     -0.515613  24 H  s         
   344      0.495729  42 H  s               186      0.455327  13 C  s         

 Vector   87  Occ=0.000000D+00  E= 1.239241D-01
              MO Center= -2.5D-01, -6.7D-01,  3.4D-01, r^2= 1.1D+01
   Bfn.  Coefficient  Atom+Function         Bfn.  Coefficient  Atom+Function  
  ----- ------------  ---------------      ----- ------------  ---------------
   302      0.757250  21 H  s               246     -0.673948  17 C  s         
     6     -0.551459   1 C  s               344     -0.549181  42 H  s         
   306     -0.525561  23 H  s               330     -0.520849  35 H  s         
     7      0.485181   1 C  px              326     -0.486650  33 H  s         
   318      0.482885  29 H  s               338      0.466525  39 H  s         

 Vector   88  Occ=0.000000D+00  E= 1.254866D-01
              MO Center=  1.3D-01, -1.2D+00,  4.8D-02, r^2= 1.1D+01
   Bfn.  Coefficient  Atom+Function         Bfn.  Coefficient  Atom+Function  
  ----- ------------  ---------------      ----- ------------  ---------------
   326      0.825227  33 H  s               332     -0.631594  36 H  s         
    51     -0.560541   4 C  s               344     -0.543945  42 H  s         
   261      0.500627  18 C  s               318      0.493040  29 H  s         
   330      0.478331  35 H  s               219     -0.460729  15 C  pz        
   111      0.452845   8 C  s               171     -0.417335  12 C  s         

 Vector   89  Occ=0.000000D+00  E= 1.377627D-01
              MO Center= -4.5D-01, -2.4D-01,  3.3D-01, r^2= 1.3D+01
   Bfn.  Coefficient  Atom+Function         Bfn.  Coefficient  Atom+Function  
  ----- ------------  ---------------      ----- ------------  ---------------
   320      0.769738  30 H  s               216      0.733348  15 C  s         
   304     -0.730823  22 H  s               261      0.654475  18 C  s         
   302      0.581191  21 H  s               344     -0.580392  42 H  s         
    53      0.542612   4 C  py              332     -0.494476  36 H  s         
   334     -0.475768  37 H  s               158      0.470679  11 C  py        

 Vector   90  Occ=0.000000D+00  E= 1.392665D-01
              MO Center= -4.4D-01, -5.0D-01, -9.4D-02, r^2= 1.2D+01
   Bfn.  Coefficient  Atom+Function         Bfn.  Coefficient  Atom+Function  
  ----- ------------  ---------------      ----- ------------  ---------------
   156      0.639562  11 C  s               320     -0.608847  30 H  s         
   322     -0.513874  31 H  s               340      0.512198  40 H  s         
   318      0.489234  29 H  s               306      0.483034  23 H  s         
   328     -0.482043  34 H  s               316     -0.466080  28 H  s         
   304     -0.460880  22 H  s               141     -0.446566  10 C  s         

 Vector   91  Occ=0.000000D+00  E= 1.461551D-01
              MO Center= -5.8D-01,  1.4D+00, -5.7D-01, r^2= 1.2D+01
   Bfn.  Coefficient  Atom+Function         Bfn.  Coefficient  Atom+Function  
  ----- ------------  ---------------      ----- ------------  ---------------
   246      1.516400  17 C  s               111     -0.980326   8 C  s         
   338     -0.984611  39 H  s               261      0.958373  18 C  s         
   304      0.840043  22 H  s               336     -0.708827  38 H  s         
    51     -0.610057   4 C  s               344     -0.592201  42 H  s         
    96      0.526391   7 C  s                53     -0.485544   4 C  py        

 Vector   92  Occ=0.000000D+00  E= 1.484193D-01
              MO Center= -8.1D-01, -2.9D-01,  3.0D-01, r^2= 1.3D+01
   Bfn.  Coefficient  Atom+Function         Bfn.  Coefficient  Atom+Function  
  ----- ------------  ---------------      ----- ------------  ---------------
   342      0.918148  41 H  s               328      0.759530  34 H  s         
    96      0.718513   7 C  s               216     -0.649441  15 C  s         
    66      0.621590   5 C  s               310     -0.610540  25 H  s         
   326     -0.453233  33 H  s               262      0.450295  18 C  px        
   322     -0.433229  31 H  s               344     -0.426741  42 H  s         

 Vector   93  Occ=0.000000D+00  E= 1.561510D-01
              MO Center= -9.9D-01, -1.0D+00, -2.2D-01, r^2= 1.2D+01
   Bfn.  Coefficient  Atom+Function         Bfn.  Coefficient  Atom+Function  
  ----- ------------  ---------------      ----- ------------  ---------------
   171     -1.060036  12 C  s               126      1.043128   9 C  s         
   316     -0.971647  28 H  s               324      0.753255  32 H  s         
   111     -0.706179   8 C  s               330     -0.668770  35 H  s         
   308      0.593677  24 H  s               216      0.535516  15 C  s         
   314      0.522060  27 H  s               261     -0.502807  18 C  s         

 Vector   94  Occ=0.000000D+00  E= 1.640157D-01
              MO Center=  6.6D-02,  3.8D-01, -5.3D-01, r^2= 1.3D+01
   Bfn.  Coefficient  Atom+Function         Bfn.  Coefficient  Atom+Function  
  ----- ------------  ---------------      ----- ------------  ---------------
   336      0.889730  38 H  s                36      0.771332   3 C  s         
   171     -0.700407  12 C  s               111     -0.588734   8 C  s         
   261      0.547234  18 C  s               246     -0.535658  17 C  s         
   328      0.480618  34 H  s               338     -0.479359  39 H  s         
   332     -0.475015  36 H  s               308     -0.459258  24 H  s         

 Vector   95  Occ=0.000000D+00  E= 1.709873D-01
              MO Center=  4.9D-01,  7.8D-01, -5.9D-01, r^2= 1.6D+01
   Bfn.  Coefficient  Atom+Function         Bfn.  Coefficient  Atom+Function  
  ----- ------------  ---------------      ----- ------------  ---------------
   334     -1.253484  37 H  s               246      1.167714  17 C  s         
   328      0.878052  34 H  s                51     -0.811986   4 C  s         
   216     -0.795662  15 C  s               344      0.576194  42 H  s         
   111      0.566295   8 C  s                81      0.544257   6 C  s         
   156     -0.485205  11 C  s               186      0.481497  13 C  s         

 Vector   96  Occ=0.000000D+00  E= 1.724806D-01
              MO Center= -6.2D-01, -8.2D-02, -5.8D-01, r^2= 1.2D+01
   Bfn.  Coefficient  Atom+Function         Bfn.  Coefficient  Atom+Function  
  ----- ------------  ---------------      ----- ------------  ---------------
   141      0.765807  10 C  s               318     -0.748343  29 H  s         
   332      0.684622  36 H  s               310      0.662066  25 H  s         
   312      0.609434  26 H  s                81     -0.511803   6 C  s         
   218      0.459621  15 C  py              338      0.451074  39 H  s         
    98     -0.440210   7 C  py              334     -0.440389  37 H  s         

 Vector   97  Occ=0.000000D+00  E= 1.773636D-01
              MO Center= -1.6D+00,  2.9D-02,  2.8D-01, r^2= 9.9D+00
   Bfn.  Coefficient  Atom+Function         Bfn.  Coefficient  Atom+Function  
  ----- ------------  ---------------      ----- ------------  ---------------
   261      1.592175  18 C  s               126     -1.343384   9 C  s         
   310     -0.742593  25 H  s                81      0.732732   6 C  s         
    66     -0.726693   5 C  s                51     -0.715685   4 C  s         
    96      0.714461   7 C  s               340     -0.576964  40 H  s         
   141     -0.566214  10 C  s               264     -0.543788  18 C  pz        

 Vector   98  Occ=0.000000D+00  E= 1.781613D-01
              MO Center= -5.2D-01, -5.7D-01,  2.1D-01, r^2= 1.4D+01
   Bfn.  Coefficient  Atom+Function         Bfn.  Coefficient  Atom+Function  
  ----- ------------  ---------------      ----- ------------  ---------------
   326      0.773547  33 H  s               111      0.759307   8 C  s         
   330     -0.747230  35 H  s                 6      0.654987   1 C  s         
   141     -0.608790  10 C  s               334     -0.607128  37 H  s         
   306      0.593382  23 H  s               316      0.582631  28 H  s         
   246      0.550531  17 C  s               344     -0.550652  42 H  s         

 Vector   99  Occ=0.000000D+00  E= 1.843256D-01
              MO Center= -5.4D-01, -3.2D-02, -3.9D-01, r^2= 1.2D+01
   Bfn.  Coefficient  Atom+Function         Bfn.  Coefficient  Atom+Function  
  ----- ------------  ---------------      ----- ------------  ---------------
   186      0.907359  13 C  s               336     -0.800624  38 H  s         
   324     -0.721464  32 H  s               261      0.709782  18 C  s         
   216     -0.603975  15 C  s               314      0.594313  27 H  s         
    51      0.538654   4 C  s               338      0.514836  39 H  s         
   247      0.490057  17 C  px              141      0.477010  10 C  s         

 Vector  100  Occ=0.000000D+00  E= 1.914419D-01
              MO Center=  1.1D+00, -9.7D-01, -4.0D-01, r^2= 1.3D+01
   Bfn.  Coefficient  Atom+Function         Bfn.  Coefficient  Atom+Function  
  ----- ------------  ---------------      ----- ------------  ---------------
   330      0.947619  35 H  s               328     -0.859138  34 H  s         
   219     -0.747867  15 C  pz              126      0.708390   9 C  s         
   111     -0.670814   8 C  s               188     -0.647996  13 C  py        
   336      0.628179  38 H  s               217      0.618121  15 C  px        
   334     -0.596938  37 H  s                51     -0.557792   4 C  s         

 Vector  101  Occ=0.000000D+00  E= 1.932720D-01
              MO Center=  5.9D-01, -1.0D+00, -6.1D-01, r^2= 1.3D+01
   Bfn.  Coefficient  Atom+Function         Bfn.  Coefficient  Atom+Function  
  ----- ------------  ---------------      ----- ------------  ---------------
   332      0.967667  36 H  s               336      0.899400  38 H  s         
   330     -0.752126  35 H  s               219      0.701588  15 C  pz        
   318      0.698097  29 H  s                81     -0.673709   6 C  s         
   324     -0.542807  32 H  s               144      0.536539  10 C  pz        
   126      0.525008   9 C  s               246     -0.526555  17 C  s         

 Vector  102  Occ=0.000000D+00  E= 1.980200D-01
              MO Center= -1.0D+00, -9.6D-01,  1.5D-01, r^2= 1.0D+01
   Bfn.  Coefficient  Atom+Function         Bfn.  Coefficient  Atom+Function  
  ----- ------------  ---------------      ----- ------------  ---------------
   126      1.617614   9 C  s               141     -1.328345  10 C  s         
   186     -1.002734  13 C  s               156      0.883600  11 C  s         
   172      0.739856  12 C  px              171      0.709176  12 C  s         
   113      0.667292   8 C  py               96     -0.626794   7 C  s         
   320     -0.621632  30 H  s               326     -0.608219  33 H  s         

 Vector  103  Occ=0.000000D+00  E= 1.995152D-01
              MO Center= -9.1D-01, -1.4D-01, -4.2D-01, r^2= 1.3D+01
   Bfn.  Coefficient  Atom+Function         Bfn.  Coefficient  Atom+Function  
  ----- ------------  ---------------      ----- ------------  ---------------
    96      0.977361   7 C  s               338      0.858142  39 H  s         
   126     -0.852451   9 C  s               111     -0.818967   8 C  s         
   320     -0.816227  30 H  s               246     -0.772262  17 C  s         
   324      0.704076  32 H  s                36     -0.628069   3 C  s         
   308     -0.567073  24 H  s                52      0.522655   4 C  px        

 Vector  104  Occ=0.000000D+00  E= 2.053101D-01
              MO Center= -5.6D-01,  5.5D-01, -1.4D-01, r^2= 1.1D+01
   Bfn.  Coefficient  Atom+Function         Bfn.  Coefficient  Atom+Function  
  ----- ------------  ---------------      ----- ------------  ---------------
    51     -0.925277   4 C  s                36      0.883436   3 C  s         
   156      0.788682  11 C  s               111     -0.668925   8 C  s         
   310     -0.650025  25 H  s               216      0.641178  15 C  s         
   304      0.612952  22 H  s               334     -0.604476  37 H  s         
   188      0.544859  13 C  py              261     -0.534328  18 C  s         

 Vector  105  Occ=0.000000D+00  E= 2.125640D-01
              MO Center= -3.9D-01, -6.7D-01, -5.9D-02, r^2= 1.0D+01
   Bfn.  Coefficient  Atom+Function         Bfn.  Coefficient  Atom+Function  
  ----- ------------  ---------------      ----- ------------  ---------------
   186      1.278582  13 C  s                96     -0.754820   7 C  s         
    81      0.749007   6 C  s               141      0.725616  10 C  s         
   156     -0.618055  11 C  s               171     -0.620676  12 C  s         
   189     -0.615586  13 C  pz              276     -0.587139  19 O  s         
   174      0.581168  12 C  pz              340     -0.562383  40 H  s         

 Vector  106  Occ=0.000000D+00  E= 2.271035D-01
              MO Center= -5.0D-01,  4.5D-01, -5.5D-01, r^2= 1.3D+01
   Bfn.  Coefficient  Atom+Function         Bfn.  Coefficient  Atom+Function  
  ----- ------------  ---------------      ----- ------------  ---------------
    96      0.900020   7 C  s               111     -0.884874   8 C  s         
   308     -0.835464  24 H  s               126      0.829896   9 C  s         
   312      0.828380  26 H  s               186      0.795897  13 C  s         
    51     -0.723456   4 C  s               249      0.650105  17 C  pz        
   216     -0.621364  15 C  s               334      0.611790  37 H  s         

 Vector  107  Occ=0.000000D+00  E= 2.295037D-01
              MO Center= -5.3D-01, -8.5D-01, -2.0D-01, r^2= 1.2D+01
   Bfn.  Coefficient  Atom+Function         Bfn.  Coefficient  Atom+Function  
  ----- ------------  ---------------      ----- ------------  ---------------
   186      0.769305  13 C  s               312     -0.751237  26 H  s         
   156      0.715455  11 C  s               316      0.703569  28 H  s         
   187      0.673774  13 C  px              261     -0.669059  18 C  s         
   217      0.626120  15 C  px               99      0.607757   7 C  pz        
   114     -0.599610   8 C  pz              218     -0.593437  15 C  py        

 Vector  108  Occ=0.000000D+00  E= 2.307719D-01
              MO Center=  2.3D-01, -1.2D-01,  1.3D-01, r^2= 1.1D+01
   Bfn.  Coefficient  Atom+Function         Bfn.  Coefficient  Atom+Function  
  ----- ------------  ---------------      ----- ------------  ---------------
    51      1.129447   4 C  s               171      1.063469  12 C  s         
   322      0.858555  31 H  s               246     -0.818000  17 C  s         
    36     -0.683912   3 C  s               249     -0.670275  17 C  pz        
   187      0.644931  13 C  px              156     -0.640415  11 C  s         
   344     -0.575771  42 H  s                 6      0.564734   1 C  s         

 Vector  109  Occ=0.000000D+00  E= 2.369141D-01
              MO Center= -1.3D-01,  8.7D-02, -2.8D-01, r^2= 1.1D+01
   Bfn.  Coefficient  Atom+Function         Bfn.  Coefficient  Atom+Function  
  ----- ------------  ---------------      ----- ------------  ---------------
    51      1.076984   4 C  s                66     -0.902230   5 C  s         
    67     -0.846461   5 C  px              189     -0.794512  13 C  pz        
    81      0.760871   6 C  s               246     -0.738533  17 C  s         
    54     -0.684920   4 C  pz              128     -0.671145   9 C  py        
   308     -0.650660  24 H  s               322     -0.610276  31 H  s         

 Vector  110  Occ=0.000000D+00  E= 2.515117D-01
              MO Center= -6.5D-01,  5.7D-01, -7.9D-03, r^2= 9.5D+00
   Bfn.  Coefficient  Atom+Function         Bfn.  Coefficient  Atom+Function  
  ----- ------------  ---------------      ----- ------------  ---------------
    68      0.942287   5 C  py               51     -0.738428   4 C  s         
    66      0.730437   5 C  s               112      0.723663   8 C  px        
    96     -0.709424   7 C  s               172     -0.676089  12 C  px        
    54     -0.666365   4 C  pz               52      0.653796   4 C  px        
   306     -0.596640  23 H  s                83      0.576589   6 C  py        

 Vector  111  Occ=0.000000D+00  E= 2.562488D-01
              MO Center= -7.3D-01, -1.1D+00,  3.2D-01, r^2= 1.2D+01
   Bfn.  Coefficient  Atom+Function         Bfn.  Coefficient  Atom+Function  
  ----- ------------  ---------------      ----- ------------  ---------------
   186      1.895080  13 C  s                81     -1.035082   6 C  s         
   216     -0.814216  15 C  s               156      0.809444  11 C  s         
   113      0.794872   8 C  py              171     -0.790736  12 C  s         
   314     -0.766046  27 H  s               129     -0.716584   9 C  pz        
   322     -0.695526  31 H  s               217      0.678595  15 C  px        

 Vector  112  Occ=0.000000D+00  E= 2.603036D-01
              MO Center= -6.0D-01,  1.2D-01,  1.9D-01, r^2= 9.1D+00
   Bfn.  Coefficient  Atom+Function         Bfn.  Coefficient  Atom+Function  
  ----- ------------  ---------------      ----- ------------  ---------------
    66      1.900512   5 C  s               141     -1.345420  10 C  s         
    83     -1.157039   6 C  py              340      0.913286  40 H  s         
   306     -0.835834  23 H  s               216     -0.765507  15 C  s         
     8      0.692278   1 C  py               81      0.608090   6 C  s         
    96     -0.600294   7 C  s               143     -0.600210  10 C  py        

 Vector  113  Occ=0.000000D+00  E= 2.676081D-01
              MO Center= -5.4D-01, -5.1D-01,  5.4D-02, r^2= 9.7D+00
   Bfn.  Coefficient  Atom+Function         Bfn.  Coefficient  Atom+Function  
  ----- ------------  ---------------      ----- ------------  ---------------
   186      1.269920  13 C  s               173     -0.981084  12 C  py        
   141     -0.935865  10 C  s               171     -0.904960  12 C  s         
   187     -0.890400  13 C  px                6      0.777297   1 C  s         
   310     -0.727181  25 H  s               126      0.694342   9 C  s         
   172     -0.665244  12 C  px               66     -0.658625   5 C  s         

 Vector  114  Occ=0.000000D+00  E= 2.799452D-01
              MO Center= -1.0D+00, -3.4D-01,  3.1D-01, r^2= 1.0D+01
   Bfn.  Coefficient  Atom+Function         Bfn.  Coefficient  Atom+Function  
  ----- ------------  ---------------      ----- ------------  ---------------
   126      1.011892   9 C  s               171      0.957345  12 C  s         
   111     -0.828591   8 C  s               264      0.802716  18 C  pz        
   156     -0.797291  11 C  s               306      0.783419  23 H  s         
   187      0.755092  13 C  px              159      0.717204  11 C  pz        
   314      0.675103  27 H  s               340     -0.655378  40 H  s         

 Vector  115  Occ=0.000000D+00  E= 2.821274D-01
              MO Center= -2.4D-01, -8.0D-01,  9.6D-02, r^2= 8.2D+00
   Bfn.  Coefficient  Atom+Function         Bfn.  Coefficient  Atom+Function  
  ----- ------------  ---------------      ----- ------------  ---------------
    81      2.284792   6 C  s               141     -1.456848  10 C  s         
   156      1.264935  11 C  s               171     -1.107265  12 C  s         
     6     -0.971176   1 C  s               142     -0.973166  10 C  px        
   157      0.869352  11 C  px              173     -0.854102  12 C  py        
    68      0.770274   5 C  py              189      0.770959  13 C  pz        

 Vector  116  Occ=0.000000D+00  E= 2.999116D-01
              MO Center= -7.7D-02,  2.2D-01,  5.1D-02, r^2= 7.6D+00
   Bfn.  Coefficient  Atom+Function         Bfn.  Coefficient  Atom+Function  
  ----- ------------  ---------------      ----- ------------  ---------------
    36      1.199267   3 C  s                82      0.990976   6 C  px        
   111     -0.799857   8 C  s                54     -0.787207   4 C  pz        
    96      0.772641   7 C  s               157     -0.722764  11 C  px        
   171      0.663786  12 C  s                 9      0.586249   1 C  pz        
    52     -0.584696   4 C  px              336     -0.580468  38 H  s         

 Vector  117  Occ=0.000000D+00  E= 3.054392D-01
              MO Center=  1.1D-02,  1.2D+00,  1.3D-01, r^2= 8.0D+00
   Bfn.  Coefficient  Atom+Function         Bfn.  Coefficient  Atom+Function  
  ----- ------------  ---------------      ----- ------------  ---------------
    36      1.779302   3 C  s                67      1.287303   5 C  px        
    81     -1.255847   6 C  s                83     -1.049951   6 C  py        
    66      0.984303   5 C  s               231     -0.903990  16 O  s         
    54     -0.803483   4 C  pz              129      0.751561   9 C  pz        
    96      0.742634   7 C  s                99      0.664416   7 C  pz        

 Vector  118  Occ=0.000000D+00  E= 3.206784D-01
              MO Center= -5.7D-01, -2.7D-01,  7.1D-02, r^2= 8.8D+00
   Bfn.  Coefficient  Atom+Function         Bfn.  Coefficient  Atom+Function  
  ----- ------------  ---------------      ----- ------------  ---------------
   142      0.964619  10 C  px              128     -0.852425   9 C  py        
    81     -0.829471   6 C  s               113     -0.822619   8 C  py        
   189      0.820851  13 C  pz               97     -0.800295   7 C  px        
    67     -0.753507   5 C  px              126     -0.705531   9 C  s         
   114      0.685380   8 C  pz              127      0.682330   9 C  px        

 Vector  119  Occ=0.000000D+00  E= 3.393939D-01
              MO Center= -6.0D-01, -1.7D-01,  8.8D-02, r^2= 8.2D+00
   Bfn.  Coefficient  Atom+Function         Bfn.  Coefficient  Atom+Function  
  ----- ------------  ---------------      ----- ------------  ---------------
    84     -1.114397   6 C  pz                6      1.099933   1 C  s         
   143     -1.085603  10 C  py              144      0.983502  10 C  pz        
   158     -0.941003  11 C  py              156     -0.902893  11 C  s         
   128      0.884888   9 C  py               69      0.870831   5 C  pz        
   141      0.809028  10 C  s               142     -0.805652  10 C  px        

 Vector  120  Occ=0.000000D+00  E= 3.492506D-01
              MO Center= -1.2D+00,  2.7D-01, -1.3D-01, r^2= 7.0D+00
   Bfn.  Coefficient  Atom+Function         Bfn.  Coefficient  Atom+Function  
  ----- ------------  ---------------      ----- ------------  ---------------
    66      1.677671   5 C  s               126     -1.550647   9 C  s         
    96     -1.444283   7 C  s                82      1.334815   6 C  px        
   111      1.244336   8 C  s               143      1.209603  10 C  py        
    68     -1.172207   5 C  py              127     -1.130744   9 C  px        
   142     -1.081767  10 C  px              112      1.062668   8 C  px        

 Vector  121  Occ=0.000000D+00  E= 3.951581D-01
              MO Center=  4.5D-01,  1.3D+00,  3.0D-01, r^2= 7.9D+00
   Bfn.  Coefficient  Atom+Function         Bfn.  Coefficient  Atom+Function  
  ----- ------------  ---------------      ----- ------------  ---------------
    51      2.000573   4 C  s                37      1.646977   3 C  px        
   231     -1.400895  16 O  s               141      1.052657  10 C  s         
    39      1.038502   3 C  pz               66     -0.864508   5 C  s         
    53     -0.782136   4 C  py               96     -0.748859   7 C  s         
     6     -0.743779   1 C  s                67     -0.706784   5 C  px        

 Vector  122  Occ=0.000000D+00  E= 4.008447D-01
              MO Center=  4.0D-01,  1.8D+00,  2.4D-01, r^2= 6.1D+00
   Bfn.  Coefficient  Atom+Function         Bfn.  Coefficient  Atom+Function  
  ----- ------------  ---------------      ----- ------------  ---------------
    38      2.112390   3 C  py               66     -1.666864   5 C  s         
    52     -1.416475   4 C  px              231     -1.366882  16 O  s         
    68     -1.265981   5 C  py               53     -1.194079   4 C  py        
    21      1.114559   2 O  s                36      0.670763   3 C  s         
    96      0.661547   7 C  s                97      0.657023   7 C  px        

 Vector  123  Occ=0.000000D+00  E= 4.692483D-01
              MO Center= -5.5D-01, -5.7D-01,  5.5D-01, r^2= 8.0D+00
   Bfn.  Coefficient  Atom+Function         Bfn.  Coefficient  Atom+Function  
  ----- ------------  ---------------      ----- ------------  ---------------
     7      0.974009   1 C  px               81      0.742010   6 C  s         
   262     -0.495583  18 C  px               21     -0.403090   2 O  s         
   261     -0.357209  18 C  s               158     -0.350343  11 C  py        
   156     -0.344808  11 C  s                 3     -0.342491   1 C  px        
   201     -0.332135  14 O  s                80      0.300119   6 C  pz        

 Vector  124  Occ=0.000000D+00  E= 4.829469D-01
              MO Center=  1.5D-01, -4.0D-01,  5.1D-01, r^2= 8.9D+00
   Bfn.  Coefficient  Atom+Function         Bfn.  Coefficient  Atom+Function  
  ----- ------------  ---------------      ----- ------------  ---------------
     8      0.917392   1 C  py               21     -0.772786   2 O  s         
    36      0.612019   3 C  s               188      0.577148  13 C  py        
     4     -0.505806   1 C  py              217     -0.501099  15 C  px        
     7      0.477919   1 C  px              216      0.444754  15 C  s         
     6      0.387942   1 C  s               231     -0.378503  16 O  s         

 Vector  125  Occ=0.000000D+00  E= 4.981367D-01
              MO Center= -9.4D-01,  5.0D-01, -1.4D-01, r^2= 9.4D+00
   Bfn.  Coefficient  Atom+Function         Bfn.  Coefficient  Atom+Function  
  ----- ------------  ---------------      ----- ------------  ---------------
    66      0.925089   5 C  s                96     -0.766992   7 C  s         
   112      0.664742   8 C  px              126     -0.636537   9 C  s         
   111      0.593206   8 C  s                 8      0.540592   1 C  py        
    83     -0.538012   6 C  py               97     -0.528048   7 C  px        
   263      0.473651  18 C  py              142     -0.440484  10 C  px        

 Vector  126  Occ=0.000000D+00  E= 5.042146D-01
              MO Center= -2.0D-01,  9.3D-01, -4.2D-03, r^2= 8.3D+00
   Bfn.  Coefficient  Atom+Function         Bfn.  Coefficient  Atom+Function  
  ----- ------------  ---------------      ----- ------------  ---------------
    38      0.757955   3 C  py               83     -0.513213   6 C  py        
     9      0.400377   1 C  pz              201      0.376588  14 O  s         
    35     -0.363475   3 C  pz              142     -0.346585  10 C  px        
   231     -0.340495  16 O  s               264      0.319420  18 C  pz        
    21      0.296337   2 O  s               143      0.295028  10 C  py        


 center of mass
 --------------
 x =   0.11452887 y =   0.04036069 z =   0.01303705

 moments of inertia (a.u.)
 ------------------
        4564.865408679751           0.000000000000           0.000000000000
           0.000000000000        4079.893740478208          -0.000000000000
           0.000000000000          -0.000000000000        6717.671424811051

     Multipole analysis of the density
     ---------------------------------

     L   x y z        total         alpha         beta         nuclear
     -   - - -        -----         -----         ----         -------
     0   0 0 0     -0.000000    -76.000000    -76.000000    152.000000

     1   1 0 0     -2.078810     -1.039405     -1.039405     -0.000000
     1   0 1 0     -1.278992     -0.639496     -0.639496      0.000000
     1   0 0 1     -0.159330     -0.079665     -0.079665      0.000000

     2   2 0 0    -92.320008   -931.657450   -931.657450   1770.994892
     2   1 1 0     -8.773487     14.010002     14.010002    -36.793492
     2   1 0 1     -3.768741     13.820686     13.820686    -31.410113
     2   0 2 0    -88.391556  -1058.809907  -1058.809907   2029.228259
     2   0 1 1     -3.990047     17.296929     17.296929    -38.583905
     2   0 0 2    -91.026676   -326.745305   -326.745305    562.463934


          -----------------------
          Electric field gradient
          -----------------------

 1 a.u. = 0.324123 10**(16) esu/cm**3  ( or statvolts/cm**2 ) = 0.97174 10**(22) v/m**2 


 ------------------------------------------------------------
   Atom      X         Y         Z
 ------------------------------------------------------------
    1 C    1.47497  -0.22692   1.96432
 ------------------------------------------------------------

 Electric field gradient in molecular frame (a.u.)
         XX             YY             ZZ             XY             XZ             YZ
 ------------------------------------------------------------------------------------------
       -0.063385      -0.319621       0.383006      -0.044663       0.018659      -0.107389

 Principal components (a.u.) and orientation 
 of principal axis w.r.t. absolute frame                      Asymmetry parameter eta
 --------------------------------------------------------------------------------------
        0.400413      -0.341846      -0.058567                       0.707467

        0.054214       0.147547       0.987568
       -0.150584       0.978920      -0.137988
        0.987110       0.141231      -0.075289
  

 ------------------------------------------------------------
   Atom      X         Y         Z
 ------------------------------------------------------------
    2 O    3.06419   1.96755   2.38392
 ------------------------------------------------------------

 Electric field gradient in molecular frame (a.u.)
         XX             YY             ZZ             XY             XZ             YZ
 ------------------------------------------------------------------------------------------
        0.532457      -1.402033       0.869576      -0.699699      -0.160613       0.291201

 Principal components (a.u.) and orientation 
 of principal axis w.r.t. absolute frame                      Asymmetry parameter eta
 --------------------------------------------------------------------------------------
       -1.649342       1.074897       0.574445                       0.303425

        0.298046      -0.557519       0.774817
        0.950219       0.250539      -0.185242
       -0.090847       0.791456       0.604437
  

 ------------------------------------------------------------
   Atom      X         Y         Z
 ------------------------------------------------------------
    3 C    2.75102   4.28640   1.39662
 ------------------------------------------------------------

 Electric field gradient in molecular frame (a.u.)
         XX             YY             ZZ             XY             XZ             YZ
 ------------------------------------------------------------------------------------------
        0.161447      -0.026187      -0.135260       0.137362       0.300091      -0.006316

 Principal components (a.u.) and orientation 
 of principal axis w.r.t. absolute frame                      Asymmetry parameter eta
 --------------------------------------------------------------------------------------
        0.380157      -0.342052      -0.038106                       0.799527

        0.832586      -0.545324      -0.097069
        0.273966       0.253127       0.927830
        0.481397       0.799092      -0.360151
  

 ------------------------------------------------------------
   Atom      X         Y         Z
 ------------------------------------------------------------
    4 C    0.50997   4.78905  -0.30388
 ------------------------------------------------------------

 Electric field gradient in molecular frame (a.u.)
         XX             YY             ZZ             XY             XZ             YZ
 ------------------------------------------------------------------------------------------
       -0.033728       0.024715       0.009012      -0.016054      -0.029354       0.024875

 Principal components (a.u.) and orientation 
 of principal axis w.r.t. absolute frame                      Asymmetry parameter eta
 --------------------------------------------------------------------------------------
        0.053832      -0.048815      -0.005016                       0.813625

       -0.337046       0.898979      -0.279708
        0.712054       0.049038      -0.700410
        0.615937       0.435238       0.656650
  

 ------------------------------------------------------------
   Atom      X         Y         Z
 ------------------------------------------------------------
    5 C   -1.52331   2.73750  -0.05228
 ------------------------------------------------------------

 Electric field gradient in molecular frame (a.u.)
         XX             YY             ZZ             XY             XZ             YZ
 ------------------------------------------------------------------------------------------
        0.025147      -0.067222       0.042075       0.036283       0.011108      -0.009999

 Principal components (a.u.) and orientation 
 of principal axis w.r.t. absolute frame                      Asymmetry parameter eta
 --------------------------------------------------------------------------------------
       -0.081163       0.048327       0.032835                       0.190873

       -0.331077       0.557059       0.761625
        0.937641       0.103618       0.331803
        0.105916       0.823983      -0.556627
  

 ------------------------------------------------------------
   Atom      X         Y         Z
 ------------------------------------------------------------
    6 C   -0.42796   0.04865  -0.20043
 ------------------------------------------------------------

 Electric field gradient in molecular frame (a.u.)
         XX             YY             ZZ             XY             XZ             YZ
 ------------------------------------------------------------------------------------------
        0.000986       0.210580      -0.211567       0.011938       0.209181      -0.041254

 Principal components (a.u.) and orientation 
 of principal axis w.r.t. absolute frame                      Asymmetry parameter eta
 --------------------------------------------------------------------------------------
       -0.343019       0.215183       0.127836                       0.254641

       -0.520001      -0.073337       0.851012
        0.074622       0.988598       0.130791
        0.850900      -0.131515       0.508599
  

 ------------------------------------------------------------
   Atom      X         Y         Z
 ------------------------------------------------------------
    7 C   -3.72826   3.03719  -1.88900
 ------------------------------------------------------------

 Electric field gradient in molecular frame (a.u.)
         XX             YY             ZZ             XY             XZ             YZ
 ------------------------------------------------------------------------------------------
       -0.025258       0.014854       0.010404      -0.007713      -0.036154       0.023061

 Principal components (a.u.) and orientation 
 of principal axis w.r.t. absolute frame                      Asymmetry parameter eta
 --------------------------------------------------------------------------------------
        0.049292      -0.048302      -0.000989                       0.959863

       -0.405624       0.829337       0.384278
        0.569572      -0.099477       0.815900
        0.714882       0.549823      -0.432016
  

 ------------------------------------------------------------
   Atom      X         Y         Z
 ------------------------------------------------------------
    8 C   -5.95816   1.35499  -1.14225
 ------------------------------------------------------------

 Electric field gradient in molecular frame (a.u.)
         XX             YY             ZZ             XY             XZ             YZ
 ------------------------------------------------------------------------------------------
       -0.011149      -0.020545       0.031694      -0.001906      -0.000648       0.029557

 Principal components (a.u.) and orientation 
 of principal axis w.r.t. absolute frame                      Asymmetry parameter eta
 --------------------------------------------------------------------------------------
        0.045053      -0.033965      -0.011088                       0.507790

       -0.024456       0.064398       0.997625
        0.411272       0.910212      -0.048673
        0.911185      -0.409105       0.048746
  

 ------------------------------------------------------------
   Atom      X         Y         Z
 ------------------------------------------------------------
    9 C   -5.24616  -1.05386   0.33770
 ------------------------------------------------------------

 Electric field gradient in molecular frame (a.u.)
         XX             YY             ZZ             XY             XZ             YZ
 ------------------------------------------------------------------------------------------
       -0.018465       0.029391      -0.010926       0.025904       0.019239       0.010666

 Principal components (a.u.) and orientation 
 of principal axis w.r.t. absolute frame                      Asymmetry parameter eta
 --------------------------------------------------------------------------------------
        0.046297      -0.037620      -0.008678                       0.625139

        0.430165       0.830460       0.353969
        0.850337      -0.241084      -0.467766
        0.303125      -0.502209       0.809877
  

 ------------------------------------------------------------
   Atom      X         Y         Z
 ------------------------------------------------------------
   10 C   -2.56247  -2.01378  -0.36936
 ------------------------------------------------------------

 Electric field gradient in molecular frame (a.u.)
         XX             YY             ZZ             XY             XZ             YZ
 ------------------------------------------------------------------------------------------
       -0.041053      -0.041607       0.082660      -0.060242      -0.026343      -0.003729

 Principal components (a.u.) and orientation 
 of principal axis w.r.t. absolute frame                      Asymmetry parameter eta
 --------------------------------------------------------------------------------------
       -0.104014       0.088714       0.015300                       0.705804

        0.711347      -0.234042       0.662728
        0.693495       0.080465      -0.715954
        0.114237       0.968891       0.219546
  

 ------------------------------------------------------------
   Atom      X         Y         Z
 ------------------------------------------------------------
   11 C   -1.92253  -4.46728   1.06740
 ------------------------------------------------------------

 Electric field gradient in molecular frame (a.u.)
         XX             YY             ZZ             XY             XZ             YZ
 ------------------------------------------------------------------------------------------
        0.006558      -0.021111       0.014553       0.016572       0.012629       0.024737

 Principal components (a.u.) and orientation 
 of principal axis w.r.t. absolute frame                      Asymmetry parameter eta
 --------------------------------------------------------------------------------------
        0.038626      -0.035965      -0.002661                       0.862197

        0.517942      -0.236087       0.822191
        0.445959       0.894731      -0.024017
        0.729970      -0.379103      -0.568704
  

 ------------------------------------------------------------
   Atom      X         Y         Z
 ------------------------------------------------------------
   12 C    0.50901  -5.75477   0.18860
 ------------------------------------------------------------

 Electric field gradient in molecular frame (a.u.)
         XX             YY             ZZ             XY             XZ             YZ
 ------------------------------------------------------------------------------------------
       -0.019160      -0.015091       0.034252      -0.005858       0.019859      -0.001465

 Principal components (a.u.) and orientation 
 of principal axis w.r.t. absolute frame                      Asymmetry parameter eta
 --------------------------------------------------------------------------------------
        0.041013      -0.027806      -0.013208                       0.355943

        0.317947       0.885010      -0.340097
       -0.057901       0.376167       0.924741
        0.946339      -0.274327       0.170845
  

 ------------------------------------------------------------
   Atom      X         Y         Z
 ------------------------------------------------------------
   13 C    2.63492  -3.89831  -0.46430
 ------------------------------------------------------------

 Electric field gradient in molecular frame (a.u.)
         XX             YY             ZZ             XY             XZ             YZ
 ------------------------------------------------------------------------------------------
        0.328975      -0.028952      -0.300023       0.012491      -0.182432      -0.026568

 Principal components (a.u.) and orientation 
 of principal axis w.r.t. absolute frame                      Asymmetry parameter eta
 --------------------------------------------------------------------------------------
        0.378940      -0.350669      -0.028271                       0.850787

        0.964243       0.257424      -0.062995
        0.046522       0.069596       0.996490
       -0.260905       0.963789      -0.055131
  

 ------------------------------------------------------------
   Atom      X         Y         Z
 ------------------------------------------------------------
   14 O    3.16612  -2.29709   1.62978
 ------------------------------------------------------------

 Electric field gradient in molecular frame (a.u.)
         XX             YY             ZZ             XY             XZ             YZ
 ------------------------------------------------------------------------------------------
        0.501001      -0.536300       0.035299       0.990646      -0.376653      -1.330301

 Principal components (a.u.) and orientation 
 of principal axis w.r.t. absolute frame                      Asymmetry parameter eta
 --------------------------------------------------------------------------------------
        1.799889      -1.756204      -0.043685                       0.951459

        0.599057      -0.261287       0.756875
        0.572685       0.800452      -0.176943
       -0.559609       0.539450       0.629151
  

 ------------------------------------------------------------
   Atom      X         Y         Z
 ------------------------------------------------------------
   15 C    5.06386  -5.37233  -0.99699
 ------------------------------------------------------------

 Electric field gradient in molecular frame (a.u.)
         XX             YY             ZZ             XY             XZ             YZ
 ------------------------------------------------------------------------------------------
       -0.049813       0.022698       0.027115       0.055089       0.008673      -0.013126

 Principal components (a.u.) and orientation 
 of principal axis w.r.t. absolute frame                      Asymmetry parameter eta
 --------------------------------------------------------------------------------------
       -0.081286       0.054522       0.026764                       0.341489

        0.869721       0.430892       0.240659
       -0.476837       0.859409       0.184505
       -0.127323      -0.275223       0.952912
  

 ------------------------------------------------------------
   Atom      X         Y         Z
 ------------------------------------------------------------
   16 O    4.27962   5.97098   1.87754
 ------------------------------------------------------------

 Electric field gradient in molecular frame (a.u.)
         XX             YY             ZZ             XY             XZ             YZ
 ------------------------------------------------------------------------------------------
       -0.024428       0.071751      -0.047323      -0.824676       0.772638      -0.815270

 Principal components (a.u.) and orientation 
 of principal axis w.r.t. absolute frame                      Asymmetry parameter eta
 --------------------------------------------------------------------------------------
        1.610674      -0.808948      -0.801727                       0.004483

       -0.568554      -0.590760       0.572494
        0.601806       0.175783       0.779057
       -0.560870       0.787466       0.255581
  

 ------------------------------------------------------------
   Atom      X         Y         Z
 ------------------------------------------------------------
   17 C    1.44515   5.41035  -2.96812
 ------------------------------------------------------------

 Electric field gradient in molecular frame (a.u.)
         XX             YY             ZZ             XY             XZ             YZ
 ------------------------------------------------------------------------------------------
        0.025134       0.063248      -0.088382      -0.012304       0.036853       0.049429

 Principal components (a.u.) and orientation 
 of principal axis w.r.t. absolute frame                      Asymmetry parameter eta
 --------------------------------------------------------------------------------------
       -0.113917       0.077976       0.035941                       0.368996

       -0.268984      -0.029093       0.962705
       -0.276119       0.959917      -0.048140
        0.922717       0.278770       0.266235
  

 ------------------------------------------------------------
   Atom      X         Y         Z
 ------------------------------------------------------------
   18 C   -5.70801  -0.74713   3.18693
 ------------------------------------------------------------

 Electric field gradient in molecular frame (a.u.)
         XX             YY             ZZ             XY             XZ             YZ
 ------------------------------------------------------------------------------------------
        0.005165       0.016363      -0.021529      -0.007821       0.010251      -0.018833

 Principal components (a.u.) and orientation 
 of principal axis w.r.t. absolute frame                      Asymmetry parameter eta
 --------------------------------------------------------------------------------------
       -0.030557       0.029406       0.001151                       0.924646

       -0.190434      -0.427512       0.883724
        0.338169       0.816535       0.467881
        0.921616      -0.387949       0.010924
  

 ------------------------------------------------------------
   Atom      X         Y         Z
 ------------------------------------------------------------
   19 O    1.96073  -2.70334  -2.81182
 ------------------------------------------------------------

 Electric field gradient in molecular frame (a.u.)
         XX             YY             ZZ             XY             XZ             YZ
 ------------------------------------------------------------------------------------------
        2.048002      -1.997893      -0.050109       1.722768      -0.317050       0.021503

 Principal components (a.u.) and orientation 
 of principal axis w.r.t. absolute frame                      Asymmetry parameter eta
 --------------------------------------------------------------------------------------
        2.712663      -2.638597      -0.074067                       0.945392

        0.934169      -0.347584       0.080709
        0.341172       0.936296       0.083376
       -0.104548      -0.050352       0.993244
  

 ------------------------------------------------------------
   Atom      X         Y         Z
 ------------------------------------------------------------
   20 O    1.12512  -0.09893  -2.43181
 ------------------------------------------------------------

 Electric field gradient in molecular frame (a.u.)
         XX             YY             ZZ             XY             XZ             YZ
 ------------------------------------------------------------------------------------------
        1.333920      -1.948905       0.614984       1.375549       1.484890      -0.271751

 Principal components (a.u.) and orientation 
 of principal axis w.r.t. absolute frame                      Asymmetry parameter eta
 --------------------------------------------------------------------------------------
        2.696241      -2.650611      -0.045630                       0.966153

        0.808956      -0.399020      -0.431710
        0.207372       0.880847      -0.425564
        0.550079       0.254738       0.795312
  

 ------------------------------------------------------------
   Atom      X         Y         Z
 ------------------------------------------------------------
   21 H    0.48945  -0.51265   3.76125
 ------------------------------------------------------------

 Electric field gradient in molecular frame (a.u.)
         XX             YY             ZZ             XY             XZ             YZ
 ------------------------------------------------------------------------------------------
        0.040664       0.124569      -0.165233      -0.027871       0.169622       0.047100

 Principal components (a.u.) and orientation 
 of principal axis w.r.t. absolute frame                      Asymmetry parameter eta
 --------------------------------------------------------------------------------------
       -0.268323       0.136458       0.131865                       0.017117

       -0.486151       0.857978       0.165925
       -0.137935      -0.262832       0.954931
        0.862920       0.441354       0.246121
  

 ------------------------------------------------------------
   Atom      X         Y         Z
 ------------------------------------------------------------
   22 H   -0.35846   6.52784   0.43490
 ------------------------------------------------------------

 Electric field gradient in molecular frame (a.u.)
         XX             YY             ZZ             XY             XZ             YZ
 ------------------------------------------------------------------------------------------
        0.061885      -0.145648       0.083764       0.142460       0.061653      -0.119511

 Principal components (a.u.) and orientation 
 of principal axis w.r.t. absolute frame                      Asymmetry parameter eta
 --------------------------------------------------------------------------------------
       -0.269340       0.135442       0.133898                       0.005730

       -0.424357       0.624028       0.656133
        0.832620      -0.015895       0.553617
        0.355902       0.781241      -0.512832
  

 ------------------------------------------------------------
   Atom      X         Y         Z
 ------------------------------------------------------------
   23 H   -2.29729   3.00758   1.85370
 ------------------------------------------------------------

 Electric field gradient in molecular frame (a.u.)
         XX             YY             ZZ             XY             XZ             YZ
 ------------------------------------------------------------------------------------------
        0.080239       0.128271      -0.208509       0.018259       0.138966      -0.044395

 Principal components (a.u.) and orientation 
 of principal axis w.r.t. absolute frame                      Asymmetry parameter eta
 --------------------------------------------------------------------------------------
       -0.270304       0.136303       0.134002                       0.008513

       -0.371260       0.923910      -0.092499
        0.119570       0.146360       0.981979
        0.920798       0.353509      -0.164809
  

 ------------------------------------------------------------
   Atom      X         Y         Z
 ------------------------------------------------------------
   24 H   -3.13005   2.54087  -3.81107
 ------------------------------------------------------------

 Electric field gradient in molecular frame (a.u.)
         XX             YY             ZZ             XY             XZ             YZ
 ------------------------------------------------------------------------------------------
        0.102597       0.116235      -0.218832       0.026486       0.109739      -0.091771

 Principal components (a.u.) and orientation 
 of principal axis w.r.t. absolute frame                      Asymmetry parameter eta
 --------------------------------------------------------------------------------------
       -0.275978       0.140274       0.135704                       0.016557

       -0.285742      -0.332746       0.898683
        0.236583       0.884261       0.402629
        0.928644      -0.327661       0.173949
  

 ------------------------------------------------------------
   Atom      X         Y         Z
 ------------------------------------------------------------
   25 H   -4.36680   5.00740  -1.95998
 ------------------------------------------------------------

 Electric field gradient in molecular frame (a.u.)
         XX             YY             ZZ             XY             XZ             YZ
 ------------------------------------------------------------------------------------------
        0.098741      -0.241760       0.143020       0.121970      -0.005297       0.012132

 Principal components (a.u.) and orientation 
 of principal axis w.r.t. absolute frame                      Asymmetry parameter eta
 --------------------------------------------------------------------------------------
       -0.281351       0.143734       0.137617                       0.021741

       -0.305794      -0.221966       0.925862
        0.951592      -0.039570       0.304806
       -0.031020       0.974251       0.223321
  

 ------------------------------------------------------------
   Atom      X         Y         Z
 ------------------------------------------------------------
   26 H   -6.94843   0.80955  -2.88201
 ------------------------------------------------------------

 Electric field gradient in molecular frame (a.u.)
         XX             YY             ZZ             XY             XZ             YZ
 ------------------------------------------------------------------------------------------
        0.046284       0.107964      -0.154249      -0.055372      -0.167104      -0.091853

 Principal components (a.u.) and orientation 
 of principal axis w.r.t. absolute frame                      Asymmetry parameter eta
 --------------------------------------------------------------------------------------
       -0.278596       0.142542       0.136054                       0.023288

        0.476391       0.817360       0.323996
        0.267273      -0.485685       0.832271
        0.837626      -0.309891      -0.449834
  

 ------------------------------------------------------------
   Atom      X         Y         Z
 ------------------------------------------------------------
   27 H   -7.32628   2.47622  -0.06143
 ------------------------------------------------------------

 Electric field gradient in molecular frame (a.u.)
         XX             YY             ZZ             XY             XZ             YZ
 ------------------------------------------------------------------------------------------
       -0.039678       0.016030       0.023649       0.148483       0.148183      -0.116881

 Principal components (a.u.) and orientation 
 of principal axis w.r.t. absolute frame                      Asymmetry parameter eta
 --------------------------------------------------------------------------------------
       -0.280108       0.144112       0.135996                       0.028973

        0.657423       0.716606       0.232964
       -0.537902       0.229801       0.811081
       -0.527690       0.658535      -0.536540
  

 ------------------------------------------------------------
   Atom      X         Y         Z
 ------------------------------------------------------------
   28 H   -6.59739  -2.51425  -0.26484
 ------------------------------------------------------------

 Electric field gradient in molecular frame (a.u.)
         XX             YY             ZZ             XY             XZ             YZ
 ------------------------------------------------------------------------------------------
       -0.032474      -0.067011       0.099485      -0.184685      -0.076805      -0.084696

 Principal components (a.u.) and orientation 
 of principal axis w.r.t. absolute frame                      Asymmetry parameter eta
 --------------------------------------------------------------------------------------
       -0.270559       0.135806       0.134753                       0.003895

        0.643243       0.671795      -0.367329
        0.706465      -0.705719      -0.053550
        0.295205       0.225060       0.928548
  

 ------------------------------------------------------------
   Atom      X         Y         Z
 ------------------------------------------------------------
   29 H   -2.72705  -2.55194  -2.37325
 ------------------------------------------------------------

 Electric field gradient in molecular frame (a.u.)
         XX             YY             ZZ             XY             XZ             YZ
 ------------------------------------------------------------------------------------------
        0.130518       0.106127      -0.236645      -0.009271      -0.030958      -0.096154

 Principal components (a.u.) and orientation 
 of principal axis w.r.t. absolute frame                      Asymmetry parameter eta
 --------------------------------------------------------------------------------------
       -0.264416       0.133691       0.130726                       0.011213

        0.081505       0.902923       0.422003
        0.252250      -0.428314       0.867708
        0.964223       0.035728      -0.262672
  

 ------------------------------------------------------------
   Atom      X         Y         Z
 ------------------------------------------------------------
   30 H   -3.48122  -5.82172   0.87330
 ------------------------------------------------------------

 Electric field gradient in molecular frame (a.u.)
         XX             YY             ZZ             XY             XZ             YZ
 ------------------------------------------------------------------------------------------
       -0.099855      -0.038938       0.138793      -0.204047      -0.030903      -0.026236

 Principal components (a.u.) and orientation 
 of principal axis w.r.t. absolute frame                      Asymmetry parameter eta
 --------------------------------------------------------------------------------------
       -0.279631       0.142735       0.136896                       0.020883

        0.754023      -0.106420      -0.648170
        0.649732      -0.024023       0.759784
        0.096427       0.994031      -0.051031
  

 ------------------------------------------------------------
   Atom      X         Y         Z
 ------------------------------------------------------------
   31 H   -1.75978  -4.08894   3.09720
 ------------------------------------------------------------

 Electric field gradient in molecular frame (a.u.)
         XX             YY             ZZ             XY             XZ             YZ
 ------------------------------------------------------------------------------------------
        0.139447       0.122969      -0.262416      -0.004949      -0.032344      -0.077535

 Principal components (a.u.) and orientation 
 of principal axis w.r.t. absolute frame                      Asymmetry parameter eta
 --------------------------------------------------------------------------------------
       -0.279979       0.142373       0.137606                       0.017025

        0.077716       0.956756      -0.280319
        0.189302       0.261893       0.946349
        0.978839      -0.126611      -0.160762
  

 ------------------------------------------------------------
   Atom      X         Y         Z
 ------------------------------------------------------------
   32 H    0.06559  -6.90740  -1.47829
 ------------------------------------------------------------

 Electric field gradient in molecular frame (a.u.)
         XX             YY             ZZ             XY             XZ             YZ
 ------------------------------------------------------------------------------------------
        0.116604       0.013456      -0.130060      -0.049668      -0.067000      -0.188112

 Principal components (a.u.) and orientation 
 of principal axis w.r.t. absolute frame                      Asymmetry parameter eta
 --------------------------------------------------------------------------------------
       -0.277275       0.143867       0.133409                       0.037716

        0.207043      -0.276558       0.938429
        0.556152       0.822420       0.119668
        0.804878      -0.497132      -0.324085
  

 ------------------------------------------------------------
   Atom      X         Y         Z
 ------------------------------------------------------------
   33 H    1.11406  -7.04966   1.69068
 ------------------------------------------------------------

 Electric field gradient in molecular frame (a.u.)
         XX             YY             ZZ             XY             XZ             YZ
 ------------------------------------------------------------------------------------------
        0.098434      -0.020936      -0.077498       0.077962      -0.088303       0.190662

 Principal components (a.u.) and orientation 
 of principal axis w.r.t. absolute frame                      Asymmetry parameter eta
 --------------------------------------------------------------------------------------
       -0.278748       0.143728       0.135020                       0.031241

        0.298087       0.143877       0.943633
       -0.624205       0.777290       0.078667
        0.722158       0.612471      -0.321508
  

 ------------------------------------------------------------
   Atom      X         Y         Z
 ------------------------------------------------------------
   34 H    6.58689  -4.07084  -1.52613
 ------------------------------------------------------------

 Electric field gradient in molecular frame (a.u.)
         XX             YY             ZZ             XY             XZ             YZ
 ------------------------------------------------------------------------------------------
       -0.088777      -0.028844       0.117621      -0.194112       0.081047       0.068645

 Principal components (a.u.) and orientation 
 of principal axis w.r.t. absolute frame                      Asymmetry parameter eta
 --------------------------------------------------------------------------------------
       -0.283354       0.145801       0.137554                       0.029106

        0.734083       0.243230      -0.634004
        0.628937       0.108513       0.769846
       -0.256047       0.963880       0.073319
  

 ------------------------------------------------------------
   Atom      X         Y         Z
 ------------------------------------------------------------
   35 H    5.70439  -6.41029   0.67526
 ------------------------------------------------------------

 Electric field gradient in molecular frame (a.u.)
         XX             YY             ZZ             XY             XZ             YZ
 ------------------------------------------------------------------------------------------
        0.101357       0.036868      -0.138225       0.068181      -0.101843       0.176758

 Principal components (a.u.) and orientation 
 of principal axis w.r.t. absolute frame                      Asymmetry parameter eta
 --------------------------------------------------------------------------------------
       -0.286604       0.148494       0.138110                       0.036229

        0.301096       0.410636       0.860650
       -0.505357       0.834087      -0.221165
        0.808675       0.368343      -0.458658
  

 ------------------------------------------------------------
   Atom      X         Y         Z
 ------------------------------------------------------------
   36 H    4.82184  -6.69668  -2.56931
 ------------------------------------------------------------

 Electric field gradient in molecular frame (a.u.)
         XX             YY             ZZ             XY             XZ             YZ
 ------------------------------------------------------------------------------------------
        0.131689      -0.031567      -0.100122      -0.031480      -0.040842      -0.211451

 Principal components (a.u.) and orientation 
 of principal axis w.r.t. absolute frame                      Asymmetry parameter eta
 --------------------------------------------------------------------------------------
       -0.286401       0.148929       0.137472                       0.040005

        0.122273       0.219909       0.967827
        0.642670       0.725557      -0.246054
        0.756323      -0.652080       0.052613
  

 ------------------------------------------------------------
   Atom      X         Y         Z
 ------------------------------------------------------------
   37 H    2.61630   7.11957  -2.92676
 ------------------------------------------------------------

 Electric field gradient in molecular frame (a.u.)
         XX             YY             ZZ             XY             XZ             YZ
 ------------------------------------------------------------------------------------------
        0.011024      -0.148564       0.137540      -0.197609      -0.002369      -0.007082

 Principal components (a.u.) and orientation 
 of principal axis w.r.t. absolute frame                      Asymmetry parameter eta
 --------------------------------------------------------------------------------------
       -0.282005       0.144893       0.137112                       0.027591

        0.559126       0.796563      -0.229924
        0.828905      -0.542817       0.135151
        0.017150       0.266152       0.963779
  

 ------------------------------------------------------------
   Atom      X         Y         Z
 ------------------------------------------------------------
   38 H    2.63303   3.92144  -3.76683
 ------------------------------------------------------------

 Electric field gradient in molecular frame (a.u.)
         XX             YY             ZZ             XY             XZ             YZ
 ------------------------------------------------------------------------------------------
        0.004670      -0.076779       0.072110       0.180184       0.096662      -0.117252

 Principal components (a.u.) and orientation 
 of principal axis w.r.t. absolute frame                      Asymmetry parameter eta
 --------------------------------------------------------------------------------------
       -0.285367       0.149041       0.136327                       0.044555

       -0.576190       0.810079       0.108520
        0.717622       0.564978      -0.407209
        0.391183       0.156754       0.906865
  

 ------------------------------------------------------------
   Atom      X         Y         Z
 ------------------------------------------------------------
   39 H   -0.11681   5.78409  -4.26823
 ------------------------------------------------------------

 Electric field gradient in molecular frame (a.u.)
         XX             YY             ZZ             XY             XZ             YZ
 ------------------------------------------------------------------------------------------
       -0.108423       0.136597      -0.028174       0.058267      -0.205032       0.051032

 Principal components (a.u.) and orientation 
 of principal axis w.r.t. absolute frame                      Asymmetry parameter eta
 --------------------------------------------------------------------------------------
       -0.291230       0.151123       0.140107                       0.037823

        0.759069      -0.003438      -0.651001
       -0.178073       0.960753      -0.212708
        0.626182       0.277386       0.728665
  

 ------------------------------------------------------------
   Atom      X         Y         Z
 ------------------------------------------------------------
   40 H   -4.30364   0.44997   4.10855
 ------------------------------------------------------------

 Electric field gradient in molecular frame (a.u.)
         XX             YY             ZZ             XY             XZ             YZ
 ------------------------------------------------------------------------------------------
       -0.059993       0.000122       0.059871      -0.178767      -0.131138      -0.113834

 Principal components (a.u.) and orientation 
 of principal axis w.r.t. absolute frame                      Asymmetry parameter eta
 --------------------------------------------------------------------------------------
       -0.295949       0.151888       0.144061                       0.026449

        0.684732      -0.535961      -0.493850
        0.582062       0.809952      -0.071979
        0.438573      -0.238165       0.866563
  

 ------------------------------------------------------------
   Atom      X         Y         Z
 ------------------------------------------------------------
   41 H   -7.57555   0.07192   3.54387
 ------------------------------------------------------------

 Electric field gradient in molecular frame (a.u.)
         XX             YY             ZZ             XY             XZ             YZ
 ------------------------------------------------------------------------------------------
       -0.206572       0.077744       0.128828       0.155545       0.064266      -0.028342

 Principal components (a.u.) and orientation 
 of principal axis w.r.t. absolute frame                      Asymmetry parameter eta
 --------------------------------------------------------------------------------------
       -0.286999       0.146307       0.140692                       0.019564

        0.902266       0.402995       0.153333
       -0.397714       0.915199      -0.065071
       -0.166554      -0.002272       0.986030
  

 ------------------------------------------------------------
   Atom      X         Y         Z
 ------------------------------------------------------------
   42 H   -5.68133  -2.58407   4.13873
 ------------------------------------------------------------

 Electric field gradient in molecular frame (a.u.)
         XX             YY             ZZ             XY             XZ             YZ
 ------------------------------------------------------------------------------------------
        0.145895      -0.197413       0.051517       0.006573      -0.002631       0.175030

 Principal components (a.u.) and orientation 
 of principal axis w.r.t. absolute frame                      Asymmetry parameter eta
 --------------------------------------------------------------------------------------
       -0.287835       0.146116       0.141718                       0.015280

       -0.016246       0.987690      -0.155579
        0.888579       0.085604       0.450666
       -0.458436       0.130923       0.879031
  

 Task  times  cpu:      461.4s     wall:      462.0s


                                NWChem Input Module
                                -------------------


 Summary of allocated global arrays
-----------------------------------
  No active global arrays


                         GA Statistics for process    0
                         ------------------------------

       create   destroy   get      put      acc     scatter   gather  read&inc
calls:  210      210     5.32e+05 7367     3.79e+05    0        0     5998     
number of processes/call 1.00e+00 1.15e+00 1.00e+00 0.00e+00 0.00e+00
bytes total:             5.36e+08 6.03e+07 3.14e+08 0.00e+00 0.00e+00 4.80e+04
bytes remote:            1.14e+08 2.04e+07 5.37e+07 0.00e+00 0.00e+00 0.00e+00
Max memory consumed for GA by this process: 10446976 bytes

MA_summarize_allocated_blocks: starting scan ...
MA_summarize_allocated_blocks: scan completed: 0 heap blocks, 0 stack blocks
MA usage statistics:

	allocation statistics:
					      heap	     stack
					      ----	     -----
	current number of blocks	         0	         0
	maximum number of blocks	        22	        51
	current total bytes		         0	         0
	maximum total bytes		   9712512	  22540216
	maximum total K-bytes		      9713	     22541
	maximum total M-bytes		        10	        23


                                     CITATION
                                     --------
                Please cite the following reference when publishing
                           results obtained with NWChem:

                 M. Valiev, E.J. Bylaska, N. Govind, K. Kowalski,
              T.P. Straatsma, H.J.J. van Dam, D. Wang, J. Nieplocha,
                        E. Apra, T.L. Windus, W.A. de Jong
                 "NWChem: a comprehensive and scalable open-source
                  solution for large scale molecular simulations"
                      Comput. Phys. Commun. 181, 1477 (2010)
                           doi:10.1016/j.cpc.2010.04.018

                                      AUTHORS
                                      -------
          E. Apra, E. J. Bylaska, W. A. de Jong, N. Govind, K. Kowalski,
       T. P. Straatsma, M. Valiev, H. J. J. van Dam, D. Wang, T. L. Windus,
        J. Hammond, J. Autschbach, K. Bhaskaran-Nair, J. Brabec, K. Lopata,
       S. A. Fischer, S. Krishnamoorthy, W. Ma, M. Klemm, O. Villa, Y. Chen,
    V. Anisimov, F. Aquino, S. Hirata, M. T. Hackler, T. Risthaus, M. Malagoli,
       A. Marenich, A. Otero-de-la-Roza, J. Mullin, P. Nichols, R. Peverati,
     J. Pittner, Y. Zhao, P.-D. Fan, A. Fonari, M. Williamson, R. J. Harrison,
       J. R. Rehr, M. Dupuis, D. Silverstein, D. M. A. Smith, J. Nieplocha,
        V. Tipparaju, M. Krishnan, B. E. Van Kuiken, A. Vazquez-Mayagoitia,
        L. Jensen, M. Swart, Q. Wu, T. Van Voorhis, A. A. Auer, M. Nooijen,
      L. D. Crosby, E. Brown, G. Cisneros, G. I. Fann, H. Fruchtl, J. Garza,
        K. Hirao, R. A. Kendall, J. A. Nichols, K. Tsemekhman, K. Wolinski,
     J. Anchell, D. E. Bernholdt, P. Borowski, T. Clark, D. Clerc, H. Dachsel,
   M. J. O. Deegan, K. Dyall, D. Elwood, E. Glendening, M. Gutowski, A. C. Hess,
         J. Jaffe, B. G. Johnson, J. Ju, R. Kobayashi, R. Kutteh, Z. Lin,
   R. Littlefield, X. Long, B. Meng, T. Nakajima, S. Niu, L. Pollack, M. Rosing,
   K. Glaesemann, G. Sandrone, M. Stave, H. Taylor, G. Thomas, J. H. van Lenthe,
                               A. T. Wong, Z. Zhang.

 Total times  cpu:      461.7s     wall:      462.4s
