# Supplementary material for: Reference-free NOE NMR analysis
Source: Chem Sci. 2020 Aug 31;11(36):9930–6. doi: 10.1039/d0sc02970j (PMC8162118; doi:10.1039/d0sc02970j)
Supplement: SC-011-D0SC02970J-s002 [file SC-011-D0SC02970J-s002.piz › artemisinin_structures/artemisin_SRSRRSS/artemisin_SRSRRSS_b36312.out.xyz]

42
./artemisin_SRSRRSS_b36312.out
C          0.78052       -0.12008        1.03947
O          1.62150        1.04118        1.26152
C          1.45578        2.26827        0.73906
C          0.26986        2.53426       -0.16081
C         -0.80610        1.44863       -0.02766
C         -0.22646        0.02574       -0.10606
C         -1.97291        1.60721       -0.99961
C         -3.15292        0.71703       -0.60445
C         -2.77615       -0.55768        0.17870
C         -1.35600       -1.06565       -0.19546
C         -1.01736       -2.36398        0.56484
C          0.26936       -3.04530        0.09980
C          1.39434       -2.06290       -0.24569
O          1.67544       -1.21557        0.86244
C          2.67968       -2.84291       -0.52758
O          2.26468        3.15971        0.99355
C          0.76474        2.86304       -1.57066
C         -3.02055       -0.39536        1.68645
O          1.03758       -1.43055       -1.48795
O          0.59539       -0.05235       -1.28686
H          0.25901       -0.27128        1.99037
H         -0.18969        3.45438        0.23014
H         -1.21567        1.59154        0.98094
H         -1.65635        1.34457       -2.01673
H         -2.31081        2.64980       -1.03718
H         -3.67695        0.42840       -1.52510
H         -3.87690        1.31036       -0.03251
H         -3.49119       -1.33049       -0.14014
H         -1.44309       -1.35043       -1.25587
H         -1.84218       -3.08072        0.46213
H         -0.93124       -2.16378        1.63897
H          0.03471       -3.65524       -0.78228
H          0.58954       -3.73052        0.89467
H          3.48563       -2.15420       -0.80759
H          3.01863       -3.39218        0.35733
H          2.55161       -3.54373       -1.35962
H          1.38449        3.76752       -1.54877
H          1.39334        2.07514       -1.99332
H         -0.06181        3.06081       -2.25865
H         -2.27739        0.23811        2.17415
H         -4.00881        0.03806        1.87534
H         -3.00643       -1.36743        2.19012
