# Supplementary material for: Reference-free NOE NMR analysis
Source: Chem Sci. 2020 Aug 31;11(36):9930–6. doi: 10.1039/d0sc02970j (PMC8162118; doi:10.1039/d0sc02970j)
Supplement: SC-011-D0SC02970J-s002 [file SC-011-D0SC02970J-s002.piz › artemisinin_structures/artemisin_SRSRRSS/artemisin_SRSRRSS_b36311.out]

 argument  1 = artemisin_SSRRSSR/artemisin_SSRRSSR_b36311.nw
                                         
                                         


              Northwest Computational Chemistry Package (NWChem) 6.6
              ------------------------------------------------------


                    Environmental Molecular Sciences Laboratory
                       Pacific Northwest National Laboratory
                                Richland, WA 99352

                              Copyright (c) 1994-2015
                       Pacific Northwest National Laboratory
                            Battelle Memorial Institute

             NWChem is an open-source computational chemistry package
                        distributed under the terms of the
                      Educational Community License (ECL) 2.0
             A copy of the license is included with this distribution
                              in the LICENSE.TXT file

                                  ACKNOWLEDGMENT
                                  --------------

            This software and its documentation were developed at the
            EMSL at Pacific Northwest National Laboratory, a multiprogram
            national laboratory, operated for the U.S. Department of Energy
            by Battelle under Contract Number DE-AC05-76RL01830. Support
            for this work was provided by the Department of Energy Office
            of Biological and Environmental Research, Office of Basic
            Energy Sciences, and the Office of Advanced Scientific Computing.


  Warning: test file already existed: ./molecule.dir_check_s.5
           Job information
           ---------------

    hostname        = nmrserver1
    program         = /home/software/NWChem/bin/nwchem
    date            = Sun Jul 23 18:41:06 2017

    compiled        = Mon_Dec_26_22:57:25_2016
    source          = /home/software/src/nwchem-6.6
    nwchem branch   = 6.6
    nwchem revision = 27746
    ga revision     = 10594
    input           = artemisin_SSRRSSR/artemisin_SSRRSSR_b36311.nw
    prefix          = molecule.
    data base       = ./molecule.db
    status          = startup
    nproc           =        6
    time left       =     -1s


           Memory information
           ------------------

    heap     =   13107196 doubles =    100.0 Mbytes
    stack    =   13107201 doubles =    100.0 Mbytes
    global   =   26214400 doubles =    200.0 Mbytes (distinct from heap & stack)
    total    =   52428797 doubles =    400.0 Mbytes
    verify   = yes
    hardfail = no 


           Directory information
           ---------------------

  0 permanent = .
  0 scratch   = .


                                NWChem Input Module
                                -------------------


                                     molecule
                                     --------

 Scaling coordinates for geometry "geometry" by  1.889725989
 (inverse scale =  0.529177249)

 C1  symmetry detected

          ------
          auto-z
          ------


                             Geometry "geometry" -> ""
                             -------------------------

 Output coordinates in angstroms (scale by  1.889725989 to convert to a.u.)

  No.       Tag          Charge          X              Y              Z
 ---- ---------------- ---------- -------------- -------------- --------------
    1 C                    6.0000     0.58545119    -0.26884755     1.09879229
    2 O                    8.0000     1.72260541     0.62115525     1.22387987
    3 C                    6.0000     1.79267719     1.86711151     0.71020931
    4 C                    6.0000     0.61394037     2.42634775    -0.07425354
    5 C                    6.0000    -0.63754996     1.55140209     0.04530684
    6 C                    6.0000    -0.29984512     0.06103053    -0.11785617
    7 C                    6.0000    -1.82665525     1.94643006    -0.82585093
    8 C                    6.0000    -3.10070138     1.22807088    -0.34757559
    9 C                    6.0000    -2.87553391    -0.20269927     0.20671898
   10 C                    6.0000    -1.56924801    -0.80404655    -0.35485806
   11 C                    6.0000    -1.35883868    -2.28545115    -0.02274390
   12 C                    6.0000    -0.07413203    -2.85373233    -0.64812829
   13 C                    6.0000     1.20646656    -2.10325633    -0.22335551
   14 O                    8.0000     1.05985994    -1.61528611     1.10806776
   15 C                    6.0000     2.39251749    -3.06802530    -0.22035933
   16 O                    8.0000     2.80604284     2.54337992     0.88472462
   17 C                    6.0000     1.05938673     2.77602082    -1.49515978
   18 C                    6.0000    -2.99551135    -0.24292400     1.73330022
   19 O                    8.0000     1.57023629    -1.04413472    -1.12140901
   20 O                    8.0000     0.43562173    -0.14303429    -1.34713343
   21 H                    1.0000     0.02136773    -0.15360608     2.02970286
   22 H                    1.0000     0.36418562     3.37711825     0.41917686
   23 H                    1.0000    -0.97862421     1.70715710     1.07967855
   24 H                    1.0000    -1.63569658     1.68882607    -1.87486023
   25 H                    1.0000    -1.99441919     3.02925155    -0.79106280
   26 H                    1.0000    -3.79527692     1.17806527    -1.19595923
   27 H                    1.0000    -3.60077509     1.84773672     0.40724673
   28 H                    1.0000    -3.70811263    -0.81620092    -0.16668605
   29 H                    1.0000    -1.73958919    -0.80827002    -1.44568369
   30 H                    1.0000    -2.21408601    -2.86641658    -0.38995719
   31 H                    1.0000    -1.32972772    -2.44155569     1.06146057
   32 H                    1.0000    -0.16110787    -2.86409395    -1.74128449
   33 H                    1.0000    -0.01468422    -3.90023452    -0.32248603
   34 H                    1.0000     3.30959275    -2.54523986     0.07661540
   35 H                    1.0000     2.24456758    -3.88557522     0.49331091
   36 H                    1.0000     2.56684402    -3.48644788    -1.21747813
   37 H                    1.0000     1.85747427     3.52734106    -1.46691548
   38 H                    1.0000     1.46631699     1.91630552    -2.03328692
   39 H                    1.0000     0.24120237     3.20119895    -2.08337840
   40 H                    1.0000    -2.22798747     0.34995563     2.23389396
   41 H                    1.0000    -3.96879141     0.15107209     2.04716465
   42 H                    1.0000    -2.93214543    -1.26761483     2.11063052

      Atomic Mass 
      ----------- 

      C                 12.000000
      O                 15.994910
      H                  1.007825


 Effective nuclear repulsion energy (a.u.)    1867.2129021881

            Nuclear Dipole moment (a.u.) 
            ----------------------------
        X                 Y               Z
 ---------------- ---------------- ----------------
     0.0000000000    -0.0000000000     0.0000000000


                                Z-matrix (autoz)
                                -------- 

 Units are Angstrom for bonds and degrees for angles

      Type          Name      I     J     K     L     M      Value
      ----------- --------  ----- ----- ----- ----- ----- ----------
    1 Stretch                  1     2                       1.44944
    2 Stretch                  1     6                       1.54039
    3 Stretch                  1    14                       1.42760
    4 Stretch                  1    21                       1.09456
    5 Stretch                  2     3                       1.34951
    6 Stretch                  3     4                       1.52235
    7 Stretch                  3    16                       1.23073
    8 Stretch                  4     5                       1.53168
    9 Stretch                  4    17                       1.52960
   10 Stretch                  4    22                       1.09992
   11 Stretch                  5     6                       1.53684
   12 Stretch                  5     7                       1.52608
   13 Stretch                  5    23                       1.10023
   14 Stretch                  6    10                       1.55432
   15 Stretch                  6    20                       1.44695
   16 Stretch                  7     8                       1.53882
   17 Stretch                  7    24                       1.09693
   18 Stretch                  7    25                       1.09629
   19 Stretch                  8     9                       1.55082
   20 Stretch                  8    26                       1.09758
   21 Stretch                  8    27                       1.09719
   22 Stretch                  9    10                       1.54382
   23 Stretch                  9    18                       1.53182
   24 Stretch                  9    28                       1.09955
   25 Stretch                 10    11                       1.53269
   26 Stretch                 10    29                       1.10405
   27 Stretch                 11    12                       1.53770
   28 Stretch                 11    30                       1.09718
   29 Stretch                 11    31                       1.09577
   30 Stretch                 12    13                       1.54388
   31 Stretch                 12    32                       1.09666
   32 Stretch                 12    33                       1.09761
   33 Stretch                 13    14                       1.42559
   34 Stretch                 13    15                       1.52889
   35 Stretch                 13    19                       1.43547
   36 Stretch                 15    34                       1.09660
   37 Stretch                 15    35                       1.09526
   38 Stretch                 15    36                       1.09531
   39 Stretch                 17    37                       1.09646
   40 Stretch                 17    38                       1.09283
   41 Stretch                 17    39                       1.09371
   42 Stretch                 18    40                       1.09142
   43 Stretch                 18    41                       1.09591
   44 Stretch                 18    42                       1.09379
   45 Stretch                 19    20                       1.46638
   46 Bend                     1     2     3               125.08588
   47 Bend                     1     6     5               104.48413
   48 Bend                     1     6    10               118.07425
   49 Bend                     1     6    20               110.40692
   50 Bend                     1    14    13               110.54486
   51 Bend                     2     1     6               112.80298
   52 Bend                     2     1    14               108.53284
   53 Bend                     2     1    21               105.44251
   54 Bend                     2     3     4               119.67627
   55 Bend                     2     3    16               119.74233
   56 Bend                     3     4     5               112.49365
   57 Bend                     3     4    17               109.70471
   58 Bend                     3     4    22               105.19994
   59 Bend                     4     3    16               120.58065
   60 Bend                     4     5     6               111.47715
   61 Bend                     4     5     7               116.37387
   62 Bend                     4     5    23               104.22979
   63 Bend                     4    17    37               110.16270
   64 Bend                     4    17    38               112.70729
   65 Bend                     4    17    39               111.75370
   66 Bend                     5     4    17               116.17044
   67 Bend                     5     4    22               105.85640
   68 Bend                     5     6    10               112.11477
   69 Bend                     5     6    20               109.79485
   70 Bend                     5     7     8               110.29517
   71 Bend                     5     7    24               110.45522
   72 Bend                     5     7    25               110.90339
   73 Bend                     6     1    14               113.45919
   74 Bend                     6     1    21               110.67157
   75 Bend                     6     5     7               111.20077
   76 Bend                     6     5    23               107.77122
   77 Bend                     6    10     9               114.75753
   78 Bend                     6    10    11               113.12781
   79 Bend                     6    10    29               106.18781
   80 Bend                     6    20    19               110.43686
   81 Bend                     7     5    23               104.97986
   82 Bend                     7     8     9               114.93339
   83 Bend                     7     8    26               107.75605
   84 Bend                     7     8    27               109.11869
   85 Bend                     8     7    24               109.37385
   86 Bend                     8     7    25               108.93692
   87 Bend                     8     9    10               110.62225
   88 Bend                     8     9    18               111.65723
   89 Bend                     8     9    28               106.46604
   90 Bend                     9     8    26               109.03332
   91 Bend                     9     8    27               109.95863
   92 Bend                     9    10    11               114.44528
   93 Bend                     9    10    29               103.31721
   94 Bend                     9    18    40               112.81465
   95 Bend                     9    18    41               110.21453
   96 Bend                     9    18    42               111.33731
   97 Bend                    10     6    20               101.95133
   98 Bend                    10     9    18               114.74369
   99 Bend                    10     9    28               107.44745
  100 Bend                    10    11    12               112.56728
  101 Bend                    10    11    30               109.40578
  102 Bend                    10    11    31               110.83888
  103 Bend                    11    10    29               103.38979
  104 Bend                    11    12    13               113.66916
  105 Bend                    11    12    32               110.03734
  106 Bend                    11    12    33               106.07808
  107 Bend                    12    11    30               108.62908
  108 Bend                    12    11    31               109.12097
  109 Bend                    12    13    14               109.75784
  110 Bend                    12    13    15               109.71037
  111 Bend                    12    13    19               113.37358
  112 Bend                    13    12    32               110.15927
  113 Bend                    13    12    33               109.68876
  114 Bend                    13    15    34               110.39317
  115 Bend                    13    15    35               111.56212
  116 Bend                    13    15    36               111.26871
  117 Bend                    13    19    20               110.70882
  118 Bend                    14     1    21               105.36880
  119 Bend                    14    13    15               107.09429
  120 Bend                    14    13    19               110.96529
  121 Bend                    15    13    19               105.67749
  122 Bend                    17     4    22               106.57376
  123 Bend                    18     9    28               105.33605
  124 Bend                    24     7    25               106.79466
  125 Bend                    26     8    27               105.60885
  126 Bend                    30    11    31               106.04716
  127 Bend                    32    12    33               106.91920
  128 Bend                    34    15    35               106.99928
  129 Bend                    34    15    36               107.19068
  130 Bend                    35    15    36               109.24030
  131 Bend                    37    17    38               106.30232
  132 Bend                    37    17    39               106.97685
  133 Bend                    38    17    39               108.63570
  134 Bend                    40    18    41               107.33091
  135 Bend                    40    18    42               108.05522
  136 Bend                    41    18    42               106.82518
  137 Torsion                  1     2     3     4          -0.22689
  138 Torsion                  1     2     3    16         179.46022
  139 Torsion                  1     6     5     4          65.25207
  140 Torsion                  1     6     5     7        -163.09294
  141 Torsion                  1     6     5    23         -48.54474
  142 Torsion                  1     6    10     9          96.11273
  143 Torsion                  1     6    10    11         -37.71585
  144 Torsion                  1     6    10    29        -150.43390
  145 Torsion                  1     6    20    19          21.05333
  146 Torsion                  1    14    13    12         -94.06016
  147 Torsion                  1    14    13    15         146.90192
  148 Torsion                  1    14    13    19          32.02999
  149 Torsion                  2     1     6     5         -53.63869
  150 Torsion                  2     1     6    10        -178.98051
  151 Torsion                  2     1     6    20          64.34994
  152 Torsion                  2     1    14    13         -96.37309
  153 Torsion                  2     3     4     5          10.63385
  154 Torsion                  2     3     4    17        -120.31255
  155 Torsion                  2     3     4    22         125.40213
  156 Torsion                  3     2     1     6          23.59190
  157 Torsion                  3     2     1    14         150.20488
  158 Torsion                  3     2     1    21         -97.30014
  159 Torsion                  3     4     5     6         -44.64036
  160 Torsion                  3     4     5     7        -173.60623
  161 Torsion                  3     4     5    23          71.34551
  162 Torsion                  3     4    17    37         -60.03838
  163 Torsion                  3     4    17    38          58.50409
  164 Torsion                  3     4    17    39        -178.81642
  165 Torsion                  4     5     6    10        -165.72481
  166 Torsion                  4     5     6    20         -53.15435
  167 Torsion                  4     5     7     8        -165.44366
  168 Torsion                  4     5     7    24          73.53017
  169 Torsion                  4     5     7    25         -44.67126
  170 Torsion                  5     4     3    16        -169.05059
  171 Torsion                  5     4    17    37         171.00037
  172 Torsion                  5     4    17    38         -70.45715
  173 Torsion                  5     4    17    39          52.22234
  174 Torsion                  5     6     1    14        -177.57789
  175 Torsion                  5     6     1    21          64.22363
  176 Torsion                  5     6    10     9         -25.40184
  177 Torsion                  5     6    10    11        -159.23042
  178 Torsion                  5     6    10    29          88.05154
  179 Torsion                  5     6    20    19         135.73154
  180 Torsion                  5     7     8     9         -34.34784
  181 Torsion                  5     7     8    26        -156.11663
  182 Torsion                  5     7     8    27          89.67707
  183 Torsion                  6     1    14    13          29.86000
  184 Torsion                  6     5     4    17          82.95707
  185 Torsion                  6     5     4    22        -159.00967
  186 Torsion                  6     5     7     8          65.45729
  187 Torsion                  6     5     7    24         -55.56888
  188 Torsion                  6     5     7    25        -173.77031
  189 Torsion                  6    10     9     8          54.96583
  190 Torsion                  6    10     9    18         -72.45162
  191 Torsion                  6    10     9    28         170.79770
  192 Torsion                  6    10    11    12         -48.26027
  193 Torsion                  6    10    11    30        -169.13508
  194 Torsion                  6    10    11    31          74.26996
  195 Torsion                  6    20    19    13          39.15055
  196 Torsion                  7     5     4    17         -46.00880
  197 Torsion                  7     5     4    22          72.02446
  198 Torsion                  7     5     6    10         -34.06983
  199 Torsion                  7     5     6    20          78.50063
  200 Torsion                  7     8     9    10         -23.16855
  201 Torsion                  7     8     9    18         105.92687
  202 Torsion                  7     8     9    28        -139.61026
  203 Torsion                  8     7     5    23         -50.81767
  204 Torsion                  8     9    10    11        -171.81706
  205 Torsion                  8     9    10    29         -60.16262
  206 Torsion                  8     9    18    40         -63.80051
  207 Torsion                  8     9    18    41          56.15192
  208 Torsion                  8     9    18    42         174.51049
  209 Torsion                  9     8     7    24          87.32147
  210 Torsion                  9     8     7    25        -156.28976
  211 Torsion                  9    10     6    20        -142.76692
  212 Torsion                  9    10    11    12         177.76259
  213 Torsion                  9    10    11    30          56.88779
  214 Torsion                  9    10    11    31         -59.70718
  215 Torsion                 10     6     1    14          57.08030
  216 Torsion                 10     6     1    21         -61.11819
  217 Torsion                 10     6     5    23          80.47838
  218 Torsion                 10     6    20    19        -105.24591
  219 Torsion                 10     9     8    26          97.90494
  220 Torsion                 10     9     8    27        -146.74823
  221 Torsion                 10     9    18    40          63.08880
  222 Torsion                 10     9    18    41        -176.95877
  223 Torsion                 10     9    18    42         -58.60020
  224 Torsion                 10    11    12    13          57.82167
  225 Torsion                 10    11    12    32         -66.26113
  226 Torsion                 10    11    12    33         178.42986
  227 Torsion                 11    10     6    20          83.40450
  228 Torsion                 11    10     9    18          60.76550
  229 Torsion                 11    10     9    28         -55.98518
  230 Torsion                 11    12    13    14          32.37641
  231 Torsion                 11    12    13    15         149.79276
  232 Torsion                 11    12    13    19         -92.33276
  233 Torsion                 12    11    10    29          66.15159
  234 Torsion                 12    13    15    34         179.79891
  235 Torsion                 12    13    15    35         -61.36632
  236 Torsion                 12    13    15    36          60.91273
  237 Torsion                 12    13    19    20          52.24462
  238 Torsion                 13    12    11    30         179.14032
  239 Torsion                 13    12    11    31         -65.66999
  240 Torsion                 13    14     1    21         151.08294
  241 Torsion                 14     1     6    20         -59.58925
  242 Torsion                 14    13    12    32         156.39319
  243 Torsion                 14    13    12    33         -86.17890
  244 Torsion                 14    13    15    34         -61.13251
  245 Torsion                 14    13    15    35          57.70225
  246 Torsion                 14    13    15    36         179.98131
  247 Torsion                 14    13    19    20         -71.80961
  248 Torsion                 15    13    12    32         -86.19045
  249 Torsion                 15    13    12    33          31.23745
  250 Torsion                 15    13    19    20         172.43759
  251 Torsion                 16     3     4    17          60.00301
  252 Torsion                 16     3     4    22         -54.28231
  253 Torsion                 17     4     5    23        -161.05706
  254 Torsion                 18     9     8    26        -132.99964
  255 Torsion                 18     9     8    27         -17.65281
  256 Torsion                 18     9    10    29         172.41994
  257 Torsion                 19    13    12    32          31.68402
  258 Torsion                 19    13    12    33         149.11193
  259 Torsion                 19    13    15    34          57.23444
  260 Torsion                 19    13    15    35         176.06921
  261 Torsion                 19    13    15    36         -61.65174
  262 Torsion                 20     6     1    21        -177.78774
  263 Torsion                 20     6     5    23        -166.95117
  264 Torsion                 20     6    10    29         -29.31355
  265 Torsion                 22     4     5    23         -43.02380
  266 Torsion                 22     4    17    37          53.36219
  267 Torsion                 22     4    17    38         171.90467
  268 Torsion                 22     4    17    39         -65.41584
  269 Torsion                 23     5     7    24        -171.84384
  270 Torsion                 23     5     7    25          69.95473
  271 Torsion                 24     7     8    26         -34.44732
  272 Torsion                 24     7     8    27        -148.65362
  273 Torsion                 25     7     8    26          81.94144
  274 Torsion                 25     7     8    27         -32.26485
  275 Torsion                 26     8     9    28         -18.53677
  276 Torsion                 27     8     9    28          96.81006
  277 Torsion                 28     9    10    29          55.66926
  278 Torsion                 28     9    18    40        -178.95971
  279 Torsion                 28     9    18    41         -59.00729
  280 Torsion                 28     9    18    42          59.35129
  281 Torsion                 29    10    11    30         -54.72322
  282 Torsion                 29    10    11    31        -171.31818
  283 Torsion                 30    11    12    32          55.05752
  284 Torsion                 30    11    12    33         -60.25150
  285 Torsion                 31    11    12    32         170.24721
  286 Torsion                 31    11    12    33          54.93820


            XYZ format geometry
            -------------------
    42
 geometry
 C                     0.58545119    -0.26884755     1.09879229
 O                     1.72260541     0.62115525     1.22387987
 C                     1.79267719     1.86711151     0.71020931
 C                     0.61394037     2.42634775    -0.07425354
 C                    -0.63754996     1.55140209     0.04530684
 C                    -0.29984512     0.06103053    -0.11785617
 C                    -1.82665525     1.94643006    -0.82585093
 C                    -3.10070138     1.22807088    -0.34757559
 C                    -2.87553391    -0.20269927     0.20671898
 C                    -1.56924801    -0.80404655    -0.35485806
 C                    -1.35883868    -2.28545115    -0.02274390
 C                    -0.07413203    -2.85373233    -0.64812829
 C                     1.20646656    -2.10325633    -0.22335551
 O                     1.05985994    -1.61528611     1.10806776
 C                     2.39251749    -3.06802530    -0.22035933
 O                     2.80604284     2.54337992     0.88472462
 C                     1.05938673     2.77602082    -1.49515978
 C                    -2.99551135    -0.24292400     1.73330022
 O                     1.57023629    -1.04413472    -1.12140901
 O                     0.43562173    -0.14303429    -1.34713343
 H                     0.02136773    -0.15360608     2.02970286
 H                     0.36418562     3.37711825     0.41917686
 H                    -0.97862421     1.70715710     1.07967855
 H                    -1.63569658     1.68882607    -1.87486023
 H                    -1.99441919     3.02925155    -0.79106280
 H                    -3.79527692     1.17806527    -1.19595923
 H                    -3.60077509     1.84773672     0.40724673
 H                    -3.70811263    -0.81620092    -0.16668605
 H                    -1.73958919    -0.80827002    -1.44568369
 H                    -2.21408601    -2.86641658    -0.38995719
 H                    -1.32972772    -2.44155569     1.06146057
 H                    -0.16110787    -2.86409395    -1.74128449
 H                    -0.01468422    -3.90023452    -0.32248603
 H                     3.30959275    -2.54523986     0.07661540
 H                     2.24456758    -3.88557522     0.49331091
 H                     2.56684402    -3.48644788    -1.21747813
 H                     1.85747427     3.52734106    -1.46691548
 H                     1.46631699     1.91630552    -2.03328692
 H                     0.24120237     3.20119895    -2.08337840
 H                    -2.22798747     0.34995563     2.23389396
 H                    -3.96879141     0.15107209     2.04716465
 H                    -2.93214543    -1.26761483     2.11063052

 ==============================================================================
                                internuclear distances
 ------------------------------------------------------------------------------
       center one      |      center two      | atomic units |  angstroms
 ------------------------------------------------------------------------------
    2 O                |   1 C                |     2.73904  |     1.44944
    3 C                |   2 O                |     2.55020  |     1.34951
    4 C                |   3 C                |     2.87682  |     1.52235
    5 C                |   4 C                |     2.89446  |     1.53168
    6 C                |   1 C                |     2.91092  |     1.54039
    6 C                |   5 C                |     2.90420  |     1.53684
    7 C                |   5 C                |     2.88388  |     1.52608
    8 C                |   7 C                |     2.90796  |     1.53882
    9 C                |   8 C                |     2.93063  |     1.55082
   10 C                |   6 C                |     2.93724  |     1.55432
   10 C                |   9 C                |     2.91739  |     1.54382
   11 C                |  10 C                |     2.89636  |     1.53269
   12 C                |  11 C                |     2.90583  |     1.53770
   13 C                |  12 C                |     2.91752  |     1.54388
   14 O                |   1 C                |     2.69778  |     1.42760
   14 O                |  13 C                |     2.69397  |     1.42559
   15 C                |  13 C                |     2.88918  |     1.52889
   16 O                |   3 C                |     2.32575  |     1.23073
   17 C                |   4 C                |     2.89052  |     1.52960
   18 C                |   9 C                |     2.89471  |     1.53182
   19 O                |  13 C                |     2.71264  |     1.43547
   20 O                |   6 C                |     2.73435  |     1.44695
   21 H                |   1 C                |     2.06842  |     1.09456
   22 H                |   4 C                |     2.07854  |     1.09992
   23 H                |   5 C                |     2.07914  |     1.10023
   24 H                |   7 C                |     2.07289  |     1.09693
   25 H                |   7 C                |     2.07169  |     1.09629
   26 H                |   8 C                |     2.07413  |     1.09758
   27 H                |   8 C                |     2.07338  |     1.09719
   28 H                |   9 C                |     2.07784  |     1.09955
   29 H                |  10 C                |     2.08636  |     1.10405
   30 H                |  11 C                |     2.07338  |     1.09718
   31 H                |  11 C                |     2.07071  |     1.09577
   32 H                |  12 C                |     2.07239  |     1.09666
   33 H                |  12 C                |     2.07418  |     1.09761
   34 H                |  15 C                |     2.07227  |     1.09660
   35 H                |  15 C                |     2.06975  |     1.09526
   36 H                |  15 C                |     2.06984  |     1.09531
   37 H                |  17 C                |     2.07201  |     1.09646
   38 H                |  17 C                |     2.06515  |     1.09283
   39 H                |  17 C                |     2.06681  |     1.09371
   40 H                |  18 C                |     2.06248  |     1.09142
   41 H                |  18 C                |     2.07097  |     1.09591
   42 H                |  18 C                |     2.06697  |     1.09379
 ------------------------------------------------------------------------------
                         number of included internuclear distances:         44
 ==============================================================================


 ==============================================================================
                                 internuclear angles
 ------------------------------------------------------------------------------
        center 1       |       center 2       |       center 3       |  degrees
 ------------------------------------------------------------------------------
    2 O                |   1 C                |   6 C                |   112.80
    2 O                |   1 C                |  14 O                |   108.53
    2 O                |   1 C                |  21 H                |   105.44
    6 C                |   1 C                |  14 O                |   113.46
    6 C                |   1 C                |  21 H                |   110.67
   14 O                |   1 C                |  21 H                |   105.37
    1 C                |   2 O                |   3 C                |   125.09
    2 O                |   3 C                |   4 C                |   119.68
    2 O                |   3 C                |  16 O                |   119.74
    4 C                |   3 C                |  16 O                |   120.58
    3 C                |   4 C                |   5 C                |   112.49
    3 C                |   4 C                |  17 C                |   109.70
    3 C                |   4 C                |  22 H                |   105.20
    5 C                |   4 C                |  17 C                |   116.17
    5 C                |   4 C                |  22 H                |   105.86
   17 C                |   4 C                |  22 H                |   106.57
    4 C                |   5 C                |   6 C                |   111.48
    4 C                |   5 C                |   7 C                |   116.37
    4 C                |   5 C                |  23 H                |   104.23
    6 C                |   5 C                |   7 C                |   111.20
    6 C                |   5 C                |  23 H                |   107.77
    7 C                |   5 C                |  23 H                |   104.98
    1 C                |   6 C                |   5 C                |   104.48
    1 C                |   6 C                |  10 C                |   118.07
    1 C                |   6 C                |  20 O                |   110.41
    5 C                |   6 C                |  10 C                |   112.11
    5 C                |   6 C                |  20 O                |   109.79
   10 C                |   6 C                |  20 O                |   101.95
    5 C                |   7 C                |   8 C                |   110.30
    5 C                |   7 C                |  24 H                |   110.46
    5 C                |   7 C                |  25 H                |   110.90
    8 C                |   7 C                |  24 H                |   109.37
    8 C                |   7 C                |  25 H                |   108.94
   24 H                |   7 C                |  25 H                |   106.79
    7 C                |   8 C                |   9 C                |   114.93
    7 C                |   8 C                |  26 H                |   107.76
    7 C                |   8 C                |  27 H                |   109.12
    9 C                |   8 C                |  26 H                |   109.03
    9 C                |   8 C                |  27 H                |   109.96
   26 H                |   8 C                |  27 H                |   105.61
    8 C                |   9 C                |  10 C                |   110.62
    8 C                |   9 C                |  18 C                |   111.66
    8 C                |   9 C                |  28 H                |   106.47
   10 C                |   9 C                |  18 C                |   114.74
   10 C                |   9 C                |  28 H                |   107.45
   18 C                |   9 C                |  28 H                |   105.34
    6 C                |  10 C                |   9 C                |   114.76
    6 C                |  10 C                |  11 C                |   113.13
    6 C                |  10 C                |  29 H                |   106.19
    9 C                |  10 C                |  11 C                |   114.45
    9 C                |  10 C                |  29 H                |   103.32
   11 C                |  10 C                |  29 H                |   103.39
   10 C                |  11 C                |  12 C                |   112.57
   10 C                |  11 C                |  30 H                |   109.41
   10 C                |  11 C                |  31 H                |   110.84
   12 C                |  11 C                |  30 H                |   108.63
   12 C                |  11 C                |  31 H                |   109.12
   30 H                |  11 C                |  31 H                |   106.05
   11 C                |  12 C                |  13 C                |   113.67
   11 C                |  12 C                |  32 H                |   110.04
   11 C                |  12 C                |  33 H                |   106.08
   13 C                |  12 C                |  32 H                |   110.16
   13 C                |  12 C                |  33 H                |   109.69
   32 H                |  12 C                |  33 H                |   106.92
   12 C                |  13 C                |  14 O                |   109.76
   12 C                |  13 C                |  15 C                |   109.71
   12 C                |  13 C                |  19 O                |   113.37
   14 O                |  13 C                |  15 C                |   107.09
   14 O                |  13 C                |  19 O                |   110.97
   15 C                |  13 C                |  19 O                |   105.68
    1 C                |  14 O                |  13 C                |   110.54
   13 C                |  15 C                |  34 H                |   110.39
   13 C                |  15 C                |  35 H                |   111.56
   13 C                |  15 C                |  36 H                |   111.27
   34 H                |  15 C                |  35 H                |   107.00
   34 H                |  15 C                |  36 H                |   107.19
   35 H                |  15 C                |  36 H                |   109.24
    4 C                |  17 C                |  37 H                |   110.16
    4 C                |  17 C                |  38 H                |   112.71
    4 C                |  17 C                |  39 H                |   111.75
   37 H                |  17 C                |  38 H                |   106.30
   37 H                |  17 C                |  39 H                |   106.98
   38 H                |  17 C                |  39 H                |   108.64
    9 C                |  18 C                |  40 H                |   112.81
    9 C                |  18 C                |  41 H                |   110.21
    9 C                |  18 C                |  42 H                |   111.34
   40 H                |  18 C                |  41 H                |   107.33
   40 H                |  18 C                |  42 H                |   108.06
   41 H                |  18 C                |  42 H                |   106.83
 ------------------------------------------------------------------------------
                            number of included internuclear angles:         89
 ==============================================================================


 Summary of "ao basis" -> "" (cartesian)
 ------------------------------------------------------------------------------
       Tag                 Description            Shells   Functions and Types
 ---------------- ------------------------------  ------  ---------------------
 *                           6-31G*                   on all atoms 


                              NWChem Property Module
                              ----------------------


                                     molecule

  itol2e modified to match energy
  convergence criterion.

                                 NWChem DFT Module
                                 -----------------


                                     molecule


                      Basis "ao basis" -> "ao basis" (cartesian)
                      -----
  C (Carbon)
  ----------
            Exponent  Coefficients 
       -------------- ---------------------------------------------------------
  1 S  3.04752490E+03  0.001835
  1 S  4.57369510E+02  0.014037
  1 S  1.03948690E+02  0.068843
  1 S  2.92101550E+01  0.232184
  1 S  9.28666300E+00  0.467941
  1 S  3.16392700E+00  0.362312

  2 S  7.86827240E+00 -0.119332
  2 S  1.88128850E+00 -0.160854
  2 S  5.44249300E-01  1.143456

  3 P  7.86827240E+00  0.068999
  3 P  1.88128850E+00  0.316424
  3 P  5.44249300E-01  0.744308

  4 S  1.68714400E-01  1.000000

  5 P  1.68714400E-01  1.000000

  6 D  8.00000000E-01  1.000000

  O (Oxygen)
  ----------
            Exponent  Coefficients 
       -------------- ---------------------------------------------------------
  1 S  5.48467170E+03  0.001831
  1 S  8.25234950E+02  0.013950
  1 S  1.88046960E+02  0.068445
  1 S  5.29645000E+01  0.232714
  1 S  1.68975700E+01  0.470193
  1 S  5.79963530E+00  0.358521

  2 S  1.55396160E+01 -0.110778
  2 S  3.59993360E+00 -0.148026
  2 S  1.01376180E+00  1.130767

  3 P  1.55396160E+01  0.070874
  3 P  3.59993360E+00  0.339753
  3 P  1.01376180E+00  0.727159

  4 S  2.70005800E-01  1.000000

  5 P  2.70005800E-01  1.000000

  6 D  8.00000000E-01  1.000000

  H (Hydrogen)
  ------------
            Exponent  Coefficients 
       -------------- ---------------------------------------------------------
  1 S  1.87311370E+01  0.033495
  1 S  2.82539370E+00  0.234727
  1 S  6.40121700E-01  0.813757

  2 S  1.61277800E-01  1.000000


 Summary of "ao basis" -> "ao basis" (cartesian)
 ------------------------------------------------------------------------------
       Tag                 Description            Shells   Functions and Types
 ---------------- ------------------------------  ------  ---------------------
 C                           6-31G*                  6       15   3s2p1d
 O                           6-31G*                  6       15   3s2p1d
 H                           6-31G*                  2        2   2s


 Summary of "ao basis" -> "ao basis" (cartesian)
 ------------------------------------------------------------------------------
       Tag                 Description            Shells   Functions and Types
 ---------------- ------------------------------  ------  ---------------------
 C                           6-31G*                  6       15   3s2p1d
 O                           6-31G*                  6       15   3s2p1d
 H                           6-31G*                  2        2   2s


  Caching 1-el integrals 
  itol2e modified to match energy
  convergence criterion.

            General Information
            -------------------
          SCF calculation type: DFT
          Wavefunction type:  closed shell.
          No. of atoms     :    42
          No. of electrons :   152
           Alpha electrons :    76
            Beta electrons :    76
          Charge           :     0
          Spin multiplicity:     1
          Use of symmetry is: off; symmetry adaption is: off
          Maximum number of iterations:  30
          AO basis - number of functions:   344
                     number of shells:   164
          Convergence on energy requested: 1.00D-07
          Convergence on density requested: 1.00D-05
          Convergence on gradient requested: 5.00D-04

              XC Information
              --------------
                         B3LYP Method XC Potential
                     Hartree-Fock (Exact) Exchange  0.200          
                        Slater Exchange Functional  0.800 local    
                    Becke 1988 Exchange Functional  0.720 non-local
              Lee-Yang-Parr Correlation Functional  0.810          
                  VWN I RPA Correlation Functional  0.190 local    

             Grid Information
             ----------------
          Grid used for XC integration:  fine      
          Radial quadrature: Mura-Knowles        
          Angular quadrature: Lebedev. 
          Tag              B.-S. Rad. Rad. Pts. Rad. Cut. Ang. Pts.
          ---              ---------- --------- --------- ---------
          C                   0.70       70          14.0       590
          O                   0.60       70          14.0       590
          H                   0.35       60          14.0       590
          Grid pruning is: on 
          Number of quadrature shells:  2720
          Spatial weights used:  Erf1

          Convergence Information
          -----------------------
          Convergence aids based upon iterative change in 
          total energy or number of iterations. 
          Levelshifting, if invoked, occurs when the 
          HOMO/LUMO gap drops below (HL_TOL): 1.00D-02
          DIIS, if invoked, will attempt to extrapolate 
          using up to (NFOCK): 10 stored Fock matrices.

                    Damping( 0%)  Levelshifting(0.5)       DIIS
                  --------------- ------------------- ---------------
          dE  on:    start            ASAP                start   
          dE off:    2 iters         30 iters            30 iters 


      Screening Tolerance Information
      -------------------------------
          Density screening/tol_rho: 1.00D-11
          AO Gaussian exp screening on grid/accAOfunc:  16
          CD Gaussian exp screening on grid/accCDfunc:  20
          XC Gaussian exp screening on grid/accXCfunc:  20
          Schwarz screening/accCoul: 1.00D-08


      Superposition of Atomic Density Guess
      -------------------------------------

 Sum of atomic energies:        -949.63668925

      Non-variational initial energy
      ------------------------------

 Total energy =    -962.384346
 1-e energy   =   -5008.537647
 2-e energy   =    2178.940398
 HOMO         =      -0.272104
 LUMO         =      -0.003332

   Time after variat. SCF:      7.2
   Time prior to 1st pass:      7.2

 Grid_pts file          = ./molecule.gridpts.0
 Record size in doubles =  12289        No. of grid_pts per rec  =   3070
 Max. records in memory =     97        Max. recs in file   =     21248


           Memory utilization after 1st SCF pass: 
           Heap Space remaining (MW):       11.89            11893132
          Stack Space remaining (MW):       13.10            13103372

   convergence    iter        energy       DeltaE   RMS-Dens  Diis-err    time
 ---------------- ----- ----------------- --------- --------- ---------  ------
 d= 0,ls=0.0,diis     1   -960.4535659743 -2.83D+03  9.56D-03  3.97D+00    51.5
 d= 0,ls=0.0,diis     2   -959.8493615008  6.04D-01  7.50D-03  1.02D+01    90.8
 d= 0,ls=0.0,diis     3   -960.7819176823 -9.33D-01  2.23D-03  8.35D-01   129.9
 d= 0,ls=0.0,diis     4   -960.8397344407 -5.78D-02  9.85D-04  2.51D-01   168.6
 d= 0,ls=0.0,diis     5   -960.8620563508 -2.23D-02  2.44D-04  1.14D-02   207.7
  Resetting Diis
 d= 0,ls=0.0,diis     6   -960.8630077225 -9.51D-04  9.08D-05  9.87D-04   251.5
 d= 0,ls=0.0,diis     7   -960.8631106521 -1.03D-04  4.64D-05  6.94D-05   295.2
 d= 0,ls=0.0,diis     8   -960.8630994463  1.12D-05  2.75D-05  1.84D-04   339.0
 d= 0,ls=0.0,diis     9   -960.8631179660 -1.85D-05  5.68D-06  6.15D-06   382.8
 d= 0,ls=0.0,diis    10   -960.8631185256 -5.60D-07  1.37D-06  4.49D-07   426.7
 d= 0,ls=0.0,diis    11   -960.8631185704 -4.48D-08  3.36D-07  2.14D-08   470.6


         Total DFT energy =     -960.863118570388
      One electron energy =    -5021.198651860986
           Coulomb energy =     2325.767149574634
    Exchange-Corr. energy =     -132.644518472159
 Nuclear repulsion energy =     1867.212902188123

 Numeric. integr. density =      151.999993847516

     Total iterative time =    463.4s


                       DFT Final Molecular Orbital Analysis
                       ------------------------------------

 Vector   20  Occ=2.000000D+00  E=-1.017259D+01
              MO Center=  1.1D+00,  2.8D+00, -1.5D+00, r^2= 2.8D-02
   Bfn.  Coefficient  Atom+Function         Bfn.  Coefficient  Atom+Function  
  ----- ------------  ---------------      ----- ------------  ---------------
   241      0.992934  17 C  s         

 Vector   21  Occ=2.000000D+00  E=-1.141679D+00
              MO Center=  9.8D-01, -7.1D-01, -5.9D-01, r^2= 1.8D+00
   Bfn.  Coefficient  Atom+Function         Bfn.  Coefficient  Atom+Function  
  ----- ------------  ---------------      ----- ------------  ---------------
   272      0.280536  19 O  s               276      0.277195  19 O  s         
   287      0.267360  20 O  s               291      0.237300  20 O  s         
   201      0.174367  14 O  s         

 Vector   22  Occ=2.000000D+00  E=-1.096397D+00
              MO Center=  1.6D+00,  6.1D-01,  7.4D-01, r^2= 2.3D+00
   Bfn.  Coefficient  Atom+Function         Bfn.  Coefficient  Atom+Function  
  ----- ------------  ---------------      ----- ------------  ---------------
    21      0.379969   2 O  s                17      0.351385   2 O  s         
    32      0.177828   3 C  s                16     -0.162702   2 O  s         

 Vector   23  Occ=2.000000D+00  E=-1.053851D+00
              MO Center=  1.2D+00, -7.8D-01,  6.4D-01, r^2= 3.1D+00
   Bfn.  Coefficient  Atom+Function         Bfn.  Coefficient  Atom+Function  
  ----- ------------  ---------------      ----- ------------  ---------------
   201      0.408045  14 O  s               197      0.365835  14 O  s         
   291     -0.173310  20 O  s               196     -0.169845  14 O  s         
   287     -0.152798  20 O  s         

 Vector   24  Occ=2.000000D+00  E=-9.978282D-01
              MO Center=  2.2D+00,  1.8D+00,  8.3D-01, r^2= 2.3D+00
   Bfn.  Coefficient  Atom+Function         Bfn.  Coefficient  Atom+Function  
  ----- ------------  ---------------      ----- ------------  ---------------
   231      0.388458  16 O  s               227      0.372411  16 O  s         
    21     -0.242314   2 O  s                17     -0.204997   2 O  s         
   226     -0.173580  16 O  s                34      0.155292   3 C  py        
    33      0.150873   3 C  px        

 Vector   25  Occ=2.000000D+00  E=-9.466166D-01
              MO Center=  7.4D-01, -5.7D-01, -6.8D-01, r^2= 2.6D+00
   Bfn.  Coefficient  Atom+Function         Bfn.  Coefficient  Atom+Function  
  ----- ------------  ---------------      ----- ------------  ---------------
   276      0.355938  19 O  s               291     -0.306648  20 O  s         
   272      0.298757  19 O  s               287     -0.248147  20 O  s         
    77     -0.171056   6 C  s         

 Vector   26  Occ=2.000000D+00  E=-8.569549D-01
              MO Center= -1.2D+00,  2.7D-01, -1.8D-01, r^2= 5.0D+00
   Bfn.  Coefficient  Atom+Function         Bfn.  Coefficient  Atom+Function  
  ----- ------------  ---------------      ----- ------------  ---------------
   291      0.181557  20 O  s                62     -0.161142   5 C  s         

 Vector   27  Occ=2.000000D+00  E=-8.200758D-01
              MO Center= -5.8D-01,  3.7D-01, -1.6D-01, r^2= 6.4D+00
   Bfn.  Coefficient  Atom+Function         Bfn.  Coefficient  Atom+Function  
  ----- ------------  ---------------      ----- ------------  ---------------
    47      0.189991   4 C  s                62      0.171981   5 C  s         
    51      0.153825   4 C  s               152     -0.153297  11 C  s         

 Vector   28  Occ=2.000000D+00  E=-8.002494D-01
              MO Center= -6.4D-01, -8.4D-01, -8.7D-02, r^2= 8.1D+00
   Bfn.  Coefficient  Atom+Function         Bfn.  Coefficient  Atom+Function  
  ----- ------------  ---------------      ----- ------------  ---------------
   167      0.185351  12 C  s         

 Vector   29  Occ=2.000000D+00  E=-7.711150D-01
              MO Center= -5.5D-02, -3.9D-01,  2.0D-01, r^2= 6.3D+00
   Bfn.  Coefficient  Atom+Function         Bfn.  Coefficient  Atom+Function  
  ----- ------------  ---------------      ----- ------------  ---------------
     2      0.211228   1 C  s               291     -0.205686  20 O  s         
     6      0.162278   1 C  s               276      0.150146  19 O  s         

 Vector   30  Occ=2.000000D+00  E=-7.563958D-01
              MO Center= -2.1D-01,  8.9D-01, -1.6D-01, r^2= 8.3D+00
   Bfn.  Coefficient  Atom+Function         Bfn.  Coefficient  Atom+Function  
  ----- ------------  ---------------      ----- ------------  ---------------
    47      0.180239   4 C  s               242      0.168396  17 C  s         
    51      0.164556   4 C  s         

 Vector   31  Occ=2.000000D+00  E=-7.372171D-01
              MO Center= -4.2D-01, -1.0D+00, -3.9D-02, r^2= 9.4D+00
   Bfn.  Coefficient  Atom+Function         Bfn.  Coefficient  Atom+Function  
  ----- ------------  ---------------      ----- ------------  ---------------
   212      0.200157  15 C  s               216      0.181964  15 C  s         
    92     -0.158930   7 C  s         

 Vector   32  Occ=2.000000D+00  E=-7.045928D-01
              MO Center= -5.3D-01, -7.8D-01,  2.9D-01, r^2= 6.7D+00
   Bfn.  Coefficient  Atom+Function         Bfn.  Coefficient  Atom+Function  
  ----- ------------  ---------------      ----- ------------  ---------------
   137      0.192753  10 C  s               167     -0.183545  12 C  s         
     2     -0.173785   1 C  s               171     -0.173563  12 C  s         
   141      0.171602  10 C  s                 6     -0.150970   1 C  s         

 Vector   33  Occ=2.000000D+00  E=-6.940499D-01
              MO Center= -1.9D-01,  4.8D-01,  2.8D-02, r^2= 1.0D+01
   Bfn.  Coefficient  Atom+Function         Bfn.  Coefficient  Atom+Function  
  ----- ------------  ---------------      ----- ------------  ---------------
   242      0.193400  17 C  s               246      0.179320  17 C  s         
   257     -0.165795  18 C  s               261     -0.157019  18 C  s         

 Vector   34  Occ=2.000000D+00  E=-6.613430D-01
              MO Center= -3.0D-01, -8.3D-01, -1.2D-01, r^2= 8.8D+00
   Bfn.  Coefficient  Atom+Function         Bfn.  Coefficient  Atom+Function  
  ----- ------------  ---------------      ----- ------------  ---------------
   212      0.160175  15 C  s               216      0.155852  15 C  s         

 Vector   35  Occ=2.000000D+00  E=-6.507977D-01
              MO Center= -1.0D-01,  1.3D+00, -3.5D-01, r^2= 8.6D+00
   Bfn.  Coefficient  Atom+Function         Bfn.  Coefficient  Atom+Function  
  ----- ------------  ---------------      ----- ------------  ---------------
   242      0.203466  17 C  s               246      0.196791  17 C  s         

 Vector   36  Occ=2.000000D+00  E=-6.179807D-01
              MO Center= -8.2D-01, -1.6D-01,  1.9D-01, r^2= 7.6D+00
   Bfn.  Coefficient  Atom+Function         Bfn.  Coefficient  Atom+Function  
  ----- ------------  ---------------      ----- ------------  ---------------
    19      0.156777   2 O  py              126     -0.155636   9 C  s         

 Vector   37  Occ=2.000000D+00  E=-5.976778D-01
              MO Center= -2.1D-01,  6.9D-01, -2.5D-01, r^2= 7.4D+00
   Bfn.  Coefficient  Atom+Function         Bfn.  Coefficient  Atom+Function  
  ----- ------------  ---------------      ----- ------------  ---------------
    66     -0.140494   5 C  s                47      0.128857   4 C  s         
    51      0.129371   4 C  s         

 Vector   38  Occ=2.000000D+00  E=-5.949943D-01
              MO Center=  5.2D-01, -7.5D-01,  2.6D-01, r^2= 6.1D+00
   Bfn.  Coefficient  Atom+Function         Bfn.  Coefficient  Atom+Function  
  ----- ------------  ---------------      ----- ------------  ---------------
    19      0.219874   2 O  py        

 Vector   39  Occ=2.000000D+00  E=-5.600111D-01
              MO Center=  1.5D-01, -6.5D-01, -5.6D-02, r^2= 5.7D+00
   Bfn.  Coefficient  Atom+Function         Bfn.  Coefficient  Atom+Function  
  ----- ------------  ---------------      ----- ------------  ---------------
   199      0.187243  14 O  py              288     -0.179302  20 O  px        
    80     -0.163687   6 C  pz              200      0.162341  14 O  pz        
     4     -0.159257   1 C  py              274     -0.159462  19 O  py        
   185     -0.153819  13 C  pz        

 Vector   40  Occ=2.000000D+00  E=-5.548249D-01
              MO Center= -1.3D+00,  2.2D-01,  3.4D-02, r^2= 6.7D+00
   Bfn.  Coefficient  Atom+Function         Bfn.  Coefficient  Atom+Function  
  ----- ------------  ---------------      ----- ------------  ---------------
   122      0.161639   9 C  s               126      0.160730   9 C  s         

 Vector   41  Occ=2.000000D+00  E=-5.334089D-01
              MO Center=  2.8D-01, -2.3D-01,  7.6D-02, r^2= 6.8D+00
   Bfn.  Coefficient  Atom+Function         Bfn.  Coefficient  Atom+Function  
  ----- ------------  ---------------      ----- ------------  ---------------
   274      0.163071  19 O  py              276      0.153618  19 O  s         

 Vector   42  Occ=2.000000D+00  E=-5.276801D-01
              MO Center=  5.6D-01, -2.2D-01,  2.3D-01, r^2= 6.2D+00
   Bfn.  Coefficient  Atom+Function         Bfn.  Coefficient  Atom+Function  
  ----- ------------  ---------------      ----- ------------  ---------------
     5      0.224513   1 C  pz        

 Vector   43  Occ=2.000000D+00  E=-4.967154D-01
              MO Center= -1.2D+00, -2.1D-01, -6.7D-02, r^2= 6.8D+00
   Bfn.  Coefficient  Atom+Function         Bfn.  Coefficient  Atom+Function  
  ----- ------------  ---------------      ----- ------------  ---------------
   140      0.169651  10 C  pz              155      0.164571  11 C  pz        

 Vector   44  Occ=2.000000D+00  E=-4.912806D-01
              MO Center=  1.8D-02,  9.6D-01, -1.1D-01, r^2= 7.4D+00
   Bfn.  Coefficient  Atom+Function         Bfn.  Coefficient  Atom+Function  
  ----- ------------  ---------------      ----- ------------  ---------------
   276      0.165826  19 O  s         

 Vector   45  Occ=2.000000D+00  E=-4.799969D-01
              MO Center=  2.2D-01, -4.5D-01, -9.9D-02, r^2= 8.4D+00
   Bfn.  Coefficient  Atom+Function         Bfn.  Coefficient  Atom+Function  
  ----- ------------  ---------------      ----- ------------  ---------------
   183      0.146220  13 C  px               49      0.141237   4 C  py        
   168     -0.141942  12 C  px        

 Vector   46  Occ=2.000000D+00  E=-4.649953D-01
              MO Center= -4.0D-01, -5.4D-01, -1.4D-01, r^2= 9.2D+00
   Bfn.  Coefficient  Atom+Function         Bfn.  Coefficient  Atom+Function  
  ----- ------------  ---------------      ----- ------------  ---------------
   169      0.146065  12 C  py              213      0.138961  15 C  px        
   273     -0.134863  19 O  px              184      0.132180  13 C  py        

 Vector   47  Occ=2.000000D+00  E=-4.571007D-01
              MO Center= -1.6D+00,  3.0D-01,  1.3D-01, r^2= 7.3D+00
   Bfn.  Coefficient  Atom+Function         Bfn.  Coefficient  Atom+Function  
  ----- ------------  ---------------      ----- ------------  ---------------
   110      0.170114   8 C  pz               94      0.162847   7 C  py        

 Vector   48  Occ=2.000000D+00  E=-4.504410D-01
              MO Center= -1.0D+00,  4.8D-01,  3.2D-01, r^2= 8.9D+00
   Bfn.  Coefficient  Atom+Function         Bfn.  Coefficient  Atom+Function  
  ----- ------------  ---------------      ----- ------------  ---------------
   259      0.184303  18 C  py              124      0.153252   9 C  py        

 Vector   49  Occ=2.000000D+00  E=-4.400682D-01
              MO Center=  5.7D-02, -1.5D-01,  2.2D-01, r^2= 1.1D+01
   Bfn.  Coefficient  Atom+Function         Bfn.  Coefficient  Atom+Function  
  ----- ------------  ---------------      ----- ------------  ---------------
   231      0.203822  16 O  s         

 Vector   50  Occ=2.000000D+00  E=-4.368283D-01
              MO Center=  3.7D-01, -5.6D-01, -2.8D-01, r^2= 8.2D+00
   Bfn.  Coefficient  Atom+Function         Bfn.  Coefficient  Atom+Function  
  ----- ------------  ---------------      ----- ------------  ---------------
   170      0.189964  12 C  pz              290      0.176940  20 O  pz        

 Vector   51  Occ=2.000000D+00  E=-4.311576D-01
              MO Center=  3.7D-01, -1.2D-01,  2.8D-01, r^2= 1.1D+01
   Bfn.  Coefficient  Atom+Function         Bfn.  Coefficient  Atom+Function  
  ----- ------------  ---------------      ----- ------------  ---------------
   231      0.183713  16 O  s         

 Vector   52  Occ=2.000000D+00  E=-4.275390D-01
              MO Center=  3.8D-01, -8.5D-01, -2.6D-01, r^2= 7.5D+00
   Bfn.  Coefficient  Atom+Function         Bfn.  Coefficient  Atom+Function  
  ----- ------------  ---------------      ----- ------------  ---------------
   290      0.258679  20 O  pz              273     -0.180024  19 O  px        
   291     -0.170226  20 O  s               214     -0.159186  15 C  py        
   294      0.157479  20 O  pz        

 Vector   53  Occ=2.000000D+00  E=-4.210613D-01
              MO Center=  1.0D+00,  1.4D+00,  1.9D-01, r^2= 8.5D+00
   Bfn.  Coefficient  Atom+Function         Bfn.  Coefficient  Atom+Function  
  ----- ------------  ---------------      ----- ------------  ---------------
   228      0.281392  16 O  px              231      0.203664  16 O  s         
    34     -0.180831   3 C  py              245      0.161661  17 C  pz        
    35     -0.152434   3 C  pz              232      0.152207  16 O  px        

 Vector   54  Occ=2.000000D+00  E=-4.129874D-01
              MO Center=  3.8D-01, -6.1D-01, -3.6D-01, r^2= 8.7D+00
   Bfn.  Coefficient  Atom+Function         Bfn.  Coefficient  Atom+Function  
  ----- ------------  ---------------      ----- ------------  ---------------
   289      0.224705  20 O  py              215     -0.174046  15 C  pz        
   273      0.173609  19 O  px        

 Vector   55  Occ=2.000000D+00  E=-4.097844D-01
              MO Center= -6.0D-01, -6.3D-02,  3.9D-01, r^2= 8.7D+00
   Bfn.  Coefficient  Atom+Function         Bfn.  Coefficient  Atom+Function  
  ----- ------------  ---------------      ----- ------------  ---------------
   200      0.176295  14 O  pz              290      0.176969  20 O  pz        

 Vector   56  Occ=2.000000D+00  E=-4.028894D-01
              MO Center=  2.1D-01, -7.4D-01, -2.5D-01, r^2= 1.0D+01
   Bfn.  Coefficient  Atom+Function         Bfn.  Coefficient  Atom+Function  
  ----- ------------  ---------------      ----- ------------  ---------------
    94      0.188470   7 C  py              215     -0.188023  15 C  pz        
   154     -0.153708  11 C  py        

 Vector   57  Occ=2.000000D+00  E=-3.979579D-01
              MO Center=  8.7D-01, -7.6D-01, -6.0D-02, r^2= 9.9D+00
   Bfn.  Coefficient  Atom+Function         Bfn.  Coefficient  Atom+Function  
  ----- ------------  ---------------      ----- ------------  ---------------
   214      0.183437  15 C  py              215     -0.174367  15 C  pz        
   329     -0.171718  35 H  s               290      0.157592  20 O  pz        

 Vector   58  Occ=2.000000D+00  E=-3.968838D-01
              MO Center=  8.3D-01,  2.5D-02, -2.6D-01, r^2= 1.0D+01
   Bfn.  Coefficient  Atom+Function         Bfn.  Coefficient  Atom+Function  
  ----- ------------  ---------------      ----- ------------  ---------------
    20      0.209325   2 O  pz              215     -0.184474  15 C  pz        
   244     -0.159361  17 C  py              243      0.151756  17 C  px        

 Vector   59  Occ=2.000000D+00  E=-3.861125D-01
              MO Center=  2.6D-01, -8.0D-01, -1.1D-01, r^2= 1.1D+01
   Bfn.  Coefficient  Atom+Function         Bfn.  Coefficient  Atom+Function  
  ----- ------------  ---------------      ----- ------------  ---------------
    79      0.180461   6 C  py              214      0.172549  15 C  py        
   327      0.159913  34 H  s               213      0.150075  15 C  px        

 Vector   60  Occ=2.000000D+00  E=-3.810858D-01
              MO Center= -2.4D-01,  7.1D-01, -4.7D-01, r^2= 9.5D+00
   Bfn.  Coefficient  Atom+Function         Bfn.  Coefficient  Atom+Function  
  ----- ------------  ---------------      ----- ------------  ---------------
   244      0.220886  17 C  py              108     -0.195998   8 C  px        
    93      0.164912   7 C  px        

 Vector   61  Occ=2.000000D+00  E=-3.761777D-01
              MO Center= -7.1D-01,  1.0D-01,  3.5D-01, r^2= 1.0D+01
   Bfn.  Coefficient  Atom+Function         Bfn.  Coefficient  Atom+Function  
  ----- ------------  ---------------      ----- ------------  ---------------
   258      0.221385  18 C  px               93      0.158373   7 C  px        
   275     -0.157705  19 O  pz        

 Vector   62  Occ=2.000000D+00  E=-3.729060D-01
              MO Center= -1.3D+00, -8.9D-01,  1.2D-01, r^2= 7.9D+00
   Bfn.  Coefficient  Atom+Function         Bfn.  Coefficient  Atom+Function  
  ----- ------------  ---------------      ----- ------------  ---------------
   170      0.195090  12 C  pz              155     -0.192098  11 C  pz        
   125      0.176343   9 C  pz              260     -0.174924  18 C  pz        

 Vector   63  Occ=2.000000D+00  E=-3.637042D-01
              MO Center= -2.0D-02,  4.5D-01, -5.5D-01, r^2= 9.5D+00
   Bfn.  Coefficient  Atom+Function         Bfn.  Coefficient  Atom+Function  
  ----- ------------  ---------------      ----- ------------  ---------------
   243      0.208675  17 C  px        

 Vector   64  Occ=2.000000D+00  E=-3.595165D-01
              MO Center=  2.8D-01, -2.7D-01, -1.9D-01, r^2= 8.9D+00
   Bfn.  Coefficient  Atom+Function         Bfn.  Coefficient  Atom+Function  
  ----- ------------  ---------------      ----- ------------  ---------------
   245     -0.186615  17 C  pz              153     -0.177151  11 C  px        
    50      0.174212   4 C  pz        

 Vector   65  Occ=2.000000D+00  E=-3.563351D-01
              MO Center= -4.2D-01,  3.4D-01, -2.8D-01, r^2= 1.0D+01
   Bfn.  Coefficient  Atom+Function         Bfn.  Coefficient  Atom+Function  
  ----- ------------  ---------------      ----- ------------  ---------------
   243      0.211546  17 C  px        

 Vector   66  Occ=2.000000D+00  E=-3.475514D-01
              MO Center= -4.5D-01,  8.9D-01, -2.5D-01, r^2= 9.0D+00
   Bfn.  Coefficient  Atom+Function         Bfn.  Coefficient  Atom+Function  
  ----- ------------  ---------------      ----- ------------  ---------------
   244     -0.171317  17 C  py               49      0.164241   4 C  py        
   110      0.155448   8 C  pz        

 Vector   67  Occ=2.000000D+00  E=-3.441049D-01
              MO Center= -4.5D-01,  1.3D-01, -1.2D-01, r^2= 8.9D+00
   Bfn.  Coefficient  Atom+Function         Bfn.  Coefficient  Atom+Function  
  ----- ------------  ---------------      ----- ------------  ---------------
    20      0.168869   2 O  pz              155      0.167157  11 C  pz        
    18      0.156617   2 O  px        

 Vector   68  Occ=2.000000D+00  E=-3.351634D-01
              MO Center= -6.4D-02,  3.2D-01,  1.3D-02, r^2= 8.0D+00
   Bfn.  Coefficient  Atom+Function         Bfn.  Coefficient  Atom+Function  
  ----- ------------  ---------------      ----- ------------  ---------------
    18      0.203934   2 O  px               50      0.160779   4 C  pz        
   245     -0.156234  17 C  pz        

 Vector   69  Occ=2.000000D+00  E=-3.282731D-01
              MO Center= -1.0D+00,  5.8D-01,  1.4D-01, r^2= 7.8D+00
   Bfn.  Coefficient  Atom+Function         Bfn.  Coefficient  Atom+Function  
  ----- ------------  ---------------      ----- ------------  ---------------
   109      0.186336   8 C  py              124     -0.183091   9 C  py        

 Vector   70  Occ=2.000000D+00  E=-3.161102D-01
              MO Center= -1.5D+00,  2.4D-01, -2.5D-02, r^2= 7.2D+00
   Bfn.  Coefficient  Atom+Function         Bfn.  Coefficient  Atom+Function  
  ----- ------------  ---------------      ----- ------------  ---------------
   125      0.210952   9 C  pz              260     -0.211904  18 C  pz        
   140     -0.192282  10 C  pz              110     -0.173344   8 C  pz        
    95      0.169603   7 C  pz              318      0.160883  29 H  s         

 Vector   71  Occ=2.000000D+00  E=-3.112095D-01
              MO Center= -1.1D+00, -6.9D-01, -5.6D-03, r^2= 7.7D+00
   Bfn.  Coefficient  Atom+Function         Bfn.  Coefficient  Atom+Function  
  ----- ------------  ---------------      ----- ------------  ---------------
   124      0.206649   9 C  py              168      0.206114  12 C  px        
   109     -0.184155   8 C  py              138      0.177643  10 C  px        
   139     -0.169378  10 C  py              154      0.168920  11 C  py        
   123     -0.166529   9 C  px              153     -0.153865  11 C  px        
   198      0.153467  14 O  px        

 Vector   72  Occ=2.000000D+00  E=-2.995442D-01
              MO Center=  2.7D-01, -1.5D-02, -1.8D-01, r^2= 7.2D+00
   Bfn.  Coefficient  Atom+Function         Bfn.  Coefficient  Atom+Function  
  ----- ------------  ---------------      ----- ------------  ---------------
   275      0.300384  19 O  pz              279      0.204692  19 O  pz        
   198     -0.185111  14 O  px              290     -0.165849  20 O  pz        
   200      0.154766  14 O  pz              138      0.151131  10 C  px        

 Vector   73  Occ=2.000000D+00  E=-2.935553D-01
              MO Center=  1.5D+00,  6.1D-01,  7.5D-01, r^2= 6.0D+00
   Bfn.  Coefficient  Atom+Function         Bfn.  Coefficient  Atom+Function  
  ----- ------------  ---------------      ----- ------------  ---------------
   230      0.329043  16 O  pz              198      0.267640  14 O  px        
    20     -0.237407   2 O  pz              234      0.228546  16 O  pz        
    18      0.220050   2 O  px              202      0.198172  14 O  px        
    24     -0.176391   2 O  pz               22      0.165529   2 O  px        

 Vector   74  Occ=2.000000D+00  E=-2.821239D-01
              MO Center=  6.5D-01, -2.8D-01,  3.3D-01, r^2= 6.3D+00
   Bfn.  Coefficient  Atom+Function         Bfn.  Coefficient  Atom+Function  
  ----- ------------  ---------------      ----- ------------  ---------------
   198      0.319749  14 O  px               20      0.242968   2 O  pz        
   202      0.229680  14 O  px               24      0.186478   2 O  pz        
   230     -0.169994  16 O  pz               79     -0.156951   6 C  py        
   289      0.151430  20 O  py        

 Vector   75  Occ=2.000000D+00  E=-2.557304D-01
              MO Center=  6.4D-01, -3.9D-01, -8.8D-01, r^2= 3.2D+00
   Bfn.  Coefficient  Atom+Function         Bfn.  Coefficient  Atom+Function  
  ----- ------------  ---------------      ----- ------------  ---------------
   289      0.338450  20 O  py              288      0.297192  20 O  px        
   275     -0.258862  19 O  pz              293      0.246315  20 O  py        
   274     -0.241209  19 O  py              292      0.214701  20 O  px        
   273     -0.202896  19 O  px              279     -0.185109  19 O  pz        
   278     -0.158640  19 O  py              141      0.155342  10 C  s         

 Vector   76  Occ=2.000000D+00  E=-2.531926D-01
              MO Center=  2.2D+00,  2.1D+00,  7.1D-01, r^2= 3.1D+00
   Bfn.  Coefficient  Atom+Function         Bfn.  Coefficient  Atom+Function  
  ----- ------------  ---------------      ----- ------------  ---------------
   229      0.400154  16 O  py              230     -0.286572  16 O  pz        
   228     -0.280257  16 O  px              233      0.273127  16 O  py        
    51     -0.240616   4 C  s               234     -0.198347  16 O  pz        
   232     -0.197341  16 O  px               48     -0.175394   4 C  px        
    19      0.165795   2 O  py               21      0.152619   2 O  s         

 Vector   77  Occ=0.000000D+00  E=-6.984339D-03
              MO Center=  8.8D-01, -5.5D-01, -8.7D-01, r^2= 3.3D+00
   Bfn.  Coefficient  Atom+Function         Bfn.  Coefficient  Atom+Function  
  ----- ------------  ---------------      ----- ------------  ---------------
   291     -0.527673  20 O  s               276      0.493925  19 O  s         
   277     -0.409255  19 O  px              273     -0.398275  19 O  px        
   288     -0.314241  20 O  px              292     -0.287168  20 O  px        
   330     -0.283284  35 H  s               289      0.275829  20 O  py        
   293      0.270958  20 O  py               84     -0.264427   6 C  pz        

 Vector   78  Occ=0.000000D+00  E= 1.018749D-02
              MO Center=  1.7D+00,  1.9D+00,  5.7D-01, r^2= 3.1D+00
   Bfn.  Coefficient  Atom+Function         Bfn.  Coefficient  Atom+Function  
  ----- ------------  ---------------      ----- ------------  ---------------
   246      0.469662  17 C  s                35      0.440345   3 C  pz        
   304     -0.401687  22 H  s                39      0.372234   3 C  pz        
    81     -0.333602   6 C  s               234     -0.313406  16 O  pz        
   230     -0.308588  16 O  pz               54      0.266517   4 C  pz        
    96      0.223521   7 C  s               338     -0.214539  39 H  s         

 Vector   79  Occ=0.000000D+00  E= 5.806747D-02
              MO Center= -1.6D+00,  3.6D-01,  7.5D-01, r^2= 9.1D+00
   Bfn.  Coefficient  Atom+Function         Bfn.  Coefficient  Atom+Function  
  ----- ------------  ---------------      ----- ------------  ---------------
   261      0.862286  18 C  s               306     -0.638093  23 H  s         
   302     -0.613103  21 H  s               156      0.546822  11 C  s         
   340     -0.498493  40 H  s                 6      0.479403   1 C  s         
    66      0.460814   5 C  s               304     -0.442180  22 H  s         
   316     -0.441817  28 H  s               111      0.437428   8 C  s         

 Vector   80  Occ=0.000000D+00  E= 6.449070D-02
              MO Center= -1.5D+00, -1.8D-01, -1.8D-01, r^2= 7.8D+00
   Bfn.  Coefficient  Atom+Function         Bfn.  Coefficient  Atom+Function  
  ----- ------------  ---------------      ----- ------------  ---------------
   318      0.791411  29 H  s               316      0.629357  28 H  s         
   126     -0.604916   9 C  s               141     -0.597178  10 C  s         
   306     -0.515656  23 H  s               156     -0.482874  11 C  s         
   312      0.463279  26 H  s               302     -0.442315  21 H  s         
   144      0.414684  10 C  pz              320      0.405048  30 H  s         

 Vector   81  Occ=0.000000D+00  E= 8.642980D-02
              MO Center= -1.4D-01, -1.8D+00, -3.3D-02, r^2= 9.4D+00
   Bfn.  Coefficient  Atom+Function         Bfn.  Coefficient  Atom+Function  
  ----- ------------  ---------------      ----- ------------  ---------------
   171      1.006245  12 C  s               326     -0.793408  33 H  s         
   156      0.643042  11 C  s               324     -0.599519  32 H  s         
   201      0.551879  14 O  s               216      0.529506  15 C  s         
   332     -0.490593  36 H  s                66     -0.455016   5 C  s         
   320     -0.456039  30 H  s               126     -0.444952   9 C  s         

 Vector   82  Occ=0.000000D+00  E= 9.305611D-02
              MO Center= -1.3D+00,  7.3D-01,  3.2D-01, r^2= 1.1D+01
   Bfn.  Coefficient  Atom+Function         Bfn.  Coefficient  Atom+Function  
  ----- ------------  ---------------      ----- ------------  ---------------
    96      0.990975   7 C  s               261     -0.990232  18 C  s         
   156     -0.822341  11 C  s               310     -0.770130  25 H  s         
   322      0.643094  31 H  s                 6     -0.516698   1 C  s         
   302      0.513052  21 H  s               304     -0.513032  22 H  s         
   308     -0.508986  24 H  s                51      0.505890   4 C  s         

 Vector   83  Occ=0.000000D+00  E= 1.078884D-01
              MO Center= -8.6D-01, -9.8D-01, -3.0D-01, r^2= 1.0D+01
   Bfn.  Coefficient  Atom+Function         Bfn.  Coefficient  Atom+Function  
  ----- ------------  ---------------      ----- ------------  ---------------
   324      0.747012  32 H  s               312     -0.675026  26 H  s         
   111      0.539486   8 C  s               326     -0.511226  33 H  s         
   316     -0.508097  28 H  s               318      0.489504  29 H  s         
   332      0.475325  36 H  s               174      0.451703  12 C  pz        
   344     -0.420118  42 H  s               216     -0.356955  15 C  s         

 Vector   84  Occ=0.000000D+00  E= 1.089908D-01
              MO Center= -1.4D+00,  1.7D-01,  1.6D-01, r^2= 1.1D+01
   Bfn.  Coefficient  Atom+Function         Bfn.  Coefficient  Atom+Function  
  ----- ------------  ---------------      ----- ------------  ---------------
   314      0.842612  27 H  s               310      0.716318  25 H  s         
   316     -0.552455  28 H  s               326      0.508163  33 H  s         
    21      0.490653   2 O  s                96     -0.447846   7 C  s         
   114     -0.438921   8 C  pz                7     -0.432457   1 C  px        
   111     -0.424308   8 C  s                98     -0.396467   7 C  py        

 Vector   85  Occ=0.000000D+00  E= 1.136929D-01
              MO Center= -2.8D-01, -1.3D+00,  3.7D-01, r^2= 1.0D+01
   Bfn.  Coefficient  Atom+Function         Bfn.  Coefficient  Atom+Function  
  ----- ------------  ---------------      ----- ------------  ---------------
   171      0.749047  12 C  s               326     -0.641508  33 H  s         
   201     -0.635628  14 O  s               344      0.603724  42 H  s         
   111     -0.575584   8 C  s               330     -0.471102  35 H  s         
   261     -0.441456  18 C  s                81      0.425382   6 C  s         
   318     -0.426928  29 H  s                 8     -0.394691   1 C  py        

 Vector   86  Occ=0.000000D+00  E= 1.182374D-01
              MO Center=  5.4D-01, -9.0D-01, -3.1D-01, r^2= 1.4D+01
   Bfn.  Coefficient  Atom+Function         Bfn.  Coefficient  Atom+Function  
  ----- ------------  ---------------      ----- ------------  ---------------
   216      1.409270  15 C  s               111      0.776141   8 C  s         
   328     -0.761391  34 H  s               156     -0.709797  11 C  s         
   332     -0.657681  36 H  s               246     -0.650424  17 C  s         
    96     -0.559897   7 C  s               330     -0.530579  35 H  s         
   314     -0.497318  27 H  s               171      0.493347  12 C  s         

 Vector   87  Occ=0.000000D+00  E= 1.220507D-01
              MO Center= -9.5D-01, -4.1D-01, -1.9D-01, r^2= 1.3D+01
   Bfn.  Coefficient  Atom+Function         Bfn.  Coefficient  Atom+Function  
  ----- ------------  ---------------      ----- ------------  ---------------
   216      1.034582  15 C  s                96      0.919704   7 C  s         
   320      0.719384  30 H  s               246      0.612687  17 C  s         
   314      0.561289  27 H  s               308     -0.557544  24 H  s         
   332     -0.498691  36 H  s               312     -0.489126  26 H  s         
   328     -0.471164  34 H  s               342      0.454004  41 H  s         

 Vector   88  Occ=0.000000D+00  E= 1.280648D-01
              MO Center= -8.5D-01,  7.0D-01,  3.8D-01, r^2= 9.9D+00
   Bfn.  Coefficient  Atom+Function         Bfn.  Coefficient  Atom+Function  
  ----- ------------  ---------------      ----- ------------  ---------------
   302      0.874880  21 H  s               304     -0.839519  22 H  s         
    51      0.700814   4 C  s               308      0.689493  24 H  s         
    66      0.676190   5 C  s                 6     -0.656614   1 C  s         
   156      0.617870  11 C  s               344     -0.597251  42 H  s         
   306     -0.540944  23 H  s                96     -0.505438   7 C  s         

 Vector   89  Occ=0.000000D+00  E= 1.364925D-01
              MO Center= -8.7D-01,  5.0D-01,  1.8D-01, r^2= 1.3D+01
   Bfn.  Coefficient  Atom+Function         Bfn.  Coefficient  Atom+Function  
  ----- ------------  ---------------      ----- ------------  ---------------
   342      0.801680  41 H  s               246     -0.725907  17 C  s         
   322      0.623497  31 H  s               338      0.623591  39 H  s         
   306     -0.591324  23 H  s               262      0.553284  18 C  px        
   312     -0.549176  26 H  s               261     -0.536974  18 C  s         
   111      0.521039   8 C  s                36      0.492406   3 C  s         

 Vector   90  Occ=0.000000D+00  E= 1.469341D-01
              MO Center= -8.7D-01,  1.0D+00, -8.2D-01, r^2= 1.2D+01
   Bfn.  Coefficient  Atom+Function         Bfn.  Coefficient  Atom+Function  
  ----- ------------  ---------------      ----- ------------  ---------------
   246      1.137165  17 C  s               338     -0.992942  39 H  s         
   111     -0.908885   8 C  s               320     -0.678627  30 H  s         
   304      0.671253  22 H  s               316     -0.600992  28 H  s         
    51     -0.536251   4 C  s               310     -0.529137  25 H  s         
    96      0.516297   7 C  s               318      0.501463  29 H  s         

 Vector   91  Occ=0.000000D+00  E= 1.498022D-01
              MO Center= -6.2D-01, -2.7D-01,  2.5D-01, r^2= 1.2D+01
   Bfn.  Coefficient  Atom+Function         Bfn.  Coefficient  Atom+Function  
  ----- ------------  ---------------      ----- ------------  ---------------
   304      0.705761  22 H  s                66      0.676483   5 C  s         
   324     -0.556049  32 H  s               344     -0.557254  42 H  s         
   328      0.516933  34 H  s               111     -0.492982   8 C  s         
    96      0.477344   7 C  s               316      0.474900  28 H  s         
   340     -0.463475  40 H  s               342      0.461463  41 H  s         

 Vector   92  Occ=0.000000D+00  E= 1.519607D-01
              MO Center= -2.9D-01, -1.6D+00, -1.3D-02, r^2= 1.4D+01
   Bfn.  Coefficient  Atom+Function         Bfn.  Coefficient  Atom+Function  
  ----- ------------  ---------------      ----- ------------  ---------------
   332     -0.865373  36 H  s               126      0.840448   9 C  s         
   171     -0.784612  12 C  s               342     -0.742434  41 H  s         
   111     -0.635865   8 C  s               328      0.603781  34 H  s         
   330     -0.594971  35 H  s               218     -0.575840  15 C  py        
   322      0.571121  31 H  s                96     -0.530369   7 C  s         

 Vector   93  Occ=0.000000D+00  E= 1.591304D-01
              MO Center= -9.4D-01,  6.1D-01,  2.3D-02, r^2= 1.2D+01
   Bfn.  Coefficient  Atom+Function         Bfn.  Coefficient  Atom+Function  
  ----- ------------  ---------------      ----- ------------  ---------------
   310      0.905067  25 H  s               246      0.774052  17 C  s         
    98     -0.687814   7 C  py              314     -0.665344  27 H  s         
   302      0.598079  21 H  s               261      0.540027  18 C  s         
   342     -0.529159  41 H  s               330      0.521725  35 H  s         
   112     -0.454767   8 C  px              126     -0.449540   9 C  s         

 Vector   94  Occ=0.000000D+00  E= 1.628717D-01
              MO Center= -1.4D-01,  5.9D-02, -5.7D-01, r^2= 1.2D+01
   Bfn.  Coefficient  Atom+Function         Bfn.  Coefficient  Atom+Function  
  ----- ------------  ---------------      ----- ------------  ---------------
   171      0.867382  12 C  s               216     -0.752388  15 C  s         
   246      0.744277  17 C  s               336     -0.695877  38 H  s         
    36     -0.649345   3 C  s               320      0.651682  30 H  s         
   308      0.615614  24 H  s               326     -0.509210  33 H  s         
    52      0.505834   4 C  px              334     -0.490699  37 H  s         

 Vector   95  Occ=0.000000D+00  E= 1.677899D-01
              MO Center= -9.6D-02, -1.9D-01, -3.6D-01, r^2= 1.4D+01
   Bfn.  Coefficient  Atom+Function         Bfn.  Coefficient  Atom+Function  
  ----- ------------  ---------------      ----- ------------  ---------------
   141      0.893539  10 C  s               126      0.878612   9 C  s         
   261     -0.838380  18 C  s                81     -0.809547   6 C  s         
    36     -0.800013   3 C  s               171     -0.737437  12 C  s         
   216      0.713681  15 C  s               328     -0.642290  34 H  s         
   324      0.601615  32 H  s               336     -0.581053  38 H  s         

 Vector   96  Occ=0.000000D+00  E= 1.728521D-01
              MO Center=  6.6D-01, -5.0D-01, -2.8D-01, r^2= 1.4D+01
   Bfn.  Coefficient  Atom+Function         Bfn.  Coefficient  Atom+Function  
  ----- ------------  ---------------      ----- ------------  ---------------
   332      0.829892  36 H  s               334     -0.754030  37 H  s         
   330     -0.678745  35 H  s                51     -0.664646   4 C  s         
   246      0.650560  17 C  s               328      0.640007  34 H  s         
     6     -0.594148   1 C  s               219      0.559414  15 C  pz        
   217     -0.536098  15 C  px              342     -0.502940  41 H  s         

 Vector   97  Occ=0.000000D+00  E= 1.798890D-01
              MO Center=  2.0D-01, -2.2D-01, -5.5D-01, r^2= 1.5D+01
   Bfn.  Coefficient  Atom+Function         Bfn.  Coefficient  Atom+Function  
  ----- ------------  ---------------      ----- ------------  ---------------
   334      0.947098  37 H  s               332      0.697979  36 H  s         
   330     -0.593785  35 H  s               219      0.575470  15 C  pz        
   320      0.566359  30 H  s               324     -0.561232  32 H  s         
   246     -0.491912  17 C  s                51      0.478292   4 C  s         
   308      0.446042  24 H  s                81     -0.418922   6 C  s         

 Vector   98  Occ=0.000000D+00  E= 1.815270D-01
              MO Center= -5.6D-02, -4.0D-01, -4.0D-01, r^2= 1.3D+01
   Bfn.  Coefficient  Atom+Function         Bfn.  Coefficient  Atom+Function  
  ----- ------------  ---------------      ----- ------------  ---------------
   336      1.005552  38 H  s               111     -0.847126   8 C  s         
   246     -0.744847  17 C  s               326     -0.685911  33 H  s         
   126      0.665756   9 C  s               344      0.628138  42 H  s         
   261     -0.503667  18 C  s               330      0.503886  35 H  s         
   324      0.489607  32 H  s               248      0.465280  17 C  py        

 Vector   99  Occ=0.000000D+00  E= 1.858911D-01
              MO Center= -8.2D-01, -5.5D-01,  4.8D-01, r^2= 1.2D+01
   Bfn.  Coefficient  Atom+Function         Bfn.  Coefficient  Atom+Function  
  ----- ------------  ---------------      ----- ------------  ---------------
   261      1.492941  18 C  s               328     -0.819302  34 H  s         
   322      0.776103  31 H  s               302      0.729874  21 H  s         
     6     -0.689350   1 C  s               344     -0.619194  42 H  s         
    51     -0.593778   4 C  s               129     -0.586149   9 C  pz        
   159     -0.568463  11 C  pz              217      0.496483  15 C  px        

 Vector  100  Occ=0.000000D+00  E= 1.908193D-01
              MO Center= -3.5D-01,  4.6D-01, -1.3D-01, r^2= 1.3D+01
   Bfn.  Coefficient  Atom+Function         Bfn.  Coefficient  Atom+Function  
  ----- ------------  ---------------      ----- ------------  ---------------
   126      1.169859   9 C  s                96     -0.914938   7 C  s         
    36      0.880012   3 C  s               334     -0.713405  37 H  s         
   113      0.614496   8 C  py              246      0.614345  17 C  s         
   261     -0.584637  18 C  s                51     -0.574003   4 C  s         
   328     -0.504623  34 H  s               219      0.483809  15 C  pz        

 Vector  101  Occ=0.000000D+00  E= 1.983404D-01
              MO Center= -1.5D+00, -1.9D-01, -2.2D-01, r^2= 1.1D+01
   Bfn.  Coefficient  Atom+Function         Bfn.  Coefficient  Atom+Function  
  ----- ------------  ---------------      ----- ------------  ---------------
   156      0.982328  11 C  s               320     -0.895092  30 H  s         
   126     -0.711239   9 C  s               338      0.666335  39 H  s         
   128      0.646066   9 C  py              316      0.593713  28 H  s         
   318      0.588093  29 H  s                96      0.567837   7 C  s         
   111     -0.550887   8 C  s               144      0.545307  10 C  pz        

 Vector  102  Occ=0.000000D+00  E= 2.000503D-01
              MO Center= -1.8D-01, -9.7D-01, -3.6D-01, r^2= 1.0D+01
   Bfn.  Coefficient  Atom+Function         Bfn.  Coefficient  Atom+Function  
  ----- ------------  ---------------      ----- ------------  ---------------
   186      1.282076  13 C  s               216     -0.853943  15 C  s         
   324     -0.830949  32 H  s               174     -0.738342  12 C  pz        
   188     -0.715552  13 C  py               51      0.695765   4 C  s         
   156     -0.691104  11 C  s               141      0.648156  10 C  s         
    81     -0.610352   6 C  s               217      0.579861  15 C  px        

 Vector  103  Occ=0.000000D+00  E= 2.031325D-01
              MO Center= -6.2D-01,  3.3D-01, -4.5D-01, r^2= 1.2D+01
   Bfn.  Coefficient  Atom+Function         Bfn.  Coefficient  Atom+Function  
  ----- ------------  ---------------      ----- ------------  ---------------
   141      1.270762  10 C  s               336      0.853125  38 H  s         
   126     -0.840700   9 C  s                96      0.734822   7 C  s         
   111     -0.727420   8 C  s               318     -0.603678  29 H  s         
   248      0.586532  17 C  py               66     -0.568959   5 C  s         
   326      0.569683  33 H  s               246     -0.560910  17 C  s         

 Vector  104  Occ=0.000000D+00  E= 2.056089D-01
              MO Center= -5.4D-01,  1.6D-01,  2.5D-02, r^2= 1.2D+01
   Bfn.  Coefficient  Atom+Function         Bfn.  Coefficient  Atom+Function  
  ----- ------------  ---------------      ----- ------------  ---------------
   261      0.966476  18 C  s                36     -0.860715   3 C  s         
   322      0.835771  31 H  s               126     -0.672250   9 C  s         
    51      0.627036   4 C  s               338     -0.598300  39 H  s         
   344     -0.565171  42 H  s               159     -0.540376  11 C  pz        
   320     -0.539502  30 H  s               247     -0.493489  17 C  px        

 Vector  105  Occ=0.000000D+00  E= 2.155041D-01
              MO Center= -2.2D-01, -7.5D-01, -3.5D-01, r^2= 9.6D+00
   Bfn.  Coefficient  Atom+Function         Bfn.  Coefficient  Atom+Function  
  ----- ------------  ---------------      ----- ------------  ---------------
   186      1.754666  13 C  s               171     -0.966568  12 C  s         
   126     -0.869587   9 C  s               141      0.787025  10 C  s         
    81      0.687560   6 C  s               276     -0.662050  19 O  s         
    66     -0.658328   5 C  s               173     -0.629179  12 C  py        
   142     -0.545190  10 C  px              156     -0.525212  11 C  s         

 Vector  106  Occ=0.000000D+00  E= 2.254740D-01
              MO Center= -8.6D-01, -2.0D-01,  7.8D-02, r^2= 1.1D+01
   Bfn.  Coefficient  Atom+Function         Bfn.  Coefficient  Atom+Function  
  ----- ------------  ---------------      ----- ------------  ---------------
   186      1.223036  13 C  s               316      0.811646  28 H  s         
   141      0.789198  10 C  s                 6     -0.741646   1 C  s         
   312     -0.713949  26 H  s               114     -0.703273   8 C  pz        
   216     -0.704850  15 C  s               306     -0.654326  23 H  s         
   261     -0.648249  18 C  s               340      0.624702  40 H  s         

 Vector  107  Occ=0.000000D+00  E= 2.271576D-01
              MO Center= -3.6D-01, -1.0D+00,  9.1D-02, r^2= 9.8D+00
   Bfn.  Coefficient  Atom+Function         Bfn.  Coefficient  Atom+Function  
  ----- ------------  ---------------      ----- ------------  ---------------
   126      1.257986   9 C  s               111     -0.955433   8 C  s         
   171      0.907441  12 C  s               189      0.851648  13 C  pz        
   113      0.741899   8 C  py              128      0.628231   9 C  py        
   344     -0.597563  42 H  s               219     -0.522970  15 C  pz        
    51     -0.488888   4 C  s               326     -0.465058  33 H  s         

 Vector  108  Occ=0.000000D+00  E= 2.320446D-01
              MO Center= -2.3D-01,  8.2D-01, -5.9D-01, r^2= 1.1D+01
   Bfn.  Coefficient  Atom+Function         Bfn.  Coefficient  Atom+Function  
  ----- ------------  ---------------      ----- ------------  ---------------
    96      0.933953   7 C  s                51     -0.847511   4 C  s         
   308     -0.833082  24 H  s               249      0.719259  17 C  pz        
    54      0.691510   4 C  pz              312      0.674519  26 H  s         
   334      0.651715  37 H  s               186      0.642488  13 C  s         
   248     -0.630987  17 C  py              126      0.572791   9 C  s         

 Vector  109  Occ=0.000000D+00  E= 2.398473D-01
              MO Center= -3.4D-01,  9.0D-01, -3.0D-01, r^2= 9.3D+00
   Bfn.  Coefficient  Atom+Function         Bfn.  Coefficient  Atom+Function  
  ----- ------------  ---------------      ----- ------------  ---------------
    54      1.084619   4 C  pz              246      0.967363  17 C  s         
   171     -0.869974  12 C  s               249      0.805644  17 C  pz        
    81     -0.762840   6 C  s                51     -0.743489   4 C  s         
    67      0.685658   5 C  px               68     -0.676181   5 C  py        
   187     -0.656665  13 C  px              156      0.651058  11 C  s         

 Vector  110  Occ=0.000000D+00  E= 2.460656D-01
              MO Center= -3.4D-01, -4.3D-01,  5.8D-02, r^2= 9.3D+00
   Bfn.  Coefficient  Atom+Function         Bfn.  Coefficient  Atom+Function  
  ----- ------------  ---------------      ----- ------------  ---------------
   141      1.291536  10 C  s                51     -1.044687   4 C  s         
   156     -0.785850  11 C  s               159      0.787254  11 C  pz        
    66      0.694803   5 C  s               302      0.696443  21 H  s         
   322     -0.671588  31 H  s                96     -0.638637   7 C  s         
   340     -0.638691  40 H  s               188     -0.594107  13 C  py        

 Vector  111  Occ=0.000000D+00  E= 2.533660D-01
              MO Center= -5.2D-01, -1.2D+00,  2.4D-01, r^2= 1.1D+01
   Bfn.  Coefficient  Atom+Function         Bfn.  Coefficient  Atom+Function  
  ----- ------------  ---------------      ----- ------------  ---------------
   186      1.834326  13 C  s               141     -1.200172  10 C  s         
   216     -1.020357  15 C  s               172     -0.805206  12 C  px        
   188     -0.789332  13 C  py              217      0.759538  15 C  px        
   322     -0.707956  31 H  s               158      0.703966  11 C  py        
   129     -0.676172   9 C  pz              156      0.640090  11 C  s         

 Vector  112  Occ=0.000000D+00  E= 2.555154D-01
              MO Center= -5.1D-01,  3.6D-01,  2.9D-01, r^2= 1.0D+01
   Bfn.  Coefficient  Atom+Function         Bfn.  Coefficient  Atom+Function  
  ----- ------------  ---------------      ----- ------------  ---------------
    66      1.555476   5 C  s                51     -0.936397   4 C  s         
   306     -0.912896  23 H  s               340      0.842481  40 H  s         
     6      0.813141   1 C  s               304      0.685424  22 H  s         
   172     -0.674527  12 C  px              141     -0.646428  10 C  s         
    96     -0.638907   7 C  s                52      0.611442   4 C  px        

 Vector  113  Occ=0.000000D+00  E= 2.627816D-01
              MO Center= -1.9D-01, -5.9D-01, -2.0D-01, r^2= 9.4D+00
   Bfn.  Coefficient  Atom+Function         Bfn.  Coefficient  Atom+Function  
  ----- ------------  ---------------      ----- ------------  ---------------
   187      1.335322  13 C  px               66      1.307294   5 C  s         
    83     -1.034623   6 C  py              171      0.978319  12 C  s         
   173      0.837486  12 C  py              216     -0.784247  15 C  s         
   218     -0.750954  15 C  py               81      0.739532   6 C  s         
    97     -0.738490   7 C  px              143     -0.690885  10 C  py        

 Vector  114  Occ=0.000000D+00  E= 2.743380D-01
              MO Center= -1.4D+00,  5.0D-01,  2.5D-01, r^2= 9.8D+00
   Bfn.  Coefficient  Atom+Function         Bfn.  Coefficient  Atom+Function  
  ----- ------------  ---------------      ----- ------------  ---------------
   126      1.081348   9 C  s               156     -1.077627  11 C  s         
   264      0.898715  18 C  pz              314      0.890276  27 H  s         
    66     -0.764332   5 C  s               114     -0.703220   8 C  pz        
   172     -0.674252  12 C  px              129      0.661532   9 C  pz        
   310     -0.636594  25 H  s               312     -0.638407  26 H  s         

 Vector  115  Occ=0.000000D+00  E= 2.821097D-01
              MO Center= -2.8D-01, -8.3D-01, -2.0D-02, r^2= 7.0D+00
   Bfn.  Coefficient  Atom+Function         Bfn.  Coefficient  Atom+Function  
  ----- ------------  ---------------      ----- ------------  ---------------
    81      2.483434   6 C  s               141     -1.909553  10 C  s         
   142     -1.157306  10 C  px              171     -1.104622  12 C  s         
   156      0.865897  11 C  s               187     -0.717962  13 C  px        
   157      0.669767  11 C  px              174     -0.644650  12 C  pz        
     6     -0.620178   1 C  s                96      0.615838   7 C  s         

 Vector  116  Occ=0.000000D+00  E= 2.949967D-01
              MO Center= -5.7D-01,  1.7D-01,  1.7D-01, r^2= 7.8D+00
   Bfn.  Coefficient  Atom+Function         Bfn.  Coefficient  Atom+Function  
  ----- ------------  ---------------      ----- ------------  ---------------
    67      1.000931   5 C  px               82     -1.005775   6 C  px        
   129      0.918377   9 C  pz              142     -0.848415  10 C  px        
   264      0.832093  18 C  pz              340     -0.748831  40 H  s         
    52      0.724456   4 C  px               99      0.574659   7 C  pz        
   157      0.554431  11 C  px              302      0.515264  21 H  s         

 Vector  117  Occ=0.000000D+00  E= 3.090203D-01
              MO Center=  1.4D-01,  1.3D+00,  9.7D-02, r^2= 7.3D+00
   Bfn.  Coefficient  Atom+Function         Bfn.  Coefficient  Atom+Function  
  ----- ------------  ---------------      ----- ------------  ---------------
    36      2.035205   3 C  s                67      1.181364   5 C  px        
    96      1.148954   7 C  s                81     -1.122856   6 C  s         
    83     -1.009669   6 C  py               66      0.974694   5 C  s         
    54     -0.879753   4 C  pz               53      0.875325   4 C  py        
    68     -0.746574   5 C  py              231     -0.744842  16 O  s         

 Vector  118  Occ=0.000000D+00  E= 3.210289D-01
              MO Center= -6.5D-01, -3.6D-01, -8.4D-02, r^2= 9.3D+00
   Bfn.  Coefficient  Atom+Function         Bfn.  Coefficient  Atom+Function  
  ----- ------------  ---------------      ----- ------------  ---------------
   156     -1.038060  11 C  s               128      0.997093   9 C  py        
   113      0.978930   8 C  py              126      0.898897   9 C  s         
    67      0.869121   5 C  px              189     -0.866308  13 C  pz        
    97      0.851967   7 C  px              111     -0.835350   8 C  s         
   171      0.834542  12 C  s               174      0.739019  12 C  pz        

 Vector  119  Occ=0.000000D+00  E= 3.386053D-01
              MO Center= -6.7D-01,  8.4D-02,  1.9D-02, r^2= 7.5D+00
   Bfn.  Coefficient  Atom+Function         Bfn.  Coefficient  Atom+Function  
  ----- ------------  ---------------      ----- ------------  ---------------
   142      1.440427  10 C  px               84      1.393223   6 C  pz        
     6     -1.059190   1 C  s                83      0.878971   6 C  py        
   144     -0.831466  10 C  pz              128     -0.816264   9 C  py        
   158      0.798574  11 C  py               37      0.768042   3 C  px        
    69     -0.752095   5 C  pz               97     -0.747166   7 C  px        

 Vector  120  Occ=0.000000D+00  E= 3.490643D-01
              MO Center= -1.3D+00,  1.8D-01, -9.8D-02, r^2= 7.0D+00
   Bfn.  Coefficient  Atom+Function         Bfn.  Coefficient  Atom+Function  
  ----- ------------  ---------------      ----- ------------  ---------------
    66      1.657637   5 C  s               143      1.661893  10 C  py        
    96     -1.477657   7 C  s               126     -1.333462   9 C  s         
   111      1.172274   8 C  s                82      1.140374   6 C  px        
   127     -1.116629   9 C  px              129      1.077493   9 C  pz        
    83     -0.978702   6 C  py               98      0.944141   7 C  py        

 Vector  121  Occ=0.000000D+00  E= 3.846188D-01
              MO Center=  7.5D-01,  1.3D+00,  3.7D-01, r^2= 7.3D+00
   Bfn.  Coefficient  Atom+Function         Bfn.  Coefficient  Atom+Function  
  ----- ------------  ---------------      ----- ------------  ---------------
    51      1.997516   4 C  s                37      1.774253   3 C  px        
   231     -1.389829  16 O  s                39      0.931223   3 C  pz        
    53     -0.864150   4 C  py              141      0.832056  10 C  s         
    96     -0.806151   7 C  s                 7     -0.800907   1 C  px        
    67     -0.718814   5 C  px               66     -0.689560   5 C  s         

 Vector  122  Occ=0.000000D+00  E= 3.978191D-01
              MO Center=  7.0D-01,  1.6D+00,  2.4D-01, r^2= 6.1D+00
   Bfn.  Coefficient  Atom+Function         Bfn.  Coefficient  Atom+Function  
  ----- ------------  ---------------      ----- ------------  ---------------
    38      1.884348   3 C  py               66     -1.696910   5 C  s         
    52     -1.664666   4 C  px              231     -1.440478  16 O  s         
    68     -1.190472   5 C  py               21      1.039718   2 O  s         
    37      0.902128   3 C  px               53     -0.889868   4 C  py        
    36      0.855189   3 C  s                97      0.709629   7 C  px        

 Vector  123  Occ=0.000000D+00  E= 4.638017D-01
              MO Center= -4.8D-01, -1.9D-01,  7.0D-01, r^2= 7.2D+00
   Bfn.  Coefficient  Atom+Function         Bfn.  Coefficient  Atom+Function  
  ----- ------------  ---------------      ----- ------------  ---------------
     7      0.942180   1 C  px               21     -0.770228   2 O  s         
    81      0.639625   6 C  s               262     -0.461516  18 C  px        
    36      0.459100   3 C  s                 9      0.419385   1 C  pz        
     8      0.403678   1 C  py                3     -0.400884   1 C  px        
   156     -0.399075  11 C  s               158     -0.392057  11 C  py        

 Vector  124  Occ=0.000000D+00  E= 4.911647D-01
              MO Center= -3.3D-01,  2.5D-01,  9.2D-02, r^2= 9.5D+00
   Bfn.  Coefficient  Atom+Function         Bfn.  Coefficient  Atom+Function  
  ----- ------------  ---------------      ----- ------------  ---------------
     8      0.856117   1 C  py               96     -0.579475   7 C  s         
   141     -0.581755  10 C  s                83     -0.475969   6 C  py        
    36      0.450907   3 C  s                 4     -0.404846   1 C  py        
    21     -0.404559   2 O  s                97     -0.402049   7 C  px        
   156      0.376479  11 C  s                66      0.368330   5 C  s         

 Vector  125  Occ=0.000000D+00  E= 4.969116D-01
              MO Center= -5.4D-01,  5.3D-03, -1.9D-01, r^2= 1.1D+01
   Bfn.  Coefficient  Atom+Function         Bfn.  Coefficient  Atom+Function  
  ----- ------------  ---------------      ----- ------------  ---------------
   126      0.778960   9 C  s               113      0.596755   8 C  py        
    66     -0.547926   5 C  s               111     -0.522521   8 C  s         
   171      0.518125  12 C  s               112     -0.507646   8 C  px        
    96      0.460074   7 C  s               142      0.458387  10 C  px        
   248     -0.452136  17 C  py              157     -0.437440  11 C  px        

 Vector  126  Occ=0.000000D+00  E= 5.072923D-01
              MO Center= -6.3D-01,  7.4D-01,  4.3D-02, r^2= 8.4D+00
   Bfn.  Coefficient  Atom+Function         Bfn.  Coefficient  Atom+Function  
  ----- ------------  ---------------      ----- ------------  ---------------
    38      0.925604   3 C  py               96      0.476746   7 C  s         
    52     -0.464434   4 C  px               21      0.447942   2 O  s         
   143      0.449969  10 C  py               83     -0.415875   6 C  py        
   263     -0.400375  18 C  py              231     -0.397882  16 O  s         
    66     -0.387398   5 C  s                67      0.368393   5 C  px        


 center of mass
 --------------
 x =   0.12088073 y =   0.02033032 z =   0.01838292

 moments of inertia (a.u.)
 ------------------
        4237.570276083300           0.000000000001           0.000000000001
           0.000000000001        4169.099510203804          -0.000000000001
           0.000000000001          -0.000000000001        6614.984133801856

     Multipole analysis of the density
     ---------------------------------

     L   x y z        total         alpha         beta         nuclear
     -   - - -        -----         -----         ----         -------
     0   0 0 0     -0.000000    -76.000000    -76.000000    152.000000

     1   1 0 0     -2.213683     -1.106842     -1.106842      0.000000
     1   0 1 0     -0.934971     -0.467485     -0.467485     -0.000000
     1   0 0 1     -0.253613     -0.126807     -0.126807      0.000000

     2   2 0 0    -95.212804   -969.890323   -969.890323   1844.567841
     2   1 1 0     -8.135342     12.966299     12.966299    -34.067941
     2   1 0 1     -3.292043     13.715504     13.715504    -30.723052
     2   0 2 0    -84.681387   -994.711359   -994.711359   1904.741331
     2   0 1 1     -0.673918     10.597935     10.597935    -21.869788
     2   0 0 2    -90.358839   -307.924380   -307.924380    525.489920


          -----------------------
          Electric field gradient
          -----------------------

 1 a.u. = 0.324123 10**(16) esu/cm**3  ( or statvolts/cm**2 ) = 0.97174 10**(22) v/m**2 


 ------------------------------------------------------------
   Atom      X         Y         Z
 ------------------------------------------------------------
    1 C    1.10634  -0.50805   2.07642
 ------------------------------------------------------------

 Electric field gradient in molecular frame (a.u.)
         XX             YY             ZZ             XY             XZ             YZ
 ------------------------------------------------------------------------------------------
       -0.098911      -0.266032       0.364944      -0.103308      -0.049407      -0.021490

 Principal components (a.u.) and orientation 
 of principal axis w.r.t. absolute frame                      Asymmetry parameter eta
 --------------------------------------------------------------------------------------
        0.370329      -0.317784      -0.052546                       0.716223

       -0.100949       0.437099       0.893730
       -0.017205       0.897418      -0.440846
        0.994743       0.059880       0.083074
  

 ------------------------------------------------------------
   Atom      X         Y         Z
 ------------------------------------------------------------
    2 O    3.25525   1.17381   2.31280
 ------------------------------------------------------------

 Electric field gradient in molecular frame (a.u.)
         XX             YY             ZZ             XY             XZ             YZ
 ------------------------------------------------------------------------------------------
        0.045570      -0.966959       0.921389      -1.003748      -0.042709       0.421132

 Principal components (a.u.) and orientation 
 of principal axis w.r.t. absolute frame                      Asymmetry parameter eta
 --------------------------------------------------------------------------------------
       -1.629711       1.111065       0.518646                       0.363512

        0.506974      -0.365407       0.780676
        0.851775       0.351206      -0.388759
       -0.132122       0.862051       0.489297
  

 ------------------------------------------------------------
   Atom      X         Y         Z
 ------------------------------------------------------------
    3 C    3.38767   3.52833   1.34210
 ------------------------------------------------------------

 Electric field gradient in molecular frame (a.u.)
         XX             YY             ZZ             XY             XZ             YZ
 ------------------------------------------------------------------------------------------
        0.261518      -0.075682      -0.185836       0.072117       0.250429      -0.080698

 Principal components (a.u.) and orientation 
 of principal axis w.r.t. absolute frame                      Asymmetry parameter eta
 --------------------------------------------------------------------------------------
        0.376093      -0.338613      -0.037481                       0.800685

        0.914785      -0.395457       0.082355
        0.075133       0.366897       0.927223
        0.396892       0.842022      -0.365344
  

 ------------------------------------------------------------
   Atom      X         Y         Z
 ------------------------------------------------------------
    4 C    1.16018   4.58513  -0.14032
 ------------------------------------------------------------

 Electric field gradient in molecular frame (a.u.)
         XX             YY             ZZ             XY             XZ             YZ
 ------------------------------------------------------------------------------------------
       -0.042894       0.025799       0.017095       0.008139      -0.031690       0.030059

 Principal components (a.u.) and orientation 
 of principal axis w.r.t. absolute frame                      Asymmetry parameter eta
 --------------------------------------------------------------------------------------
       -0.061189       0.054362       0.006827                       0.776864

        0.866885      -0.171147       0.468207
       -0.233340       0.690668       0.684493
        0.440525       0.702628      -0.558795
  

 ------------------------------------------------------------
   Atom      X         Y         Z
 ------------------------------------------------------------
    5 C   -1.20479   2.93172   0.08562
 ------------------------------------------------------------

 Electric field gradient in molecular frame (a.u.)
         XX             YY             ZZ             XY             XZ             YZ
 ------------------------------------------------------------------------------------------
        0.025467      -0.051726       0.026259       0.008309       0.007294      -0.020821

 Principal components (a.u.) and orientation 
 of principal axis w.r.t. absolute frame                      Asymmetry parameter eta
 --------------------------------------------------------------------------------------
       -0.058097       0.034627       0.023470                       0.192031

       -0.117234       0.528613       0.840729
        0.961764      -0.150564       0.228780
        0.247520       0.835403      -0.490750
  

 ------------------------------------------------------------
   Atom      X         Y         Z
 ------------------------------------------------------------
    6 C   -0.56663   0.11533  -0.22272
 ------------------------------------------------------------

 Electric field gradient in molecular frame (a.u.)
         XX             YY             ZZ             XY             XZ             YZ
 ------------------------------------------------------------------------------------------
        0.023044       0.210518      -0.233562       0.040821       0.208052      -0.059911

 Principal components (a.u.) and orientation 
 of principal axis w.r.t. absolute frame                      Asymmetry parameter eta
 --------------------------------------------------------------------------------------
       -0.358850       0.220180       0.138670                       0.227142

       -0.484937       0.129779       0.864866
        0.125833       0.988992      -0.077849
        0.865449      -0.071077       0.495930
  

 ------------------------------------------------------------
   Atom      X         Y         Z
 ------------------------------------------------------------
    7 C   -3.45188   3.67822  -1.56063
 ------------------------------------------------------------

 Electric field gradient in molecular frame (a.u.)
         XX             YY             ZZ             XY             XZ             YZ
 ------------------------------------------------------------------------------------------
       -0.029970       0.015586       0.014384      -0.002033      -0.020117       0.023976

 Principal components (a.u.) and orientation 
 of principal axis w.r.t. absolute frame                      Asymmetry parameter eta
 --------------------------------------------------------------------------------------
        0.042444      -0.038731      -0.003713                       0.825034

       -0.218447       0.901504       0.373593
        0.659012      -0.146070       0.737812
        0.719712       0.407375      -0.562193
  

 ------------------------------------------------------------
   Atom      X         Y         Z
 ------------------------------------------------------------
    8 C   -5.85948   2.32072  -0.65682
 ------------------------------------------------------------

 Electric field gradient in molecular frame (a.u.)
         XX             YY             ZZ             XY             XZ             YZ
 ------------------------------------------------------------------------------------------
       -0.010644      -0.026333       0.036977      -0.004070       0.014836       0.022867

 Principal components (a.u.) and orientation 
 of principal axis w.r.t. absolute frame                      Asymmetry parameter eta
 --------------------------------------------------------------------------------------
        0.047274      -0.036694      -0.010580                       0.552405

        0.219948       0.331107       0.917601
        0.278297       0.880248      -0.384336
        0.934973      -0.339899      -0.101462
  

 ------------------------------------------------------------
   Atom      X         Y         Z
 ------------------------------------------------------------
    9 C   -5.43397  -0.38305   0.39064
 ------------------------------------------------------------

 Electric field gradient in molecular frame (a.u.)
         XX             YY             ZZ             XY             XZ             YZ
 ------------------------------------------------------------------------------------------
        0.006473       0.004878      -0.011350       0.023034       0.017934       0.016040

 Principal components (a.u.) and orientation 
 of principal axis w.r.t. absolute frame                      Asymmetry parameter eta
 --------------------------------------------------------------------------------------
        0.039987      -0.022742      -0.017245                       0.137450

        0.656039      -0.407794      -0.635072
        0.624223      -0.179788       0.760278
        0.424215       0.895198      -0.136607
  

 ------------------------------------------------------------
   Atom      X         Y         Z
 ------------------------------------------------------------
   10 C   -2.96545  -1.51943  -0.67058
 ------------------------------------------------------------

 Electric field gradient in molecular frame (a.u.)
         XX             YY             ZZ             XY             XZ             YZ
 ------------------------------------------------------------------------------------------
       -0.042286      -0.007366       0.049652      -0.038088      -0.041269      -0.029281

 Principal components (a.u.) and orientation 
 of principal axis w.r.t. absolute frame                      Asymmetry parameter eta
 --------------------------------------------------------------------------------------
       -0.085620       0.068635       0.016985                       0.603243

        0.783991      -0.271054      -0.558470
        0.512601      -0.224760       0.828687
        0.350141       0.935955       0.037267
  

 ------------------------------------------------------------
   Atom      X         Y         Z
 ------------------------------------------------------------
   11 C   -2.56783  -4.31888  -0.04298
 ------------------------------------------------------------

 Electric field gradient in molecular frame (a.u.)
         XX             YY             ZZ             XY             XZ             YZ
 ------------------------------------------------------------------------------------------
       -0.011487      -0.027451       0.038938       0.009430       0.031167       0.001386

 Principal components (a.u.) and orientation 
 of principal axis w.r.t. absolute frame                      Asymmetry parameter eta
 --------------------------------------------------------------------------------------
        0.054162      -0.035010      -0.019152                       0.292785

        0.435618      -0.627632       0.645225
        0.065584       0.737037       0.672663
        0.897739       0.250707      -0.362230
  

 ------------------------------------------------------------
   Atom      X         Y         Z
 ------------------------------------------------------------
   12 C   -0.14009  -5.39277  -1.22478
 ------------------------------------------------------------

 Electric field gradient in molecular frame (a.u.)
         XX             YY             ZZ             XY             XZ             YZ
 ------------------------------------------------------------------------------------------
       -0.047760       0.008455       0.039305      -0.028702      -0.003980      -0.029687

 Principal components (a.u.) and orientation 
 of principal axis w.r.t. absolute frame                      Asymmetry parameter eta
 --------------------------------------------------------------------------------------
       -0.062286       0.058710       0.003576                       0.885170

        0.889509       0.118654      -0.441242
        0.428016      -0.554380       0.713769
        0.159924       0.823762       0.543912
  

 ------------------------------------------------------------
   Atom      X         Y         Z
 ------------------------------------------------------------
   13 C    2.27989  -3.97458  -0.42208
 ------------------------------------------------------------

 Electric field gradient in molecular frame (a.u.)
         XX             YY             ZZ             XY             XZ             YZ
 ------------------------------------------------------------------------------------------
        0.339752      -0.053774      -0.285978      -0.068654       0.116818       0.064285

 Principal components (a.u.) and orientation 
 of principal axis w.r.t. absolute frame                      Asymmetry parameter eta
 --------------------------------------------------------------------------------------
        0.368465      -0.328180      -0.040285                       0.781335

        0.977707      -0.192706       0.083391
       -0.134411      -0.269268       0.953640
        0.161318       0.943589       0.289167
  

 ------------------------------------------------------------
   Atom      X         Y         Z
 ------------------------------------------------------------
   14 O    2.00284  -3.05245   2.09394
 ------------------------------------------------------------

 Electric field gradient in molecular frame (a.u.)
         XX             YY             ZZ             XY             XZ             YZ
 ------------------------------------------------------------------------------------------
        1.466622      -0.983187      -0.483435       0.891180       0.197558      -0.683418

 Principal components (a.u.) and orientation 
 of principal axis w.r.t. absolute frame                      Asymmetry parameter eta
 --------------------------------------------------------------------------------------
        1.756777      -1.691572      -0.065205                       0.925768

        0.950066      -0.263287       0.167495
        0.311842       0.820597      -0.478931
       -0.011350       0.507248       0.861725
  

 ------------------------------------------------------------
   Atom      X         Y         Z
 ------------------------------------------------------------
   15 C    4.52120  -5.79773  -0.41642
 ------------------------------------------------------------

 Electric field gradient in molecular frame (a.u.)
         XX             YY             ZZ             XY             XZ             YZ
 ------------------------------------------------------------------------------------------
       -0.023842      -0.012663       0.036505       0.077437      -0.001095       0.016488

 Principal components (a.u.) and orientation 
 of principal axis w.r.t. absolute frame                      Asymmetry parameter eta
 --------------------------------------------------------------------------------------
       -0.096982       0.064177       0.032804                       0.323494

        0.724653       0.605638      -0.328757
       -0.683169       0.693908      -0.227533
        0.090324       0.389479       0.916595
  

 ------------------------------------------------------------
   Atom      X         Y         Z
 ------------------------------------------------------------
   16 O    5.30265   4.80629   1.67189
 ------------------------------------------------------------

 Electric field gradient in molecular frame (a.u.)
         XX             YY             ZZ             XY             XZ             YZ
 ------------------------------------------------------------------------------------------
       -0.294504       0.470065      -0.175561      -0.796969       0.563381      -0.902926

 Principal components (a.u.) and orientation 
 of principal axis w.r.t. absolute frame                      Asymmetry parameter eta
 --------------------------------------------------------------------------------------
        1.607077      -0.811767      -0.795310                       0.010240

       -0.456620      -0.076739       0.886346
        0.727136       0.541849       0.421513
       -0.512612       0.836965      -0.191619
  

 ------------------------------------------------------------
   Atom      X         Y         Z
 ------------------------------------------------------------
   17 C    2.00195   5.24592  -2.82544
 ------------------------------------------------------------

 Electric field gradient in molecular frame (a.u.)
         XX             YY             ZZ             XY             XZ             YZ
 ------------------------------------------------------------------------------------------
        0.025545       0.061744      -0.087290      -0.003016       0.033074       0.055850

 Principal components (a.u.) and orientation 
 of principal axis w.r.t. absolute frame                      Asymmetry parameter eta
 --------------------------------------------------------------------------------------
       -0.113434       0.081495       0.031939                       0.436874

       -0.227037       0.148991       0.962422
       -0.299368       0.929703      -0.214548
        0.926732       0.336828       0.166474
  

 ------------------------------------------------------------
   Atom      X         Y         Z
 ------------------------------------------------------------
   18 C   -5.66070  -0.45906   3.27546
 ------------------------------------------------------------

 Electric field gradient in molecular frame (a.u.)
         XX             YY             ZZ             XY             XZ             YZ
 ------------------------------------------------------------------------------------------
        0.004206       0.017760      -0.021966      -0.008662       0.001592      -0.012957

 Principal components (a.u.) and orientation 
 of principal axis w.r.t. absolute frame                      Asymmetry parameter eta
 --------------------------------------------------------------------------------------
       -0.025850       0.025258       0.000592                       0.954205

        0.033131      -0.384315       0.922607
        0.290683       0.886914       0.359008
        0.956246      -0.256292      -0.141098
  

 ------------------------------------------------------------
   Atom      X         Y         Z
 ------------------------------------------------------------
   19 O    2.96732  -1.97313  -2.11916
 ------------------------------------------------------------

 Electric field gradient in molecular frame (a.u.)
         XX             YY             ZZ             XY             XZ             YZ
 ------------------------------------------------------------------------------------------
       -0.882050      -0.524369       1.406419       1.688785       0.228585       1.588511

 Principal components (a.u.) and orientation 
 of principal axis w.r.t. absolute frame                      Asymmetry parameter eta
 --------------------------------------------------------------------------------------
        2.643503      -2.626369      -0.017135                       0.987036

        0.315487       0.658008       0.683735
        0.554374      -0.712591       0.429981
        0.770154       0.243392      -0.589596
  

 ------------------------------------------------------------
   Atom      X         Y         Z
 ------------------------------------------------------------
   20 O    0.82321  -0.27030  -2.54571
 ------------------------------------------------------------

 Electric field gradient in molecular frame (a.u.)
         XX             YY             ZZ             XY             XZ             YZ
 ------------------------------------------------------------------------------------------
       -0.630042       0.630399      -0.000357       2.533833       0.400936       0.370736

 Principal components (a.u.) and orientation 
 of principal axis w.r.t. absolute frame                      Asymmetry parameter eta
 --------------------------------------------------------------------------------------
        2.718139      -2.613849      -0.104290                       0.923264

        0.606629       0.789542      -0.092867
        0.770803      -0.612742      -0.174383
        0.194587      -0.034204       0.980289
  

 ------------------------------------------------------------
   Atom      X         Y         Z
 ------------------------------------------------------------
   21 H    0.04038  -0.29027   3.83558
 ------------------------------------------------------------

 Electric field gradient in molecular frame (a.u.)
         XX             YY             ZZ             XY             XZ             YZ
 ------------------------------------------------------------------------------------------
        0.022788       0.127443      -0.150231       0.024624       0.179857      -0.037446

 Principal components (a.u.) and orientation 
 of principal axis w.r.t. absolute frame                      Asymmetry parameter eta
 --------------------------------------------------------------------------------------
       -0.268374       0.136091       0.132284                       0.014186

       -0.529071       0.835065      -0.150831
        0.112485       0.245192       0.962927
        0.841089       0.492490      -0.223656
  

 ------------------------------------------------------------
   Atom      X         Y         Z
 ------------------------------------------------------------
   22 H    0.68821   6.38183   0.79213
 ------------------------------------------------------------

 Electric field gradient in molecular frame (a.u.)
         XX             YY             ZZ             XY             XZ             YZ
 ------------------------------------------------------------------------------------------
        0.113285      -0.166546       0.053261       0.081442       0.042769      -0.157482

 Principal components (a.u.) and orientation 
 of principal axis w.r.t. absolute frame                      Asymmetry parameter eta
 --------------------------------------------------------------------------------------
       -0.270719       0.135614       0.135105                       0.001882

       -0.232961       0.633589       0.737762
        0.862186      -0.216364       0.458064
        0.449850       0.742799      -0.495867
  

 ------------------------------------------------------------
   Atom      X         Y         Z
 ------------------------------------------------------------
   23 H   -1.84933   3.22606   2.04030
 ------------------------------------------------------------

 Electric field gradient in molecular frame (a.u.)
         XX             YY             ZZ             XY             XZ             YZ
 ------------------------------------------------------------------------------------------
        0.095544       0.126029      -0.221573       0.016883       0.116033      -0.048095

 Principal components (a.u.) and orientation 
 of principal axis w.r.t. absolute frame                      Asymmetry parameter eta
 --------------------------------------------------------------------------------------
       -0.266117       0.134229       0.131887                       0.008799

       -0.308397       0.803102      -0.509821
        0.128869       0.566276       0.814079
        0.942488       0.185359      -0.278133
  

 ------------------------------------------------------------
   Atom      X         Y         Z
 ------------------------------------------------------------
   24 H   -3.09102   3.19142  -3.54297
 ------------------------------------------------------------

 Electric field gradient in molecular frame (a.u.)
         XX             YY             ZZ             XY             XZ             YZ
 ------------------------------------------------------------------------------------------
        0.125530       0.117142      -0.242671       0.016931       0.068201      -0.093559

 Principal components (a.u.) and orientation 
 of principal axis w.r.t. absolute frame                      Asymmetry parameter eta
 --------------------------------------------------------------------------------------
       -0.277788       0.140042       0.137746                       0.008263

       -0.171646       0.106376       0.979399
        0.234061       0.970090      -0.064344
        0.956950      -0.218195       0.191411
  

 ------------------------------------------------------------
   Atom      X         Y         Z
 ------------------------------------------------------------
   25 H   -3.76891   5.72446  -1.49489
 ------------------------------------------------------------

 Electric field gradient in molecular frame (a.u.)
         XX             YY             ZZ             XY             XZ             YZ
 ------------------------------------------------------------------------------------------
        0.129453      -0.272167       0.142713       0.063002       0.001417      -0.014357

 Principal components (a.u.) and orientation 
 of principal axis w.r.t. absolute frame                      Asymmetry parameter eta
 --------------------------------------------------------------------------------------
       -0.282306       0.143343       0.138964                       0.015512

       -0.151273      -0.172305       0.973359
        0.987911      -0.060099       0.142896
        0.033876       0.983209       0.179314
  

 ------------------------------------------------------------
   Atom      X         Y         Z
 ------------------------------------------------------------
   26 H   -7.17203   2.22622  -2.26004
 ------------------------------------------------------------

 Electric field gradient in molecular frame (a.u.)
         XX             YY             ZZ             XY             XZ             YZ
 ------------------------------------------------------------------------------------------
       -0.027355       0.137600      -0.110245      -0.015261      -0.205762      -0.014534

 Principal components (a.u.) and orientation 
 of principal axis w.r.t. absolute frame                      Asymmetry parameter eta
 --------------------------------------------------------------------------------------
       -0.279742       0.142743       0.136999                       0.020533

        0.632906       0.670155       0.387715
        0.050049      -0.535142       0.843278
        0.772609      -0.514311      -0.372235
  

 ------------------------------------------------------------
   Atom      X         Y         Z
 ------------------------------------------------------------
   27 H   -6.80448   3.49172   0.76958
 ------------------------------------------------------------

 Electric field gradient in molecular frame (a.u.)
         XX             YY             ZZ             XY             XZ             YZ
 ------------------------------------------------------------------------------------------
        0.056256       0.004815      -0.061071       0.105867       0.133904      -0.162047

 Principal components (a.u.) and orientation 
 of principal axis w.r.t. absolute frame                      Asymmetry parameter eta
 --------------------------------------------------------------------------------------
       -0.280100       0.143783       0.136317                       0.026656

       -0.452523       0.835480       0.311763
        0.561957      -0.004283       0.827156
        0.692407       0.549504      -0.467566
  

 ------------------------------------------------------------
   Atom      X         Y         Z
 ------------------------------------------------------------
   28 H   -7.00732  -1.54240  -0.31499
 ------------------------------------------------------------

 Electric field gradient in molecular frame (a.u.)
         XX             YY             ZZ             XY             XZ             YZ
 ------------------------------------------------------------------------------------------
       -0.095002       0.008451       0.086551      -0.172441      -0.105925      -0.078903

 Principal components (a.u.) and orientation 
 of principal axis w.r.t. absolute frame                      Asymmetry parameter eta
 --------------------------------------------------------------------------------------
       -0.271969       0.136760       0.135209                       0.005704

        0.752783      -0.584403      -0.302968
        0.560187       0.810442      -0.171388
        0.345698      -0.040701       0.937463
  

 ------------------------------------------------------------
   Atom      X         Y         Z
 ------------------------------------------------------------
   29 H   -3.28735  -1.52741  -2.73195
 ------------------------------------------------------------

 Electric field gradient in molecular frame (a.u.)
         XX             YY             ZZ             XY             XZ             YZ
 ------------------------------------------------------------------------------------------
        0.122271       0.127721      -0.249992      -0.000464      -0.059142       0.002932

 Principal components (a.u.) and orientation 
 of principal axis w.r.t. absolute frame                      Asymmetry parameter eta
 --------------------------------------------------------------------------------------
       -0.259183       0.131652       0.127531                       0.015902

        0.153201       0.962336       0.224585
       -0.007305      -0.226159       0.974063
        0.988168      -0.150868      -0.027618
  

 ------------------------------------------------------------
   Atom      X         Y         Z
 ------------------------------------------------------------
   30 H   -4.18402  -5.41674  -0.73691
 ------------------------------------------------------------

 Electric field gradient in molecular frame (a.u.)
         XX             YY             ZZ             XY             XZ             YZ
 ------------------------------------------------------------------------------------------
       -0.116866       0.021862       0.095004      -0.171534      -0.111641      -0.075342

 Principal components (a.u.) and orientation 
 of principal axis w.r.t. absolute frame                      Asymmetry parameter eta
 --------------------------------------------------------------------------------------
       -0.280800       0.143274       0.137526                       0.020473

        0.780485      -0.274892      -0.561496
        0.526325      -0.195767       0.827440
        0.337379       0.941334       0.008111
  

 ------------------------------------------------------------
   Atom      X         Y         Z
 ------------------------------------------------------------
   31 H   -2.51282  -4.61387   2.00587
 ------------------------------------------------------------

 Electric field gradient in molecular frame (a.u.)
         XX             YY             ZZ             XY             XZ             YZ
 ------------------------------------------------------------------------------------------
        0.143037       0.128711      -0.271749       0.004157      -0.008524       0.058532

 Principal components (a.u.) and orientation 
 of principal axis w.r.t. absolute frame                      Asymmetry parameter eta
 --------------------------------------------------------------------------------------
       -0.280321       0.144387       0.135934                       0.030157

        0.021318       0.928814      -0.369933
       -0.141837       0.369084       0.918509
        0.989660       0.032889       0.139608
  

 ------------------------------------------------------------
   Atom      X         Y         Z
 ------------------------------------------------------------
   32 H   -0.30445  -5.41235  -3.29055
 ------------------------------------------------------------

 Electric field gradient in molecular frame (a.u.)
         XX             YY             ZZ             XY             XZ             YZ
 ------------------------------------------------------------------------------------------
        0.133684       0.143800      -0.277484      -0.000598      -0.032468      -0.005036

 Principal components (a.u.) and orientation 
 of principal axis w.r.t. absolute frame                      Asymmetry parameter eta
 --------------------------------------------------------------------------------------
       -0.280093       0.143866       0.136227                       0.027274

        0.078240      -0.027364       0.996559
        0.011953       0.999577       0.026508
        0.996863      -0.009838      -0.078534
  

 ------------------------------------------------------------
   Atom      X         Y         Z
 ------------------------------------------------------------
   33 H   -0.02775  -7.37037  -0.60941
 ------------------------------------------------------------

 Electric field gradient in molecular frame (a.u.)
         XX             YY             ZZ             XY             XZ             YZ
 ------------------------------------------------------------------------------------------
        0.131642      -0.238604       0.106961       0.024460      -0.009271       0.119429

 Principal components (a.u.) and orientation 
 of principal axis w.r.t. absolute frame                      Asymmetry parameter eta
 --------------------------------------------------------------------------------------
       -0.277528       0.144439       0.133089                       0.040895

       -0.063687      -0.138771       0.988275
        0.952616       0.286691       0.101646
       -0.297435       0.947919       0.113937
  

 ------------------------------------------------------------
   Atom      X         Y         Z
 ------------------------------------------------------------
   34 H    6.25422  -4.80981   0.14478
 ------------------------------------------------------------

 Electric field gradient in molecular frame (a.u.)
         XX             YY             ZZ             XY             XZ             YZ
 ------------------------------------------------------------------------------------------
       -0.156482       0.042415       0.114067      -0.166395      -0.096701      -0.054658

 Principal components (a.u.) and orientation 
 of principal axis w.r.t. absolute frame                      Asymmetry parameter eta
 --------------------------------------------------------------------------------------
       -0.282032       0.145220       0.136812                       0.029814

        0.837525      -0.244795      -0.488494
        0.475018      -0.115598       0.872350
        0.270016       0.962659      -0.019466
  

 ------------------------------------------------------------
   Atom      X         Y         Z
 ------------------------------------------------------------
   35 H    4.24162  -7.34267   0.93222
 ------------------------------------------------------------

 Electric field gradient in molecular frame (a.u.)
         XX             YY             ZZ             XY             XZ             YZ
 ------------------------------------------------------------------------------------------
        0.129796      -0.094878      -0.034918      -0.043844       0.042579       0.210563

 Principal components (a.u.) and orientation 
 of principal axis w.r.t. absolute frame                      Asymmetry parameter eta
 --------------------------------------------------------------------------------------
       -0.286529       0.148918       0.137611                       0.039460

        0.145029       0.312807       0.938679
        0.746565       0.587996      -0.311292
       -0.649313       0.745931      -0.148254
  

 ------------------------------------------------------------
   Atom      X         Y         Z
 ------------------------------------------------------------
   36 H    4.85063  -6.58843  -2.30070
 ------------------------------------------------------------

 Electric field gradient in molecular frame (a.u.)
         XX             YY             ZZ             XY             XZ             YZ
 ------------------------------------------------------------------------------------------
        0.131322       0.081074      -0.212396       0.029670       0.057842      -0.151108

 Principal components (a.u.) and orientation 
 of principal axis w.r.t. absolute frame                      Asymmetry parameter eta
 --------------------------------------------------------------------------------------
       -0.286355       0.148249       0.138106                       0.035420

       -0.153398       0.562076       0.812736
        0.386417       0.791098      -0.474178
        0.909478      -0.241317       0.338549
  

 ------------------------------------------------------------
   Atom      X         Y         Z
 ------------------------------------------------------------
   37 H    3.51012   6.66571  -2.77207
 ------------------------------------------------------------

 Electric field gradient in molecular frame (a.u.)
         XX             YY             ZZ             XY             XZ             YZ
 ------------------------------------------------------------------------------------------
       -0.078031      -0.059344       0.137376      -0.213418      -0.006040      -0.007454

 Principal components (a.u.) and orientation 
 of principal axis w.r.t. absolute frame                      Asymmetry parameter eta
 --------------------------------------------------------------------------------------
       -0.282526       0.145128       0.137398                       0.027362

        0.722175      -0.680215      -0.125582
        0.691339       0.715740       0.098827
        0.022660      -0.158190       0.987149
  

 ------------------------------------------------------------
   Atom      X         Y         Z
 ------------------------------------------------------------
   38 H    2.77094   3.62129  -3.84236
 ------------------------------------------------------------

 Electric field gradient in molecular frame (a.u.)
         XX             YY             ZZ             XY             XZ             YZ
 ------------------------------------------------------------------------------------------
        0.087768      -0.119940       0.032171       0.128016       0.079099      -0.164509

 Principal components (a.u.) and orientation 
 of principal axis w.r.t. absolute frame                      Asymmetry parameter eta
 --------------------------------------------------------------------------------------
       -0.285739       0.148787       0.136952                       0.041417

       -0.373671       0.911700       0.170798
        0.782580       0.408723      -0.469590
        0.497935       0.041809       0.866206
  

 ------------------------------------------------------------
   Atom      X         Y         Z
 ------------------------------------------------------------
   39 H    0.45581   6.04939  -3.93701
 ------------------------------------------------------------

 Electric field gradient in molecular frame (a.u.)
         XX             YY             ZZ             XY             XZ             YZ
 ------------------------------------------------------------------------------------------
       -0.102904       0.084690       0.018215       0.127519      -0.172427       0.092522

 Principal components (a.u.) and orientation 
 of principal axis w.r.t. absolute frame                      Asymmetry parameter eta
 --------------------------------------------------------------------------------------
       -0.291135       0.150975       0.140161                       0.037145

        0.751549       0.223942      -0.620503
       -0.386594       0.911683      -0.139211
        0.534527       0.344507       0.771749
  

 ------------------------------------------------------------
   Atom      X         Y         Z
 ------------------------------------------------------------
   40 H   -4.21029   0.66132   4.22145
 ------------------------------------------------------------

 Electric field gradient in molecular frame (a.u.)
         XX             YY             ZZ             XY             XZ             YZ
 ------------------------------------------------------------------------------------------
       -0.074977       0.019667       0.055311      -0.172788      -0.140309      -0.108896

 Principal components (a.u.) and orientation 
 of principal axis w.r.t. absolute frame                      Asymmetry parameter eta
 --------------------------------------------------------------------------------------
       -0.296473       0.151750       0.144723                       0.023701

        0.708811      -0.528472      -0.467230
        0.542647       0.831703      -0.117494
        0.450689      -0.170260       0.876294
  

 ------------------------------------------------------------
   Atom      X         Y         Z
 ------------------------------------------------------------
   41 H   -7.49993   0.28548   3.86858
 ------------------------------------------------------------

 Electric field gradient in molecular frame (a.u.)
         XX             YY             ZZ             XY             XZ             YZ
 ------------------------------------------------------------------------------------------
       -0.196036       0.089253       0.106783       0.138976       0.107316      -0.043404

 Principal components (a.u.) and orientation 
 of principal axis w.r.t. absolute frame                      Asymmetry parameter eta
 --------------------------------------------------------------------------------------
       -0.286608       0.145770       0.140839                       0.017206

        0.888728       0.387102       0.245591
       -0.361208       0.921169      -0.144834
       -0.282296       0.040009       0.958493
  

 ------------------------------------------------------------
   Atom      X         Y         Z
 ------------------------------------------------------------
   42 H   -5.54095  -2.39544   3.98851
 ------------------------------------------------------------

 Electric field gradient in molecular frame (a.u.)
         XX             YY             ZZ             XY             XZ             YZ
 ------------------------------------------------------------------------------------------
        0.145511      -0.237535       0.092024       0.025108      -0.008536       0.139343

 Principal components (a.u.) and orientation 
 of principal axis w.r.t. absolute frame                      Asymmetry parameter eta
 --------------------------------------------------------------------------------------
       -0.290167       0.147215       0.142952                       0.014690

       -0.060740       0.987471      -0.145645
        0.937333       0.106584       0.331732
       -0.343099       0.116369       0.932063
  

 Task  times  cpu:      472.2s     wall:      474.0s


                                NWChem Input Module
                                -------------------


 Summary of allocated global arrays
-----------------------------------
  No active global arrays


                         GA Statistics for process    0
                         ------------------------------

       create   destroy   get      put      acc     scatter   gather  read&inc
calls:  210      210     5.14e+05 7379     3.76e+05    0        0     5808     
number of processes/call 1.00e+00 1.15e+00 1.00e+00 0.00e+00 0.00e+00
bytes total:             5.24e+08 6.03e+07 3.12e+08 0.00e+00 0.00e+00 4.65e+04
bytes remote:            1.14e+08 2.04e+07 5.37e+07 0.00e+00 0.00e+00 0.00e+00
Max memory consumed for GA by this process: 10446976 bytes

MA_summarize_allocated_blocks: starting scan ...
MA_summarize_allocated_blocks: scan completed: 0 heap blocks, 0 stack blocks
MA usage statistics:

	allocation statistics:
					      heap	     stack
					      ----	     -----
	current number of blocks	         0	         0
	maximum number of blocks	        22	        51
	current total bytes		         0	         0
	maximum total bytes		   9712528	  22578408
	maximum total K-bytes		      9713	     22579
	maximum total M-bytes		        10	        23


                                     CITATION
                                     --------
                Please cite the following reference when publishing
                           results obtained with NWChem:

                 M. Valiev, E.J. Bylaska, N. Govind, K. Kowalski,
              T.P. Straatsma, H.J.J. van Dam, D. Wang, J. Nieplocha,
                        E. Apra, T.L. Windus, W.A. de Jong
                 "NWChem: a comprehensive and scalable open-source
                  solution for large scale molecular simulations"
                      Comput. Phys. Commun. 181, 1477 (2010)
                           doi:10.1016/j.cpc.2010.04.018

                                      AUTHORS
                                      -------
          E. Apra, E. J. Bylaska, W. A. de Jong, N. Govind, K. Kowalski,
       T. P. Straatsma, M. Valiev, H. J. J. van Dam, D. Wang, T. L. Windus,
        J. Hammond, J. Autschbach, K. Bhaskaran-Nair, J. Brabec, K. Lopata,
       S. A. Fischer, S. Krishnamoorthy, W. Ma, M. Klemm, O. Villa, Y. Chen,
    V. Anisimov, F. Aquino, S. Hirata, M. T. Hackler, T. Risthaus, M. Malagoli,
       A. Marenich, A. Otero-de-la-Roza, J. Mullin, P. Nichols, R. Peverati,
     J. Pittner, Y. Zhao, P.-D. Fan, A. Fonari, M. Williamson, R. J. Harrison,
       J. R. Rehr, M. Dupuis, D. Silverstein, D. M. A. Smith, J. Nieplocha,
        V. Tipparaju, M. Krishnan, B. E. Van Kuiken, A. Vazquez-Mayagoitia,
        L. Jensen, M. Swart, Q. Wu, T. Van Voorhis, A. A. Auer, M. Nooijen,
      L. D. Crosby, E. Brown, G. Cisneros, G. I. Fann, H. Fruchtl, J. Garza,
        K. Hirao, R. A. Kendall, J. A. Nichols, K. Tsemekhman, K. Wolinski,
     J. Anchell, D. E. Bernholdt, P. Borowski, T. Clark, D. Clerc, H. Dachsel,
   M. J. O. Deegan, K. Dyall, D. Elwood, E. Glendening, M. Gutowski, A. C. Hess,
         J. Jaffe, B. G. Johnson, J. Ju, R. Kobayashi, R. Kutteh, Z. Lin,
   R. Littlefield, X. Long, B. Meng, T. Nakajima, S. Niu, L. Pollack, M. Rosing,
   K. Glaesemann, G. Sandrone, M. Stave, H. Taylor, G. Thomas, J. H. van Lenthe,
                               A. T. Wong, Z. Zhang.

 Total times  cpu:      472.5s     wall:      474.4s
