# Supplementary material for: Reference-free NOE NMR analysis
Source: Chem Sci. 2020 Aug 31;11(36):9930–6. doi: 10.1039/d0sc02970j (PMC8162118; doi:10.1039/d0sc02970j)
Supplement: SC-011-D0SC02970J-s002 [file SC-011-D0SC02970J-s002.piz › artemisinin_structures/artemisin_SSSSSRS/artemisin_SSSSSRS_b36311.nw]

start molecule

title molecule
 

geometry units angstroms print xyz autosym
  C       -2.92030       -0.86050        4.35900
  O       -2.41860       -0.81500        5.68950
  C       -2.88970        0.25960        6.40230
  C       -3.35080        1.46450        5.54740
  C       -2.33120        1.57570        4.40160
  C       -2.39670        0.31000        3.50810
  C       -2.31970        2.82550        3.52650
  C       -1.06840        2.80040        2.63470
  C       -0.79780        1.46140        1.89660
  C       -0.98930        0.21490        2.83610
  C       -0.71240       -1.12650        2.13390
  C       -1.89810       -1.74870        1.40200
  C       -3.12580       -1.92050        2.30940
  O       -2.71770       -2.09890        3.68270
  C       -3.91510       -3.16550        1.90930
  O       -2.90670        0.24530        7.62740
  C       -3.41130        2.72420        6.41010
  C        0.60180        1.53480        1.27090
  O       -4.03430       -0.80730        2.15560
  O       -3.33750        0.47070        2.41700
  H       -4.01430       -0.80110        4.46880
  H       -4.36070        1.26600        5.17070
  H       -1.35760        1.57220        4.92070
  H       -2.28340        3.73440        4.13630
  H       -3.22610        2.89320        2.91490
  H       -0.20120        3.03110        3.26890
  H       -1.13660        3.61560        1.90370
  H       -1.51290        1.39130        1.06650
  H       -0.22120        0.28510        3.62050
  H       -0.37470       -1.84020        2.89870
  H        0.13340       -1.05590        1.44480
  H       -1.56130       -2.72940        1.04210
  H       -2.15100       -1.15660        0.51460
  H       -4.80360       -3.27340        2.54260
  H       -4.26230       -3.10100        0.87260
  H       -3.31890       -4.07560        2.03450
  H       -4.06940        2.57460        7.27320
  H       -2.42120        2.99410        6.79340
  H       -3.80760        3.57260        5.84380
  H        1.38190        1.45350        2.03490
  H        0.75640        0.74320        0.53270
  H        0.74280        2.48520        0.74410
end
BASIS "ao basis" PRINT
* library 6-31G*
END
scf
 direct
end
dft
xc b3lyp
end
property
 efieldgrad
end
task dft property
