# Supplementary material for: Reference-free NOE NMR analysis
Source: Chem Sci. 2020 Aug 31;11(36):9930–6. doi: 10.1039/d0sc02970j (PMC8162118; doi:10.1039/d0sc02970j)
Supplement: SC-011-D0SC02970J-s002 [file SC-011-D0SC02970J-s002.piz › artemisinin_structures/artemisin_SSSSSRS/artemisin_SSSSSRS_b36311.out.xyz]

42
./artemisin_SSSSSRS_b36311.out
C         -1.40025        0.23066        0.21946
O         -1.58989        1.30163        1.13655
C         -1.27398        2.52598        0.60180
C         -0.27759        2.48914       -0.58189
C          0.76387        1.41868       -0.21546
C          0.08562        0.02709       -0.12552
C          2.05044        1.31444       -1.02897
C          3.01580        0.35338       -0.31755
C          2.40086       -0.99623        0.14215
C          0.99862       -0.80795        0.82871
C          0.37197       -2.12940        1.30850
C         -0.46011       -2.88234        0.27438
C         -1.56996       -2.01222       -0.33494
O         -1.99637       -1.00480        0.60718
C         -2.79363       -2.86374       -0.66761
O         -1.74338        3.55764        1.06731
C          0.34114        3.87114       -0.78684
C          3.42212       -1.70490        1.04246
O         -1.13627       -1.43348       -1.58603
O          0.11502       -0.66812       -1.39723
H         -1.96972        0.52335       -0.67634
H         -0.82237        2.22566       -1.49567
H          1.08225        1.70516        0.80137
H          2.54352        2.28849       -1.11485
H          1.85058        0.97206       -2.05026
H          3.41584        0.87324        0.56404
H          3.87399        0.16161       -0.97352
H          2.27590       -1.62340       -0.75026
H          1.16827       -0.22759        1.74773
H         -0.27911       -1.89898        2.16368
H          1.12338       -2.80733        1.72204
H         -0.90398       -3.73944        0.79697
H          0.18715       -3.29166       -0.51018
H         -3.57563       -2.24543       -1.12400
H         -2.54616       -3.65399       -1.38435
H         -3.22499       -3.31465        0.23241
H         -0.43614        4.62686       -0.94537
H          0.92791        4.17972        0.08526
H          0.99201        3.88646       -1.66643
H          3.48926       -1.22098        2.02234
H          3.16650       -2.75728        1.19289
H          4.41910       -1.68736        0.58815
