# Supplementary material for: Reference-free NOE NMR analysis
Source: Chem Sci. 2020 Aug 31;11(36):9930–6. doi: 10.1039/d0sc02970j (PMC8162118; doi:10.1039/d0sc02970j)
Supplement: SC-011-D0SC02970J-s002 [file SC-011-D0SC02970J-s002.piz › artemisinin_structures/artemisin_SSSSSRS/artemisin_SSSSSRS_b36311.out]

 argument  1 = artemisin_SSSSRSS/artemisin_SSSSRSS_b36311.nw
  Warning: test file already existed: ./molecule.dir_check_s.5
                                         
                                         


              Northwest Computational Chemistry Package (NWChem) 6.6
              ------------------------------------------------------


                    Environmental Molecular Sciences Laboratory
                       Pacific Northwest National Laboratory
                                Richland, WA 99352

                              Copyright (c) 1994-2015
                       Pacific Northwest National Laboratory
                            Battelle Memorial Institute

             NWChem is an open-source computational chemistry package
                        distributed under the terms of the
                      Educational Community License (ECL) 2.0
             A copy of the license is included with this distribution
                              in the LICENSE.TXT file

                                  ACKNOWLEDGMENT
                                  --------------

            This software and its documentation were developed at the
            EMSL at Pacific Northwest National Laboratory, a multiprogram
            national laboratory, operated for the U.S. Department of Energy
            by Battelle under Contract Number DE-AC05-76RL01830. Support
            for this work was provided by the Department of Energy Office
            of Biological and Environmental Research, Office of Basic
            Energy Sciences, and the Office of Advanced Scientific Computing.


           Job information
           ---------------

    hostname        = nmrserver1
    program         = /home/software/NWChem/bin/nwchem
    date            = Sun Jul 23 21:38:55 2017

    compiled        = Mon_Dec_26_22:57:25_2016
    source          = /home/software/src/nwchem-6.6
    nwchem branch   = 6.6
    nwchem revision = 27746
    ga revision     = 10594
    input           = artemisin_SSSSRSS/artemisin_SSSSRSS_b36311.nw
    prefix          = molecule.
    data base       = ./molecule.db
    status          = startup
    nproc           =        6
    time left       =     -1s


           Memory information
           ------------------

    heap     =   13107198 doubles =    100.0 Mbytes
    stack    =   13107195 doubles =    100.0 Mbytes
    global   =   26214400 doubles =    200.0 Mbytes (distinct from heap & stack)
    total    =   52428793 doubles =    400.0 Mbytes
    verify   = yes
    hardfail = no 


           Directory information
           ---------------------

  0 permanent = .
  0 scratch   = .


                                NWChem Input Module
                                -------------------


                                     molecule
                                     --------

 Scaling coordinates for geometry "geometry" by  1.889725989
 (inverse scale =  0.529177249)

 C1  symmetry detected

          ------
          auto-z
          ------


                             Geometry "geometry" -> ""
                             -------------------------

 Output coordinates in angstroms (scale by  1.889725989 to convert to a.u.)

  No.       Tag          Charge          X              Y              Z
 ---- ---------------- ---------- -------------- -------------- --------------
    1 C                    6.0000    -1.40024829     0.23066032     0.21945577
    2 O                    8.0000    -1.58988992     1.30163490     1.13654513
    3 C                    6.0000    -1.27398009     2.52598324     0.60179629
    4 C                    6.0000    -0.27759400     2.48914324    -0.58188812
    5 C                    6.0000     0.76386586     1.41867796    -0.21545572
    6 C                    6.0000     0.08562195     0.02708713    -0.12551608
    7 C                    6.0000     2.05043582     1.31444321    -1.02896979
    8 C                    6.0000     3.01580199     0.35338427    -0.31754668
    9 C                    6.0000     2.40085670    -0.99623150     0.14214508
   10 C                    6.0000     0.99861980    -0.80794823     0.82871326
   11 C                    6.0000     0.37197028    -2.12939666     1.30850159
   12 C                    6.0000    -0.46011201    -2.88233958     0.27437831
   13 C                    6.0000    -1.56995943    -2.01222372    -0.33494458
   14 O                    8.0000    -1.99636626    -1.00480415     0.60718497
   15 C                    6.0000    -2.79362555    -2.86373859    -0.66760530
   16 O                    8.0000    -1.74338201     3.55764472     1.06730669
   17 C                    6.0000     0.34114417     3.87113952    -0.78683929
   18 C                    6.0000     3.42212361    -1.70490306     1.04245988
   19 O                    8.0000    -1.13626868    -1.43347580    -1.58602575
   20 O                    8.0000     0.11502101    -0.66811682    -1.39722969
   21 H                    1.0000    -1.96971993     0.52335034    -0.67634276
   22 H                    1.0000    -0.82236724     2.22565521    -1.49567110
   23 H                    1.0000     1.08224805     1.70516219     0.80136953
   24 H                    1.0000     2.54351866     2.28848942    -1.11485471
   25 H                    1.0000     1.85058423     0.97206363    -2.05026033
   26 H                    1.0000     3.41584287     0.87323558     0.56403705
   27 H                    1.0000     3.87399155     0.16160635    -0.97351558
   28 H                    1.0000     2.27589521    -1.62340380    -0.75026041
   29 H                    1.0000     1.16827164    -0.22759443     1.74773270
   30 H                    1.0000    -0.27910570    -1.89898323     2.16368445
   31 H                    1.0000     1.12338350    -2.80732646     1.72203535
   32 H                    1.0000    -0.90397725    -3.73943917     0.79696676
   33 H                    1.0000     0.18714965    -3.29165536    -0.51018049
   34 H                    1.0000    -3.57563474    -2.24543012    -1.12400402
   35 H                    1.0000    -2.54616053    -3.65398592    -1.38435157
   36 H                    1.0000    -3.22498827    -3.31464736     0.23240524
   37 H                    1.0000    -0.43613979     4.62686140    -0.94536837
   38 H                    1.0000     0.92790560     4.17971538     0.08525868
   39 H                    1.0000     0.99200868     3.88645911    -1.66642591
   40 H                    1.0000     3.48926091    -1.22097916     2.02234352
   41 H                    1.0000     3.16649900    -2.75727970     1.19289395
   42 H                    1.0000     4.41909596    -1.68736194     0.58814959

      Atomic Mass 
      ----------- 

      C                 12.000000
      O                 15.994910
      H                  1.007825


 Effective nuclear repulsion energy (a.u.)    1839.9527939708

            Nuclear Dipole moment (a.u.) 
            ----------------------------
        X                 Y               Z
 ---------------- ---------------- ----------------
     0.0000000000     0.0000000000     0.0000000000


                                Z-matrix (autoz)
                                -------- 

 Units are Angstrom for bonds and degrees for angles

      Type          Name      I     J     K     L     M      Value
      ----------- --------  ----- ----- ----- ----- ----- ----------
    1 Stretch                  1     2                       1.42267
    2 Stretch                  1     6                       1.53891
    3 Stretch                  1    14                       1.42550
    4 Stretch                  1    21                       1.10110
    5 Stretch                  2     3                       1.37287
    6 Stretch                  3     4                       1.54766
    7 Stretch                  3    16                       1.22530
    8 Stretch                  4     5                       1.53779
    9 Stretch                  4    17                       1.52799
   10 Stretch                  4    22                       1.09599
   11 Stretch                  5     6                       1.55069
   12 Stretch                  5     7                       1.52576
   13 Stretch                  5    23                       1.10335
   14 Stretch                  6    10                       1.56250
   15 Stretch                  6    20                       1.44963
   16 Stretch                  7     8                       1.53678
   17 Stretch                  7    24                       1.09511
   18 Stretch                  7    25                       1.09554
   19 Stretch                  8     9                       1.55272
   20 Stretch                  8    26                       1.09885
   21 Stretch                  8    27                       1.09707
   22 Stretch                  9    10                       1.57261
   23 Stretch                  9    18                       1.53485
   24 Stretch                  9    28                       1.09788
   25 Stretch                 10    11                       1.53919
   26 Stretch                 10    29                       1.10009
   27 Stretch                 11    12                       1.52601
   28 Stretch                 11    30                       1.09924
   29 Stretch                 11    31                       1.09326
   30 Stretch                 12    13                       1.53627
   31 Stretch                 12    32                       1.09760
   32 Stretch                 12    33                       1.09637
   33 Stretch                 13    14                       1.44372
   34 Stretch                 13    15                       1.52745
   35 Stretch                 13    19                       1.44507
   36 Stretch                 15    34                       1.09642
   37 Stretch                 15    35                       1.09520
   38 Stretch                 15    36                       1.09518
   39 Stretch                 17    37                       1.09564
   40 Stretch                 17    38                       1.09547
   41 Stretch                 17    39                       1.09432
   42 Stretch                 18    40                       1.09493
   43 Stretch                 18    41                       1.09338
   44 Stretch                 18    42                       1.09575
   45 Stretch                 19    20                       1.47890
   46 Bend                     1     2     3               112.92882
   47 Bend                     1     6     5               108.45724
   48 Bend                     1     6    10               119.86606
   49 Bend                     1     6    20               106.24077
   50 Bend                     1    14    13               107.68371
   51 Bend                     2     1     6               111.88772
   52 Bend                     2     1    14               114.92015
   53 Bend                     2     1    21               104.79662
   54 Bend                     2     3     4               115.13938
   55 Bend                     2     3    16               120.98029
   56 Bend                     3     4     5               105.68419
   57 Bend                     3     4    17               109.98387
   58 Bend                     3     4    22               108.86772
   59 Bend                     4     3    16               123.86541
   60 Bend                     4     5     6               110.01661
   61 Bend                     4     5     7               119.44448
   62 Bend                     4     5    23               103.54923
   63 Bend                     4    17    37               110.85376
   64 Bend                     4    17    38               111.40026
   65 Bend                     4    17    39               111.18101
   66 Bend                     5     4    17               112.78758
   67 Bend                     5     4    22               111.58913
   68 Bend                     5     6    10               105.03699
   69 Bend                     5     6    20               111.75378
   70 Bend                     5     7     8               109.00151
   71 Bend                     5     7    24               111.14465
   72 Bend                     5     7    25               111.38159
   73 Bend                     6     1    14               110.49280
   74 Bend                     6     1    21               110.61895
   75 Bend                     6     5     7               109.78146
   76 Bend                     6     5    23               107.80453
   77 Bend                     6    10     9               108.56489
   78 Bend                     6    10    11               114.28610
   79 Bend                     6    10    29               108.56404
   80 Bend                     6    20    19               110.06104
   81 Bend                     7     5    23               105.41394
   82 Bend                     7     8     9               115.58433
   83 Bend                     7     8    26               107.71213
   84 Bend                     7     8    27               108.89984
   85 Bend                     8     7    24               108.04123
   86 Bend                     8     7    25               110.53070
   87 Bend                     8     9    10               112.22991
   88 Bend                     8     9    18               108.14747
   89 Bend                     8     9    28               107.51551
   90 Bend                     9     8    26               108.53399
   91 Bend                     9     8    27               109.56552
   92 Bend                     9    10    11               113.34836
   93 Bend                     9    10    29               106.88036
   94 Bend                     9    18    40               111.20360
   95 Bend                     9    18    41               111.68783
   96 Bend                     9    18    42               110.78179
   97 Bend                    10     6    20               105.52200
   98 Bend                    10     9    18               113.10955
   99 Bend                    10     9    28               108.77031
  100 Bend                    10    11    12               115.74476
  101 Bend                    10    11    30               107.67930
  102 Bend                    10    11    31               111.74390
  103 Bend                    11    10    29               104.79136
  104 Bend                    11    12    13               112.53447
  105 Bend                    11    12    32               106.44817
  106 Bend                    11    12    33               110.31833
  107 Bend                    12    11    30               107.91901
  108 Bend                    12    11    31               108.97410
  109 Bend                    12    13    14               110.47285
  110 Bend                    12    13    15               110.44981
  111 Bend                    12    13    19               110.69544
  112 Bend                    13    12    32               109.81414
  113 Bend                    13    12    33               110.74000
  114 Bend                    13    15    34               110.34457
  115 Bend                    13    15    35               111.33158
  116 Bend                    13    15    36               111.47455
  117 Bend                    13    19    20               110.52828
  118 Bend                    14     1    21               103.61423
  119 Bend                    14    13    15               107.12835
  120 Bend                    14    13    19               111.97134
  121 Bend                    15    13    19               105.97061
  122 Bend                    17     4    22               107.87160
  123 Bend                    18     9    28               106.78444
  124 Bend                    24     7    25               106.67840
  125 Bend                    26     8    27               106.11830
  126 Bend                    30    11    31               104.05175
  127 Bend                    32    12    33               106.73336
  128 Bend                    34    15    35               107.19644
  129 Bend                    34    15    36               107.05797
  130 Bend                    35    15    36               109.25278
  131 Bend                    37    17    38               107.51083
  132 Bend                    37    17    39               107.21716
  133 Bend                    38    17    39               108.50365
  134 Bend                    40    18    41               108.45752
  135 Bend                    40    18    42               107.94991
  136 Bend                    41    18    42               106.56915
  137 Torsion                  1     2     3     4         -23.89915
  138 Torsion                  1     2     3    16         157.45323
  139 Torsion                  1     6     5     4         -26.01814
  140 Torsion                  1     6     5     7        -159.41242
  141 Torsion                  1     6     5    23          86.24624
  142 Torsion                  1     6    10     9         173.08633
  143 Torsion                  1     6    10    11          45.48145
  144 Torsion                  1     6    10    29         -71.06985
  145 Torsion                  1     6    20    19         -25.23332
  146 Torsion                  1    14    13    12         102.31700
  147 Torsion                  1    14    13    15        -137.33111
  148 Torsion                  1    14    13    19         -21.55875
  149 Torsion                  2     1     6     5         -37.54369
  150 Torsion                  2     1     6    10          82.92453
  151 Torsion                  2     1     6    20        -157.82078
  152 Torsion                  2     1    14    13        -172.85522
  153 Torsion                  2     3     4     5         -39.49068
  154 Torsion                  2     3     4    17        -161.50822
  155 Torsion                  2     3     4    22          80.49864
  156 Torsion                  3     2     1     6          66.79344
  157 Torsion                  3     2     1    14        -166.14475
  158 Torsion                  3     2     1    21         -53.11698
  159 Torsion                  3     4     5     6          63.96017
  160 Torsion                  3     4     5     7        -167.77759
  161 Torsion                  3     4     5    23         -51.03465
  162 Torsion                  3     4    17    37         -56.54486
  163 Torsion                  3     4    17    38          63.13224
  164 Torsion                  3     4    17    39        -175.70831
  165 Torsion                  4     5     6    10        -155.30886
  166 Torsion                  4     5     6    20          90.76613
  167 Torsion                  4     5     7     8         170.05414
  168 Torsion                  4     5     7    24          51.08233
  169 Torsion                  4     5     7    25         -67.72655
  170 Torsion                  5     4     3    16         139.11295
  171 Torsion                  5     4    17    37        -174.24086
  172 Torsion                  5     4    17    38         -54.56376
  173 Torsion                  5     4    17    39          66.59569
  174 Torsion                  5     6     1    14        -166.95738
  175 Torsion                  5     6     1    21          78.89398
  176 Torsion                  5     6    10     9         -64.75330
  177 Torsion                  5     6    10    11         167.64183
  178 Torsion                  5     6    10    29          51.09052
  179 Torsion                  5     6    20    19        -143.35064
  180 Torsion                  5     7     8     9          47.78287
  181 Torsion                  5     7     8    26         -73.74209
  182 Torsion                  5     7     8    27         171.58803
  183 Torsion                  6     1    14    13         -45.08646
  184 Torsion                  6     5     4    17        -175.84207
  185 Torsion                  6     5     4    22         -54.22636
  186 Torsion                  6     5     7     8         -61.57591
  187 Torsion                  6     5     7    24         179.45229
  188 Torsion                  6     5     7    25          60.64340
  189 Torsion                  6    10     9     8          52.48646
  190 Torsion                  6    10     9    18         175.18608
  191 Torsion                  6    10     9    28         -66.34861
  192 Torsion                  6    10    11    12          37.94877
  193 Torsion                  6    10    11    30         -82.86287
  194 Torsion                  6    10    11    31         163.46638
  195 Torsion                  6    20    19    13         -37.93563
  196 Torsion                  7     5     4    17         -47.57983
  197 Torsion                  7     5     4    22          74.03588
  198 Torsion                  7     5     6    10          71.29686
  199 Torsion                  7     5     6    20         -42.62815
  200 Torsion                  7     8     9    10         -44.42530
  201 Torsion                  7     8     9    18        -169.88707
  202 Torsion                  7     8     9    28          75.14540
  203 Torsion                  8     7     5    23          54.28767
  204 Torsion                  8     9    10    11        -179.37638
  205 Torsion                  8     9    10    29         -64.44196
  206 Torsion                  8     9    18    40          73.19444
  207 Torsion                  8     9    18    41        -165.49012
  208 Torsion                  8     9    18    42         -46.85811
  209 Torsion                  9     8     7    24         168.67359
  210 Torsion                  9     8     7    25         -74.94846
  211 Torsion                  9    10     6    20          53.46925
  212 Torsion                  9    10    11    12         -87.16649
  213 Torsion                  9    10    11    30         152.02187
  214 Torsion                  9    10    11    31          38.35112
  215 Torsion                 10     6     1    14         -46.48916
  216 Torsion                 10     6     1    21        -160.63780
  217 Torsion                 10     6     5    23         -43.04448
  218 Torsion                 10     6    20    19         103.02512
  219 Torsion                 10     9     8    26          76.65731
  220 Torsion                 10     9     8    27        -167.88131
  221 Torsion                 10     9    18    40         -51.74650
  222 Torsion                 10     9    18    41          69.56894
  223 Torsion                 10     9    18    42        -171.79905
  224 Torsion                 10    11    12    13         -54.57535
  225 Torsion                 10    11    12    32        -174.91638
  226 Torsion                 10    11    12    33          69.65169
  227 Torsion                 11    10     6    20         -74.13563
  228 Torsion                 11    10     9    18         -56.67676
  229 Torsion                 11    10     9    28          61.78855
  230 Torsion                 11    12    13    14         -28.62874
  231 Torsion                 11    12    13    15        -146.97046
  232 Torsion                 11    12    13    19          95.97912
  233 Torsion                 12    11    10    29         156.65973
  234 Torsion                 12    13    15    34        -178.67088
  235 Torsion                 12    13    15    35         -59.76891
  236 Torsion                 12    13    15    36          62.50883
  237 Torsion                 12    13    19    20         -55.77897
  238 Torsion                 13    12    11    30          66.10692
  239 Torsion                 13    12    11    31         178.50349
  240 Torsion                 13    14     1    21          73.42447
  241 Torsion                 14     1     6    20          72.76554
  242 Torsion                 14    13    12    32          89.75274
  243 Torsion                 14    13    12    33        -152.62265
  244 Torsion                 14    13    15    34          60.96256
  245 Torsion                 14    13    15    35         179.86453
  246 Torsion                 14    13    15    36         -57.85773
  247 Torsion                 14    13    19    20          67.97197
  248 Torsion                 15    13    12    32         -28.58898
  249 Torsion                 15    13    12    33          89.03562
  250 Torsion                 15    13    19    20        -175.55412
  251 Torsion                 16     3     4    17          17.09542
  252 Torsion                 16     3     4    22        -100.89773
  253 Torsion                 17     4     5    23          69.16311
  254 Torsion                 18     9     8    26         -48.80445
  255 Torsion                 18     9     8    27          66.65693
  256 Torsion                 18     9    10    29          58.25766
  257 Torsion                 19    13    12    32        -145.63940
  258 Torsion                 19    13    12    33         -28.01479
  259 Torsion                 19    13    15    34         -58.73511
  260 Torsion                 19    13    15    35          60.16685
  261 Torsion                 19    13    15    36        -177.55541
  262 Torsion                 20     6     1    21         -41.38310
  263 Torsion                 20     6     5    23        -156.96949
  264 Torsion                 20     6    10    29         169.31307
  265 Torsion                 22     4     5    23        -169.22118
  266 Torsion                 22     4    17    37          62.06262
  267 Torsion                 22     4    17    38        -178.26029
  268 Torsion                 22     4    17    39         -57.10084
  269 Torsion                 23     5     7    24         -64.68414
  270 Torsion                 23     5     7    25         176.50698
  271 Torsion                 24     7     8    26          47.14862
  272 Torsion                 24     7     8    27         -67.52126
  273 Torsion                 25     7     8    26         163.52658
  274 Torsion                 25     7     8    27          48.85670
  275 Torsion                 26     8     9    28        -163.77199
  276 Torsion                 27     8     9    28         -48.31061
  277 Torsion                 28     9    10    29         176.72297
  278 Torsion                 28     9    18    40        -171.35875
  279 Torsion                 28     9    18    41         -50.04330
  280 Torsion                 28     9    18    42          68.58871
  281 Torsion                 29    10    11    30          35.84809
  282 Torsion                 29    10    11    31         -77.82266
  283 Torsion                 30    11    12    32         -54.23411
  284 Torsion                 30    11    12    33        -169.66604
  285 Torsion                 31    11    12    32          58.16246
  286 Torsion                 31    11    12    33         -57.26947


            XYZ format geometry
            -------------------
    42
 geometry
 C                    -1.40024829     0.23066032     0.21945577
 O                    -1.58988992     1.30163490     1.13654513
 C                    -1.27398009     2.52598324     0.60179629
 C                    -0.27759400     2.48914324    -0.58188812
 C                     0.76386586     1.41867796    -0.21545572
 C                     0.08562195     0.02708713    -0.12551608
 C                     2.05043582     1.31444321    -1.02896979
 C                     3.01580199     0.35338427    -0.31754668
 C                     2.40085670    -0.99623150     0.14214508
 C                     0.99861980    -0.80794823     0.82871326
 C                     0.37197028    -2.12939666     1.30850159
 C                    -0.46011201    -2.88233958     0.27437831
 C                    -1.56995943    -2.01222372    -0.33494458
 O                    -1.99636626    -1.00480415     0.60718497
 C                    -2.79362555    -2.86373859    -0.66760530
 O                    -1.74338201     3.55764472     1.06730669
 C                     0.34114417     3.87113952    -0.78683929
 C                     3.42212361    -1.70490306     1.04245988
 O                    -1.13626868    -1.43347580    -1.58602575
 O                     0.11502101    -0.66811682    -1.39722969
 H                    -1.96971993     0.52335034    -0.67634276
 H                    -0.82236724     2.22565521    -1.49567110
 H                     1.08224805     1.70516219     0.80136953
 H                     2.54351866     2.28848942    -1.11485471
 H                     1.85058423     0.97206363    -2.05026033
 H                     3.41584287     0.87323558     0.56403705
 H                     3.87399155     0.16160635    -0.97351558
 H                     2.27589521    -1.62340380    -0.75026041
 H                     1.16827164    -0.22759443     1.74773270
 H                    -0.27910570    -1.89898323     2.16368445
 H                     1.12338350    -2.80732646     1.72203535
 H                    -0.90397725    -3.73943917     0.79696676
 H                     0.18714965    -3.29165536    -0.51018049
 H                    -3.57563474    -2.24543012    -1.12400402
 H                    -2.54616053    -3.65398592    -1.38435157
 H                    -3.22498827    -3.31464736     0.23240524
 H                    -0.43613979     4.62686140    -0.94536837
 H                     0.92790560     4.17971538     0.08525868
 H                     0.99200868     3.88645911    -1.66642591
 H                     3.48926091    -1.22097916     2.02234352
 H                     3.16649900    -2.75727970     1.19289395
 H                     4.41909596    -1.68736194     0.58814959

 ==============================================================================
                                internuclear distances
 ------------------------------------------------------------------------------
       center one      |      center two      | atomic units |  angstroms
 ------------------------------------------------------------------------------
    2 O                |   1 C                |     2.68847  |     1.42267
    3 C                |   2 O                |     2.59436  |     1.37287
    4 C                |   3 C                |     2.92465  |     1.54766
    5 C                |   4 C                |     2.90601  |     1.53779
    6 C                |   1 C                |     2.90813  |     1.53891
    6 C                |   5 C                |     2.93037  |     1.55069
    7 C                |   5 C                |     2.88326  |     1.52576
    8 C                |   7 C                |     2.90409  |     1.53678
    9 C                |   8 C                |     2.93421  |     1.55272
   10 C                |   6 C                |     2.95269  |     1.56250
   10 C                |   9 C                |     2.97180  |     1.57261
   11 C                |  10 C                |     2.90865  |     1.53919
   12 C                |  11 C                |     2.88373  |     1.52601
   13 C                |  12 C                |     2.90314  |     1.53627
   14 O                |   1 C                |     2.69381  |     1.42550
   14 O                |  13 C                |     2.72823  |     1.44372
   15 C                |  13 C                |     2.88646  |     1.52745
   16 O                |   3 C                |     2.31548  |     1.22530
   17 C                |   4 C                |     2.88748  |     1.52799
   18 C                |   9 C                |     2.90045  |     1.53485
   19 O                |  13 C                |     2.73080  |     1.44507
   20 O                |   6 C                |     2.73940  |     1.44963
   21 H                |   1 C                |     2.08078  |     1.10110
   22 H                |   4 C                |     2.07113  |     1.09599
   23 H                |   5 C                |     2.08502  |     1.10335
   24 H                |   7 C                |     2.06946  |     1.09511
   25 H                |   7 C                |     2.07026  |     1.09554
   26 H                |   8 C                |     2.07652  |     1.09885
   27 H                |   8 C                |     2.07316  |     1.09707
   28 H                |   9 C                |     2.07470  |     1.09788
   29 H                |  10 C                |     2.07886  |     1.10009
   30 H                |  11 C                |     2.07726  |     1.09924
   31 H                |  11 C                |     2.06596  |     1.09326
   32 H                |  12 C                |     2.07417  |     1.09760
   33 H                |  12 C                |     2.07183  |     1.09637
   34 H                |  15 C                |     2.07194  |     1.09642
   35 H                |  15 C                |     2.06962  |     1.09520
   36 H                |  15 C                |     2.06958  |     1.09518
   37 H                |  17 C                |     2.07045  |     1.09564
   38 H                |  17 C                |     2.07015  |     1.09547
   39 H                |  17 C                |     2.06796  |     1.09432
   40 H                |  18 C                |     2.06911  |     1.09493
   41 H                |  18 C                |     2.06618  |     1.09338
   42 H                |  18 C                |     2.07066  |     1.09575
 ------------------------------------------------------------------------------
                         number of included internuclear distances:         44
 ==============================================================================


 ==============================================================================
                                 internuclear angles
 ------------------------------------------------------------------------------
        center 1       |       center 2       |       center 3       |  degrees
 ------------------------------------------------------------------------------
    2 O                |   1 C                |   6 C                |   111.89
    2 O                |   1 C                |  14 O                |   114.92
    2 O                |   1 C                |  21 H                |   104.80
    6 C                |   1 C                |  14 O                |   110.49
    6 C                |   1 C                |  21 H                |   110.62
   14 O                |   1 C                |  21 H                |   103.61
    1 C                |   2 O                |   3 C                |   112.93
    2 O                |   3 C                |   4 C                |   115.14
    2 O                |   3 C                |  16 O                |   120.98
    4 C                |   3 C                |  16 O                |   123.87
    3 C                |   4 C                |   5 C                |   105.68
    3 C                |   4 C                |  17 C                |   109.98
    3 C                |   4 C                |  22 H                |   108.87
    5 C                |   4 C                |  17 C                |   112.79
    5 C                |   4 C                |  22 H                |   111.59
   17 C                |   4 C                |  22 H                |   107.87
    4 C                |   5 C                |   6 C                |   110.02
    4 C                |   5 C                |   7 C                |   119.44
    4 C                |   5 C                |  23 H                |   103.55
    6 C                |   5 C                |   7 C                |   109.78
    6 C                |   5 C                |  23 H                |   107.80
    7 C                |   5 C                |  23 H                |   105.41
    1 C                |   6 C                |   5 C                |   108.46
    1 C                |   6 C                |  10 C                |   119.87
    1 C                |   6 C                |  20 O                |   106.24
    5 C                |   6 C                |  10 C                |   105.04
    5 C                |   6 C                |  20 O                |   111.75
   10 C                |   6 C                |  20 O                |   105.52
    5 C                |   7 C                |   8 C                |   109.00
    5 C                |   7 C                |  24 H                |   111.14
    5 C                |   7 C                |  25 H                |   111.38
    8 C                |   7 C                |  24 H                |   108.04
    8 C                |   7 C                |  25 H                |   110.53
   24 H                |   7 C                |  25 H                |   106.68
    7 C                |   8 C                |   9 C                |   115.58
    7 C                |   8 C                |  26 H                |   107.71
    7 C                |   8 C                |  27 H                |   108.90
    9 C                |   8 C                |  26 H                |   108.53
    9 C                |   8 C                |  27 H                |   109.57
   26 H                |   8 C                |  27 H                |   106.12
    8 C                |   9 C                |  10 C                |   112.23
    8 C                |   9 C                |  18 C                |   108.15
    8 C                |   9 C                |  28 H                |   107.52
   10 C                |   9 C                |  18 C                |   113.11
   10 C                |   9 C                |  28 H                |   108.77
   18 C                |   9 C                |  28 H                |   106.78
    6 C                |  10 C                |   9 C                |   108.56
    6 C                |  10 C                |  11 C                |   114.29
    6 C                |  10 C                |  29 H                |   108.56
    9 C                |  10 C                |  11 C                |   113.35
    9 C                |  10 C                |  29 H                |   106.88
   11 C                |  10 C                |  29 H                |   104.79
   10 C                |  11 C                |  12 C                |   115.74
   10 C                |  11 C                |  30 H                |   107.68
   10 C                |  11 C                |  31 H                |   111.74
   12 C                |  11 C                |  30 H                |   107.92
   12 C                |  11 C                |  31 H                |   108.97
   30 H                |  11 C                |  31 H                |   104.05
   11 C                |  12 C                |  13 C                |   112.53
   11 C                |  12 C                |  32 H                |   106.45
   11 C                |  12 C                |  33 H                |   110.32
   13 C                |  12 C                |  32 H                |   109.81
   13 C                |  12 C                |  33 H                |   110.74
   32 H                |  12 C                |  33 H                |   106.73
   12 C                |  13 C                |  14 O                |   110.47
   12 C                |  13 C                |  15 C                |   110.45
   12 C                |  13 C                |  19 O                |   110.70
   14 O                |  13 C                |  15 C                |   107.13
   14 O                |  13 C                |  19 O                |   111.97
   15 C                |  13 C                |  19 O                |   105.97
    1 C                |  14 O                |  13 C                |   107.68
   13 C                |  15 C                |  34 H                |   110.34
   13 C                |  15 C                |  35 H                |   111.33
   13 C                |  15 C                |  36 H                |   111.47
   34 H                |  15 C                |  35 H                |   107.20
   34 H                |  15 C                |  36 H                |   107.06
   35 H                |  15 C                |  36 H                |   109.25
    4 C                |  17 C                |  37 H                |   110.85
    4 C                |  17 C                |  38 H                |   111.40
    4 C                |  17 C                |  39 H                |   111.18
   37 H                |  17 C                |  38 H                |   107.51
   37 H                |  17 C                |  39 H                |   107.22
   38 H                |  17 C                |  39 H                |   108.50
    9 C                |  18 C                |  40 H                |   111.20
    9 C                |  18 C                |  41 H                |   111.69
    9 C                |  18 C                |  42 H                |   110.78
   40 H                |  18 C                |  41 H                |   108.46
   40 H                |  18 C                |  42 H                |   107.95
   41 H                |  18 C                |  42 H                |   106.57
 ------------------------------------------------------------------------------
                            number of included internuclear angles:         89
 ==============================================================================


 Summary of "ao basis" -> "" (cartesian)
 ------------------------------------------------------------------------------
       Tag                 Description            Shells   Functions and Types
 ---------------- ------------------------------  ------  ---------------------
 *                           6-31G*                   on all atoms 


                              NWChem Property Module
                              ----------------------


                                     molecule

  itol2e modified to match energy
  convergence criterion.

                                 NWChem DFT Module
                                 -----------------


                                     molecule


                      Basis "ao basis" -> "ao basis" (cartesian)
                      -----
  C (Carbon)
  ----------
            Exponent  Coefficients 
       -------------- ---------------------------------------------------------
  1 S  3.04752490E+03  0.001835
  1 S  4.57369510E+02  0.014037
  1 S  1.03948690E+02  0.068843
  1 S  2.92101550E+01  0.232184
  1 S  9.28666300E+00  0.467941
  1 S  3.16392700E+00  0.362312

  2 S  7.86827240E+00 -0.119332
  2 S  1.88128850E+00 -0.160854
  2 S  5.44249300E-01  1.143456

  3 P  7.86827240E+00  0.068999
  3 P  1.88128850E+00  0.316424
  3 P  5.44249300E-01  0.744308

  4 S  1.68714400E-01  1.000000

  5 P  1.68714400E-01  1.000000

  6 D  8.00000000E-01  1.000000

  O (Oxygen)
  ----------
            Exponent  Coefficients 
       -------------- ---------------------------------------------------------
  1 S  5.48467170E+03  0.001831
  1 S  8.25234950E+02  0.013950
  1 S  1.88046960E+02  0.068445
  1 S  5.29645000E+01  0.232714
  1 S  1.68975700E+01  0.470193
  1 S  5.79963530E+00  0.358521

  2 S  1.55396160E+01 -0.110778
  2 S  3.59993360E+00 -0.148026
  2 S  1.01376180E+00  1.130767

  3 P  1.55396160E+01  0.070874
  3 P  3.59993360E+00  0.339753
  3 P  1.01376180E+00  0.727159

  4 S  2.70005800E-01  1.000000

  5 P  2.70005800E-01  1.000000

  6 D  8.00000000E-01  1.000000

  H (Hydrogen)
  ------------
            Exponent  Coefficients 
       -------------- ---------------------------------------------------------
  1 S  1.87311370E+01  0.033495
  1 S  2.82539370E+00  0.234727
  1 S  6.40121700E-01  0.813757

  2 S  1.61277800E-01  1.000000


 Summary of "ao basis" -> "ao basis" (cartesian)
 ------------------------------------------------------------------------------
       Tag                 Description            Shells   Functions and Types
 ---------------- ------------------------------  ------  ---------------------
 C                           6-31G*                  6       15   3s2p1d
 O                           6-31G*                  6       15   3s2p1d
 H                           6-31G*                  2        2   2s


 Summary of "ao basis" -> "ao basis" (cartesian)
 ------------------------------------------------------------------------------
       Tag                 Description            Shells   Functions and Types
 ---------------- ------------------------------  ------  ---------------------
 C                           6-31G*                  6       15   3s2p1d
 O                           6-31G*                  6       15   3s2p1d
 H                           6-31G*                  2        2   2s


  Caching 1-el integrals 
  itol2e modified to match energy
  convergence criterion.

            General Information
            -------------------
          SCF calculation type: DFT
          Wavefunction type:  closed shell.
          No. of atoms     :    42
          No. of electrons :   152
           Alpha electrons :    76
            Beta electrons :    76
          Charge           :     0
          Spin multiplicity:     1
          Use of symmetry is: off; symmetry adaption is: off
          Maximum number of iterations:  30
          AO basis - number of functions:   344
                     number of shells:   164
          Convergence on energy requested: 1.00D-07
          Convergence on density requested: 1.00D-05
          Convergence on gradient requested: 5.00D-04

              XC Information
              --------------
                         B3LYP Method XC Potential
                     Hartree-Fock (Exact) Exchange  0.200          
                        Slater Exchange Functional  0.800 local    
                    Becke 1988 Exchange Functional  0.720 non-local
              Lee-Yang-Parr Correlation Functional  0.810          
                  VWN I RPA Correlation Functional  0.190 local    

             Grid Information
             ----------------
          Grid used for XC integration:  fine      
          Radial quadrature: Mura-Knowles        
          Angular quadrature: Lebedev. 
          Tag              B.-S. Rad. Rad. Pts. Rad. Cut. Ang. Pts.
          ---              ---------- --------- --------- ---------
          C                   0.70       70          15.0       590
          O                   0.60       70          14.0       590
          H                   0.35       60          14.0       590
          Grid pruning is: on 
          Number of quadrature shells:  2720
          Spatial weights used:  Erf1

          Convergence Information
          -----------------------
          Convergence aids based upon iterative change in 
          total energy or number of iterations. 
          Levelshifting, if invoked, occurs when the 
          HOMO/LUMO gap drops below (HL_TOL): 1.00D-02
          DIIS, if invoked, will attempt to extrapolate 
          using up to (NFOCK): 10 stored Fock matrices.

                    Damping( 0%)  Levelshifting(0.5)       DIIS
                  --------------- ------------------- ---------------
          dE  on:    start            ASAP                start   
          dE off:    2 iters         30 iters            30 iters 


      Screening Tolerance Information
      -------------------------------
          Density screening/tol_rho: 1.00D-11
          AO Gaussian exp screening on grid/accAOfunc:  16
          CD Gaussian exp screening on grid/accCDfunc:  20
          XC Gaussian exp screening on grid/accXCfunc:  20
          Schwarz screening/accCoul: 1.00D-08


      Superposition of Atomic Density Guess
      -------------------------------------

 Sum of atomic energies:        -949.63668925

      Non-variational initial energy
      ------------------------------

 Total energy =    -962.289417
 1-e energy   =   -4954.093775
 2-e energy   =    2151.851564
 HOMO         =      -0.259424
 LUMO         =      -0.013855

   Time after variat. SCF:      6.9
   Time prior to 1st pass:      6.9

 Grid_pts file          = ./molecule.gridpts.0
 Record size in doubles =  12289        No. of grid_pts per rec  =   3070
 Max. records in memory =     97        Max. recs in file   =     21248

 Grid integrated density:     151.999948959963
 Requested integration accuracy:   0.10E-06

           Memory utilization after 1st SCF pass: 
           Heap Space remaining (MW):       11.89            11893134
          Stack Space remaining (MW):       13.10            13103364

   convergence    iter        energy       DeltaE   RMS-Dens  Diis-err    time
 ---------------- ----- ----------------- --------- --------- ---------  ------
 d= 0,ls=0.0,diis     1   -960.4441305494 -2.80D+03  9.12D-03  3.98D+00    49.1
 Grid integrated density:     151.999960126319
 Requested integration accuracy:   0.10E-06
 d= 0,ls=0.0,diis     2   -959.8675006654  5.77D-01  6.97D-03  9.96D+00    86.7
 Grid integrated density:     151.999958418141
 Requested integration accuracy:   0.10E-06
 d= 0,ls=0.0,diis     3   -960.7789013823 -9.11D-01  2.12D-03  7.99D-01   124.4
 Grid integrated density:     151.999958428884
 Requested integration accuracy:   0.10E-06
 d= 0,ls=0.0,diis     4   -960.8338855803 -5.50D-02  9.81D-04  2.38D-01   162.2
 Grid integrated density:     151.999958353746
 Requested integration accuracy:   0.10E-06
 d= 0,ls=0.0,diis     5   -960.8551733160 -2.13D-02  2.47D-04  1.14D-02   199.9
 Grid integrated density:     151.999955838863
 Requested integration accuracy:   0.10E-06
  Resetting Diis
 d= 0,ls=0.0,diis     6   -960.8561409865 -9.68D-04  8.71D-05  8.43D-04   242.4
 Grid integrated density:     151.999955845849
 Requested integration accuracy:   0.10E-06
 d= 0,ls=0.0,diis     7   -960.8562273413 -8.64D-05  4.82D-05  7.89D-05   284.8
 Grid integrated density:     151.999955823717
 Requested integration accuracy:   0.10E-06
 d= 0,ls=0.0,diis     8   -960.8562120720  1.53D-05  2.94D-05  2.36D-04   327.3
 Grid integrated density:     151.999955836931
 Requested integration accuracy:   0.10E-06
 d= 0,ls=0.0,diis     9   -960.8562354109 -2.33D-05  4.93D-06  5.62D-06   369.7
 Grid integrated density:     151.999955836180
 Requested integration accuracy:   0.10E-06
 d= 0,ls=0.0,diis    10   -960.8562359353 -5.24D-07  1.23D-06  2.94D-07   412.2
 Grid integrated density:     151.999955836287
 Requested integration accuracy:   0.10E-06
 d= 0,ls=0.0,diis    11   -960.8562359619 -2.65D-08  3.63D-07  2.18D-08   454.7


         Total DFT energy =     -960.856235961872
      One electron energy =    -4966.550798530237
           Coulomb energy =     2298.349941217400
    Exchange-Corr. energy =     -132.608172619806
 Nuclear repulsion energy =     1839.952793970771

 Numeric. integr. density =      151.999955836287

     Total iterative time =    447.8s


                       DFT Final Molecular Orbital Analysis
                       ------------------------------------

 Vector   20  Occ=2.000000D+00  E=-1.017953D+01
              MO Center=  3.4D+00, -1.7D+00,  1.0D+00, r^2= 2.8D-02
   Bfn.  Coefficient  Atom+Function         Bfn.  Coefficient  Atom+Function  
  ----- ------------  ---------------      ----- ------------  ---------------
   256      0.992920  18 C  s         

 Vector   21  Occ=2.000000D+00  E=-1.138722D+00
              MO Center= -8.6D-01, -8.3D-01, -8.3D-01, r^2= 2.2D+00
   Bfn.  Coefficient  Atom+Function         Bfn.  Coefficient  Atom+Function  
  ----- ------------  ---------------      ----- ------------  ---------------
   272      0.279197  19 O  s               276      0.276024  19 O  s         
   287      0.262024  20 O  s               291      0.239533  20 O  s         
   201      0.175415  14 O  s         

 Vector   22  Occ=2.000000D+00  E=-1.110368D+00
              MO Center= -1.4D+00,  1.2D+00,  5.8D-01, r^2= 2.7D+00
   Bfn.  Coefficient  Atom+Function         Bfn.  Coefficient  Atom+Function  
  ----- ------------  ---------------      ----- ------------  ---------------
    21      0.383224   2 O  s                17      0.355210   2 O  s         
    32      0.178918   3 C  s                16     -0.164988   2 O  s         

 Vector   23  Occ=2.000000D+00  E=-1.053057D+00
              MO Center= -1.6D+00, -2.8D-01,  2.6D-01, r^2= 3.7D+00
   Bfn.  Coefficient  Atom+Function         Bfn.  Coefficient  Atom+Function  
  ----- ------------  ---------------      ----- ------------  ---------------
   201      0.412405  14 O  s               197      0.360712  14 O  s         
   291     -0.171616  20 O  s               196     -0.168627  14 O  s         
   231     -0.163379  16 O  s               287     -0.161297  20 O  s         
   227     -0.156867  16 O  s         

 Vector   24  Occ=2.000000D+00  E=-1.018203D+00
              MO Center= -1.6D+00,  2.4D+00,  8.2D-01, r^2= 3.0D+00
   Bfn.  Coefficient  Atom+Function         Bfn.  Coefficient  Atom+Function  
  ----- ------------  ---------------      ----- ------------  ---------------
   231      0.378017  16 O  s               227      0.362634  16 O  s         
    21     -0.239738   2 O  s                17     -0.209934   2 O  s         
    34      0.202327   3 C  py              226     -0.168886  16 O  s         

 Vector   25  Occ=2.000000D+00  E=-9.476711D-01
              MO Center= -5.7D-01, -8.7D-01, -9.4D-01, r^2= 2.4D+00
   Bfn.  Coefficient  Atom+Function         Bfn.  Coefficient  Atom+Function  
  ----- ------------  ---------------      ----- ------------  ---------------
   276      0.359809  19 O  s               291     -0.318087  20 O  s         
   272      0.305053  19 O  s               287     -0.259042  20 O  s         
    77     -0.164097   6 C  s         

 Vector   26  Occ=2.000000D+00  E=-8.518161D-01
              MO Center=  8.1D-01,  3.8D-01, -1.7D-01, r^2= 5.2D+00
   Bfn.  Coefficient  Atom+Function         Bfn.  Coefficient  Atom+Function  
  ----- ------------  ---------------      ----- ------------  ---------------
    62      0.188049   5 C  s               291     -0.171388  20 O  s         

 Vector   27  Occ=2.000000D+00  E=-8.191527D-01
              MO Center=  4.8D-01,  1.4D-01,  1.5D-01, r^2= 7.3D+00
   Bfn.  Coefficient  Atom+Function         Bfn.  Coefficient  Atom+Function  
  ----- ------------  ---------------      ----- ------------  ---------------
    47      0.188055   4 C  s                51      0.158962   4 C  s         
   152     -0.150252  11 C  s         

 Vector   28  Occ=2.000000D+00  E=-7.952031D-01
              MO Center=  5.8D-01, -1.0D+00,  1.0D-02, r^2= 8.1D+00
   Bfn.  Coefficient  Atom+Function         Bfn.  Coefficient  Atom+Function  
  ----- ------------  ---------------      ----- ------------  ---------------
   167      0.181151  12 C  s               107     -0.160152   8 C  s         

 Vector   29  Occ=2.000000D+00  E=-7.678091D-01
              MO Center= -3.6D-01, -7.4D-01, -9.2D-02, r^2= 7.1D+00
   Bfn.  Coefficient  Atom+Function         Bfn.  Coefficient  Atom+Function  
  ----- ------------  ---------------      ----- ------------  ---------------
   291      0.180809  20 O  s               212      0.166636  15 C  s         
     2     -0.159109   1 C  s         

 Vector   30  Occ=2.000000D+00  E=-7.563215D-01
              MO Center=  6.8D-01,  8.5D-01, -1.5D-01, r^2= 8.3D+00
   Bfn.  Coefficient  Atom+Function         Bfn.  Coefficient  Atom+Function  
  ----- ------------  ---------------      ----- ------------  ---------------
   242      0.172609  17 C  s                47      0.156145   4 C  s         
   246      0.150241  17 C  s         

 Vector   31  Occ=2.000000D+00  E=-7.342303D-01
              MO Center=  2.6D-03, -1.3D+00, -1.3D-01, r^2= 9.1D+00
   Bfn.  Coefficient  Atom+Function         Bfn.  Coefficient  Atom+Function  
  ----- ------------  ---------------      ----- ------------  ---------------
   212      0.204665  15 C  s               216      0.186392  15 C  s         
    92     -0.160392   7 C  s         

 Vector   32  Occ=2.000000D+00  E=-7.001060D-01
              MO Center= -4.9D-01,  1.3D-01,  3.0D-01, r^2= 7.3D+00
   Bfn.  Coefficient  Atom+Function         Bfn.  Coefficient  Atom+Function  
  ----- ------------  ---------------      ----- ------------  ---------------
     2      0.230162   1 C  s                19     -0.220384   2 O  py        
     6      0.201611   1 C  s         

 Vector   33  Occ=2.000000D+00  E=-6.882454D-01
              MO Center=  7.9D-01,  1.6D-01,  1.1D-01, r^2= 1.2D+01
   Bfn.  Coefficient  Atom+Function         Bfn.  Coefficient  Atom+Function  
  ----- ------------  ---------------      ----- ------------  ---------------
   242      0.195700  17 C  s               257     -0.189168  18 C  s         
   246      0.184662  17 C  s               261     -0.181148  18 C  s         
   137      0.151016  10 C  s         

 Vector   34  Occ=2.000000D+00  E=-6.592082D-01
              MO Center=  5.2D-01, -7.7D-01,  2.9D-02, r^2= 9.1D+00
   Bfn.  Coefficient  Atom+Function         Bfn.  Coefficient  Atom+Function  
  ----- ------------  ---------------      ----- ------------  ---------------
   107      0.145826   8 C  s               111      0.145364   8 C  s         
   152     -0.131826  11 C  s               212     -0.131913  15 C  s         

 Vector   35  Occ=2.000000D+00  E=-6.515241D-01
              MO Center=  1.5D-01,  9.0D-01, -1.8D-01, r^2= 1.1D+01
   Bfn.  Coefficient  Atom+Function         Bfn.  Coefficient  Atom+Function  
  ----- ------------  ---------------      ----- ------------  ---------------
   242      0.177626  17 C  s               246      0.173273  17 C  s         

 Vector   36  Occ=2.000000D+00  E=-6.172625D-01
              MO Center=  4.5D-01, -3.3D-01,  1.1D-01, r^2= 7.5D+00
   Bfn.  Coefficient  Atom+Function         Bfn.  Coefficient  Atom+Function  
  ----- ------------  ---------------      ----- ------------  ---------------
    19      0.172472   2 O  py        

 Vector   37  Occ=2.000000D+00  E=-5.913689D-01
              MO Center=  7.6D-01,  4.5D-01, -3.1D-01, r^2= 7.4D+00
   Bfn.  Coefficient  Atom+Function         Bfn.  Coefficient  Atom+Function  
  ----- ------------  ---------------      ----- ------------  ---------------
    92      0.141856   7 C  s               111     -0.139913   8 C  s         
   107     -0.136758   8 C  s                96      0.135650   7 C  s         

 Vector   38  Occ=2.000000D+00  E=-5.739963D-01
              MO Center= -8.4D-01, -1.5D-01,  3.1D-01, r^2= 7.9D+00
   Bfn.  Coefficient  Atom+Function         Bfn.  Coefficient  Atom+Function  
  ----- ------------  ---------------      ----- ------------  ---------------
    19      0.282270   2 O  py              199      0.206550  14 O  py        
     4     -0.167345   1 C  py        

 Vector   39  Occ=2.000000D+00  E=-5.718431D-01
              MO Center=  4.8D-01, -6.7D-01,  1.9D-01, r^2= 7.2D+00
   Bfn.  Coefficient  Atom+Function         Bfn.  Coefficient  Atom+Function  
  ----- ------------  ---------------      ----- ------------  ---------------
   156     -0.142791  11 C  s                80      0.141011   6 C  pz        
   152     -0.137514  11 C  s               273      0.133990  19 O  px        
   137      0.133226  10 C  s         

 Vector   40  Occ=2.000000D+00  E=-5.516209D-01
              MO Center= -6.5D-01, -4.9D-01, -2.6D-01, r^2= 5.7D+00
   Bfn.  Coefficient  Atom+Function         Bfn.  Coefficient  Atom+Function  
  ----- ------------  ---------------      ----- ------------  ---------------
   199      0.217426  14 O  py              185     -0.189636  13 C  pz        
   274     -0.165680  19 O  py                5      0.162407   1 C  pz        
   288      0.155042  20 O  px        

 Vector   41  Occ=2.000000D+00  E=-5.350355D-01
              MO Center=  1.4D-01, -1.4D-01,  7.5D-02, r^2= 6.8D+00
   Bfn.  Coefficient  Atom+Function         Bfn.  Coefficient  Atom+Function  
  ----- ------------  ---------------      ----- ------------  ---------------
     3      0.219783   1 C  px        

 Vector   42  Occ=2.000000D+00  E=-5.258546D-01
              MO Center= -1.3D-01,  3.2D-01, -3.4D-01, r^2= 6.7D+00
   Bfn.  Coefficient  Atom+Function         Bfn.  Coefficient  Atom+Function  
  ----- ------------  ---------------      ----- ------------  ---------------
   276      0.209380  19 O  s                64     -0.183404   5 C  py        
   275     -0.171707  19 O  pz        

 Vector   43  Occ=2.000000D+00  E=-5.180025D-01
              MO Center= -3.8D-01,  1.7D+00, -1.4D-01, r^2= 6.0D+00
   Bfn.  Coefficient  Atom+Function         Bfn.  Coefficient  Atom+Function  
  ----- ------------  ---------------      ----- ------------  ---------------
    50      0.229050   4 C  pz        

 Vector   44  Occ=2.000000D+00  E=-4.831601D-01
              MO Center= -4.2D-01, -9.1D-01, -3.0D-02, r^2= 7.2D+00
   Bfn.  Coefficient  Atom+Function         Bfn.  Coefficient  Atom+Function  
  ----- ------------  ---------------      ----- ------------  ---------------
   184      0.183153  13 C  py              213     -0.173454  15 C  px        
   140     -0.162276  10 C  pz        

 Vector   45  Occ=2.000000D+00  E=-4.806294D-01
              MO Center= -1.4D-01, -6.9D-01,  1.6D-01, r^2= 8.3D+00
   Bfn.  Coefficient  Atom+Function         Bfn.  Coefficient  Atom+Function  
  ----- ------------  ---------------      ----- ------------  ---------------
   169      0.179299  12 C  py        

 Vector   46  Occ=2.000000D+00  E=-4.713943D-01
              MO Center=  4.9D-01, -2.0D-02,  1.2D-01, r^2= 9.7D+00
   Bfn.  Coefficient  Atom+Function         Bfn.  Coefficient  Atom+Function  
  ----- ------------  ---------------      ----- ------------  ---------------
   231      0.167456  16 O  s         

 Vector   47  Occ=2.000000D+00  E=-4.574227D-01
              MO Center=  3.1D-01, -3.1D-01,  5.4D-02, r^2= 1.0D+01
   Bfn.  Coefficient  Atom+Function         Bfn.  Coefficient  Atom+Function  
  ----- ------------  ---------------      ----- ------------  ---------------
    79      0.115418   6 C  py              138      0.115688  10 C  px        
   141     -0.111814  10 C  s               153      0.111936  11 C  px        
    18      0.110602   2 O  px               48     -0.108725   4 C  px        
   170     -0.108783  12 C  pz              183      0.107140  13 C  px        
   244      0.106601  17 C  py              125      0.104126   9 C  pz        

 Vector   48  Occ=2.000000D+00  E=-4.473108D-01
              MO Center=  4.6D-01,  1.5D-01, -3.5D-01, r^2= 8.6D+00
   Bfn.  Coefficient  Atom+Function         Bfn.  Coefficient  Atom+Function  
  ----- ------------  ---------------      ----- ------------  ---------------
    94      0.192999   7 C  py              200      0.185226  14 O  pz        
   201      0.150592  14 O  s         

 Vector   49  Occ=2.000000D+00  E=-4.461966D-01
              MO Center=  8.8D-02,  3.0D-01,  4.1D-01, r^2= 1.2D+01
   Bfn.  Coefficient  Atom+Function         Bfn.  Coefficient  Atom+Function  
  ----- ------------  ---------------      ----- ------------  ---------------
   229      0.211632  16 O  py              231      0.207094  16 O  s         
   259      0.158698  18 C  py               34     -0.151035   3 C  py        

 Vector   50  Occ=2.000000D+00  E=-4.400987D-01
              MO Center= -4.0D-01,  1.1D+00,  4.8D-01, r^2= 1.1D+01
   Bfn.  Coefficient  Atom+Function         Bfn.  Coefficient  Atom+Function  
  ----- ------------  ---------------      ----- ------------  ---------------
   229      0.268702  16 O  py              231      0.235355  16 O  s         
    34     -0.186354   3 C  py        

 Vector   51  Occ=2.000000D+00  E=-4.345019D-01
              MO Center= -1.9D-01, -6.3D-01, -2.5D-01, r^2= 1.1D+01
   Bfn.  Coefficient  Atom+Function         Bfn.  Coefficient  Atom+Function  
  ----- ------------  ---------------      ----- ------------  ---------------
   291      0.189609  20 O  s               214      0.174032  15 C  py        

 Vector   52  Occ=2.000000D+00  E=-4.242250D-01
              MO Center=  2.3D-01, -4.7D-01, -6.0D-02, r^2= 8.7D+00
   Bfn.  Coefficient  Atom+Function         Bfn.  Coefficient  Atom+Function  
  ----- ------------  ---------------      ----- ------------  ---------------
   275      0.245624  19 O  pz              279      0.156703  19 O  pz        

 Vector   53  Occ=2.000000D+00  E=-4.191035D-01
              MO Center=  2.1D-02, -4.5D-01, -1.8D-01, r^2= 1.1D+01
   Bfn.  Coefficient  Atom+Function         Bfn.  Coefficient  Atom+Function  
  ----- ------------  ---------------      ----- ------------  ---------------
   289      0.218222  20 O  py              215     -0.162770  15 C  pz        

 Vector   54  Occ=2.000000D+00  E=-4.118966D-01
              MO Center=  2.7D-02, -9.3D-01,  9.7D-03, r^2= 1.2D+01
   Bfn.  Coefficient  Atom+Function         Bfn.  Coefficient  Atom+Function  
  ----- ------------  ---------------      ----- ------------  ---------------
   215      0.192362  15 C  pz              198     -0.159437  14 O  px        

 Vector   55  Occ=2.000000D+00  E=-4.060525D-01
              MO Center= -1.1D+00, -1.0D+00, -3.2D-01, r^2= 1.2D+01
   Bfn.  Coefficient  Atom+Function         Bfn.  Coefficient  Atom+Function  
  ----- ------------  ---------------      ----- ------------  ---------------
   215      0.226962  15 C  pz              213     -0.183962  15 C  px        
   331      0.157942  36 H  s               329     -0.151801  35 H  s         

 Vector   56  Occ=2.000000D+00  E=-3.998332D-01
              MO Center=  6.9D-01,  4.1D-01,  1.5D-01, r^2= 1.1D+01
   Bfn.  Coefficient  Atom+Function         Bfn.  Coefficient  Atom+Function  
  ----- ------------  ---------------      ----- ------------  ---------------
    18      0.197555   2 O  px        

 Vector   57  Occ=2.000000D+00  E=-3.978035D-01
              MO Center= -8.3D-01,  1.8D-01, -1.9D-01, r^2= 1.3D+01
   Bfn.  Coefficient  Atom+Function         Bfn.  Coefficient  Atom+Function  
  ----- ------------  ---------------      ----- ------------  ---------------
   214      0.205701  15 C  py              228     -0.170475  16 O  px        
   245      0.168699  17 C  pz              329     -0.157095  35 H  s         

 Vector   58  Occ=2.000000D+00  E=-3.958020D-01
              MO Center= -1.3D+00, -1.3D+00, -7.1D-02, r^2= 8.2D+00
   Bfn.  Coefficient  Atom+Function         Bfn.  Coefficient  Atom+Function  
  ----- ------------  ---------------      ----- ------------  ---------------
   198      0.198600  14 O  px              214     -0.198155  15 C  py        
   200     -0.182136  14 O  pz              288      0.153480  20 O  px        
   215      0.150936  15 C  pz        

 Vector   59  Occ=2.000000D+00  E=-3.913600D-01
              MO Center=  1.1D+00,  7.3D-01, -2.0D-02, r^2= 9.9D+00
   Bfn.  Coefficient  Atom+Function         Bfn.  Coefficient  Atom+Function  
  ----- ------------  ---------------      ----- ------------  ---------------
   245      0.205759  17 C  pz              110      0.159203   8 C  pz        
   260     -0.158174  18 C  pz        

 Vector   60  Occ=2.000000D+00  E=-3.874243D-01
              MO Center= -8.1D-02,  3.4D-01, -2.9D-01, r^2= 1.0D+01
   Bfn.  Coefficient  Atom+Function         Bfn.  Coefficient  Atom+Function  
  ----- ------------  ---------------      ----- ------------  ---------------
    49      0.204629   4 C  py              274     -0.179927  19 O  py        
   243     -0.173778  17 C  px              288      0.162491  20 O  px        
   244     -0.153450  17 C  py        

 Vector   61  Occ=2.000000D+00  E=-3.780662D-01
              MO Center=  1.0D+00,  7.3D-01, -1.4D-01, r^2= 9.8D+00
   Bfn.  Coefficient  Atom+Function         Bfn.  Coefficient  Atom+Function  
  ----- ------------  ---------------      ----- ------------  ---------------
    93      0.206621   7 C  px              243      0.179732  17 C  px        
   108     -0.176546   8 C  px               20      0.161027   2 O  pz        

 Vector   62  Occ=2.000000D+00  E=-3.716168D-01
              MO Center=  3.8D-01,  5.6D-01, -1.2D-01, r^2= 1.1D+01
   Bfn.  Coefficient  Atom+Function         Bfn.  Coefficient  Atom+Function  
  ----- ------------  ---------------      ----- ------------  ---------------
   244      0.205191  17 C  py              169     -0.174913  12 C  py        
    49     -0.167294   4 C  py        

 Vector   63  Occ=2.000000D+00  E=-3.626378D-01
              MO Center=  9.8D-01, -4.9D-01,  4.1D-01, r^2= 1.1D+01
   Bfn.  Coefficient  Atom+Function         Bfn.  Coefficient  Atom+Function  
  ----- ------------  ---------------      ----- ------------  ---------------
   258      0.217044  18 C  px              138      0.165228  10 C  px        
   343      0.158998  42 H  s               344      0.155266  42 H  s         

 Vector   64  Occ=2.000000D+00  E=-3.576774D-01
              MO Center= -2.7D-01, -7.5D-01, -1.0D-01, r^2= 9.6D+00
   Bfn.  Coefficient  Atom+Function         Bfn.  Coefficient  Atom+Function  
  ----- ------------  ---------------      ----- ------------  ---------------
   275      0.211444  19 O  pz              155     -0.175153  11 C  pz        
   198     -0.161238  14 O  px        

 Vector   65  Occ=2.000000D+00  E=-3.536277D-01
              MO Center=  9.0D-01,  1.0D+00, -1.7D-01, r^2= 8.7D+00
   Bfn.  Coefficient  Atom+Function         Bfn.  Coefficient  Atom+Function  
  ----- ------------  ---------------      ----- ------------  ---------------
    63      0.172618   5 C  px               18      0.163021   2 O  px        
   110     -0.160117   8 C  pz        

 Vector   66  Occ=2.000000D+00  E=-3.513686D-01
              MO Center=  6.0D-01,  4.5D-01, -3.2D-01, r^2= 7.8D+00
   Bfn.  Coefficient  Atom+Function         Bfn.  Coefficient  Atom+Function  
  ----- ------------  ---------------      ----- ------------  ---------------
    79      0.183511   6 C  py              275      0.180715  19 O  pz        
   290     -0.171730  20 O  pz        

 Vector   67  Occ=2.000000D+00  E=-3.446529D-01
              MO Center=  1.0D+00, -2.8D-01,  1.1D-02, r^2= 9.7D+00
   Bfn.  Coefficient  Atom+Function         Bfn.  Coefficient  Atom+Function  
  ----- ------------  ---------------      ----- ------------  ---------------
    94      0.187257   7 C  py              139      0.167528  10 C  py        
   109     -0.164680   8 C  py              124      0.154015   9 C  py        
   259     -0.152283  18 C  py        

 Vector   68  Occ=2.000000D+00  E=-3.343408D-01
              MO Center=  2.0D-01,  6.6D-02,  1.8D-01, r^2= 8.8D+00
   Bfn.  Coefficient  Atom+Function         Bfn.  Coefficient  Atom+Function  
  ----- ------------  ---------------      ----- ------------  ---------------
    20      0.178189   2 O  pz              170      0.168649  12 C  pz        
   230     -0.168281  16 O  pz              155     -0.162782  11 C  pz        
   274     -0.158679  19 O  py        

 Vector   69  Occ=2.000000D+00  E=-3.307360D-01
              MO Center=  1.0D+00,  2.3D-01, -1.0D-01, r^2= 8.3D+00
   Bfn.  Coefficient  Atom+Function         Bfn.  Coefficient  Atom+Function  
  ----- ------------  ---------------      ----- ------------  ---------------
   200     -0.168469  14 O  pz              110     -0.167066   8 C  pz        
    93      0.160639   7 C  px              312     -0.157546  26 H  s         
    95      0.153693   7 C  pz              108     -0.151723   8 C  px        

 Vector   70  Occ=2.000000D+00  E=-3.177961D-01
              MO Center= -3.4D-01,  3.8D-01,  7.1D-01, r^2= 8.4D+00
   Bfn.  Coefficient  Atom+Function         Bfn.  Coefficient  Atom+Function  
  ----- ------------  ---------------      ----- ------------  ---------------
    18      0.322953   2 O  px               22      0.237469   2 O  px        
   228     -0.193088  16 O  px              230     -0.187985  16 O  pz        
   138      0.169746  10 C  px              200     -0.157799  14 O  pz        

 Vector   71  Occ=2.000000D+00  E=-3.131486D-01
              MO Center=  1.2D+00, -9.0D-01,  1.5D-01, r^2= 5.7D+00
   Bfn.  Coefficient  Atom+Function         Bfn.  Coefficient  Atom+Function  
  ----- ------------  ---------------      ----- ------------  ---------------
   318     -0.205182  29 H  s               124      0.197204   9 C  py        
   290     -0.196242  20 O  pz              316     -0.187833  28 H  s         
   109     -0.174849   8 C  py              315     -0.166237  28 H  s         
   317     -0.165750  29 H  s               140     -0.160772  10 C  pz        

 Vector   72  Occ=2.000000D+00  E=-3.072159D-01
              MO Center=  5.9D-02, -5.3D-01,  4.0D-01, r^2= 8.3D+00
   Bfn.  Coefficient  Atom+Function         Bfn.  Coefficient  Atom+Function  
  ----- ------------  ---------------      ----- ------------  ---------------
    18      0.193201   2 O  px              200     -0.189342  14 O  pz        
   138     -0.180410  10 C  px              198     -0.175297  14 O  px        
   123      0.166584   9 C  px              168     -0.156597  12 C  px        

 Vector   73  Occ=2.000000D+00  E=-2.972493D-01
              MO Center=  1.4D-01, -1.3D-01, -3.3D-02, r^2= 7.7D+00
   Bfn.  Coefficient  Atom+Function         Bfn.  Coefficient  Atom+Function  
  ----- ------------  ---------------      ----- ------------  ---------------
   274      0.211015  19 O  py              200      0.178126  14 O  pz        
   273     -0.173465  19 O  px              139      0.160729  10 C  py        

 Vector   74  Occ=2.000000D+00  E=-2.726401D-01
              MO Center= -1.0D+00,  1.6D+00,  4.0D-01, r^2= 7.0D+00
   Bfn.  Coefficient  Atom+Function         Bfn.  Coefficient  Atom+Function  
  ----- ------------  ---------------      ----- ------------  ---------------
   228      0.279285  16 O  px              230     -0.275045  16 O  pz        
   229      0.199474  16 O  py              232      0.191148  16 O  px        
   198     -0.185805  14 O  px              234     -0.184907  16 O  pz        
   289      0.152372  20 O  py        

 Vector   75  Occ=2.000000D+00  E=-2.694064D-01
              MO Center= -8.9D-01,  8.8D-01,  1.7D-01, r^2= 7.5D+00
   Bfn.  Coefficient  Atom+Function         Bfn.  Coefficient  Atom+Function  
  ----- ------------  ---------------      ----- ------------  ---------------
   230      0.278813  16 O  pz              198     -0.251103  14 O  px        
   289      0.193542  20 O  py              234      0.192306  16 O  pz        
   202     -0.187123  14 O  px               51      0.176773   4 C  s         
   200     -0.167669  14 O  pz              228     -0.163061  16 O  px        
   229     -0.151812  16 O  py        

 Vector   76  Occ=2.000000D+00  E=-2.546204D-01
              MO Center= -7.0D-01, -7.1D-01, -5.6D-01, r^2= 4.2D+00
   Bfn.  Coefficient  Atom+Function         Bfn.  Coefficient  Atom+Function  
  ----- ------------  ---------------      ----- ------------  ---------------
   289     -0.280668  20 O  py              274      0.268277  19 O  py        
   198     -0.239705  14 O  px              273     -0.228812  19 O  px        
   288      0.222329  20 O  px              293     -0.201933  20 O  py        
   171      0.200534  12 C  s               278      0.188851  19 O  py        
   202     -0.182941  14 O  px              292      0.164344  20 O  px        

 Vector   77  Occ=0.000000D+00  E=-1.642537D-02
              MO Center= -5.5D-01, -8.4D-01, -1.1D+00, r^2= 3.5D+00
   Bfn.  Coefficient  Atom+Function         Bfn.  Coefficient  Atom+Function  
  ----- ------------  ---------------      ----- ------------  ---------------
   291     -0.514690  20 O  s               276      0.474145  19 O  s         
   288      0.404921  20 O  px              292      0.389436  20 O  px        
   273      0.384651  19 O  px              277      0.360982  19 O  px        
    66     -0.307164   5 C  s               332     -0.277706  36 H  s         
     6      0.267817   1 C  s               216      0.251266  15 C  s         

 Vector   78  Occ=0.000000D+00  E=-5.919305D-03
              MO Center= -1.2D+00,  2.5D+00,  5.2D-01, r^2= 2.9D+00
   Bfn.  Coefficient  Atom+Function         Bfn.  Coefficient  Atom+Function  
  ----- ------------  ---------------      ----- ------------  ---------------
    33      0.414204   3 C  px               37      0.352924   3 C  px        
    35      0.334929   3 C  pz              304      0.314620  22 H  s         
   232     -0.306907  16 O  px              228     -0.302066  16 O  px        
    39      0.285175   3 C  pz              230     -0.243961  16 O  pz        
   246     -0.244604  17 C  s                66     -0.240978   5 C  s         

 Vector   79  Occ=0.000000D+00  E= 6.685518D-02
              MO Center= -4.5D-01,  1.0D-01,  7.7D-03, r^2= 7.2D+00
   Bfn.  Coefficient  Atom+Function         Bfn.  Coefficient  Atom+Function  
  ----- ------------  ---------------      ----- ------------  ---------------
   302      0.700420  21 H  s                 9      0.572495   1 C  pz        
   111      0.496156   8 C  s                21     -0.488199   2 O  s         
    51     -0.473140   4 C  s                36      0.436524   3 C  s         
   304      0.415160  22 H  s               201     -0.363469  14 O  s         
   306     -0.359494  23 H  s                96      0.351546   7 C  s         

 Vector   80  Occ=0.000000D+00  E= 7.055954D-02
              MO Center=  5.7D-01, -9.4D-01,  6.8D-01, r^2= 1.1D+01
   Bfn.  Coefficient  Atom+Function         Bfn.  Coefficient  Atom+Function  
  ----- ------------  ---------------      ----- ------------  ---------------
   261      0.712955  18 C  s               156      0.703385  11 C  s         
   318     -0.594094  29 H  s               171      0.566022  12 C  s         
   306     -0.544582  23 H  s               324     -0.542953  32 H  s         
   141      0.480947  10 C  s               322     -0.465418  31 H  s         
   320     -0.428950  30 H  s               216      0.410145  15 C  s         

 Vector   81  Occ=0.000000D+00  E= 8.389499D-02
              MO Center=  1.0D+00,  4.5D-02, -5.6D-02, r^2= 1.2D+01
   Bfn.  Coefficient  Atom+Function         Bfn.  Coefficient  Atom+Function  
  ----- ------------  ---------------      ----- ------------  ---------------
   246      0.693297  17 C  s               261     -0.685124  18 C  s         
   306     -0.686167  23 H  s               326      0.614425  33 H  s         
   171     -0.606620  12 C  s                51      0.551512   4 C  s         
   316      0.547341  28 H  s               342      0.511446  41 H  s         
    66      0.493910   5 C  s               126     -0.478629   9 C  s         

 Vector   82  Occ=0.000000D+00  E= 9.701168D-02
              MO Center=  1.7D+00,  3.7D-01, -3.9D-01, r^2= 1.1D+01
   Bfn.  Coefficient  Atom+Function         Bfn.  Coefficient  Atom+Function  
  ----- ------------  ---------------      ----- ------------  ---------------
    96      1.044300   7 C  s               111      0.810745   8 C  s         
   314     -0.795521  27 H  s               246      0.719282  17 C  s         
   156     -0.621021  11 C  s               308     -0.593181  24 H  s         
   310     -0.581753  25 H  s               318      0.523431  29 H  s         
   316     -0.513199  28 H  s               320      0.505691  30 H  s         

 Vector   83  Occ=0.000000D+00  E= 1.008630D-01
              MO Center= -6.0D-01, -6.2D-01, -1.5D-01, r^2= 1.2D+01
   Bfn.  Coefficient  Atom+Function         Bfn.  Coefficient  Atom+Function  
  ----- ------------  ---------------      ----- ------------  ---------------
   304      0.815782  22 H  s               324      0.786672  32 H  s         
     6     -0.656818   1 C  s                51     -0.572341   4 C  s         
   171     -0.570223  12 C  s               332      0.537077  36 H  s         
   302      0.479987  21 H  s               111      0.477108   8 C  s         
   141      0.452590  10 C  s               312     -0.454529  26 H  s         

 Vector   84  Occ=0.000000D+00  E= 1.090607D-01
              MO Center= -9.4D-02, -1.2D+00, -1.8D-01, r^2= 1.5D+01
   Bfn.  Coefficient  Atom+Function         Bfn.  Coefficient  Atom+Function  
  ----- ------------  ---------------      ----- ------------  ---------------
   216      1.212157  15 C  s               261     -0.955157  18 C  s         
   330     -0.777110  35 H  s               171      0.667919  12 C  s         
   246      0.653353  17 C  s               326     -0.616292  33 H  s         
   344      0.544912  42 H  s               156     -0.506937  11 C  s         
    96      0.503593   7 C  s                 6     -0.492469   1 C  s         

 Vector   85  Occ=0.000000D+00  E= 1.171746D-01
              MO Center= -2.6D-02, -7.6D-01, -6.3D-02, r^2= 1.6D+01
   Bfn.  Coefficient  Atom+Function         Bfn.  Coefficient  Atom+Function  
  ----- ------------  ---------------      ----- ------------  ---------------
   216      1.183461  15 C  s               246     -0.838134  17 C  s         
   328     -0.794583  34 H  s               111      0.717903   8 C  s         
   156     -0.681304  11 C  s               322      0.578540  31 H  s         
   336      0.563921  38 H  s               314     -0.490874  27 H  s         
   332     -0.472412  36 H  s               330     -0.459581  35 H  s         

 Vector   86  Occ=0.000000D+00  E= 1.217666D-01
              MO Center= -3.3D-01, -1.2D+00, -1.4D-01, r^2= 1.1D+01
   Bfn.  Coefficient  Atom+Function         Bfn.  Coefficient  Atom+Function  
  ----- ------------  ---------------      ----- ------------  ---------------
   328      0.753501  34 H  s                96      0.640345   7 C  s         
   342      0.591844  41 H  s               216     -0.585085  15 C  s         
    66     -0.557135   5 C  s               201      0.510697  14 O  s         
   156      0.485986  11 C  s               326      0.484568  33 H  s         
    51     -0.481092   4 C  s               261     -0.464276  18 C  s         

 Vector   87  Occ=0.000000D+00  E= 1.308427D-01
              MO Center=  1.3D+00,  9.3D-01, -2.2D-01, r^2= 1.1D+01
   Bfn.  Coefficient  Atom+Function         Bfn.  Coefficient  Atom+Function  
  ----- ------------  ---------------      ----- ------------  ---------------
   246      1.101476  17 C  s               306      0.707535  23 H  s         
   261      0.683110  18 C  s               338     -0.683171  39 H  s         
   314      0.624210  27 H  s                36      0.546104   3 C  s         
   340     -0.544473  40 H  s               308     -0.534290  24 H  s         
    66     -0.525058   5 C  s               310      0.518262  25 H  s         

 Vector   88  Occ=0.000000D+00  E= 1.334133D-01
              MO Center=  1.7D-01, -4.3D-01, -1.1D-01, r^2= 1.1D+01
   Bfn.  Coefficient  Atom+Function         Bfn.  Coefficient  Atom+Function  
  ----- ------------  ---------------      ----- ------------  ---------------
    81      0.569280   6 C  s               246      0.568924  17 C  s         
   330      0.570778  35 H  s               324     -0.526914  32 H  s         
   320     -0.496065  30 H  s               340      0.496138  40 H  s         
   304      0.490135  22 H  s               314     -0.472019  27 H  s         
   338     -0.416603  39 H  s               171      0.405299  12 C  s         

 Vector   89  Occ=0.000000D+00  E= 1.355787D-01
              MO Center=  1.0D+00, -8.6D-01,  4.5D-01, r^2= 1.0D+01
   Bfn.  Coefficient  Atom+Function         Bfn.  Coefficient  Atom+Function  
  ----- ------------  ---------------      ----- ------------  ---------------
   111      0.995691   8 C  s               126     -0.955871   9 C  s         
   320      0.749092  30 H  s               322     -0.698012  31 H  s         
   157      0.671684  11 C  px              318      0.592531  29 H  s         
   312     -0.571519  26 H  s               316      0.522808  28 H  s         
    98      0.468979   7 C  py              310      0.421900  25 H  s         

 Vector   90  Occ=0.000000D+00  E= 1.408277D-01
              MO Center= -1.1D-01,  5.8D-01, -9.2D-02, r^2= 1.3D+01
   Bfn.  Coefficient  Atom+Function         Bfn.  Coefficient  Atom+Function  
  ----- ------------  ---------------      ----- ------------  ---------------
   334      0.752590  37 H  s               332      0.608415  36 H  s         
   126     -0.555753   9 C  s               338     -0.544612  39 H  s         
     6      0.539570   1 C  s                68      0.465912   5 C  py        
   312      0.460615  26 H  s                66     -0.447566   5 C  s         
     8      0.435788   1 C  py              328     -0.429879  34 H  s         

 Vector   91  Occ=0.000000D+00  E= 1.455414D-01
              MO Center=  1.3D+00,  7.4D-01,  7.4D-02, r^2= 1.4D+01
   Bfn.  Coefficient  Atom+Function         Bfn.  Coefficient  Atom+Function  
  ----- ------------  ---------------      ----- ------------  ---------------
   261      0.968545  18 C  s               336     -0.961315  38 H  s         
   344     -0.894941  42 H  s               246      0.837248  17 C  s         
    96     -0.665485   7 C  s               308      0.559310  24 H  s         
    81     -0.551535   6 C  s               249      0.533574  17 C  pz        
    36     -0.420447   3 C  s               312      0.402661  26 H  s         

 Vector   92  Occ=0.000000D+00  E= 1.534988D-01
              MO Center=  1.2D-01, -8.5D-01, -4.9D-01, r^2= 1.6D+01
   Bfn.  Coefficient  Atom+Function         Bfn.  Coefficient  Atom+Function  
  ----- ------------  ---------------      ----- ------------  ---------------
   330      1.123051  35 H  s               338      0.709031  39 H  s         
   216     -0.630655  15 C  s               261     -0.594861  18 C  s         
   111      0.556603   8 C  s               218      0.539530  15 C  py        
   312     -0.534210  26 H  s               316     -0.510614  28 H  s         
   344      0.509518  42 H  s               308     -0.436295  24 H  s         

 Vector   93  Occ=0.000000D+00  E= 1.575441D-01
              MO Center=  9.6D-01, -7.6D-01, -2.2D-01, r^2= 1.2D+01
   Bfn.  Coefficient  Atom+Function         Bfn.  Coefficient  Atom+Function  
  ----- ------------  ---------------      ----- ------------  ---------------
   326      0.867571  33 H  s               171     -0.809629  12 C  s         
   310     -0.803799  25 H  s                96      0.754755   7 C  s         
   126     -0.704179   9 C  s               156      0.679666  11 C  s         
   342     -0.618212  41 H  s               320     -0.547841  30 H  s         
   216      0.515773  15 C  s               322     -0.477259  31 H  s         

 Vector   94  Occ=0.000000D+00  E= 1.643738D-01
              MO Center=  1.2D+00, -8.9D-02,  3.1D-01, r^2= 1.6D+01
   Bfn.  Coefficient  Atom+Function         Bfn.  Coefficient  Atom+Function  
  ----- ------------  ---------------      ----- ------------  ---------------
   340      0.983651  40 H  s               344     -0.726039  42 H  s         
   334     -0.672679  37 H  s               264     -0.552549  18 C  pz        
   310      0.504352  25 H  s               247     -0.501799  17 C  px        
   324      0.501327  32 H  s               171     -0.495163  12 C  s         
   336      0.479054  38 H  s               262      0.463111  18 C  px        

 Vector   95  Occ=0.000000D+00  E= 1.685817D-01
              MO Center= -1.7D+00, -1.3D+00, -2.0D-01, r^2= 1.5D+01
   Bfn.  Coefficient  Atom+Function         Bfn.  Coefficient  Atom+Function  
  ----- ------------  ---------------      ----- ------------  ---------------
   332      1.348096  36 H  s               219     -0.997363  15 C  pz        
   334     -0.791139  37 H  s               328     -0.622932  34 H  s         
   330     -0.534551  35 H  s               216     -0.507901  15 C  s         
   171      0.451588  12 C  s               338      0.437454  39 H  s         
   248      0.426247  17 C  py              324     -0.427237  32 H  s         

 Vector   96  Occ=0.000000D+00  E= 1.702918D-01
              MO Center=  8.3D-01,  7.9D-01,  4.2D-02, r^2= 1.3D+01
   Bfn.  Coefficient  Atom+Function         Bfn.  Coefficient  Atom+Function  
  ----- ------------  ---------------      ----- ------------  ---------------
   156      1.066691  11 C  s               334      0.769628  37 H  s         
   310     -0.693833  25 H  s                99     -0.672120   7 C  pz        
   320     -0.652897  30 H  s               336     -0.625453  38 H  s         
   111      0.601845   8 C  s                51      0.595265   4 C  s         
   216      0.567529  15 C  s               340      0.541115  40 H  s         

 Vector   97  Occ=0.000000D+00  E= 1.756919D-01
              MO Center=  5.7D-01, -3.9D-01, -3.9D-01, r^2= 1.5D+01
   Bfn.  Coefficient  Atom+Function         Bfn.  Coefficient  Atom+Function  
  ----- ------------  ---------------      ----- ------------  ---------------
    96      0.845149   7 C  s               336      0.848608  38 H  s         
   310     -0.737508  25 H  s               330      0.735002  35 H  s         
   316      0.669716  28 H  s               126     -0.628417   9 C  s         
   246     -0.557163  17 C  s               322     -0.496783  31 H  s         
   111     -0.466336   8 C  s               328     -0.445519  34 H  s         

 Vector   98  Occ=0.000000D+00  E= 1.826541D-01
              MO Center=  2.1D-01, -1.2D-02, -2.6D-01, r^2= 1.2D+01
   Bfn.  Coefficient  Atom+Function         Bfn.  Coefficient  Atom+Function  
  ----- ------------  ---------------      ----- ------------  ---------------
   186      0.900010  13 C  s               216     -0.722122  15 C  s         
   111      0.679437   8 C  s               312     -0.682125  26 H  s         
   324     -0.646683  32 H  s               308      0.638948  24 H  s         
   304     -0.620827  22 H  s                53     -0.562959   4 C  py        
   328      0.550324  34 H  s               261     -0.475367  18 C  s         

 Vector   99  Occ=0.000000D+00  E= 1.871357D-01
              MO Center=  2.0D-01,  3.4D-01, -4.3D-01, r^2= 1.3D+01
   Bfn.  Coefficient  Atom+Function         Bfn.  Coefficient  Atom+Function  
  ----- ------------  ---------------      ----- ------------  ---------------
   328      0.748214  34 H  s               186      0.718081  13 C  s         
   338      0.664621  39 H  s               216     -0.621205  15 C  s         
   310     -0.577743  25 H  s               336     -0.556558  38 H  s         
   308     -0.543974  24 H  s               218     -0.537229  15 C  py        
    81      0.521068   6 C  s               326     -0.492339  33 H  s         

 Vector  100  Occ=0.000000D+00  E= 1.922294D-01
              MO Center=  8.7D-01, -1.2D-02, -4.4D-01, r^2= 1.2D+01
   Bfn.  Coefficient  Atom+Function         Bfn.  Coefficient  Atom+Function  
  ----- ------------  ---------------      ----- ------------  ---------------
   114      0.775610   8 C  pz              314      0.720221  27 H  s         
   310     -0.701630  25 H  s               312     -0.686108  26 H  s         
   316     -0.596479  28 H  s               129     -0.582515   9 C  pz        
   330     -0.546642  35 H  s               304      0.531128  22 H  s         
   111     -0.521975   8 C  s               336      0.524258  38 H  s         

 Vector  101  Occ=0.000000D+00  E= 1.970213D-01
              MO Center=  7.4D-01,  2.8D-01,  4.1D-01, r^2= 1.2D+01
   Bfn.  Coefficient  Atom+Function         Bfn.  Coefficient  Atom+Function  
  ----- ------------  ---------------      ----- ------------  ---------------
   141      1.146701  10 C  s               318     -1.100417  29 H  s         
   261     -1.003655  18 C  s               246      0.829235  17 C  s         
    36      0.797870   3 C  s                66     -0.705451   5 C  s         
    53     -0.661909   4 C  py              344      0.568090  42 H  s         
   334     -0.561077  37 H  s               324      0.534418  32 H  s         

 Vector  102  Occ=0.000000D+00  E= 1.997940D-01
              MO Center=  6.1D-01, -7.0D-01,  1.3D-01, r^2= 1.1D+01
   Bfn.  Coefficient  Atom+Function         Bfn.  Coefficient  Atom+Function  
  ----- ------------  ---------------      ----- ------------  ---------------
   186      1.357763  13 C  s               171     -1.111761  12 C  s         
   126      0.841766   9 C  s               314      0.805623  27 H  s         
   141      0.667148  10 C  s                51     -0.633118   4 C  s         
   158     -0.624193  11 C  py               66      0.602952   5 C  s         
   111     -0.580135   8 C  s               216     -0.577974  15 C  s         

 Vector  103  Occ=0.000000D+00  E= 2.071735D-01
              MO Center=  6.5D-01,  1.5D-01, -1.0D-01, r^2= 1.2D+01
   Bfn.  Coefficient  Atom+Function         Bfn.  Coefficient  Atom+Function  
  ----- ------------  ---------------      ----- ------------  ---------------
    96      0.802068   7 C  s               126     -0.711643   9 C  s         
   261      0.681835  18 C  s                69      0.604544   5 C  pz        
   324     -0.603959  32 H  s                51     -0.592652   4 C  s         
   171      0.589725  12 C  s                66     -0.578003   5 C  s         
   308     -0.576681  24 H  s                98      0.568257   7 C  py        

 Vector  104  Occ=0.000000D+00  E= 2.137904D-01
              MO Center= -1.0D-01, -2.8D-01,  6.3D-02, r^2= 9.7D+00
   Bfn.  Coefficient  Atom+Function         Bfn.  Coefficient  Atom+Function  
  ----- ------------  ---------------      ----- ------------  ---------------
    51      1.186521   4 C  s               302      0.822649  21 H  s         
   186      0.712638  13 C  s                67      0.706019   5 C  px        
   320      0.699073  30 H  s                 6     -0.679277   1 C  s         
   326      0.641447  33 H  s               318     -0.610601  29 H  s         
   304     -0.590844  22 H  s                66     -0.572283   5 C  s         

 Vector  105  Occ=0.000000D+00  E= 2.162825D-01
              MO Center=  6.0D-01, -4.7D-01, -1.9D-02, r^2= 1.3D+01
   Bfn.  Coefficient  Atom+Function         Bfn.  Coefficient  Atom+Function  
  ----- ------------  ---------------      ----- ------------  ---------------
   186      1.207898  13 C  s                36      0.863340   3 C  s         
   126     -0.821592   9 C  s               111      0.777321   8 C  s         
   216     -0.704786  15 C  s               261      0.679356  18 C  s         
    66      0.662965   5 C  s               306     -0.666236  23 H  s         
   217     -0.632278  15 C  px               96     -0.619579   7 C  s         

 Vector  106  Occ=0.000000D+00  E= 2.181287D-01
              MO Center=  9.7D-01, -2.5D-01, -9.9D-02, r^2= 1.2D+01
   Bfn.  Coefficient  Atom+Function         Bfn.  Coefficient  Atom+Function  
  ----- ------------  ---------------      ----- ------------  ---------------
   171      1.426865  12 C  s               186     -0.849214  13 C  s         
   246      0.847180  17 C  s               316      0.783862  28 H  s         
    51     -0.775051   4 C  s               308      0.741469  24 H  s         
   156     -0.692311  11 C  s                52     -0.625655   4 C  px        
   326     -0.611340  33 H  s                96     -0.604061   7 C  s         

 Vector  107  Occ=0.000000D+00  E= 2.270184D-01
              MO Center=  4.3D-01, -2.4D-01,  3.9D-02, r^2= 1.3D+01
   Bfn.  Coefficient  Atom+Function         Bfn.  Coefficient  Atom+Function  
  ----- ------------  ---------------      ----- ------------  ---------------
   141     -1.388355  10 C  s               126      1.290202   9 C  s         
   156      1.115526  11 C  s               322     -0.905390  31 H  s         
   261     -0.792451  18 C  s               342      0.697431  41 H  s         
   302     -0.672362  21 H  s               304      0.671201  22 H  s         
   308      0.638039  24 H  s               157      0.604930  11 C  px        

 Vector  108  Occ=0.000000D+00  E= 2.390758D-01
              MO Center= -7.9D-01, -1.3D+00,  2.6D-01, r^2= 1.1D+01
   Bfn.  Coefficient  Atom+Function         Bfn.  Coefficient  Atom+Function  
  ----- ------------  ---------------      ----- ------------  ---------------
   186      1.832428  13 C  s               172      1.133362  12 C  px        
   216     -1.110196  15 C  s                66     -1.019408   5 C  s         
   217     -0.840733  15 C  px              324      0.816488  32 H  s         
   188     -0.806332  13 C  py              320     -0.732655  30 H  s         
    36     -0.721721   3 C  s               159      0.658772  11 C  pz        

 Vector  109  Occ=0.000000D+00  E= 2.443458D-01
              MO Center=  3.1D-01, -7.3D-01,  2.6D-01, r^2= 1.0D+01
   Bfn.  Coefficient  Atom+Function         Bfn.  Coefficient  Atom+Function  
  ----- ------------  ---------------      ----- ------------  ---------------
   156      1.660380  11 C  s               143      1.008161  10 C  py        
   141     -0.751284  10 C  s                36     -0.725933   3 C  s         
   201     -0.640698  14 O  s               159     -0.602796  11 C  pz        
    81     -0.585751   6 C  s               314     -0.583627  27 H  s         
   172     -0.564175  12 C  px              127     -0.560445   9 C  px        

 Vector  110  Occ=0.000000D+00  E= 2.461591D-01
              MO Center=  1.4D+00,  3.4D-01,  6.5D-02, r^2= 9.6D+00
   Bfn.  Coefficient  Atom+Function         Bfn.  Coefficient  Atom+Function  
  ----- ------------  ---------------      ----- ------------  ---------------
   126      1.372913   9 C  s                67      0.934255   5 C  px        
   141     -0.900809  10 C  s                53     -0.768916   4 C  py        
    96     -0.637704   7 C  s                66      0.632186   5 C  s         
   263     -0.616019  18 C  py              129      0.603769   9 C  pz        
   114     -0.597540   8 C  pz              156     -0.599428  11 C  s         

 Vector  111  Occ=0.000000D+00  E= 2.537918D-01
              MO Center= -8.2D-02, -1.5D+00,  8.8D-05, r^2= 9.6D+00
   Bfn.  Coefficient  Atom+Function         Bfn.  Coefficient  Atom+Function  
  ----- ------------  ---------------      ----- ------------  ---------------
   187      1.347862  13 C  px              218      0.856212  15 C  py        
   171     -0.779077  12 C  s               127     -0.767326   9 C  px        
   216      0.762564  15 C  s               173     -0.680339  12 C  py        
    81     -0.623687   6 C  s               172      0.607532  12 C  px        
   142     -0.536656  10 C  px              264     -0.529481  18 C  pz        

 Vector  112  Occ=0.000000D+00  E= 2.558665D-01
              MO Center=  6.9D-01, -1.4D-01,  1.8D-01, r^2= 1.1D+01
   Bfn.  Coefficient  Atom+Function         Bfn.  Coefficient  Atom+Function  
  ----- ------------  ---------------      ----- ------------  ---------------
     6      1.013899   1 C  s               322      0.933628  31 H  s         
    54      0.841565   4 C  pz              304      0.804182  22 H  s         
    36     -0.749970   3 C  s               173     -0.742478  12 C  py        
    66     -0.702408   5 C  s               342     -0.696589  41 H  s         
   113     -0.668889   8 C  py              126     -0.645345   9 C  s         

 Vector  113  Occ=0.000000D+00  E= 2.626793D-01
              MO Center=  1.1D+00, -4.4D-01, -8.3D-02, r^2= 7.9D+00
   Bfn.  Coefficient  Atom+Function         Bfn.  Coefficient  Atom+Function  
  ----- ------------  ---------------      ----- ------------  ---------------
   113      1.019902   8 C  py              128      0.844772   9 C  py        
    67     -0.832067   5 C  px              129     -0.795133   9 C  pz        
   111     -0.786517   8 C  s               142      0.772170  10 C  px        
   127      0.746517   9 C  px              171     -0.714734  12 C  s         
   186      0.704567  13 C  s                 6      0.690737   1 C  s         

 Vector  114  Occ=0.000000D+00  E= 2.656471D-01
              MO Center=  8.8D-01,  2.5D-01, -1.5D-01, r^2= 9.4D+00
   Bfn.  Coefficient  Atom+Function         Bfn.  Coefficient  Atom+Function  
  ----- ------------  ---------------      ----- ------------  ---------------
    81      1.308235   6 C  s               141     -1.298862  10 C  s         
   246      0.980849  17 C  s               111      0.924759   8 C  s         
    82      0.874832   6 C  px               52     -0.850538   4 C  px        
   112     -0.794439   8 C  px               96     -0.778249   7 C  s         
   248     -0.742614  17 C  py               68      0.731034   5 C  py        

 Vector  115  Occ=0.000000D+00  E= 2.845573D-01
              MO Center=  1.4D-01, -7.7D-01,  2.2D-01, r^2= 8.3D+00
   Bfn.  Coefficient  Atom+Function         Bfn.  Coefficient  Atom+Function  
  ----- ------------  ---------------      ----- ------------  ---------------
   156      1.361468  11 C  s               171     -1.302363  12 C  s         
   142      1.215356  10 C  px                6     -1.195232   1 C  s         
   173     -0.969958  12 C  py               96     -0.807910   7 C  s         
   127      0.803818   9 C  px               82     -0.797083   6 C  px        
   189      0.800358  13 C  pz               81      0.769377   6 C  s         

 Vector  116  Occ=0.000000D+00  E= 2.888918D-01
              MO Center=  4.8D-01,  4.4D-01, -1.7D-01, r^2= 7.5D+00
   Bfn.  Coefficient  Atom+Function         Bfn.  Coefficient  Atom+Function  
  ----- ------------  ---------------      ----- ------------  ---------------
    81      1.995131   6 C  s                66     -1.767811   5 C  s         
    96      1.304341   7 C  s               141     -1.230716  10 C  s         
   111     -0.945483   8 C  s               126      0.944616   9 C  s         
   112      0.743128   8 C  px               51      0.675667   4 C  s         
    99      0.664109   7 C  pz                6     -0.630460   1 C  s         

 Vector  117  Occ=0.000000D+00  E= 2.985551D-01
              MO Center=  1.0D+00,  1.7D-01,  8.6D-02, r^2= 9.7D+00
   Bfn.  Coefficient  Atom+Function         Bfn.  Coefficient  Atom+Function  
  ----- ------------  ---------------      ----- ------------  ---------------
    66      1.205938   5 C  s                97      1.089971   7 C  px        
   141     -1.084266  10 C  s               126     -1.077142   9 C  s         
   261      1.007447  18 C  s                51     -0.826685   4 C  s         
   142      0.815523  10 C  px              127     -0.799570   9 C  px        
    69     -0.771513   5 C  pz               84      0.759222   6 C  pz        

 Vector  118  Occ=0.000000D+00  E= 3.090610D-01
              MO Center=  4.7D-01,  4.2D-01,  1.2D-01, r^2= 8.2D+00
   Bfn.  Coefficient  Atom+Function         Bfn.  Coefficient  Atom+Function  
  ----- ------------  ---------------      ----- ------------  ---------------
    68     -1.407599   5 C  py               51      1.313513   4 C  s         
    83     -1.194460   6 C  py              144      0.889835  10 C  pz        
     8      0.879166   1 C  py              318     -0.780664  29 H  s         
    52      0.776421   4 C  px              186     -0.762727  13 C  s         
   246     -0.684408  17 C  s               127     -0.661261   9 C  px        

 Vector  119  Occ=0.000000D+00  E= 3.177210D-01
              MO Center= -2.4D-03,  6.9D-01,  3.5D-01, r^2= 9.4D+00
   Bfn.  Coefficient  Atom+Function         Bfn.  Coefficient  Atom+Function  
  ----- ------------  ---------------      ----- ------------  ---------------
    81      1.461910   6 C  s                67      1.258169   5 C  px        
    66     -1.213888   5 C  s               143     -1.047705  10 C  py        
    36     -1.034930   3 C  s                83      1.026737   6 C  py        
   231      1.027882  16 O  s               158     -0.867041  11 C  py        
    53     -0.741224   4 C  py               39     -0.695029   3 C  pz        

 Vector  120  Occ=0.000000D+00  E= 3.454319D-01
              MO Center= -2.8D-01, -6.3D-01,  2.1D-01, r^2= 7.0D+00
   Bfn.  Coefficient  Atom+Function         Bfn.  Coefficient  Atom+Function  
  ----- ------------  ---------------      ----- ------------  ---------------
    82      1.626319   6 C  px              144      1.229446  10 C  pz        
     7      1.016906   1 C  px              171     -0.957689  12 C  s         
   141     -0.903980  10 C  s               174     -0.902807  12 C  pz        
   189      0.818403  13 C  pz              158     -0.803098  11 C  py        
   143     -0.737843  10 C  py              157     -0.732557  11 C  px        

 Vector  121  Occ=0.000000D+00  E= 3.602723D-01
              MO Center= -2.4D-01,  1.7D+00,  1.6D-01, r^2= 6.8D+00
   Bfn.  Coefficient  Atom+Function         Bfn.  Coefficient  Atom+Function  
  ----- ------------  ---------------      ----- ------------  ---------------
    96      1.254773   7 C  s                38      1.145591   3 C  py        
    51     -0.912465   4 C  s                69      0.887534   5 C  pz        
    54     -0.822410   4 C  pz               66     -0.808061   5 C  s         
    39     -0.793755   3 C  pz               23      0.719787   2 O  py        
    53     -0.694357   4 C  py               97     -0.697753   7 C  px        

 Vector  122  Occ=0.000000D+00  E= 3.755108D-01
              MO Center= -4.2D-01,  2.0D+00,  2.7D-01, r^2= 6.6D+00
   Bfn.  Coefficient  Atom+Function         Bfn.  Coefficient  Atom+Function  
  ----- ------------  ---------------      ----- ------------  ---------------
   231     -1.922050  16 O  s                38      1.759673   3 C  py        
    53     -1.357292   4 C  py               51      1.323154   4 C  s         
    66     -1.062119   5 C  s                37     -1.041219   3 C  px        
    39      0.979959   3 C  pz               67      0.882068   5 C  px        
    36      0.756702   3 C  s               246      0.757190  17 C  s         

 Vector  123  Occ=0.000000D+00  E= 4.890478D-01
              MO Center= -4.8D-01,  2.5D-01,  1.4D-01, r^2= 9.0D+00
   Bfn.  Coefficient  Atom+Function         Bfn.  Coefficient  Atom+Function  
  ----- ------------  ---------------      ----- ------------  ---------------
     7      0.888360   1 C  px               21      0.776925   2 O  s         
    38      0.741368   3 C  py               53     -0.691291   4 C  py        
    66     -0.579490   5 C  s                84     -0.438542   6 C  pz        
    37      0.399520   3 C  px                9     -0.364830   1 C  pz        
   157      0.335608  11 C  px              171      0.323847  12 C  s         

 Vector  124  Occ=0.000000D+00  E= 4.994014D-01
              MO Center=  1.6D+00, -1.4D-01,  8.6D-02, r^2= 9.3D+00
   Bfn.  Coefficient  Atom+Function         Bfn.  Coefficient  Atom+Function  
  ----- ------------  ---------------      ----- ------------  ---------------
   126      0.759837   9 C  s               111     -0.655223   8 C  s         
   263     -0.536946  18 C  py               81      0.422859   6 C  s         
    98     -0.420365   7 C  py              264      0.373962  18 C  pz        
   114     -0.360135   8 C  pz               82      0.351189   6 C  px        
     6      0.340964   1 C  s               127      0.318231   9 C  px        

 Vector  125  Occ=0.000000D+00  E= 5.081416D-01
              MO Center=  5.0D-01, -9.5D-01,  3.5D-01, r^2= 9.1D+00
   Bfn.  Coefficient  Atom+Function         Bfn.  Coefficient  Atom+Function  
  ----- ------------  ---------------      ----- ------------  ---------------
   126      0.747866   9 C  s               186      0.604849  13 C  s         
    82      0.595340   6 C  px              142     -0.566046  10 C  px        
     7      0.548802   1 C  px              141     -0.505925  10 C  s         
   159     -0.487545  11 C  pz              172      0.462029  12 C  px        
    81     -0.435782   6 C  s                 6      0.403454   1 C  s         


 center of mass
 --------------
 x =  -0.11114189 y =   0.04662645 z =   0.00515169

 moments of inertia (a.u.)
 ------------------
        5006.073335972603           0.000000000000           0.000000000004
           0.000000000000        3897.688807310447          -0.000000000000
           0.000000000004          -0.000000000000        7245.096843442254

     Multipole analysis of the density
     ---------------------------------

     L   x y z        total         alpha         beta         nuclear
     -   - - -        -----         -----         ----         -------
     0   0 0 0     -0.000000    -76.000000    -76.000000    152.000000

     1   1 0 0      1.000600      0.500300      0.500300      0.000000
     1   0 1 0     -1.095892     -0.547946     -0.547946      0.000000
     1   0 0 1     -0.474350     -0.237175     -0.237175      0.000000

     2   2 0 0    -88.601494   -922.561678   -922.561678   1756.521861
     2   1 1 0      7.735684    -13.180061    -13.180061     34.095806
     2   1 0 1      4.446698    -10.892576    -10.892576     26.231849
     2   0 2 0    -89.713556  -1221.613870  -1221.613870   2353.514183
     2   0 1 1     -6.308075     20.162191     20.162191    -46.632458
     2   0 0 2    -92.599442   -284.651858   -284.651858    476.704274


          -----------------------
          Electric field gradient
          -----------------------

 1 a.u. = 0.324123 10**(16) esu/cm**3  ( or statvolts/cm**2 ) = 0.97174 10**(22) v/m**2 


 ------------------------------------------------------------
   Atom      X         Y         Z
 ------------------------------------------------------------
    1 C   -2.64609   0.43588   0.41471
 ------------------------------------------------------------

 Electric field gradient in molecular frame (a.u.)
         XX             YY             ZZ             XY             XZ             YZ
 ------------------------------------------------------------------------------------------
        0.217532      -0.242640       0.025107      -0.118346       0.161762      -0.136876

 Principal components (a.u.) and orientation 
 of principal axis w.r.t. absolute frame                      Asymmetry parameter eta
 --------------------------------------------------------------------------------------
        0.358606      -0.305284      -0.053322                       0.702618

        0.815293       0.108311      -0.568828
       -0.276323       0.936057      -0.217814
        0.508864       0.334763       0.793090
  

 ------------------------------------------------------------
   Atom      X         Y         Z
 ------------------------------------------------------------
    2 O   -3.00446   2.45973   2.14776
 ------------------------------------------------------------

 Electric field gradient in molecular frame (a.u.)
         XX             YY             ZZ             XY             XZ             YZ
 ------------------------------------------------------------------------------------------
        1.264197      -1.535840       0.271642      -0.206757       0.204997      -0.359928

 Principal components (a.u.) and orientation 
 of principal axis w.r.t. absolute frame                      Asymmetry parameter eta
 --------------------------------------------------------------------------------------
       -1.614367       1.331663       0.282704                       0.649764

        0.057620       0.970406      -0.234504
        0.981775      -0.097689      -0.163016
        0.181100       0.220837       0.958350
  

 ------------------------------------------------------------
   Atom      X         Y         Z
 ------------------------------------------------------------
    3 C   -2.40747   4.77342   1.13723
 ------------------------------------------------------------

 Electric field gradient in molecular frame (a.u.)
         XX             YY             ZZ             XY             XZ             YZ
 ------------------------------------------------------------------------------------------
       -0.072064       0.037783       0.034281      -0.110241      -0.317441       0.125148

 Principal components (a.u.) and orientation 
 of principal axis w.r.t. absolute frame                      Asymmetry parameter eta
 --------------------------------------------------------------------------------------
        0.383419      -0.340787      -0.042633                       0.777619

       -0.583390       0.764886       0.273140
        0.434526       0.009814       0.900606
        0.686180       0.644091      -0.338088
  

 ------------------------------------------------------------
   Atom      X         Y         Z
 ------------------------------------------------------------
    4 C   -0.52458   4.70380  -1.09961
 ------------------------------------------------------------

 Electric field gradient in molecular frame (a.u.)
         XX             YY             ZZ             XY             XZ             YZ
 ------------------------------------------------------------------------------------------
       -0.035417       0.053388      -0.017971       0.004649       0.059418       0.014951

 Principal components (a.u.) and orientation 
 of principal axis w.r.t. absolute frame                      Asymmetry parameter eta
 --------------------------------------------------------------------------------------
       -0.087031       0.061083       0.025948                       0.403716

        0.752428       0.271939       0.599918
        0.045057       0.887413      -0.458769
       -0.657132       0.372221       0.655461
  

 ------------------------------------------------------------
   Atom      X         Y         Z
 ------------------------------------------------------------
    5 C    1.44350   2.68091  -0.40715
 ------------------------------------------------------------

 Electric field gradient in molecular frame (a.u.)
         XX             YY             ZZ             XY             XZ             YZ
 ------------------------------------------------------------------------------------------
        0.002241      -0.057991       0.055750      -0.008286      -0.020410      -0.002857

 Principal components (a.u.) and orientation 
 of principal axis w.r.t. absolute frame                      Asymmetry parameter eta
 --------------------------------------------------------------------------------------
        0.062646      -0.059394      -0.003252                       0.896180

       -0.320050       0.149641       0.935508
       -0.000453       0.987423      -0.158100
        0.947401       0.051024       0.315956
  

 ------------------------------------------------------------
   Atom      X         Y         Z
 ------------------------------------------------------------
    6 C    0.16180   0.05119  -0.23719
 ------------------------------------------------------------

 Electric field gradient in molecular frame (a.u.)
         XX             YY             ZZ             XY             XZ             YZ
 ------------------------------------------------------------------------------------------
        0.151513       0.086261      -0.237775       0.012263       0.011513      -0.242801

 Principal components (a.u.) and orientation 
 of principal axis w.r.t. absolute frame                      Asymmetry parameter eta
 --------------------------------------------------------------------------------------
       -0.368140       0.216586       0.151554                       0.176650

       -0.030656       0.082988       0.996079
        0.471696       0.879800      -0.058783
        0.881228      -0.468044       0.066116
  

 ------------------------------------------------------------
   Atom      X         Y         Z
 ------------------------------------------------------------
    7 C    3.87476   2.48394  -1.94447
 ------------------------------------------------------------

 Electric field gradient in molecular frame (a.u.)
         XX             YY             ZZ             XY             XZ             YZ
 ------------------------------------------------------------------------------------------
       -0.041362       0.027466       0.013896       0.022229       0.035836       0.019948

 Principal components (a.u.) and orientation 
 of principal axis w.r.t. absolute frame                      Asymmetry parameter eta
 --------------------------------------------------------------------------------------
       -0.060543       0.057774       0.002769                       0.908520

        0.906339       0.378411      -0.188029
       -0.138431       0.686333       0.713992
       -0.399233       0.621089      -0.674434
  

 ------------------------------------------------------------
   Atom      X         Y         Z
 ------------------------------------------------------------
    8 C    5.69904   0.66780  -0.60008
 ------------------------------------------------------------

 Electric field gradient in molecular frame (a.u.)
         XX             YY             ZZ             XY             XZ             YZ
 ------------------------------------------------------------------------------------------
       -0.009038      -0.007755       0.016793      -0.005789      -0.018563       0.021166

 Principal components (a.u.) and orientation 
 of principal axis w.r.t. absolute frame                      Asymmetry parameter eta
 --------------------------------------------------------------------------------------
        0.036882      -0.022663      -0.014219                       0.228952

       -0.383999       0.528072       0.757419
        0.435796      -0.619537       0.652882
        0.814019       0.580787       0.007770
  

 ------------------------------------------------------------
   Atom      X         Y         Z
 ------------------------------------------------------------
    9 C    4.53696  -1.88260   0.26862
 ------------------------------------------------------------

 Electric field gradient in molecular frame (a.u.)
         XX             YY             ZZ             XY             XZ             YZ
 ------------------------------------------------------------------------------------------
       -0.049180       0.008455       0.040725       0.011105       0.027768       0.034720

 Principal components (a.u.) and orientation 
 of principal axis w.r.t. absolute frame                      Asymmetry parameter eta
 --------------------------------------------------------------------------------------
        0.070134      -0.057092      -0.013042                       0.628082

        0.239789       0.963823      -0.116392
        0.508649      -0.022610       0.860677
        0.826908      -0.265584      -0.495669
  

 ------------------------------------------------------------
   Atom      X         Y         Z
 ------------------------------------------------------------
   10 C    1.88712  -1.52680   1.56604
 ------------------------------------------------------------

 Electric field gradient in molecular frame (a.u.)
         XX             YY             ZZ             XY             XZ             YZ
 ------------------------------------------------------------------------------------------
       -0.021724       0.016725       0.004999       0.031238      -0.018262       0.036769

 Principal components (a.u.) and orientation 
 of principal axis w.r.t. absolute frame                      Asymmetry parameter eta
 --------------------------------------------------------------------------------------
       -0.058919       0.050578       0.008340                       0.716890

        0.687701       0.203268      -0.696957
       -0.526810       0.800274      -0.286413
        0.499538       0.564130       0.657433
  

 ------------------------------------------------------------
   Atom      X         Y         Z
 ------------------------------------------------------------
   11 C    0.70292  -4.02398   2.47271
 ------------------------------------------------------------

 Electric field gradient in molecular frame (a.u.)
         XX             YY             ZZ             XY             XZ             YZ
 ------------------------------------------------------------------------------------------
        0.029579      -0.023485      -0.006094      -0.044122      -0.031933       0.003624

 Principal components (a.u.) and orientation 
 of principal axis w.r.t. absolute frame                      Asymmetry parameter eta
 --------------------------------------------------------------------------------------
        0.066770      -0.052561      -0.014209                       0.574384

        0.824129       0.540690       0.168721
       -0.418215       0.781777      -0.462516
       -0.381980       0.310612       0.870409
  

 ------------------------------------------------------------
   Atom      X         Y         Z
 ------------------------------------------------------------
   12 C   -0.86949  -5.44683   0.51850
 ------------------------------------------------------------

 Electric field gradient in molecular frame (a.u.)
         XX             YY             ZZ             XY             XZ             YZ
 ------------------------------------------------------------------------------------------
       -0.020267      -0.010320       0.030587       0.037053      -0.040285       0.017916

 Principal components (a.u.) and orientation 
 of principal axis w.r.t. absolute frame                      Asymmetry parameter eta
 --------------------------------------------------------------------------------------
       -0.070544       0.052905       0.017639                       0.499922

        0.728007      -0.500382       0.468640
       -0.563900      -0.048288       0.824430
        0.389901       0.864457       0.317319
  

 ------------------------------------------------------------
   Atom      X         Y         Z
 ------------------------------------------------------------
   13 C   -2.96679  -3.80255  -0.63295
 ------------------------------------------------------------

 Electric field gradient in molecular frame (a.u.)
         XX             YY             ZZ             XY             XZ             YZ
 ------------------------------------------------------------------------------------------
        0.286894      -0.051100      -0.235794       0.019922       0.259983      -0.049974

 Principal components (a.u.) and orientation 
 of principal axis w.r.t. absolute frame                      Asymmetry parameter eta
 --------------------------------------------------------------------------------------
        0.394185      -0.352680      -0.041505                       0.789412

        0.924336      -0.375408       0.068344
       -0.001470       0.175603       0.984460
        0.381576       0.910073      -0.161764
  

 ------------------------------------------------------------
   Atom      X         Y         Z
 ------------------------------------------------------------
   14 O   -3.77259  -1.89880   1.14741
 ------------------------------------------------------------

 Electric field gradient in molecular frame (a.u.)
         XX             YY             ZZ             XY             XZ             YZ
 ------------------------------------------------------------------------------------------
        1.153949      -1.569944       0.415995      -0.513789       0.942525      -0.648542

 Principal components (a.u.) and orientation 
 of principal axis w.r.t. absolute frame                      Asymmetry parameter eta
 --------------------------------------------------------------------------------------
        1.974578      -1.783158      -0.191420                       0.806116

        0.791873       0.089847      -0.604040
       -0.219084       0.965072      -0.143663
        0.570034       0.246098       0.783899
  

 ------------------------------------------------------------
   Atom      X         Y         Z
 ------------------------------------------------------------
   15 C   -5.27919  -5.41168  -1.26159
 ------------------------------------------------------------

 Electric field gradient in molecular frame (a.u.)
         XX             YY             ZZ             XY             XZ             YZ
 ------------------------------------------------------------------------------------------
       -0.045785       0.009205       0.036581      -0.068013      -0.011580      -0.012246

 Principal components (a.u.) and orientation 
 of principal axis w.r.t. absolute frame                      Asymmetry parameter eta
 --------------------------------------------------------------------------------------
       -0.093728       0.055846       0.037882                       0.191665

        0.820822      -0.527822      -0.218299
        0.557268       0.823879       0.103328
        0.125313      -0.206465       0.970396
  

 ------------------------------------------------------------
   Atom      X         Y         Z
 ------------------------------------------------------------
   16 O   -3.29451   6.72297   2.01692
 ------------------------------------------------------------

 Electric field gradient in molecular frame (a.u.)
         XX             YY             ZZ             XY             XZ             YZ
 ------------------------------------------------------------------------------------------
       -0.178512      -0.128275       0.306787       0.691356      -0.968627      -0.757431

 Principal components (a.u.) and orientation 
 of principal axis w.r.t. absolute frame                      Asymmetry parameter eta
 --------------------------------------------------------------------------------------
        1.651039      -0.954691      -0.696348                       0.156473

       -0.545202       0.834511      -0.079661
       -0.498686      -0.246475       0.831001
        0.673845       0.492789       0.550538
  

 ------------------------------------------------------------
   Atom      X         Y         Z
 ------------------------------------------------------------
   17 C    0.64467   7.31539  -1.48691
 ------------------------------------------------------------

 Electric field gradient in molecular frame (a.u.)
         XX             YY             ZZ             XY             XZ             YZ
 ------------------------------------------------------------------------------------------
        0.024106      -0.048082       0.023975      -0.059099       0.003418       0.011248

 Principal components (a.u.) and orientation 
 of principal axis w.r.t. absolute frame                      Asymmetry parameter eta
 --------------------------------------------------------------------------------------
       -0.082476       0.057458       0.025019                       0.393307

        0.484764       0.866369       0.120038
        0.868040      -0.493385       0.055475
       -0.107287      -0.077305       0.991218
  

 ------------------------------------------------------------
   Atom      X         Y         Z
 ------------------------------------------------------------
   18 C    6.46688  -3.22180   1.96996
 ------------------------------------------------------------

 Electric field gradient in molecular frame (a.u.)
         XX             YY             ZZ             XY             XZ             YZ
 ------------------------------------------------------------------------------------------
       -0.009618       0.014835      -0.005218       0.013574      -0.024170       0.004785

 Principal components (a.u.) and orientation 
 of principal axis w.r.t. absolute frame                      Asymmetry parameter eta
 --------------------------------------------------------------------------------------
       -0.035237       0.023097       0.012141                       0.310924

        0.731849       0.574609      -0.366363
       -0.258641       0.731592       0.630776
        0.630478      -0.366876       0.684032
  

 ------------------------------------------------------------
   Atom      X         Y         Z
 ------------------------------------------------------------
   19 O   -2.14724  -2.70888  -2.99715
 ------------------------------------------------------------

 Electric field gradient in molecular frame (a.u.)
         XX             YY             ZZ             XY             XZ             YZ
 ------------------------------------------------------------------------------------------
       -1.001958       0.959521       0.042437      -2.395878      -0.137565       0.395352

 Principal components (a.u.) and orientation 
 of principal axis w.r.t. absolute frame                      Asymmetry parameter eta
 --------------------------------------------------------------------------------------
        2.631015      -2.614345      -0.016670                       0.987328

       -0.547990       0.827871       0.119735
        0.822060       0.559463      -0.105919
        0.154674      -0.040387       0.987140
  

 ------------------------------------------------------------
   Atom      X         Y         Z
 ------------------------------------------------------------
   20 O    0.21736  -1.26256  -2.64038
 ------------------------------------------------------------

 Electric field gradient in molecular frame (a.u.)
         XX             YY             ZZ             XY             XZ             YZ
 ------------------------------------------------------------------------------------------
       -1.038481       0.690281       0.348200      -2.099207       0.004293      -1.355388

 Principal components (a.u.) and orientation 
 of principal axis w.r.t. absolute frame                      Asymmetry parameter eta
 --------------------------------------------------------------------------------------
        2.671576      -2.650651      -0.020925                       0.984335

       -0.439358       0.764583      -0.471569
        0.775577       0.587733       0.230326
       -0.453260       0.264543       0.851218
  

 ------------------------------------------------------------
   Atom      X         Y         Z
 ------------------------------------------------------------
   21 H   -3.72223   0.98899  -1.27810
 ------------------------------------------------------------

 Electric field gradient in molecular frame (a.u.)
         XX             YY             ZZ             XY             XZ             YZ
 ------------------------------------------------------------------------------------------
        0.039083       0.086594      -0.125677       0.051571      -0.157443       0.085811

 Principal components (a.u.) and orientation 
 of principal axis w.r.t. absolute frame                      Asymmetry parameter eta
 --------------------------------------------------------------------------------------
       -0.250706       0.134402       0.116304                       0.072185

        0.496265       0.852931       0.161959
       -0.284545      -0.016450       0.958522
        0.820217      -0.521765       0.234533
  

 ------------------------------------------------------------
   Atom      X         Y         Z
 ------------------------------------------------------------
   22 H   -1.55405   4.20588  -2.82641
 ------------------------------------------------------------

 Electric field gradient in molecular frame (a.u.)
         XX             YY             ZZ             XY             XZ             YZ
 ------------------------------------------------------------------------------------------
        0.035905       0.114504      -0.150409      -0.054911      -0.172525      -0.082936

 Principal components (a.u.) and orientation 
 of principal axis w.r.t. absolute frame                      Asymmetry parameter eta
 --------------------------------------------------------------------------------------
       -0.278447       0.143770       0.134676                       0.032660

        0.499009      -0.671461       0.547842
        0.245163       0.715733       0.653928
        0.831195       0.192005      -0.521774
  

 ------------------------------------------------------------
   Atom      X         Y         Z
 ------------------------------------------------------------
   23 H    2.04515   3.22229   1.51437
 ------------------------------------------------------------

 Electric field gradient in molecular frame (a.u.)
         XX             YY             ZZ             XY             XZ             YZ
 ------------------------------------------------------------------------------------------
        0.097470       0.104128      -0.201599      -0.023315      -0.103419      -0.090788

 Principal components (a.u.) and orientation 
 of principal axis w.r.t. absolute frame                      Asymmetry parameter eta
 --------------------------------------------------------------------------------------
       -0.258075       0.133733       0.124342                       0.036392

        0.285504       0.676701      -0.678648
        0.250264       0.630910       0.734385
        0.925124      -0.379511       0.010774
  

 ------------------------------------------------------------
   Atom      X         Y         Z
 ------------------------------------------------------------
   24 H    4.80655   4.32462  -2.10677
 ------------------------------------------------------------

 Electric field gradient in molecular frame (a.u.)
         XX             YY             ZZ             XY             XZ             YZ
 ------------------------------------------------------------------------------------------
        0.054670      -0.195894       0.141224      -0.168662       0.015156       0.029097

 Principal components (a.u.) and orientation 
 of principal axis w.r.t. absolute frame                      Asymmetry parameter eta
 --------------------------------------------------------------------------------------
       -0.283248       0.143809       0.139439                       0.015429

        0.448021       0.130332       0.884472
        0.890696       0.020197      -0.454150
       -0.077054       0.991265      -0.107037
  

 ------------------------------------------------------------
   Atom      X         Y         Z
 ------------------------------------------------------------
   25 H    3.49710   1.83693  -3.87443
 ------------------------------------------------------------

 Electric field gradient in molecular frame (a.u.)
         XX             YY             ZZ             XY             XZ             YZ
 ------------------------------------------------------------------------------------------
        0.125040       0.102207      -0.227247      -0.021829      -0.070112      -0.122054

 Principal components (a.u.) and orientation 
 of principal axis w.r.t. absolute frame                      Asymmetry parameter eta
 --------------------------------------------------------------------------------------
       -0.280820       0.142833       0.137987                       0.017254

        0.178015       0.258818       0.949381
        0.307961       0.901673      -0.303556
        0.934597      -0.346410      -0.080805
  

 ------------------------------------------------------------
   Atom      X         Y         Z
 ------------------------------------------------------------
   26 H    6.45501   1.65018   1.06588
 ------------------------------------------------------------

 Electric field gradient in molecular frame (a.u.)
         XX             YY             ZZ             XY             XZ             YZ
 ------------------------------------------------------------------------------------------
        0.086937       0.043164      -0.130101      -0.070286      -0.122441      -0.157161

 Principal components (a.u.) and orientation 
 of principal axis w.r.t. absolute frame                      Asymmetry parameter eta
 --------------------------------------------------------------------------------------
       -0.277596       0.142046       0.135550                       0.023401

        0.361134       0.900567      -0.241993
        0.472917       0.046786       0.879864
        0.803699      -0.432191      -0.408997
  

 ------------------------------------------------------------
   Atom      X         Y         Z
 ------------------------------------------------------------
   27 H    7.32078   0.30539  -1.83968
 ------------------------------------------------------------

 Electric field gradient in molecular frame (a.u.)
         XX             YY             ZZ             XY             XZ             YZ
 ------------------------------------------------------------------------------------------
       -0.116289       0.125463      -0.009174       0.060778       0.198053      -0.043062

 Principal components (a.u.) and orientation 
 of principal axis w.r.t. absolute frame                      Asymmetry parameter eta
 --------------------------------------------------------------------------------------
       -0.281513       0.143940       0.137572                       0.022621

        0.781804       0.599850      -0.170182
       -0.179925       0.478359       0.859535
       -0.597000       0.641368      -0.481911
  

 ------------------------------------------------------------
   Atom      X         Y         Z
 ------------------------------------------------------------
   28 H    4.30082  -3.06779  -1.41779
 ------------------------------------------------------------

 Electric field gradient in molecular frame (a.u.)
         XX             YY             ZZ             XY             XZ             YZ
 ------------------------------------------------------------------------------------------
        0.132671       0.000655      -0.133326      -0.027467      -0.035562      -0.191256

 Principal components (a.u.) and orientation 
 of principal axis w.r.t. absolute frame                      Asymmetry parameter eta
 --------------------------------------------------------------------------------------
       -0.273942       0.138905       0.135037                       0.014118

        0.109752       0.813558       0.571032
        0.575448      -0.520438       0.630875
        0.810441       0.259360      -0.525280
  

 ------------------------------------------------------------
   Atom      X         Y         Z
 ------------------------------------------------------------
   29 H    2.20771  -0.43009   3.30274
 ------------------------------------------------------------

 Electric field gradient in molecular frame (a.u.)
         XX             YY             ZZ             XY             XZ             YZ
 ------------------------------------------------------------------------------------------
        0.128203       0.016227      -0.144430      -0.033678      -0.052894      -0.177846

 Principal components (a.u.) and orientation 
 of principal axis w.r.t. absolute frame                      Asymmetry parameter eta
 --------------------------------------------------------------------------------------
       -0.269143       0.138120       0.131023                       0.026366

        0.155880       0.986279      -0.054370
        0.535628      -0.038151       0.843592
        0.829943      -0.160621      -0.534225
  

 ------------------------------------------------------------
   Atom      X         Y         Z
 ------------------------------------------------------------
   30 H   -0.52743  -3.58856   4.08877
 ------------------------------------------------------------

 Electric field gradient in molecular frame (a.u.)
         XX             YY             ZZ             XY             XZ             YZ
 ------------------------------------------------------------------------------------------
       -0.004129       0.115392      -0.111262       0.045263       0.189704      -0.069394

 Principal components (a.u.) and orientation 
 of principal axis w.r.t. absolute frame                      Asymmetry parameter eta
 --------------------------------------------------------------------------------------
       -0.272435       0.142720       0.129715                       0.047737

       -0.587837       0.627418       0.510680
        0.208469      -0.492460       0.844999
        0.781657       0.603183       0.158689
  

 ------------------------------------------------------------
   Atom      X         Y         Z
 ------------------------------------------------------------
   31 H    2.12289  -5.30508   3.25417
 ------------------------------------------------------------

 Electric field gradient in molecular frame (a.u.)
         XX             YY             ZZ             XY             XZ             YZ
 ------------------------------------------------------------------------------------------
       -0.064811      -0.022515       0.087326       0.182041      -0.112349       0.099293

 Principal components (a.u.) and orientation 
 of principal axis w.r.t. absolute frame                      Asymmetry parameter eta
 --------------------------------------------------------------------------------------
       -0.286988       0.147421       0.139567                       0.027366

        0.693572      -0.321730       0.644552
       -0.617001       0.196534       0.762026
        0.371843       0.926210       0.062198
  

 ------------------------------------------------------------
   Atom      X         Y         Z
 ------------------------------------------------------------
   32 H   -1.70827  -7.06652   1.50605
 ------------------------------------------------------------

 Electric field gradient in molecular frame (a.u.)
         XX             YY             ZZ             XY             XZ             YZ
 ------------------------------------------------------------------------------------------
        0.064430      -0.112589       0.048159      -0.133605       0.077238       0.156487

 Principal components (a.u.) and orientation 
 of principal axis w.r.t. absolute frame                      Asymmetry parameter eta
 --------------------------------------------------------------------------------------
       -0.277711       0.144769       0.132942                       0.042586

        0.411096      -0.274059       0.869421
        0.779907       0.599517      -0.179790
       -0.471959       0.751978       0.460199
  

 ------------------------------------------------------------
   Atom      X         Y         Z
 ------------------------------------------------------------
   33 H    0.35366  -6.22033  -0.96410
 ------------------------------------------------------------

 Electric field gradient in molecular frame (a.u.)
         XX             YY             ZZ             XY             XZ             YZ
 ------------------------------------------------------------------------------------------
       -0.005578       0.083962      -0.078384       0.094123       0.175334      -0.113987

 Principal components (a.u.) and orientation 
 of principal axis w.r.t. absolute frame                      Asymmetry parameter eta
 --------------------------------------------------------------------------------------
       -0.280937       0.143985       0.136952                       0.025036

       -0.585719       0.344326       0.733739
        0.375463       0.917552      -0.130865
        0.718304      -0.198842       0.666709
  

 ------------------------------------------------------------
   Atom      X         Y         Z
 ------------------------------------------------------------
   34 H   -6.75697  -4.24325  -2.12406
 ------------------------------------------------------------

 Electric field gradient in molecular frame (a.u.)
         XX             YY             ZZ             XY             XZ             YZ
 ------------------------------------------------------------------------------------------
       -0.075688       0.003667       0.072021       0.168462      -0.127815       0.101294

 Principal components (a.u.) and orientation 
 of principal axis w.r.t. absolute frame                      Asymmetry parameter eta
 --------------------------------------------------------------------------------------
       -0.283825       0.146764       0.137061                       0.034186

        0.712656      -0.322727       0.622871
       -0.564391       0.263559       0.782304
        0.416634       0.909057      -0.005683
  

 ------------------------------------------------------------
   Atom      X         Y         Z
 ------------------------------------------------------------
   35 H   -4.81155  -6.90503  -2.61605
 ------------------------------------------------------------

 Electric field gradient in molecular frame (a.u.)
         XX             YY             ZZ             XY             XZ             YZ
 ------------------------------------------------------------------------------------------
        0.116179      -0.080874      -0.035305       0.069612       0.064175      -0.204601

 Principal components (a.u.) and orientation 
 of principal axis w.r.t. absolute frame                      Asymmetry parameter eta
 --------------------------------------------------------------------------------------
       -0.286227       0.147973       0.138254                       0.033954

       -0.229009       0.138548       0.963514
        0.724911      -0.636328       0.263798
        0.649660       0.758874       0.045290
  

 ------------------------------------------------------------
   Atom      X         Y         Z
 ------------------------------------------------------------
   36 H   -6.09434  -6.26378   0.43918
 ------------------------------------------------------------

 Electric field gradient in molecular frame (a.u.)
         XX             YY             ZZ             XY             XZ             YZ
 ------------------------------------------------------------------------------------------
        0.077127       0.073323      -0.150451      -0.071836       0.133628       0.146487

 Principal components (a.u.) and orientation 
 of principal axis w.r.t. absolute frame                      Asymmetry parameter eta
 --------------------------------------------------------------------------------------
       -0.286184       0.148555       0.137629                       0.038178

       -0.385200      -0.467030       0.795930
       -0.413196       0.858485       0.303765
        0.825161       0.211865       0.523663
  

 ------------------------------------------------------------
   Atom      X         Y         Z
 ------------------------------------------------------------
   37 H   -0.82418   8.74350  -1.78649
 ------------------------------------------------------------

 Electric field gradient in molecular frame (a.u.)
         XX             YY             ZZ             XY             XZ             YZ
 ------------------------------------------------------------------------------------------
       -0.073248      -0.064260       0.137508       0.205835      -0.047654       0.044195

 Principal components (a.u.) and orientation 
 of principal axis w.r.t. absolute frame                      Asymmetry parameter eta
 --------------------------------------------------------------------------------------
       -0.284637       0.147784       0.136854                       0.038400

        0.706903      -0.218538       0.672704
       -0.690760      -0.008759       0.723031
        0.152117       0.975789       0.157149
  

 ------------------------------------------------------------
   Atom      X         Y         Z
 ------------------------------------------------------------
   38 H    1.75349   7.89852   0.16112
 ------------------------------------------------------------

 Electric field gradient in molecular frame (a.u.)
         XX             YY             ZZ             XY             XZ             YZ
 ------------------------------------------------------------------------------------------
        0.022136       0.106555      -0.128691      -0.067863      -0.185915      -0.091615

 Principal components (a.u.) and orientation 
 of principal axis w.r.t. absolute frame                      Asymmetry parameter eta
 --------------------------------------------------------------------------------------
       -0.286883       0.149718       0.137164                       0.043759

        0.539292       0.813106       0.219140
        0.278112      -0.417591       0.865027
        0.794870      -0.405556      -0.451338
  

 ------------------------------------------------------------
   Atom      X         Y         Z
 ------------------------------------------------------------
   39 H    1.87462   7.34434  -3.14909
 ------------------------------------------------------------

 Electric field gradient in molecular frame (a.u.)
         XX             YY             ZZ             XY             XZ             YZ
 ------------------------------------------------------------------------------------------
       -0.007900       0.141726      -0.133827      -0.004253       0.208417       0.002355

 Principal components (a.u.) and orientation 
 of principal axis w.r.t. absolute frame                      Asymmetry parameter eta
 --------------------------------------------------------------------------------------
       -0.288629       0.147556       0.141073                       0.022461

       -0.596163       0.760361       0.257760
       -0.010285      -0.328257       0.944532
        0.802797       0.560445       0.203515
  

 ------------------------------------------------------------
   Atom      X         Y         Z
 ------------------------------------------------------------
   40 H    6.59375  -2.30732   3.82168
 ------------------------------------------------------------

 Electric field gradient in molecular frame (a.u.)
         XX             YY             ZZ             XY             XZ             YZ
 ------------------------------------------------------------------------------------------
        0.143269       0.059275      -0.202545      -0.008937      -0.024508      -0.172172

 Principal components (a.u.) and orientation 
 of principal axis w.r.t. absolute frame                      Asymmetry parameter eta
 --------------------------------------------------------------------------------------
       -0.289476       0.147616       0.141860                       0.019884

        0.059808       0.716155      -0.695374
        0.443113       0.605176       0.661372
        0.894468      -0.347685      -0.281144
  

 ------------------------------------------------------------
   Atom      X         Y         Z
 ------------------------------------------------------------
   41 H    5.98382  -5.21050   2.25424
 ------------------------------------------------------------

 Electric field gradient in molecular frame (a.u.)
         XX             YY             ZZ             XY             XZ             YZ
 ------------------------------------------------------------------------------------------
        0.119374      -0.258115       0.138741      -0.100042       0.012965       0.059149

 Principal components (a.u.) and orientation 
 of principal axis w.r.t. absolute frame                      Asymmetry parameter eta
 --------------------------------------------------------------------------------------
       -0.291505       0.148003       0.143502                       0.015440

        0.238412      -0.364475       0.900176
        0.961119       0.221517      -0.164862
       -0.139316       0.904482       0.403116
  

 ------------------------------------------------------------
   Atom      X         Y         Z
 ------------------------------------------------------------
   42 H    8.35088  -3.18865   1.11144
 ------------------------------------------------------------

 Electric field gradient in molecular frame (a.u.)
         XX             YY             ZZ             XY             XZ             YZ
 ------------------------------------------------------------------------------------------
       -0.212196       0.144671       0.067526      -0.006221       0.163150       0.005923

 Principal components (a.u.) and orientation 
 of principal axis w.r.t. absolute frame                      Asymmetry parameter eta
 --------------------------------------------------------------------------------------
       -0.287381       0.146693       0.140688                       0.020898

        0.908315       0.219030       0.356357
        0.018807       0.829696      -0.557898
       -0.417865       0.513449       0.749506
  

 Task  times  cpu:      456.3s     wall:      456.9s


                                NWChem Input Module
                                -------------------


 Summary of allocated global arrays
-----------------------------------
  No active global arrays


                         GA Statistics for process    0
                         ------------------------------

       create   destroy   get      put      acc     scatter   gather  read&inc
calls:  210      210     5.13e+05 7365     3.72e+05    0        0     5841     
number of processes/call 1.00e+00 1.15e+00 1.00e+00 0.00e+00 0.00e+00
bytes total:             5.32e+08 6.03e+07 3.18e+08 0.00e+00 0.00e+00 4.67e+04
bytes remote:            1.14e+08 2.04e+07 5.37e+07 0.00e+00 0.00e+00 0.00e+00
Max memory consumed for GA by this process: 10446976 bytes

MA_summarize_allocated_blocks: starting scan ...
MA_summarize_allocated_blocks: scan completed: 0 heap blocks, 0 stack blocks
MA usage statistics:

	allocation statistics:
					      heap	     stack
					      ----	     -----
	current number of blocks	         0	         0
	maximum number of blocks	        22	        51
	current total bytes		         0	         0
	maximum total bytes		   9712512	  22540216
	maximum total K-bytes		      9713	     22541
	maximum total M-bytes		        10	        23


                                     CITATION
                                     --------
                Please cite the following reference when publishing
                           results obtained with NWChem:

                 M. Valiev, E.J. Bylaska, N. Govind, K. Kowalski,
              T.P. Straatsma, H.J.J. van Dam, D. Wang, J. Nieplocha,
                        E. Apra, T.L. Windus, W.A. de Jong
                 "NWChem: a comprehensive and scalable open-source
                  solution for large scale molecular simulations"
                      Comput. Phys. Commun. 181, 1477 (2010)
                           doi:10.1016/j.cpc.2010.04.018

                                      AUTHORS
                                      -------
          E. Apra, E. J. Bylaska, W. A. de Jong, N. Govind, K. Kowalski,
       T. P. Straatsma, M. Valiev, H. J. J. van Dam, D. Wang, T. L. Windus,
        J. Hammond, J. Autschbach, K. Bhaskaran-Nair, J. Brabec, K. Lopata,
       S. A. Fischer, S. Krishnamoorthy, W. Ma, M. Klemm, O. Villa, Y. Chen,
    V. Anisimov, F. Aquino, S. Hirata, M. T. Hackler, T. Risthaus, M. Malagoli,
       A. Marenich, A. Otero-de-la-Roza, J. Mullin, P. Nichols, R. Peverati,
     J. Pittner, Y. Zhao, P.-D. Fan, A. Fonari, M. Williamson, R. J. Harrison,
       J. R. Rehr, M. Dupuis, D. Silverstein, D. M. A. Smith, J. Nieplocha,
        V. Tipparaju, M. Krishnan, B. E. Van Kuiken, A. Vazquez-Mayagoitia,
        L. Jensen, M. Swart, Q. Wu, T. Van Voorhis, A. A. Auer, M. Nooijen,
      L. D. Crosby, E. Brown, G. Cisneros, G. I. Fann, H. Fruchtl, J. Garza,
        K. Hirao, R. A. Kendall, J. A. Nichols, K. Tsemekhman, K. Wolinski,
     J. Anchell, D. E. Bernholdt, P. Borowski, T. Clark, D. Clerc, H. Dachsel,
   M. J. O. Deegan, K. Dyall, D. Elwood, E. Glendening, M. Gutowski, A. C. Hess,
         J. Jaffe, B. G. Johnson, J. Ju, R. Kobayashi, R. Kutteh, Z. Lin,
   R. Littlefield, X. Long, B. Meng, T. Nakajima, S. Niu, L. Pollack, M. Rosing,
   K. Glaesemann, G. Sandrone, M. Stave, H. Taylor, G. Thomas, J. H. van Lenthe,
                               A. T. Wong, Z. Zhang.

 Total times  cpu:      456.6s     wall:      457.3s
