# Supplementary material for: Reference-free NOE NMR analysis
Source: Chem Sci. 2020 Aug 31;11(36):9930–6. doi: 10.1039/d0sc02970j (PMC8162118; doi:10.1039/d0sc02970j)
Supplement: SC-011-D0SC02970J-s002 [file SC-011-D0SC02970J-s002.piz › artemisinin_structures/artemisin_SRSRSRS/artemisin_SRSRSRS_b36311.out]

 argument  1 = artemisin_SSSRRSR/artemisin_SSSRRSR_b36311.nw
                                         
                                         


              Northwest Computational Chemistry Package (NWChem) 6.6
              ------------------------------------------------------


                    Environmental Molecular Sciences Laboratory
                       Pacific Northwest National Laboratory
                                Richland, WA 99352

                              Copyright (c) 1994-2015
                       Pacific Northwest National Laboratory
                            Battelle Memorial Institute

             NWChem is an open-source computational chemistry package
                        distributed under the terms of the
                      Educational Community License (ECL) 2.0
             A copy of the license is included with this distribution
                              in the LICENSE.TXT file

                                  ACKNOWLEDGMENT
                                  --------------

            This software and its documentation were developed at the
            EMSL at Pacific Northwest National Laboratory, a multiprogram
            national laboratory, operated for the U.S. Department of Energy
            by Battelle under Contract Number DE-AC05-76RL01830. Support
            for this work was provided by the Department of Energy Office
            of Biological and Environmental Research, Office of Basic
            Energy Sciences, and the Office of Advanced Scientific Computing.


  Warning: test file already existed: ./molecule.dir_check_s.5
           Job information
           ---------------

    hostname        = nmrserver1
    program         = /home/software/NWChem/bin/nwchem
    date            = Sun Jul 23 20:30:08 2017

    compiled        = Mon_Dec_26_22:57:25_2016
    source          = /home/software/src/nwchem-6.6
    nwchem branch   = 6.6
    nwchem revision = 27746
    ga revision     = 10594
    input           = artemisin_SSSRRSR/artemisin_SSSRRSR_b36311.nw
    prefix          = molecule.
    data base       = ./molecule.db
    status          = startup
    nproc           =        6
    time left       =     -1s


           Memory information
           ------------------

    heap     =   13107196 doubles =    100.0 Mbytes
    stack    =   13107201 doubles =    100.0 Mbytes
    global   =   26214400 doubles =    200.0 Mbytes (distinct from heap & stack)
    total    =   52428797 doubles =    400.0 Mbytes
    verify   = yes
    hardfail = no 


           Directory information
           ---------------------

  0 permanent = .
  0 scratch   = .


                                NWChem Input Module
                                -------------------


                                     molecule
                                     --------

 Scaling coordinates for geometry "geometry" by  1.889725989
 (inverse scale =  0.529177249)

 C1  symmetry detected

          ------
          auto-z
          ------


                             Geometry "geometry" -> ""
                             -------------------------

 Output coordinates in angstroms (scale by  1.889725989 to convert to a.u.)

  No.       Tag          Charge          X              Y              Z
 ---- ---------------- ---------- -------------- -------------- --------------
    1 C                    6.0000     0.40286936    -0.33261426    -0.99284843
    2 O                    8.0000     0.60879818    -1.75086990    -1.10452284
    3 C                    6.0000    -0.31532835    -2.62937545    -0.67364772
    4 C                    6.0000    -1.15178434    -2.25004612     0.52923807
    5 C                    6.0000    -1.46033987    -0.74614555     0.64694938
    6 C                    6.0000    -0.22560849     0.11898977     0.34747520
    7 C                    6.0000    -2.64908284    -0.37654276    -0.25487317
    8 C                    6.0000    -2.99406723     1.10100421    -0.13563996
    9 C                    6.0000    -1.80171221     1.99890914    -0.48520054
   10 C                    6.0000    -0.55853808     1.64129821     0.37547818
   11 C                    6.0000     0.64621716     2.53803796    -0.00442654
   12 C                    6.0000     2.03345218     2.03826479     0.42240270
   13 C                    6.0000     2.34524490     0.60304390    -0.04893247
   14 O                    8.0000     1.64674457     0.32714057    -1.26462306
   15 C                    6.0000     3.83749495     0.44435566    -0.32743621
   16 O                    8.0000    -0.39631167    -3.74769462    -1.17690128
   17 C                    6.0000    -0.48513192    -2.83651935     1.77666382
   18 C                    6.0000    -2.21917034     3.46681718    -0.33103471
   19 O                    8.0000     2.01488924    -0.36664531     0.95308213
   20 O                    8.0000     0.67903745    -0.06532992     1.46239018
   21 H                    1.0000    -0.24969452    -0.06815647    -1.83093008
   22 H                    1.0000    -2.11088792    -2.77395595     0.41293609
   23 H                    1.0000    -1.77661214    -0.55435442     1.68294162
   24 H                    1.0000    -3.52913573    -0.96447881     0.03417356
   25 H                    1.0000    -2.44096884    -0.62485980    -1.30221535
   26 H                    1.0000    -3.33484427     1.31301871     0.88615750
   27 H                    1.0000    -3.83709763     1.32431968    -0.80096073
   28 H                    1.0000    -1.55816217     1.83941184    -1.54375660
   29 H                    1.0000    -0.79805002     1.89168164     1.42078079
   30 H                    1.0000     0.50076799     3.53593936     0.42843530
   31 H                    1.0000     0.65917438     2.68700471    -1.09260303
   32 H                    1.0000     2.14266963     2.11735798     1.51090294
   33 H                    1.0000     2.75872998     2.73632440    -0.01560322
   34 H                    1.0000     4.05918277    -0.58027962    -0.64869081
   35 H                    1.0000     4.16894923     1.11133277    -1.13034927
   36 H                    1.0000     4.43245620     0.63794816     0.57136744
   37 H                    1.0000    -0.48386298    -3.93175475     1.72541153
   38 H                    1.0000     0.55966987    -2.52969313     1.87549774
   39 H                    1.0000    -1.02266895    -2.54968064     2.68593936
   40 H                    1.0000    -2.40618294     3.71757636     0.71861983
   41 H                    1.0000    -1.45004792     4.14462495    -0.71319492
   42 H                    1.0000    -3.13573548     3.67100257    -0.89526635

      Atomic Mass 
      ----------- 

      C                 12.000000
      O                 15.994910
      H                  1.007825


 Effective nuclear repulsion energy (a.u.)    1859.2191069032

            Nuclear Dipole moment (a.u.) 
            ----------------------------
        X                 Y               Z
 ---------------- ---------------- ----------------
    -0.0000000000    -0.0000000000     0.0000000000


                                Z-matrix (autoz)
                                -------- 

 Units are Angstrom for bonds and degrees for angles

      Type          Name      I     J     K     L     M      Value
      ----------- --------  ----- ----- ----- ----- ----- ----------
    1 Stretch                  1     2                       1.43747
    2 Stretch                  1     6                       1.54771
    3 Stretch                  1    14                       1.43400
    4 Stretch                  1    21                       1.09460
    5 Stretch                  2     3                       1.34590
    6 Stretch                  3     4                       1.51343
    7 Stretch                  3    16                       1.22901
    8 Stretch                  4     5                       1.53973
    9 Stretch                  4    17                       1.53116
   10 Stretch                  4    22                       1.09904
   11 Stretch                  5     6                       1.53711
   12 Stretch                  5     7                       1.53721
   13 Stretch                  5    23                       1.10004
   14 Stretch                  6    10                       1.55854
   15 Stretch                  6    20                       1.44755
   16 Stretch                  7     8                       1.52196
   17 Stretch                  7    24                       1.09714
   18 Stretch                  7    25                       1.09631
   19 Stretch                  8     9                       1.53302
   20 Stretch                  8    26                       1.09779
   21 Stretch                  8    27                       1.09691
   22 Stretch                  9    10                       1.55375
   23 Stretch                  9    18                       1.53388
   24 Stretch                  9    28                       1.09786
   25 Stretch                 10    11                       1.54916
   26 Stretch                 10    29                       1.10123
   27 Stretch                 11    12                       1.53505
   28 Stretch                 11    30                       1.09742
   29 Stretch                 11    31                       1.09840
   30 Stretch                 12    13                       1.54248
   31 Stretch                 12    32                       1.09682
   32 Stretch                 12    33                       1.09780
   33 Stretch                 13    14                       1.42896
   34 Stretch                 13    15                       1.52629
   35 Stretch                 13    19                       1.43299
   36 Stretch                 15    34                       1.09646
   37 Stretch                 15    35                       1.09517
   38 Stretch                 15    36                       1.09513
   39 Stretch                 17    37                       1.09643
   40 Stretch                 17    38                       1.09340
   41 Stretch                 17    39                       1.09453
   42 Stretch                 18    40                       1.09528
   43 Stretch                 18    41                       1.09408
   44 Stretch                 18    42                       1.09551
   45 Stretch                 19    20                       1.46106
   46 Bend                     1     2     3               121.38378
   47 Bend                     1     6     5               109.31028
   48 Bend                     1     6    10               112.78714
   49 Bend                     1     6    20               112.09095
   50 Bend                     1    14    13               110.58541
   51 Bend                     2     1     6               114.41477
   52 Bend                     2     1    14               108.35727
   53 Bend                     2     1    21               105.32505
   54 Bend                     2     3     4               118.05620
   55 Bend                     2     3    16               120.53705
   56 Bend                     3     4     5               114.60289
   57 Bend                     3     4    17               108.11263
   58 Bend                     3     4    22               106.18433
   59 Bend                     4     3    16               121.13833
   60 Bend                     4     5     6               111.95423
   61 Bend                     4     5     7               110.17944
   62 Bend                     4     5    23               107.45189
   63 Bend                     4    17    37               110.18352
   64 Bend                     4    17    38               112.46985
   65 Bend                     4    17    39               111.25984
   66 Bend                     5     4    17               113.52065
   67 Bend                     5     4    22               107.38639
   68 Bend                     5     6    10               112.00290
   69 Bend                     5     6    20               106.27722
   70 Bend                     5     7     8               111.26908
   71 Bend                     5     7    24               109.68793
   72 Bend                     5     7    25               111.05108
   73 Bend                     6     1    14               112.46458
   74 Bend                     6     1    21               110.51635
   75 Bend                     6     5     7               111.81206
   76 Bend                     6     5    23               108.43975
   77 Bend                     6    10     9               112.69178
   78 Bend                     6    10    11               113.25761
   79 Bend                     6    10    29               106.59447
   80 Bend                     6    20    19               109.21836
   81 Bend                     7     5    23               106.75323
   82 Bend                     7     8     9               111.99055
   83 Bend                     7     8    26               109.31571
   84 Bend                     7     8    27               108.92519
   85 Bend                     8     7    24               108.52888
   86 Bend                     8     7    25               109.74067
   87 Bend                     8     9    10               111.17378
   88 Bend                     8     9    18               109.02143
   89 Bend                     8     9    28               107.89720
   90 Bend                     9     8    26               109.91095
   91 Bend                     9     8    27               109.89013
   92 Bend                     9    10    11               110.68075
   93 Bend                     9    10    29               107.42470
   94 Bend                     9    18    40               111.21627
   95 Bend                     9    18    41               111.49657
   96 Bend                     9    18    42               110.75086
   97 Bend                    10     6    20               104.12470
   98 Bend                    10     9    18               112.47890
   99 Bend                    10     9    28               108.85476
  100 Bend                    10    11    12               116.49679
  101 Bend                    10    11    30               109.06018
  102 Bend                    10    11    31               109.30691
  103 Bend                    11    10    29               105.68250
  104 Bend                    11    12    13               113.61843
  105 Bend                    11    12    32               110.02660
  106 Bend                    11    12    33               106.20553
  107 Bend                    12    11    30               107.82735
  108 Bend                    12    11    31               107.99665
  109 Bend                    12    13    14               109.92625
  110 Bend                    12    13    15               110.49516
  111 Bend                    12    13    19               111.67655
  112 Bend                    13    12    32               110.50085
  113 Bend                    13    12    33               109.64511
  114 Bend                    13    15    34               110.38323
  115 Bend                    13    15    35               111.49131
  116 Bend                    13    15    36               111.28611
  117 Bend                    13    19    20               108.35932
  118 Bend                    14     1    21               105.12104
  119 Bend                    14    13    15               107.61404
  120 Bend                    14    13    19               110.58157
  121 Bend                    15    13    19               106.41732
  122 Bend                    17     4    22               106.47392
  123 Bend                    18     9    28               107.23647
  124 Bend                    24     7    25               106.41421
  125 Bend                    26     8    27               106.65809
  126 Bend                    30    11    31               105.60504
  127 Bend                    32    12    33               106.51810
  128 Bend                    34    15    35               107.04527
  129 Bend                    34    15    36               107.20674
  130 Bend                    35    15    36               109.24612
  131 Bend                    37    17    38               106.46499
  132 Bend                    37    17    39               107.52843
  133 Bend                    38    17    39               108.70229
  134 Bend                    40    18    41               108.23660
  135 Bend                    40    18    42               107.94242
  136 Bend                    41    18    42               107.02474
  137 Torsion                  1     2     3     4         -32.81586
  138 Torsion                  1     2     3    16         153.06791
  139 Torsion                  1     6     5     4          50.54682
  140 Torsion                  1     6     5     7         -73.64322
  141 Torsion                  1     6     5    23         168.92293
  142 Torsion                  1     6    10     9          73.81682
  143 Torsion                  1     6    10    11         -52.79293
  144 Torsion                  1     6    10    29        -168.58346
  145 Torsion                  1     6    20    19          11.58628
  146 Torsion                  1    14    13    12         -94.88906
  147 Torsion                  1    14    13    15         144.72395
  148 Torsion                  1    14    13    19          28.87686
  149 Torsion                  2     1     6     5         -49.17673
  150 Torsion                  2     1     6    10        -174.47240
  151 Torsion                  2     1     6    20          68.38735
  152 Torsion                  2     1    14    13         -94.89591
  153 Torsion                  2     3     4     5          33.21474
  154 Torsion                  2     3     4    17         -94.48961
  155 Torsion                  2     3     4    22         151.58113
  156 Torsion                  3     2     1     6          41.65004
  157 Torsion                  3     2     1    14         168.00345
  158 Torsion                  3     2     1    21         -79.91582
  159 Torsion                  3     4     5     6         -43.33181
  160 Torsion                  3     4     5     7          81.76506
  161 Torsion                  3     4     5    23        -162.29307
  162 Torsion                  3     4    17    37         -63.68796
  163 Torsion                  3     4    17    38          54.92047
  164 Torsion                  3     4    17    39         177.14607
  165 Torsion                  4     5     6    10         176.29518
  166 Torsion                  4     5     6    20         -70.61444
  167 Torsion                  4     5     7     8         178.82597
  168 Torsion                  4     5     7    24          58.72893
  169 Torsion                  4     5     7    25         -58.61333
  170 Torsion                  5     4     3    16        -152.70615
  171 Torsion                  5     4    17    37         167.98946
  172 Torsion                  5     4    17    38         -73.40211
  173 Torsion                  5     4    17    39          48.82348
  174 Torsion                  5     6     1    14        -173.36867
  175 Torsion                  5     6     1    21          69.49378
  176 Torsion                  5     6    10     9         -50.00488
  177 Torsion                  5     6    10    11        -176.61463
  178 Torsion                  5     6    10    29          67.59484
  179 Torsion                  5     6    20    19         130.94634
  180 Torsion                  5     7     8     9          57.62331
  181 Torsion                  5     7     8    26         -64.43168
  182 Torsion                  5     7     8    27         179.38191
  183 Torsion                  6     1    14    13          32.58304
  184 Torsion                  6     5     4    17          81.57240
  185 Torsion                  6     5     4    22        -161.01698
  186 Torsion                  6     5     7     8         -55.99603
  187 Torsion                  6     5     7    24        -176.09306
  188 Torsion                  6     5     7    25          66.56468
  189 Torsion                  6    10     9     8          51.01868
  190 Torsion                  6    10     9    18         173.60269
  191 Torsion                  6    10     9    28         -67.70087
  192 Torsion                  6    10    11    12         -33.92990
  193 Torsion                  6    10    11    30        -156.21697
  194 Torsion                  6    10    11    31          88.78368
  195 Torsion                  6    20    19    13          49.30656
  196 Torsion                  7     5     4    17        -153.33073
  197 Torsion                  7     5     4    22         -35.92011
  198 Torsion                  7     5     6    10          52.10514
  199 Torsion                  7     5     6    20         165.19552
  200 Torsion                  7     8     9    10         -54.94176
  201 Torsion                  7     8     9    18        -179.49994
  202 Torsion                  7     8     9    28          64.35150
  203 Torsion                  8     7     5    23          62.44646
  204 Torsion                  8     9    10    11         178.99353
  205 Torsion                  8     9    10    29         -66.09009
  206 Torsion                  8     9    18    40          67.64688
  207 Torsion                  8     9    18    41        -171.44377
  208 Torsion                  8     9    18    42         -52.38396
  209 Torsion                  9     8     7    24         178.40372
  210 Torsion                  9     8     7    25         -65.68950
  211 Torsion                  9    10     6    20        -164.42425
  212 Torsion                  9    10    11    12        -161.59571
  213 Torsion                  9    10    11    30          76.11722
  214 Torsion                  9    10    11    31         -38.88213
  215 Torsion                 10     6     1    14          61.33566
  216 Torsion                 10     6     1    21         -55.80189
  217 Torsion                 10     6     5    23         -65.32870
  218 Torsion                 10     6    20    19        -110.63295
  219 Torsion                 10     9     8    26          66.77224
  220 Torsion                 10     9     8    27        -176.14518
  221 Torsion                 10     9    18    40         -56.14136
  222 Torsion                 10     9    18    41          64.76799
  223 Torsion                 10     9    18    42        -176.17220
  224 Torsion                 10    11    12    13          53.71995
  225 Torsion                 10    11    12    32         -70.76741
  226 Torsion                 10    11    12    33         174.33032
  227 Torsion                 11    10     6    20          68.96600
  228 Torsion                 11    10     9    18         -58.42246
  229 Torsion                 11    10     9    28          60.27398
  230 Torsion                 11    12    13    14          29.19087
  231 Torsion                 11    12    13    15         147.81930
  232 Torsion                 11    12    13    19         -93.93440
  233 Torsion                 12    11    10    29          82.40025
  234 Torsion                 12    13    15    34         179.20131
  235 Torsion                 12    13    15    35         -61.95829
  236 Torsion                 12    13    15    36          60.29040
  237 Torsion                 12    13    19    20          47.17246
  238 Torsion                 13    12    11    30         176.64973
  239 Torsion                 13    12    11    31         -69.67330
  240 Torsion                 13    14     1    21         152.88696
  241 Torsion                 14     1     6    20         -55.80458
  242 Torsion                 14    13    12    32         153.42212
  243 Torsion                 14    13    12    33         -89.46306
  244 Torsion                 14    13    15    34         -60.77146
  245 Torsion                 14    13    15    35          58.06894
  246 Torsion                 14    13    15    36        -179.68237
  247 Torsion                 14    13    19    20         -75.57958
  248 Torsion                 15    13    12    32         -87.94944
  249 Torsion                 15    13    12    33          29.16537
  250 Torsion                 15    13    19    20         167.82965
  251 Torsion                 16     3     4    17          79.58950
  252 Torsion                 16     3     4    22         -34.33976
  253 Torsion                 17     4     5    23         -37.38886
  254 Torsion                 18     9     8    26         -57.78594
  255 Torsion                 18     9     8    27          59.29664
  256 Torsion                 18     9    10    29          56.49392
  257 Torsion                 19    13    12    32          30.29685
  258 Torsion                 19    13    12    33         147.41166
  259 Torsion                 19    13    15    34          57.78705
  260 Torsion                 19    13    15    35         176.62745
  261 Torsion                 19    13    15    36         -61.12386
  262 Torsion                 20     6     1    21        -172.94214
  263 Torsion                 20     6     5    23          47.76167
  264 Torsion                 20     6    10    29         -46.82453
  265 Torsion                 22     4     5    23          80.02175
  266 Torsion                 22     4    17    37          50.04924
  267 Torsion                 22     4    17    38         168.65767
  268 Torsion                 22     4    17    39         -69.11674
  269 Torsion                 23     5     7    24         -57.65058
  270 Torsion                 23     5     7    25        -174.99284
  271 Torsion                 24     7     8    26          56.34874
  272 Torsion                 24     7     8    27         -59.83768
  273 Torsion                 25     7     8    26         172.25551
  274 Torsion                 25     7     8    27          56.06910
  275 Torsion                 26     8     9    28        -173.93449
  276 Torsion                 27     8     9    28         -56.85192
  277 Torsion                 28     9    10    29         175.19035
  278 Torsion                 28     9    18    40        -175.78243
  279 Torsion                 28     9    18    41         -54.87308
  280 Torsion                 28     9    18    42          64.18673
  281 Torsion                 29    10    11    30         -39.88682
  282 Torsion                 29    10    11    31        -154.88617
  283 Torsion                 30    11    12    32          52.16238
  284 Torsion                 30    11    12    33         -62.73990
  285 Torsion                 31    11    12    32         165.83934
  286 Torsion                 31    11    12    33          50.93707


            XYZ format geometry
            -------------------
    42
 geometry
 C                     0.40286936    -0.33261426    -0.99284843
 O                     0.60879818    -1.75086990    -1.10452284
 C                    -0.31532835    -2.62937545    -0.67364772
 C                    -1.15178434    -2.25004612     0.52923807
 C                    -1.46033987    -0.74614555     0.64694938
 C                    -0.22560849     0.11898977     0.34747520
 C                    -2.64908284    -0.37654276    -0.25487317
 C                    -2.99406723     1.10100421    -0.13563996
 C                    -1.80171221     1.99890914    -0.48520054
 C                    -0.55853808     1.64129821     0.37547818
 C                     0.64621716     2.53803796    -0.00442654
 C                     2.03345218     2.03826479     0.42240270
 C                     2.34524490     0.60304390    -0.04893247
 O                     1.64674457     0.32714057    -1.26462306
 C                     3.83749495     0.44435566    -0.32743621
 O                    -0.39631167    -3.74769462    -1.17690128
 C                    -0.48513192    -2.83651935     1.77666382
 C                    -2.21917034     3.46681718    -0.33103471
 O                     2.01488924    -0.36664531     0.95308213
 O                     0.67903745    -0.06532992     1.46239018
 H                    -0.24969452    -0.06815647    -1.83093008
 H                    -2.11088792    -2.77395595     0.41293609
 H                    -1.77661214    -0.55435442     1.68294162
 H                    -3.52913573    -0.96447881     0.03417356
 H                    -2.44096884    -0.62485980    -1.30221535
 H                    -3.33484427     1.31301871     0.88615750
 H                    -3.83709763     1.32431968    -0.80096073
 H                    -1.55816217     1.83941184    -1.54375660
 H                    -0.79805002     1.89168164     1.42078079
 H                     0.50076799     3.53593936     0.42843530
 H                     0.65917438     2.68700471    -1.09260303
 H                     2.14266963     2.11735798     1.51090294
 H                     2.75872998     2.73632440    -0.01560322
 H                     4.05918277    -0.58027962    -0.64869081
 H                     4.16894923     1.11133277    -1.13034927
 H                     4.43245620     0.63794816     0.57136744
 H                    -0.48386298    -3.93175475     1.72541153
 H                     0.55966987    -2.52969313     1.87549774
 H                    -1.02266895    -2.54968064     2.68593936
 H                    -2.40618294     3.71757636     0.71861983
 H                    -1.45004792     4.14462495    -0.71319492
 H                    -3.13573548     3.67100257    -0.89526635

 ==============================================================================
                                internuclear distances
 ------------------------------------------------------------------------------
       center one      |      center two      | atomic units |  angstroms
 ------------------------------------------------------------------------------
    2 O                |   1 C                |     2.71643  |     1.43747
    3 C                |   2 O                |     2.54337  |     1.34590
    4 C                |   3 C                |     2.85998  |     1.51343
    5 C                |   4 C                |     2.90967  |     1.53973
    6 C                |   1 C                |     2.92474  |     1.54771
    6 C                |   5 C                |     2.90472  |     1.53711
    7 C                |   5 C                |     2.90490  |     1.53721
    8 C                |   7 C                |     2.87610  |     1.52196
    9 C                |   8 C                |     2.89698  |     1.53302
   10 C                |   6 C                |     2.94521  |     1.55854
   10 C                |   9 C                |     2.93616  |     1.55375
   11 C                |  10 C                |     2.92749  |     1.54916
   12 C                |  11 C                |     2.90082  |     1.53505
   13 C                |  12 C                |     2.91486  |     1.54248
   14 O                |   1 C                |     2.70987  |     1.43400
   14 O                |  13 C                |     2.70034  |     1.42896
   15 C                |  13 C                |     2.88427  |     1.52629
   16 O                |   3 C                |     2.32249  |     1.22901
   17 C                |   4 C                |     2.89347  |     1.53116
   18 C                |   9 C                |     2.89862  |     1.53388
   19 O                |  13 C                |     2.70796  |     1.43299
   20 O                |   6 C                |     2.73547  |     1.44755
   21 H                |   1 C                |     2.06850  |     1.09460
   22 H                |   4 C                |     2.07688  |     1.09904
   23 H                |   5 C                |     2.07878  |     1.10004
   24 H                |   7 C                |     2.07329  |     1.09714
   25 H                |   7 C                |     2.07173  |     1.09631
   26 H                |   8 C                |     2.07453  |     1.09779
   27 H                |   8 C                |     2.07287  |     1.09691
   28 H                |   9 C                |     2.07465  |     1.09786
   29 H                |  10 C                |     2.08103  |     1.10123
   30 H                |  11 C                |     2.07382  |     1.09742
   31 H                |  11 C                |     2.07568  |     1.09840
   32 H                |  12 C                |     2.07269  |     1.09682
   33 H                |  12 C                |     2.07454  |     1.09780
   34 H                |  15 C                |     2.07201  |     1.09646
   35 H                |  15 C                |     2.06956  |     1.09517
   36 H                |  15 C                |     2.06949  |     1.09513
   37 H                |  17 C                |     2.07196  |     1.09643
   38 H                |  17 C                |     2.06622  |     1.09340
   39 H                |  17 C                |     2.06837  |     1.09453
   40 H                |  18 C                |     2.06977  |     1.09528
   41 H                |  18 C                |     2.06752  |     1.09408
   42 H                |  18 C                |     2.07021  |     1.09551
 ------------------------------------------------------------------------------
                         number of included internuclear distances:         44
 ==============================================================================


 ==============================================================================
                                 internuclear angles
 ------------------------------------------------------------------------------
        center 1       |       center 2       |       center 3       |  degrees
 ------------------------------------------------------------------------------
    2 O                |   1 C                |   6 C                |   114.41
    2 O                |   1 C                |  14 O                |   108.36
    2 O                |   1 C                |  21 H                |   105.33
    6 C                |   1 C                |  14 O                |   112.46
    6 C                |   1 C                |  21 H                |   110.52
   14 O                |   1 C                |  21 H                |   105.12
    1 C                |   2 O                |   3 C                |   121.38
    2 O                |   3 C                |   4 C                |   118.06
    2 O                |   3 C                |  16 O                |   120.54
    4 C                |   3 C                |  16 O                |   121.14
    3 C                |   4 C                |   5 C                |   114.60
    3 C                |   4 C                |  17 C                |   108.11
    3 C                |   4 C                |  22 H                |   106.18
    5 C                |   4 C                |  17 C                |   113.52
    5 C                |   4 C                |  22 H                |   107.39
   17 C                |   4 C                |  22 H                |   106.47
    4 C                |   5 C                |   6 C                |   111.95
    4 C                |   5 C                |   7 C                |   110.18
    4 C                |   5 C                |  23 H                |   107.45
    6 C                |   5 C                |   7 C                |   111.81
    6 C                |   5 C                |  23 H                |   108.44
    7 C                |   5 C                |  23 H                |   106.75
    1 C                |   6 C                |   5 C                |   109.31
    1 C                |   6 C                |  10 C                |   112.79
    1 C                |   6 C                |  20 O                |   112.09
    5 C                |   6 C                |  10 C                |   112.00
    5 C                |   6 C                |  20 O                |   106.28
   10 C                |   6 C                |  20 O                |   104.12
    5 C                |   7 C                |   8 C                |   111.27
    5 C                |   7 C                |  24 H                |   109.69
    5 C                |   7 C                |  25 H                |   111.05
    8 C                |   7 C                |  24 H                |   108.53
    8 C                |   7 C                |  25 H                |   109.74
   24 H                |   7 C                |  25 H                |   106.41
    7 C                |   8 C                |   9 C                |   111.99
    7 C                |   8 C                |  26 H                |   109.32
    7 C                |   8 C                |  27 H                |   108.93
    9 C                |   8 C                |  26 H                |   109.91
    9 C                |   8 C                |  27 H                |   109.89
   26 H                |   8 C                |  27 H                |   106.66
    8 C                |   9 C                |  10 C                |   111.17
    8 C                |   9 C                |  18 C                |   109.02
    8 C                |   9 C                |  28 H                |   107.90
   10 C                |   9 C                |  18 C                |   112.48
   10 C                |   9 C                |  28 H                |   108.85
   18 C                |   9 C                |  28 H                |   107.24
    6 C                |  10 C                |   9 C                |   112.69
    6 C                |  10 C                |  11 C                |   113.26
    6 C                |  10 C                |  29 H                |   106.59
    9 C                |  10 C                |  11 C                |   110.68
    9 C                |  10 C                |  29 H                |   107.42
   11 C                |  10 C                |  29 H                |   105.68
   10 C                |  11 C                |  12 C                |   116.50
   10 C                |  11 C                |  30 H                |   109.06
   10 C                |  11 C                |  31 H                |   109.31
   12 C                |  11 C                |  30 H                |   107.83
   12 C                |  11 C                |  31 H                |   108.00
   30 H                |  11 C                |  31 H                |   105.61
   11 C                |  12 C                |  13 C                |   113.62
   11 C                |  12 C                |  32 H                |   110.03
   11 C                |  12 C                |  33 H                |   106.21
   13 C                |  12 C                |  32 H                |   110.50
   13 C                |  12 C                |  33 H                |   109.65
   32 H                |  12 C                |  33 H                |   106.52
   12 C                |  13 C                |  14 O                |   109.93
   12 C                |  13 C                |  15 C                |   110.50
   12 C                |  13 C                |  19 O                |   111.68
   14 O                |  13 C                |  15 C                |   107.61
   14 O                |  13 C                |  19 O                |   110.58
   15 C                |  13 C                |  19 O                |   106.42
    1 C                |  14 O                |  13 C                |   110.59
   13 C                |  15 C                |  34 H                |   110.38
   13 C                |  15 C                |  35 H                |   111.49
   13 C                |  15 C                |  36 H                |   111.29
   34 H                |  15 C                |  35 H                |   107.05
   34 H                |  15 C                |  36 H                |   107.21
   35 H                |  15 C                |  36 H                |   109.25
    4 C                |  17 C                |  37 H                |   110.18
    4 C                |  17 C                |  38 H                |   112.47
    4 C                |  17 C                |  39 H                |   111.26
   37 H                |  17 C                |  38 H                |   106.46
   37 H                |  17 C                |  39 H                |   107.53
   38 H                |  17 C                |  39 H                |   108.70
    9 C                |  18 C                |  40 H                |   111.22
    9 C                |  18 C                |  41 H                |   111.50
    9 C                |  18 C                |  42 H                |   110.75
   40 H                |  18 C                |  41 H                |   108.24
   40 H                |  18 C                |  42 H                |   107.94
   41 H                |  18 C                |  42 H                |   107.02
 ------------------------------------------------------------------------------
                            number of included internuclear angles:         89
 ==============================================================================


 Summary of "ao basis" -> "" (cartesian)
 ------------------------------------------------------------------------------
       Tag                 Description            Shells   Functions and Types
 ---------------- ------------------------------  ------  ---------------------
 *                           6-31G*                   on all atoms 


                              NWChem Property Module
                              ----------------------


                                     molecule

  itol2e modified to match energy
  convergence criterion.

                                 NWChem DFT Module
                                 -----------------


                                     molecule


                      Basis "ao basis" -> "ao basis" (cartesian)
                      -----
  C (Carbon)
  ----------
            Exponent  Coefficients 
       -------------- ---------------------------------------------------------
  1 S  3.04752490E+03  0.001835
  1 S  4.57369510E+02  0.014037
  1 S  1.03948690E+02  0.068843
  1 S  2.92101550E+01  0.232184
  1 S  9.28666300E+00  0.467941
  1 S  3.16392700E+00  0.362312

  2 S  7.86827240E+00 -0.119332
  2 S  1.88128850E+00 -0.160854
  2 S  5.44249300E-01  1.143456

  3 P  7.86827240E+00  0.068999
  3 P  1.88128850E+00  0.316424
  3 P  5.44249300E-01  0.744308

  4 S  1.68714400E-01  1.000000

  5 P  1.68714400E-01  1.000000

  6 D  8.00000000E-01  1.000000

  O (Oxygen)
  ----------
            Exponent  Coefficients 
       -------------- ---------------------------------------------------------
  1 S  5.48467170E+03  0.001831
  1 S  8.25234950E+02  0.013950
  1 S  1.88046960E+02  0.068445
  1 S  5.29645000E+01  0.232714
  1 S  1.68975700E+01  0.470193
  1 S  5.79963530E+00  0.358521

  2 S  1.55396160E+01 -0.110778
  2 S  3.59993360E+00 -0.148026
  2 S  1.01376180E+00  1.130767

  3 P  1.55396160E+01  0.070874
  3 P  3.59993360E+00  0.339753
  3 P  1.01376180E+00  0.727159

  4 S  2.70005800E-01  1.000000

  5 P  2.70005800E-01  1.000000

  6 D  8.00000000E-01  1.000000

  H (Hydrogen)
  ------------
            Exponent  Coefficients 
       -------------- ---------------------------------------------------------
  1 S  1.87311370E+01  0.033495
  1 S  2.82539370E+00  0.234727
  1 S  6.40121700E-01  0.813757

  2 S  1.61277800E-01  1.000000


 Summary of "ao basis" -> "ao basis" (cartesian)
 ------------------------------------------------------------------------------
       Tag                 Description            Shells   Functions and Types
 ---------------- ------------------------------  ------  ---------------------
 C                           6-31G*                  6       15   3s2p1d
 O                           6-31G*                  6       15   3s2p1d
 H                           6-31G*                  2        2   2s


 Summary of "ao basis" -> "ao basis" (cartesian)
 ------------------------------------------------------------------------------
       Tag                 Description            Shells   Functions and Types
 ---------------- ------------------------------  ------  ---------------------
 C                           6-31G*                  6       15   3s2p1d
 O                           6-31G*                  6       15   3s2p1d
 H                           6-31G*                  2        2   2s


  Caching 1-el integrals 
  itol2e modified to match energy
  convergence criterion.

            General Information
            -------------------
          SCF calculation type: DFT
          Wavefunction type:  closed shell.
          No. of atoms     :    42
          No. of electrons :   152
           Alpha electrons :    76
            Beta electrons :    76
          Charge           :     0
          Spin multiplicity:     1
          Use of symmetry is: off; symmetry adaption is: off
          Maximum number of iterations:  30
          AO basis - number of functions:   344
                     number of shells:   164
          Convergence on energy requested: 1.00D-07
          Convergence on density requested: 1.00D-05
          Convergence on gradient requested: 5.00D-04

              XC Information
              --------------
                         B3LYP Method XC Potential
                     Hartree-Fock (Exact) Exchange  0.200          
                        Slater Exchange Functional  0.800 local    
                    Becke 1988 Exchange Functional  0.720 non-local
              Lee-Yang-Parr Correlation Functional  0.810          
                  VWN I RPA Correlation Functional  0.190 local    

             Grid Information
             ----------------
          Grid used for XC integration:  fine      
          Radial quadrature: Mura-Knowles        
          Angular quadrature: Lebedev. 
          Tag              B.-S. Rad. Rad. Pts. Rad. Cut. Ang. Pts.
          ---              ---------- --------- --------- ---------
          C                   0.70       70          15.0       590
          O                   0.60       70          14.0       590
          H                   0.35       60          14.0       590
          Grid pruning is: on 
          Number of quadrature shells:  2720
          Spatial weights used:  Erf1

          Convergence Information
          -----------------------
          Convergence aids based upon iterative change in 
          total energy or number of iterations. 
          Levelshifting, if invoked, occurs when the 
          HOMO/LUMO gap drops below (HL_TOL): 1.00D-02
          DIIS, if invoked, will attempt to extrapolate 
          using up to (NFOCK): 10 stored Fock matrices.

                    Damping( 0%)  Levelshifting(0.5)       DIIS
                  --------------- ------------------- ---------------
          dE  on:    start            ASAP                start   
          dE off:    2 iters         30 iters            30 iters 


      Screening Tolerance Information
      -------------------------------
          Density screening/tol_rho: 1.00D-11
          AO Gaussian exp screening on grid/accAOfunc:  16
          CD Gaussian exp screening on grid/accCDfunc:  20
          XC Gaussian exp screening on grid/accXCfunc:  20
          Schwarz screening/accCoul: 1.00D-08


      Superposition of Atomic Density Guess
      -------------------------------------

 Sum of atomic energies:        -949.63668925

      Non-variational initial energy
      ------------------------------

 Total energy =    -962.385242
 1-e energy   =   -4992.544500
 2-e energy   =    2170.940152
 HOMO         =      -0.274259
 LUMO         =       0.004268

   Time after variat. SCF:      7.1
   Time prior to 1st pass:      7.1

 Grid_pts file          = ./molecule.gridpts.0
 Record size in doubles =  12289        No. of grid_pts per rec  =   3070
 Max. records in memory =     97        Max. recs in file   =     21248

 Grid integrated density:     152.000029019887
 Requested integration accuracy:   0.10E-06

           Memory utilization after 1st SCF pass: 
           Heap Space remaining (MW):       11.89            11893132
          Stack Space remaining (MW):       13.10            13103372

   convergence    iter        energy       DeltaE   RMS-Dens  Diis-err    time
 ---------------- ----- ----------------- --------- --------- ---------  ------
 d= 0,ls=0.0,diis     1   -960.4712427658 -2.82D+03  9.31D-03  3.96D+00    49.8
 Grid integrated density:     152.000023739437
 Requested integration accuracy:   0.10E-06
 d= 0,ls=0.0,diis     2   -959.8997586747  5.71D-01  7.27D-03  9.83D+00    87.7
 Grid integrated density:     152.000024255563
 Requested integration accuracy:   0.10E-06
 d= 0,ls=0.0,diis     3   -960.8002400692 -9.00D-01  2.18D-03  8.07D-01   125.3
 Grid integrated density:     152.000025059131
 Requested integration accuracy:   0.10E-06
 d= 0,ls=0.0,diis     4   -960.8566876654 -5.64D-02  9.68D-04  2.36D-01   162.9
 Grid integrated density:     152.000024698863
 Requested integration accuracy:   0.10E-06
 d= 0,ls=0.0,diis     5   -960.8777509112 -2.11D-02  2.37D-04  1.05D-02   200.9
 Grid integrated density:     152.000022367486
 Requested integration accuracy:   0.10E-06
  Resetting Diis
 d= 0,ls=0.0,diis     6   -960.8786273577 -8.76D-04  9.03D-05  9.13D-04   243.4
 Grid integrated density:     152.000022273399
 Requested integration accuracy:   0.10E-06
 d= 0,ls=0.0,diis     7   -960.8787246450 -9.73D-05  4.63D-05  6.01D-05   286.0
 Grid integrated density:     152.000022311551
 Requested integration accuracy:   0.10E-06
 d= 0,ls=0.0,diis     8   -960.8787139867  1.07D-05  2.75D-05  1.65D-04   328.6
 Grid integrated density:     152.000022288517
 Requested integration accuracy:   0.10E-06
 d= 0,ls=0.0,diis     9   -960.8787312051 -1.72D-05  5.40D-06  6.07D-06   371.4
 Grid integrated density:     152.000022286588
 Requested integration accuracy:   0.10E-06
 d= 0,ls=0.0,diis    10   -960.8787317579 -5.53D-07  1.22D-06  3.29D-07   414.1
 Grid integrated density:     152.000022288144
 Requested integration accuracy:   0.10E-06
 d= 0,ls=0.0,diis    11   -960.8787317908 -3.30D-08  3.29D-07  2.06D-08   456.9


         Total DFT energy =     -960.878731790836
      One electron energy =    -5005.169517354207
           Coulomb energy =     2317.714345410058
    Exchange-Corr. energy =     -132.642666749888
 Nuclear repulsion energy =     1859.219106903201

 Numeric. integr. density =      152.000022288144

     Total iterative time =    449.9s


                       DFT Final Molecular Orbital Analysis
                       ------------------------------------

 Vector   20  Occ=2.000000D+00  E=-1.017691D+01
              MO Center= -4.9D-01, -2.8D+00,  1.8D+00, r^2= 2.8D-02
   Bfn.  Coefficient  Atom+Function         Bfn.  Coefficient  Atom+Function  
  ----- ------------  ---------------      ----- ------------  ---------------
   241      0.992953  17 C  s         

 Vector   21  Occ=2.000000D+00  E=-1.144378D+00
              MO Center=  1.3D+00, -1.7D-01,  5.9D-01, r^2= 1.8D+00
   Bfn.  Coefficient  Atom+Function         Bfn.  Coefficient  Atom+Function  
  ----- ------------  ---------------      ----- ------------  ---------------
   272      0.285196  19 O  s               276      0.281730  19 O  s         
   287      0.268610  20 O  s               291      0.246993  20 O  s         
   201      0.163326  14 O  s         

 Vector   22  Occ=2.000000D+00  E=-1.101834D+00
              MO Center=  4.7D-01, -1.6D+00, -7.3D-01, r^2= 2.2D+00
   Bfn.  Coefficient  Atom+Function         Bfn.  Coefficient  Atom+Function  
  ----- ------------  ---------------      ----- ------------  ---------------
    21      0.382229   2 O  s                17      0.356413   2 O  s         
    32      0.180864   3 C  s                16     -0.165048   2 O  s         

 Vector   23  Occ=2.000000D+00  E=-1.052507D+00
              MO Center=  1.2D+00, -3.0D-01, -7.6D-01, r^2= 3.2D+00
   Bfn.  Coefficient  Atom+Function         Bfn.  Coefficient  Atom+Function  
  ----- ------------  ---------------      ----- ------------  ---------------
   201      0.413972  14 O  s               197      0.369022  14 O  s         
   291     -0.174341  20 O  s               196     -0.171517  14 O  s         

 Vector   24  Occ=2.000000D+00  E=-1.001848D+00
              MO Center= -7.5D-02, -2.8D+00, -9.7D-01, r^2= 2.4D+00
   Bfn.  Coefficient  Atom+Function         Bfn.  Coefficient  Atom+Function  
  ----- ------------  ---------------      ----- ------------  ---------------
   231      0.385081  16 O  s               227      0.372251  16 O  s         
    21     -0.240544   2 O  s                17     -0.206883   2 O  s         
    34     -0.205624   3 C  py              226     -0.173262  16 O  s         

 Vector   25  Occ=2.000000D+00  E=-9.446519D-01
              MO Center=  1.0D+00, -8.0D-02,  7.0D-01, r^2= 2.5D+00
   Bfn.  Coefficient  Atom+Function         Bfn.  Coefficient  Atom+Function  
  ----- ------------  ---------------      ----- ------------  ---------------
   276      0.356548  19 O  s               291     -0.317067  20 O  s         
   272      0.297625  19 O  s               287     -0.252833  20 O  s         
    77     -0.173481   6 C  s         

 Vector   26  Occ=2.000000D+00  E=-8.568320D-01
              MO Center= -1.2D+00,  5.7D-01,  1.2D-01, r^2= 5.0D+00
   Bfn.  Coefficient  Atom+Function         Bfn.  Coefficient  Atom+Function  
  ----- ------------  ---------------      ----- ------------  ---------------
   291      0.174440  20 O  s               122     -0.155872   9 C  s         
    62     -0.153191   5 C  s         

 Vector   27  Occ=2.000000D+00  E=-8.197306D-01
              MO Center= -7.8D-01,  2.0D-02,  3.3D-01, r^2= 6.6D+00
   Bfn.  Coefficient  Atom+Function         Bfn.  Coefficient  Atom+Function  
  ----- ------------  ---------------      ----- ------------  ---------------
    47      0.196335   4 C  s                62      0.167332   5 C  s         
    51      0.156620   4 C  s         

 Vector   28  Occ=2.000000D+00  E=-8.011242D-01
              MO Center=  4.7D-01,  1.0D+00,  1.0D-02, r^2= 7.8D+00
   Bfn.  Coefficient  Atom+Function         Bfn.  Coefficient  Atom+Function  
  ----- ------------  ---------------      ----- ------------  ---------------
   167      0.195746  12 C  s         

 Vector   29  Occ=2.000000D+00  E=-7.687297D-01
              MO Center=  1.0D-01,  3.9D-01, -2.7D-01, r^2= 6.2D+00
   Bfn.  Coefficient  Atom+Function         Bfn.  Coefficient  Atom+Function  
  ----- ------------  ---------------      ----- ------------  ---------------
   291     -0.214192  20 O  s                 2      0.205258   1 C  s         
     6      0.156934   1 C  s               287     -0.153829  20 O  s         
   276      0.150980  19 O  s         

 Vector   30  Occ=2.000000D+00  E=-7.607415D-01
              MO Center= -7.7D-01, -3.7D-01,  3.0D-01, r^2= 9.3D+00
   Bfn.  Coefficient  Atom+Function         Bfn.  Coefficient  Atom+Function  
  ----- ------------  ---------------      ----- ------------  ---------------
   242      0.174053  17 C  s                47      0.170428   4 C  s         
    51      0.151857   4 C  s         

 Vector   31  Occ=2.000000D+00  E=-7.353193D-01
              MO Center=  9.1D-01,  9.8D-01, -6.0D-02, r^2= 8.6D+00
   Bfn.  Coefficient  Atom+Function         Bfn.  Coefficient  Atom+Function  
  ----- ------------  ---------------      ----- ------------  ---------------
   212      0.212245  15 C  s               216      0.193121  15 C  s         

 Vector   32  Occ=2.000000D+00  E=-7.018820D-01
              MO Center=  3.4D-01,  3.4D-01, -2.3D-01, r^2= 7.2D+00
   Bfn.  Coefficient  Atom+Function         Bfn.  Coefficient  Atom+Function  
  ----- ------------  ---------------      ----- ------------  ---------------
     2      0.212070   1 C  s                19      0.201033   2 O  py        
     6      0.187914   1 C  s               137     -0.164438  10 C  s         
   141     -0.152895  10 C  s               167      0.152639  12 C  s         

 Vector   33  Occ=2.000000D+00  E=-6.882144D-01
              MO Center= -1.1D+00,  7.4D-01,  3.1D-01, r^2= 1.1D+01
   Bfn.  Coefficient  Atom+Function         Bfn.  Coefficient  Atom+Function  
  ----- ------------  ---------------      ----- ------------  ---------------
   257      0.225348  18 C  s               261      0.218881  18 C  s         
   242     -0.179182  17 C  s               246     -0.170720  17 C  s         

 Vector   34  Occ=2.000000D+00  E=-6.626192D-01
              MO Center=  8.4D-01,  7.0D-01, -1.2D-02, r^2= 8.2D+00
   Bfn.  Coefficient  Atom+Function         Bfn.  Coefficient  Atom+Function  
  ----- ------------  ---------------      ----- ------------  ---------------
   212      0.176202  15 C  s               216      0.171934  15 C  s         

 Vector   35  Occ=2.000000D+00  E=-6.412040D-01
              MO Center= -6.3D-01, -1.6D+00,  4.9D-01, r^2= 6.5D+00
   Bfn.  Coefficient  Atom+Function         Bfn.  Coefficient  Atom+Function  
  ----- ------------  ---------------      ----- ------------  ---------------
   242      0.205816  17 C  s               246      0.203341  17 C  s         
    32     -0.162822   3 C  s                50      0.150831   4 C  pz        

 Vector   36  Occ=2.000000D+00  E=-6.171497D-01
              MO Center= -1.0D+00,  4.4D-01, -5.3D-02, r^2= 7.5D+00
   Bfn.  Coefficient  Atom+Function         Bfn.  Coefficient  Atom+Function  
  ----- ------------  ---------------      ----- ------------  ---------------
    96     -0.154180   7 C  s         

 Vector   37  Occ=2.000000D+00  E=-6.018181D-01
              MO Center= -6.5D-01,  9.3D-01,  2.7D-02, r^2= 7.2D+00
   Bfn.  Coefficient  Atom+Function         Bfn.  Coefficient  Atom+Function  
  ----- ------------  ---------------      ----- ------------  ---------------
   156      0.183502  11 C  s               111      0.174127   8 C  s         
   152      0.170710  11 C  s               107      0.160422   8 C  s         

 Vector   38  Occ=2.000000D+00  E=-5.976740D-01
              MO Center=  3.1D-01, -6.7D-01, -6.7D-02, r^2= 6.4D+00
   Bfn.  Coefficient  Atom+Function         Bfn.  Coefficient  Atom+Function  
  ----- ------------  ---------------      ----- ------------  ---------------
    19      0.243020   2 O  py                4     -0.172051   1 C  py        

 Vector   39  Occ=2.000000D+00  E=-5.805092D-01
              MO Center= -2.0D-01,  9.7D-01, -2.4D-01, r^2= 6.8D+00
   Bfn.  Coefficient  Atom+Function         Bfn.  Coefficient  Atom+Function  
  ----- ------------  ---------------      ----- ------------  ---------------
   198      0.174178  14 O  px        

 Vector   40  Occ=2.000000D+00  E=-5.496695D-01
              MO Center=  4.0D-01,  4.7D-01,  1.8D-02, r^2= 6.2D+00
   Bfn.  Coefficient  Atom+Function         Bfn.  Coefficient  Atom+Function  
  ----- ------------  ---------------      ----- ------------  ---------------
   288      0.218181  20 O  px              198      0.179986  14 O  px        
   185     -0.177092  13 C  pz              273     -0.173228  19 O  px        
   275      0.168542  19 O  pz        

 Vector   41  Occ=2.000000D+00  E=-5.330476D-01
              MO Center=  6.9D-01,  1.4D-01, -3.9D-01, r^2= 6.1D+00
   Bfn.  Coefficient  Atom+Function         Bfn.  Coefficient  Atom+Function  
  ----- ------------  ---------------      ----- ------------  ---------------
     3      0.191435   1 C  px                5      0.184965   1 C  pz        
   301     -0.165349  21 H  s         

 Vector   42  Occ=2.000000D+00  E=-5.268087D-01
              MO Center=  2.5D-01, -4.2D-01,  1.1D-01, r^2= 6.5D+00
   Bfn.  Coefficient  Atom+Function         Bfn.  Coefficient  Atom+Function  
  ----- ------------  ---------------      ----- ------------  ---------------
   273     -0.147926  19 O  px                5      0.137123   1 C  pz        
   288      0.134467  20 O  px        

 Vector   43  Occ=2.000000D+00  E=-4.956107D-01
              MO Center= -4.1D-01,  2.8D-01,  6.9D-02, r^2= 7.7D+00
   Bfn.  Coefficient  Atom+Function         Bfn.  Coefficient  Atom+Function  
  ----- ------------  ---------------      ----- ------------  ---------------
   139      0.190996  10 C  py              276     -0.156563  19 O  s         
    79     -0.152890   6 C  py        

 Vector   44  Occ=2.000000D+00  E=-4.847150D-01
              MO Center= -3.2D-01, -8.2D-02,  3.8D-02, r^2= 8.2D+00
   Bfn.  Coefficient  Atom+Function         Bfn.  Coefficient  Atom+Function  
  ----- ------------  ---------------      ----- ------------  ---------------
    64      0.153786   5 C  py               35      0.151977   3 C  pz        

 Vector   45  Occ=2.000000D+00  E=-4.745919D-01
              MO Center=  3.3D-01,  6.5D-01,  2.0D-01, r^2= 8.8D+00
   Bfn.  Coefficient  Atom+Function         Bfn.  Coefficient  Atom+Function  
  ----- ------------  ---------------      ----- ------------  ---------------
   274      0.163876  19 O  py              168     -0.155651  12 C  px        

 Vector   46  Occ=2.000000D+00  E=-4.732466D-01
              MO Center= -7.1D-01, -1.4D-01,  3.7D-02, r^2= 9.3D+00
   Bfn.  Coefficient  Atom+Function         Bfn.  Coefficient  Atom+Function  
  ----- ------------  ---------------      ----- ------------  ---------------
   108     -0.136242   8 C  px              231      0.133839  16 O  s         
    63      0.132901   5 C  px              110     -0.133357   8 C  pz        
   184      0.126011  13 C  py        

 Vector   47  Occ=2.000000D+00  E=-4.565183D-01
              MO Center= -9.4D-01,  2.8D-01, -1.2D-01, r^2= 8.5D+00
   Bfn.  Coefficient  Atom+Function         Bfn.  Coefficient  Atom+Function  
  ----- ------------  ---------------      ----- ------------  ---------------
    65      0.166904   5 C  pz        

 Vector   48  Occ=2.000000D+00  E=-4.487483D-01
              MO Center=  3.9D-01,  5.9D-01,  1.0D-01, r^2= 9.0D+00
   Bfn.  Coefficient  Atom+Function         Bfn.  Coefficient  Atom+Function  
  ----- ------------  ---------------      ----- ------------  ---------------
   170      0.173857  12 C  pz        

 Vector   49  Occ=2.000000D+00  E=-4.381424D-01
              MO Center= -6.7D-02, -7.3D-01, -2.4D-01, r^2= 1.1D+01
   Bfn.  Coefficient  Atom+Function         Bfn.  Coefficient  Atom+Function  
  ----- ------------  ---------------      ----- ------------  ---------------
   229      0.265643  16 O  py              231     -0.240004  16 O  s         

 Vector   50  Occ=2.000000D+00  E=-4.372050D-01
              MO Center= -1.3D-01, -6.4D-01,  4.8D-02, r^2= 9.0D+00
   Bfn.  Coefficient  Atom+Function         Bfn.  Coefficient  Atom+Function  
  ----- ------------  ---------------      ----- ------------  ---------------
   201      0.185015  14 O  s         

 Vector   51  Occ=2.000000D+00  E=-4.345150D-01
              MO Center= -2.9D-01, -1.1D-02, -3.5D-01, r^2= 1.2D+01
   Bfn.  Coefficient  Atom+Function         Bfn.  Coefficient  Atom+Function  
  ----- ------------  ---------------      ----- ------------  ---------------
   231     -0.192336  16 O  s               229      0.179247  16 O  py        
    34     -0.160879   3 C  py              183      0.152951  13 C  px        
   213     -0.153330  15 C  px               18      0.150012   2 O  px        

 Vector   52  Occ=2.000000D+00  E=-4.256384D-01
              MO Center=  3.4D-01, -3.6D-01,  9.3D-02, r^2= 1.0D+01
   Bfn.  Coefficient  Atom+Function         Bfn.  Coefficient  Atom+Function  
  ----- ------------  ---------------      ----- ------------  ---------------
   290      0.184864  20 O  pz              229      0.170910  16 O  py        
   200      0.161809  14 O  pz        

 Vector   53  Occ=2.000000D+00  E=-4.207630D-01
              MO Center=  1.1D-01,  5.0D-01, -1.8D-01, r^2= 1.1D+01
   Bfn.  Coefficient  Atom+Function         Bfn.  Coefficient  Atom+Function  
  ----- ------------  ---------------      ----- ------------  ---------------
    34     -0.157019   3 C  py        

 Vector   54  Occ=2.000000D+00  E=-4.150744D-01
              MO Center=  1.1D+00, -1.1D-01,  3.0D-01, r^2= 8.5D+00
   Bfn.  Coefficient  Atom+Function         Bfn.  Coefficient  Atom+Function  
  ----- ------------  ---------------      ----- ------------  ---------------
   215      0.183198  15 C  pz        

 Vector   55  Occ=2.000000D+00  E=-4.065708D-01
              MO Center= -1.1D-02,  8.1D-01,  2.0D-01, r^2= 8.3D+00
   Bfn.  Coefficient  Atom+Function         Bfn.  Coefficient  Atom+Function  
  ----- ------------  ---------------      ----- ------------  ---------------
   290     -0.196175  20 O  pz              274     -0.193640  19 O  py        
   108      0.180764   8 C  px        

 Vector   56  Occ=2.000000D+00  E=-4.045531D-01
              MO Center= -4.8D-01,  2.7D-02,  2.8D-01, r^2= 1.0D+01
   Bfn.  Coefficient  Atom+Function         Bfn.  Coefficient  Atom+Function  
  ----- ------------  ---------------      ----- ------------  ---------------
   260      0.156626  18 C  pz        

 Vector   57  Occ=2.000000D+00  E=-3.988307D-01
              MO Center=  1.8D+00,  3.6D-01,  1.4D-01, r^2= 1.0D+01
   Bfn.  Coefficient  Atom+Function         Bfn.  Coefficient  Atom+Function  
  ----- ------------  ---------------      ----- ------------  ---------------
   215      0.293953  15 C  pz              331      0.172552  36 H  s         
   329     -0.159090  35 H  s         

 Vector   58  Occ=2.000000D+00  E=-3.953122D-01
              MO Center= -1.2D-01,  1.7D-01,  3.6D-01, r^2= 1.3D+01
   Bfn.  Coefficient  Atom+Function         Bfn.  Coefficient  Atom+Function  
  ----- ------------  ---------------      ----- ------------  ---------------
   244      0.194881  17 C  py              110      0.163081   8 C  pz        
   214      0.162561  15 C  py              260     -0.151796  18 C  pz        

 Vector   59  Occ=2.000000D+00  E=-3.895090D-01
              MO Center=  6.3D-01,  3.3D-01,  2.2D-01, r^2= 1.2D+01
   Bfn.  Coefficient  Atom+Function         Bfn.  Coefficient  Atom+Function  
  ----- ------------  ---------------      ----- ------------  ---------------
   214      0.214384  15 C  py              260      0.177579  18 C  pz        
   243      0.173790  17 C  px              200      0.157433  14 O  pz        

 Vector   60  Occ=2.000000D+00  E=-3.853914D-01
              MO Center= -9.2D-01,  1.3D+00, -1.7D-02, r^2= 1.0D+01
   Bfn.  Coefficient  Atom+Function         Bfn.  Coefficient  Atom+Function  
  ----- ------------  ---------------      ----- ------------  ---------------
   258      0.254569  18 C  px              343     -0.181436  42 H  s         
   289      0.173851  20 O  py              344     -0.159290  42 H  s         

 Vector   61  Occ=2.000000D+00  E=-3.805181D-01
              MO Center=  7.5D-01, -2.7D-02, -7.1D-02, r^2= 1.0D+01
   Bfn.  Coefficient  Atom+Function         Bfn.  Coefficient  Atom+Function  
  ----- ------------  ---------------      ----- ------------  ---------------
   213      0.151711  15 C  px        

 Vector   62  Occ=2.000000D+00  E=-3.700504D-01
              MO Center= -5.0D-01, -9.3D-01,  3.3D-01, r^2= 8.8D+00
   Bfn.  Coefficient  Atom+Function         Bfn.  Coefficient  Atom+Function  
  ----- ------------  ---------------      ----- ------------  ---------------
   245      0.256869  17 C  pz               18      0.187365   2 O  px        
    50     -0.183491   4 C  pz        

 Vector   63  Occ=2.000000D+00  E=-3.670679D-01
              MO Center= -4.6D-01, -2.7D-01,  1.3D-01, r^2= 9.6D+00
   Bfn.  Coefficient  Atom+Function         Bfn.  Coefficient  Atom+Function  
  ----- ------------  ---------------      ----- ------------  ---------------
   124      0.153867   9 C  py        

 Vector   64  Occ=2.000000D+00  E=-3.620124D-01
              MO Center=  8.5D-02,  7.0D-01,  1.6D-01, r^2= 9.1D+00
   Bfn.  Coefficient  Atom+Function         Bfn.  Coefficient  Atom+Function  
  ----- ------------  ---------------      ----- ------------  ---------------
   170      0.162672  12 C  pz              199      0.155841  14 O  py        

 Vector   65  Occ=2.000000D+00  E=-3.544159D-01
              MO Center= -7.8D-01,  5.9D-01, -3.2D-02, r^2= 9.8D+00
   Bfn.  Coefficient  Atom+Function         Bfn.  Coefficient  Atom+Function  
  ----- ------------  ---------------      ----- ------------  ---------------
   259      0.190084  18 C  py              124     -0.188344   9 C  py        
    94     -0.171242   7 C  py              109      0.166422   8 C  py        
   168     -0.157282  12 C  px        

 Vector   66  Occ=2.000000D+00  E=-3.475807D-01
              MO Center= -3.0D-01,  2.3D-01,  2.2D-01, r^2= 1.0D+01
   Bfn.  Coefficient  Atom+Function         Bfn.  Coefficient  Atom+Function  
  ----- ------------  ---------------      ----- ------------  ---------------
   275      0.156731  19 O  pz              110      0.151041   8 C  pz        

 Vector   67  Occ=2.000000D+00  E=-3.386742D-01
              MO Center= -2.7D-01,  3.4D-01,  8.5D-02, r^2= 8.5D+00
   Bfn.  Coefficient  Atom+Function         Bfn.  Coefficient  Atom+Function  
  ----- ------------  ---------------      ----- ------------  ---------------
   155     -0.176956  11 C  pz              274     -0.174265  19 O  py        
    95      0.169785   7 C  pz              200      0.159722  14 O  pz        
    65     -0.153811   5 C  pz              170      0.152305  12 C  pz        

 Vector   68  Occ=2.000000D+00  E=-3.365373D-01
              MO Center= -1.1D+00,  2.1D-01, -2.0D-02, r^2= 8.5D+00
   Bfn.  Coefficient  Atom+Function         Bfn.  Coefficient  Atom+Function  
  ----- ------------  ---------------      ----- ------------  ---------------
   125      0.229802   9 C  pz              316     -0.180975  28 H  s         
   315     -0.160603  28 H  s         

 Vector   69  Occ=2.000000D+00  E=-3.318805D-01
              MO Center= -2.6D-01,  7.4D-01,  2.5D-02, r^2= 7.9D+00
   Bfn.  Coefficient  Atom+Function         Bfn.  Coefficient  Atom+Function  
  ----- ------------  ---------------      ----- ------------  ---------------
   140      0.201142  10 C  pz              155     -0.180398  11 C  pz        
   318      0.171515  29 H  s                18      0.166710   2 O  px        
   322      0.150751  31 H  s         

 Vector   70  Occ=2.000000D+00  E=-3.185348D-01
              MO Center= -6.0D-01, -7.7D-01, -3.7D-02, r^2= 8.4D+00
   Bfn.  Coefficient  Atom+Function         Bfn.  Coefficient  Atom+Function  
  ----- ------------  ---------------      ----- ------------  ---------------
   228      0.219859  16 O  px              109     -0.177211   8 C  py        
    48     -0.174366   4 C  px               94      0.170169   7 C  py        
   275      0.168129  19 O  pz              199     -0.151563  14 O  py        

 Vector   71  Occ=2.000000D+00  E=-3.121467D-01
              MO Center= -7.7D-01,  1.2D+00, -9.8D-02, r^2= 7.2D+00
   Bfn.  Coefficient  Atom+Function         Bfn.  Coefficient  Atom+Function  
  ----- ------------  ---------------      ----- ------------  ---------------
   123      0.259876   9 C  px              138     -0.259576  10 C  px        
   108     -0.216619   8 C  px              153      0.212683  11 C  px        
   168     -0.174743  12 C  px        

 Vector   72  Occ=2.000000D+00  E=-3.019261D-01
              MO Center=  1.7D-01, -4.3D-01,  5.2D-02, r^2= 7.6D+00
   Bfn.  Coefficient  Atom+Function         Bfn.  Coefficient  Atom+Function  
  ----- ------------  ---------------      ----- ------------  ---------------
   275     -0.243272  19 O  pz               20      0.238612   2 O  pz        
    24      0.176523   2 O  pz               79      0.175185   6 C  py        
   279     -0.165990  19 O  pz              139     -0.153029  10 C  py        

 Vector   73  Occ=2.000000D+00  E=-2.931543D-01
              MO Center=  9.8D-01, -5.2D-01, -7.0D-01, r^2= 6.0D+00
   Bfn.  Coefficient  Atom+Function         Bfn.  Coefficient  Atom+Function  
  ----- ------------  ---------------      ----- ------------  ---------------
   199      0.333380  14 O  py              198     -0.240164  14 O  px        
   203      0.238757  14 O  py              230      0.214353  16 O  pz        
   202     -0.175003  14 O  px               18     -0.162800   2 O  px        

 Vector   74  Occ=2.000000D+00  E=-2.839162D-01
              MO Center=  4.5D-01, -4.9D-01, -2.8D-01, r^2= 6.2D+00
   Bfn.  Coefficient  Atom+Function         Bfn.  Coefficient  Atom+Function  
  ----- ------------  ---------------      ----- ------------  ---------------
    20      0.282710   2 O  pz               24      0.213806   2 O  pz        
    80      0.173260   6 C  pz              200      0.168306  14 O  pz        
   199      0.162458  14 O  py              289      0.156533  20 O  py        

 Vector   75  Occ=2.000000D+00  E=-2.598120D-01
              MO Center=  7.0D-01, -3.2D-01,  7.4D-01, r^2= 4.3D+00
   Bfn.  Coefficient  Atom+Function         Bfn.  Coefficient  Atom+Function  
  ----- ------------  ---------------      ----- ------------  ---------------
   289      0.438029  20 O  py              293      0.317932  20 O  py        
   274     -0.290319  19 O  py              275     -0.212409  19 O  pz        
   278     -0.189365  19 O  py              279     -0.155995  19 O  pz        

 Vector   76  Occ=2.000000D+00  E=-2.553495D-01
              MO Center= -2.2D-01, -2.9D+00, -7.5D-01, r^2= 3.8D+00
   Bfn.  Coefficient  Atom+Function         Bfn.  Coefficient  Atom+Function  
  ----- ------------  ---------------      ----- ------------  ---------------
   228      0.389062  16 O  px              230     -0.381418  16 O  pz        
   232      0.265514  16 O  px              234     -0.265613  16 O  pz        
    51      0.231365   4 C  s                50     -0.166477   4 C  pz        
    18      0.154896   2 O  px        

 Vector   77  Occ=0.000000D+00  E= 7.206682D-04
              MO Center=  1.0D+00, -4.7D-01,  7.1D-01, r^2= 4.2D+00
   Bfn.  Coefficient  Atom+Function         Bfn.  Coefficient  Atom+Function  
  ----- ------------  ---------------      ----- ------------  ---------------
   291     -0.482254  20 O  s               276      0.474788  19 O  s         
   273     -0.401754  19 O  px              277     -0.400556  19 O  px        
   288     -0.375138  20 O  px              292     -0.344457  20 O  px        
     6      0.280146   1 C  s               330     -0.280089  35 H  s         
    84      0.276919   6 C  pz              294      0.240690  20 O  pz        

 Vector   78  Occ=0.000000D+00  E= 2.930882D-03
              MO Center= -1.8D-01, -2.2D+00, -4.5D-01, r^2= 4.4D+00
   Bfn.  Coefficient  Atom+Function         Bfn.  Coefficient  Atom+Function  
  ----- ------------  ---------------      ----- ------------  ---------------
   246     -0.357738  17 C  s                33      0.330085   3 C  px        
    35      0.303650   3 C  pz               37      0.272242   3 C  px        
    81      0.268289   6 C  s               291     -0.260474  20 O  s         
    39      0.255107   3 C  pz              228     -0.239660  16 O  px        
   232     -0.237710  16 O  px              302     -0.238828  21 H  s         

 Vector   79  Occ=0.000000D+00  E= 6.525597D-02
              MO Center= -4.7D-01,  8.4D-01, -6.2D-01, r^2= 7.8D+00
   Bfn.  Coefficient  Atom+Function         Bfn.  Coefficient  Atom+Function  
  ----- ------------  ---------------      ----- ------------  ---------------
   302      0.780109  21 H  s               316      0.665429  28 H  s         
   156     -0.624598  11 C  s                 7      0.510652   1 C  px        
   306     -0.494862  23 H  s               126     -0.489298   9 C  s         
     6     -0.470644   1 C  s               322      0.467441  31 H  s         
    66      0.399881   5 C  s               326      0.373468  33 H  s         

 Vector   80  Occ=0.000000D+00  E= 7.132005D-02
              MO Center= -1.9D+00,  1.1D+00,  6.1D-01, r^2= 8.6D+00
   Bfn.  Coefficient  Atom+Function         Bfn.  Coefficient  Atom+Function  
  ----- ------------  ---------------      ----- ------------  ---------------
   111      0.889536   8 C  s               318     -0.758963  29 H  s         
   306     -0.651939  23 H  s               312     -0.636740  26 H  s         
   308     -0.605263  24 H  s               141      0.570469  10 C  s         
   261      0.570792  18 C  s                66      0.495458   5 C  s         
   144      0.488591  10 C  pz              314     -0.474144  27 H  s         

 Vector   81  Occ=0.000000D+00  E= 7.533362D-02
              MO Center= -8.0D-01,  3.9D-01, -1.9D-01, r^2= 1.0D+01
   Bfn.  Coefficient  Atom+Function         Bfn.  Coefficient  Atom+Function  
  ----- ------------  ---------------      ----- ------------  ---------------
    96      1.005060   7 C  s               310     -0.705923  25 H  s         
   156     -0.624810  11 C  s               261     -0.604651  18 C  s         
   302     -0.512724  21 H  s               308     -0.513759  24 H  s         
   320      0.488017  30 H  s               318      0.468796  29 H  s         
   201     -0.461320  14 O  s                66      0.397886   5 C  s         

 Vector   82  Occ=0.000000D+00  E= 9.103604D-02
              MO Center= -1.5D-01,  6.7D-01,  3.8D-02, r^2= 1.3D+01
   Bfn.  Coefficient  Atom+Function         Bfn.  Coefficient  Atom+Function  
  ----- ------------  ---------------      ----- ------------  ---------------
   171      0.930654  12 C  s               126     -0.748630   9 C  s         
   316      0.666769  28 H  s               326     -0.616302  33 H  s         
    51      0.595649   4 C  s               216      0.536423  15 C  s         
   324     -0.521105  32 H  s               261     -0.514003  18 C  s         
   111     -0.493978   8 C  s               304     -0.493375  22 H  s         

 Vector   83  Occ=0.000000D+00  E= 1.047491D-01
              MO Center=  1.0D+00,  9.9D-01, -1.4D-01, r^2= 9.7D+00
   Bfn.  Coefficient  Atom+Function         Bfn.  Coefficient  Atom+Function  
  ----- ------------  ---------------      ----- ------------  ---------------
   326      0.802687  33 H  s               156     -0.584735  11 C  s         
   322      0.562489  31 H  s               324     -0.511398  32 H  s         
   201      0.424531  14 O  s                96      0.415037   7 C  s         
   332     -0.415010  36 H  s               174      0.411499  12 C  pz        
   304     -0.405577  22 H  s                 7     -0.368230   1 C  px        

 Vector   84  Occ=0.000000D+00  E= 1.127929D-01
              MO Center=  1.5D+00,  4.6D-01,  1.9D-01, r^2= 1.4D+01
   Bfn.  Coefficient  Atom+Function         Bfn.  Coefficient  Atom+Function  
  ----- ------------  ---------------      ----- ------------  ---------------
   216      1.399596  15 C  s               171      0.820767  12 C  s         
   261     -0.748056  18 C  s               332     -0.734921  36 H  s         
   328     -0.714690  34 H  s               330     -0.591154  35 H  s         
   324     -0.564433  32 H  s               246     -0.539197  17 C  s         
   156     -0.510611  11 C  s               111      0.463764   8 C  s         

 Vector   85  Occ=0.000000D+00  E= 1.160275D-01
              MO Center= -1.0D+00,  1.4D+00, -4.4D-01, r^2= 1.1D+01
   Bfn.  Coefficient  Atom+Function         Bfn.  Coefficient  Atom+Function  
  ----- ------------  ---------------      ----- ------------  ---------------
   261      1.142844  18 C  s               314     -0.753143  27 H  s         
   344     -0.673967  42 H  s               111      0.619198   8 C  s         
   340     -0.578946  40 H  s                 6     -0.563240   1 C  s         
   156     -0.532896  11 C  s               302      0.520039  21 H  s         
   112     -0.497106   8 C  px              326     -0.456469  33 H  s         

 Vector   86  Occ=0.000000D+00  E= 1.198758D-01
              MO Center= -8.1D-01,  1.5D-01, -4.0D-02, r^2= 1.2D+01
   Bfn.  Coefficient  Atom+Function         Bfn.  Coefficient  Atom+Function  
  ----- ------------  ---------------      ----- ------------  ---------------
   304      0.660978  22 H  s               308      0.649371  24 H  s         
   320     -0.619690  30 H  s               310     -0.513723  25 H  s         
   302     -0.500016  21 H  s                 8      0.488647   1 C  py        
   324     -0.438161  32 H  s               334      0.434707  37 H  s         
    99     -0.410510   7 C  pz              318     -0.404844  29 H  s         

 Vector   87  Occ=0.000000D+00  E= 1.310447D-01
              MO Center= -5.5D-02,  9.1D-01,  1.8D-01, r^2= 1.2D+01
   Bfn.  Coefficient  Atom+Function         Bfn.  Coefficient  Atom+Function  
  ----- ------------  ---------------      ----- ------------  ---------------
   261      0.918152  18 C  s               342     -0.716261  41 H  s         
   216      0.681862  15 C  s               322     -0.636915  31 H  s         
   318      0.629476  29 H  s               338     -0.629184  39 H  s         
   306     -0.587389  23 H  s                66      0.530867   5 C  s         
   332     -0.437173  36 H  s               171     -0.408117  12 C  s         

 Vector   88  Occ=0.000000D+00  E= 1.337386D-01
              MO Center= -8.2D-01,  4.8D-01,  2.3D-01, r^2= 1.1D+01
   Bfn.  Coefficient  Atom+Function         Bfn.  Coefficient  Atom+Function  
  ----- ------------  ---------------      ----- ------------  ---------------
   312      0.856392  26 H  s               320     -0.641988  30 H  s         
   304     -0.638501  22 H  s               156      0.624663  11 C  s         
   306      0.614341  23 H  s               261      0.561072  18 C  s         
   114     -0.546131   8 C  pz               69     -0.506854   5 C  pz        
   302      0.502786  21 H  s               111     -0.494525   8 C  s         

 Vector   89  Occ=0.000000D+00  E= 1.377004D-01
              MO Center=  6.9D-01,  1.6D-01,  1.2D-01, r^2= 1.4D+01
   Bfn.  Coefficient  Atom+Function         Bfn.  Coefficient  Atom+Function  
  ----- ------------  ---------------      ----- ------------  ---------------
   216      1.060997  15 C  s               328     -0.888031  34 H  s         
   156     -0.856738  11 C  s                96     -0.820679   7 C  s         
   246      0.805298  17 C  s               308      0.646630  24 H  s         
   334     -0.535956  37 H  s               318     -0.481670  29 H  s         
   172     -0.458057  12 C  px              126      0.449233   9 C  s         

 Vector   90  Occ=0.000000D+00  E= 1.420594D-01
              MO Center= -1.4D+00,  1.2D+00,  3.1D-01, r^2= 1.3D+01
   Bfn.  Coefficient  Atom+Function         Bfn.  Coefficient  Atom+Function  
  ----- ------------  ---------------      ----- ------------  ---------------
   344      0.781660  42 H  s               246     -0.691458  17 C  s         
   340     -0.688363  40 H  s               312     -0.676628  26 H  s         
   338      0.657822  39 H  s               114      0.536545   8 C  pz        
   262      0.529949  18 C  px              342     -0.528482  41 H  s         
   264      0.510068  18 C  pz              314      0.502437  27 H  s         

 Vector   91  Occ=0.000000D+00  E= 1.467751D-01
              MO Center= -4.9D-01,  4.0D-01,  9.4D-02, r^2= 1.2D+01
   Bfn.  Coefficient  Atom+Function         Bfn.  Coefficient  Atom+Function  
  ----- ------------  ---------------      ----- ------------  ---------------
   314     -0.807509  27 H  s                81      0.772124   6 C  s         
   246     -0.701309  17 C  s                36      0.682961   3 C  s         
   310      0.612497  25 H  s               143      0.570928  10 C  py        
   332      0.530030  36 H  s               261     -0.510355  18 C  s         
   306     -0.493432  23 H  s               336      0.488876  38 H  s         

 Vector   92  Occ=0.000000D+00  E= 1.555359D-01
              MO Center= -7.6D-01,  1.7D+00,  9.3D-02, r^2= 1.2D+01
   Bfn.  Coefficient  Atom+Function         Bfn.  Coefficient  Atom+Function  
  ----- ------------  ---------------      ----- ------------  ---------------
   111      1.325430   8 C  s               342     -0.907686  41 H  s         
   141     -0.726408  10 C  s               126     -0.671439   9 C  s         
   318      0.629927  29 H  s               340      0.613406  40 H  s         
   322      0.610246  31 H  s                98     -0.559248   7 C  py        
   159      0.525651  11 C  pz              312     -0.517893  26 H  s         

 Vector   93  Occ=0.000000D+00  E= 1.578511D-01
              MO Center=  7.8D-01, -1.3D-01,  4.9D-01, r^2= 1.4D+01
   Bfn.  Coefficient  Atom+Function         Bfn.  Coefficient  Atom+Function  
  ----- ------------  ---------------      ----- ------------  ---------------
   246      1.177164  17 C  s               336     -0.916310  38 H  s         
   171      0.770125  12 C  s               111      0.649167   8 C  s         
   332      0.621826  36 H  s               328     -0.604921  34 H  s         
   330      0.551250  35 H  s               218     -0.530569  15 C  py        
   324     -0.526508  32 H  s               306      0.460036  23 H  s         

 Vector   94  Occ=0.000000D+00  E= 1.607276D-01
              MO Center= -1.2D+00,  3.8D-01,  2.5D-02, r^2= 1.6D+01
   Bfn.  Coefficient  Atom+Function         Bfn.  Coefficient  Atom+Function  
  ----- ------------  ---------------      ----- ------------  ---------------
   246      1.120255  17 C  s               344      1.062874  42 H  s         
   334     -0.851282  37 H  s               314     -0.679682  27 H  s         
   261     -0.642897  18 C  s               308      0.580992  24 H  s         
    51     -0.550823   4 C  s                81      0.519062   6 C  s         
   262      0.503058  18 C  px              328      0.498836  34 H  s         

 Vector   95  Occ=0.000000D+00  E= 1.676843D-01
              MO Center=  1.5D+00,  4.8D-01, -3.5D-02, r^2= 1.5D+01
   Bfn.  Coefficient  Atom+Function         Bfn.  Coefficient  Atom+Function  
  ----- ------------  ---------------      ----- ------------  ---------------
   330      1.115470  35 H  s                96      0.932602   7 C  s         
   332     -0.725657  36 H  s               219      0.646981  15 C  pz        
   218     -0.641713  15 C  py              334      0.633734  37 H  s         
   328     -0.587099  34 H  s               324      0.579439  32 H  s         
   340     -0.532260  40 H  s               261      0.479229  18 C  s         

 Vector   96  Occ=0.000000D+00  E= 1.737326D-01
              MO Center=  4.9D-02,  3.1D-01,  5.3D-01, r^2= 1.3D+01
   Bfn.  Coefficient  Atom+Function         Bfn.  Coefficient  Atom+Function  
  ----- ------------  ---------------      ----- ------------  ---------------
   171      0.936004  12 C  s               141     -0.812337  10 C  s         
   336      0.772495  38 H  s                36      0.733670   3 C  s         
   318      0.708711  29 H  s               216     -0.682735  15 C  s         
   324     -0.613530  32 H  s               312     -0.584676  26 H  s         
   326     -0.587472  33 H  s               334     -0.518124  37 H  s         

 Vector   97  Occ=0.000000D+00  E= 1.792417D-01
              MO Center=  1.3D+00,  8.4D-01, -4.7D-02, r^2= 1.2D+01
   Bfn.  Coefficient  Atom+Function         Bfn.  Coefficient  Atom+Function  
  ----- ------------  ---------------      ----- ------------  ---------------
   332      1.004742  36 H  s               328     -0.860312  34 H  s         
   219     -0.718568  15 C  pz              322      0.613353  31 H  s         
   340      0.541680  40 H  s                96      0.538622   7 C  s         
   142      0.508253  10 C  px              218     -0.499736  15 C  py        
   159      0.445609  11 C  pz               53     -0.415405   4 C  py        

 Vector   98  Occ=0.000000D+00  E= 1.807851D-01
              MO Center= -4.8D-01,  6.2D-01,  5.0D-01, r^2= 1.5D+01
   Bfn.  Coefficient  Atom+Function         Bfn.  Coefficient  Atom+Function  
  ----- ------------  ---------------      ----- ------------  ---------------
   340      0.844861  40 H  s               338      0.759052  39 H  s         
    96     -0.648540   7 C  s                66      0.637652   5 C  s         
   308      0.640690  24 H  s               264     -0.615057  18 C  pz        
   344     -0.583347  42 H  s               334     -0.532056  37 H  s         
   330      0.513211  35 H  s               324      0.478203  32 H  s         

 Vector   99  Occ=0.000000D+00  E= 1.844340D-01
              MO Center= -4.1D-01,  6.9D-01, -5.5D-01, r^2= 1.1D+01
   Bfn.  Coefficient  Atom+Function         Bfn.  Coefficient  Atom+Function  
  ----- ------------  ---------------      ----- ------------  ---------------
   310      1.082569  25 H  s               216     -0.858342  15 C  s         
   156     -0.737240  11 C  s               186      0.720695  13 C  s         
   126      0.684605   9 C  s                99      0.625660   7 C  pz        
   111     -0.582326   8 C  s               330      0.530351  35 H  s         
   158      0.522455  11 C  py              308     -0.519853  24 H  s         

 Vector  100  Occ=0.000000D+00  E= 1.870141D-01
              MO Center= -3.8D-01, -3.5D-01,  6.8D-01, r^2= 1.2D+01
   Bfn.  Coefficient  Atom+Function         Bfn.  Coefficient  Atom+Function  
  ----- ------------  ---------------      ----- ------------  ---------------
   338     -0.965481  39 H  s               316      0.927398  28 H  s         
   324      0.785407  32 H  s               247     -0.747348  17 C  px        
   126     -0.730883   9 C  s               336      0.665439  38 H  s         
   246      0.625550  17 C  s               304      0.621052  22 H  s         
    51     -0.577841   4 C  s               171     -0.579415  12 C  s         

 Vector  101  Occ=0.000000D+00  E= 1.918665D-01
              MO Center= -1.3D+00,  6.6D-01,  2.9D-01, r^2= 1.1D+01
   Bfn.  Coefficient  Atom+Function         Bfn.  Coefficient  Atom+Function  
  ----- ------------  ---------------      ----- ------------  ---------------
   312     -0.974826  26 H  s                51      0.911878   4 C  s         
   320     -0.804139  30 H  s               261     -0.766301  18 C  s         
   304     -0.675192  22 H  s               308      0.631133  24 H  s         
   126      0.605570   9 C  s               114      0.575628   8 C  pz        
   156      0.547170  11 C  s               158      0.529396  11 C  py        

 Vector  102  Occ=0.000000D+00  E= 1.968837D-01
              MO Center= -7.3D-01, -9.0D-02,  6.3D-01, r^2= 1.4D+01
   Bfn.  Coefficient  Atom+Function         Bfn.  Coefficient  Atom+Function  
  ----- ------------  ---------------      ----- ------------  ---------------
   334     -1.003900  37 H  s                96      0.935315   7 C  s         
   248     -0.734421  17 C  py              338      0.737055  39 H  s         
   126     -0.726587   9 C  s               320     -0.710830  30 H  s         
   156      0.655881  11 C  s               263     -0.644911  18 C  py        
    66     -0.562974   5 C  s               342      0.488559  41 H  s         

 Vector  103  Occ=0.000000D+00  E= 2.045257D-01
              MO Center= -1.1D-01,  1.1D+00, -2.1D-02, r^2= 1.0D+01
   Bfn.  Coefficient  Atom+Function         Bfn.  Coefficient  Atom+Function  
  ----- ------------  ---------------      ----- ------------  ---------------
   186      1.172185  13 C  s               141      1.147567  10 C  s         
   126     -0.915325   9 C  s                96      0.691335   7 C  s         
   261      0.672711  18 C  s               174      0.633344  12 C  pz        
   216     -0.629330  15 C  s               314      0.619525  27 H  s         
   324     -0.612641  32 H  s               156     -0.606254  11 C  s         

 Vector  104  Occ=0.000000D+00  E= 2.111944D-01
              MO Center=  2.0D-01,  7.8D-01, -1.6D-01, r^2= 1.1D+01
   Bfn.  Coefficient  Atom+Function         Bfn.  Coefficient  Atom+Function  
  ----- ------------  ---------------      ----- ------------  ---------------
    51      0.997456   4 C  s               156     -0.898412  11 C  s         
   171      0.888493  12 C  s               126     -0.790097   9 C  s         
   111      0.682786   8 C  s               261      0.681037  18 C  s         
   328      0.681971  34 H  s                66     -0.666849   5 C  s         
    36     -0.655748   3 C  s               320      0.647749  30 H  s         

 Vector  105  Occ=0.000000D+00  E= 2.149622D-01
              MO Center= -8.0D-02,  3.3D-01,  2.2D-01, r^2= 1.2D+01
   Bfn.  Coefficient  Atom+Function         Bfn.  Coefficient  Atom+Function  
  ----- ------------  ---------------      ----- ------------  ---------------
    51      1.343201   4 C  s               141      1.020518  10 C  s         
   186      0.951346  13 C  s               171     -0.939995  12 C  s         
    81     -0.684802   6 C  s                36     -0.660041   3 C  s         
   246     -0.658991  17 C  s                66     -0.633017   5 C  s         
   326      0.601501  33 H  s               188      0.597849  13 C  py        

 Vector  106  Occ=0.000000D+00  E= 2.192495D-01
              MO Center= -4.2D-01,  2.2D-02,  5.1D-01, r^2= 1.0D+01
   Bfn.  Coefficient  Atom+Function         Bfn.  Coefficient  Atom+Function  
  ----- ------------  ---------------      ----- ------------  ---------------
    66      1.089988   5 C  s               306     -0.815305  23 H  s         
   186      0.719854  13 C  s               141     -0.669472  10 C  s         
   338      0.641229  39 H  s               171     -0.634812  12 C  s         
   318      0.604722  29 H  s               189      0.567936  13 C  pz        
    96     -0.559670   7 C  s               249     -0.549987  17 C  pz        

 Vector  107  Occ=0.000000D+00  E= 2.292949D-01
              MO Center= -1.5D-01, -6.0D-01,  3.4D-01, r^2= 9.2D+00
   Bfn.  Coefficient  Atom+Function         Bfn.  Coefficient  Atom+Function  
  ----- ------------  ---------------      ----- ------------  ---------------
    66      1.569369   5 C  s                81     -1.379396   6 C  s         
    36     -0.931836   3 C  s               336      0.862182  38 H  s         
   126     -0.703761   9 C  s               186     -0.699699  13 C  s         
     6      0.684867   1 C  s                54     -0.680694   4 C  pz        
   247     -0.609085  17 C  px              171      0.602991  12 C  s         

 Vector  108  Occ=0.000000D+00  E= 2.317862D-01
              MO Center=  4.1D-01,  1.8D-01, -2.0D-02, r^2= 1.2D+01
   Bfn.  Coefficient  Atom+Function         Bfn.  Coefficient  Atom+Function  
  ----- ------------  ---------------      ----- ------------  ---------------
   186      1.093397  13 C  s               217      0.934453  15 C  px        
   187      0.908760  13 C  px              326      0.842419  33 H  s         
   216     -0.783986  15 C  s               111      0.777826   8 C  s         
    66     -0.738391   5 C  s               126     -0.711393   9 C  s         
   172     -0.621256  12 C  px              304     -0.610559  22 H  s         

 Vector  109  Occ=0.000000D+00  E= 2.365761D-01
              MO Center= -1.6D-01,  4.9D-01,  1.2D-02, r^2= 1.0D+01
   Bfn.  Coefficient  Atom+Function         Bfn.  Coefficient  Atom+Function  
  ----- ------------  ---------------      ----- ------------  ---------------
   141      0.868234  10 C  s               129     -0.741263   9 C  pz        
   316     -0.728484  28 H  s               156     -0.724525  11 C  s         
   189      0.718955  13 C  pz               96      0.660950   7 C  s         
   318     -0.652474  29 H  s               246      0.635696  17 C  s         
   143      0.630291  10 C  py              217     -0.623029  15 C  px        

 Vector  110  Occ=0.000000D+00  E= 2.427438D-01
              MO Center=  1.9D-01,  5.1D-01, -1.4D-01, r^2= 1.1D+01
   Bfn.  Coefficient  Atom+Function         Bfn.  Coefficient  Atom+Function  
  ----- ------------  ---------------      ----- ------------  ---------------
   186      1.968376  13 C  s               216     -0.857759  15 C  s         
   217      0.815527  15 C  px               36     -0.749502   3 C  s         
   128     -0.681516   9 C  py              126      0.524256   9 C  s         
   112     -0.513560   8 C  px               99     -0.501779   7 C  pz        
   302      0.501167  21 H  s               344      0.495894  42 H  s         

 Vector  111  Occ=0.000000D+00  E= 2.569705D-01
              MO Center= -7.5D-01,  5.6D-01, -4.0D-01, r^2= 9.4D+00
   Bfn.  Coefficient  Atom+Function         Bfn.  Coefficient  Atom+Function  
  ----- ------------  ---------------      ----- ------------  ---------------
   302     -1.079207  21 H  s                 6      1.037998   1 C  s         
    66     -0.948012   5 C  s                99      0.792715   7 C  pz        
    51      0.773236   4 C  s               112     -0.744088   8 C  px        
    67      0.689522   5 C  px              310      0.673329  25 H  s         
   126     -0.669736   9 C  s               172      0.646693  12 C  px        

 Vector  112  Occ=0.000000D+00  E= 2.665475D-01
              MO Center=  5.6D-01,  7.1D-01,  4.0D-02, r^2= 1.0D+01
   Bfn.  Coefficient  Atom+Function         Bfn.  Coefficient  Atom+Function  
  ----- ------------  ---------------      ----- ------------  ---------------
   188      1.187037  13 C  py              173      1.099365  12 C  py        
   171     -1.046872  12 C  s                96     -0.954835   7 C  s         
   187     -0.912714  13 C  px              217     -0.838354  15 C  px        
   111      0.777959   8 C  s                83     -0.755118   6 C  py        
   113     -0.739814   8 C  py              261     -0.733490  18 C  s         

 Vector  113  Occ=0.000000D+00  E= 2.686998D-01
              MO Center= -1.2D+00,  5.0D-01, -2.6D-03, r^2= 9.1D+00
   Bfn.  Coefficient  Atom+Function         Bfn.  Coefficient  Atom+Function  
  ----- ------------  ---------------      ----- ------------  ---------------
   126      1.420167   9 C  s                83      1.117235   6 C  py        
   141     -1.079649  10 C  s                96      1.015337   7 C  s         
    67      0.997087   5 C  px              111     -0.920105   8 C  s         
   127     -0.860366   9 C  px              186      0.838724  13 C  s         
    97      0.820689   7 C  px              263      0.758843  18 C  py        

 Vector  114  Occ=0.000000D+00  E= 2.754589D-01
              MO Center= -5.0D-01,  4.2D-01,  7.2D-02, r^2= 9.3D+00
   Bfn.  Coefficient  Atom+Function         Bfn.  Coefficient  Atom+Function  
  ----- ------------  ---------------      ----- ------------  ---------------
    81      1.458061   6 C  s                96     -1.123849   7 C  s         
    51      1.088003   4 C  s               113     -0.894883   8 C  py        
   126     -0.838631   9 C  s               143      0.834831  10 C  py        
    36     -0.826381   3 C  s               111      0.767338   8 C  s         
   246     -0.767485  17 C  s                98     -0.750499   7 C  py        

 Vector  115  Occ=0.000000D+00  E= 2.785326D-01
              MO Center= -9.7D-01,  8.6D-01, -3.5D-02, r^2= 8.3D+00
   Bfn.  Coefficient  Atom+Function         Bfn.  Coefficient  Atom+Function  
  ----- ------------  ---------------      ----- ------------  ---------------
   141      1.226657  10 C  s               128      0.951881   9 C  py        
   127     -0.919255   9 C  px              144     -0.857091  10 C  pz        
    83     -0.733062   6 C  py              263      0.731316  18 C  py        
   129     -0.673369   9 C  pz               51     -0.664770   4 C  s         
   261     -0.649041  18 C  s                68     -0.637674   5 C  py        

 Vector  116  Occ=0.000000D+00  E= 2.894020D-01
              MO Center= -3.5D-01, -4.5D-01,  2.3D-01, r^2= 8.0D+00
   Bfn.  Coefficient  Atom+Function         Bfn.  Coefficient  Atom+Function  
  ----- ------------  ---------------      ----- ------------  ---------------
    81      1.033774   6 C  s               111     -0.984314   8 C  s         
   127     -0.836923   9 C  px              249     -0.750912  17 C  pz        
   112     -0.715317   8 C  px               53      0.695256   4 C  py        
    96      0.597720   7 C  s                52     -0.579260   4 C  px        
    66     -0.558281   5 C  s                54     -0.549603   4 C  pz        

 Vector  117  Occ=0.000000D+00  E= 2.947456D-01
              MO Center= -1.5D-01,  8.7D-01, -4.2D-03, r^2= 8.0D+00
   Bfn.  Coefficient  Atom+Function         Bfn.  Coefficient  Atom+Function  
  ----- ------------  ---------------      ----- ------------  ---------------
   156      1.734922  11 C  s               142     -1.195461  10 C  px        
   171     -1.135972  12 C  s                 6     -1.101639   1 C  s         
   111      1.039810   8 C  s                84     -1.017476   6 C  pz        
   158     -0.966874  11 C  py               82      0.843661   6 C  px        
   126     -0.846374   9 C  s               141     -0.823242  10 C  s         

 Vector  118  Occ=0.000000D+00  E= 2.974010D-01
              MO Center= -5.8D-01,  4.3D-01,  1.7D-01, r^2= 9.3D+00
   Bfn.  Coefficient  Atom+Function         Bfn.  Coefficient  Atom+Function  
  ----- ------------  ---------------      ----- ------------  ---------------
   141      1.608451  10 C  s                51      1.222064   4 C  s         
    81     -1.152025   6 C  s                68      1.111279   5 C  py        
    98     -1.006330   7 C  py              113     -0.872989   8 C  py        
   157      0.762139  11 C  px              111      0.726394   8 C  s         
   142      0.720844  10 C  px              158      0.724375  11 C  py        

 Vector  119  Occ=0.000000D+00  E= 3.168661D-01
              MO Center= -6.2D-01, -2.1D-01, -5.5D-02, r^2= 7.2D+00
   Bfn.  Coefficient  Atom+Function         Bfn.  Coefficient  Atom+Function  
  ----- ------------  ---------------      ----- ------------  ---------------
    66      1.726009   5 C  s                36      1.631600   3 C  s         
    81     -1.487319   6 C  s                82      1.363427   6 C  px        
   141      0.934974  10 C  s                54      0.875463   4 C  pz        
   126     -0.858737   9 C  s               142     -0.842495  10 C  px        
    69     -0.800810   5 C  pz               96     -0.738851   7 C  s         

 Vector  120  Occ=0.000000D+00  E= 3.378044D-01
              MO Center=  2.2D-01,  8.1D-01,  1.2D-01, r^2= 7.9D+00
   Bfn.  Coefficient  Atom+Function         Bfn.  Coefficient  Atom+Function  
  ----- ------------  ---------------      ----- ------------  ---------------
   157      1.344207  11 C  px              126     -1.193252   9 C  s         
   143      1.186724  10 C  py               84      1.077703   6 C  pz        
   171     -1.021269  12 C  s               172      0.922147  12 C  px        
    83      0.876414   6 C  py              189     -0.828961  13 C  pz        
   144     -0.770934  10 C  pz               69     -0.755786   5 C  pz        

 Vector  121  Occ=0.000000D+00  E= 3.793887D-01
              MO Center= -4.7D-01, -2.0D+00, -3.5D-01, r^2= 5.9D+00
   Bfn.  Coefficient  Atom+Function         Bfn.  Coefficient  Atom+Function  
  ----- ------------  ---------------      ----- ------------  ---------------
    51     -2.042979   4 C  s               231      2.015613  16 O  s         
    38      1.917134   3 C  py               66      1.502044   5 C  s         
    39      1.462000   3 C  pz               53     -0.906427   4 C  py        
   233      0.807706  16 O  py               67      0.787008   5 C  px        
    36     -0.781742   3 C  s                52     -0.780483   4 C  px        

 Vector  122  Occ=0.000000D+00  E= 3.916124D-01
              MO Center= -5.4D-01, -1.8D+00, -2.7D-01, r^2= 5.4D+00
   Bfn.  Coefficient  Atom+Function         Bfn.  Coefficient  Atom+Function  
  ----- ------------  ---------------      ----- ------------  ---------------
    53      1.484760   4 C  py               38     -1.372776   3 C  py        
    37     -1.298110   3 C  px               68      1.114948   5 C  py        
   231     -0.887979  16 O  s                21      0.864978   2 O  s         
    54      0.755270   4 C  pz               66     -0.710566   5 C  s         
    39      0.669320   3 C  pz               36      0.626966   3 C  s         

 Vector  123  Occ=0.000000D+00  E= 4.736767D-01
              MO Center= -8.7D-01, -1.5D-01,  1.0D-01, r^2= 9.7D+00
   Bfn.  Coefficient  Atom+Function         Bfn.  Coefficient  Atom+Function  
  ----- ------------  ---------------      ----- ------------  ---------------
    37      0.550643   3 C  px               66      0.538522   5 C  s         
    96     -0.539482   7 C  s               141      0.518262  10 C  s         
    53     -0.490795   4 C  py               81      0.470403   6 C  s         
     7      0.450269   1 C  px              113     -0.452464   8 C  py        
   127     -0.448685   9 C  px              248      0.440171  17 C  py        

 Vector  124  Occ=0.000000D+00  E= 4.809733D-01
              MO Center= -5.9D-01,  4.3D-01, -4.5D-01, r^2= 8.2D+00
   Bfn.  Coefficient  Atom+Function         Bfn.  Coefficient  Atom+Function  
  ----- ------------  ---------------      ----- ------------  ---------------
     8      1.032288   1 C  py               21      0.792080   2 O  s         
   126      0.691527   9 C  s                 4     -0.506997   1 C  py        
     9      0.488270   1 C  pz               82     -0.467828   6 C  px        
    98      0.426228   7 C  py              156      0.423357  11 C  s         
    51     -0.391478   4 C  s               263      0.382564  18 C  py        

 Vector  125  Occ=0.000000D+00  E= 4.999359D-01
              MO Center= -7.8D-01,  1.3D+00, -2.0D-01, r^2= 9.6D+00
   Bfn.  Coefficient  Atom+Function         Bfn.  Coefficient  Atom+Function  
  ----- ------------  ---------------      ----- ------------  ---------------
   127      0.608967   9 C  px              263     -0.606399  18 C  py        
   156      0.577498  11 C  s                 9     -0.527916   1 C  pz        
   157     -0.505465  11 C  px              112     -0.482257   8 C  px        
   143     -0.477597  10 C  py              172      0.443407  12 C  px        
   141     -0.415159  10 C  s                82      0.409757   6 C  px        

 Vector  126  Occ=0.000000D+00  E= 5.092652D-01
              MO Center=  3.1D-02, -1.1D-01, -2.8D-01, r^2= 8.9D+00
   Bfn.  Coefficient  Atom+Function         Bfn.  Coefficient  Atom+Function  
  ----- ------------  ---------------      ----- ------------  ---------------
    66      0.808799   5 C  s                 7      0.787683   1 C  px        
    36     -0.769581   3 C  s               111      0.518654   8 C  s         
    96     -0.515497   7 C  s                97     -0.506954   7 C  px        
    53     -0.485105   4 C  py              157      0.484424  11 C  px        
   112      0.457976   8 C  px              126     -0.426545   9 C  s         


 center of mass
 --------------
 x =   0.05867098 y =  -0.10713215 z =  -0.02640690

 moments of inertia (a.u.)
 ------------------
        4476.785592418893          -0.000000000000           0.000000000001
          -0.000000000000        4039.781054577282          -0.000000000001
           0.000000000001          -0.000000000001        6898.310459969101

     Multipole analysis of the density
     ---------------------------------

     L   x y z        total         alpha         beta         nuclear
     -   - - -        -----         -----         ----         -------
     0   0 0 0     -0.000000    -76.000000    -76.000000    152.000000

     1   1 0 0     -0.637661     -0.318830     -0.318830     -0.000000
     1   0 1 0      2.031316      1.015658      1.015658     -0.000000
     1   0 0 1      0.507217      0.253609      0.253609      0.000000

     2   2 0 0    -81.690044   -973.420923   -973.420923   1865.151803
     2   1 1 0      2.631225      5.911646      5.911646     -9.192067
     2   1 0 1     -0.439598      1.215855      1.215855     -2.871308
     2   0 2 0    -97.724430  -1078.515113  -1078.515113   2059.305795
     2   0 1 1     -5.729792     16.352880     16.352880    -38.435552
     2   0 0 2    -91.464067   -279.188312   -279.188312    466.912557


          -----------------------
          Electric field gradient
          -----------------------

 1 a.u. = 0.324123 10**(16) esu/cm**3  ( or statvolts/cm**2 ) = 0.97174 10**(22) v/m**2 


 ------------------------------------------------------------
   Atom      X         Y         Z
 ------------------------------------------------------------
    1 C    0.76131  -0.62855  -1.87621
 ------------------------------------------------------------

 Electric field gradient in molecular frame (a.u.)
         XX             YY             ZZ             XY             XZ             YZ
 ------------------------------------------------------------------------------------------
       -0.060584      -0.288072       0.348656      -0.079230       0.108455      -0.008897

 Principal components (a.u.) and orientation 
 of principal axis w.r.t. absolute frame                      Asymmetry parameter eta
 --------------------------------------------------------------------------------------
        0.376801      -0.313872      -0.062929                       0.665983

        0.247697       0.313315       0.916777
       -0.042469       0.948866      -0.312808
        0.967906      -0.038547      -0.248338
  

 ------------------------------------------------------------
   Atom      X         Y         Z
 ------------------------------------------------------------
    2 O    1.15046  -3.30866  -2.08725
 ------------------------------------------------------------

 Electric field gradient in molecular frame (a.u.)
         XX             YY             ZZ             XY             XZ             YZ
 ------------------------------------------------------------------------------------------
        0.217026      -1.459410       1.242383      -0.457980       0.304711       0.268487

 Principal components (a.u.) and orientation 
 of principal axis w.r.t. absolute frame                      Asymmetry parameter eta
 --------------------------------------------------------------------------------------
       -1.616123       1.333453       0.282670                       0.650187

        0.259064       0.242498       0.934923
        0.958667       0.053357      -0.279483
       -0.117659       0.968683      -0.218652
  

 ------------------------------------------------------------
   Atom      X         Y         Z
 ------------------------------------------------------------
    3 C   -0.59588  -4.96880  -1.27301
 ------------------------------------------------------------

 Electric field gradient in molecular frame (a.u.)
         XX             YY             ZZ             XY             XZ             YZ
 ------------------------------------------------------------------------------------------
       -0.143767       0.108159       0.035608      -0.018419      -0.236246       0.238775

 Principal components (a.u.) and orientation 
 of principal axis w.r.t. absolute frame                      Asymmetry parameter eta
 --------------------------------------------------------------------------------------
        0.373904      -0.345475      -0.028429                       0.847933

       -0.337085       0.712728       0.615136
        0.642058      -0.303837       0.703879
        0.688575       0.632220      -0.355194
  

 ------------------------------------------------------------
   Atom      X         Y         Z
 ------------------------------------------------------------
    4 C   -2.17656  -4.25197   1.00011
 ------------------------------------------------------------

 Electric field gradient in molecular frame (a.u.)
         XX             YY             ZZ             XY             XZ             YZ
 ------------------------------------------------------------------------------------------
        0.026778      -0.000965      -0.025813       0.030668       0.044848      -0.001176

 Principal components (a.u.) and orientation 
 of principal axis w.r.t. absolute frame                      Asymmetry parameter eta
 --------------------------------------------------------------------------------------
        0.063387      -0.056833      -0.006554                       0.793192

        0.826143      -0.535239      -0.176088
        0.386214       0.310352       0.868631
        0.410276       0.785621      -0.463112
  

 ------------------------------------------------------------
   Atom      X         Y         Z
 ------------------------------------------------------------
    5 C   -2.75964  -1.41001   1.22256
 ------------------------------------------------------------

 Electric field gradient in molecular frame (a.u.)
         XX             YY             ZZ             XY             XZ             YZ
 ------------------------------------------------------------------------------------------
       -0.021288      -0.015544       0.036831      -0.027828       0.010652       0.006936

 Principal components (a.u.) and orientation 
 of principal axis w.r.t. absolute frame                      Asymmetry parameter eta
 --------------------------------------------------------------------------------------
       -0.048246       0.038816       0.009430                       0.609095

        0.737898       0.152855      -0.657375
        0.658910       0.047689       0.750709
       -0.146099       0.987097       0.065528
  

 ------------------------------------------------------------
   Atom      X         Y         Z
 ------------------------------------------------------------
    6 C   -0.42634   0.22486   0.65663
 ------------------------------------------------------------

 Electric field gradient in molecular frame (a.u.)
         XX             YY             ZZ             XY             XZ             YZ
 ------------------------------------------------------------------------------------------
       -0.028889       0.188710      -0.159821       0.063014      -0.241973       0.027938

 Principal components (a.u.) and orientation 
 of principal axis w.r.t. absolute frame                      Asymmetry parameter eta
 --------------------------------------------------------------------------------------
       -0.351823       0.214149       0.137674                       0.217369

        0.609751       0.449184       0.653022
       -0.111642       0.864366      -0.490313
        0.784691      -0.226065      -0.577196
  

 ------------------------------------------------------------
   Atom      X         Y         Z
 ------------------------------------------------------------
    7 C   -5.00604  -0.71156  -0.48164
 ------------------------------------------------------------

 Electric field gradient in molecular frame (a.u.)
         XX             YY             ZZ             XY             XZ             YZ
 ------------------------------------------------------------------------------------------
       -0.019670       0.023437      -0.003768       0.011193      -0.027902      -0.010033

 Principal components (a.u.) and orientation 
 of principal axis w.r.t. absolute frame                      Asymmetry parameter eta
 --------------------------------------------------------------------------------------
       -0.040869       0.035499       0.005370                       0.737199

        0.804455       0.402610      -0.436757
       -0.047643       0.776628       0.628156
        0.592100      -0.484514       0.643944
  

 ------------------------------------------------------------
   Atom      X         Y         Z
 ------------------------------------------------------------
    8 C   -5.65797   2.08060  -0.25632
 ------------------------------------------------------------

 Electric field gradient in molecular frame (a.u.)
         XX             YY             ZZ             XY             XZ             YZ
 ------------------------------------------------------------------------------------------
       -0.010147      -0.007347       0.017493       0.002345       0.015894      -0.007571

 Principal components (a.u.) and orientation 
 of principal axis w.r.t. absolute frame                      Asymmetry parameter eta
 --------------------------------------------------------------------------------------
        0.025812      -0.019777      -0.006035                       0.532368

        0.387955       0.804998       0.448853
       -0.178988      -0.411922       0.893467
        0.904132      -0.426964      -0.015722
  

 ------------------------------------------------------------
   Atom      X         Y         Z
 ------------------------------------------------------------
    9 C   -3.40474   3.77739  -0.91690
 ------------------------------------------------------------

 Electric field gradient in molecular frame (a.u.)
         XX             YY             ZZ             XY             XZ             YZ
 ------------------------------------------------------------------------------------------
       -0.009364       0.003343       0.006022       0.013302      -0.019829       0.006846

 Principal components (a.u.) and orientation 
 of principal axis w.r.t. absolute frame                      Asymmetry parameter eta
 --------------------------------------------------------------------------------------
       -0.029635       0.019903       0.009733                       0.343167

        0.760873      -0.602703       0.240460
       -0.411111      -0.161025       0.897251
        0.502056       0.781549       0.370298
  

 ------------------------------------------------------------
   Atom      X         Y         Z
 ------------------------------------------------------------
   10 C   -1.05548   3.10160   0.70955
 ------------------------------------------------------------

 Electric field gradient in molecular frame (a.u.)
         XX             YY             ZZ             XY             XZ             YZ
 ------------------------------------------------------------------------------------------
        0.019077      -0.060737       0.041660       0.004827      -0.006830      -0.014094

 Principal components (a.u.) and orientation 
 of principal axis w.r.t. absolute frame                      Asymmetry parameter eta
 --------------------------------------------------------------------------------------
       -0.062825       0.045645       0.017180                       0.453074

       -0.047490      -0.270100       0.961660
        0.990313      -0.138489       0.010007
        0.130477       0.952820       0.274061
  

 ------------------------------------------------------------
   Atom      X         Y         Z
 ------------------------------------------------------------
   11 C    1.22117   4.79620  -0.00836
 ------------------------------------------------------------

 Electric field gradient in molecular frame (a.u.)
         XX             YY             ZZ             XY             XZ             YZ
 ------------------------------------------------------------------------------------------
       -0.041880      -0.001020       0.042901      -0.014300       0.000146       0.026160

 Principal components (a.u.) and orientation 
 of principal axis w.r.t. absolute frame                      Asymmetry parameter eta
 --------------------------------------------------------------------------------------
        0.055464      -0.047211      -0.008254                       0.702380

       -0.062168       0.932471      -0.355855
        0.432358       0.346515       0.832463
        0.899556      -0.102104      -0.424704
  

 ------------------------------------------------------------
   Atom      X         Y         Z
 ------------------------------------------------------------
   12 C    3.84267   3.85176   0.79823
 ------------------------------------------------------------

 Electric field gradient in molecular frame (a.u.)
         XX             YY             ZZ             XY             XZ             YZ
 ------------------------------------------------------------------------------------------
       -0.003230      -0.048839       0.052068       0.024180      -0.007281      -0.030248

 Principal components (a.u.) and orientation 
 of principal axis w.r.t. absolute frame                      Asymmetry parameter eta
 --------------------------------------------------------------------------------------
       -0.064801       0.063330       0.001470                       0.954616

       -0.334575      -0.209623       0.918759
        0.917155      -0.296452       0.266352
        0.216535       0.931759       0.291442
  

 ------------------------------------------------------------
   Atom      X         Y         Z
 ------------------------------------------------------------
   13 C    4.43187   1.13959  -0.09247
 ------------------------------------------------------------

 Electric field gradient in molecular frame (a.u.)
         XX             YY             ZZ             XY             XZ             YZ
 ------------------------------------------------------------------------------------------
        0.177313       0.084661      -0.261974      -0.172846      -0.128059       0.155616

 Principal components (a.u.) and orientation 
 of principal axis w.r.t. absolute frame                      Asymmetry parameter eta
 --------------------------------------------------------------------------------------
        0.371279      -0.329597      -0.041682                       0.775466

        0.737172       0.137175       0.661635
       -0.606399      -0.297665       0.737344
       -0.298091       0.944764       0.136247
  

 ------------------------------------------------------------
   Atom      X         Y         Z
 ------------------------------------------------------------
   14 O    3.11190   0.61821  -2.38979
 ------------------------------------------------------------

 Electric field gradient in molecular frame (a.u.)
         XX             YY             ZZ             XY             XZ             YZ
 ------------------------------------------------------------------------------------------
       -0.839416       1.071612      -0.232195      -1.346221      -0.505737      -0.121920

 Principal components (a.u.) and orientation 
 of principal axis w.r.t. absolute frame                      Asymmetry parameter eta
 --------------------------------------------------------------------------------------
        1.774888      -1.708247      -0.066642                       0.924906

       -0.466630       0.845580      -0.259330
        0.882135       0.423736      -0.205636
        0.063994       0.324719       0.943643
  

 ------------------------------------------------------------
   Atom      X         Y         Z
 ------------------------------------------------------------
   15 C    7.25181   0.83971  -0.61876
 ------------------------------------------------------------

 Electric field gradient in molecular frame (a.u.)
         XX             YY             ZZ             XY             XZ             YZ
 ------------------------------------------------------------------------------------------
       -0.082244       0.054733       0.027511       0.007842       0.031102       0.008659

 Principal components (a.u.) and orientation 
 of principal axis w.r.t. absolute frame                      Asymmetry parameter eta
 --------------------------------------------------------------------------------------
       -0.090645       0.059457       0.031188                       0.311859

        0.967056       0.133764       0.216586
       -0.037164       0.915885      -0.399718
       -0.251835       0.378501       0.890683
  

 ------------------------------------------------------------
   Atom      X         Y         Z
 ------------------------------------------------------------
   16 O   -0.74892  -7.08212  -2.22402
 ------------------------------------------------------------

 Electric field gradient in molecular frame (a.u.)
         XX             YY             ZZ             XY             XZ             YZ
 ------------------------------------------------------------------------------------------
        0.430706      -0.651695       0.220990       0.339318      -1.244232      -0.312980

 Principal components (a.u.) and orientation 
 of principal axis w.r.t. absolute frame                      Asymmetry parameter eta
 --------------------------------------------------------------------------------------
        1.666415      -0.922798      -0.743617                       0.107525

        0.721982       0.676190      -0.146657
        0.195301       0.004181       0.980734
       -0.663776       0.736715       0.129043
  

 ------------------------------------------------------------
   Atom      X         Y         Z
 ------------------------------------------------------------
   17 C   -0.91677  -5.36024   3.35741
 ------------------------------------------------------------

 Electric field gradient in molecular frame (a.u.)
         XX             YY             ZZ             XY             XZ             YZ
 ------------------------------------------------------------------------------------------
        0.042765       0.039060      -0.081825       0.037453      -0.033919       0.050567

 Principal components (a.u.) and orientation 
 of principal axis w.r.t. absolute frame                      Asymmetry parameter eta
 --------------------------------------------------------------------------------------
       -0.113250       0.079343       0.033907                       0.401202

        0.280458       0.670604       0.686755
       -0.363859       0.736348      -0.570437
        0.888228       0.089899      -0.450521
  

 ------------------------------------------------------------
   Atom      X         Y         Z
 ------------------------------------------------------------
   18 C   -4.19362   6.55133  -0.62556
 ------------------------------------------------------------

 Electric field gradient in molecular frame (a.u.)
         XX             YY             ZZ             XY             XZ             YZ
 ------------------------------------------------------------------------------------------
        0.015573      -0.025084       0.009511       0.025308       0.004909      -0.012978

 Principal components (a.u.) and orientation 
 of principal axis w.r.t. absolute frame                      Asymmetry parameter eta
 --------------------------------------------------------------------------------------
       -0.041002       0.027797       0.013205                       0.355868

       -0.412845       0.891876       0.184704
        0.871680       0.445699      -0.203783
        0.264071      -0.076872       0.961435
  

 ------------------------------------------------------------
   Atom      X         Y         Z
 ------------------------------------------------------------
   19 O    3.80759  -0.69286   1.80106
 ------------------------------------------------------------

 Electric field gradient in molecular frame (a.u.)
         XX             YY             ZZ             XY             XZ             YZ
 ------------------------------------------------------------------------------------------
       -1.693622       0.947527       0.746095       0.715045       1.728705       1.067693

 Principal components (a.u.) and orientation 
 of principal axis w.r.t. absolute frame                      Asymmetry parameter eta
 --------------------------------------------------------------------------------------
        2.619563      -2.596058      -0.023505                       0.982054

        0.380186       0.893146      -0.240310
        0.607778      -0.045400       0.792808
        0.697183      -0.447470      -0.560095
  

 ------------------------------------------------------------
   Atom      X         Y         Z
 ------------------------------------------------------------
   20 O    1.28319  -0.12346   2.76352
 ------------------------------------------------------------

 Electric field gradient in molecular frame (a.u.)
         XX             YY             ZZ             XY             XZ             YZ
 ------------------------------------------------------------------------------------------
       -2.330894       2.505790      -0.174897       1.001468       0.359373      -0.107620

 Principal components (a.u.) and orientation 
 of principal axis w.r.t. absolute frame                      Asymmetry parameter eta
 --------------------------------------------------------------------------------------
        2.705391      -2.587861      -0.117530                       0.913114

        0.194164       0.969051       0.152451
        0.980890      -0.193758      -0.017661
       -0.012425      -0.152967       0.988153
  

 ------------------------------------------------------------
   Atom      X         Y         Z
 ------------------------------------------------------------
   21 H   -0.47185  -0.12880  -3.45996
 ------------------------------------------------------------

 Electric field gradient in molecular frame (a.u.)
         XX             YY             ZZ             XY             XZ             YZ
 ------------------------------------------------------------------------------------------
       -0.014788       0.108042      -0.093254       0.058850      -0.185041       0.075749

 Principal components (a.u.) and orientation 
 of principal axis w.r.t. absolute frame                      Asymmetry parameter eta
 --------------------------------------------------------------------------------------
       -0.267656       0.136133       0.131524                       0.017221

        0.609023       0.615855       0.499813
       -0.247340      -0.451270       0.857426
        0.753601      -0.645815      -0.122508
  

 ------------------------------------------------------------
   Atom      X         Y         Z
 ------------------------------------------------------------
   22 H   -3.98900  -5.24202   0.78034
 ------------------------------------------------------------

 Electric field gradient in molecular frame (a.u.)
         XX             YY             ZZ             XY             XZ             YZ
 ------------------------------------------------------------------------------------------
       -0.177350       0.045431       0.131920      -0.165726      -0.036964      -0.019336

 Principal components (a.u.) and orientation 
 of principal axis w.r.t. absolute frame                      Asymmetry parameter eta
 --------------------------------------------------------------------------------------
       -0.269972       0.136288       0.133684                       0.009645

        0.877886      -0.147541      -0.455575
        0.467609       0.059011       0.881964
        0.103242       0.987294      -0.120797
  

 ------------------------------------------------------------
   Atom      X         Y         Z
 ------------------------------------------------------------
   23 H   -3.35731  -1.04758   3.18030
 ------------------------------------------------------------

 Electric field gradient in molecular frame (a.u.)
         XX             YY             ZZ             XY             XZ             YZ
 ------------------------------------------------------------------------------------------
        0.102281       0.120248      -0.222530       0.019475       0.110022      -0.066776

 Principal components (a.u.) and orientation 
 of principal axis w.r.t. absolute frame                      Asymmetry parameter eta
 --------------------------------------------------------------------------------------
       -0.268725       0.136293       0.132432                       0.014369

       -0.288355       0.911097       0.294541
        0.176017      -0.251928       0.951604
        0.941206       0.326244      -0.087724
  

 ------------------------------------------------------------
   Atom      X         Y         Z
 ------------------------------------------------------------
   24 H   -6.66910  -1.82260   0.06458
 ------------------------------------------------------------

 Electric field gradient in molecular frame (a.u.)
         XX             YY             ZZ             XY             XZ             YZ
 ------------------------------------------------------------------------------------------
       -0.128306       0.016998       0.111308      -0.179782       0.088784       0.062635

 Principal components (a.u.) and orientation 
 of principal axis w.r.t. absolute frame                      Asymmetry parameter eta
 --------------------------------------------------------------------------------------
       -0.279738       0.142598       0.137140                       0.019512

        0.797989      -0.055128      -0.600145
        0.539971       0.507669       0.671344
       -0.267665       0.859787      -0.434882
  

 ------------------------------------------------------------
   Atom      X         Y         Z
 ------------------------------------------------------------
   25 H   -4.61276  -1.18081  -2.46083
 ------------------------------------------------------------

 Electric field gradient in molecular frame (a.u.)
         XX             YY             ZZ             XY             XZ             YZ
 ------------------------------------------------------------------------------------------
        0.122127       0.121639      -0.243766       0.021371       0.078614      -0.090362

 Principal components (a.u.) and orientation 
 of principal axis w.r.t. absolute frame                      Asymmetry parameter eta
 --------------------------------------------------------------------------------------
       -0.281321       0.144208       0.137113                       0.025222

       -0.197820       0.442371       0.874743
        0.224465       0.889109      -0.398874
        0.954192      -0.117444       0.275181
  

 ------------------------------------------------------------
   Atom      X         Y         Z
 ------------------------------------------------------------
   26 H   -6.30194   2.48125   1.67459
 ------------------------------------------------------------

 Electric field gradient in molecular frame (a.u.)
         XX             YY             ZZ             XY             XZ             YZ
 ------------------------------------------------------------------------------------------
        0.101884       0.121952      -0.223837       0.023819       0.121196      -0.075558

 Principal components (a.u.) and orientation 
 of principal axis w.r.t. absolute frame                      Asymmetry parameter eta
 --------------------------------------------------------------------------------------
       -0.279610       0.142300       0.137310                       0.017848

       -0.308007       0.909373       0.279592
        0.193540      -0.227843       0.954269
        0.931490       0.348034      -0.105822
  

 ------------------------------------------------------------
   Atom      X         Y         Z
 ------------------------------------------------------------
   27 H   -7.25106   2.50260  -1.51360
 ------------------------------------------------------------

 Electric field gradient in molecular frame (a.u.)
         XX             YY             ZZ             XY             XZ             YZ
 ------------------------------------------------------------------------------------------
       -0.106557       0.120478      -0.013921       0.065912      -0.197539       0.053866

 Principal components (a.u.) and orientation 
 of principal axis w.r.t. absolute frame                      Asymmetry parameter eta
 --------------------------------------------------------------------------------------
       -0.281173       0.143003       0.138170                       0.017188

        0.766262      -0.555723       0.322514
       -0.207308       0.261273       0.942741
        0.608167       0.789246      -0.084998
  

 ------------------------------------------------------------
   Atom      X         Y         Z
 ------------------------------------------------------------
   28 H   -2.94450   3.47598  -2.91728
 ------------------------------------------------------------

 Electric field gradient in molecular frame (a.u.)
         XX             YY             ZZ             XY             XZ             YZ
 ------------------------------------------------------------------------------------------
        0.117839       0.127839      -0.245678       0.015679       0.089798      -0.060489

 Principal components (a.u.) and orientation 
 of principal axis w.r.t. absolute frame                      Asymmetry parameter eta
 --------------------------------------------------------------------------------------
       -0.276307       0.139785       0.136522                       0.011809

       -0.225303       0.834603      -0.502669
        0.152760       0.539814       0.827807
        0.962238       0.109720      -0.249116
  

 ------------------------------------------------------------
   Atom      X         Y         Z
 ------------------------------------------------------------
   29 H   -1.50810   3.57476   2.68489
 ------------------------------------------------------------

 Electric field gradient in molecular frame (a.u.)
         XX             YY             ZZ             XY             XZ             YZ
 ------------------------------------------------------------------------------------------
        0.116055       0.111486      -0.227541       0.019191       0.087027      -0.083528

 Principal components (a.u.) and orientation 
 of principal axis w.r.t. absolute frame                      Asymmetry parameter eta
 --------------------------------------------------------------------------------------
       -0.267696       0.136925       0.130771                       0.022991

       -0.226195       0.959930       0.165438
        0.220456      -0.114983       0.968596
        0.948807       0.255563      -0.185614
  

 ------------------------------------------------------------
   Atom      X         Y         Z
 ------------------------------------------------------------
   30 H    0.94631   6.68196   0.80963
 ------------------------------------------------------------

 Electric field gradient in molecular frame (a.u.)
         XX             YY             ZZ             XY             XZ             YZ
 ------------------------------------------------------------------------------------------
        0.128562      -0.205461       0.076898       0.050906       0.023039      -0.151788

 Principal components (a.u.) and orientation 
 of principal axis w.r.t. absolute frame                      Asymmetry parameter eta
 --------------------------------------------------------------------------------------
       -0.279231       0.143103       0.136128                       0.024982

       -0.135741       0.112447       0.984342
        0.908216      -0.382871       0.168981
        0.395877       0.916933      -0.050154
  

 ------------------------------------------------------------
   Atom      X         Y         Z
 ------------------------------------------------------------
   31 H    1.24566   5.07770  -2.06472
 ------------------------------------------------------------

 Electric field gradient in molecular frame (a.u.)
         XX             YY             ZZ             XY             XZ             YZ
 ------------------------------------------------------------------------------------------
        0.132730       0.135025      -0.267756      -0.003901       0.002339       0.057308

 Principal components (a.u.) and orientation 
 of principal axis w.r.t. absolute frame                      Asymmetry parameter eta
 --------------------------------------------------------------------------------------
       -0.275771       0.144123       0.131648                       0.045234

       -0.006991      -0.297205       0.954788
       -0.138229       0.945932       0.293436
        0.990376       0.129928       0.047695
  

 ------------------------------------------------------------
   Atom      X         Y         Z
 ------------------------------------------------------------
   32 H    4.04906   4.00123   2.85519
 ------------------------------------------------------------

 Electric field gradient in molecular frame (a.u.)
         XX             YY             ZZ             XY             XZ             YZ
 ------------------------------------------------------------------------------------------
        0.136212       0.136593      -0.272805       0.001220      -0.043949      -0.030295

 Principal components (a.u.) and orientation 
 of principal axis w.r.t. absolute frame                      Asymmetry parameter eta
 --------------------------------------------------------------------------------------
       -0.279637       0.144347       0.135290                       0.032390

        0.104620       0.776704      -0.621116
        0.071890       0.617003       0.783670
        0.991911      -0.126639       0.008713
  

 ------------------------------------------------------------
   Atom      X         Y         Z
 ------------------------------------------------------------
   33 H    5.21324   5.17090  -0.02949
 ------------------------------------------------------------

 Electric field gradient in molecular frame (a.u.)
         XX             YY             ZZ             XY             XZ             YZ
 ------------------------------------------------------------------------------------------
       -0.046168      -0.029770       0.075938      -0.171123       0.113846       0.105014

 Principal components (a.u.) and orientation 
 of principal axis w.r.t. absolute frame                      Asymmetry parameter eta
 --------------------------------------------------------------------------------------
       -0.277203       0.144343       0.132860                       0.041423

        0.664598       0.426906      -0.613238
        0.630086       0.120940       0.767050
       -0.401623       0.896172       0.188611
  

 ------------------------------------------------------------
   Atom      X         Y         Z
 ------------------------------------------------------------
   34 H    7.67074  -1.09657  -1.22585
 ------------------------------------------------------------

 Electric field gradient in molecular frame (a.u.)
         XX             YY             ZZ             XY             XZ             YZ
 ------------------------------------------------------------------------------------------
        0.120215      -0.228794       0.108579       0.079604       0.027202      -0.116473

 Principal components (a.u.) and orientation 
 of principal axis w.r.t. absolute frame                      Asymmetry parameter eta
 --------------------------------------------------------------------------------------
       -0.282651       0.145526       0.137125                       0.029722

       -0.204338       0.270975       0.940648
        0.934230      -0.232985       0.270060
        0.292336       0.933965      -0.205545
  

 ------------------------------------------------------------
   Atom      X         Y         Z
 ------------------------------------------------------------
   35 H    7.87817   2.10011  -2.13605
 ------------------------------------------------------------

 Electric field gradient in molecular frame (a.u.)
         XX             YY             ZZ             XY             XZ             YZ
 ------------------------------------------------------------------------------------------
        0.101547      -0.018293      -0.083253      -0.075405       0.094505       0.195715

 Principal components (a.u.) and orientation 
 of principal axis w.r.t. absolute frame                      Asymmetry parameter eta
 --------------------------------------------------------------------------------------
       -0.286776       0.148836       0.137940                       0.037996

       -0.297167       0.319576       0.899757
       -0.615550       0.656249      -0.436388
        0.729924       0.683526      -0.001699
  

 ------------------------------------------------------------
   Atom      X         Y         Z
 ------------------------------------------------------------
   36 H    8.37613   1.20555   1.07973
 ------------------------------------------------------------

 Electric field gradient in molecular frame (a.u.)
         XX             YY             ZZ             XY             XZ             YZ
 ------------------------------------------------------------------------------------------
        0.013782       0.132866      -0.146647      -0.041243      -0.189290      -0.066782

 Principal components (a.u.) and orientation 
 of principal axis w.r.t. absolute frame                      Asymmetry parameter eta
 --------------------------------------------------------------------------------------
       -0.286688       0.148198       0.138490                       0.033862

        0.541883       0.120013       0.831841
        0.183809       0.948869      -0.256635
        0.820108      -0.291966      -0.492116
  

 ------------------------------------------------------------
   Atom      X         Y         Z
 ------------------------------------------------------------
   37 H   -0.91437  -7.42994   3.26056
 ------------------------------------------------------------

 Electric field gradient in molecular frame (a.u.)
         XX             YY             ZZ             XY             XZ             YZ
 ------------------------------------------------------------------------------------------
        0.144039      -0.282060       0.138022      -0.001422      -0.002797      -0.018093

 Principal components (a.u.) and orientation 
 of principal axis w.r.t. absolute frame                      Asymmetry parameter eta
 --------------------------------------------------------------------------------------
       -0.282844       0.145210       0.137634                       0.026786

        0.003609       0.919836       0.392286
        0.999070       0.013541      -0.040944
        0.042974      -0.392069       0.918932
  

 ------------------------------------------------------------
   Atom      X         Y         Z
 ------------------------------------------------------------
   38 H    1.05762  -4.78043   3.54418
 ------------------------------------------------------------

 Electric field gradient in molecular frame (a.u.)
         XX             YY             ZZ             XY             XZ             YZ
 ------------------------------------------------------------------------------------------
       -0.246869       0.114626       0.132243      -0.115562      -0.038924      -0.006925

 Principal components (a.u.) and orientation 
 of principal axis w.r.t. absolute frame                      Asymmetry parameter eta
 --------------------------------------------------------------------------------------
       -0.284363       0.149727       0.134636                       0.053068

        0.955838      -0.293872      -0.003565
        0.278478       0.909510      -0.308611
        0.093934       0.293990       0.951182
  

 ------------------------------------------------------------
   Atom      X         Y         Z
 ------------------------------------------------------------
   39 H   -1.93256  -4.81820   5.07569
 ------------------------------------------------------------

 Electric field gradient in molecular frame (a.u.)
         XX             YY             ZZ             XY             XZ             YZ
 ------------------------------------------------------------------------------------------
        0.038497       0.115635      -0.154132       0.062663       0.176442      -0.093154

 Principal components (a.u.) and orientation 
 of principal axis w.r.t. absolute frame                      Asymmetry parameter eta
 --------------------------------------------------------------------------------------
       -0.289829       0.151268       0.138561                       0.043845

       -0.495226       0.627187       0.601155
        0.266507       0.768277      -0.582000
        0.826877       0.128010       0.547621
  

 ------------------------------------------------------------
   Atom      X         Y         Z
 ------------------------------------------------------------
   40 H   -4.54703   7.02520   1.35799
 ------------------------------------------------------------

 Electric field gradient in molecular frame (a.u.)
         XX             YY             ZZ             XY             XZ             YZ
 ------------------------------------------------------------------------------------------
        0.134535       0.119762      -0.254296       0.018314       0.070418      -0.093078

 Principal components (a.u.) and orientation 
 of principal axis w.r.t. absolute frame                      Asymmetry parameter eta
 --------------------------------------------------------------------------------------
       -0.288679       0.147522       0.141158                       0.022045

       -0.169394       0.947285      -0.271949
        0.226193       0.305939       0.924791
        0.959241       0.095141      -0.266093
  

 ------------------------------------------------------------
   Atom      X         Y         Z
 ------------------------------------------------------------
   41 H   -2.74019   7.83221  -1.34774
 ------------------------------------------------------------

 Electric field gradient in molecular frame (a.u.)
         XX             YY             ZZ             XY             XZ             YZ
 ------------------------------------------------------------------------------------------
       -0.071204      -0.022967       0.094170      -0.188314       0.107270       0.093258

 Principal components (a.u.) and orientation 
 of principal axis w.r.t. absolute frame                      Asymmetry parameter eta
 --------------------------------------------------------------------------------------
       -0.289584       0.146972       0.142611                       0.015059

        0.704402       0.380750      -0.599039
        0.619016       0.083450       0.780933
       -0.347330       0.920905       0.176908
  

 ------------------------------------------------------------
   Atom      X         Y         Z
 ------------------------------------------------------------
   42 H   -5.92568   6.93719  -1.69181
 ------------------------------------------------------------

 Electric field gradient in molecular frame (a.u.)
         XX             YY             ZZ             XY             XZ             YZ
 ------------------------------------------------------------------------------------------
       -0.157503       0.126777       0.030725       0.065986      -0.187651       0.039173

 Principal components (a.u.) and orientation 
 of principal axis w.r.t. absolute frame                      Asymmetry parameter eta
 --------------------------------------------------------------------------------------
       -0.287527       0.146830       0.140697                       0.021330

        0.837037      -0.545869       0.037374
       -0.182097      -0.213513       0.959819
        0.515956       0.810209       0.278120
  

 Task  times  cpu:      458.5s     wall:      459.3s


                                NWChem Input Module
                                -------------------


 Summary of allocated global arrays
-----------------------------------
  No active global arrays


                         GA Statistics for process    0
                         ------------------------------

       create   destroy   get      put      acc     scatter   gather  read&inc
calls:  210      210     5.35e+05 7364     3.95e+05    0        0     5865     
number of processes/call 1.00e+00 1.15e+00 1.00e+00 0.00e+00 0.00e+00
bytes total:             5.44e+08 6.03e+07 3.29e+08 0.00e+00 0.00e+00 4.69e+04
bytes remote:            1.14e+08 2.04e+07 5.37e+07 0.00e+00 0.00e+00 0.00e+00
Max memory consumed for GA by this process: 10446976 bytes

MA_summarize_allocated_blocks: starting scan ...
MA_summarize_allocated_blocks: scan completed: 0 heap blocks, 0 stack blocks
MA usage statistics:

	allocation statistics:
					      heap	     stack
					      ----	     -----
	current number of blocks	         0	         0
	maximum number of blocks	        22	        51
	current total bytes		         0	         0
	maximum total bytes		   9712528	  22540200
	maximum total K-bytes		      9713	     22541
	maximum total M-bytes		        10	        23


                                     CITATION
                                     --------
                Please cite the following reference when publishing
                           results obtained with NWChem:

                 M. Valiev, E.J. Bylaska, N. Govind, K. Kowalski,
              T.P. Straatsma, H.J.J. van Dam, D. Wang, J. Nieplocha,
                        E. Apra, T.L. Windus, W.A. de Jong
                 "NWChem: a comprehensive and scalable open-source
                  solution for large scale molecular simulations"
                      Comput. Phys. Commun. 181, 1477 (2010)
                           doi:10.1016/j.cpc.2010.04.018

                                      AUTHORS
                                      -------
          E. Apra, E. J. Bylaska, W. A. de Jong, N. Govind, K. Kowalski,
       T. P. Straatsma, M. Valiev, H. J. J. van Dam, D. Wang, T. L. Windus,
        J. Hammond, J. Autschbach, K. Bhaskaran-Nair, J. Brabec, K. Lopata,
       S. A. Fischer, S. Krishnamoorthy, W. Ma, M. Klemm, O. Villa, Y. Chen,
    V. Anisimov, F. Aquino, S. Hirata, M. T. Hackler, T. Risthaus, M. Malagoli,
       A. Marenich, A. Otero-de-la-Roza, J. Mullin, P. Nichols, R. Peverati,
     J. Pittner, Y. Zhao, P.-D. Fan, A. Fonari, M. Williamson, R. J. Harrison,
       J. R. Rehr, M. Dupuis, D. Silverstein, D. M. A. Smith, J. Nieplocha,
        V. Tipparaju, M. Krishnan, B. E. Van Kuiken, A. Vazquez-Mayagoitia,
        L. Jensen, M. Swart, Q. Wu, T. Van Voorhis, A. A. Auer, M. Nooijen,
      L. D. Crosby, E. Brown, G. Cisneros, G. I. Fann, H. Fruchtl, J. Garza,
        K. Hirao, R. A. Kendall, J. A. Nichols, K. Tsemekhman, K. Wolinski,
     J. Anchell, D. E. Bernholdt, P. Borowski, T. Clark, D. Clerc, H. Dachsel,
   M. J. O. Deegan, K. Dyall, D. Elwood, E. Glendening, M. Gutowski, A. C. Hess,
         J. Jaffe, B. G. Johnson, J. Ju, R. Kobayashi, R. Kutteh, Z. Lin,
   R. Littlefield, X. Long, B. Meng, T. Nakajima, S. Niu, L. Pollack, M. Rosing,
   K. Glaesemann, G. Sandrone, M. Stave, H. Taylor, G. Thomas, J. H. van Lenthe,
                               A. T. Wong, Z. Zhang.

 Total times  cpu:      458.9s     wall:      459.7s
