# Supplementary material for: Reference-free NOE NMR analysis
Source: Chem Sci. 2020 Aug 31;11(36):9930–6. doi: 10.1039/d0sc02970j (PMC8162118; doi:10.1039/d0sc02970j)
Supplement: SC-011-D0SC02970J-s002 [file SC-011-D0SC02970J-s002.piz › artemisinin_structures/artemisin_SRSRSRS/artemisin_SRSRSRS_b36311.nw]

start molecule

title molecule
 

geometry units angstroms print xyz autosym
  C        0.18280       -0.37740       -0.60490
  O        1.56380       -0.02890       -0.41070
  C        2.29940       -0.59570        0.56350
  C        1.60250       -0.97560        1.85210
  C        0.14080       -1.42830        1.68100
  C       -0.62970       -0.52580        0.70400
  C        0.08920       -2.90480        1.25640
  C       -1.34680       -3.38670        1.10790
  C       -2.13250       -2.54620        0.09480
  C       -2.08160       -1.03650        0.45860
  C       -2.85750       -0.19560       -0.58580
  C       -2.54580        1.30700       -0.62340
  C       -1.04450        1.62290       -0.78320
  O       -0.40020        0.57270       -1.50700
  C       -0.85130        2.91440       -1.57330
  O        3.51860       -0.69730        0.44650
  C        1.77260        0.17880        2.84350
  C       -3.56770       -3.08050        0.00810
  O       -0.40820        1.82480        0.48480
  O       -0.81050        0.74180        1.37920
  H        0.19780       -1.32280       -1.15640
  H        2.16350       -1.82590        2.26460
  H       -0.34180       -1.36500        2.66750
  H        0.58850       -3.52430        2.01180
  H        0.63210       -3.06370        0.31730
  H       -1.84380       -3.35400        2.08620
  H       -1.33870       -4.43780        0.79430
  H       -1.67200       -2.68920       -0.89150
  H       -2.62500       -0.90750        1.40770
  H       -3.93460       -0.31100       -0.41010
  H       -2.67620       -0.60500       -1.58880
  H       -2.94820        1.79660        0.27180
  H       -3.10160        1.71390       -1.47820
  H        0.21600        3.14470       -1.67360
  H       -1.25800        2.82950       -2.58660
  H       -1.31990        3.76450       -1.06630
  H        2.83300        0.31580        3.08630
  H        1.42160        1.13210        2.43910
  H        1.24310       -0.02130        3.78030
  H       -4.11420       -2.90170        0.94030
  H       -4.12200       -2.60990       -0.80940
  H       -3.56940       -4.15930       -0.18250
end
BASIS "ao basis" PRINT
* library 6-31G*
END
scf
 direct
end
dft
xc b3lyp
end
property
 efieldgrad
end
task dft property
