# Supplementary material for: Reference-free NOE NMR analysis
Source: Chem Sci. 2020 Aug 31;11(36):9930–6. doi: 10.1039/d0sc02970j (PMC8162118; doi:10.1039/d0sc02970j)
Supplement: SC-011-D0SC02970J-s002 [file SC-011-D0SC02970J-s002.piz › artemisinin_structures/artemisin_SRSRSRS/artemisin_SRSRSRS_b36311.out.xyz]

42
./artemisin_SRSRSRS_b36311.out
C          0.40287       -0.33261       -0.99285
O          0.60880       -1.75087       -1.10452
C         -0.31533       -2.62938       -0.67365
C         -1.15178       -2.25005        0.52924
C         -1.46034       -0.74615        0.64695
C         -0.22561        0.11899        0.34748
C         -2.64908       -0.37654       -0.25487
C         -2.99407        1.10100       -0.13564
C         -1.80171        1.99891       -0.48520
C         -0.55854        1.64130        0.37548
C          0.64622        2.53804       -0.00443
C          2.03345        2.03826        0.42240
C          2.34524        0.60304       -0.04893
O          1.64674        0.32714       -1.26462
C          3.83749        0.44436       -0.32744
O         -0.39631       -3.74769       -1.17690
C         -0.48513       -2.83652        1.77666
C         -2.21917        3.46682       -0.33103
O          2.01489       -0.36665        0.95308
O          0.67904       -0.06533        1.46239
H         -0.24969       -0.06816       -1.83093
H         -2.11089       -2.77396        0.41294
H         -1.77661       -0.55435        1.68294
H         -3.52914       -0.96448        0.03417
H         -2.44097       -0.62486       -1.30222
H         -3.33484        1.31302        0.88616
H         -3.83710        1.32432       -0.80096
H         -1.55816        1.83941       -1.54376
H         -0.79805        1.89168        1.42078
H          0.50077        3.53594        0.42844
H          0.65917        2.68700       -1.09260
H          2.14267        2.11736        1.51090
H          2.75873        2.73632       -0.01560
H          4.05918       -0.58028       -0.64869
H          4.16895        1.11133       -1.13035
H          4.43246        0.63795        0.57137
H         -0.48386       -3.93175        1.72541
H          0.55967       -2.52969        1.87550
H         -1.02267       -2.54968        2.68594
H         -2.40618        3.71758        0.71862
H         -1.45005        4.14462       -0.71319
H         -3.13574        3.67100       -0.89527
