# Supplementary material for: Reference-free NOE NMR analysis
Source: Chem Sci. 2020 Aug 31;11(36):9930–6. doi: 10.1039/d0sc02970j (PMC8162118; doi:10.1039/d0sc02970j)
Supplement: SC-011-D0SC02970J-s002 [file SC-011-D0SC02970J-s002.piz › artemisinin_structures/artemisin_SSSSSRR/artemisin_SSSSSRR_b36311.nw]

start molecule

title molecule
 

geometry units angstroms print xyz autosym
  C        1.88340        5.53430        1.01010
  O        1.45710        5.26100        2.33880
  C        1.54740        3.92970        2.65300
  C        1.29400        2.94240        1.49950
  C        0.36120        3.62020        0.49100
  C        0.91980        4.95940       -0.03940
  C       -0.17530        2.77590       -0.65800
  C       -1.33230        3.53050       -1.32890
  C       -1.05160        5.02380       -1.65590
  C       -0.34860        5.77450       -0.46370
  C       -0.08530        7.26420       -0.74880
  C        1.23690        7.58580       -1.43770
  C        2.44460        7.00550       -0.68790
  O        2.16040        6.90380        0.72580
  C        3.65790        7.92110       -0.83790
  O        1.77470        3.55720        3.79880
  C        2.56780        2.33360        0.93200
  C       -2.37420        5.67520       -2.08260
  O        2.83210        5.73470       -1.25940
  O        1.69020        4.79300       -1.25400
  H        2.87220        5.06170        0.93960
  H        0.72000        2.12090        1.95270
  H       -0.51750        3.85940        1.11450
  H       -0.54400        1.81310       -0.28560
  H        0.60700        2.55200       -1.39160
  H       -2.20180        3.47630       -0.65930
  H       -1.61950        3.00060       -2.24550
  H       -0.38770        5.05140       -2.52980
  H       -1.06120        5.77520        0.37450
  H       -0.10170        7.79510        0.21370
  H       -0.90150        7.71920       -1.31620
  H        1.31130        8.68020       -1.47400
  H        1.21960        7.23580       -2.47670
  H        4.52520        7.49180       -0.32260
  H        3.93540        8.04580       -1.89000
  H        3.47480        8.90520       -0.39350
  H        3.20810        1.95910        1.73790
  H        2.33000        1.49020        0.27540
  H        3.16090        3.04240        0.35000
  H       -3.03600        5.82710       -1.22360
  H       -2.21070        6.64070       -2.56890
  H       -2.90150        5.04560       -2.80800
end
BASIS "ao basis" PRINT
* library 6-31G*
END
scf
 direct
end
dft
xc b3lyp
end
property
 efieldgrad
end
task dft property
