# Supplementary material for: Reference-free NOE NMR analysis
Source: Chem Sci. 2020 Aug 31;11(36):9930–6. doi: 10.1039/d0sc02970j (PMC8162118; doi:10.1039/d0sc02970j)
Supplement: SC-011-D0SC02970J-s002 [file SC-011-D0SC02970J-s002.piz › artemisinin_structures/artemisin_SSSSSRR/artemisin_SSSSSRR_b36311.out]

 argument  1 = artemisin_SRSSRSS/artemisin_SRSSRSS_b36311.nw
  Warning: test file already existed: ./molecule.dir_check_s.5
                                         
                                         


              Northwest Computational Chemistry Package (NWChem) 6.6
              ------------------------------------------------------


                    Environmental Molecular Sciences Laboratory
                       Pacific Northwest National Laboratory
                                Richland, WA 99352

                              Copyright (c) 1994-2015
                       Pacific Northwest National Laboratory
                            Battelle Memorial Institute

             NWChem is an open-source computational chemistry package
                        distributed under the terms of the
                      Educational Community License (ECL) 2.0
             A copy of the license is included with this distribution
                              in the LICENSE.TXT file

                                  ACKNOWLEDGMENT
                                  --------------

            This software and its documentation were developed at the
            EMSL at Pacific Northwest National Laboratory, a multiprogram
            national laboratory, operated for the U.S. Department of Energy
            by Battelle under Contract Number DE-AC05-76RL01830. Support
            for this work was provided by the Department of Energy Office
            of Biological and Environmental Research, Office of Basic
            Energy Sciences, and the Office of Advanced Scientific Computing.


           Job information
           ---------------

    hostname        = nmrserver1
    program         = /home/software/NWChem/bin/nwchem
    date            = Sun Jul 23 17:39:10 2017

    compiled        = Mon_Dec_26_22:57:25_2016
    source          = /home/software/src/nwchem-6.6
    nwchem branch   = 6.6
    nwchem revision = 27746
    ga revision     = 10594
    input           = artemisin_SRSSRSS/artemisin_SRSSRSS_b36311.nw
    prefix          = molecule.
    data base       = ./molecule.db
    status          = startup
    nproc           =        6
    time left       =     -1s


           Memory information
           ------------------

    heap     =   13107196 doubles =    100.0 Mbytes
    stack    =   13107201 doubles =    100.0 Mbytes
    global   =   26214400 doubles =    200.0 Mbytes (distinct from heap & stack)
    total    =   52428797 doubles =    400.0 Mbytes
    verify   = yes
    hardfail = no 


           Directory information
           ---------------------

  0 permanent = .
  0 scratch   = .


                                NWChem Input Module
                                -------------------


                                     molecule
                                     --------

 Scaling coordinates for geometry "geometry" by  1.889725989
 (inverse scale =  0.529177249)

 C1  symmetry detected

          ------
          auto-z
          ------


                             Geometry "geometry" -> ""
                             -------------------------

 Output coordinates in angstroms (scale by  1.889725989 to convert to a.u.)

  No.       Tag          Charge          X              Y              Z
 ---- ---------------- ---------- -------------- -------------- --------------
    1 C                    6.0000     1.16604007     0.67229690    -0.36586926
    2 O                    8.0000     1.00258538     1.71178507    -1.32222442
    3 C                    6.0000     0.39392337     2.81933572    -0.79109588
    4 C                    6.0000    -0.64981153     2.55682667     0.30946832
    5 C                    6.0000    -1.24477663     1.16452159     0.07686564
    6 C                    6.0000    -0.17529672     0.04990606     0.05118048
    7 C                    6.0000    -2.42838579     0.74548875     0.93962666
    8 C                    6.0000    -3.07273404    -0.50461472     0.32299579
    9 C                    6.0000    -2.08384432    -1.63716123    -0.07083401
   10 C                    6.0000    -0.81209999    -1.08664556    -0.81829583
   11 C                    6.0000     0.17138140    -2.19059111    -1.24711227
   12 C                    6.0000     1.22295975    -2.58225086    -0.21415138
   13 C                    6.0000     2.02559127    -1.37500275     0.29163719
   14 O                    8.0000     2.09214534    -0.35035315    -0.72587152
   15 C                    6.0000     3.46180159    -1.78386846     0.61264962
   16 O                    8.0000     0.64227993     3.94607495    -1.20589332
   17 C                    6.0000    -0.13528864     2.84121401     1.71291058
   18 C                    6.0000    -2.85684872    -2.68294579    -0.88598091
   19 O                    8.0000     1.46694858    -0.87885818     1.52996672
   20 O                    8.0000     0.03641569    -0.54116407     1.35589203
   21 H                    1.0000     1.65639249     1.16188941     0.48612847
   22 H                    1.0000    -1.45606649     3.27814296     0.11101371
   23 H                    1.0000    -1.64543253     1.25336960    -0.94766521
   24 H                    1.0000    -3.17363849     1.54820642     0.98261554
   25 H                    1.0000    -2.12178258     0.54375505     1.97190155
   26 H                    1.0000    -3.62162149    -0.19105069    -0.57574345
   27 H                    1.0000    -3.82475990    -0.89777783     1.01820315
   28 H                    1.0000    -1.76171957    -2.13115304     0.85514327
   29 H                    1.0000    -1.16514853    -0.64846223    -1.76366909
   30 H                    1.0000     0.69689283    -1.83728967    -2.14574782
   31 H                    1.0000    -0.35026421    -3.09102680    -1.58215203
   32 H                    1.0000     1.89457464    -3.29591672    -0.70829600
   33 H                    1.0000     0.75501967    -3.11573070     0.62176228
   34 H                    1.0000     4.02537015    -0.92562748     0.99716850
   35 H                    1.0000     3.49194640    -2.56223434     1.38252532
   36 H                    1.0000     3.98670469    -2.13878864    -0.28064663
   37 H                    1.0000     0.35263921     3.82101548     1.75321742
   38 H                    1.0000    -0.96283128     2.85072350     2.42990341
   39 H                    1.0000     0.59023648     2.10349732     2.06259105
   40 H                    1.0000    -3.07894846    -2.31492130    -1.89303778
   41 H                    1.0000    -2.29916758    -3.61919663    -0.97450374
   42 H                    1.0000    -3.80706122    -2.93035583    -0.39963629

      Atomic Mass 
      ----------- 

      C                 12.000000
      O                 15.994910
      H                  1.007825


 Effective nuclear repulsion energy (a.u.)    1850.4799047561

            Nuclear Dipole moment (a.u.) 
            ----------------------------
        X                 Y               Z
 ---------------- ---------------- ----------------
    -0.0000000000     0.0000000000     0.0000000000


                                Z-matrix (autoz)
                                -------- 

 Units are Angstrom for bonds and degrees for angles

      Type          Name      I     J     K     L     M      Value
      ----------- --------  ----- ----- ----- ----- ----- ----------
    1 Stretch                  1     2                       1.42192
    2 Stretch                  1     6                       1.53639
    3 Stretch                  1    14                       1.42586
    4 Stretch                  1    21                       1.09820
    5 Stretch                  2     3                       1.37085
    6 Stretch                  3     4                       1.53933
    7 Stretch                  3    16                       1.22608
    8 Stretch                  4     5                       1.53186
    9 Stretch                  4    17                       1.52160
   10 Stretch                  4    22                       1.09988
   11 Stretch                  5     6                       1.54493
   12 Stretch                  5     7                       1.52344
   13 Stretch                  5    23                       1.10367
   14 Stretch                  6    10                       1.56629
   15 Stretch                  6    20                       1.44792
   16 Stretch                  7     8                       1.53564
   17 Stretch                  7    24                       1.09618
   18 Stretch                  7    25                       1.09558
   19 Stretch                  8     9                       1.55424
   20 Stretch                  8    26                       1.09879
   21 Stretch                  8    27                       1.09701
   22 Stretch                  9    10                       1.57452
   23 Stretch                  9    18                       1.53482
   24 Stretch                  9    28                       1.09783
   25 Stretch                 10    11                       1.53942
   26 Stretch                 10    29                       1.10017
   27 Stretch                 11    12                       1.52520
   28 Stretch                 11    30                       1.09933
   29 Stretch                 11    31                       1.09323
   30 Stretch                 12    13                       1.53541
   31 Stretch                 12    32                       1.09753
   32 Stretch                 12    33                       1.09650
   33 Stretch                 13    14                       1.44557
   34 Stretch                 13    15                       1.52739
   35 Stretch                 13    19                       1.44627
   36 Stretch                 15    34                       1.09638
   37 Stretch                 15    35                       1.09520
   38 Stretch                 15    36                       1.09520
   39 Stretch                 17    37                       1.09531
   40 Stretch                 17    38                       1.09499
   41 Stretch                 17    39                       1.09219
   42 Stretch                 18    40                       1.09496
   43 Stretch                 18    41                       1.09335
   44 Stretch                 18    42                       1.09574
   45 Stretch                 19    20                       1.48012
   46 Bend                     1     2     3               112.40084
   47 Bend                     1     6     5               108.45825
   48 Bend                     1     6    10               119.88240
   49 Bend                     1     6    20               106.39849
   50 Bend                     1    14    13               107.50315
   51 Bend                     2     1     6               112.23193
   52 Bend                     2     1    14               115.41458
   53 Bend                     2     1    21               104.31263
   54 Bend                     2     3     4               116.12190
   55 Bend                     2     3    16               121.42968
   56 Bend                     3     4     5               108.04625
   57 Bend                     3     4    17               113.47153
   58 Bend                     3     4    22               104.84425
   59 Bend                     4     3    16               122.40786
   60 Bend                     4     5     6               112.91699
   61 Bend                     4     5     7               117.75947
   62 Bend                     4     5    23               102.05100
   63 Bend                     4    17    37               110.59535
   64 Bend                     4    17    38               110.48832
   65 Bend                     4    17    39               113.18401
   66 Bend                     5     4    17               116.18426
   67 Bend                     5     4    22               106.49687
   68 Bend                     5     6    10               104.55457
   69 Bend                     5     6    20               112.38057
   70 Bend                     5     7     8               108.81451
   71 Bend                     5     7    24               110.42598
   72 Bend                     5     7    25               111.51963
   73 Bend                     6     1    14               110.18419
   74 Bend                     6     1    21               111.08948
   75 Bend                     6     5     7               110.41407
   76 Bend                     6     5    23               107.09451
   77 Bend                     6    10     9               108.57647
   78 Bend                     6    10    11               114.53538
   79 Bend                     6    10    29               108.57046
   80 Bend                     6    20    19               109.90327
   81 Bend                     7     5    23               105.41542
   82 Bend                     7     8     9               115.33885
   83 Bend                     7     8    26               107.80238
   84 Bend                     7     8    27               108.96114
   85 Bend                     8     7    24               109.06293
   86 Bend                     8     7    25               110.23522
   87 Bend                     8     9    10               112.29763
   88 Bend                     8     9    18               108.09750
   89 Bend                     8     9    28               107.50866
   90 Bend                     9     8    26               108.57354
   91 Bend                     9     8    27               109.60845
   92 Bend                     9    10    11               113.42313
   93 Bend                     9    10    29               106.73774
   94 Bend                     9    18    40               111.19915
   95 Bend                     9    18    41               111.68962
   96 Bend                     9    18    42               110.78573
   97 Bend                    10     6    20               105.27455
   98 Bend                    10     9    18               113.13541
   99 Bend                    10     9    28               108.70797
  100 Bend                    10    11    12               115.84721
  101 Bend                    10    11    30               107.61578
  102 Bend                    10    11    31               111.78842
  103 Bend                    11    10    29               104.55260
  104 Bend                    11    12    13               112.43355
  105 Bend                    11    12    32               106.49687
  106 Bend                    11    12    33               110.30452
  107 Bend                    12    11    30               107.85222
  108 Bend                    12    11    31               108.96806
  109 Bend                    12    13    14               110.45817
  110 Bend                    12    13    15               110.50556
  111 Bend                    12    13    19               110.47907
  112 Bend                    13    12    32               109.85853
  113 Bend                    13    12    33               110.76280
  114 Bend                    13    15    34               110.33489
  115 Bend                    13    15    35               111.33799
  116 Bend                    13    15    36               111.46844
  117 Bend                    13    19    20               110.54188
  118 Bend                    14     1    21               103.03896
  119 Bend                    14    13    15               107.12083
  120 Bend                    14    13    19               112.16663
  121 Bend                    15    13    19               105.96701
  122 Bend                    17     4    22               106.96129
  123 Bend                    18     9    28               106.80688
  124 Bend                    24     7    25               106.74734
  125 Bend                    26     8    27               106.15168
  126 Bend                    30    11    31               104.02115
  127 Bend                    32    12    33               106.73926
  128 Bend                    34    15    35               107.19660
  129 Bend                    34    15    36               107.06042
  130 Bend                    35    15    36               109.25972
  131 Bend                    37    17    38               107.74620
  132 Bend                    37    17    39               107.24832
  133 Bend                    38    17    39               107.35309
  134 Bend                    40    18    41               108.47016
  135 Bend                    40    18    42               107.95141
  136 Bend                    41    18    42               106.55351
  137 Torsion                  1     2     3     4         -33.10231
  138 Torsion                  1     2     3    16         149.16060
  139 Torsion                  1     6     5     4         -25.38162
  140 Torsion                  1     6     5     7        -159.56071
  141 Torsion                  1     6     5    23          86.15934
  142 Torsion                  1     6    10     9         173.72273
  143 Torsion                  1     6    10    11          45.81408
  144 Torsion                  1     6    10    29         -70.59252
  145 Torsion                  1     6    20    19         -25.29173
  146 Torsion                  1    14    13    12         103.09492
  147 Torsion                  1    14    13    15        -136.49864
  148 Torsion                  1    14    13    19         -20.62998
  149 Torsion                  2     1     6     5         -35.41170
  150 Torsion                  2     1     6    10          84.41338
  151 Torsion                  2     1     6    20        -156.51999
  152 Torsion                  2     1    14    13        -174.35441
  153 Torsion                  2     3     4     5         -27.51935
  154 Torsion                  2     3     4    17         102.82858
  155 Torsion                  2     3     4    22        -140.80522
  156 Torsion                  3     2     1     6          68.78438
  157 Torsion                  3     2     1    14        -163.84996
  158 Torsion                  3     2     1    21         -51.57741
  159 Torsion                  3     4     5     6          56.85282
  160 Torsion                  3     4     5     7        -172.57078
  161 Torsion                  3     4     5    23         -57.76636
  162 Torsion                  3     4    17    37          48.54936
  163 Torsion                  3     4    17    38         167.75934
  164 Torsion                  3     4    17    39         -71.81662
  165 Torsion                  4     5     6    10        -154.38154
  166 Torsion                  4     5     6    20          91.96140
  167 Torsion                  4     5     7     8         166.25193
  168 Torsion                  4     5     7    24          46.57701
  169 Torsion                  4     5     7    25         -71.93678
  170 Torsion                  5     4     3    16         150.19353
  171 Torsion                  5     4    17    37         174.69682
  172 Torsion                  5     4    17    38         -66.09321
  173 Torsion                  5     4    17    39          54.33083
  174 Torsion                  5     6     1    14        -165.51943
  175 Torsion                  5     6     1    21          80.93958
  176 Torsion                  5     6    10     9         -64.51076
  177 Torsion                  5     6    10    11         167.58059
  178 Torsion                  5     6    10    29          51.17399
  179 Torsion                  5     6    20    19        -143.85338
  180 Torsion                  5     7     8     9          47.73110
  181 Torsion                  5     7     8    26         -73.74929
  182 Torsion                  5     7     8    27         171.46295
  183 Torsion                  6     1    14    13         -45.96710
  184 Torsion                  6     5     4    17         -71.97721
  185 Torsion                  6     5     4    22         169.03211
  186 Torsion                  6     5     7     8         -62.03357
  187 Torsion                  6     5     7    24         178.29151
  188 Torsion                  6     5     7    25          59.77772
  189 Torsion                  6    10     9     8          52.68813
  190 Torsion                  6    10     9    18         175.39328
  191 Torsion                  6    10     9    28         -66.13913
  192 Torsion                  6    10    11    12          37.33126
  193 Torsion                  6    10    11    30         -83.41380
  194 Torsion                  6    10    11    31         162.96536
  195 Torsion                  6    20    19    13         -37.93182
  196 Torsion                  7     5     4    17          58.59919
  197 Torsion                  7     5     4    22         -60.39149
  198 Torsion                  7     5     6    10          71.43937
  199 Torsion                  7     5     6    20         -42.21769
  200 Torsion                  7     8     9    10         -44.61064
  201 Torsion                  7     8     9    18        -170.11581
  202 Torsion                  7     8     9    28          74.91900
  203 Torsion                  8     7     5    23          53.30548
  204 Torsion                  8     9    10    11        -178.77504
  205 Torsion                  8     9    10    29         -64.17813
  206 Torsion                  8     9    18    40          73.39502
  207 Torsion                  8     9    18    41        -165.27521
  208 Torsion                  8     9    18    42         -46.65909
  209 Torsion                  9     8     7    24         168.25011
  210 Torsion                  9     8     7    25         -74.85813
  211 Torsion                  9    10     6    20          54.08911
  212 Torsion                  9    10    11    12         -88.07652
  213 Torsion                  9    10    11    30         151.17842
  214 Torsion                  9    10    11    31          37.55757
  215 Torsion                 10     6     1    14         -45.69435
  216 Torsion                 10     6     1    21        -159.23535
  217 Torsion                 10     6     5    23         -42.84058
  218 Torsion                 10     6    20    19         102.93195
  219 Torsion                 10     9     8    26          76.45257
  220 Torsion                 10     9     8    27        -168.00109
  221 Torsion                 10     9    18    40         -51.61399
  222 Torsion                 10     9    18    41          69.71578
  223 Torsion                 10     9    18    42        -171.66811
  224 Torsion                 10    11    12    13         -54.07948
  225 Torsion                 10    11    12    32        -174.44788
  226 Torsion                 10    11    12    33          70.09337
  227 Torsion                 11    10     6    20         -73.81953
  228 Torsion                 11    10     9    18         -56.06989
  229 Torsion                 11    10     9    28          62.39770
  230 Torsion                 11    12    13    14         -28.59718
  231 Torsion                 11    12    13    15        -146.95529
  232 Torsion                 11    12    13    19          96.09670
  233 Torsion                 12    11    10    29         156.02868
  234 Torsion                 12    13    15    34        -178.58851
  235 Torsion                 12    13    15    35         -59.68854
  236 Torsion                 12    13    15    36          62.59836
  237 Torsion                 12    13    19    20         -56.25120
  238 Torsion                 13    12    11    30          66.53814
  239 Torsion                 13    12    11    31         178.86239
  240 Torsion                 13    14     1    21          72.63011
  241 Torsion                 14     1     6    20          73.37229
  242 Torsion                 14    13    12    32          89.81096
  243 Torsion                 14    13    12    33        -152.51599
  244 Torsion                 14    13    15    34          61.03524
  245 Torsion                 14    13    15    35         179.93521
  246 Torsion                 14    13    15    36         -57.77789
  247 Torsion                 14    13    19    20          67.46200
  248 Torsion                 15    13    12    32         -28.54715
  249 Torsion                 15    13    12    33          89.12590
  250 Torsion                 15    13    19    20        -175.97329
  251 Torsion                 16     3     4    17         -79.45854
  252 Torsion                 16     3     4    22          36.90766
  253 Torsion                 17     4     5    23         173.40361
  254 Torsion                 18     9     8    26         -49.05259
  255 Torsion                 18     9     8    27          66.49374
  256 Torsion                 18     9    10    29          58.52702
  257 Torsion                 19    13    12    32        -145.49515
  258 Torsion                 19    13    12    33         -27.82210
  259 Torsion                 19    13    15    34         -58.88377
  260 Torsion                 19    13    15    35          60.01620
  261 Torsion                 19    13    15    36        -177.69690
  262 Torsion                 20     6     1    21         -40.16871
  263 Torsion                 20     6     5    23        -156.49764
  264 Torsion                 20     6    10    29         169.77387
  265 Torsion                 22     4     5    23          54.41293
  266 Torsion                 22     4    17    37         -66.56574
  267 Torsion                 22     4    17    38          52.64423
  268 Torsion                 22     4    17    39         173.06827
  269 Torsion                 23     5     7    24         -66.36943
  270 Torsion                 23     5     7    25         175.11677
  271 Torsion                 24     7     8    26          46.76973
  272 Torsion                 24     7     8    27         -68.01803
  273 Torsion                 25     7     8    26         163.66148
  274 Torsion                 25     7     8    27          48.87372
  275 Torsion                 26     8     9    28        -164.01779
  276 Torsion                 27     8     9    28         -48.47145
  277 Torsion                 28     9    10    29         176.99461
  278 Torsion                 28     9    18    40        -171.17923
  279 Torsion                 28     9    18    41         -49.84947
  280 Torsion                 28     9    18    42          68.76665
  281 Torsion                 29    10    11    30          35.28362
  282 Torsion                 29    10    11    31         -78.33722
  283 Torsion                 30    11    12    32         -53.83026
  284 Torsion                 30    11    12    33        -169.28901
  285 Torsion                 31    11    12    32          58.49399
  286 Torsion                 31    11    12    33         -56.96476


            XYZ format geometry
            -------------------
    42
 geometry
 C                     1.16604007     0.67229690    -0.36586926
 O                     1.00258538     1.71178507    -1.32222442
 C                     0.39392337     2.81933572    -0.79109588
 C                    -0.64981153     2.55682667     0.30946832
 C                    -1.24477663     1.16452159     0.07686564
 C                    -0.17529672     0.04990606     0.05118048
 C                    -2.42838579     0.74548875     0.93962666
 C                    -3.07273404    -0.50461472     0.32299579
 C                    -2.08384432    -1.63716123    -0.07083401
 C                    -0.81209999    -1.08664556    -0.81829583
 C                     0.17138140    -2.19059111    -1.24711227
 C                     1.22295975    -2.58225086    -0.21415138
 C                     2.02559127    -1.37500275     0.29163719
 O                     2.09214534    -0.35035315    -0.72587152
 C                     3.46180159    -1.78386846     0.61264962
 O                     0.64227993     3.94607495    -1.20589332
 C                    -0.13528864     2.84121401     1.71291058
 C                    -2.85684872    -2.68294579    -0.88598091
 O                     1.46694858    -0.87885818     1.52996672
 O                     0.03641569    -0.54116407     1.35589203
 H                     1.65639249     1.16188941     0.48612847
 H                    -1.45606649     3.27814296     0.11101371
 H                    -1.64543253     1.25336960    -0.94766521
 H                    -3.17363849     1.54820642     0.98261554
 H                    -2.12178258     0.54375505     1.97190155
 H                    -3.62162149    -0.19105069    -0.57574345
 H                    -3.82475990    -0.89777783     1.01820315
 H                    -1.76171957    -2.13115304     0.85514327
 H                    -1.16514853    -0.64846223    -1.76366909
 H                     0.69689283    -1.83728967    -2.14574782
 H                    -0.35026421    -3.09102680    -1.58215203
 H                     1.89457464    -3.29591672    -0.70829600
 H                     0.75501967    -3.11573070     0.62176228
 H                     4.02537015    -0.92562748     0.99716850
 H                     3.49194640    -2.56223434     1.38252532
 H                     3.98670469    -2.13878864    -0.28064663
 H                     0.35263921     3.82101548     1.75321742
 H                    -0.96283128     2.85072350     2.42990341
 H                     0.59023648     2.10349732     2.06259105
 H                    -3.07894846    -2.31492130    -1.89303778
 H                    -2.29916758    -3.61919663    -0.97450374
 H                    -3.80706122    -2.93035583    -0.39963629

 ==============================================================================
                                internuclear distances
 ------------------------------------------------------------------------------
       center one      |      center two      | atomic units |  angstroms
 ------------------------------------------------------------------------------
    2 O                |   1 C                |     2.68705  |     1.42192
    3 C                |   2 O                |     2.59053  |     1.37085
    4 C                |   3 C                |     2.90891  |     1.53933
    5 C                |   4 C                |     2.89480  |     1.53186
    6 C                |   1 C                |     2.90335  |     1.53639
    6 C                |   5 C                |     2.91950  |     1.54493
    7 C                |   5 C                |     2.87889  |     1.52344
    8 C                |   7 C                |     2.90193  |     1.53564
    9 C                |   8 C                |     2.93709  |     1.55424
   10 C                |   6 C                |     2.95985  |     1.56629
   10 C                |   9 C                |     2.97540  |     1.57452
   11 C                |  10 C                |     2.90908  |     1.53942
   12 C                |  11 C                |     2.88220  |     1.52520
   13 C                |  12 C                |     2.90151  |     1.53541
   14 O                |   1 C                |     2.69449  |     1.42586
   14 O                |  13 C                |     2.73172  |     1.44557
   15 C                |  13 C                |     2.88635  |     1.52739
   16 O                |   3 C                |     2.31696  |     1.22608
   17 C                |   4 C                |     2.87540  |     1.52160
   18 C                |   9 C                |     2.90039  |     1.53482
   19 O                |  13 C                |     2.73306  |     1.44627
   20 O                |   6 C                |     2.73616  |     1.44792
   21 H                |   1 C                |     2.07530  |     1.09820
   22 H                |   4 C                |     2.07847  |     1.09988
   23 H                |   5 C                |     2.08563  |     1.10367
   24 H                |   7 C                |     2.07148  |     1.09618
   25 H                |   7 C                |     2.07034  |     1.09558
   26 H                |   8 C                |     2.07641  |     1.09879
   27 H                |   8 C                |     2.07305  |     1.09701
   28 H                |   9 C                |     2.07459  |     1.09783
   29 H                |  10 C                |     2.07902  |     1.10017
   30 H                |  11 C                |     2.07744  |     1.09933
   31 H                |  11 C                |     2.06590  |     1.09323
   32 H                |  12 C                |     2.07402  |     1.09753
   33 H                |  12 C                |     2.07209  |     1.09650
   34 H                |  15 C                |     2.07185  |     1.09638
   35 H                |  15 C                |     2.06963  |     1.09520
   36 H                |  15 C                |     2.06963  |     1.09520
   37 H                |  17 C                |     2.06984  |     1.09531
   38 H                |  17 C                |     2.06922  |     1.09499
   39 H                |  17 C                |     2.06395  |     1.09219
   40 H                |  18 C                |     2.06917  |     1.09496
   41 H                |  18 C                |     2.06613  |     1.09335
   42 H                |  18 C                |     2.07065  |     1.09574
 ------------------------------------------------------------------------------
                         number of included internuclear distances:         44
 ==============================================================================


 ==============================================================================
                                 internuclear angles
 ------------------------------------------------------------------------------
        center 1       |       center 2       |       center 3       |  degrees
 ------------------------------------------------------------------------------
    2 O                |   1 C                |   6 C                |   112.23
    2 O                |   1 C                |  14 O                |   115.41
    2 O                |   1 C                |  21 H                |   104.31
    6 C                |   1 C                |  14 O                |   110.18
    6 C                |   1 C                |  21 H                |   111.09
   14 O                |   1 C                |  21 H                |   103.04
    1 C                |   2 O                |   3 C                |   112.40
    2 O                |   3 C                |   4 C                |   116.12
    2 O                |   3 C                |  16 O                |   121.43
    4 C                |   3 C                |  16 O                |   122.41
    3 C                |   4 C                |   5 C                |   108.05
    3 C                |   4 C                |  17 C                |   113.47
    3 C                |   4 C                |  22 H                |   104.84
    5 C                |   4 C                |  17 C                |   116.18
    5 C                |   4 C                |  22 H                |   106.50
   17 C                |   4 C                |  22 H                |   106.96
    4 C                |   5 C                |   6 C                |   112.92
    4 C                |   5 C                |   7 C                |   117.76
    4 C                |   5 C                |  23 H                |   102.05
    6 C                |   5 C                |   7 C                |   110.41
    6 C                |   5 C                |  23 H                |   107.09
    7 C                |   5 C                |  23 H                |   105.42
    1 C                |   6 C                |   5 C                |   108.46
    1 C                |   6 C                |  10 C                |   119.88
    1 C                |   6 C                |  20 O                |   106.40
    5 C                |   6 C                |  10 C                |   104.55
    5 C                |   6 C                |  20 O                |   112.38
   10 C                |   6 C                |  20 O                |   105.27
    5 C                |   7 C                |   8 C                |   108.81
    5 C                |   7 C                |  24 H                |   110.43
    5 C                |   7 C                |  25 H                |   111.52
    8 C                |   7 C                |  24 H                |   109.06
    8 C                |   7 C                |  25 H                |   110.24
   24 H                |   7 C                |  25 H                |   106.75
    7 C                |   8 C                |   9 C                |   115.34
    7 C                |   8 C                |  26 H                |   107.80
    7 C                |   8 C                |  27 H                |   108.96
    9 C                |   8 C                |  26 H                |   108.57
    9 C                |   8 C                |  27 H                |   109.61
   26 H                |   8 C                |  27 H                |   106.15
    8 C                |   9 C                |  10 C                |   112.30
    8 C                |   9 C                |  18 C                |   108.10
    8 C                |   9 C                |  28 H                |   107.51
   10 C                |   9 C                |  18 C                |   113.14
   10 C                |   9 C                |  28 H                |   108.71
   18 C                |   9 C                |  28 H                |   106.81
    6 C                |  10 C                |   9 C                |   108.58
    6 C                |  10 C                |  11 C                |   114.54
    6 C                |  10 C                |  29 H                |   108.57
    9 C                |  10 C                |  11 C                |   113.42
    9 C                |  10 C                |  29 H                |   106.74
   11 C                |  10 C                |  29 H                |   104.55
   10 C                |  11 C                |  12 C                |   115.85
   10 C                |  11 C                |  30 H                |   107.62
   10 C                |  11 C                |  31 H                |   111.79
   12 C                |  11 C                |  30 H                |   107.85
   12 C                |  11 C                |  31 H                |   108.97
   30 H                |  11 C                |  31 H                |   104.02
   11 C                |  12 C                |  13 C                |   112.43
   11 C                |  12 C                |  32 H                |   106.50
   11 C                |  12 C                |  33 H                |   110.30
   13 C                |  12 C                |  32 H                |   109.86
   13 C                |  12 C                |  33 H                |   110.76
   32 H                |  12 C                |  33 H                |   106.74
   12 C                |  13 C                |  14 O                |   110.46
   12 C                |  13 C                |  15 C                |   110.51
   12 C                |  13 C                |  19 O                |   110.48
   14 O                |  13 C                |  15 C                |   107.12
   14 O                |  13 C                |  19 O                |   112.17
   15 C                |  13 C                |  19 O                |   105.97
    1 C                |  14 O                |  13 C                |   107.50
   13 C                |  15 C                |  34 H                |   110.33
   13 C                |  15 C                |  35 H                |   111.34
   13 C                |  15 C                |  36 H                |   111.47
   34 H                |  15 C                |  35 H                |   107.20
   34 H                |  15 C                |  36 H                |   107.06
   35 H                |  15 C                |  36 H                |   109.26
    4 C                |  17 C                |  37 H                |   110.60
    4 C                |  17 C                |  38 H                |   110.49
    4 C                |  17 C                |  39 H                |   113.18
   37 H                |  17 C                |  38 H                |   107.75
   37 H                |  17 C                |  39 H                |   107.25
   38 H                |  17 C                |  39 H                |   107.35
    9 C                |  18 C                |  40 H                |   111.20
    9 C                |  18 C                |  41 H                |   111.69
    9 C                |  18 C                |  42 H                |   110.79
   40 H                |  18 C                |  41 H                |   108.47
   40 H                |  18 C                |  42 H                |   107.95
   41 H                |  18 C                |  42 H                |   106.55
 ------------------------------------------------------------------------------
                            number of included internuclear angles:         89
 ==============================================================================


 Summary of "ao basis" -> "" (cartesian)
 ------------------------------------------------------------------------------
       Tag                 Description            Shells   Functions and Types
 ---------------- ------------------------------  ------  ---------------------
 *                           6-31G*                   on all atoms 


                              NWChem Property Module
                              ----------------------


                                     molecule

  itol2e modified to match energy
  convergence criterion.

                                 NWChem DFT Module
                                 -----------------


                                     molecule


                      Basis "ao basis" -> "ao basis" (cartesian)
                      -----
  C (Carbon)
  ----------
            Exponent  Coefficients 
       -------------- ---------------------------------------------------------
  1 S  3.04752490E+03  0.001835
  1 S  4.57369510E+02  0.014037
  1 S  1.03948690E+02  0.068843
  1 S  2.92101550E+01  0.232184
  1 S  9.28666300E+00  0.467941
  1 S  3.16392700E+00  0.362312

  2 S  7.86827240E+00 -0.119332
  2 S  1.88128850E+00 -0.160854
  2 S  5.44249300E-01  1.143456

  3 P  7.86827240E+00  0.068999
  3 P  1.88128850E+00  0.316424
  3 P  5.44249300E-01  0.744308

  4 S  1.68714400E-01  1.000000

  5 P  1.68714400E-01  1.000000

  6 D  8.00000000E-01  1.000000

  O (Oxygen)
  ----------
            Exponent  Coefficients 
       -------------- ---------------------------------------------------------
  1 S  5.48467170E+03  0.001831
  1 S  8.25234950E+02  0.013950
  1 S  1.88046960E+02  0.068445
  1 S  5.29645000E+01  0.232714
  1 S  1.68975700E+01  0.470193
  1 S  5.79963530E+00  0.358521

  2 S  1.55396160E+01 -0.110778
  2 S  3.59993360E+00 -0.148026
  2 S  1.01376180E+00  1.130767

  3 P  1.55396160E+01  0.070874
  3 P  3.59993360E+00  0.339753
  3 P  1.01376180E+00  0.727159

  4 S  2.70005800E-01  1.000000

  5 P  2.70005800E-01  1.000000

  6 D  8.00000000E-01  1.000000

  H (Hydrogen)
  ------------
            Exponent  Coefficients 
       -------------- ---------------------------------------------------------
  1 S  1.87311370E+01  0.033495
  1 S  2.82539370E+00  0.234727
  1 S  6.40121700E-01  0.813757

  2 S  1.61277800E-01  1.000000


 Summary of "ao basis" -> "ao basis" (cartesian)
 ------------------------------------------------------------------------------
       Tag                 Description            Shells   Functions and Types
 ---------------- ------------------------------  ------  ---------------------
 C                           6-31G*                  6       15   3s2p1d
 O                           6-31G*                  6       15   3s2p1d
 H                           6-31G*                  2        2   2s


 Summary of "ao basis" -> "ao basis" (cartesian)
 ------------------------------------------------------------------------------
       Tag                 Description            Shells   Functions and Types
 ---------------- ------------------------------  ------  ---------------------
 C                           6-31G*                  6       15   3s2p1d
 O                           6-31G*                  6       15   3s2p1d
 H                           6-31G*                  2        2   2s


  Caching 1-el integrals 
  itol2e modified to match energy
  convergence criterion.

            General Information
            -------------------
          SCF calculation type: DFT
          Wavefunction type:  closed shell.
          No. of atoms     :    42
          No. of electrons :   152
           Alpha electrons :    76
            Beta electrons :    76
          Charge           :     0
          Spin multiplicity:     1
          Use of symmetry is: off; symmetry adaption is: off
          Maximum number of iterations:  30
          AO basis - number of functions:   344
                     number of shells:   164
          Convergence on energy requested: 1.00D-07
          Convergence on density requested: 1.00D-05
          Convergence on gradient requested: 5.00D-04

              XC Information
              --------------
                         B3LYP Method XC Potential
                     Hartree-Fock (Exact) Exchange  0.200          
                        Slater Exchange Functional  0.800 local    
                    Becke 1988 Exchange Functional  0.720 non-local
              Lee-Yang-Parr Correlation Functional  0.810          
                  VWN I RPA Correlation Functional  0.190 local    

             Grid Information
             ----------------
          Grid used for XC integration:  fine      
          Radial quadrature: Mura-Knowles        
          Angular quadrature: Lebedev. 
          Tag              B.-S. Rad. Rad. Pts. Rad. Cut. Ang. Pts.
          ---              ---------- --------- --------- ---------
          C                   0.70       70          14.0       590
          O                   0.60       70          14.0       590
          H                   0.35       60          14.0       590
          Grid pruning is: on 
          Number of quadrature shells:  2720
          Spatial weights used:  Erf1

          Convergence Information
          -----------------------
          Convergence aids based upon iterative change in 
          total energy or number of iterations. 
          Levelshifting, if invoked, occurs when the 
          HOMO/LUMO gap drops below (HL_TOL): 1.00D-02
          DIIS, if invoked, will attempt to extrapolate 
          using up to (NFOCK): 10 stored Fock matrices.

                    Damping( 0%)  Levelshifting(0.5)       DIIS
                  --------------- ------------------- ---------------
          dE  on:    start            ASAP                start   
          dE off:    2 iters         30 iters            30 iters 


      Screening Tolerance Information
      -------------------------------
          Density screening/tol_rho: 1.00D-11
          AO Gaussian exp screening on grid/accAOfunc:  16
          CD Gaussian exp screening on grid/accCDfunc:  20
          XC Gaussian exp screening on grid/accXCfunc:  20
          Schwarz screening/accCoul: 1.00D-08


      Superposition of Atomic Density Guess
      -------------------------------------

 Sum of atomic energies:        -949.63668925

      Non-variational initial energy
      ------------------------------

 Total energy =    -962.323596
 1-e energy   =   -4975.126037
 2-e energy   =    2162.322536
 HOMO         =      -0.257505
 LUMO         =      -0.014636

   Time after variat. SCF:      7.1
   Time prior to 1st pass:      7.1

 Grid_pts file          = ./molecule.gridpts.0
 Record size in doubles =  12289        No. of grid_pts per rec  =   3070
 Max. records in memory =     97        Max. recs in file   =     21258

 Grid integrated density:     152.000074478338
 Requested integration accuracy:   0.10E-06

           Memory utilization after 1st SCF pass: 
           Heap Space remaining (MW):       11.89            11893132
          Stack Space remaining (MW):       13.10            13103372

   convergence    iter        energy       DeltaE   RMS-Dens  Diis-err    time
 ---------------- ----- ----------------- --------- --------- ---------  ------
 d= 0,ls=0.0,diis     1   -960.4390815877 -2.81D+03  9.10D-03  3.98D+00    50.1
 Grid integrated density:     152.000066940602
 Requested integration accuracy:   0.10E-06
 d= 0,ls=0.0,diis     2   -959.8680467064  5.71D-01  6.97D-03  9.90D+00    88.3
 Grid integrated density:     152.000065388580
 Requested integration accuracy:   0.10E-06
 d= 0,ls=0.0,diis     3   -960.7726469014 -9.05D-01  2.14D-03  8.01D-01   126.2
 Grid integrated density:     152.000064742819
 Requested integration accuracy:   0.10E-06
 d= 0,ls=0.0,diis     4   -960.8282452406 -5.56D-02  9.81D-04  2.35D-01   164.0
 Grid integrated density:     152.000066294815
 Requested integration accuracy:   0.10E-06
 d= 0,ls=0.0,diis     5   -960.8492423867 -2.10D-02  2.46D-04  1.12D-02   201.9
 Grid integrated density:     152.000063071574
 Requested integration accuracy:   0.10E-06
  Resetting Diis
 d= 0,ls=0.0,diis     6   -960.8501896505 -9.47D-04  8.63D-05  8.27D-04   244.6
 Grid integrated density:     152.000062983634
 Requested integration accuracy:   0.10E-06
 d= 0,ls=0.0,diis     7   -960.8502740547 -8.44D-05  4.90D-05  8.07D-05   287.2
 Grid integrated density:     152.000063060920
 Requested integration accuracy:   0.10E-06
 d= 0,ls=0.0,diis     8   -960.8502578352  1.62D-05  2.99D-05  2.50D-04   330.0
 Grid integrated density:     152.000063025926
 Requested integration accuracy:   0.10E-06
 d= 0,ls=0.0,diis     9   -960.8502821891 -2.44D-05  5.32D-06  6.13D-06   372.9
 Grid integrated density:     152.000063021085
 Requested integration accuracy:   0.10E-06
 d= 0,ls=0.0,diis    10   -960.8502827663 -5.77D-07  1.28D-06  3.10D-07   415.5
 Grid integrated density:     152.000063020336
 Requested integration accuracy:   0.10E-06
 d= 0,ls=0.0,diis    11   -960.8502827983 -3.21D-08  3.77D-07  2.19D-08   458.4


         Total DFT energy =     -960.850282798338
      One electron energy =    -4987.579000291576
           Coulomb energy =     2308.870185293663
    Exchange-Corr. energy =     -132.621372556550
 Nuclear repulsion energy =     1850.479904756126

 Numeric. integr. density =      152.000063020336

     Total iterative time =    451.4s


                       DFT Final Molecular Orbital Analysis
                       ------------------------------------

 Vector   20  Occ=2.000000D+00  E=-1.017978D+01
              MO Center= -2.9D+00, -2.7D+00, -8.9D-01, r^2= 2.8D-02
   Bfn.  Coefficient  Atom+Function         Bfn.  Coefficient  Atom+Function  
  ----- ------------  ---------------      ----- ------------  ---------------
   256      0.992920  18 C  s         

 Vector   21  Occ=2.000000D+00  E=-1.138599D+00
              MO Center=  9.9D-01, -4.4D-01,  7.7D-01, r^2= 2.2D+00
   Bfn.  Coefficient  Atom+Function         Bfn.  Coefficient  Atom+Function  
  ----- ------------  ---------------      ----- ------------  ---------------
   272      0.279634  19 O  s               276      0.276478  19 O  s         
   287      0.263460  20 O  s               291      0.241263  20 O  s         
   201      0.173629  14 O  s         

 Vector   22  Occ=2.000000D+00  E=-1.110142D+00
              MO Center=  8.6D-01,  1.6D+00, -7.5D-01, r^2= 2.7D+00
   Bfn.  Coefficient  Atom+Function         Bfn.  Coefficient  Atom+Function  
  ----- ------------  ---------------      ----- ------------  ---------------
    21      0.382579   2 O  s                17      0.356272   2 O  s         
    32      0.178950   3 C  s                16     -0.165406   2 O  s         

 Vector   23  Occ=2.000000D+00  E=-1.052415D+00
              MO Center=  1.5D+00,  2.2D-01, -3.7D-01, r^2= 3.6D+00
   Bfn.  Coefficient  Atom+Function         Bfn.  Coefficient  Atom+Function  
  ----- ------------  ---------------      ----- ------------  ---------------
   201      0.412364  14 O  s               197      0.362398  14 O  s         
   291     -0.171727  20 O  s               196     -0.169272  14 O  s         
   231     -0.160950  16 O  s               287     -0.160931  20 O  s         
   227     -0.153623  16 O  s         

 Vector   24  Occ=2.000000D+00  E=-1.017336D+00
              MO Center=  7.6D-01,  2.8D+00, -9.7D-01, r^2= 2.9D+00
   Bfn.  Coefficient  Atom+Function         Bfn.  Coefficient  Atom+Function  
  ----- ------------  ---------------      ----- ------------  ---------------
   231      0.378117  16 O  s               227      0.364989  16 O  s         
    21     -0.235277   2 O  s                34      0.210961   3 C  py        
    17     -0.208605   2 O  s               226     -0.169778  16 O  s         

 Vector   25  Occ=2.000000D+00  E=-9.480822D-01
              MO Center=  7.5D-01, -5.6D-01,  8.8D-01, r^2= 2.4D+00
   Bfn.  Coefficient  Atom+Function         Bfn.  Coefficient  Atom+Function  
  ----- ------------  ---------------      ----- ------------  ---------------
   276      0.360835  19 O  s               291     -0.318981  20 O  s         
   272      0.305880  19 O  s               287     -0.258924  20 O  s         
    77     -0.163882   6 C  s         

 Vector   26  Occ=2.000000D+00  E=-8.520858D-01
              MO Center= -9.7D-01,  1.7D-01,  1.3D-01, r^2= 5.2D+00
   Bfn.  Coefficient  Atom+Function         Bfn.  Coefficient  Atom+Function  
  ----- ------------  ---------------      ----- ------------  ---------------
    62      0.189323   5 C  s               291     -0.169780  20 O  s         

 Vector   27  Occ=2.000000D+00  E=-8.192962D-01
              MO Center= -5.0D-01, -2.1D-02, -1.2D-01, r^2= 7.2D+00
   Bfn.  Coefficient  Atom+Function         Bfn.  Coefficient  Atom+Function  
  ----- ------------  ---------------      ----- ------------  ---------------
    47      0.189209   4 C  s                51      0.158826   4 C  s         
   152     -0.150018  11 C  s         

 Vector   28  Occ=2.000000D+00  E=-7.956403D-01
              MO Center= -2.8D-01, -1.1D+00,  1.9D-02, r^2= 8.1D+00
   Bfn.  Coefficient  Atom+Function         Bfn.  Coefficient  Atom+Function  
  ----- ------------  ---------------      ----- ------------  ---------------
   167      0.182068  12 C  s               107     -0.158408   8 C  s         

 Vector   29  Occ=2.000000D+00  E=-7.677853D-01
              MO Center=  4.8D-01, -5.4D-01,  5.1D-02, r^2= 7.2D+00
   Bfn.  Coefficient  Atom+Function         Bfn.  Coefficient  Atom+Function  
  ----- ------------  ---------------      ----- ------------  ---------------
   291      0.177049  20 O  s               212      0.167939  15 C  s         
     2     -0.156067   1 C  s         

 Vector   30  Occ=2.000000D+00  E=-7.576966D-01
              MO Center= -8.5D-01,  4.8D-01,  2.4D-01, r^2= 7.9D+00
   Bfn.  Coefficient  Atom+Function         Bfn.  Coefficient  Atom+Function  
  ----- ------------  ---------------      ----- ------------  ---------------
   242      0.172997  17 C  s               257      0.155264  18 C  s         
   246      0.153453  17 C  s                47      0.150228   4 C  s         

 Vector   31  Occ=2.000000D+00  E=-7.343734D-01
              MO Center=  4.9D-01, -1.2D+00,  1.2D-01, r^2= 8.8D+00
   Bfn.  Coefficient  Atom+Function         Bfn.  Coefficient  Atom+Function  
  ----- ------------  ---------------      ----- ------------  ---------------
   212      0.211256  15 C  s               216      0.192151  15 C  s         
    92     -0.152437   7 C  s         

 Vector   32  Occ=2.000000D+00  E=-7.026810D-01
              MO Center=  3.0D-01,  6.1D-01, -1.1D-01, r^2= 7.1D+00
   Bfn.  Coefficient  Atom+Function         Bfn.  Coefficient  Atom+Function  
  ----- ------------  ---------------      ----- ------------  ---------------
     2      0.217224   1 C  s                 6      0.188510   1 C  s         
    19     -0.187045   2 O  py        

 Vector   33  Occ=2.000000D+00  E=-6.881540D-01
              MO Center= -8.6D-01, -6.4D-01, -5.1D-02, r^2= 1.0D+01
   Bfn.  Coefficient  Atom+Function         Bfn.  Coefficient  Atom+Function  
  ----- ------------  ---------------      ----- ------------  ---------------
   257      0.211122  18 C  s               261      0.202729  18 C  s         
   242     -0.172753  17 C  s               137     -0.166104  10 C  s         
   246     -0.166028  17 C  s               141     -0.158019  10 C  s         

 Vector   34  Occ=2.000000D+00  E=-6.609752D-01
              MO Center=  6.4D-01, -8.7D-01,  3.1D-02, r^2= 8.4D+00
   Bfn.  Coefficient  Atom+Function         Bfn.  Coefficient  Atom+Function  
  ----- ------------  ---------------      ----- ------------  ---------------
   212      0.171113  15 C  s               216      0.170570  15 C  s         
   152      0.150166  11 C  s         

 Vector   35  Occ=2.000000D+00  E=-6.490069D-01
              MO Center= -1.0D+00,  8.1D-01,  2.9D-01, r^2= 9.2D+00
   Bfn.  Coefficient  Atom+Function         Bfn.  Coefficient  Atom+Function  
  ----- ------------  ---------------      ----- ------------  ---------------
   246     -0.165448  17 C  s               242     -0.163327  17 C  s         
   107      0.159988   8 C  s               111      0.154457   8 C  s         

 Vector   36  Occ=2.000000D+00  E=-6.192015D-01
              MO Center= -2.3D-01, -3.2D-01, -3.0D-01, r^2= 7.4D+00
   Bfn.  Coefficient  Atom+Function         Bfn.  Coefficient  Atom+Function  
  ----- ------------  ---------------      ----- ------------  ---------------
    19      0.184187   2 O  py                5      0.158756   1 C  pz        

 Vector   37  Occ=2.000000D+00  E=-5.902092D-01
              MO Center= -6.6D-01,  3.5D-01,  3.7D-01, r^2= 7.3D+00
   Bfn.  Coefficient  Atom+Function         Bfn.  Coefficient  Atom+Function  
  ----- ------------  ---------------      ----- ------------  ---------------
    92     -0.147574   7 C  s                96     -0.146971   7 C  s         
    66      0.134804   5 C  s         

 Vector   38  Occ=2.000000D+00  E=-5.788318D-01
              MO Center= -3.1D-01, -1.5D-01, -2.7D-01, r^2= 8.0D+00
   Bfn.  Coefficient  Atom+Function         Bfn.  Coefficient  Atom+Function  
  ----- ------------  ---------------      ----- ------------  ---------------
    19      0.209378   2 O  py                5      0.154980   1 C  pz        
   122      0.152215   9 C  s         

 Vector   39  Occ=2.000000D+00  E=-5.719836D-01
              MO Center=  4.6D-01, -6.9D-01, -2.5D-01, r^2= 7.5D+00
   Bfn.  Coefficient  Atom+Function         Bfn.  Coefficient  Atom+Function  
  ----- ------------  ---------------      ----- ------------  ---------------
     4      0.145815   1 C  py              156      0.138929  11 C  s         
    19     -0.138194   2 O  py              152      0.137121  11 C  s         

 Vector   40  Occ=2.000000D+00  E=-5.552282D-01
              MO Center=  8.2D-01, -2.0D-01,  7.9D-02, r^2= 5.5D+00
   Bfn.  Coefficient  Atom+Function         Bfn.  Coefficient  Atom+Function  
  ----- ------------  ---------------      ----- ------------  ---------------
   199      0.204946  14 O  py              185      0.189107  13 C  pz        
   273      0.172596  19 O  px                4     -0.156909   1 C  py        
   288     -0.153296  20 O  px              290     -0.150358  20 O  pz        

 Vector   41  Occ=2.000000D+00  E=-5.371567D-01
              MO Center= -2.1D-01, -2.1D-01, -8.4D-02, r^2= 7.1D+00
   Bfn.  Coefficient  Atom+Function         Bfn.  Coefficient  Atom+Function  
  ----- ------------  ---------------      ----- ------------  ---------------
     3      0.198125   1 C  px        

 Vector   42  Occ=2.000000D+00  E=-5.275461D-01
              MO Center= -9.5D-02,  7.5D-01,  7.0D-02, r^2= 6.4D+00
   Bfn.  Coefficient  Atom+Function         Bfn.  Coefficient  Atom+Function  
  ----- ------------  ---------------      ----- ------------  ---------------
    48      0.176086   4 C  px              276      0.176737  19 O  s         
   201      0.167586  14 O  s         

 Vector   43  Occ=2.000000D+00  E=-4.958746D-01
              MO Center=  2.3D-01,  2.3D-01,  2.6D-01, r^2= 8.3D+00
   Bfn.  Coefficient  Atom+Function         Bfn.  Coefficient  Atom+Function  
  ----- ------------  ---------------      ----- ------------  ---------------
   169     -0.148345  12 C  py              274      0.148296  19 O  py        
   276      0.146065  19 O  s                51      0.143089   4 C  s         
   289      0.134580  20 O  py        

 Vector   44  Occ=2.000000D+00  E=-4.871090D-01
              MO Center=  1.1D-01,  3.8D-02,  1.5D-01, r^2= 8.1D+00
   Bfn.  Coefficient  Atom+Function         Bfn.  Coefficient  Atom+Function  
  ----- ------------  ---------------      ----- ------------  ---------------
   184      0.169055  13 C  py        

 Vector   45  Occ=2.000000D+00  E=-4.785897D-01
              MO Center=  4.6D-02,  1.9D-02, -2.5D-01, r^2= 8.6D+00
   Bfn.  Coefficient  Atom+Function         Bfn.  Coefficient  Atom+Function  
  ----- ------------  ---------------      ----- ------------  ---------------
    18      0.159626   2 O  px        

 Vector   46  Occ=2.000000D+00  E=-4.733618D-01
              MO Center=  6.7D-02, -4.4D-01, -3.2D-01, r^2= 9.8D+00
   Bfn.  Coefficient  Atom+Function         Bfn.  Coefficient  Atom+Function  
  ----- ------------  ---------------      ----- ------------  ---------------
   231      0.177616  16 O  s         

 Vector   47  Occ=2.000000D+00  E=-4.610791D-01
              MO Center= -6.5D-01, -4.2D-01,  1.6D-01, r^2= 9.4D+00
   Bfn.  Coefficient  Atom+Function         Bfn.  Coefficient  Atom+Function  
  ----- ------------  ---------------      ----- ------------  ---------------
   125      0.153970   9 C  pz              183      0.152860  13 C  px        

 Vector   48  Occ=2.000000D+00  E=-4.464348D-01
              MO Center= -3.9D-01, -1.1D-01,  2.8D-01, r^2= 8.5D+00
   Bfn.  Coefficient  Atom+Function         Bfn.  Coefficient  Atom+Function  
  ----- ------------  ---------------      ----- ------------  ---------------
   200      0.189108  14 O  pz              201     -0.155850  14 O  s         
   276     -0.155861  19 O  s                94     -0.154150   7 C  py        

 Vector   49  Occ=2.000000D+00  E=-4.432535D-01
              MO Center=  1.5D-01,  1.0D+00, -7.5D-01, r^2= 1.1D+01
   Bfn.  Coefficient  Atom+Function         Bfn.  Coefficient  Atom+Function  
  ----- ------------  ---------------      ----- ------------  ---------------
   229      0.307118  16 O  py              231      0.267775  16 O  s         
    34     -0.224321   3 C  py              233      0.161384  16 O  py        

 Vector   50  Occ=2.000000D+00  E=-4.400029D-01
              MO Center= -3.8D-01,  6.4D-01, -1.1D-01, r^2= 1.2D+01
   Bfn.  Coefficient  Atom+Function         Bfn.  Coefficient  Atom+Function  
  ----- ------------  ---------------      ----- ------------  ---------------
   229      0.203855  16 O  py              231      0.168787  16 O  s         
    34     -0.158692   3 C  py        

 Vector   51  Occ=2.000000D+00  E=-4.335770D-01
              MO Center=  2.1D-01,  7.0D-02,  3.0D-01, r^2= 1.1D+01
   Bfn.  Coefficient  Atom+Function         Bfn.  Coefficient  Atom+Function  
  ----- ------------  ---------------      ----- ------------  ---------------
    20      0.172357   2 O  pz              243     -0.158658  17 C  px        

 Vector   52  Occ=2.000000D+00  E=-4.261309D-01
              MO Center= -9.1D-02,  3.7D-01,  6.7D-03, r^2= 1.0D+01
   Bfn.  Coefficient  Atom+Function         Bfn.  Coefficient  Atom+Function  
  ----- ------------  ---------------      ----- ------------  ---------------
   245      0.166262  17 C  pz        

 Vector   53  Occ=2.000000D+00  E=-4.220109D-01
              MO Center=  6.6D-01, -1.4D-01,  5.2D-01, r^2= 9.2D+00
   Bfn.  Coefficient  Atom+Function         Bfn.  Coefficient  Atom+Function  
  ----- ------------  ---------------      ----- ------------  ---------------
   290      0.189639  20 O  pz              275      0.177413  19 O  pz        
    20     -0.152784   2 O  pz        

 Vector   54  Occ=2.000000D+00  E=-4.167071D-01
              MO Center=  4.9D-01, -1.4D-01,  4.8D-01, r^2= 9.3D+00
   Bfn.  Coefficient  Atom+Function         Bfn.  Coefficient  Atom+Function  
  ----- ------------  ---------------      ----- ------------  ---------------
   289      0.228812  20 O  py              244      0.201952  17 C  py        

 Vector   55  Occ=2.000000D+00  E=-4.114635D-01
              MO Center=  4.6D-01, -8.5D-01,  9.6D-02, r^2= 1.2D+01
   Bfn.  Coefficient  Atom+Function         Bfn.  Coefficient  Atom+Function  
  ----- ------------  ---------------      ----- ------------  ---------------
   215      0.202705  15 C  pz        

 Vector   56  Occ=2.000000D+00  E=-4.030570D-01
              MO Center=  7.6D-02, -6.6D-01,  3.5D-01, r^2= 1.2D+01
   Bfn.  Coefficient  Atom+Function         Bfn.  Coefficient  Atom+Function  
  ----- ------------  ---------------      ----- ------------  ---------------
   215      0.170626  15 C  pz        

 Vector   57  Occ=2.000000D+00  E=-4.019623D-01
              MO Center=  2.5D-01, -1.1D+00,  4.9D-02, r^2= 1.2D+01
   Bfn.  Coefficient  Atom+Function         Bfn.  Coefficient  Atom+Function  
  ----- ------------  ---------------      ----- ------------  ---------------
   215      0.191558  15 C  pz        

 Vector   58  Occ=2.000000D+00  E=-3.959447D-01
              MO Center=  1.3D+00, -1.2D+00,  1.7D-01, r^2= 9.3D+00
   Bfn.  Coefficient  Atom+Function         Bfn.  Coefficient  Atom+Function  
  ----- ------------  ---------------      ----- ------------  ---------------
   214      0.281397  15 C  py              200     -0.210485  14 O  pz        
   327      0.160285  34 H  s         

 Vector   59  Occ=2.000000D+00  E=-3.936706D-01
              MO Center= -1.3D-01,  3.0D-01, -1.9D-01, r^2= 8.8D+00
   Bfn.  Coefficient  Atom+Function         Bfn.  Coefficient  Atom+Function  
  ----- ------------  ---------------      ----- ------------  ---------------
    20      0.151052   2 O  pz        

 Vector   60  Occ=2.000000D+00  E=-3.857655D-01
              MO Center=  1.3D-01,  1.0D-01,  4.1D-01, r^2= 9.4D+00
   Bfn.  Coefficient  Atom+Function         Bfn.  Coefficient  Atom+Function  
  ----- ------------  ---------------      ----- ------------  ---------------
   288      0.164220  20 O  px              199      0.161262  14 O  py        
   243     -0.155908  17 C  px        

 Vector   61  Occ=2.000000D+00  E=-3.730913D-01
              MO Center= -2.9D-01,  7.0D-01,  3.3D-01, r^2= 9.6D+00
   Bfn.  Coefficient  Atom+Function         Bfn.  Coefficient  Atom+Function  
  ----- ------------  ---------------      ----- ------------  ---------------
    65      0.189674   5 C  pz               93      0.180469   7 C  px        
   289     -0.168336  20 O  py              244      0.150672  17 C  py        

 Vector   62  Occ=2.000000D+00  E=-3.701723D-01
              MO Center= -8.4D-01,  2.0D-01,  2.2D-01, r^2= 9.9D+00
   Bfn.  Coefficient  Atom+Function         Bfn.  Coefficient  Atom+Function  
  ----- ------------  ---------------      ----- ------------  ---------------
   243      0.161510  17 C  px        

 Vector   63  Occ=2.000000D+00  E=-3.650042D-01
              MO Center= -1.0D+00, -9.8D-01, -3.1D-01, r^2= 1.0D+01
   Bfn.  Coefficient  Atom+Function         Bfn.  Coefficient  Atom+Function  
  ----- ------------  ---------------      ----- ------------  ---------------
   258      0.200773  18 C  px              343     -0.165922  42 H  s         
   138      0.161030  10 C  px              344     -0.159347  42 H  s         
   124     -0.150622   9 C  py        

 Vector   64  Occ=2.000000D+00  E=-3.572595D-01
              MO Center=  8.8D-02, -8.2D-01,  2.3D-02, r^2= 9.6D+00
   Bfn.  Coefficient  Atom+Function         Bfn.  Coefficient  Atom+Function  
  ----- ------------  ---------------      ----- ------------  ---------------
   275     -0.173735  19 O  pz              155      0.168205  11 C  pz        
   168     -0.153869  12 C  px        

 Vector   65  Occ=2.000000D+00  E=-3.542208D-01
              MO Center= -8.9D-01,  5.2D-01,  2.8D-02, r^2= 9.0D+00
   Bfn.  Coefficient  Atom+Function         Bfn.  Coefficient  Atom+Function  
  ----- ------------  ---------------      ----- ------------  ---------------
   110     -0.169032   8 C  pz               18      0.163186   2 O  px        
    63      0.159200   5 C  px               49     -0.150310   4 C  py        

 Vector   66  Occ=2.000000D+00  E=-3.480930D-01
              MO Center= -4.0D-01, -5.7D-02,  3.4D-01, r^2= 7.9D+00
   Bfn.  Coefficient  Atom+Function         Bfn.  Coefficient  Atom+Function  
  ----- ------------  ---------------      ----- ------------  ---------------
   274      0.182621  19 O  py              275     -0.176597  19 O  pz        
   290      0.165738  20 O  pz               20      0.157279   2 O  pz        

 Vector   67  Occ=2.000000D+00  E=-3.460575D-01
              MO Center= -8.1D-01, -4.3D-01,  7.4D-02, r^2= 9.2D+00
   Bfn.  Coefficient  Atom+Function         Bfn.  Coefficient  Atom+Function  
  ----- ------------  ---------------      ----- ------------  ---------------
   109      0.179152   8 C  py              124     -0.167521   9 C  py        
   275     -0.150380  19 O  pz        

 Vector   68  Occ=2.000000D+00  E=-3.332462D-01
              MO Center= -4.1D-02,  3.9D-01, -2.9D-01, r^2= 9.1D+00
   Bfn.  Coefficient  Atom+Function         Bfn.  Coefficient  Atom+Function  
  ----- ------------  ---------------      ----- ------------  ---------------
   230      0.217418  16 O  pz               20     -0.191498   2 O  pz        
   170     -0.161964  12 C  pz              274     -0.157417  19 O  py        
   155      0.151909  11 C  pz        

 Vector   69  Occ=2.000000D+00  E=-3.303631D-01
              MO Center= -1.3D+00, -8.8D-02,  1.6D-01, r^2= 7.5D+00
   Bfn.  Coefficient  Atom+Function         Bfn.  Coefficient  Atom+Function  
  ----- ------------  ---------------      ----- ------------  ---------------
    95      0.181274   7 C  pz              110     -0.171960   8 C  pz        
   312      0.170698  26 H  s               310      0.157310  25 H  s         
   200     -0.155839  14 O  pz        

 Vector   70  Occ=2.000000D+00  E=-3.168196D-01
              MO Center= -7.0D-02,  4.4D-01, -8.2D-01, r^2= 8.8D+00
   Bfn.  Coefficient  Atom+Function         Bfn.  Coefficient  Atom+Function  
  ----- ------------  ---------------      ----- ------------  ---------------
    18      0.300062   2 O  px               22      0.216472   2 O  px        
   230     -0.209073  16 O  pz              228     -0.176329  16 O  px        
   125      0.166420   9 C  pz        

 Vector   71  Occ=2.000000D+00  E=-3.128486D-01
              MO Center= -7.9D-01, -1.2D+00, -1.2D-01, r^2= 6.0D+00
   Bfn.  Coefficient  Atom+Function         Bfn.  Coefficient  Atom+Function  
  ----- ------------  ---------------      ----- ------------  ---------------
   290     -0.184748  20 O  pz              318      0.185432  29 H  s         
   153      0.172850  11 C  px              316      0.162882  28 H  s         
   138     -0.161459  10 C  px              168     -0.156622  12 C  px        
   123      0.152581   9 C  px              124     -0.151729   9 C  py        
   317      0.151039  29 H  s         

 Vector   72  Occ=2.000000D+00  E=-3.067973D-01
              MO Center=  1.2D-01, -3.4D-01, -4.4D-01, r^2= 8.2D+00
   Bfn.  Coefficient  Atom+Function         Bfn.  Coefficient  Atom+Function  
  ----- ------------  ---------------      ----- ------------  ---------------
    18      0.192337   2 O  px              200     -0.192817  14 O  pz        
   138     -0.158608  10 C  px              199     -0.158898  14 O  py        
   228     -0.152630  16 O  px              125     -0.150904   9 C  pz        

 Vector   73  Occ=2.000000D+00  E=-2.975093D-01
              MO Center= -1.8D-01, -1.6D-01,  1.3D-02, r^2= 7.5D+00
   Bfn.  Coefficient  Atom+Function         Bfn.  Coefficient  Atom+Function  
  ----- ------------  ---------------      ----- ------------  ---------------
   274      0.249679  19 O  py              200     -0.178684  14 O  pz        
   139      0.175437  10 C  py              278      0.174516  19 O  py        

 Vector   74  Occ=2.000000D+00  E=-2.709414D-01
              MO Center=  5.8D-01,  1.6D-01, -4.1D-02, r^2= 6.1D+00
   Bfn.  Coefficient  Atom+Function         Bfn.  Coefficient  Atom+Function  
  ----- ------------  ---------------      ----- ------------  ---------------
   198      0.273579  14 O  px              289      0.256046  20 O  py        
   202      0.204111  14 O  px              228     -0.182546  16 O  px        
   293      0.182779  20 O  py              200      0.162666  14 O  pz        
   290      0.160858  20 O  pz               78      0.153922   6 C  px        
    64      0.150792   5 C  py        

 Vector   75  Occ=2.000000D+00  E=-2.680690D-01
              MO Center=  3.8D-01,  2.8D+00, -7.1D-01, r^2= 4.8D+00
   Bfn.  Coefficient  Atom+Function         Bfn.  Coefficient  Atom+Function  
  ----- ------------  ---------------      ----- ------------  ---------------
   228      0.364977  16 O  px              230     -0.350019  16 O  pz        
   232      0.249293  16 O  px              234     -0.241910  16 O  pz        
    51      0.208594   4 C  s         

 Vector   76  Occ=2.000000D+00  E=-2.539603D-01
              MO Center=  8.0D-01, -3.9D-01,  4.8D-01, r^2= 4.1D+00
   Bfn.  Coefficient  Atom+Function         Bfn.  Coefficient  Atom+Function  
  ----- ------------  ---------------      ----- ------------  ---------------
   289     -0.339180  20 O  py              274      0.321155  19 O  py        
   293     -0.245894  20 O  py              278      0.223998  19 O  py        
   198      0.209465  14 O  px              171      0.200739  12 C  s         
   199      0.158063  14 O  py              202      0.157093  14 O  px        

 Vector   77  Occ=0.000000D+00  E=-1.727984D-02
              MO Center=  7.4D-01, -4.4D-01,  1.0D+00, r^2= 3.8D+00
   Bfn.  Coefficient  Atom+Function         Bfn.  Coefficient  Atom+Function  
  ----- ------------  ---------------      ----- ------------  ---------------
   291      0.496971  20 O  s               276     -0.471823  19 O  s         
   288      0.441972  20 O  px              273      0.429928  19 O  px        
   292      0.418385  20 O  px              277      0.402234  19 O  px        
     6     -0.291315   1 C  s                66      0.287722   5 C  s         
   332      0.272560  36 H  s               216     -0.245559  15 C  s         

 Vector   78  Occ=0.000000D+00  E=-1.207958D-02
              MO Center=  3.9D-01,  2.7D+00, -5.5D-01, r^2= 3.6D+00
   Bfn.  Coefficient  Atom+Function         Bfn.  Coefficient  Atom+Function  
  ----- ------------  ---------------      ----- ------------  ---------------
   246     -0.396362  17 C  s                33      0.370824   3 C  px        
    35      0.352650   3 C  pz               39      0.322464   3 C  pz        
    37      0.288199   3 C  px              304      0.278176  22 H  s         
   228     -0.265818  16 O  px              232     -0.265076  16 O  px        
   230     -0.260310  16 O  pz              234     -0.257743  16 O  pz        

 Vector   79  Occ=0.000000D+00  E= 6.553383D-02
              MO Center= -9.1D-01,  2.1D-03, -4.4D-01, r^2= 8.8D+00
   Bfn.  Coefficient  Atom+Function         Bfn.  Coefficient  Atom+Function  
  ----- ------------  ---------------      ----- ------------  ---------------
   306      0.723995  23 H  s               318      0.592124  29 H  s         
   111     -0.541207   8 C  s                96     -0.524945   7 C  s         
   304      0.468957  22 H  s               312      0.470258  26 H  s         
    66     -0.433347   5 C  s                69      0.427524   5 C  pz        
   144      0.420782  10 C  pz              308      0.399388  24 H  s         

 Vector   80  Occ=0.000000D+00  E= 6.794236D-02
              MO Center=  6.7D-01, -1.8D-02, -2.3D-01, r^2= 8.9D+00
   Bfn.  Coefficient  Atom+Function         Bfn.  Coefficient  Atom+Function  
  ----- ------------  ---------------      ----- ------------  ---------------
   302      0.675773  21 H  s                36      0.627507   3 C  s         
     9     -0.601511   1 C  pz              156     -0.555589  11 C  s         
    21     -0.524708   2 O  s               201     -0.494519  14 O  s         
   141     -0.458165  10 C  s                51     -0.442804   4 C  s         
   216     -0.436367  15 C  s               261     -0.437901  18 C  s         

 Vector   81  Occ=0.000000D+00  E= 8.231135D-02
              MO Center= -8.1D-01, -8.2D-01, -9.2D-02, r^2= 1.3D+01
   Bfn.  Coefficient  Atom+Function         Bfn.  Coefficient  Atom+Function  
  ----- ------------  ---------------      ----- ------------  ---------------
   261      0.830584  18 C  s               171      0.712801  12 C  s         
    66     -0.592253   5 C  s               326     -0.593366  33 H  s         
    51     -0.589118   4 C  s               342     -0.588049  41 H  s         
   316     -0.560964  28 H  s               306      0.543882  23 H  s         
   126      0.538639   9 C  s               304      0.535453  22 H  s         

 Vector   82  Occ=0.000000D+00  E= 9.560931D-02
              MO Center= -1.4D+00, -7.2D-01,  2.3D-01, r^2= 1.2D+01
   Bfn.  Coefficient  Atom+Function         Bfn.  Coefficient  Atom+Function  
  ----- ------------  ---------------      ----- ------------  ---------------
    96      0.895963   7 C  s               314     -0.812548  27 H  s         
   111      0.754931   8 C  s               156     -0.582966  11 C  s         
   318      0.564607  29 H  s               324      0.562292  32 H  s         
   310     -0.546449  25 H  s               308     -0.533195  24 H  s         
   316     -0.524751  28 H  s               320      0.515374  30 H  s         

 Vector   83  Occ=0.000000D+00  E= 1.045152D-01
              MO Center= -1.0D-01, -6.6D-01,  7.5D-02, r^2= 1.5D+01
   Bfn.  Coefficient  Atom+Function         Bfn.  Coefficient  Atom+Function  
  ----- ------------  ---------------      ----- ------------  ---------------
   261     -0.827606  18 C  s               246      0.820322  17 C  s         
   171      0.697164  12 C  s               324     -0.664379  32 H  s         
   216      0.650261  15 C  s                96      0.617245   7 C  s         
   141     -0.585787  10 C  s               340      0.583209  40 H  s         
   332     -0.536704  36 H  s               312      0.517822  26 H  s         

 Vector   84  Occ=0.000000D+00  E= 1.123977D-01
              MO Center= -1.9D-02, -6.6D-01,  4.6D-01, r^2= 1.3D+01
   Bfn.  Coefficient  Atom+Function         Bfn.  Coefficient  Atom+Function  
  ----- ------------  ---------------      ----- ------------  ---------------
   326      0.807614  33 H  s               216     -0.681906  15 C  s         
   171     -0.671316  12 C  s                 6      0.622171   1 C  s         
   302     -0.624421  21 H  s               338     -0.582210  39 H  s         
   111      0.571539   8 C  s               344     -0.562851  42 H  s         
   304      0.558710  22 H  s               261      0.549380  18 C  s         

 Vector   85  Occ=0.000000D+00  E= 1.132592D-01
              MO Center=  7.4D-01, -1.0D+00,  1.4D-01, r^2= 1.5D+01
   Bfn.  Coefficient  Atom+Function         Bfn.  Coefficient  Atom+Function  
  ----- ------------  ---------------      ----- ------------  ---------------
   216      1.445547  15 C  s               156     -0.833734  11 C  s         
   328     -0.793934  34 H  s               111      0.718913   8 C  s         
   330     -0.700068  35 H  s               322      0.602843  31 H  s         
   332     -0.582081  36 H  s               312     -0.576767  26 H  s         
    51     -0.488163   4 C  s               304      0.465572  22 H  s         

 Vector   86  Occ=0.000000D+00  E= 1.230590D-01
              MO Center=  9.9D-01, -6.7D-01,  2.2D-01, r^2= 1.1D+01
   Bfn.  Coefficient  Atom+Function         Bfn.  Coefficient  Atom+Function  
  ----- ------------  ---------------      ----- ------------  ---------------
   328      0.864708  34 H  s                96      0.601720   7 C  s         
   261     -0.601317  18 C  s               201      0.553314  14 O  s         
   308     -0.531562  24 H  s               342      0.508587  41 H  s         
     6     -0.487485   1 C  s               156      0.486438  11 C  s         
   246     -0.474998  17 C  s               216     -0.460306  15 C  s         

 Vector   87  Occ=0.000000D+00  E= 1.298828D-01
              MO Center=  3.1D-01,  1.3D-01,  2.8D-01, r^2= 1.1D+01
   Bfn.  Coefficient  Atom+Function         Bfn.  Coefficient  Atom+Function  
  ----- ------------  ---------------      ----- ------------  ---------------
   246      0.700556  17 C  s               304      0.603403  22 H  s         
   324      0.531535  32 H  s               338     -0.527943  39 H  s         
   332      0.507093  36 H  s               334     -0.460432  37 H  s         
   216     -0.442395  15 C  s                66     -0.433976   5 C  s         
   306     -0.375485  23 H  s               326     -0.372921  33 H  s         

 Vector   88  Occ=0.000000D+00  E= 1.320627D-01
              MO Center= -9.1D-01, -6.0D-01, -2.7D-01, r^2= 1.1D+01
   Bfn.  Coefficient  Atom+Function         Bfn.  Coefficient  Atom+Function  
  ----- ------------  ---------------      ----- ------------  ---------------
   320      0.800539  30 H  s               111      0.708568   8 C  s         
   126     -0.703826   9 C  s               322     -0.626370  31 H  s         
   246     -0.582103  17 C  s               318      0.583369  29 H  s         
   310      0.551775  25 H  s               157     -0.536111  11 C  px        
   312     -0.518932  26 H  s               308     -0.504134  24 H  s         

 Vector   89  Occ=0.000000D+00  E= 1.426114D-01
              MO Center= -1.7D+00, -7.7D-03,  1.6D-01, r^2= 1.2D+01
   Bfn.  Coefficient  Atom+Function         Bfn.  Coefficient  Atom+Function  
  ----- ------------  ---------------      ----- ------------  ---------------
   314      0.861598  27 H  s               336     -0.808823  38 H  s         
   340     -0.811464  40 H  s               306      0.747830  23 H  s         
   246      0.738606  17 C  s               261      0.673352  18 C  s         
   111     -0.587791   8 C  s                69      0.518002   5 C  pz        
   308     -0.446655  24 H  s               156      0.412018  11 C  s         

 Vector   90  Occ=0.000000D+00  E= 1.463698D-01
              MO Center=  7.3D-02, -7.1D-01, -7.1D-03, r^2= 1.4D+01
   Bfn.  Coefficient  Atom+Function         Bfn.  Coefficient  Atom+Function  
  ----- ------------  ---------------      ----- ------------  ---------------
   308      0.905257  24 H  s               330     -0.799262  35 H  s         
   261      0.764773  18 C  s               216      0.713950  15 C  s         
   340     -0.709357  40 H  s               320      0.634916  30 H  s         
   332     -0.525823  36 H  s               156     -0.516786  11 C  s         
   218     -0.490481  15 C  py               96     -0.470175   7 C  s         

 Vector   91  Occ=0.000000D+00  E= 1.493431D-01
              MO Center= -1.6D+00, -8.5D-01, -1.4D-01, r^2= 1.2D+01
   Bfn.  Coefficient  Atom+Function         Bfn.  Coefficient  Atom+Function  
  ----- ------------  ---------------      ----- ------------  ---------------
   344      1.099609  42 H  s               312     -0.775540  26 H  s         
   261     -0.708307  18 C  s               111      0.639763   8 C  s         
   304      0.560833  22 H  s               262      0.525006  18 C  px        
    96      0.518151   7 C  s               114     -0.461859   8 C  pz        
    51     -0.452107   4 C  s               264     -0.426102  18 C  pz        

 Vector   92  Occ=0.000000D+00  E= 1.503906D-01
              MO Center= -6.4D-01, -8.9D-01,  3.0D-01, r^2= 1.2D+01
   Bfn.  Coefficient  Atom+Function         Bfn.  Coefficient  Atom+Function  
  ----- ------------  ---------------      ----- ------------  ---------------
   126      1.125084   9 C  s                96     -0.874203   7 C  s         
   316     -0.858578  28 H  s               322      0.775196  31 H  s         
    51      0.693619   4 C  s               246     -0.668260  17 C  s         
   156     -0.659043  11 C  s                66      0.621500   5 C  s         
   326     -0.619088  33 H  s               310      0.555524  25 H  s         

 Vector   93  Occ=0.000000D+00  E= 1.580111D-01
              MO Center=  6.3D-01,  7.3D-01,  6.7D-01, r^2= 1.4D+01
   Bfn.  Coefficient  Atom+Function         Bfn.  Coefficient  Atom+Function  
  ----- ------------  ---------------      ----- ------------  ---------------
   334      1.107318  37 H  s               330     -0.778727  35 H  s         
    36      0.761034   3 C  s               248     -0.700943  17 C  py        
   332      0.679647  36 H  s               261     -0.609239  18 C  s         
   219      0.598408  15 C  pz              314     -0.443017  27 H  s         
   342      0.420160  41 H  s               318     -0.413195  29 H  s         

 Vector   94  Occ=0.000000D+00  E= 1.634955D-01
              MO Center= -2.6D-01, -3.9D-01,  2.3D-01, r^2= 1.4D+01
   Bfn.  Coefficient  Atom+Function         Bfn.  Coefficient  Atom+Function  
  ----- ------------  ---------------      ----- ------------  ---------------
   304      0.738892  22 H  s               246      0.733948  17 C  s         
   326     -0.703209  33 H  s               332     -0.651834  36 H  s         
   328      0.625108  34 H  s               336     -0.585771  38 H  s         
   344     -0.559939  42 H  s                53     -0.491726   4 C  py        
   219     -0.479270  15 C  pz               51     -0.463872   4 C  s         

 Vector   95  Occ=0.000000D+00  E= 1.658175D-01
              MO Center=  4.2D-01,  3.5D-01,  7.8D-01, r^2= 1.3D+01
   Bfn.  Coefficient  Atom+Function         Bfn.  Coefficient  Atom+Function  
  ----- ------------  ---------------      ----- ------------  ---------------
    81      0.797901   6 C  s               246      0.786286  17 C  s         
   328      0.770079  34 H  s               338     -0.764008  39 H  s         
   334     -0.645510  37 H  s                96     -0.637674   7 C  s         
   247      0.634207  17 C  px              330     -0.630172  35 H  s         
   336      0.591193  38 H  s               218     -0.574399  15 C  py        

 Vector   96  Occ=0.000000D+00  E= 1.682975D-01
              MO Center=  7.1D-01, -7.6D-01,  1.1D-02, r^2= 1.5D+01
   Bfn.  Coefficient  Atom+Function         Bfn.  Coefficient  Atom+Function  
  ----- ------------  ---------------      ----- ------------  ---------------
   171      1.019250  12 C  s               216     -0.915629  15 C  s         
   332      0.887698  36 H  s               324     -0.868196  32 H  s         
   334     -0.795358  37 H  s               246      0.759547  17 C  s         
    81      0.535987   6 C  s               156     -0.517903  11 C  s         
   340     -0.497163  40 H  s               219      0.484948  15 C  pz        

 Vector   97  Occ=0.000000D+00  E= 1.753771D-01
              MO Center= -1.0D+00,  9.3D-02,  2.1D-01, r^2= 1.2D+01
   Bfn.  Coefficient  Atom+Function         Bfn.  Coefficient  Atom+Function  
  ----- ------------  ---------------      ----- ------------  ---------------
   156      0.949301  11 C  s               141     -0.843622  10 C  s         
   312     -0.781910  26 H  s               111      0.771307   8 C  s         
   336      0.717737  38 H  s               310     -0.685514  25 H  s         
    99      0.658669   7 C  pz               52     -0.647662   4 C  px        
   247      0.628486  17 C  px               68     -0.537695   5 C  py        

 Vector   98  Occ=0.000000D+00  E= 1.804861D-01
              MO Center= -4.1D-02, -4.2D-01, -1.8D-02, r^2= 1.4D+01
   Bfn.  Coefficient  Atom+Function         Bfn.  Coefficient  Atom+Function  
  ----- ------------  ---------------      ----- ------------  ---------------
    66      0.868332   5 C  s               332      0.865756  36 H  s         
    36     -0.760622   3 C  s                52      0.726844   4 C  px        
   126      0.695241   9 C  s               219      0.688510  15 C  pz        
   344     -0.684548  42 H  s                81     -0.550808   6 C  s         
   340      0.543360  40 H  s               111     -0.509310   8 C  s         

 Vector   99  Occ=0.000000D+00  E= 1.889133D-01
              MO Center= -1.1D+00, -3.5D-01,  3.2D-01, r^2= 1.2D+01
   Bfn.  Coefficient  Atom+Function         Bfn.  Coefficient  Atom+Function  
  ----- ------------  ---------------      ----- ------------  ---------------
    96      0.794586   7 C  s               316      0.765822  28 H  s         
   312      0.745661  26 H  s               336      0.733694  38 H  s         
   246     -0.654108  17 C  s               322     -0.610993  31 H  s         
   340     -0.563364  40 H  s               342      0.555969  41 H  s         
   326     -0.528416  33 H  s               310     -0.494315  25 H  s         

 Vector  100  Occ=0.000000D+00  E= 1.926729D-01
              MO Center=  6.0D-02, -2.8D-01,  5.1D-01, r^2= 1.2D+01
   Bfn.  Coefficient  Atom+Function         Bfn.  Coefficient  Atom+Function  
  ----- ------------  ---------------      ----- ------------  ---------------
   246      1.001071  17 C  s                96     -0.864009   7 C  s         
   310      0.845517  25 H  s                51     -0.836481   4 C  s         
   328     -0.714279  34 H  s               261     -0.653557  18 C  s         
   330      0.643764  35 H  s               218      0.621107  15 C  py        
   336     -0.586756  38 H  s                99     -0.517574   7 C  pz        

 Vector  101  Occ=0.000000D+00  E= 1.980652D-01
              MO Center=  1.5D-02, -4.4D-01,  4.6D-02, r^2= 1.1D+01
   Bfn.  Coefficient  Atom+Function         Bfn.  Coefficient  Atom+Function  
  ----- ------------  ---------------      ----- ------------  ---------------
   141      0.957897  10 C  s               318     -0.829074  29 H  s         
   324      0.772102  32 H  s               261     -0.541941  18 C  s         
   338      0.523153  39 H  s               310     -0.509190  25 H  s         
   186     -0.498205  13 C  s                51     -0.489687   4 C  s         
   320      0.474124  30 H  s               276      0.461423  19 O  s         

 Vector  102  Occ=0.000000D+00  E= 2.008632D-01
              MO Center=  1.6D-01, -6.8D-01,  7.3D-02, r^2= 1.2D+01
   Bfn.  Coefficient  Atom+Function         Bfn.  Coefficient  Atom+Function  
  ----- ------------  ---------------      ----- ------------  ---------------
   186      1.996433  13 C  s               171     -0.996447  12 C  s         
   216     -0.996537  15 C  s               261     -0.855319  18 C  s         
   141      0.671447  10 C  s               173     -0.639738  12 C  py        
   308      0.626868  24 H  s               217      0.591630  15 C  px        
   246     -0.561717  17 C  s               318     -0.512429  29 H  s         

 Vector  103  Occ=0.000000D+00  E= 2.066935D-01
              MO Center= -1.2D+00, -2.2D-01,  1.6D-01, r^2= 1.2D+01
   Bfn.  Coefficient  Atom+Function         Bfn.  Coefficient  Atom+Function  
  ----- ------------  ---------------      ----- ------------  ---------------
    51      1.025956   4 C  s               314     -0.881813  27 H  s         
   261     -0.738649  18 C  s               156      0.710855  11 C  s         
    96     -0.658681   7 C  s               344      0.620193  42 H  s         
   186     -0.608700  13 C  s               112     -0.582135   8 C  px        
     6      0.572707   1 C  s               246     -0.565778  17 C  s         

 Vector  104  Occ=0.000000D+00  E= 2.126377D-01
              MO Center= -8.7D-02, -5.3D-01,  2.9D-01, r^2= 1.1D+01
   Bfn.  Coefficient  Atom+Function         Bfn.  Coefficient  Atom+Function  
  ----- ------------  ---------------      ----- ------------  ---------------
   171      1.404425  12 C  s               111      0.892327   8 C  s         
   157     -0.634164  11 C  px              326     -0.630029  33 H  s         
    54      0.608584   4 C  pz              316      0.607490  28 H  s         
   338      0.606136  39 H  s               141     -0.504456  10 C  s         
   158      0.497484  11 C  py              246     -0.494300  17 C  s         

 Vector  105  Occ=0.000000D+00  E= 2.141298D-01
              MO Center= -8.8D-01, -1.1D-01,  1.4D-01, r^2= 1.1D+01
   Bfn.  Coefficient  Atom+Function         Bfn.  Coefficient  Atom+Function  
  ----- ------------  ---------------      ----- ------------  ---------------
    66      1.207136   5 C  s                51     -1.009076   4 C  s         
   128      0.877527   9 C  py              316      0.865640  28 H  s         
   126     -0.726477   9 C  s               261      0.614629  18 C  s         
   156     -0.592051  11 C  s                53      0.555863   4 C  py        
    54     -0.554399   4 C  pz               68      0.536981   5 C  py        

 Vector  106  Occ=0.000000D+00  E= 2.210428D-01
              MO Center= -1.5D-01,  3.1D-01, -1.7D-01, r^2= 1.0D+01
   Bfn.  Coefficient  Atom+Function         Bfn.  Coefficient  Atom+Function  
  ----- ------------  ---------------      ----- ------------  ---------------
    36      1.010450   3 C  s               171     -0.847544  12 C  s         
   126     -0.783065   9 C  s                54      0.710184   4 C  pz        
   302     -0.651220  21 H  s               188     -0.637093  13 C  py        
   186      0.631424  13 C  s               308     -0.613940  24 H  s         
   157      0.588478  11 C  px                6      0.576414   1 C  s         

 Vector  107  Occ=0.000000D+00  E= 2.291150D-01
              MO Center= -3.4D-01, -7.9D-01, -8.4D-02, r^2= 1.2D+01
   Bfn.  Coefficient  Atom+Function         Bfn.  Coefficient  Atom+Function  
  ----- ------------  ---------------      ----- ------------  ---------------
   342      0.897259  41 H  s               322     -0.805797  31 H  s         
    51     -0.793137   4 C  s               159     -0.653754  11 C  pz        
   186     -0.647328  13 C  s                96      0.643275   7 C  s         
    67      0.624642   5 C  px               36      0.601547   3 C  s         
   189     -0.597782  13 C  pz              249     -0.562242  17 C  pz        

 Vector  108  Occ=0.000000D+00  E= 2.355272D-01
              MO Center= -9.5D-01, -4.2D-01, -2.6D-01, r^2= 1.0D+01
   Bfn.  Coefficient  Atom+Function         Bfn.  Coefficient  Atom+Function  
  ----- ------------  ---------------      ----- ------------  ---------------
   126      1.607641   9 C  s                66      1.542542   5 C  s         
   141     -1.311621  10 C  s                51     -0.939759   4 C  s         
   306     -0.878578  23 H  s               156      0.783173  11 C  s         
   322     -0.707713  31 H  s                96     -0.653516   7 C  s         
   186     -0.611933  13 C  s               172      0.590282  12 C  px        

 Vector  109  Occ=0.000000D+00  E= 2.415156D-01
              MO Center=  7.1D-02, -1.3D+00, -2.7D-01, r^2= 1.1D+01
   Bfn.  Coefficient  Atom+Function         Bfn.  Coefficient  Atom+Function  
  ----- ------------  ---------------      ----- ------------  ---------------
   156      1.658518  11 C  s               186      1.114296  13 C  s         
   141     -0.955868  10 C  s               322     -0.880880  31 H  s         
   143      0.855204  10 C  py              127      0.794149   9 C  px        
   342      0.712097  41 H  s               217      0.693421  15 C  px        
   171     -0.580126  12 C  s               201     -0.582253  14 O  s         

 Vector  110  Occ=0.000000D+00  E= 2.439190D-01
              MO Center=  4.0D-01, -9.9D-01, -3.6D-01, r^2= 1.0D+01
   Bfn.  Coefficient  Atom+Function         Bfn.  Coefficient  Atom+Function  
  ----- ------------  ---------------      ----- ------------  ---------------
   186      1.287442  13 C  s               141     -1.136112  10 C  s         
   126      1.080036   9 C  s               172     -1.013228  12 C  px        
   216     -0.966922  15 C  s               217      0.782262  15 C  px        
   156     -0.713959  11 C  s               188     -0.700536  13 C  py        
   159     -0.691360  11 C  pz              187      0.594911  13 C  px        

 Vector  111  Occ=0.000000D+00  E= 2.535583D-01
              MO Center=  5.6D-01, -1.4D+00, -2.5D-02, r^2= 8.5D+00
   Bfn.  Coefficient  Atom+Function         Bfn.  Coefficient  Atom+Function  
  ----- ------------  ---------------      ----- ------------  ---------------
   187      1.264900  13 C  px              173      0.993735  12 C  py        
   171      0.934966  12 C  s               188      0.835371  13 C  py        
   174      0.663607  12 C  pz              218     -0.627260  15 C  py        
   216     -0.591233  15 C  s               217      0.591602  15 C  px        
    81      0.586034   6 C  s               127     -0.538439   9 C  px        

 Vector  112  Occ=0.000000D+00  E= 2.583459D-01
              MO Center= -4.6D-01, -8.4D-01,  3.6D-02, r^2= 8.7D+00
   Bfn.  Coefficient  Atom+Function         Bfn.  Coefficient  Atom+Function  
  ----- ------------  ---------------      ----- ------------  ---------------
   129      0.932058   9 C  pz              113      0.825461   8 C  py        
   142     -0.810418  10 C  px                6      0.802649   1 C  s         
   143     -0.744375  10 C  py              189      0.742903  13 C  pz        
   326      0.722305  33 H  s                84     -0.618263   6 C  pz        
    82     -0.609942   6 C  px              127     -0.597437   9 C  px        

 Vector  113  Occ=0.000000D+00  E= 2.643810D-01
              MO Center= -1.6D+00, -4.0D-01, -9.1D-03, r^2= 7.6D+00
   Bfn.  Coefficient  Atom+Function         Bfn.  Coefficient  Atom+Function  
  ----- ------------  ---------------      ----- ------------  ---------------
   111      1.262432   8 C  s               127      1.108326   9 C  px        
   112      1.077712   8 C  px               81      0.915048   6 C  s         
   128     -0.875285   9 C  py               67     -0.844666   5 C  px        
   126     -0.838537   9 C  s                96     -0.788508   7 C  s         
    52      0.632091   4 C  px              186     -0.625888  13 C  s         

 Vector  114  Occ=0.000000D+00  E= 2.732526D-01
              MO Center= -6.6D-01,  1.7D-01,  7.5D-02, r^2= 1.0D+01
   Bfn.  Coefficient  Atom+Function         Bfn.  Coefficient  Atom+Function  
  ----- ------------  ---------------      ----- ------------  ---------------
     6      1.210461   1 C  s                54     -1.082395   4 C  pz        
   141     -0.941808  10 C  s               249     -0.872766  17 C  pz        
   128     -0.767722   9 C  py              158      0.696197  11 C  py        
   338      0.655132  39 H  s               173     -0.607735  12 C  py        
   247     -0.607452  17 C  px              263     -0.609378  18 C  py        

 Vector  115  Occ=0.000000D+00  E= 2.847079D-01
              MO Center= -7.0D-01, -1.2D-01, -4.3D-02, r^2= 8.6D+00
   Bfn.  Coefficient  Atom+Function         Bfn.  Coefficient  Atom+Function  
  ----- ------------  ---------------      ----- ------------  ---------------
    66      1.641799   5 C  s                96     -1.372863   7 C  s         
   126     -1.188797   9 C  s               111      0.987026   8 C  s         
    82      0.981064   6 C  px              142     -0.921874  10 C  px        
    81     -0.894168   6 C  s                 6     -0.883989   1 C  s         
    68     -0.872250   5 C  py              156      0.818365  11 C  s         

 Vector  116  Occ=0.000000D+00  E= 2.899213D-01
              MO Center=  3.6D-01, -3.9D-01,  5.7D-03, r^2= 6.4D+00
   Bfn.  Coefficient  Atom+Function         Bfn.  Coefficient  Atom+Function  
  ----- ------------  ---------------      ----- ------------  ---------------
    81      2.503412   6 C  s                 6     -1.205328   1 C  s         
   156      1.176866  11 C  s               171     -1.171898  12 C  s         
   141     -1.156028  10 C  s               142     -0.934460  10 C  px        
   159      0.838876  11 C  pz               66     -0.706303   5 C  s         
   173     -0.667460  12 C  py                8      0.647405   1 C  py        

 Vector  117  Occ=0.000000D+00  E= 2.965894D-01
              MO Center= -1.1D+00,  7.1D-02,  3.3D-03, r^2= 9.3D+00
   Bfn.  Coefficient  Atom+Function         Bfn.  Coefficient  Atom+Function  
  ----- ------------  ---------------      ----- ------------  ---------------
    98      1.005140   7 C  py              113      1.004203   8 C  py        
   126      0.936567   9 C  s                51      0.914864   4 C  s         
   141      0.908839  10 C  s                36     -0.836249   3 C  s         
    84      0.831364   6 C  pz              261     -0.833531  18 C  s         
   142      0.774869  10 C  px              158     -0.764097  11 C  py        

 Vector  118  Occ=0.000000D+00  E= 3.020402D-01
              MO Center= -2.3D-01,  1.1D-01, -2.4D-01, r^2= 7.9D+00
   Bfn.  Coefficient  Atom+Function         Bfn.  Coefficient  Atom+Function  
  ----- ------------  ---------------      ----- ------------  ---------------
    83     -1.494266   6 C  py               66      1.389033   5 C  s         
    68     -0.992235   5 C  py               82      0.986309   6 C  px        
    67      0.943560   5 C  px                8      0.917313   1 C  py        
   127      0.848444   9 C  px              318     -0.844317  29 H  s         
   201      0.833363  14 O  s               144     -0.791434  10 C  pz        

 Vector  119  Occ=0.000000D+00  E= 3.264911D-01
              MO Center= -4.3D-01,  4.3D-01, -2.8D-01, r^2= 1.0D+01
   Bfn.  Coefficient  Atom+Function         Bfn.  Coefficient  Atom+Function  
  ----- ------------  ---------------      ----- ------------  ---------------
    36      0.944698   3 C  s               231     -0.872979  16 O  s         
   143      0.807318  10 C  py              157     -0.784374  11 C  px        
    69     -0.743846   5 C  pz              144      0.740453  10 C  pz        
    68      0.733274   5 C  py              158      0.726167  11 C  py        
   249      0.702703  17 C  pz               97      0.667691   7 C  px        

 Vector  120  Occ=0.000000D+00  E= 3.471209D-01
              MO Center=  3.8D-01, -1.6D-01, -1.8D-01, r^2= 7.4D+00
   Bfn.  Coefficient  Atom+Function         Bfn.  Coefficient  Atom+Function  
  ----- ------------  ---------------      ----- ------------  ---------------
    82      1.386141   6 C  px              144      1.068085  10 C  pz        
     7      1.014777   1 C  px               83      1.018141   6 C  py        
   171      0.905804  12 C  s               157     -0.878995  11 C  px        
   174     -0.843191  12 C  pz               36     -0.832365   3 C  s         
   141      0.830726  10 C  s               189      0.817641  13 C  pz        

 Vector  121  Occ=0.000000D+00  E= 3.709205D-01
              MO Center= -2.9D-01,  1.5D+00, -3.4D-01, r^2= 6.7D+00
   Bfn.  Coefficient  Atom+Function         Bfn.  Coefficient  Atom+Function  
  ----- ------------  ---------------      ----- ------------  ---------------
    51      1.504100   4 C  s                96     -1.302024   7 C  s         
    39     -1.109079   3 C  pz               54     -1.043856   4 C  pz        
    67     -1.032397   5 C  px               37      0.973627   3 C  px        
    52      0.793179   4 C  px                6     -0.721911   1 C  s         
    81      0.714567   6 C  s                99      0.672452   7 C  pz        

 Vector  122  Occ=0.000000D+00  E= 3.883010D-01
              MO Center= -1.9D-01,  1.9D+00, -3.6D-01, r^2= 6.5D+00
   Bfn.  Coefficient  Atom+Function         Bfn.  Coefficient  Atom+Function  
  ----- ------------  ---------------      ----- ------------  ---------------
    38      2.153871   3 C  py              231     -1.835594  16 O  s         
    53     -1.604159   4 C  py               66     -1.558256   5 C  s         
    51      1.229371   4 C  s                68     -1.134416   5 C  py        
    36      0.871737   3 C  s                21      0.659069   2 O  s         
   233      0.635406  16 O  py              248      0.554721  17 C  py        

 Vector  123  Occ=0.000000D+00  E= 4.850696D-01
              MO Center= -8.3D-01,  6.2D-01,  3.9D-01, r^2= 9.0D+00
   Bfn.  Coefficient  Atom+Function         Bfn.  Coefficient  Atom+Function  
  ----- ------------  ---------------      ----- ------------  ---------------
   248      0.551005  17 C  py              126      0.449467   9 C  s         
   263     -0.422706  18 C  py               21     -0.407879   2 O  s         
    38     -0.398030   3 C  py               97     -0.386183   7 C  px        
   261     -0.387272  18 C  s                 7      0.374945   1 C  px        
   141     -0.344735  10 C  s               246     -0.340825  17 C  s         

 Vector  124  Occ=0.000000D+00  E= 4.978858D-01
              MO Center= -2.2D-01, -2.3D-01, -2.5D-02, r^2= 1.1D+01
   Bfn.  Coefficient  Atom+Function         Bfn.  Coefficient  Atom+Function  
  ----- ------------  ---------------      ----- ------------  ---------------
   111      0.593840   8 C  s                39     -0.513393   3 C  pz        
   247     -0.509513  17 C  px                7      0.468212   1 C  px        
   157      0.466932  11 C  px              186      0.464105  13 C  s         
    51      0.416820   4 C  s               126     -0.415870   9 C  s         
   171     -0.411823  12 C  s                 8     -0.398335   1 C  py        

 Vector  125  Occ=0.000000D+00  E= 5.075014D-01
              MO Center= -1.6D-01, -6.5D-01, -6.5D-02, r^2= 9.9D+00
   Bfn.  Coefficient  Atom+Function         Bfn.  Coefficient  Atom+Function  
  ----- ------------  ---------------      ----- ------------  ---------------
   127     -0.465477   9 C  px                7      0.442142   1 C  px        
    39     -0.434101   3 C  pz              201     -0.429470  14 O  s         
   172      0.420624  12 C  px                9     -0.413520   1 C  pz        
   188      0.382933  13 C  py               51      0.369888   4 C  s         
    83      0.356047   6 C  py              159     -0.335878  11 C  pz        


 center of mass
 --------------
 x =   0.07835949 y =   0.08717912 z =  -0.02258849

 moments of inertia (a.u.)
 ------------------
        4774.689904002004          -0.000000000000          -0.000000000000
          -0.000000000000        4014.322438732099          -0.000000000001
          -0.000000000000          -0.000000000001        6885.178502557006

     Multipole analysis of the density
     ---------------------------------

     L   x y z        total         alpha         beta         nuclear
     -   - - -        -----         -----         ----         -------
     0   0 0 0     -0.000000    -76.000000    -76.000000    152.000000

     1   1 0 0     -0.693151     -0.346576     -0.346576     -0.000000
     1   0 1 0     -1.369686     -0.684843     -0.684843      0.000000
     1   0 0 1      0.521242      0.260621      0.260621      0.000000

     2   2 0 0    -84.045869   -926.849934   -926.849934   1769.653999
     2   1 1 0     -6.386740      1.530108      1.530108     -9.446956
     2   1 0 1      2.569265     -6.233591     -6.233591     15.036447
     2   0 2 0    -94.244890  -1111.380363  -1111.380363   2128.515836
     2   0 1 1      7.235327    -25.665612    -25.665612     58.566552
     2   0 0 2    -93.011575   -320.091167   -320.091167    547.170759


          -----------------------
          Electric field gradient
          -----------------------

 1 a.u. = 0.324123 10**(16) esu/cm**3  ( or statvolts/cm**2 ) = 0.97174 10**(22) v/m**2 


 ------------------------------------------------------------
   Atom      X         Y         Z
 ------------------------------------------------------------
    1 C    2.20350   1.27046  -0.69139
 ------------------------------------------------------------

 Electric field gradient in molecular frame (a.u.)
         XX             YY             ZZ             XY             XZ             YZ
 ------------------------------------------------------------------------------------------
        0.116989      -0.120135       0.003146       0.241975       0.104329       0.181721

 Principal components (a.u.) and orientation 
 of principal axis w.r.t. absolute frame                      Asymmetry parameter eta
 --------------------------------------------------------------------------------------
        0.366037      -0.309651      -0.056386                       0.691913

        0.708819      -0.391712      -0.586632
        0.527736       0.846304       0.072553
        0.468049      -0.361014       0.806597
  

 ------------------------------------------------------------
   Atom      X         Y         Z
 ------------------------------------------------------------
    2 O    1.89461   3.23480  -2.49864
 ------------------------------------------------------------

 Electric field gradient in molecular frame (a.u.)
         XX             YY             ZZ             XY             XZ             YZ
 ------------------------------------------------------------------------------------------
        1.017410      -1.181818       0.164409       0.979712       0.017659       0.406718

 Principal components (a.u.) and orientation 
 of principal axis w.r.t. absolute frame                      Asymmetry parameter eta
 --------------------------------------------------------------------------------------
       -1.633061       1.412202       0.220859                       0.729516

       -0.338181       0.920102      -0.197599
        0.918587       0.368373       0.143178
       -0.204529       0.133092       0.969770
  

 ------------------------------------------------------------
   Atom      X         Y         Z
 ------------------------------------------------------------
    3 C    0.74441   5.32777  -1.49495
 ------------------------------------------------------------

 Electric field gradient in molecular frame (a.u.)
         XX             YY             ZZ             XY             XZ             YZ
 ------------------------------------------------------------------------------------------
       -0.085573       0.093426      -0.007853       0.091226      -0.288060      -0.188483

 Principal components (a.u.) and orientation 
 of principal axis w.r.t. absolute frame                      Asymmetry parameter eta
 --------------------------------------------------------------------------------------
        0.385597      -0.345669      -0.039928                       0.792902

       -0.505230       0.710320      -0.490090
       -0.573662       0.147829       0.805642
        0.644713       0.688180       0.332796
  

 ------------------------------------------------------------
   Atom      X         Y         Z
 ------------------------------------------------------------
    4 C   -1.22797   4.83170   0.58481
 ------------------------------------------------------------

 Electric field gradient in molecular frame (a.u.)
         XX             YY             ZZ             XY             XZ             YZ
 ------------------------------------------------------------------------------------------
       -0.023880       0.049491      -0.025611      -0.028986       0.056589      -0.006664

 Principal components (a.u.) and orientation 
 of principal axis w.r.t. absolute frame                      Asymmetry parameter eta
 --------------------------------------------------------------------------------------
       -0.083253       0.068579       0.014674                       0.647482

       -0.715285      -0.462865       0.523567
       -0.121645       0.820232       0.558947
        0.688164      -0.336117       0.643006
  

 ------------------------------------------------------------
   Atom      X         Y         Z
 ------------------------------------------------------------
    5 C   -2.35229   2.20063   0.14525
 ------------------------------------------------------------

 Electric field gradient in molecular frame (a.u.)
         XX             YY             ZZ             XY             XZ             YZ
 ------------------------------------------------------------------------------------------
       -0.008825      -0.042090       0.050914       0.035930      -0.016234       0.010172

 Principal components (a.u.) and orientation 
 of principal axis w.r.t. absolute frame                      Asymmetry parameter eta
 --------------------------------------------------------------------------------------
       -0.067597       0.055054       0.012543                       0.628889

       -0.544990      -0.239333       0.803558
        0.825717       0.013139       0.563932
       -0.145526       0.970849       0.190461
  

 ------------------------------------------------------------
   Atom      X         Y         Z
 ------------------------------------------------------------
    6 C   -0.33126   0.09431   0.09672
 ------------------------------------------------------------

 Electric field gradient in molecular frame (a.u.)
         XX             YY             ZZ             XY             XZ             YZ
 ------------------------------------------------------------------------------------------
        0.154251       0.111414      -0.265665       0.006542      -0.075344       0.209258

 Principal components (a.u.) and orientation 
 of principal axis w.r.t. absolute frame                      Asymmetry parameter eta
 --------------------------------------------------------------------------------------
       -0.368588       0.216036       0.152553                       0.172232

        0.135751      -0.421939       0.896403
       -0.397482       0.805576       0.439381
        0.907513       0.415950       0.058355
  

 ------------------------------------------------------------
   Atom      X         Y         Z
 ------------------------------------------------------------
    7 C   -4.58898   1.40877   1.77564
 ------------------------------------------------------------

 Electric field gradient in molecular frame (a.u.)
         XX             YY             ZZ             XY             XZ             YZ
 ------------------------------------------------------------------------------------------
       -0.022461       0.003809       0.018651      -0.023678       0.040199      -0.010472

 Principal components (a.u.) and orientation 
 of principal axis w.r.t. absolute frame                      Asymmetry parameter eta
 --------------------------------------------------------------------------------------
        0.052905      -0.051363      -0.001542                       0.941703

        0.526221       0.850000      -0.024314
       -0.412408       0.280112       0.866866
        0.743647      -0.446136       0.497948
  

 ------------------------------------------------------------
   Atom      X         Y         Z
 ------------------------------------------------------------
    8 C   -5.80663  -0.95358   0.61037
 ------------------------------------------------------------

 Electric field gradient in molecular frame (a.u.)
         XX             YY             ZZ             XY             XZ             YZ
 ------------------------------------------------------------------------------------------
       -0.012755      -0.007450       0.020206       0.004777      -0.010987      -0.024790

 Principal components (a.u.) and orientation 
 of principal axis w.r.t. absolute frame                      Asymmetry parameter eta
 --------------------------------------------------------------------------------------
        0.037576      -0.022304      -0.015272                       0.187126

       -0.230112       0.200055       0.952379
       -0.487980       0.822995      -0.290782
        0.841976       0.531654       0.091758
  

 ------------------------------------------------------------
   Atom      X         Y         Z
 ------------------------------------------------------------
    9 C   -3.93789  -3.09379  -0.13386
 ------------------------------------------------------------

 Electric field gradient in molecular frame (a.u.)
         XX             YY             ZZ             XY             XZ             YZ
 ------------------------------------------------------------------------------------------
       -0.037227      -0.006545       0.043772      -0.022098       0.040576      -0.021490

 Principal components (a.u.) and orientation 
 of principal axis w.r.t. absolute frame                      Asymmetry parameter eta
 --------------------------------------------------------------------------------------
        0.071090      -0.057421      -0.013669                       0.615451

        0.390265       0.912962      -0.119137
       -0.347136       0.265755       0.899372
        0.852754      -0.309637       0.420637
  

 ------------------------------------------------------------
   Atom      X         Y         Z
 ------------------------------------------------------------
   10 C   -1.53465  -2.05346  -1.54635
 ------------------------------------------------------------

 Electric field gradient in molecular frame (a.u.)
         XX             YY             ZZ             XY             XZ             YZ
 ------------------------------------------------------------------------------------------
       -0.001179      -0.009741       0.010920      -0.038969      -0.003049      -0.040587

 Principal components (a.u.) and orientation 
 of principal axis w.r.t. absolute frame                      Asymmetry parameter eta
 --------------------------------------------------------------------------------------
       -0.060661       0.053203       0.007458                       0.754109

        0.507491       0.441243      -0.740107
        0.740097      -0.663081       0.112163
        0.441260       0.604672       0.663070
  

 ------------------------------------------------------------
   Atom      X         Y         Z
 ------------------------------------------------------------
   11 C    0.32386  -4.13962  -2.35670
 ------------------------------------------------------------

 Electric field gradient in molecular frame (a.u.)
         XX             YY             ZZ             XY             XZ             YZ
 ------------------------------------------------------------------------------------------
       -0.002347       0.004444      -0.002096       0.049089      -0.032189      -0.015906

 Principal components (a.u.) and orientation 
 of principal axis w.r.t. absolute frame                      Asymmetry parameter eta
 --------------------------------------------------------------------------------------
        0.066937      -0.052264      -0.014673                       0.561593

        0.646117       0.760544       0.064077
        0.620610      -0.572389       0.535924
       -0.444271       0.306503       0.841831
  

 ------------------------------------------------------------
   Atom      X         Y         Z
 ------------------------------------------------------------
   12 C    2.31106  -4.87975  -0.40469
 ------------------------------------------------------------

 Electric field gradient in molecular frame (a.u.)
         XX             YY             ZZ             XY             XZ             YZ
 ------------------------------------------------------------------------------------------
        0.000470      -0.036814       0.036344      -0.035895      -0.028940      -0.023685

 Principal components (a.u.) and orientation 
 of principal axis w.r.t. absolute frame                      Asymmetry parameter eta
 --------------------------------------------------------------------------------------
       -0.070451       0.052623       0.017829                       0.493874

        0.528201      -0.457149       0.715554
        0.787416      -0.051662      -0.614253
        0.317773       0.887888       0.332679
  

 ------------------------------------------------------------
   Atom      X         Y         Z
 ------------------------------------------------------------
   13 C    3.82781  -2.59838   0.55111
 ------------------------------------------------------------

 Electric field gradient in molecular frame (a.u.)
         XX             YY             ZZ             XY             XZ             YZ
 ------------------------------------------------------------------------------------------
        0.278818      -0.013624      -0.265194       0.102630       0.212389       0.110284

 Principal components (a.u.) and orientation 
 of principal axis w.r.t. absolute frame                      Asymmetry parameter eta
 --------------------------------------------------------------------------------------
        0.395810      -0.354213      -0.041596                       0.789816

        0.887624      -0.278272      -0.366999
        0.313402      -0.218973       0.924029
        0.337494       0.935209       0.107155
  

 ------------------------------------------------------------
   Atom      X         Y         Z
 ------------------------------------------------------------
   14 O    3.95358  -0.66207  -1.37170
 ------------------------------------------------------------

 Electric field gradient in molecular frame (a.u.)
         XX             YY             ZZ             XY             XZ             YZ
 ------------------------------------------------------------------------------------------
        0.672052      -0.906071       0.234019       1.278648       0.612447       0.950039

 Principal components (a.u.) and orientation 
 of principal axis w.r.t. absolute frame                      Asymmetry parameter eta
 --------------------------------------------------------------------------------------
        1.981807      -1.785025      -0.196782                       0.801411

        0.710685      -0.381794      -0.590897
        0.482953       0.875515       0.015164
        0.511550      -0.296153       0.806604
  

 ------------------------------------------------------------
   Atom      X         Y         Z
 ------------------------------------------------------------
   15 C    6.54186  -3.37102   1.15774
 ------------------------------------------------------------

 Electric field gradient in molecular frame (a.u.)
         XX             YY             ZZ             XY             XZ             YZ
 ------------------------------------------------------------------------------------------
       -0.081378       0.044868       0.036510       0.038179      -0.014063       0.006435

 Principal components (a.u.) and orientation 
 of principal axis w.r.t. absolute frame                      Asymmetry parameter eta
 --------------------------------------------------------------------------------------
       -0.093817       0.055846       0.037971                       0.190526

        0.956179       0.252723      -0.147829
       -0.268634       0.958071      -0.099681
        0.116438       0.135025       0.983977
  

 ------------------------------------------------------------
   Atom      X         Y         Z
 ------------------------------------------------------------
   16 O    1.21373   7.45700  -2.27881
 ------------------------------------------------------------

 Electric field gradient in molecular frame (a.u.)
         XX             YY             ZZ             XY             XZ             YZ
 ------------------------------------------------------------------------------------------
        0.322453      -0.471714       0.149261      -0.628882      -1.178929       0.432319

 Principal components (a.u.) and orientation 
 of principal axis w.r.t. absolute frame                      Asymmetry parameter eta
 --------------------------------------------------------------------------------------
        1.683064      -0.990270      -0.692794                       0.176747

        0.700662       0.712761      -0.032330
       -0.331276       0.365116       0.870027
       -0.631925       0.598884      -0.491944
  

 ------------------------------------------------------------
   Atom      X         Y         Z
 ------------------------------------------------------------
   17 C   -0.25566   5.36912   3.23693
 ------------------------------------------------------------

 Electric field gradient in molecular frame (a.u.)
         XX             YY             ZZ             XY             XZ             YZ
 ------------------------------------------------------------------------------------------
        0.023323       0.047818      -0.071141      -0.007324      -0.029641      -0.028013

 Principal components (a.u.) and orientation 
 of principal axis w.r.t. absolute frame                      Asymmetry parameter eta
 --------------------------------------------------------------------------------------
       -0.085936       0.054104       0.031832                       0.259177

        0.269085      -0.028548       0.962693
        0.211525       0.976907      -0.030154
        0.939601      -0.211748      -0.268910
  

 ------------------------------------------------------------
   Atom      X         Y         Z
 ------------------------------------------------------------
   18 C   -5.39866  -5.07003  -1.67426
 ------------------------------------------------------------

 Electric field gradient in molecular frame (a.u.)
         XX             YY             ZZ             XY             XZ             YZ
 ------------------------------------------------------------------------------------------
       -0.000067       0.002749      -0.002682      -0.020242      -0.020551      -0.012307

 Principal components (a.u.) and orientation 
 of principal axis w.r.t. absolute frame                      Asymmetry parameter eta
 --------------------------------------------------------------------------------------
       -0.035759       0.023527       0.012232                       0.315868

        0.628049      -0.766185      -0.136072
        0.516232       0.541065      -0.663892
        0.582288       0.346712       0.735344
  

 ------------------------------------------------------------
   Atom      X         Y         Z
 ------------------------------------------------------------
   19 O    2.77213  -1.66080   2.89122
 ------------------------------------------------------------

 Electric field gradient in molecular frame (a.u.)
         XX             YY             ZZ             XY             XZ             YZ
 ------------------------------------------------------------------------------------------
       -2.209895       2.107767       0.102129       1.363661      -0.035493      -0.577515

 Principal components (a.u.) and orientation 
 of principal axis w.r.t. absolute frame                      Asymmetry parameter eta
 --------------------------------------------------------------------------------------
        2.628717      -2.610549      -0.018168                       0.986177

        0.266200       0.958020       0.106468
        0.938864      -0.282714       0.196489
       -0.218340      -0.047653       0.974709
  

 ------------------------------------------------------------
   Atom      X         Y         Z
 ------------------------------------------------------------
   20 O    0.06882  -1.02265   2.56226
 ------------------------------------------------------------

 Electric field gradient in molecular frame (a.u.)
         XX             YY             ZZ             XY             XZ             YZ
 ------------------------------------------------------------------------------------------
       -2.118781       1.901459       0.217323       1.219722      -0.418752       1.167446

 Principal components (a.u.) and orientation 
 of principal axis w.r.t. absolute frame                      Asymmetry parameter eta
 --------------------------------------------------------------------------------------
        2.676354      -2.653417      -0.022938                       0.982859

        0.194198       0.914031      -0.356137
        0.898566      -0.311393      -0.309215
        0.393531       0.259964       0.881789
  

 ------------------------------------------------------------
   Atom      X         Y         Z
 ------------------------------------------------------------
   21 H    3.13013   2.19565   0.91865
 ------------------------------------------------------------

 Electric field gradient in molecular frame (a.u.)
         XX             YY             ZZ             XY             XZ             YZ
 ------------------------------------------------------------------------------------------
        0.064689       0.041251      -0.105940      -0.067538      -0.130612      -0.135914

 Principal components (a.u.) and orientation 
 of principal axis w.r.t. absolute frame                      Asymmetry parameter eta
 --------------------------------------------------------------------------------------
       -0.254452       0.136658       0.117794                       0.074137

        0.418040       0.795829      -0.438062
        0.456479       0.232892       0.858713
        0.785410      -0.558942      -0.265921
  

 ------------------------------------------------------------
   Atom      X         Y         Z
 ------------------------------------------------------------
   22 H   -2.75157   6.19479   0.20979
 ------------------------------------------------------------

 Electric field gradient in molecular frame (a.u.)
         XX             YY             ZZ             XY             XZ             YZ
 ------------------------------------------------------------------------------------------
       -0.083622      -0.036237       0.119859       0.194898      -0.053936       0.046981

 Principal components (a.u.) and orientation 
 of principal axis w.r.t. absolute frame                      Asymmetry parameter eta
 --------------------------------------------------------------------------------------
       -0.269405       0.136501       0.132904                       0.013353

        0.736407       0.676112      -0.024013
       -0.651954       0.718681       0.241771
        0.180722      -0.162387       0.970036
  

 ------------------------------------------------------------
   Atom      X         Y         Z
 ------------------------------------------------------------
   23 H   -3.10942   2.36853  -1.79083
 ------------------------------------------------------------

 Electric field gradient in molecular frame (a.u.)
         XX             YY             ZZ             XY             XZ             YZ
 ------------------------------------------------------------------------------------------
        0.081702       0.123367      -0.205069       0.007818      -0.130317       0.025492

 Principal components (a.u.) and orientation 
 of principal axis w.r.t. absolute frame                      Asymmetry parameter eta
 --------------------------------------------------------------------------------------
       -0.257299       0.132562       0.124737                       0.030415

        0.359343       0.896989       0.257454
       -0.069699      -0.249314       0.965911
        0.930599      -0.365038      -0.027070
  

 ------------------------------------------------------------
   Atom      X         Y         Z
 ------------------------------------------------------------
   24 H   -5.99731   2.92569   1.85687
 ------------------------------------------------------------

 Electric field gradient in molecular frame (a.u.)
         XX             YY             ZZ             XY             XZ             YZ
 ------------------------------------------------------------------------------------------
       -0.055114      -0.087881       0.142995       0.210248       0.011518      -0.010702

 Principal components (a.u.) and orientation 
 of principal axis w.r.t. absolute frame                      Asymmetry parameter eta
 --------------------------------------------------------------------------------------
       -0.282960       0.143886       0.139074                       0.017005

       -0.678700       0.211427       0.703324
        0.733494       0.147180       0.663570
        0.036781       0.966249      -0.254971
  

 ------------------------------------------------------------
   Atom      X         Y         Z
 ------------------------------------------------------------
   25 H   -4.00959   1.02755   3.72635
 ------------------------------------------------------------

 Electric field gradient in molecular frame (a.u.)
         XX             YY             ZZ             XY             XZ             YZ
 ------------------------------------------------------------------------------------------
        0.107980       0.126943      -0.234922       0.019105      -0.109106       0.072294

 Principal components (a.u.) and orientation 
 of principal axis w.r.t. absolute frame                      Asymmetry parameter eta
 --------------------------------------------------------------------------------------
       -0.280412       0.142100       0.138312                       0.013506

        0.274227      -0.552339       0.787224
       -0.180496       0.774495       0.606283
        0.944574       0.308350      -0.112692
  

 ------------------------------------------------------------
   Atom      X         Y         Z
 ------------------------------------------------------------
   26 H   -6.84387  -0.36103  -1.08800
 ------------------------------------------------------------

 Electric field gradient in molecular frame (a.u.)
         XX             YY             ZZ             XY             XZ             YZ
 ------------------------------------------------------------------------------------------
        0.038475       0.102135      -0.140610       0.059778      -0.170833       0.096378

 Principal components (a.u.) and orientation 
 of principal axis w.r.t. absolute frame                      Asymmetry parameter eta
 --------------------------------------------------------------------------------------
       -0.277795       0.142053       0.135742                       0.022720

        0.496686       0.867638      -0.022548
       -0.286019       0.188151       0.939570
        0.819449      -0.460222       0.341613
  

 ------------------------------------------------------------
   Atom      X         Y         Z
 ------------------------------------------------------------
   27 H   -7.22775  -1.69655   1.92412
 ------------------------------------------------------------

 Electric field gradient in molecular frame (a.u.)
         XX             YY             ZZ             XY             XZ             YZ
 ------------------------------------------------------------------------------------------
       -0.054944       0.082618      -0.027674      -0.105315       0.184292       0.095578

 Principal components (a.u.) and orientation 
 of principal axis w.r.t. absolute frame                      Asymmetry parameter eta
 --------------------------------------------------------------------------------------
       -0.281628       0.143891       0.137737                       0.021854

        0.683503       0.725156      -0.083495
        0.363693      -0.239142       0.900299
       -0.632891       0.645724       0.427189
  

 ------------------------------------------------------------
   Atom      X         Y         Z
 ------------------------------------------------------------
   28 H   -3.32917  -4.02730   1.61599
 ------------------------------------------------------------

 Electric field gradient in molecular frame (a.u.)
         XX             YY             ZZ             XY             XZ             YZ
 ------------------------------------------------------------------------------------------
        0.102207       0.052401      -0.154609       0.055917      -0.099637       0.157263

 Principal components (a.u.) and orientation 
 of principal axis w.r.t. absolute frame                      Asymmetry parameter eta
 --------------------------------------------------------------------------------------
       -0.274057       0.138898       0.135159                       0.013641

        0.290523       0.651676       0.700653
       -0.455207       0.738197      -0.497847
        0.841655       0.174306      -0.511111
  

 ------------------------------------------------------------
   Atom      X         Y         Z
 ------------------------------------------------------------
   29 H   -2.20181  -1.22542  -3.33285
 ------------------------------------------------------------

 Electric field gradient in molecular frame (a.u.)
         XX             YY             ZZ             XY             XZ             YZ
 ------------------------------------------------------------------------------------------
        0.094910       0.065576      -0.160487       0.054914      -0.112138       0.138201

 Principal components (a.u.) and orientation 
 of principal axis w.r.t. absolute frame                      Asymmetry parameter eta
 --------------------------------------------------------------------------------------
       -0.268846       0.138087       0.130759                       0.027257

        0.324644       0.924794      -0.198398
       -0.406280       0.325769       0.853704
        0.854133      -0.196544       0.481485
  

 ------------------------------------------------------------
   Atom      X         Y         Z
 ------------------------------------------------------------
   30 H    1.31694  -3.47197  -4.05488
 ------------------------------------------------------------

 Electric field gradient in molecular frame (a.u.)
         XX             YY             ZZ             XY             XZ             YZ
 ------------------------------------------------------------------------------------------
        0.042094       0.095255      -0.137349      -0.056342       0.159620       0.110194

 Principal components (a.u.) and orientation 
 of principal axis w.r.t. absolute frame                      Asymmetry parameter eta
 --------------------------------------------------------------------------------------
       -0.272290       0.142826       0.129463                       0.049076

       -0.473898       0.462307       0.749461
       -0.318750       0.703325      -0.635399
        0.820865       0.540005       0.185944
  

 ------------------------------------------------------------
   Atom      X         Y         Z
 ------------------------------------------------------------
   31 H   -0.66190  -5.84119  -2.98983
 ------------------------------------------------------------

 Electric field gradient in molecular frame (a.u.)
         XX             YY             ZZ             XY             XZ             YZ
 ------------------------------------------------------------------------------------------
        0.039945      -0.148308       0.108363      -0.169371      -0.063562      -0.106807

 Principal components (a.u.) and orientation 
 of principal axis w.r.t. absolute frame                      Asymmetry parameter eta
 --------------------------------------------------------------------------------------
       -0.287021       0.147478       0.139542                       0.027649

        0.484109      -0.216713       0.847747
        0.822016      -0.219404      -0.525502
        0.299882       0.951261       0.071926
  

 ------------------------------------------------------------
   Atom      X         Y         Z
 ------------------------------------------------------------
   32 H    3.58023  -6.22838  -1.33849
 ------------------------------------------------------------

 Electric field gradient in molecular frame (a.u.)
         XX             YY             ZZ             XY             XZ             YZ
 ------------------------------------------------------------------------------------------
       -0.023874      -0.034713       0.058587       0.164687       0.112886      -0.124359

 Principal components (a.u.) and orientation 
 of principal axis w.r.t. absolute frame                      Asymmetry parameter eta
 --------------------------------------------------------------------------------------
       -0.277847       0.144813       0.133035                       0.042391

       -0.618035      -0.054052       0.784290
        0.647022      -0.601634       0.468401
        0.446538       0.796941       0.406804
  

 ------------------------------------------------------------
   Atom      X         Y         Z
 ------------------------------------------------------------
   33 H    1.42678  -5.88788   1.17496
 ------------------------------------------------------------

 Electric field gradient in molecular frame (a.u.)
         XX             YY             ZZ             XY             XZ             YZ
 ------------------------------------------------------------------------------------------
        0.065261       0.042086      -0.107347      -0.089004       0.133942       0.156382

 Principal components (a.u.) and orientation 
 of principal axis w.r.t. absolute frame                      Asymmetry parameter eta
 --------------------------------------------------------------------------------------
       -0.280670       0.143847       0.136823                       0.025025

       -0.421488      -0.609214       0.671719
       -0.486904       0.776935       0.399119
        0.765031       0.158839       0.624098
  

 ------------------------------------------------------------
   Atom      X         Y         Z
 ------------------------------------------------------------
   34 H    7.60685  -1.74918   1.88438
 ------------------------------------------------------------

 Electric field gradient in molecular frame (a.u.)
         XX             YY             ZZ             XY             XZ             YZ
 ------------------------------------------------------------------------------------------
        0.026534      -0.120264       0.093730      -0.168634      -0.077690      -0.118396

 Principal components (a.u.) and orientation 
 of principal axis w.r.t. absolute frame                      Asymmetry parameter eta
 --------------------------------------------------------------------------------------
       -0.283885       0.146835       0.137050                       0.034470

        0.513291      -0.199026       0.834818
        0.783095      -0.289372      -0.550478
        0.351132       0.936297       0.007324
  

 ------------------------------------------------------------
   Atom      X         Y         Z
 ------------------------------------------------------------
   35 H    6.59882  -4.84192   2.61259
 ------------------------------------------------------------

 Electric field gradient in molecular frame (a.u.)
         XX             YY             ZZ             XY             XZ             YZ
 ------------------------------------------------------------------------------------------
        0.137992      -0.074110      -0.063882       0.007459      -0.007873       0.216871

 Principal components (a.u.) and orientation 
 of principal axis w.r.t. absolute frame                      Asymmetry parameter eta
 --------------------------------------------------------------------------------------
       -0.286204       0.147954       0.138250                       0.033904

       -0.025540      -0.043361       0.998733
        0.715143       0.697290       0.048562
       -0.698512       0.715477       0.013201
  

 ------------------------------------------------------------
   Atom      X         Y         Z
 ------------------------------------------------------------
   36 H    7.53378  -4.04172  -0.53035
 ------------------------------------------------------------

 Electric field gradient in molecular frame (a.u.)
         XX             YY             ZZ             XY             XZ             YZ
 ------------------------------------------------------------------------------------------
        0.043771       0.101660      -0.145432       0.067359       0.162959      -0.116801

 Principal components (a.u.) and orientation 
 of principal axis w.r.t. absolute frame                      Asymmetry parameter eta
 --------------------------------------------------------------------------------------
       -0.286137       0.148540       0.137597                       0.038246

       -0.471359       0.170927       0.865219
        0.328404       0.944506      -0.007681
        0.818518      -0.280521       0.501335
  

 ------------------------------------------------------------
   Atom      X         Y         Z
 ------------------------------------------------------------
   37 H    0.66639   7.22067   3.31310
 ------------------------------------------------------------

 Electric field gradient in molecular frame (a.u.)
         XX             YY             ZZ             XY             XZ             YZ
 ------------------------------------------------------------------------------------------
        0.060735      -0.199408       0.138673      -0.170894      -0.008128      -0.015082

 Principal components (a.u.) and orientation 
 of principal axis w.r.t. absolute frame                      Asymmetry parameter eta
 --------------------------------------------------------------------------------------
       -0.284793       0.145483       0.139309                       0.021680

        0.443731       0.893617       0.067469
        0.895249      -0.438628      -0.078329
        0.040402      -0.095158       0.994642
  

 ------------------------------------------------------------
   Atom      X         Y         Z
 ------------------------------------------------------------
   38 H   -1.81949   5.38709   4.59185
 ------------------------------------------------------------

 Electric field gradient in molecular frame (a.u.)
         XX             YY             ZZ             XY             XZ             YZ
 ------------------------------------------------------------------------------------------
       -0.106186       0.148512      -0.042326       0.001816       0.211203      -0.003629

 Principal components (a.u.) and orientation 
 of principal axis w.r.t. absolute frame                      Asymmetry parameter eta
 --------------------------------------------------------------------------------------
       -0.287891       0.148804       0.139087                       0.033751

        0.758069      -0.100213       0.644429
       -0.008577       0.986506       0.163497
       -0.652118      -0.129470       0.746980
  

 ------------------------------------------------------------
   Atom      X         Y         Z
 ------------------------------------------------------------
   39 H    1.11539   3.97503   3.89773
 ------------------------------------------------------------

 Electric field gradient in molecular frame (a.u.)
         XX             YY             ZZ             XY             XZ             YZ
 ------------------------------------------------------------------------------------------
       -0.045448      -0.050105       0.095552       0.198474      -0.091152       0.087992

 Principal components (a.u.) and orientation 
 of principal axis w.r.t. absolute frame                      Asymmetry parameter eta
 --------------------------------------------------------------------------------------
       -0.288083       0.151288       0.136795                       0.050307

       -0.669016       0.739487      -0.074672
        0.673884       0.645892       0.358753
       -0.313524      -0.189691       0.930441
  

 ------------------------------------------------------------
   Atom      X         Y         Z
 ------------------------------------------------------------
   40 H   -5.81837  -4.37457  -3.57732
 ------------------------------------------------------------

 Electric field gradient in molecular frame (a.u.)
         XX             YY             ZZ             XY             XZ             YZ
 ------------------------------------------------------------------------------------------
        0.128537       0.093549      -0.222085       0.027454      -0.081640       0.134604

 Principal components (a.u.) and orientation 
 of principal axis w.r.t. absolute frame                      Asymmetry parameter eta
 --------------------------------------------------------------------------------------
       -0.289428       0.147592       0.141836                       0.019890

        0.201762       0.859906       0.468887
       -0.337607      -0.388334       0.857449
        0.919409      -0.331300       0.211959
  

 ------------------------------------------------------------
   Atom      X         Y         Z
 ------------------------------------------------------------
   41 H   -4.34480  -6.83929  -1.84155
 ------------------------------------------------------------

 Electric field gradient in molecular frame (a.u.)
         XX             YY             ZZ             XY             XZ             YZ
 ------------------------------------------------------------------------------------------
        0.028870      -0.173274       0.144403       0.191225       0.017448      -0.031882

 Principal components (a.u.) and orientation 
 of principal axis w.r.t. absolute frame                      Asymmetry parameter eta
 --------------------------------------------------------------------------------------
       -0.291519       0.148006       0.143513                       0.015413

       -0.514067      -0.267245       0.815055
        0.853724      -0.251378       0.456032
        0.083015       0.930263       0.357379
  

 ------------------------------------------------------------
   Atom      X         Y         Z
 ------------------------------------------------------------
   42 H   -7.19430  -5.53757  -0.75520
 ------------------------------------------------------------

 Electric field gradient in molecular frame (a.u.)
         XX             YY             ZZ             XY             XZ             YZ
 ------------------------------------------------------------------------------------------
       -0.179417       0.122331       0.057085      -0.084408       0.167303       0.040226

 Principal components (a.u.) and orientation 
 of principal axis w.r.t. absolute frame                      Asymmetry parameter eta
 --------------------------------------------------------------------------------------
       -0.287358       0.146690       0.140668                       0.020958

        0.866518       0.464733       0.182125
        0.222403      -0.686127       0.692652
       -0.446859       0.559691       0.697900
  

 Task  times  cpu:      460.0s     wall:      461.8s


                                NWChem Input Module
                                -------------------


 Summary of allocated global arrays
-----------------------------------
  No active global arrays


                         GA Statistics for process    0
                         ------------------------------

       create   destroy   get      put      acc     scatter   gather  read&inc
calls:  210      210     5.34e+05 7366     3.81e+05    0        0     5924     
number of processes/call 1.00e+00 1.15e+00 1.00e+00 0.00e+00 0.00e+00
bytes total:             5.42e+08 6.03e+07 3.18e+08 0.00e+00 0.00e+00 4.74e+04
bytes remote:            1.14e+08 2.04e+07 5.37e+07 0.00e+00 0.00e+00 0.00e+00
Max memory consumed for GA by this process: 10446976 bytes

MA_summarize_allocated_blocks: starting scan ...
MA_summarize_allocated_blocks: scan completed: 0 heap blocks, 0 stack blocks
MA usage statistics:

	allocation statistics:
					      heap	     stack
					      ----	     -----
	current number of blocks	         0	         0
	maximum number of blocks	        22	        51
	current total bytes		         0	         0
	maximum total bytes		   9712528	  22540200
	maximum total K-bytes		      9713	     22541
	maximum total M-bytes		        10	        23


                                     CITATION
                                     --------
                Please cite the following reference when publishing
                           results obtained with NWChem:

                 M. Valiev, E.J. Bylaska, N. Govind, K. Kowalski,
              T.P. Straatsma, H.J.J. van Dam, D. Wang, J. Nieplocha,
                        E. Apra, T.L. Windus, W.A. de Jong
                 "NWChem: a comprehensive and scalable open-source
                  solution for large scale molecular simulations"
                      Comput. Phys. Commun. 181, 1477 (2010)
                           doi:10.1016/j.cpc.2010.04.018

                                      AUTHORS
                                      -------
          E. Apra, E. J. Bylaska, W. A. de Jong, N. Govind, K. Kowalski,
       T. P. Straatsma, M. Valiev, H. J. J. van Dam, D. Wang, T. L. Windus,
        J. Hammond, J. Autschbach, K. Bhaskaran-Nair, J. Brabec, K. Lopata,
       S. A. Fischer, S. Krishnamoorthy, W. Ma, M. Klemm, O. Villa, Y. Chen,
    V. Anisimov, F. Aquino, S. Hirata, M. T. Hackler, T. Risthaus, M. Malagoli,
       A. Marenich, A. Otero-de-la-Roza, J. Mullin, P. Nichols, R. Peverati,
     J. Pittner, Y. Zhao, P.-D. Fan, A. Fonari, M. Williamson, R. J. Harrison,
       J. R. Rehr, M. Dupuis, D. Silverstein, D. M. A. Smith, J. Nieplocha,
        V. Tipparaju, M. Krishnan, B. E. Van Kuiken, A. Vazquez-Mayagoitia,
        L. Jensen, M. Swart, Q. Wu, T. Van Voorhis, A. A. Auer, M. Nooijen,
      L. D. Crosby, E. Brown, G. Cisneros, G. I. Fann, H. Fruchtl, J. Garza,
        K. Hirao, R. A. Kendall, J. A. Nichols, K. Tsemekhman, K. Wolinski,
     J. Anchell, D. E. Bernholdt, P. Borowski, T. Clark, D. Clerc, H. Dachsel,
   M. J. O. Deegan, K. Dyall, D. Elwood, E. Glendening, M. Gutowski, A. C. Hess,
         J. Jaffe, B. G. Johnson, J. Ju, R. Kobayashi, R. Kutteh, Z. Lin,
   R. Littlefield, X. Long, B. Meng, T. Nakajima, S. Niu, L. Pollack, M. Rosing,
   K. Glaesemann, G. Sandrone, M. Stave, H. Taylor, G. Thomas, J. H. van Lenthe,
                               A. T. Wong, Z. Zhang.

 Total times  cpu:      460.4s     wall:      462.2s
