# Supplementary material for: Reference-free NOE NMR analysis
Source: Chem Sci. 2020 Aug 31;11(36):9930–6. doi: 10.1039/d0sc02970j (PMC8162118; doi:10.1039/d0sc02970j)
Supplement: SC-011-D0SC02970J-s002 [file SC-011-D0SC02970J-s002.piz › artemisinin_structures/artemisin_SSSSSRR/artemisin_SSSSSRR_b36311.out.xyz]

42
./artemisin_SSSSSRR_b36311.out
C          1.16604        0.67230       -0.36587
O          1.00259        1.71179       -1.32222
C          0.39392        2.81934       -0.79110
C         -0.64981        2.55683        0.30947
C         -1.24478        1.16452        0.07687
C         -0.17530        0.04991        0.05118
C         -2.42839        0.74549        0.93963
C         -3.07273       -0.50461        0.32300
C         -2.08384       -1.63716       -0.07083
C         -0.81210       -1.08665       -0.81830
C          0.17138       -2.19059       -1.24711
C          1.22296       -2.58225       -0.21415
C          2.02559       -1.37500        0.29164
O          2.09215       -0.35035       -0.72587
C          3.46180       -1.78387        0.61265
O          0.64228        3.94607       -1.20589
C         -0.13529        2.84121        1.71291
C         -2.85685       -2.68295       -0.88598
O          1.46695       -0.87886        1.52997
O          0.03642       -0.54116        1.35589
H          1.65639        1.16189        0.48613
H         -1.45607        3.27814        0.11101
H         -1.64543        1.25337       -0.94767
H         -3.17364        1.54821        0.98262
H         -2.12178        0.54376        1.97190
H         -3.62162       -0.19105       -0.57574
H         -3.82476       -0.89778        1.01820
H         -1.76172       -2.13115        0.85514
H         -1.16515       -0.64846       -1.76367
H          0.69689       -1.83729       -2.14575
H         -0.35026       -3.09103       -1.58215
H          1.89457       -3.29592       -0.70830
H          0.75502       -3.11573        0.62176
H          4.02537       -0.92563        0.99717
H          3.49195       -2.56223        1.38253
H          3.98670       -2.13879       -0.28065
H          0.35264        3.82102        1.75322
H         -0.96283        2.85072        2.42990
H          0.59024        2.10350        2.06259
H         -3.07895       -2.31492       -1.89304
H         -2.29917       -3.61920       -0.97450
H         -3.80706       -2.93036       -0.39964
