# Supplementary material for: Reference-free NOE NMR analysis
Source: Chem Sci. 2020 Aug 31;11(36):9930–6. doi: 10.1039/d0sc02970j (PMC8162118; doi:10.1039/d0sc02970j)
Supplement: SC-011-D0SC02970J-s002 [file SC-011-D0SC02970J-s002.piz › artemisinin_structures/artemisin_SRSRSRR/artemisin_SRSRSRR_b36311.nw]

start molecule

title molecule
 

geometry units angstroms print xyz autosym
  C       -0.64750        3.70600        0.95600
  O       -0.18730        2.40620        0.54640
  C       -0.92170        1.30180        0.79740
  C       -1.66760        1.27390        2.11930
  C       -2.35630        2.61000        2.45250
  C       -1.32420        3.74540        2.35070
  C       -3.60760        2.89560        1.61210
  C       -4.23360        4.23060        2.00000
  C       -3.24860        5.39980        1.87170
  C       -1.94720        5.13210        2.67710
  C       -0.94560        6.30180        2.51260
  C        0.51990        6.00090        2.86020
  C        1.09780        4.78010        2.11290
  O        0.44560        4.62850        0.85080
  C        2.58720        4.97550        1.84270
  O       -0.87450        0.33870        0.03800
  C       -2.63130        0.08510        2.17570
  C       -3.94820        6.69410        2.30520
  O        0.98040        3.57800        2.88510
  O       -0.37570        3.50900        3.42190
  H       -1.35570        4.01440        0.18050
  H       -0.89790        1.08050        2.87950
  H       -2.68070        2.53770        3.50190
  H       -4.35890        2.11370        1.76940
  H       -3.37250        2.89320        0.54170
  H       -4.60350        4.16840        3.03180
  H       -5.10890        4.41010        1.36370
  H       -2.99330        5.50910        0.80960
  H       -2.21500        5.11560        3.74500
  H       -1.27340        7.14430        3.13480
  H       -0.98070        6.66780        1.47760
  H        0.63040        5.87480        3.94420
  H        1.08880        6.90050        2.59120
  H        2.99900        4.10210        1.32320
  H        2.76810        5.84500        1.20180
  H        3.14860        5.09180        2.77580
  H       -2.07790       -0.85980        2.12770
  H       -3.20350        0.08640        3.10910
  H       -3.33230        0.08700        1.33440
  H       -4.16960        6.68480        3.37780
  H       -3.33350        7.57320        2.09020
  H       -4.89330        6.82350        1.76650
end
BASIS "ao basis" PRINT
* library 6-31G*
END
scf
 direct
end
dft
xc b3lyp
end
property
 efieldgrad
end
task dft property
