# Supplementary material for: Reference-free NOE NMR analysis
Source: Chem Sci. 2020 Aug 31;11(36):9930–6. doi: 10.1039/d0sc02970j (PMC8162118; doi:10.1039/d0sc02970j)
Supplement: SC-011-D0SC02970J-s002 [file SC-011-D0SC02970J-s002.piz › artemisinin_structures/artemisin_SRSRSRR/artemisin_SRSRSRR_b36311.out.xyz]

42
./artemisin_SRSRSRR_b36311.out
C          0.62960        0.00338       -0.92026
O          1.57517       -1.07830       -0.99023
C          1.25810       -2.30516       -0.52512
C          0.40101       -2.35102        0.72702
C         -0.75841       -1.33827        0.70274
C         -0.19743        0.05902        0.39031
C         -1.90377       -1.72097       -0.24346
C         -3.01221       -0.67461       -0.21120
C         -2.50329        0.73012       -0.55966
C         -1.31334        1.14106        0.35090
C         -0.78439        2.54536       -0.03198
C          0.63067        2.89772        0.45021
C          1.70216        1.86511        0.03983
O          1.32360        1.23068       -1.18305
C          3.04479        2.55266       -0.19280
O          1.74861       -3.30837       -1.03448
C         -0.07154       -3.77965        1.01134
C         -3.67132        1.72084       -0.47733
O          1.92004        0.88711        1.06510
O          0.61947        0.41719        1.53372
H         -0.03082       -0.14000       -1.78127
H          1.07915       -2.08340        1.54936
H         -1.17348       -1.31853        1.72207
H         -2.33927       -2.68130        0.05430
H         -1.54165       -1.84624       -1.27021
H         -3.47057       -0.66648        0.78637
H         -3.79963       -0.97025       -0.91535
H         -2.16361        0.71512       -1.60349
H         -1.69857        1.23635        1.37799
H         -1.47255        3.30601        0.35820
H         -0.80856        2.65770       -1.12432
H          0.63206        3.04052        1.53776
H          0.87054        3.87317        0.00720
H          3.80780        1.81627       -0.47177
H          2.98696        3.28011       -1.00948
H          3.39635        3.05554        0.71433
H          0.78446       -4.43353        1.21405
H         -0.72631       -3.81030        1.88826
H         -0.60676       -4.21041        0.15858
H         -4.01688        1.84116        0.55499
H         -3.38905        2.70582       -0.86079
H         -4.51843        1.37281       -1.07852
