# Supplementary material for: Reference-free NOE NMR analysis
Source: Chem Sci. 2020 Aug 31;11(36):9930–6. doi: 10.1039/d0sc02970j (PMC8162118; doi:10.1039/d0sc02970j)
Supplement: SC-011-D0SC02970J-s002 [file SC-011-D0SC02970J-s002.piz › artemisinin_structures/artemisin_SRSRSRR/artemisin_SRSRSRR_b36311.out]

 argument  1 = artemisin_SRSRRSR/artemisin_SRSRRSR_b36311.nw
  Warning: test file already existed: ./molecule.dir_check_s.5
                                         
                                         


              Northwest Computational Chemistry Package (NWChem) 6.6
              ------------------------------------------------------


                    Environmental Molecular Sciences Laboratory
                       Pacific Northwest National Laboratory
                                Richland, WA 99352

                              Copyright (c) 1994-2015
                       Pacific Northwest National Laboratory
                            Battelle Memorial Institute

             NWChem is an open-source computational chemistry package
                        distributed under the terms of the
                      Educational Community License (ECL) 2.0
             A copy of the license is included with this distribution
                              in the LICENSE.TXT file

                                  ACKNOWLEDGMENT
                                  --------------

            This software and its documentation were developed at the
            EMSL at Pacific Northwest National Laboratory, a multiprogram
            national laboratory, operated for the U.S. Department of Energy
            by Battelle under Contract Number DE-AC05-76RL01830. Support
            for this work was provided by the Department of Energy Office
            of Biological and Environmental Research, Office of Basic
            Energy Sciences, and the Office of Advanced Scientific Computing.


           Job information
           ---------------

    hostname        = nmrserver1
    program         = /home/software/NWChem/bin/nwchem
    date            = Sun Jul 23 17:08:33 2017

    compiled        = Mon_Dec_26_22:57:25_2016
    source          = /home/software/src/nwchem-6.6
    nwchem branch   = 6.6
    nwchem revision = 27746
    ga revision     = 10594
    input           = artemisin_SRSRRSR/artemisin_SRSRRSR_b36311.nw
    prefix          = molecule.
    data base       = ./molecule.db
    status          = startup
    nproc           =        6
    time left       =     -1s


           Memory information
           ------------------

    heap     =   13107200 doubles =    100.0 Mbytes
    stack    =   13107197 doubles =    100.0 Mbytes
    global   =   26214400 doubles =    200.0 Mbytes (distinct from heap & stack)
    total    =   52428797 doubles =    400.0 Mbytes
    verify   = yes
    hardfail = no 


           Directory information
           ---------------------

  0 permanent = .
  0 scratch   = .


                                NWChem Input Module
                                -------------------


                                     molecule
                                     --------

 Scaling coordinates for geometry "geometry" by  1.889725989
 (inverse scale =  0.529177249)

 C1  symmetry detected

          ------
          auto-z
          ------


                             Geometry "geometry" -> ""
                             -------------------------

 Output coordinates in angstroms (scale by  1.889725989 to convert to a.u.)

  No.       Tag          Charge          X              Y              Z
 ---- ---------------- ---------- -------------- -------------- --------------
    1 C                    6.0000     0.62959874     0.00338416    -0.92026056
    2 O                    8.0000     1.57516808    -1.07829919    -0.99023201
    3 C                    6.0000     1.25809853    -2.30515928    -0.52512456
    4 C                    6.0000     0.40100806    -2.35101706     0.72701674
    5 C                    6.0000    -0.75840966    -1.33827122     0.70273643
    6 C                    6.0000    -0.19743407     0.05901918     0.39030604
    7 C                    6.0000    -1.90376591    -1.72097443    -0.24346044
    8 C                    6.0000    -3.01221461    -0.67461497    -0.21119985
    9 C                    6.0000    -2.50329198     0.73012272    -0.55965977
   10 C                    6.0000    -1.31334068     1.14105554     0.35090298
   11 C                    6.0000    -0.78438783     2.54536016    -0.03197863
   12 C                    6.0000     0.63067258     2.89772074     0.45020687
   13 C                    6.0000     1.70215865     1.86510728     0.03983462
   14 O                    8.0000     1.32359831     1.23067781    -1.18304523
   15 C                    6.0000     3.04478935     2.55265885    -0.19279642
   16 O                    8.0000     1.74860567    -3.30837369    -1.03447846
   17 C                    6.0000    -0.07154382    -3.77965248     1.01133987
   18 C                    6.0000    -3.67131541     1.72083821    -0.47732514
   19 O                    8.0000     1.92004269     0.88710965     1.06509907
   20 O                    8.0000     0.61946939     0.41718664     1.53371824
   21 H                    1.0000    -0.03082300    -0.14000454    -1.78127210
   22 H                    1.0000     1.07915341    -2.08340306     1.54935932
   23 H                    1.0000    -1.17347521    -1.31853317     1.72206661
   24 H                    1.0000    -2.33927460    -2.68130496     0.05429794
   25 H                    1.0000    -1.54165155    -1.84624306    -1.27021012
   26 H                    1.0000    -3.47056939    -0.66648145     0.78637262
   27 H                    1.0000    -3.79963046    -0.97025368    -0.91534618
   28 H                    1.0000    -2.16360966     0.71512212    -1.60348537
   29 H                    1.0000    -1.69856887     1.23635112     1.37799475
   30 H                    1.0000    -1.47254505     3.30601405     0.35819727
   31 H                    1.0000    -0.80856230     2.65770157    -1.12431924
   32 H                    1.0000     0.63205802     3.04051836     1.53776118
   33 H                    1.0000     0.87054407     3.87316607     0.00719846
   34 H                    1.0000     3.80780470     1.81627084    -0.47177193
   35 H                    1.0000     2.98695910     3.28011330    -1.00948091
   36 H                    1.0000     3.39635146     3.05554304     0.71433248
   37 H                    1.0000     0.78446232    -4.43352883     1.21404849
   38 H                    1.0000    -0.72631350    -3.81030158     1.88825913
   39 H                    1.0000    -0.60675545    -4.21040504     0.15858489
   40 H                    1.0000    -4.01687919     1.84115965     0.55499441
   41 H                    1.0000    -3.38905268     2.70581732    -0.86078542
   42 H                    1.0000    -4.51842684     1.37280786    -1.07851826

      Atomic Mass 
      ----------- 

      C                 12.000000
      O                 15.994910
      H                  1.007825


 Effective nuclear repulsion energy (a.u.)    1850.6480819191

            Nuclear Dipole moment (a.u.) 
            ----------------------------
        X                 Y               Z
 ---------------- ---------------- ----------------
    -0.0000000000    -0.0000000000    -0.0000000000


                                Z-matrix (autoz)
                                -------- 

 Units are Angstrom for bonds and degrees for angles

      Type          Name      I     J     K     L     M      Value
      ----------- --------  ----- ----- ----- ----- ----- ----------
    1 Stretch                  1     2                       1.43841
    2 Stretch                  1     6                       1.55070
    3 Stretch                  1    14                       1.43420
    4 Stretch                  1    21                       1.09456
    5 Stretch                  2     3                       1.34983
    6 Stretch                  3     4                       1.51808
    7 Stretch                  3    16                       1.22739
    8 Stretch                  4     5                       1.53964
    9 Stretch                  4    17                       1.53139
   10 Stretch                  4    22                       1.09897
   11 Stretch                  5     6                       1.53777
   12 Stretch                  5     7                       1.53414
   13 Stretch                  5    23                       1.10077
   14 Stretch                  6    10                       1.55486
   15 Stretch                  6    20                       1.45017
   16 Stretch                  7     8                       1.52465
   17 Stretch                  7    24                       1.09570
   18 Stretch                  7    25                       1.09592
   19 Stretch                  8     9                       1.53418
   20 Stretch                  8    26                       1.09786
   21 Stretch                  8    27                       1.09693
   22 Stretch                  9    10                       1.55370
   23 Stretch                  9    18                       1.53381
   24 Stretch                  9    28                       1.09781
   25 Stretch                 10    11                       1.54870
   26 Stretch                 10    29                       1.10109
   27 Stretch                 11    12                       1.53592
   28 Stretch                 11    30                       1.09745
   29 Stretch                 11    31                       1.09837
   30 Stretch                 12    13                       1.54363
   31 Stretch                 12    32                       1.09689
   32 Stretch                 12    33                       1.09786
   33 Stretch                 13    14                       1.42872
   34 Stretch                 13    15                       1.52627
   35 Stretch                 13    19                       1.43357
   36 Stretch                 15    34                       1.09649
   37 Stretch                 15    35                       1.09522
   38 Stretch                 15    36                       1.09516
   39 Stretch                 17    37                       1.09608
   40 Stretch                 17    38                       1.09483
   41 Stretch                 17    39                       1.09508
   42 Stretch                 18    40                       1.09525
   43 Stretch                 18    41                       1.09403
   44 Stretch                 18    42                       1.09552
   45 Stretch                 19    20                       1.46011
   46 Bend                     1     2     3               120.81813
   47 Bend                     1     6     5               109.49154
   48 Bend                     1     6    10               112.72531
   49 Bend                     1     6    20               112.01181
   50 Bend                     1    14    13               110.57154
   51 Bend                     2     1     6               114.75166
   52 Bend                     2     1    14               108.45133
   53 Bend                     2     1    21               105.06161
   54 Bend                     2     3     4               116.37735
   55 Bend                     2     3    16               120.39983
   56 Bend                     3     4     5               113.09662
   57 Bend                     3     4    17               110.82652
   58 Bend                     3     4    22               105.15611
   59 Bend                     4     3    16               122.90389
   60 Bend                     4     5     6               109.03745
   61 Bend                     4     5     7               114.06949
   62 Bend                     4     5    23               106.32823
   63 Bend                     4    17    37               110.47987
   64 Bend                     4    17    38               111.06172
   65 Bend                     4    17    39               111.91294
   66 Bend                     5     4    17               112.59414
   67 Bend                     5     4    22               108.43958
   68 Bend                     5     6    10               112.06571
   69 Bend                     5     6    20               105.64777
   70 Bend                     5     7     8               111.00954
   71 Bend                     5     7    24               110.35127
   72 Bend                     5     7    25               111.07948
   73 Bend                     6     1    14               112.47163
   74 Bend                     6     1    21               110.34809
   75 Bend                     6     5     7               111.94473
   76 Bend                     6     5    23               108.02307
   77 Bend                     6    10     9               112.36214
   78 Bend                     6    10    11               113.08915
   79 Bend                     6    10    29               106.71912
   80 Bend                     6    20    19               109.15937
   81 Bend                     7     5    23               107.10299
   82 Bend                     7     8     9               112.48333
   83 Bend                     7     8    26               109.13760
   84 Bend                     7     8    27               108.86450
   85 Bend                     8     7    24               107.86564
   86 Bend                     8     7    25               109.78505
   87 Bend                     8     9    10               111.29190
   88 Bend                     8     9    18               109.06343
   89 Bend                     8     9    28               107.82388
   90 Bend                     9     8    26               109.76065
   91 Bend                     9     8    27               109.82189
   92 Bend                     9    10    11               110.88676
   93 Bend                     9    10    29               107.55455
   94 Bend                     9    18    40               111.21209
   95 Bend                     9    18    41               111.48428
   96 Bend                     9    18    42               110.74371
   97 Bend                    10     6    20               104.61889
   98 Bend                    10     9    18               112.39175
   99 Bend                    10     9    28               108.89768
  100 Bend                    10    11    12               116.42846
  101 Bend                    10    11    30               109.05191
  102 Bend                    10    11    31               109.33546
  103 Bend                    11    10    29               105.76128
  104 Bend                    11    12    13               113.74003
  105 Bend                    11    12    32               110.01685
  106 Bend                    11    12    33               106.16773
  107 Bend                    12    11    30               107.88370
  108 Bend                    12    11    31               108.00072
  109 Bend                    12    13    14               109.91818
  110 Bend                    12    13    15               110.47444
  111 Bend                    12    13    19               111.82275
  112 Bend                    13    12    32               110.47493
  113 Bend                    13    12    33               109.59850
  114 Bend                    13    15    34               110.38878
  115 Bend                    13    15    35               111.49482
  116 Bend                    13    15    36               111.28431
  117 Bend                    13    19    20               108.28353
  118 Bend                    14     1    21               105.06623
  119 Bend                    14    13    15               107.61758
  120 Bend                    14    13    19               110.45529
  121 Bend                    15    13    19               106.41712
  122 Bend                    17     4    22               106.18019
  123 Bend                    18     9    28               107.18716
  124 Bend                    24     7    25               106.60368
  125 Bend                    26     8    27               106.59394
  126 Bend                    30    11    31               105.59801
  127 Bend                    32    12    33               106.50759
  128 Bend                    34    15    35               107.04346
  129 Bend                    34    15    36               107.20214
  130 Bend                    35    15    36               109.24492
  131 Bend                    37    17    38               107.59184
  132 Bend                    37    17    39               106.92092
  133 Bend                    38    17    39               108.68816
  134 Bend                    40    18    41               108.23163
  135 Bend                    40    18    42               107.94925
  136 Bend                    41    18    42               107.04809
  137 Torsion                  1     2     3     4         -36.78877
  138 Torsion                  1     2     3    16         149.51030
  139 Torsion                  1     6     5     4          54.24310
  140 Torsion                  1     6     5     7         -72.92601
  141 Torsion                  1     6     5    23         169.39517
  142 Torsion                  1     6    10     9          73.42716
  143 Torsion                  1     6    10    11         -53.04754
  144 Torsion                  1     6    10    29        -168.92016
  145 Torsion                  1     6    20    19          11.63318
  146 Torsion                  1    14    13    12         -94.43986
  147 Torsion                  1    14    13    15         145.20081
  148 Torsion                  1    14    13    19          29.41934
  149 Torsion                  2     1     6     5         -47.95687
  150 Torsion                  2     1     6    10        -173.42811
  151 Torsion                  2     1     6    20          68.89640
  152 Torsion                  2     1    14    13         -95.82758
  153 Torsion                  2     3     4     5          43.20402
  154 Torsion                  2     3     4    17         170.72877
  155 Torsion                  2     3     4    22         -74.94567
  156 Torsion                  3     2     1     6          39.89269
  157 Torsion                  3     2     1    14         166.58584
  158 Torsion                  3     2     1    21         -81.47902
  159 Torsion                  3     4     5     6         -52.53258
  160 Torsion                  3     4     5     7          73.41987
  161 Torsion                  3     4     5    23        -168.77335
  162 Torsion                  3     4    17    37          63.20161
  163 Torsion                  3     4    17    38        -177.48732
  164 Torsion                  3     4    17    39         -55.81878
  165 Torsion                  4     5     6    10        -179.90684
  166 Torsion                  4     5     6    20         -66.55595
  167 Torsion                  4     5     7     8         179.89888
  168 Torsion                  4     5     7    24          60.36290
  169 Torsion                  4     5     7    25         -57.64601
  170 Torsion                  5     4     3    16        -143.26783
  171 Torsion                  5     4    17    37        -168.99937
  172 Torsion                  5     4    17    38         -49.68830
  173 Torsion                  5     4    17    39          71.98024
  174 Torsion                  5     6     1    14        -172.55778
  175 Torsion                  5     6     1    21          70.47899
  176 Torsion                  5     6    10     9         -50.63688
  177 Torsion                  5     6    10    11        -177.11158
  178 Torsion                  5     6    10    29          67.01580
  179 Torsion                  5     6    20    19         130.77617
  180 Torsion                  5     7     8     9          56.73826
  181 Torsion                  5     7     8    26         -65.32999
  182 Torsion                  5     7     8    27         178.69222
  183 Torsion                  6     1    14    13          32.17182
  184 Torsion                  6     5     4    17        -179.12530
  185 Torsion                  6     5     4    22          63.68681
  186 Torsion                  6     5     7     8         -55.69012
  187 Torsion                  6     5     7    24        -175.22611
  188 Torsion                  6     5     7    25          66.76498
  189 Torsion                  6    10     9     8          50.93540
  190 Torsion                  6    10     9    18         173.59816
  191 Torsion                  6    10     9    28         -67.79219
  192 Torsion                  6    10    11    12         -33.85839
  193 Torsion                  6    10    11    30        -156.16437
  194 Torsion                  6    10    11    31          88.83364
  195 Torsion                  6    20    19    13          49.37579
  196 Torsion                  7     5     4    17         -53.17286
  197 Torsion                  7     5     4    22        -170.36075
  198 Torsion                  7     5     6    10          52.92404
  199 Torsion                  7     5     6    20         166.27493
  200 Torsion                  7     8     9    10         -54.35136
  201 Torsion                  7     8     9    18        -178.90944
  202 Torsion                  7     8     9    28          65.01789
  203 Torsion                  8     7     5    23          62.53747
  204 Torsion                  8     9    10    11         178.58761
  205 Torsion                  8     9    10    29         -66.22040
  206 Torsion                  8     9    18    40          67.56054
  207 Torsion                  8     9    18    41        -171.54780
  208 Torsion                  8     9    18    42         -52.47138
  209 Torsion                  9     8     7    24         177.74961
  210 Torsion                  9     8     7    25         -66.46430
  211 Torsion                  9    10     6    20        -164.62261
  212 Torsion                  9    10    11    12        -161.11311
  213 Torsion                  9    10    11    30          76.58092
  214 Torsion                  9    10    11    31         -38.42107
  215 Torsion                 10     6     1    14          61.97098
  216 Torsion                 10     6     1    21         -54.99226
  217 Torsion                 10     6     5    23         -64.75477
  218 Torsion                 10     6    20    19        -110.78361
  219 Torsion                 10     9     8    26          67.36331
  220 Torsion                 10     9     8    27        -175.76075
  221 Torsion                 10     9    18    40         -56.34968
  222 Torsion                 10     9    18    41          64.54198
  223 Torsion                 10     9    18    42        -176.38160
  224 Torsion                 10    11    12    13          53.90101
  225 Torsion                 10    11    12    32         -70.63490
  226 Torsion                 10    11    12    33         174.50018
  227 Torsion                 11    10     6    20          68.90268
  228 Torsion                 11    10     9    18         -58.74962
  229 Torsion                 11    10     9    28          59.86003
  230 Torsion                 11    12    13    14          29.11938
  231 Torsion                 11    12    13    15         147.73436
  232 Torsion                 11    12    13    19         -93.93974
  233 Torsion                 12    11    10    29          82.58233
  234 Torsion                 12    13    15    34         179.28119
  235 Torsion                 12    13    15    35         -61.87478
  236 Torsion                 12    13    15    36          60.37358
  237 Torsion                 12    13    19    20          46.66327
  238 Torsion                 13    12    11    30         176.81680
  239 Torsion                 13    12    11    31         -69.48444
  240 Torsion                 13    14     1    21         152.24037
  241 Torsion                 14     1     6    20         -55.70451
  242 Torsion                 14    13    12    32         153.40864
  243 Torsion                 14    13    12    33         -89.53277
  244 Torsion                 14    13    15    34         -60.71129
  245 Torsion                 14    13    15    35          58.13273
  246 Torsion                 14    13    15    36        -179.61890
  247 Torsion                 14    13    19    20         -76.09067
  248 Torsion                 15    13    12    32         -87.97638
  249 Torsion                 15    13    12    33          29.08220
  250 Torsion                 15    13    19    20         167.37970
  251 Torsion                 16     3     4    17         -15.74308
  252 Torsion                 16     3     4    22          98.58249
  253 Torsion                 17     4     5    23          64.63392
  254 Torsion                 18     9     8    26         -57.19476
  255 Torsion                 18     9     8    27          59.68117
  256 Torsion                 18     9    10    29          56.44236
  257 Torsion                 19    13    12    32          30.34953
  258 Torsion                 19    13    12    33         147.40811
  259 Torsion                 19    13    15    34          57.70173
  260 Torsion                 19    13    15    35         176.54575
  261 Torsion                 19    13    15    36         -61.20589
  262 Torsion                 20     6     1    21        -172.66775
  263 Torsion                 20     6     5    23          48.59612
  264 Torsion                 20     6    10    29         -46.96994
  265 Torsion                 22     4     5    23         -52.55397
  266 Torsion                 22     4    17    37         -50.47889
  267 Torsion                 22     4    17    38          68.83218
  268 Torsion                 22     4    17    39        -169.49927
  269 Torsion                 23     5     7    24         -56.99852
  270 Torsion                 23     5     7    25        -175.00743
  271 Torsion                 24     7     8    26          55.68135
  272 Torsion                 24     7     8    27         -60.29644
  273 Torsion                 25     7     8    26         171.46744
  274 Torsion                 25     7     8    27          55.48965
  275 Torsion                 26     8     9    28        -173.26743
  276 Torsion                 27     8     9    28         -56.39149
  277 Torsion                 28     9    10    29         175.05202
  278 Torsion                 28     9    18    40        -175.96003
  279 Torsion                 28     9    18    41         -55.06836
  280 Torsion                 28     9    18    42          64.00806
  281 Torsion                 29    10    11    30         -39.72364
  282 Torsion                 29    10    11    31        -154.72563
  283 Torsion                 30    11    12    32          52.28089
  284 Torsion                 30    11    12    33         -62.58403
  285 Torsion                 31    11    12    32         165.97966
  286 Torsion                 31    11    12    33          51.11473


            XYZ format geometry
            -------------------
    42
 geometry
 C                     0.62959874     0.00338416    -0.92026056
 O                     1.57516808    -1.07829919    -0.99023201
 C                     1.25809853    -2.30515928    -0.52512456
 C                     0.40100806    -2.35101706     0.72701674
 C                    -0.75840966    -1.33827122     0.70273643
 C                    -0.19743407     0.05901918     0.39030604
 C                    -1.90376591    -1.72097443    -0.24346044
 C                    -3.01221461    -0.67461497    -0.21119985
 C                    -2.50329198     0.73012272    -0.55965977
 C                    -1.31334068     1.14105554     0.35090298
 C                    -0.78438783     2.54536016    -0.03197863
 C                     0.63067258     2.89772074     0.45020687
 C                     1.70215865     1.86510728     0.03983462
 O                     1.32359831     1.23067781    -1.18304523
 C                     3.04478935     2.55265885    -0.19279642
 O                     1.74860567    -3.30837369    -1.03447846
 C                    -0.07154382    -3.77965248     1.01133987
 C                    -3.67131541     1.72083821    -0.47732514
 O                     1.92004269     0.88710965     1.06509907
 O                     0.61946939     0.41718664     1.53371824
 H                    -0.03082300    -0.14000454    -1.78127210
 H                     1.07915341    -2.08340306     1.54935932
 H                    -1.17347521    -1.31853317     1.72206661
 H                    -2.33927460    -2.68130496     0.05429794
 H                    -1.54165155    -1.84624306    -1.27021012
 H                    -3.47056939    -0.66648145     0.78637262
 H                    -3.79963046    -0.97025368    -0.91534618
 H                    -2.16360966     0.71512212    -1.60348537
 H                    -1.69856887     1.23635112     1.37799475
 H                    -1.47254505     3.30601405     0.35819727
 H                    -0.80856230     2.65770157    -1.12431924
 H                     0.63205802     3.04051836     1.53776118
 H                     0.87054407     3.87316607     0.00719846
 H                     3.80780470     1.81627084    -0.47177193
 H                     2.98695910     3.28011330    -1.00948091
 H                     3.39635146     3.05554304     0.71433248
 H                     0.78446232    -4.43352883     1.21404849
 H                    -0.72631350    -3.81030158     1.88825913
 H                    -0.60675545    -4.21040504     0.15858489
 H                    -4.01687919     1.84115965     0.55499441
 H                    -3.38905268     2.70581732    -0.86078542
 H                    -4.51842684     1.37280786    -1.07851826

 ==============================================================================
                                internuclear distances
 ------------------------------------------------------------------------------
       center one      |      center two      | atomic units |  angstroms
 ------------------------------------------------------------------------------
    2 O                |   1 C                |     2.71821  |     1.43841
    3 C                |   2 O                |     2.55081  |     1.34983
    4 C                |   3 C                |     2.86875  |     1.51808
    5 C                |   4 C                |     2.90950  |     1.53964
    6 C                |   1 C                |     2.93039  |     1.55070
    6 C                |   5 C                |     2.90596  |     1.53777
    7 C                |   5 C                |     2.89911  |     1.53414
    8 C                |   7 C                |     2.88118  |     1.52465
    9 C                |   8 C                |     2.89918  |     1.53418
   10 C                |   6 C                |     2.93827  |     1.55486
   10 C                |   9 C                |     2.93606  |     1.55370
   11 C                |  10 C                |     2.92661  |     1.54870
   12 C                |  11 C                |     2.90247  |     1.53592
   13 C                |  12 C                |     2.91703  |     1.54363
   14 O                |   1 C                |     2.71025  |     1.43420
   14 O                |  13 C                |     2.69989  |     1.42872
   15 C                |  13 C                |     2.88423  |     1.52627
   16 O                |   3 C                |     2.31942  |     1.22739
   17 C                |   4 C                |     2.89390  |     1.53139
   18 C                |   9 C                |     2.89848  |     1.53381
   19 O                |  13 C                |     2.70905  |     1.43357
   20 O                |   6 C                |     2.74043  |     1.45017
   21 H                |   1 C                |     2.06842  |     1.09456
   22 H                |   4 C                |     2.07676  |     1.09897
   23 H                |   5 C                |     2.08016  |     1.10077
   24 H                |   7 C                |     2.07058  |     1.09570
   25 H                |   7 C                |     2.07098  |     1.09592
   26 H                |   8 C                |     2.07466  |     1.09786
   27 H                |   8 C                |     2.07289  |     1.09693
   28 H                |   9 C                |     2.07456  |     1.09781
   29 H                |  10 C                |     2.08076  |     1.10109
   30 H                |  11 C                |     2.07388  |     1.09745
   31 H                |  11 C                |     2.07562  |     1.09837
   32 H                |  12 C                |     2.07282  |     1.09689
   33 H                |  12 C                |     2.07465  |     1.09786
   34 H                |  15 C                |     2.07206  |     1.09649
   35 H                |  15 C                |     2.06967  |     1.09522
   36 H                |  15 C                |     2.06955  |     1.09516
   37 H                |  17 C                |     2.07129  |     1.09608
   38 H                |  17 C                |     2.06893  |     1.09483
   39 H                |  17 C                |     2.06939  |     1.09508
   40 H                |  18 C                |     2.06972  |     1.09525
   41 H                |  18 C                |     2.06741  |     1.09403
   42 H                |  18 C                |     2.07023  |     1.09552
 ------------------------------------------------------------------------------
                         number of included internuclear distances:         44
 ==============================================================================


 ==============================================================================
                                 internuclear angles
 ------------------------------------------------------------------------------
        center 1       |       center 2       |       center 3       |  degrees
 ------------------------------------------------------------------------------
    2 O                |   1 C                |   6 C                |   114.75
    2 O                |   1 C                |  14 O                |   108.45
    2 O                |   1 C                |  21 H                |   105.06
    6 C                |   1 C                |  14 O                |   112.47
    6 C                |   1 C                |  21 H                |   110.35
   14 O                |   1 C                |  21 H                |   105.07
    1 C                |   2 O                |   3 C                |   120.82
    2 O                |   3 C                |   4 C                |   116.38
    2 O                |   3 C                |  16 O                |   120.40
    4 C                |   3 C                |  16 O                |   122.90
    3 C                |   4 C                |   5 C                |   113.10
    3 C                |   4 C                |  17 C                |   110.83
    3 C                |   4 C                |  22 H                |   105.16
    5 C                |   4 C                |  17 C                |   112.59
    5 C                |   4 C                |  22 H                |   108.44
   17 C                |   4 C                |  22 H                |   106.18
    4 C                |   5 C                |   6 C                |   109.04
    4 C                |   5 C                |   7 C                |   114.07
    4 C                |   5 C                |  23 H                |   106.33
    6 C                |   5 C                |   7 C                |   111.94
    6 C                |   5 C                |  23 H                |   108.02
    7 C                |   5 C                |  23 H                |   107.10
    1 C                |   6 C                |   5 C                |   109.49
    1 C                |   6 C                |  10 C                |   112.73
    1 C                |   6 C                |  20 O                |   112.01
    5 C                |   6 C                |  10 C                |   112.07
    5 C                |   6 C                |  20 O                |   105.65
   10 C                |   6 C                |  20 O                |   104.62
    5 C                |   7 C                |   8 C                |   111.01
    5 C                |   7 C                |  24 H                |   110.35
    5 C                |   7 C                |  25 H                |   111.08
    8 C                |   7 C                |  24 H                |   107.87
    8 C                |   7 C                |  25 H                |   109.79
   24 H                |   7 C                |  25 H                |   106.60
    7 C                |   8 C                |   9 C                |   112.48
    7 C                |   8 C                |  26 H                |   109.14
    7 C                |   8 C                |  27 H                |   108.86
    9 C                |   8 C                |  26 H                |   109.76
    9 C                |   8 C                |  27 H                |   109.82
   26 H                |   8 C                |  27 H                |   106.59
    8 C                |   9 C                |  10 C                |   111.29
    8 C                |   9 C                |  18 C                |   109.06
    8 C                |   9 C                |  28 H                |   107.82
   10 C                |   9 C                |  18 C                |   112.39
   10 C                |   9 C                |  28 H                |   108.90
   18 C                |   9 C                |  28 H                |   107.19
    6 C                |  10 C                |   9 C                |   112.36
    6 C                |  10 C                |  11 C                |   113.09
    6 C                |  10 C                |  29 H                |   106.72
    9 C                |  10 C                |  11 C                |   110.89
    9 C                |  10 C                |  29 H                |   107.55
   11 C                |  10 C                |  29 H                |   105.76
   10 C                |  11 C                |  12 C                |   116.43
   10 C                |  11 C                |  30 H                |   109.05
   10 C                |  11 C                |  31 H                |   109.34
   12 C                |  11 C                |  30 H                |   107.88
   12 C                |  11 C                |  31 H                |   108.00
   30 H                |  11 C                |  31 H                |   105.60
   11 C                |  12 C                |  13 C                |   113.74
   11 C                |  12 C                |  32 H                |   110.02
   11 C                |  12 C                |  33 H                |   106.17
   13 C                |  12 C                |  32 H                |   110.47
   13 C                |  12 C                |  33 H                |   109.60
   32 H                |  12 C                |  33 H                |   106.51
   12 C                |  13 C                |  14 O                |   109.92
   12 C                |  13 C                |  15 C                |   110.47
   12 C                |  13 C                |  19 O                |   111.82
   14 O                |  13 C                |  15 C                |   107.62
   14 O                |  13 C                |  19 O                |   110.46
   15 C                |  13 C                |  19 O                |   106.42
    1 C                |  14 O                |  13 C                |   110.57
   13 C                |  15 C                |  34 H                |   110.39
   13 C                |  15 C                |  35 H                |   111.49
   13 C                |  15 C                |  36 H                |   111.28
   34 H                |  15 C                |  35 H                |   107.04
   34 H                |  15 C                |  36 H                |   107.20
   35 H                |  15 C                |  36 H                |   109.24
    4 C                |  17 C                |  37 H                |   110.48
    4 C                |  17 C                |  38 H                |   111.06
    4 C                |  17 C                |  39 H                |   111.91
   37 H                |  17 C                |  38 H                |   107.59
   37 H                |  17 C                |  39 H                |   106.92
   38 H                |  17 C                |  39 H                |   108.69
    9 C                |  18 C                |  40 H                |   111.21
    9 C                |  18 C                |  41 H                |   111.48
    9 C                |  18 C                |  42 H                |   110.74
   40 H                |  18 C                |  41 H                |   108.23
   40 H                |  18 C                |  42 H                |   107.95
   41 H                |  18 C                |  42 H                |   107.05
 ------------------------------------------------------------------------------
                            number of included internuclear angles:         89
 ==============================================================================


 Summary of "ao basis" -> "" (cartesian)
 ------------------------------------------------------------------------------
       Tag                 Description            Shells   Functions and Types
 ---------------- ------------------------------  ------  ---------------------
 *                           6-31G*                   on all atoms 


                              NWChem Property Module
                              ----------------------


                                     molecule

  itol2e modified to match energy
  convergence criterion.

                                 NWChem DFT Module
                                 -----------------


                                     molecule


                      Basis "ao basis" -> "ao basis" (cartesian)
                      -----
  C (Carbon)
  ----------
            Exponent  Coefficients 
       -------------- ---------------------------------------------------------
  1 S  3.04752490E+03  0.001835
  1 S  4.57369510E+02  0.014037
  1 S  1.03948690E+02  0.068843
  1 S  2.92101550E+01  0.232184
  1 S  9.28666300E+00  0.467941
  1 S  3.16392700E+00  0.362312

  2 S  7.86827240E+00 -0.119332
  2 S  1.88128850E+00 -0.160854
  2 S  5.44249300E-01  1.143456

  3 P  7.86827240E+00  0.068999
  3 P  1.88128850E+00  0.316424
  3 P  5.44249300E-01  0.744308

  4 S  1.68714400E-01  1.000000

  5 P  1.68714400E-01  1.000000

  6 D  8.00000000E-01  1.000000

  O (Oxygen)
  ----------
            Exponent  Coefficients 
       -------------- ---------------------------------------------------------
  1 S  5.48467170E+03  0.001831
  1 S  8.25234950E+02  0.013950
  1 S  1.88046960E+02  0.068445
  1 S  5.29645000E+01  0.232714
  1 S  1.68975700E+01  0.470193
  1 S  5.79963530E+00  0.358521

  2 S  1.55396160E+01 -0.110778
  2 S  3.59993360E+00 -0.148026
  2 S  1.01376180E+00  1.130767

  3 P  1.55396160E+01  0.070874
  3 P  3.59993360E+00  0.339753
  3 P  1.01376180E+00  0.727159

  4 S  2.70005800E-01  1.000000

  5 P  2.70005800E-01  1.000000

  6 D  8.00000000E-01  1.000000

  H (Hydrogen)
  ------------
            Exponent  Coefficients 
       -------------- ---------------------------------------------------------
  1 S  1.87311370E+01  0.033495
  1 S  2.82539370E+00  0.234727
  1 S  6.40121700E-01  0.813757

  2 S  1.61277800E-01  1.000000


 Summary of "ao basis" -> "ao basis" (cartesian)
 ------------------------------------------------------------------------------
       Tag                 Description            Shells   Functions and Types
 ---------------- ------------------------------  ------  ---------------------
 C                           6-31G*                  6       15   3s2p1d
 O                           6-31G*                  6       15   3s2p1d
 H                           6-31G*                  2        2   2s


 Summary of "ao basis" -> "ao basis" (cartesian)
 ------------------------------------------------------------------------------
       Tag                 Description            Shells   Functions and Types
 ---------------- ------------------------------  ------  ---------------------
 C                           6-31G*                  6       15   3s2p1d
 O                           6-31G*                  6       15   3s2p1d
 H                           6-31G*                  2        2   2s


  Caching 1-el integrals 
  itol2e modified to match energy
  convergence criterion.

            General Information
            -------------------
          SCF calculation type: DFT
          Wavefunction type:  closed shell.
          No. of atoms     :    42
          No. of electrons :   152
           Alpha electrons :    76
            Beta electrons :    76
          Charge           :     0
          Spin multiplicity:     1
          Use of symmetry is: off; symmetry adaption is: off
          Maximum number of iterations:  30
          AO basis - number of functions:   344
                     number of shells:   164
          Convergence on energy requested: 1.00D-07
          Convergence on density requested: 1.00D-05
          Convergence on gradient requested: 5.00D-04

              XC Information
              --------------
                         B3LYP Method XC Potential
                     Hartree-Fock (Exact) Exchange  0.200          
                        Slater Exchange Functional  0.800 local    
                    Becke 1988 Exchange Functional  0.720 non-local
              Lee-Yang-Parr Correlation Functional  0.810          
                  VWN I RPA Correlation Functional  0.190 local    

             Grid Information
             ----------------
          Grid used for XC integration:  fine      
          Radial quadrature: Mura-Knowles        
          Angular quadrature: Lebedev. 
          Tag              B.-S. Rad. Rad. Pts. Rad. Cut. Ang. Pts.
          ---              ---------- --------- --------- ---------
          C                   0.70       70          15.0       590
          O                   0.60       70          14.0       590
          H                   0.35       60          14.0       590
          Grid pruning is: on 
          Number of quadrature shells:  2720
          Spatial weights used:  Erf1

          Convergence Information
          -----------------------
          Convergence aids based upon iterative change in 
          total energy or number of iterations. 
          Levelshifting, if invoked, occurs when the 
          HOMO/LUMO gap drops below (HL_TOL): 1.00D-02
          DIIS, if invoked, will attempt to extrapolate 
          using up to (NFOCK): 10 stored Fock matrices.

                    Damping( 0%)  Levelshifting(0.5)       DIIS
                  --------------- ------------------- ---------------
          dE  on:    start            ASAP                start   
          dE off:    2 iters         30 iters            30 iters 


      Screening Tolerance Information
      -------------------------------
          Density screening/tol_rho: 1.00D-11
          AO Gaussian exp screening on grid/accAOfunc:  16
          CD Gaussian exp screening on grid/accCDfunc:  20
          XC Gaussian exp screening on grid/accXCfunc:  20
          Schwarz screening/accCoul: 1.00D-08


      Superposition of Atomic Density Guess
      -------------------------------------

 Sum of atomic energies:        -949.63668925

      Non-variational initial energy
      ------------------------------

 Total energy =    -962.367656
 1-e energy   =   -4975.414174
 2-e energy   =    2162.398437
 HOMO         =      -0.275840
 LUMO         =       0.005087

   Time after variat. SCF:      6.9
   Time prior to 1st pass:      6.9

 Grid_pts file          = ./molecule.gridpts.0
 Record size in doubles =  12289        No. of grid_pts per rec  =   3070
 Max. records in memory =     97        Max. recs in file   =     21258


           Memory utilization after 1st SCF pass: 
           Heap Space remaining (MW):       11.89            11893136
          Stack Space remaining (MW):       13.10            13103364

   convergence    iter        energy       DeltaE   RMS-Dens  Diis-err    time
 ---------------- ----- ----------------- --------- --------- ---------  ------
 d= 0,ls=0.0,diis     1   -960.4736068717 -2.81D+03  9.20D-03  3.96D+00    49.3
 d= 0,ls=0.0,diis     2   -959.9133906051  5.60D-01  7.13D-03  9.72D+00    87.3
 d= 0,ls=0.0,diis     3   -960.8050837172 -8.92D-01  2.13D-03  7.86D-01   125.0
 d= 0,ls=0.0,diis     4   -960.8596936808 -5.46D-02  9.60D-04  2.33D-01   162.7
 d= 0,ls=0.0,diis     5   -960.8804538883 -2.08D-02  2.38D-04  1.02D-02   200.4
  Resetting Diis
 d= 0,ls=0.0,diis     6   -960.8813058761 -8.52D-04  9.09D-05  9.15D-04   242.8
 d= 0,ls=0.0,diis     7   -960.8814041655 -9.83D-05  4.43D-05  5.66D-05   285.2
 d= 0,ls=0.0,diis     8   -960.8813936415  1.05D-05  2.67D-05  1.60D-04   327.5
 d= 0,ls=0.0,diis     9   -960.8814103220 -1.67D-05  4.98D-06  5.44D-06   369.8
 d= 0,ls=0.0,diis    10   -960.8814108132 -4.91D-07  1.17D-06  2.74D-07   412.2
 d= 0,ls=0.0,diis    11   -960.8814108385 -2.53D-08  3.25D-07  2.04D-08   454.5


         Total DFT energy =     -960.881410838491
      One electron energy =    -4988.063557227906
           Coulomb energy =     2309.169193106130
    Exchange-Corr. energy =     -132.635128635862
 Nuclear repulsion energy =     1850.648081919147

 Numeric. integr. density =      152.000004396092

     Total iterative time =    447.6s


                       DFT Final Molecular Orbital Analysis
                       ------------------------------------

 Vector   20  Occ=2.000000D+00  E=-1.017772D+01
              MO Center= -7.2D-02, -3.8D+00,  1.0D+00, r^2= 2.8D-02
   Bfn.  Coefficient  Atom+Function         Bfn.  Coefficient  Atom+Function  
  ----- ------------  ---------------      ----- ------------  ---------------
   241      0.992934  17 C  s         

 Vector   21  Occ=2.000000D+00  E=-1.143324D+00
              MO Center=  1.2D+00,  6.6D-01,  7.0D-01, r^2= 1.8D+00
   Bfn.  Coefficient  Atom+Function         Bfn.  Coefficient  Atom+Function  
  ----- ------------  ---------------      ----- ------------  ---------------
   272      0.286351  19 O  s               276      0.282390  19 O  s         
   287      0.269935  20 O  s               291      0.248364  20 O  s         
   201      0.162326  14 O  s         

 Vector   22  Occ=2.000000D+00  E=-1.100253D+00
              MO Center=  1.4D+00, -1.1D+00, -6.3D-01, r^2= 2.2D+00
   Bfn.  Coefficient  Atom+Function         Bfn.  Coefficient  Atom+Function  
  ----- ------------  ---------------      ----- ------------  ---------------
    21      0.378820   2 O  s                17      0.352689   2 O  s         
    32      0.183756   3 C  s                16     -0.163457   2 O  s         

 Vector   23  Occ=2.000000D+00  E=-1.051974D+00
              MO Center=  1.3D+00,  4.3D-01, -6.7D-01, r^2= 3.3D+00
   Bfn.  Coefficient  Atom+Function         Bfn.  Coefficient  Atom+Function  
  ----- ------------  ---------------      ----- ------------  ---------------
   201      0.411108  14 O  s               197      0.366689  14 O  s         
   291     -0.174220  20 O  s               196     -0.170418  14 O  s         

 Vector   24  Occ=2.000000D+00  E=-1.003802D+00
              MO Center=  1.5D+00, -2.2D+00, -8.4D-01, r^2= 2.5D+00
   Bfn.  Coefficient  Atom+Function         Bfn.  Coefficient  Atom+Function  
  ----- ------------  ---------------      ----- ------------  ---------------
   231      0.381460  16 O  s               227      0.366453  16 O  s         
    21     -0.253642   2 O  s                17     -0.216421   2 O  s         
    34     -0.204593   3 C  py              226     -0.170681  16 O  s         

 Vector   25  Occ=2.000000D+00  E=-9.433491D-01
              MO Center=  9.6D-01,  5.9D-01,  7.8D-01, r^2= 2.5D+00
   Bfn.  Coefficient  Atom+Function         Bfn.  Coefficient  Atom+Function  
  ----- ------------  ---------------      ----- ------------  ---------------
   276      0.355991  19 O  s               291     -0.315379  20 O  s         
   272      0.297173  19 O  s               287     -0.251883  20 O  s         
    77     -0.173869   6 C  s         

 Vector   26  Occ=2.000000D+00  E=-8.565969D-01
              MO Center= -1.2D+00, -1.1D-01,  1.3D-01, r^2= 5.0D+00
   Bfn.  Coefficient  Atom+Function         Bfn.  Coefficient  Atom+Function  
  ----- ------------  ---------------      ----- ------------  ---------------
   291      0.177375  20 O  s               122     -0.154917   9 C  s         
    62     -0.153370   5 C  s         

 Vector   27  Occ=2.000000D+00  E=-8.197228D-01
              MO Center= -6.9D-01, -4.0D-01,  3.2D-01, r^2= 6.7D+00
   Bfn.  Coefficient  Atom+Function         Bfn.  Coefficient  Atom+Function  
  ----- ------------  ---------------      ----- ------------  ---------------
    47      0.194370   4 C  s                62      0.166870   5 C  s         
    51      0.153590   4 C  s         

 Vector   28  Occ=2.000000D+00  E=-8.003255D-01
              MO Center= -1.5D-01,  1.2D+00,  1.2D-02, r^2= 7.7D+00
   Bfn.  Coefficient  Atom+Function         Bfn.  Coefficient  Atom+Function  
  ----- ------------  ---------------      ----- ------------  ---------------
   167      0.196533  12 C  s         

 Vector   29  Occ=2.000000D+00  E=-7.678081D-01
              MO Center=  4.4D-03,  4.9D-01, -2.2D-01, r^2= 6.3D+00
   Bfn.  Coefficient  Atom+Function         Bfn.  Coefficient  Atom+Function  
  ----- ------------  ---------------      ----- ------------  ---------------
   291     -0.214810  20 O  s                 2      0.201635   1 C  s         
   276      0.156477  19 O  s                 6      0.152810   1 C  s         
   287     -0.153378  20 O  s         

 Vector   30  Occ=2.000000D+00  E=-7.583251D-01
              MO Center= -6.0D-01, -8.4D-01,  1.9D-01, r^2= 9.3D+00
   Bfn.  Coefficient  Atom+Function         Bfn.  Coefficient  Atom+Function  
  ----- ------------  ---------------      ----- ------------  ---------------
    47      0.177905   4 C  s               242      0.167858  17 C  s         
    51      0.158573   4 C  s         

 Vector   31  Occ=2.000000D+00  E=-7.350208D-01
              MO Center=  1.4D-01,  1.3D+00, -2.0D-02, r^2= 8.9D+00
   Bfn.  Coefficient  Atom+Function         Bfn.  Coefficient  Atom+Function  
  ----- ------------  ---------------      ----- ------------  ---------------
   212      0.203613  15 C  s               216      0.185174  15 C  s         

 Vector   32  Occ=2.000000D+00  E=-7.025605D-01
              MO Center=  3.4D-01,  1.4D-01, -2.2D-01, r^2= 7.9D+00
   Bfn.  Coefficient  Atom+Function         Bfn.  Coefficient  Atom+Function  
  ----- ------------  ---------------      ----- ------------  ---------------
     2      0.215171   1 C  s                19      0.201826   2 O  py        
     6      0.188251   1 C  s         

 Vector   33  Occ=2.000000D+00  E=-6.887844D-01
              MO Center= -1.2D+00,  9.5D-02,  1.8D-01, r^2= 1.2D+01
   Bfn.  Coefficient  Atom+Function         Bfn.  Coefficient  Atom+Function  
  ----- ------------  ---------------      ----- ------------  ---------------
   257      0.216378  18 C  s               261      0.210203  18 C  s         
   242     -0.177869  17 C  s               246     -0.169872  17 C  s         

 Vector   34  Occ=2.000000D+00  E=-6.606131D-01
              MO Center= -2.8D-01,  7.6D-01, -1.4D-02, r^2= 8.8D+00
   Bfn.  Coefficient  Atom+Function         Bfn.  Coefficient  Atom+Function  
  ----- ------------  ---------------      ----- ------------  ---------------
   152     -0.140659  11 C  s               212     -0.141096  15 C  s         
   107      0.135660   8 C  s               216     -0.135639  15 C  s         
   156     -0.130000  11 C  s               111      0.129093   8 C  s         

 Vector   35  Occ=2.000000D+00  E=-6.466093D-01
              MO Center=  1.8D-01, -1.2D+00,  3.1D-01, r^2= 9.7D+00
   Bfn.  Coefficient  Atom+Function         Bfn.  Coefficient  Atom+Function  
  ----- ------------  ---------------      ----- ------------  ---------------
   242      0.198889  17 C  s               246      0.198752  17 C  s         

 Vector   36  Occ=2.000000D+00  E=-6.183486D-01
              MO Center= -8.1D-01, -3.9D-01, -7.5D-02, r^2= 6.9D+00
   Bfn.  Coefficient  Atom+Function         Bfn.  Coefficient  Atom+Function  
  ----- ------------  ---------------      ----- ------------  ---------------
    19      0.155754   2 O  py               62      0.154987   5 C  s         

 Vector   37  Occ=2.000000D+00  E=-6.032303D-01
              MO Center= -7.1D-01,  5.4D-01, -3.9D-02, r^2= 7.3D+00
   Bfn.  Coefficient  Atom+Function         Bfn.  Coefficient  Atom+Function  
  ----- ------------  ---------------      ----- ------------  ---------------
   156      0.163878  11 C  s               111      0.162567   8 C  s         
   107      0.151053   8 C  s               152      0.150895  11 C  s         

 Vector   38  Occ=2.000000D+00  E=-5.857658D-01
              MO Center=  2.2D-01, -5.2D-01,  4.1D-02, r^2= 7.7D+00
   Bfn.  Coefficient  Atom+Function         Bfn.  Coefficient  Atom+Function  
  ----- ------------  ---------------      ----- ------------  ---------------
    19      0.237947   2 O  py        

 Vector   39  Occ=2.000000D+00  E=-5.802329D-01
              MO Center= -5.3D-01,  8.4D-01, -2.6D-01, r^2= 6.8D+00
   Bfn.  Coefficient  Atom+Function         Bfn.  Coefficient  Atom+Function  
  ----- ------------  ---------------      ----- ------------  ---------------
   199      0.158328  14 O  py        

 Vector   40  Occ=2.000000D+00  E=-5.485246D-01
              MO Center=  1.8D-01,  6.7D-01,  5.9D-02, r^2= 6.2D+00
   Bfn.  Coefficient  Atom+Function         Bfn.  Coefficient  Atom+Function  
  ----- ------------  ---------------      ----- ------------  ---------------
   288      0.229111  20 O  px              199      0.192046  14 O  py        
   185     -0.184259  13 C  pz              274     -0.176221  19 O  py        
   275      0.167979  19 O  pz        

 Vector   41  Occ=2.000000D+00  E=-5.317048D-01
              MO Center=  6.4D-01,  5.9D-01, -3.5D-01, r^2= 5.9D+00
   Bfn.  Coefficient  Atom+Function         Bfn.  Coefficient  Atom+Function  
  ----- ------------  ---------------      ----- ------------  ---------------
     5      0.206070   1 C  pz                3      0.174328   1 C  px        
   301     -0.168966  21 H  s         

 Vector   42  Occ=2.000000D+00  E=-5.227848D-01
              MO Center=  4.5D-01, -6.4D-02,  2.3D-01, r^2= 6.9D+00
   Bfn.  Coefficient  Atom+Function         Bfn.  Coefficient  Atom+Function  
  ----- ------------  ---------------      ----- ------------  ---------------
   273      0.158977  19 O  px        

 Vector   43  Occ=2.000000D+00  E=-5.006798D-01
              MO Center= -1.2D-01, -8.7D-01,  2.3D-01, r^2= 7.8D+00
   Bfn.  Coefficient  Atom+Function         Bfn.  Coefficient  Atom+Function  
  ----- ------------  ---------------      ----- ------------  ---------------
    50      0.202602   4 C  pz        

 Vector   44  Occ=2.000000D+00  E=-4.850841D-01
              MO Center= -3.4D-01, -7.7D-02,  1.2D-01, r^2= 8.0D+00
   Bfn.  Coefficient  Atom+Function         Bfn.  Coefficient  Atom+Function  
  ----- ------------  ---------------      ----- ------------  ---------------
   138     -0.151221  10 C  px        

 Vector   45  Occ=2.000000D+00  E=-4.820742D-01
              MO Center= -7.9D-01,  2.1D-02, -6.9D-02, r^2= 8.9D+00
   Bfn.  Coefficient  Atom+Function         Bfn.  Coefficient  Atom+Function  
  ----- ------------  ---------------      ----- ------------  ---------------
   110      0.155213   8 C  pz        

 Vector   46  Occ=2.000000D+00  E=-4.641991D-01
              MO Center= -2.5D-01, -5.3D-02,  2.9D-01, r^2= 9.2D+00
   Bfn.  Coefficient  Atom+Function         Bfn.  Coefficient  Atom+Function  
  ----- ------------  ---------------      ----- ------------  ---------------
   276     -0.179047  19 O  s                94      0.167134   7 C  py        

 Vector   47  Occ=2.000000D+00  E=-4.615456D-01
              MO Center=  4.0D-01,  2.1D-01, -7.8D-02, r^2= 9.0D+00
   Bfn.  Coefficient  Atom+Function         Bfn.  Coefficient  Atom+Function  
  ----- ------------  ---------------      ----- ------------  ---------------
   184      0.172336  13 C  py        

 Vector   48  Occ=2.000000D+00  E=-4.529396D-01
              MO Center= -1.2D+00,  5.3D-01, -6.8D-02, r^2= 8.3D+00
   Bfn.  Coefficient  Atom+Function         Bfn.  Coefficient  Atom+Function  
  ----- ------------  ---------------      ----- ------------  ---------------
   170     -0.167941  12 C  pz              125      0.165867   9 C  pz        
   260      0.154487  18 C  pz        

 Vector   49  Occ=2.000000D+00  E=-4.397541D-01
              MO Center=  6.1D-01, -4.8D-01, -5.4D-03, r^2= 9.7D+00
   Bfn.  Coefficient  Atom+Function         Bfn.  Coefficient  Atom+Function  
  ----- ------------  ---------------      ----- ------------  ---------------
   231     -0.217714  16 O  s               229      0.203709  16 O  py        
   290     -0.164481  20 O  pz              291     -0.153815  20 O  s         

 Vector   50  Occ=2.000000D+00  E=-4.369585D-01
              MO Center=  9.7D-01, -6.3D-01, -3.2D-01, r^2= 9.5D+00
   Bfn.  Coefficient  Atom+Function         Bfn.  Coefficient  Atom+Function  
  ----- ------------  ---------------      ----- ------------  ---------------
   229      0.224991  16 O  py              231     -0.222120  16 O  s         
    18      0.193130   2 O  px              213     -0.157931  15 C  px        
    34     -0.155752   3 C  py              183      0.155949  13 C  px        

 Vector   51  Occ=2.000000D+00  E=-4.327704D-01
              MO Center= -1.0D+00,  3.6D-01, -1.4D-01, r^2= 1.0D+01
   Bfn.  Coefficient  Atom+Function         Bfn.  Coefficient  Atom+Function  
  ----- ------------  ---------------      ----- ------------  ---------------
   259      0.236178  18 C  py              123      0.160266   9 C  px        

 Vector   52  Occ=2.000000D+00  E=-4.216653D-01
              MO Center=  5.6D-01,  8.4D-01, -1.2D-02, r^2= 1.1D+01
   Bfn.  Coefficient  Atom+Function         Bfn.  Coefficient  Atom+Function  
  ----- ------------  ---------------      ----- ------------  ---------------
   213      0.173059  15 C  px              229      0.162907  16 O  py        
   290      0.156018  20 O  pz        

 Vector   53  Occ=2.000000D+00  E=-4.205559D-01
              MO Center= -1.5D-01,  4.9D-01, -1.1D-01, r^2= 8.5D+00
   Bfn.  Coefficient  Atom+Function         Bfn.  Coefficient  Atom+Function  
  ----- ------------  ---------------      ----- ------------  ---------------
   200      0.225103  14 O  pz               81     -0.180109   6 C  s         
   290      0.169034  20 O  pz              201     -0.156352  14 O  s         

 Vector   54  Occ=2.000000D+00  E=-4.101400D-01
              MO Center=  9.7D-01, -4.6D-02, -1.4D-01, r^2= 1.2D+01
   Bfn.  Coefficient  Atom+Function         Bfn.  Coefficient  Atom+Function  
  ----- ------------  ---------------      ----- ------------  ---------------
   215     -0.233598  15 C  pz               18      0.215020   2 O  px        
   245     -0.159721  17 C  pz              201     -0.151570  14 O  s         

 Vector   55  Occ=2.000000D+00  E=-4.051527D-01
              MO Center= -2.4D-01,  5.7D-01,  3.7D-01, r^2= 7.3D+00
   Bfn.  Coefficient  Atom+Function         Bfn.  Coefficient  Atom+Function  
  ----- ------------  ---------------      ----- ------------  ---------------
   289      0.217737  20 O  py              274      0.212173  19 O  py        
   154      0.172507  11 C  py               94     -0.170366   7 C  py        
   139     -0.159175  10 C  py              290      0.156422  20 O  pz        

 Vector   56  Occ=2.000000D+00  E=-4.049965D-01
              MO Center=  5.1D-01, -3.5D-02,  1.6D-01, r^2= 1.3D+01
   Bfn.  Coefficient  Atom+Function         Bfn.  Coefficient  Atom+Function  
  ----- ------------  ---------------      ----- ------------  ---------------
   215      0.188551  15 C  pz              245     -0.183583  17 C  pz        
   200      0.166834  14 O  pz        

 Vector   57  Occ=2.000000D+00  E=-3.968863D-01
              MO Center= -2.0D+00,  2.0D-01,  2.1D-01, r^2= 9.4D+00
   Bfn.  Coefficient  Atom+Function         Bfn.  Coefficient  Atom+Function  
  ----- ------------  ---------------      ----- ------------  ---------------
   260      0.270317  18 C  pz               65      0.196506   5 C  pz        
   339      0.180006  40 H  s               110     -0.165927   8 C  pz        

 Vector   58  Occ=2.000000D+00  E=-3.959840D-01
              MO Center=  6.2D-01,  7.2D-01,  2.4D-01, r^2= 1.2D+01
   Bfn.  Coefficient  Atom+Function         Bfn.  Coefficient  Atom+Function  
  ----- ------------  ---------------      ----- ------------  ---------------
   273      0.217831  19 O  px              276      0.166953  19 O  s         
   214      0.164821  15 C  py              288     -0.163884  20 O  px        
   215     -0.158215  15 C  pz              329      0.150561  35 H  s         

 Vector   59  Occ=2.000000D+00  E=-3.928548D-01
              MO Center=  7.5D-01, -6.4D-01,  1.1D-01, r^2= 1.2D+01
   Bfn.  Coefficient  Atom+Function         Bfn.  Coefficient  Atom+Function  
  ----- ------------  ---------------      ----- ------------  ---------------
   243      0.239867  17 C  px              215     -0.151912  15 C  pz        

 Vector   60  Occ=2.000000D+00  E=-3.883293D-01
              MO Center= -1.4D+00, -7.1D-02, -5.7D-02, r^2= 1.1D+01
   Bfn.  Coefficient  Atom+Function         Bfn.  Coefficient  Atom+Function  
  ----- ------------  ---------------      ----- ------------  ---------------
   258      0.220963  18 C  px              343     -0.161893  42 H  s         

 Vector   61  Occ=2.000000D+00  E=-3.821027D-01
              MO Center=  9.9D-01,  9.5D-01, -3.6D-02, r^2= 1.0D+01
   Bfn.  Coefficient  Atom+Function         Bfn.  Coefficient  Atom+Function  
  ----- ------------  ---------------      ----- ------------  ---------------
   214      0.244085  15 C  py              184     -0.163512  13 C  py        
   275     -0.155800  19 O  pz        

 Vector   62  Occ=2.000000D+00  E=-3.688028D-01
              MO Center= -5.3D-02,  6.1D-01, -4.1D-02, r^2= 1.0D+01
   Bfn.  Coefficient  Atom+Function         Bfn.  Coefficient  Atom+Function  
  ----- ------------  ---------------      ----- ------------  ---------------
   199      0.162907  14 O  py        

 Vector   63  Occ=2.000000D+00  E=-3.625815D-01
              MO Center= -1.4D+00, -5.9D-01, -5.1D-03, r^2= 7.9D+00
   Bfn.  Coefficient  Atom+Function         Bfn.  Coefficient  Atom+Function  
  ----- ------------  ---------------      ----- ------------  ---------------
    95      0.226117   7 C  pz               65     -0.183679   5 C  pz        
   309     -0.173309  25 H  s               310     -0.173048  25 H  s         

 Vector   64  Occ=2.000000D+00  E=-3.597489D-01
              MO Center=  1.9D-01, -7.9D-01,  3.8D-01, r^2= 1.0D+01
   Bfn.  Coefficient  Atom+Function         Bfn.  Coefficient  Atom+Function  
  ----- ------------  ---------------      ----- ------------  ---------------
   229      0.164585  16 O  py              244     -0.160043  17 C  py        
   245     -0.158821  17 C  pz        

 Vector   65  Occ=2.000000D+00  E=-3.520733D-01
              MO Center= -8.0D-01, -4.7D-01,  1.5D-01, r^2= 1.0D+01
   Bfn.  Coefficient  Atom+Function         Bfn.  Coefficient  Atom+Function  
  ----- ------------  ---------------      ----- ------------  ---------------
   244     -0.167008  17 C  py               49      0.156370   4 C  py        
   124     -0.156123   9 C  py        

 Vector   66  Occ=2.000000D+00  E=-3.465352D-01
              MO Center= -1.7D-01,  1.9D-02,  1.6D-01, r^2= 1.0D+01
   Bfn.  Coefficient  Atom+Function         Bfn.  Coefficient  Atom+Function  
  ----- ------------  ---------------      ----- ------------  ---------------
   153      0.179722  11 C  px               20      0.155952   2 O  pz        
   243      0.155685  17 C  px               94     -0.150631   7 C  py        
   168     -0.150998  12 C  px        

 Vector   67  Occ=2.000000D+00  E=-3.402252D-01
              MO Center= -1.4D+00, -1.4D-02, -5.4D-02, r^2= 8.0D+00
   Bfn.  Coefficient  Atom+Function         Bfn.  Coefficient  Atom+Function  
  ----- ------------  ---------------      ----- ------------  ---------------
   110     -0.209248   8 C  pz               95      0.191852   7 C  pz        
   312     -0.171208  26 H  s               155     -0.163015  11 C  pz        

 Vector   68  Occ=2.000000D+00  E=-3.376264D-01
              MO Center= -8.1D-01, -3.6D-01, -1.5D-01, r^2= 8.9D+00
   Bfn.  Coefficient  Atom+Function         Bfn.  Coefficient  Atom+Function  
  ----- ------------  ---------------      ----- ------------  ---------------
   125      0.210261   9 C  pz               18      0.186441   2 O  px        
   316     -0.163060  28 H  s         

 Vector   69  Occ=2.000000D+00  E=-3.326100D-01
              MO Center= -6.4D-01,  8.1D-01,  4.8D-02, r^2= 7.7D+00
   Bfn.  Coefficient  Atom+Function         Bfn.  Coefficient  Atom+Function  
  ----- ------------  ---------------      ----- ------------  ---------------
   140      0.202471  10 C  pz              155     -0.199496  11 C  pz        
   318      0.163808  29 H  s               322      0.162859  31 H  s         
   321      0.153409  31 H  s                18      0.151418   2 O  px        

 Vector   70  Occ=2.000000D+00  E=-3.230343D-01
              MO Center=  5.8D-01, -8.8D-01, -1.7D-01, r^2= 7.8D+00
   Bfn.  Coefficient  Atom+Function         Bfn.  Coefficient  Atom+Function  
  ----- ------------  ---------------      ----- ------------  ---------------
   228      0.273183  16 O  px              275      0.190848  19 O  pz        
   232      0.182282  16 O  px              200      0.171884  14 O  pz        
    18     -0.160279   2 O  px        

 Vector   71  Occ=2.000000D+00  E=-3.103132D-01
              MO Center= -1.3D+00,  4.2D-01, -7.9D-02, r^2= 7.5D+00
   Bfn.  Coefficient  Atom+Function         Bfn.  Coefficient  Atom+Function  
  ----- ------------  ---------------      ----- ------------  ---------------
   124     -0.225434   9 C  py              109      0.221632   8 C  py        
   154     -0.193863  11 C  py              139      0.178430  10 C  py        
   138      0.169442  10 C  px        

 Vector   72  Occ=2.000000D+00  E=-3.026112D-01
              MO Center=  2.7D-01, -4.7D-02,  9.1D-02, r^2= 7.4D+00
   Bfn.  Coefficient  Atom+Function         Bfn.  Coefficient  Atom+Function  
  ----- ------------  ---------------      ----- ------------  ---------------
    20      0.268763   2 O  pz              275     -0.222804  19 O  pz        
   274     -0.199033  19 O  py               24      0.194878   2 O  pz        
    78     -0.183533   6 C  px              138      0.161944  10 C  px        
   279     -0.150441  19 O  pz        

 Vector   73  Occ=2.000000D+00  E=-2.929422D-01
              MO Center=  1.2D+00,  3.1D-01, -6.1D-01, r^2= 5.6D+00
   Bfn.  Coefficient  Atom+Function         Bfn.  Coefficient  Atom+Function  
  ----- ------------  ---------------      ----- ------------  ---------------
   198      0.396167  14 O  px              202      0.286477  14 O  px        
   230     -0.203506  16 O  pz               18      0.197691   2 O  px        
    22      0.164628   2 O  px              183     -0.155745  13 C  px        
   199     -0.153970  14 O  py        

 Vector   74  Occ=2.000000D+00  E=-2.834520D-01
              MO Center=  6.6D-01, -1.1D-01, -2.2D-01, r^2= 6.2D+00
   Bfn.  Coefficient  Atom+Function         Bfn.  Coefficient  Atom+Function  
  ----- ------------  ---------------      ----- ------------  ---------------
    20      0.287620   2 O  pz               24      0.215552   2 O  pz        
   198     -0.207923  14 O  px              228     -0.180001  16 O  px        
    80      0.171912   6 C  pz              289      0.159155  20 O  py        
   200      0.155125  14 O  pz        

 Vector   75  Occ=2.000000D+00  E=-2.611517D-01
              MO Center=  9.8D-01, -6.7D-01,  3.0D-01, r^2= 6.2D+00
   Bfn.  Coefficient  Atom+Function         Bfn.  Coefficient  Atom+Function  
  ----- ------------  ---------------      ----- ------------  ---------------
   289      0.331239  20 O  py              274     -0.243476  19 O  py        
   293      0.239033  20 O  py              230     -0.224756  16 O  pz        
   228      0.196319  16 O  px              275     -0.188245  19 O  pz        
   278     -0.158694  19 O  py              229      0.151177  16 O  py        
   234     -0.151403  16 O  pz        

 Vector   76  Occ=2.000000D+00  E=-2.572694D-01
              MO Center=  1.3D+00, -1.5D+00, -1.2D-01, r^2= 6.1D+00
   Bfn.  Coefficient  Atom+Function         Bfn.  Coefficient  Atom+Function  
  ----- ------------  ---------------      ----- ------------  ---------------
   230      0.339364  16 O  pz              289      0.266947  20 O  py        
   229     -0.240568  16 O  py              234      0.234477  16 O  pz        
   274     -0.220293  19 O  py              228     -0.197263  16 O  px        
    51     -0.190872   4 C  s               293      0.191534  20 O  py        
    19     -0.168075   2 O  py              233     -0.161991  16 O  py        

 Vector   77  Occ=0.000000D+00  E= 2.847588D-04
              MO Center=  1.1D+00, -1.8D+00, -2.3D-01, r^2= 4.4D+00
   Bfn.  Coefficient  Atom+Function         Bfn.  Coefficient  Atom+Function  
  ----- ------------  ---------------      ----- ------------  ---------------
    33      0.372393   3 C  px              304     -0.367715  22 H  s         
    37      0.332046   3 C  px               66      0.297693   5 C  s         
   232     -0.284258  16 O  px               35      0.282355   3 C  pz        
   228     -0.275303  16 O  px               81      0.253881   6 C  s         
    52      0.251628   4 C  px               36     -0.239124   3 C  s         

 Vector   78  Occ=0.000000D+00  E= 2.877691D-03
              MO Center=  1.1D+00,  2.1D-01,  7.1D-01, r^2= 4.6D+00
   Bfn.  Coefficient  Atom+Function         Bfn.  Coefficient  Atom+Function  
  ----- ------------  ---------------      ----- ------------  ---------------
   291     -0.514408  20 O  s               276      0.474354  19 O  s         
   277     -0.422114  19 O  px              273     -0.407063  19 O  px        
     6      0.350693   1 C  s               288     -0.347060  20 O  px        
   292     -0.317566  20 O  px               96      0.281934   7 C  s         
   330     -0.282407  35 H  s               294      0.259760  20 O  pz        

 Vector   79  Occ=0.000000D+00  E= 6.486552D-02
              MO Center= -8.4D-01,  2.7D-01, -4.2D-01, r^2= 8.3D+00
   Bfn.  Coefficient  Atom+Function         Bfn.  Coefficient  Atom+Function  
  ----- ------------  ---------------      ----- ------------  ---------------
   302      0.737482  21 H  s               316      0.655441  28 H  s         
   306     -0.599188  23 H  s               156     -0.582654  11 C  s         
   126     -0.476623   9 C  s                66      0.449578   5 C  s         
   322      0.444203  31 H  s                 6     -0.418093   1 C  s         
     7      0.405437   1 C  px              246      0.387281  17 C  s         

 Vector   80  Occ=0.000000D+00  E= 7.248705D-02
              MO Center= -2.0D+00,  1.1D+00,  4.5D-01, r^2= 8.2D+00
   Bfn.  Coefficient  Atom+Function         Bfn.  Coefficient  Atom+Function  
  ----- ------------  ---------------      ----- ------------  ---------------
   318      0.869644  29 H  s               261     -0.819661  18 C  s         
   111     -0.765278   8 C  s               156     -0.657060  11 C  s         
   141     -0.633268  10 C  s               320      0.631791  30 H  s         
   312      0.560584  26 H  s               340      0.559823  40 H  s         
   144     -0.538369  10 C  pz              344      0.433408  42 H  s         

 Vector   81  Occ=0.000000D+00  E= 7.855306D-02
              MO Center= -1.1D+00, -8.7D-01, -4.8D-01, r^2= 9.1D+00
   Bfn.  Coefficient  Atom+Function         Bfn.  Coefficient  Atom+Function  
  ----- ------------  ---------------      ----- ------------  ---------------
    96      1.110933   7 C  s               310     -0.735959  25 H  s         
   111      0.684177   8 C  s               308     -0.633555  24 H  s         
   302     -0.593076  21 H  s                 6      0.505821   1 C  s         
   246      0.498976  17 C  s               314     -0.492921  27 H  s         
   316     -0.460970  28 H  s               306     -0.412609  23 H  s         

 Vector   82  Occ=0.000000D+00  E= 9.236629D-02
              MO Center=  3.5D-02,  7.9D-01,  2.4D-01, r^2= 1.3D+01
   Bfn.  Coefficient  Atom+Function         Bfn.  Coefficient  Atom+Function  
  ----- ------------  ---------------      ----- ------------  ---------------
   171      1.023510  12 C  s               326     -0.761179  33 H  s         
   126     -0.621890   9 C  s                51      0.606159   4 C  s         
   216      0.573473  15 C  s               306     -0.523344  23 H  s         
   324     -0.518981  32 H  s               304     -0.495124  22 H  s         
   246      0.474222  17 C  s               330     -0.460337  35 H  s         

 Vector   83  Occ=0.000000D+00  E= 1.070163D-01
              MO Center=  3.4D-01,  1.6D+00, -1.2D-01, r^2= 9.4D+00
   Bfn.  Coefficient  Atom+Function         Bfn.  Coefficient  Atom+Function  
  ----- ------------  ---------------      ----- ------------  ---------------
   326      0.696941  33 H  s               324     -0.659245  32 H  s         
   156     -0.624583  11 C  s               322      0.577145  31 H  s         
    96      0.522168   7 C  s               332     -0.522237  36 H  s         
   174      0.457455  12 C  pz              201      0.413176  14 O  s         
     7     -0.402905   1 C  px              342      0.391392  41 H  s         

 Vector   84  Occ=0.000000D+00  E= 1.136681D-01
              MO Center=  1.8D-01,  1.0D+00,  1.7D-01, r^2= 1.4D+01
   Bfn.  Coefficient  Atom+Function         Bfn.  Coefficient  Atom+Function  
  ----- ------------  ---------------      ----- ------------  ---------------
   261     -1.224902  18 C  s               216      1.128166  15 C  s         
   171      0.728314  12 C  s               328     -0.646292  34 H  s         
   304      0.595919  22 H  s               332     -0.579221  36 H  s         
    51     -0.513540   4 C  s               344      0.515553  42 H  s         
   340      0.498910  40 H  s               324     -0.472959  32 H  s         

 Vector   85  Occ=0.000000D+00  E= 1.171428D-01
              MO Center= -8.6D-01,  1.0D+00, -4.7D-01, r^2= 1.4D+01
   Bfn.  Coefficient  Atom+Function         Bfn.  Coefficient  Atom+Function  
  ----- ------------  ---------------      ----- ------------  ---------------
   314      0.849404  27 H  s               216     -0.801198  15 C  s         
   156      0.767249  11 C  s               261     -0.737576  18 C  s         
   111     -0.675030   8 C  s                 6      0.659971   1 C  s         
   330      0.654920  35 H  s               302     -0.604324  21 H  s         
   326      0.580807  33 H  s               344      0.580087  42 H  s         

 Vector   86  Occ=0.000000D+00  E= 1.191183D-01
              MO Center= -4.8D-01, -7.6D-01,  1.6D-01, r^2= 1.3D+01
   Bfn.  Coefficient  Atom+Function         Bfn.  Coefficient  Atom+Function  
  ----- ------------  ---------------      ----- ------------  ---------------
   246      1.381251  17 C  s               334     -0.617245  37 H  s         
   338     -0.596917  39 H  s               318      0.522668  29 H  s         
   308     -0.470869  24 H  s               322     -0.464272  31 H  s         
   336     -0.440648  38 H  s               320      0.431623  30 H  s         
   332     -0.416003  36 H  s               302      0.413364  21 H  s         

 Vector   87  Occ=0.000000D+00  E= 1.292315D-01
              MO Center= -7.8D-01,  4.2D-01,  4.4D-02, r^2= 1.1D+01
   Bfn.  Coefficient  Atom+Function         Bfn.  Coefficient  Atom+Function  
  ----- ------------  ---------------      ----- ------------  ---------------
   261      0.939329  18 C  s               342     -0.622558  41 H  s         
   111     -0.549175   8 C  s               320     -0.551195  30 H  s         
   312      0.542893  26 H  s                36     -0.500189   3 C  s         
   156      0.496454  11 C  s               324     -0.479874  32 H  s         
     8      0.456159   1 C  py              310     -0.454887  25 H  s         

 Vector   88  Occ=0.000000D+00  E= 1.329301D-01
              MO Center= -4.3D-01,  1.8D-02,  7.6D-02, r^2= 1.4D+01
   Bfn.  Coefficient  Atom+Function         Bfn.  Coefficient  Atom+Function  
  ----- ------------  ---------------      ----- ------------  ---------------
   216      0.987607  15 C  s                96     -0.808811   7 C  s         
   306     -0.664514  23 H  s               338      0.645306  39 H  s         
   328     -0.594891  34 H  s                66      0.564589   5 C  s         
   316     -0.539033  28 H  s               320      0.525657  30 H  s         
   308      0.519432  24 H  s               126      0.479060   9 C  s         

 Vector   89  Occ=0.000000D+00  E= 1.399827D-01
              MO Center= -6.8D-01,  2.5D-02,  1.1D-01, r^2= 1.3D+01
   Bfn.  Coefficient  Atom+Function         Bfn.  Coefficient  Atom+Function  
  ----- ------------  ---------------      ----- ------------  ---------------
   141     -0.733869  10 C  s               111      0.728961   8 C  s         
   318      0.694178  29 H  s               126     -0.683090   9 C  s         
   156      0.675902  11 C  s               304      0.656665  22 H  s         
   334      0.620723  37 H  s               342     -0.609850  41 H  s         
   322     -0.495855  31 H  s                 6     -0.486232   1 C  s         

 Vector   90  Occ=0.000000D+00  E= 1.433520D-01
              MO Center= -2.2D+00,  1.5D-01,  1.1D-01, r^2= 1.1D+01
   Bfn.  Coefficient  Atom+Function         Bfn.  Coefficient  Atom+Function  
  ----- ------------  ---------------      ----- ------------  ---------------
   312      0.826005  26 H  s               340      0.730039  40 H  s         
   344     -0.714865  42 H  s               314     -0.690455  27 H  s         
   114     -0.676283   8 C  pz              264     -0.519268  18 C  pz        
   306     -0.473093  23 H  s               304     -0.437234  22 H  s         
   342      0.427795  41 H  s               308      0.423785  24 H  s         

 Vector   91  Occ=0.000000D+00  E= 1.495572D-01
              MO Center= -1.1D-01, -5.0D-01,  3.6D-01, r^2= 1.5D+01
   Bfn.  Coefficient  Atom+Function         Bfn.  Coefficient  Atom+Function  
  ----- ------------  ---------------      ----- ------------  ---------------
   246      0.861151  17 C  s               261      0.838288  18 C  s         
   336     -0.798032  38 H  s               216      0.777508  15 C  s         
   328     -0.680314  34 H  s               338     -0.641313  39 H  s         
   304      0.582647  22 H  s               247     -0.494034  17 C  px        
   322      0.419165  31 H  s               326      0.410069  33 H  s         

 Vector   92  Occ=0.000000D+00  E= 1.505688D-01
              MO Center=  5.6D-02,  9.3D-01,  6.4D-04, r^2= 1.3D+01
   Bfn.  Coefficient  Atom+Function         Bfn.  Coefficient  Atom+Function  
  ----- ------------  ---------------      ----- ------------  ---------------
   332     -0.788980  36 H  s               322      0.725231  31 H  s         
   218      0.587224  15 C  py              318      0.580883  29 H  s         
   328      0.581055  34 H  s               159      0.552426  11 C  pz        
   141     -0.505020  10 C  s               310     -0.461593  25 H  s         
   338      0.448585  39 H  s                81     -0.446215   6 C  s         

 Vector   93  Occ=0.000000D+00  E= 1.612926D-01
              MO Center= -1.6D+00,  1.1D+00, -2.0D-01, r^2= 1.3D+01
   Bfn.  Coefficient  Atom+Function         Bfn.  Coefficient  Atom+Function  
  ----- ------------  ---------------      ----- ------------  ---------------
   344      1.035522  42 H  s                81      0.800413   6 C  s         
   324      0.664413  32 H  s               342     -0.642970  41 H  s         
   332     -0.578319  36 H  s               262      0.566107  18 C  px        
   143      0.539511  10 C  py               96      0.511340   7 C  s         
   314     -0.512345  27 H  s               338     -0.486542  39 H  s         

 Vector   94  Occ=0.000000D+00  E= 1.626224D-01
              MO Center= -9.3D-01, -3.7D-01,  3.4D-01, r^2= 1.4D+01
   Bfn.  Coefficient  Atom+Function         Bfn.  Coefficient  Atom+Function  
  ----- ------------  ---------------      ----- ------------  ---------------
   111      0.924853   8 C  s               334     -0.706172  37 H  s         
   306      0.608276  23 H  s               308     -0.597275  24 H  s         
    66     -0.571942   5 C  s               320     -0.565529  30 H  s         
   304     -0.559287  22 H  s               340      0.558785  40 H  s         
   126     -0.545665   9 C  s               247      0.539354  17 C  px        

 Vector   95  Occ=0.000000D+00  E= 1.661111D-01
              MO Center= -6.3D-01, -2.6D-01,  5.2D-01, r^2= 1.6D+01
   Bfn.  Coefficient  Atom+Function         Bfn.  Coefficient  Atom+Function  
  ----- ------------  ---------------      ----- ------------  ---------------
   336     -1.035521  38 H  s               171      0.969984  12 C  s         
   246      0.799461  17 C  s               216     -0.714444  15 C  s         
   330      0.616941  35 H  s               340     -0.606336  40 H  s         
   111      0.599409   8 C  s                66     -0.595825   5 C  s         
   264      0.545036  18 C  pz               36      0.510611   3 C  s         

 Vector   96  Occ=0.000000D+00  E= 1.686793D-01
              MO Center=  1.4D+00,  1.1D+00, -3.7D-02, r^2= 1.4D+01
   Bfn.  Coefficient  Atom+Function         Bfn.  Coefficient  Atom+Function  
  ----- ------------  ---------------      ----- ------------  ---------------
   330      1.110554  35 H  s                51      0.829836   4 C  s         
   328     -0.711709  34 H  s               246     -0.693452  17 C  s         
   332     -0.693761  36 H  s               219      0.624010  15 C  pz        
   217      0.593750  15 C  px                6      0.564569   1 C  s         
   336      0.566785  38 H  s                96      0.490816   7 C  s         

 Vector   97  Occ=0.000000D+00  E= 1.782626D-01
              MO Center= -1.3D-01, -1.6D-01,  2.5D-01, r^2= 1.6D+01
   Bfn.  Coefficient  Atom+Function         Bfn.  Coefficient  Atom+Function  
  ----- ------------  ---------------      ----- ------------  ---------------
   332      0.871864  36 H  s               338     -0.845431  39 H  s         
   316     -0.641012  28 H  s               219     -0.637216  15 C  pz        
   249     -0.626178  17 C  pz              334      0.608326  37 H  s         
   127      0.499210   9 C  px              322      0.474877  31 H  s         
   340      0.455894  40 H  s               312     -0.433505  26 H  s         

 Vector   98  Occ=0.000000D+00  E= 1.824936D-01
              MO Center= -3.6D-02,  4.6D-01,  1.2D-01, r^2= 1.4D+01
   Bfn.  Coefficient  Atom+Function         Bfn.  Coefficient  Atom+Function  
  ----- ------------  ---------------      ----- ------------  ---------------
   328      0.857164  34 H  s               310      0.727268  25 H  s         
   340     -0.701424  40 H  s               324     -0.562425  32 H  s         
   336      0.534196  38 H  s               264      0.516217  18 C  pz        
   332     -0.479703  36 H  s               249     -0.473967  17 C  pz        
   129     -0.460169   9 C  pz              316     -0.457540  28 H  s         

 Vector   99  Occ=0.000000D+00  E= 1.835807D-01
              MO Center=  6.2D-02,  5.9D-01, -2.4D-01, r^2= 1.3D+01
   Bfn.  Coefficient  Atom+Function         Bfn.  Coefficient  Atom+Function  
  ----- ------------  ---------------      ----- ------------  ---------------
   216      0.919216  15 C  s               126     -0.889165   9 C  s         
   156      0.853756  11 C  s                66     -0.824030   5 C  s         
    96      0.825055   7 C  s               310     -0.769412  25 H  s         
    51      0.737006   4 C  s               186     -0.703489  13 C  s         
   330     -0.698127  35 H  s               304     -0.659226  22 H  s         

 Vector  100  Occ=0.000000D+00  E= 1.872930D-01
              MO Center= -1.7D+00, -9.1D-03,  2.9D-01, r^2= 1.2D+01
   Bfn.  Coefficient  Atom+Function         Bfn.  Coefficient  Atom+Function  
  ----- ------------  ---------------      ----- ------------  ---------------
   312      0.961416  26 H  s               308     -0.811749  24 H  s         
   261      0.714092  18 C  s               340     -0.704769  40 H  s         
   246     -0.597806  17 C  s               114     -0.573079   8 C  pz        
   324     -0.561529  32 H  s               171      0.555144  12 C  s         
    98     -0.534520   7 C  py              344      0.517040  42 H  s         

 Vector  101  Occ=0.000000D+00  E= 1.946331D-01
              MO Center= -6.3D-01, -5.2D-01,  2.9D-01, r^2= 1.2D+01
   Bfn.  Coefficient  Atom+Function         Bfn.  Coefficient  Atom+Function  
  ----- ------------  ---------------      ----- ------------  ---------------
    96      0.840555   7 C  s               308     -0.732922  24 H  s         
   334      0.709053  37 H  s               324      0.657979  32 H  s         
    66     -0.627950   5 C  s               338      0.610360  39 H  s         
   320     -0.605346  30 H  s               171     -0.594909  12 C  s         
   126     -0.584915   9 C  s               246     -0.527761  17 C  s         

 Vector  102  Occ=0.000000D+00  E= 1.980838D-01
              MO Center= -1.0D+00,  7.3D-02,  3.9D-01, r^2= 1.3D+01
   Bfn.  Coefficient  Atom+Function         Bfn.  Coefficient  Atom+Function  
  ----- ------------  ---------------      ----- ------------  ---------------
   320     -0.947030  30 H  s                96      0.892969   7 C  s         
   156      0.802856  11 C  s               304      0.748401  22 H  s         
   334     -0.685639  37 H  s               306     -0.666579  23 H  s         
   127      0.658097   9 C  px               51     -0.648144   4 C  s         
   141     -0.639581  10 C  s               263     -0.609061  18 C  py        

 Vector  103  Occ=0.000000D+00  E= 2.020402D-01
              MO Center= -1.0D+00,  5.0D-01,  3.7D-02, r^2= 1.1D+01
   Bfn.  Coefficient  Atom+Function         Bfn.  Coefficient  Atom+Function  
  ----- ------------  ---------------      ----- ------------  ---------------
   141     -1.230747  10 C  s                51      1.183814   4 C  s         
   126      1.062163   9 C  s                96     -0.923878   7 C  s         
   261     -0.876543  18 C  s                36     -0.832711   3 C  s         
   186     -0.826914  13 C  s               320     -0.712744  30 H  s         
   111      0.658578   8 C  s               128      0.637471   9 C  py        

 Vector  104  Occ=0.000000D+00  E= 2.096395D-01
              MO Center=  1.3D-01,  2.7D-01,  7.8D-02, r^2= 1.1D+01
   Bfn.  Coefficient  Atom+Function         Bfn.  Coefficient  Atom+Function  
  ----- ------------  ---------------      ----- ------------  ---------------
   186      1.535109  13 C  s                51      1.013701   4 C  s         
   173      0.767779  12 C  py               66      0.715496   5 C  s         
   216     -0.654335  15 C  s               246     -0.640033  17 C  s         
   248     -0.621186  17 C  py               99     -0.551809   7 C  pz        
    53     -0.526674   4 C  py              326     -0.521820  33 H  s         

 Vector  105  Occ=0.000000D+00  E= 2.114372D-01
              MO Center= -3.4D-01,  5.4D-01, -1.1D-01, r^2= 1.2D+01
   Bfn.  Coefficient  Atom+Function         Bfn.  Coefficient  Atom+Function  
  ----- ------------  ---------------      ----- ------------  ---------------
   171     -1.141713  12 C  s               126      1.069003   9 C  s         
   261     -0.828546  18 C  s               111     -0.766339   8 C  s         
   328     -0.661309  34 H  s               246     -0.654488  17 C  s         
   156      0.596543  11 C  s               326      0.534739  33 H  s         
   334      0.521318  37 H  s               158      0.518224  11 C  py        

 Vector  106  Occ=0.000000D+00  E= 2.168386D-01
              MO Center= -4.0D-01,  1.5D-01, -1.9D-02, r^2= 1.1D+01
   Bfn.  Coefficient  Atom+Function         Bfn.  Coefficient  Atom+Function  
  ----- ------------  ---------------      ----- ------------  ---------------
   126      1.302169   9 C  s                81      0.972342   6 C  s         
   171      0.876567  12 C  s                 6     -0.842047   1 C  s         
   141     -0.744709  10 C  s               111     -0.652759   8 C  s         
   188     -0.644554  13 C  py              186     -0.628533  13 C  s         
    53     -0.614129   4 C  py              113     -0.605401   8 C  py        

 Vector  107  Occ=0.000000D+00  E= 2.300200D-01
              MO Center=  2.6D-01,  3.0D-01,  7.1D-02, r^2= 1.2D+01
   Bfn.  Coefficient  Atom+Function         Bfn.  Coefficient  Atom+Function  
  ----- ------------  ---------------      ----- ------------  ---------------
   186      1.155391  13 C  s                36     -1.025698   3 C  s         
   141      0.968252  10 C  s               216     -0.828337  15 C  s         
   188      0.771866  13 C  py              326      0.733716  33 H  s         
   172     -0.722969  12 C  px              217      0.676713  15 C  px        
    53     -0.660612   4 C  py              336     -0.621733  38 H  s         

 Vector  108  Occ=0.000000D+00  E= 2.337361D-01
              MO Center= -8.4D-01,  7.0D-02, -2.3D-01, r^2= 1.0D+01
   Bfn.  Coefficient  Atom+Function         Bfn.  Coefficient  Atom+Function  
  ----- ------------  ---------------      ----- ------------  ---------------
    96      1.058909   7 C  s               316     -1.039706  28 H  s         
   302      0.890105  21 H  s               129     -0.853525   9 C  pz        
    66     -0.836399   5 C  s               156     -0.800293  11 C  s         
   141      0.752308  10 C  s               318     -0.681584  29 H  s         
    52     -0.676954   4 C  px              246     -0.630405  17 C  s         

 Vector  109  Occ=0.000000D+00  E= 2.414752D-01
              MO Center=  1.3D+00,  1.0D+00,  1.4D-01, r^2= 9.1D+00
   Bfn.  Coefficient  Atom+Function         Bfn.  Coefficient  Atom+Function  
  ----- ------------  ---------------      ----- ------------  ---------------
   186      1.878996  13 C  s                66     -1.104549   5 C  s         
   216     -0.977840  15 C  s               187      0.942517  13 C  px        
   217      0.878530  15 C  px              218      0.848517  15 C  py        
    81      0.834664   6 C  s               276     -0.598183  19 O  s         
   141     -0.589005  10 C  s               156      0.584682  11 C  s         

 Vector  110  Occ=0.000000D+00  E= 2.447456D-01
              MO Center= -5.7D-01, -1.0D+00,  2.0D-01, r^2= 9.3D+00
   Bfn.  Coefficient  Atom+Function         Bfn.  Coefficient  Atom+Function  
  ----- ------------  ---------------      ----- ------------  ---------------
    36      1.218687   3 C  s                67      0.936995   5 C  px        
   248     -0.733118  17 C  py               53     -0.715676   4 C  py        
    66     -0.681410   5 C  s               344     -0.597172  42 H  s         
    54      0.594169   4 C  pz               99      0.581224   7 C  pz        
   338     -0.580716  39 H  s                83      0.544214   6 C  py        

 Vector  111  Occ=0.000000D+00  E= 2.546875D-01
              MO Center= -9.5D-01,  5.2D-01, -1.2D-01, r^2= 9.7D+00
   Bfn.  Coefficient  Atom+Function         Bfn.  Coefficient  Atom+Function  
  ----- ------------  ---------------      ----- ------------  ---------------
   113     -0.972545   8 C  py                6      0.923562   1 C  s         
   171     -0.870828  12 C  s               128     -0.848372   9 C  py        
   173      0.732653  12 C  py               97      0.713877   7 C  px        
   187     -0.686716  13 C  px              186      0.610936  13 C  s         
    81     -0.601910   6 C  s               189      0.563947  13 C  pz        

 Vector  112  Occ=0.000000D+00  E= 2.626533D-01
              MO Center= -9.5D-01, -5.5D-01, -4.9D-02, r^2= 9.0D+00
   Bfn.  Coefficient  Atom+Function         Bfn.  Coefficient  Atom+Function  
  ----- ------------  ---------------      ----- ------------  ---------------
    96      1.435897   7 C  s               111     -1.269670   8 C  s         
   112     -1.037261   8 C  px               81     -0.992691   6 C  s         
    68      0.795409   5 C  py               99      0.768060   7 C  pz        
   246     -0.767713  17 C  s                98      0.745546   7 C  py        
    67      0.739958   5 C  px              128     -0.654038   9 C  py        

 Vector  113  Occ=0.000000D+00  E= 2.694543D-01
              MO Center= -7.0D-01,  2.6D-01, -8.5D-02, r^2= 1.0D+01
   Bfn.  Coefficient  Atom+Function         Bfn.  Coefficient  Atom+Function  
  ----- ------------  ---------------      ----- ------------  ---------------
   126      1.835886   9 C  s               141     -1.223993  10 C  s         
   186      1.168656  13 C  s                81     -0.871955   6 C  s         
   172     -0.787674  12 C  px                9      0.774852   1 C  pz        
    51     -0.762408   4 C  s               302      0.709366  21 H  s         
   261     -0.637304  18 C  s                96      0.628809   7 C  s         

 Vector  114  Occ=0.000000D+00  E= 2.731285D-01
              MO Center= -3.9D-01,  5.1D-01,  1.0D-01, r^2= 1.0D+01
   Bfn.  Coefficient  Atom+Function         Bfn.  Coefficient  Atom+Function  
  ----- ------------  ---------------      ----- ------------  ---------------
    66      1.158688   5 C  s               187      1.139341  13 C  px        
    83      1.127374   6 C  py              171      0.942448  12 C  s         
   143      0.924844  10 C  py              156     -0.847944  11 C  s         
   173     -0.845472  12 C  py              261      0.835405  18 C  s         
   216     -0.713481  15 C  s               127      0.607524   9 C  px        

 Vector  115  Occ=0.000000D+00  E= 2.778370D-01
              MO Center= -1.5D+00,  5.3D-01, -1.7D-01, r^2= 7.3D+00
   Bfn.  Coefficient  Atom+Function         Bfn.  Coefficient  Atom+Function  
  ----- ------------  ---------------      ----- ------------  ---------------
   127      1.535423   9 C  px              144      1.157600  10 C  pz        
   113      0.893473   8 C  py               97     -0.770458   7 C  px        
   142      0.774265  10 C  px              128      0.729766   9 C  py        
   141     -0.728050  10 C  s                36      0.723198   3 C  s         
   318     -0.674767  29 H  s                81     -0.648139   6 C  s         

 Vector  116  Occ=0.000000D+00  E= 2.834787D-01
              MO Center=  9.1D-02,  2.3D-01, -2.6D-02, r^2= 7.5D+00
   Bfn.  Coefficient  Atom+Function         Bfn.  Coefficient  Atom+Function  
  ----- ------------  ---------------      ----- ------------  ---------------
    81      1.615008   6 C  s               141     -1.152381  10 C  s         
     6     -0.853047   1 C  s                52     -0.767108   4 C  px        
   188      0.766091  13 C  py               66     -0.696089   5 C  s         
    83      0.661578   6 C  py               51      0.648884   4 C  s         
    68      0.633928   5 C  py                9     -0.561102   1 C  pz        

 Vector  117  Occ=0.000000D+00  E= 2.958409D-01
              MO Center= -6.2D-01,  2.7D-01,  9.9D-02, r^2= 8.6D+00
   Bfn.  Coefficient  Atom+Function         Bfn.  Coefficient  Atom+Function  
  ----- ------------  ---------------      ----- ------------  ---------------
   111      1.295145   8 C  s               156      1.154572  11 C  s         
    84     -1.081271   6 C  pz               68      0.978777   5 C  py        
   128      0.911525   9 C  py              172      0.857425  12 C  px        
     6     -0.849840   1 C  s                97      0.721264   7 C  px        
   112      0.693733   8 C  px               51      0.678279   4 C  s         

 Vector  118  Occ=0.000000D+00  E= 3.041346D-01
              MO Center= -5.8D-01,  2.2D-01,  1.2D-01, r^2= 8.8D+00
   Bfn.  Coefficient  Atom+Function         Bfn.  Coefficient  Atom+Function  
  ----- ------------  ---------------      ----- ------------  ---------------
    66      1.895020   5 C  s               142     -1.304359  10 C  px        
    83      1.207932   6 C  py              156      1.164735  11 C  s         
   126     -1.153808   9 C  s               158     -1.117700  11 C  py        
   143     -1.036268  10 C  py              129     -0.942752   9 C  pz        
    51     -0.925169   4 C  s               141     -0.904334  10 C  s         

 Vector  119  Occ=0.000000D+00  E= 3.218735D-01
              MO Center= -5.2D-01, -7.3D-01,  8.6D-02, r^2= 7.6D+00
   Bfn.  Coefficient  Atom+Function         Bfn.  Coefficient  Atom+Function  
  ----- ------------  ---------------      ----- ------------  ---------------
   141      1.535678  10 C  s                36      1.490209   3 C  s         
    81     -1.461347   6 C  s                82      1.257903   6 C  px        
    96     -1.096209   7 C  s                68      0.990371   5 C  py        
    66      0.948757   5 C  s               143     -0.882630  10 C  py        
    52     -0.853877   4 C  px               54      0.781536   4 C  pz        

 Vector  120  Occ=0.000000D+00  E= 3.407316D-01
              MO Center= -2.0D-01,  9.8D-01,  1.2D-01, r^2= 7.4D+00
   Bfn.  Coefficient  Atom+Function         Bfn.  Coefficient  Atom+Function  
  ----- ------------  ---------------      ----- ------------  ---------------
   157      1.161726  11 C  px              126     -1.097288   9 C  s         
    84      1.083248   6 C  pz              171     -1.034221  12 C  s         
   172      0.919103  12 C  px              144     -0.852336  10 C  pz        
   142     -0.847088  10 C  px              189     -0.850329  13 C  pz        
   143      0.756598  10 C  py               82     -0.680452   6 C  px        

 Vector  121  Occ=0.000000D+00  E= 3.658920D-01
              MO Center=  6.7D-01, -2.1D+00, -1.4D-01, r^2= 5.0D+00
   Bfn.  Coefficient  Atom+Function         Bfn.  Coefficient  Atom+Function  
  ----- ------------  ---------------      ----- ------------  ---------------
    38      1.514451   3 C  py               51      1.346509   4 C  s         
    39     -1.001629   3 C  pz               53     -0.991516   4 C  py        
    54     -0.929657   4 C  pz               23      0.874749   2 O  py        
    21     -0.830448   2 O  s               246     -0.741765  17 C  s         
    37      0.700402   3 C  px               52      0.696970   4 C  px        

 Vector  122  Occ=0.000000D+00  E= 3.808125D-01
              MO Center=  7.1D-01, -2.2D+00, -3.1D-01, r^2= 5.9D+00
   Bfn.  Coefficient  Atom+Function         Bfn.  Coefficient  Atom+Function  
  ----- ------------  ---------------      ----- ------------  ---------------
   231      2.190088  16 O  s                38      1.810677   3 C  py        
    53     -1.465236   4 C  py               51     -1.436688   4 C  s         
    66      1.295818   5 C  s                39      1.281539   3 C  pz        
    37     -1.213769   3 C  px               67      1.098370   5 C  px        
    36     -1.016589   3 C  s               246     -0.852292  17 C  s         

 Vector  123  Occ=0.000000D+00  E= 4.753786D-01
              MO Center= -1.2D+00, -7.7D-01, -8.8D-02, r^2= 1.0D+01
   Bfn.  Coefficient  Atom+Function         Bfn.  Coefficient  Atom+Function  
  ----- ------------  ---------------      ----- ------------  ---------------
    37      0.601517   3 C  px               97     -0.565898   7 C  px        
    96     -0.466575   7 C  s               111     -0.436736   8 C  s         
   113     -0.410730   8 C  py              263      0.392948  18 C  py        
    83     -0.388684   6 C  py               93      0.381056   7 C  px        
    51      0.362942   4 C  s               127     -0.340002   9 C  px        

 Vector  124  Occ=0.000000D+00  E= 4.775321D-01
              MO Center= -4.9D-01,  2.5D-01, -4.5D-01, r^2= 7.5D+00
   Bfn.  Coefficient  Atom+Function         Bfn.  Coefficient  Atom+Function  
  ----- ------------  ---------------      ----- ------------  ---------------
     7      0.834404   1 C  px               21     -0.766716   2 O  s         
   126     -0.724810   9 C  s                 8     -0.709535   1 C  py        
   141      0.590912  10 C  s                 9     -0.549837   1 C  pz        
   158      0.496731  11 C  py               82      0.489451   6 C  px        
    52      0.482787   4 C  px               81      0.473498   6 C  s         

 Vector  125  Occ=0.000000D+00  E= 4.996259D-01
              MO Center= -1.3D+00,  8.3D-01, -2.9D-01, r^2= 9.1D+00
   Bfn.  Coefficient  Atom+Function         Bfn.  Coefficient  Atom+Function  
  ----- ------------  ---------------      ----- ------------  ---------------
   156     -0.599907  11 C  s                 9      0.565154   1 C  pz        
    82     -0.555578   6 C  px              143      0.551528  10 C  py        
   158      0.476072  11 C  py              263      0.457653  18 C  py        
     8     -0.440693   1 C  py              127     -0.438543   9 C  px        
   262     -0.408802  18 C  px              172     -0.381213  12 C  px        

 Vector  126  Occ=0.000000D+00  E= 5.106936D-01
              MO Center= -1.6D-02, -9.5D-02, -2.3D-01, r^2= 9.0D+00
   Bfn.  Coefficient  Atom+Function         Bfn.  Coefficient  Atom+Function  
  ----- ------------  ---------------      ----- ------------  ---------------
    66      0.699214   5 C  s                 8      0.644231   1 C  py        
    51     -0.623489   4 C  s                53     -0.546614   4 C  py        
    36     -0.523253   3 C  s                96     -0.450439   7 C  s         
   171     -0.443315  12 C  s               111      0.425723   8 C  s         
    39      0.409490   3 C  pz                7      0.406973   1 C  px        


 center of mass
 --------------
 x =   0.12069082 y =  -0.04472678 z =  -0.01199572

 moments of inertia (a.u.)
 ------------------
        4630.246701838486           0.000000000000           0.000000000000
           0.000000000000        3956.152387277091          -0.000000000000
           0.000000000000          -0.000000000000        7215.056014784603

     Multipole analysis of the density
     ---------------------------------

     L   x y z        total         alpha         beta         nuclear
     -   - - -        -----         -----         ----         -------
     0   0 0 0     -0.000000    -76.000000    -76.000000    152.000000

     1   1 0 0     -1.610746     -0.805373     -0.805373     -0.000000
     1   0 1 0      1.305232      0.652616      0.652616     -0.000000
     1   0 0 1      0.432887      0.216443      0.216443     -0.000000

     2   2 0 0    -89.174234   -981.027947   -981.027947   1872.881660
     2   1 1 0      7.877723     -9.141870     -9.141870     26.161462
     2   1 0 1      2.678650     -5.135410     -5.135410     12.949470
     2   0 2 0    -89.987282  -1164.436708  -1164.436708   2238.886134
     2   0 1 1     -4.588069     12.924538     12.924538    -30.437146
     2   0 0 2    -91.206435   -242.632967   -242.632967    394.059500


          -----------------------
          Electric field gradient
          -----------------------

 1 a.u. = 0.324123 10**(16) esu/cm**3  ( or statvolts/cm**2 ) = 0.97174 10**(22) v/m**2 


 ------------------------------------------------------------
   Atom      X         Y         Z
 ------------------------------------------------------------
    1 C    1.18977   0.00640  -1.73904
 ------------------------------------------------------------

 Electric field gradient in molecular frame (a.u.)
         XX             YY             ZZ             XY             XZ             YZ
 ------------------------------------------------------------------------------------------
       -0.061213      -0.291593       0.352806       0.070392       0.082100       0.061839

 Principal components (a.u.) and orientation 
 of principal axis w.r.t. absolute frame                      Asymmetry parameter eta
 --------------------------------------------------------------------------------------
        0.376765      -0.313597      -0.063169                       0.664679

        0.200333      -0.250391       0.947191
        0.111162       0.966356       0.231946
        0.973401      -0.058825      -0.221427
  

 ------------------------------------------------------------
   Atom      X         Y         Z
 ------------------------------------------------------------
    2 O    2.97664  -2.03769  -1.87127
 ------------------------------------------------------------

 Electric field gradient in molecular frame (a.u.)
         XX             YY             ZZ             XY             XZ             YZ
 ------------------------------------------------------------------------------------------
        0.088036      -1.371244       1.283208       0.562112       0.103255       0.479915

 Principal components (a.u.) and orientation 
 of principal axis w.r.t. absolute frame                      Asymmetry parameter eta
 --------------------------------------------------------------------------------------
       -1.624333       1.399916       0.224418                       0.723680

       -0.300700       0.161825       0.939889
        0.942645       0.200172       0.267117
       -0.144913       0.966304      -0.212735
  

 ------------------------------------------------------------
   Atom      X         Y         Z
 ------------------------------------------------------------
    3 C    2.37746  -4.35612  -0.99234
 ------------------------------------------------------------

 Electric field gradient in molecular frame (a.u.)
         XX             YY             ZZ             XY             XZ             YZ
 ------------------------------------------------------------------------------------------
       -0.081880       0.026700       0.055179      -0.120205      -0.324826       0.082231

 Principal components (a.u.) and orientation 
 of principal axis w.r.t. absolute frame                      Asymmetry parameter eta
 --------------------------------------------------------------------------------------
        0.374960      -0.350292      -0.024668                       0.868422

       -0.600763       0.786537       0.142981
        0.374167       0.118595       0.919747
        0.706458       0.606049      -0.365544
  

 ------------------------------------------------------------
   Atom      X         Y         Z
 ------------------------------------------------------------
    4 C    0.75780  -4.44278   1.37386
 ------------------------------------------------------------

 Electric field gradient in molecular frame (a.u.)
         XX             YY             ZZ             XY             XZ             YZ
 ------------------------------------------------------------------------------------------
       -0.014931       0.025919      -0.010988       0.019893       0.052304       0.028585

 Principal components (a.u.) and orientation 
 of principal axis w.r.t. absolute frame                      Asymmetry parameter eta
 --------------------------------------------------------------------------------------
        0.067784      -0.065677      -0.002106                       0.937847

        0.515699       0.702938      -0.489829
        0.636580       0.068276       0.768182
        0.573428      -0.707967      -0.412267
  

 ------------------------------------------------------------
   Atom      X         Y         Z
 ------------------------------------------------------------
    5 C   -1.43319  -2.52897   1.32798
 ------------------------------------------------------------

 Electric field gradient in molecular frame (a.u.)
         XX             YY             ZZ             XY             XZ             YZ
 ------------------------------------------------------------------------------------------
        0.001657      -0.040359       0.038702      -0.005586      -0.000781       0.020104

 Principal components (a.u.) and orientation 
 of principal axis w.r.t. absolute frame                      Asymmetry parameter eta
 --------------------------------------------------------------------------------------
       -0.045760       0.043623       0.002137                       0.906596

        0.110162      -0.049433       0.992684
        0.967129       0.235636      -0.095592
       -0.229186       0.970583       0.073766
  

 ------------------------------------------------------------
   Atom      X         Y         Z
 ------------------------------------------------------------
    6 C   -0.37310   0.11153   0.73757
 ------------------------------------------------------------

 Electric field gradient in molecular frame (a.u.)
         XX             YY             ZZ             XY             XZ             YZ
 ------------------------------------------------------------------------------------------
       -0.005866       0.182983      -0.177117      -0.074910      -0.209725      -0.118997

 Principal components (a.u.) and orientation 
 of principal axis w.r.t. absolute frame                      Asymmetry parameter eta
 --------------------------------------------------------------------------------------
       -0.354761       0.219911       0.134849                       0.239774

        0.537759      -0.101282       0.836993
        0.252890       0.966423      -0.045535
        0.804277      -0.236154      -0.545316
  

 ------------------------------------------------------------
   Atom      X         Y         Z
 ------------------------------------------------------------
    7 C   -3.59760  -3.25217  -0.46007
 ------------------------------------------------------------

 Electric field gradient in molecular frame (a.u.)
         XX             YY             ZZ             XY             XZ             YZ
 ------------------------------------------------------------------------------------------
       -0.019705       0.029183      -0.009478      -0.002009      -0.022935      -0.023079

 Principal components (a.u.) and orientation 
 of principal axis w.r.t. absolute frame                      Asymmetry parameter eta
 --------------------------------------------------------------------------------------
       -0.041989       0.041126       0.000864                       0.958849

        0.707182       0.146335      -0.691722
        0.236074       0.873329       0.426105
        0.666455      -0.464631       0.583056
  

 ------------------------------------------------------------
   Atom      X         Y         Z
 ------------------------------------------------------------
    8 C   -5.69226  -1.27484  -0.39911
 ------------------------------------------------------------

 Electric field gradient in molecular frame (a.u.)
         XX             YY             ZZ             XY             XZ             YZ
 ------------------------------------------------------------------------------------------
       -0.014562      -0.007489       0.022051       0.003231       0.015153       0.003619

 Principal components (a.u.) and orientation 
 of principal axis w.r.t. absolute frame                      Asymmetry parameter eta
 --------------------------------------------------------------------------------------
        0.028079      -0.020286      -0.007793                       0.444905

        0.340640       0.935425       0.094577
        0.125739      -0.145015       0.981407
        0.931748      -0.322415      -0.167017
  

 ------------------------------------------------------------
   Atom      X         Y         Z
 ------------------------------------------------------------
    9 C   -4.73054   1.37973  -1.05760
 ------------------------------------------------------------

 Electric field gradient in molecular frame (a.u.)
         XX             YY             ZZ             XY             XZ             YZ
 ------------------------------------------------------------------------------------------
       -0.015273       0.010650       0.004623      -0.001073      -0.022114      -0.006102

 Principal components (a.u.) and orientation 
 of principal axis w.r.t. absolute frame                      Asymmetry parameter eta
 --------------------------------------------------------------------------------------
       -0.030014       0.020988       0.009026                       0.398548

        0.829865      -0.465069      -0.308277
        0.104142      -0.413691       0.904441
        0.548160       0.782669       0.294874
  

 ------------------------------------------------------------
   Atom      X         Y         Z
 ------------------------------------------------------------
   10 C   -2.48185   2.15628   0.66311
 ------------------------------------------------------------

 Electric field gradient in molecular frame (a.u.)
         XX             YY             ZZ             XY             XZ             YZ
 ------------------------------------------------------------------------------------------
       -0.009967      -0.030631       0.040598       0.037365      -0.000960      -0.012757

 Principal components (a.u.) and orientation 
 of principal axis w.r.t. absolute frame                      Asymmetry parameter eta
 --------------------------------------------------------------------------------------
       -0.059985       0.044277       0.015708                       0.476264

       -0.594560      -0.194624       0.780141
        0.798350      -0.258237       0.544014
        0.095583       0.946274       0.308915
  

 ------------------------------------------------------------
   Atom      X         Y         Z
 ------------------------------------------------------------
   11 C   -1.48228   4.81003  -0.06043
 ------------------------------------------------------------

 Electric field gradient in molecular frame (a.u.)
         XX             YY             ZZ             XY             XZ             YZ
 ------------------------------------------------------------------------------------------
       -0.016186      -0.024599       0.040785      -0.025482      -0.016440       0.021725

 Principal components (a.u.) and orientation 
 of principal axis w.r.t. absolute frame                      Asymmetry parameter eta
 --------------------------------------------------------------------------------------
        0.055309      -0.046695      -0.008614                       0.688515

       -0.324974       0.613286       0.719911
        0.343221       0.785810      -0.514491
        0.881244      -0.079892       0.465861
  

 ------------------------------------------------------------
   Atom      X         Y         Z
 ------------------------------------------------------------
   12 C    1.19180   5.47590   0.85077
 ------------------------------------------------------------

 Electric field gradient in molecular frame (a.u.)
         XX             YY             ZZ             XY             XZ             YZ
 ------------------------------------------------------------------------------------------
       -0.040932      -0.013345       0.054276       0.031895       0.005686      -0.026836

 Principal components (a.u.) and orientation 
 of principal axis w.r.t. absolute frame                      Asymmetry parameter eta
 --------------------------------------------------------------------------------------
       -0.065209       0.063915       0.001294                       0.960307

        0.798623      -0.055049       0.599308
       -0.577962      -0.347819       0.738229
       -0.167813       0.935944       0.309593
  

 ------------------------------------------------------------
   Atom      X         Y         Z
 ------------------------------------------------------------
   13 C    3.21661   3.52454   0.07528
 ------------------------------------------------------------

 Electric field gradient in molecular frame (a.u.)
         XX             YY             ZZ             XY             XZ             YZ
 ------------------------------------------------------------------------------------------
        0.321909      -0.044662      -0.277247      -0.028983      -0.166964       0.053821

 Principal components (a.u.) and orientation 
 of principal axis w.r.t. absolute frame                      Asymmetry parameter eta
 --------------------------------------------------------------------------------------
        0.369500      -0.327785      -0.041715                       0.774211

        0.961284       0.239186       0.136832
       -0.100607      -0.157644       0.982358
       -0.256537       0.958091       0.127477
  

 ------------------------------------------------------------
   Atom      X         Y         Z
 ------------------------------------------------------------
   14 O    2.50124   2.32564  -2.23563
 ------------------------------------------------------------

 Electric field gradient in molecular frame (a.u.)
         XX             YY             ZZ             XY             XZ             YZ
 ------------------------------------------------------------------------------------------
        0.990356      -0.744727      -0.245629      -1.404426      -0.272740      -0.434526

 Principal components (a.u.) and orientation 
 of principal axis w.r.t. absolute frame                      Asymmetry parameter eta
 --------------------------------------------------------------------------------------
        1.773947      -1.707536      -0.066411                       0.925126

        0.874317       0.461849      -0.149216
       -0.485162       0.822971      -0.295527
       -0.013689       0.330778       0.943609
  

 ------------------------------------------------------------
   Atom      X         Y         Z
 ------------------------------------------------------------
   15 C    5.75382   4.82383  -0.36433
 ------------------------------------------------------------

 Electric field gradient in molecular frame (a.u.)
         XX             YY             ZZ             XY             XZ             YZ
 ------------------------------------------------------------------------------------------
       -0.049115       0.020720       0.028395      -0.060193       0.018725       0.021792

 Principal components (a.u.) and orientation 
 of principal axis w.r.t. absolute frame                      Asymmetry parameter eta
 --------------------------------------------------------------------------------------
       -0.090021       0.058968       0.031053                       0.310090

        0.837044      -0.408630       0.363840
        0.499090       0.842748      -0.201703
       -0.224203       0.350423       0.909360
  

 ------------------------------------------------------------
   Atom      X         Y         Z
 ------------------------------------------------------------
   16 O    3.30439  -6.25192  -1.95488
 ------------------------------------------------------------

 Electric field gradient in molecular frame (a.u.)
         XX             YY             ZZ             XY             XZ             YZ
 ------------------------------------------------------------------------------------------
       -0.298880      -0.050276       0.349156       0.562543      -0.892459      -0.948559

 Principal components (a.u.) and orientation 
 of principal axis w.r.t. absolute frame                      Asymmetry parameter eta
 --------------------------------------------------------------------------------------
        1.676118      -0.950118      -0.726000                       0.133713

       -0.469585       0.676511      -0.567294
       -0.537749       0.290449       0.791496
        0.700225       0.676736       0.227403
  

 ------------------------------------------------------------
   Atom      X         Y         Z
 ------------------------------------------------------------
   17 C   -0.13520  -7.14251   1.91116
 ------------------------------------------------------------

 Electric field gradient in molecular frame (a.u.)
         XX             YY             ZZ             XY             XZ             YZ
 ------------------------------------------------------------------------------------------
        0.030543      -0.049903       0.019360      -0.042580       0.016941       0.021396

 Principal components (a.u.) and orientation 
 of principal axis w.r.t. absolute frame                      Asymmetry parameter eta
 --------------------------------------------------------------------------------------
       -0.075599       0.050853       0.024746                       0.345326

        0.395253       0.906930      -0.145788
        0.878471      -0.326823       0.348534
       -0.268449       0.265829       0.925889
  

 ------------------------------------------------------------
   Atom      X         Y         Z
 ------------------------------------------------------------
   18 C   -6.93778   3.25191  -0.90201
 ------------------------------------------------------------

 Electric field gradient in molecular frame (a.u.)
         XX             YY             ZZ             XY             XZ             YZ
 ------------------------------------------------------------------------------------------
       -0.021138       0.010339       0.010799       0.028788       0.009455      -0.006955

 Principal components (a.u.) and orientation 
 of principal axis w.r.t. absolute frame                      Asymmetry parameter eta
 --------------------------------------------------------------------------------------
       -0.040851       0.027501       0.013350                       0.346425

        0.837024       0.496331       0.230317
       -0.500703       0.864531      -0.043389
       -0.220651      -0.079003       0.972148
  

 ------------------------------------------------------------
   Atom      X         Y         Z
 ------------------------------------------------------------
   19 O    3.62835   1.67639   2.01275
 ------------------------------------------------------------

 Electric field gradient in molecular frame (a.u.)
         XX             YY             ZZ             XY             XZ             YZ
 ------------------------------------------------------------------------------------------
       -1.622560       0.865986       0.756574      -0.977317       0.795559       1.804357

 Principal components (a.u.) and orientation 
 of principal axis w.r.t. absolute frame                      Asymmetry parameter eta
 --------------------------------------------------------------------------------------
        2.622175      -2.601218      -0.020957                       0.984016

       -0.038667       0.788825       0.613400
        0.726459       0.443688      -0.524784
        0.686122      -0.425318       0.590205
  

 ------------------------------------------------------------
   Atom      X         Y         Z
 ------------------------------------------------------------
   20 O    1.17063   0.78837   2.89831
 ------------------------------------------------------------

 Electric field gradient in molecular frame (a.u.)
         XX             YY             ZZ             XY             XZ             YZ
 ------------------------------------------------------------------------------------------
       -1.825439       1.975729      -0.150290      -1.793851       0.316669       0.015379

 Principal components (a.u.) and orientation 
 of principal axis w.r.t. absolute frame                      Asymmetry parameter eta
 --------------------------------------------------------------------------------------
        2.692325      -2.575438      -0.116887                       0.913170

       -0.370993       0.923152       0.100772
        0.927926       0.364277       0.079096
       -0.036309      -0.122852       0.991761
  

 ------------------------------------------------------------
   Atom      X         Y         Z
 ------------------------------------------------------------
   21 H   -0.05825  -0.26457  -3.36612
 ------------------------------------------------------------

 Electric field gradient in molecular frame (a.u.)
         XX             YY             ZZ             XY             XZ             YZ
 ------------------------------------------------------------------------------------------
       -0.018159       0.124688      -0.106529      -0.032980      -0.193415      -0.040879

 Principal components (a.u.) and orientation 
 of principal axis w.r.t. absolute frame                      Asymmetry parameter eta
 --------------------------------------------------------------------------------------
       -0.267770       0.136074       0.131696                       0.016350

        0.617983       0.785661      -0.028868
        0.132647      -0.068004       0.988828
        0.774920      -0.614908      -0.146242
  

 ------------------------------------------------------------
   Atom      X         Y         Z
 ------------------------------------------------------------
   22 H    2.03930  -3.93706   2.92786
 ------------------------------------------------------------

 Electric field gradient in molecular frame (a.u.)
         XX             YY             ZZ             XY             XZ             YZ
 ------------------------------------------------------------------------------------------
       -0.020016       0.114833      -0.094817      -0.061813      -0.185671      -0.072911

 Principal components (a.u.) and orientation 
 of principal axis w.r.t. absolute frame                      Asymmetry parameter eta
 --------------------------------------------------------------------------------------
       -0.270521       0.138904       0.131617                       0.026937

        0.615589      -0.322299       0.719148
        0.240723       0.945833       0.217833
        0.750401      -0.039020      -0.659830
  

 ------------------------------------------------------------
   Atom      X         Y         Z
 ------------------------------------------------------------
   23 H   -2.21755  -2.49167   3.25423
 ------------------------------------------------------------

 Electric field gradient in molecular frame (a.u.)
         XX             YY             ZZ             XY             XZ             YZ
 ------------------------------------------------------------------------------------------
        0.077122       0.132437      -0.209559       0.003878       0.141672      -0.007423

 Principal components (a.u.) and orientation 
 of principal axis w.r.t. absolute frame                      Asymmetry parameter eta
 --------------------------------------------------------------------------------------
       -0.267930       0.135521       0.132409                       0.011617

       -0.379933       0.896501      -0.227895
        0.020825       0.254597       0.966823
        0.924780       0.362582      -0.115400
  

 ------------------------------------------------------------
   Atom      X         Y         Z
 ------------------------------------------------------------
   24 H   -4.42059  -5.06693   0.10261
 ------------------------------------------------------------

 Electric field gradient in molecular frame (a.u.)
         XX             YY             ZZ             XY             XZ             YZ
 ------------------------------------------------------------------------------------------
        0.074082      -0.184065       0.109983      -0.145685       0.044138       0.101981

 Principal components (a.u.) and orientation 
 of principal axis w.r.t. absolute frame                      Asymmetry parameter eta
 --------------------------------------------------------------------------------------
       -0.281191       0.142406       0.138785                       0.012876

        0.393831      -0.347316       0.851040
        0.877631       0.417311      -0.235829
       -0.273241       0.839776       0.469166
  

 ------------------------------------------------------------
   Atom      X         Y         Z
 ------------------------------------------------------------
   25 H   -2.91330  -3.48889  -2.40035
 ------------------------------------------------------------

 Electric field gradient in molecular frame (a.u.)
         XX             YY             ZZ             XY             XZ             YZ
 ------------------------------------------------------------------------------------------
        0.090420       0.139504      -0.229923       0.014482       0.131572      -0.043662

 Principal components (a.u.) and orientation 
 of principal axis w.r.t. absolute frame                      Asymmetry parameter eta
 --------------------------------------------------------------------------------------
       -0.282051       0.144683       0.137368                       0.025935

       -0.334852      -0.104180       0.936494
        0.108449       0.983003       0.148131
        0.936009      -0.151164       0.317863
  

 ------------------------------------------------------------
   Atom      X         Y         Z
 ------------------------------------------------------------
   26 H   -6.55843  -1.25947   1.48603
 ------------------------------------------------------------

 Electric field gradient in molecular frame (a.u.)
         XX             YY             ZZ             XY             XZ             YZ
 ------------------------------------------------------------------------------------------
        0.068954       0.137600      -0.206554       0.003080       0.159267      -0.002784

 Principal components (a.u.) and orientation 
 of principal axis w.r.t. absolute frame                      Asymmetry parameter eta
 --------------------------------------------------------------------------------------
       -0.279411       0.142349       0.137061                       0.018924

       -0.415841       0.859982      -0.295816
        0.009142       0.329210       0.944212
        0.909391       0.389938      -0.144761
  

 ------------------------------------------------------------
   Atom      X         Y         Z
 ------------------------------------------------------------
   27 H   -7.18026  -1.83351  -1.72975
 ------------------------------------------------------------

 Electric field gradient in molecular frame (a.u.)
         XX             YY             ZZ             XY             XZ             YZ
 ------------------------------------------------------------------------------------------
       -0.075733       0.108449      -0.032716      -0.079563      -0.196108      -0.071965

 Principal components (a.u.) and orientation 
 of principal axis w.r.t. absolute frame                      Asymmetry parameter eta
 --------------------------------------------------------------------------------------
       -0.281056       0.143102       0.137954                       0.018319

        0.717720      -0.646855      -0.257791
        0.265539      -0.087990       0.960076
        0.643714       0.757520      -0.108613
  

 ------------------------------------------------------------
   Atom      X         Y         Z
 ------------------------------------------------------------
   28 H   -4.08863   1.35138  -3.03015
 ------------------------------------------------------------

 Electric field gradient in molecular frame (a.u.)
         XX             YY             ZZ             XY             XZ             YZ
 ------------------------------------------------------------------------------------------
        0.095510       0.139243      -0.234753       0.003473       0.124099      -0.006611

 Principal components (a.u.) and orientation 
 of principal axis w.r.t. absolute frame                      Asymmetry parameter eta
 --------------------------------------------------------------------------------------
       -0.276317       0.139867       0.136450                       0.012364

       -0.316687       0.365525       0.875272
        0.017735       0.924887      -0.379828
        0.948364       0.104764       0.299382
  

 ------------------------------------------------------------
   Atom      X         Y         Z
 ------------------------------------------------------------
   29 H   -3.20983   2.33636   2.60403
 ------------------------------------------------------------

 Electric field gradient in molecular frame (a.u.)
         XX             YY             ZZ             XY             XZ             YZ
 ------------------------------------------------------------------------------------------
        0.085640       0.129790      -0.215429       0.012937       0.132943      -0.027591

 Principal components (a.u.) and orientation 
 of principal axis w.r.t. absolute frame                      Asymmetry parameter eta
 --------------------------------------------------------------------------------------
       -0.268050       0.137040       0.131009                       0.022500

       -0.353259       0.857016      -0.375142
        0.076153       0.426007       0.901509
        0.932421       0.289898      -0.215755
  

 ------------------------------------------------------------
   Atom      X         Y         Z
 ------------------------------------------------------------
   30 H   -2.78271   6.24746   0.67689
 ------------------------------------------------------------

 Electric field gradient in molecular frame (a.u.)
         XX             YY             ZZ             XY             XZ             YZ
 ------------------------------------------------------------------------------------------
       -0.027684      -0.061599       0.089283       0.180038       0.094984      -0.103978

 Principal components (a.u.) and orientation 
 of principal axis w.r.t. absolute frame                      Asymmetry parameter eta
 --------------------------------------------------------------------------------------
       -0.279288       0.143102       0.136185                       0.024765

       -0.628958       0.265192       0.730811
        0.690661      -0.240979       0.681848
        0.356930       0.933597      -0.031592
  

 ------------------------------------------------------------
   Atom      X         Y         Z
 ------------------------------------------------------------
   31 H   -1.52796   5.02233  -2.12466
 ------------------------------------------------------------

 Electric field gradient in molecular frame (a.u.)
         XX             YY             ZZ             XY             XZ             YZ
 ------------------------------------------------------------------------------------------
        0.138857       0.132384      -0.271240      -0.004876      -0.011960       0.041915

 Principal components (a.u.) and orientation 
 of principal axis w.r.t. absolute frame                      Asymmetry parameter eta
 --------------------------------------------------------------------------------------
       -0.275860       0.144126       0.131734                       0.044921

        0.027481       0.774344       0.632168
       -0.101771      -0.626954       0.772380
        0.994428      -0.085562       0.061576
  

 ------------------------------------------------------------
   Atom      X         Y         Z
 ------------------------------------------------------------
   32 H    1.19442   5.74575   2.90595
 ------------------------------------------------------------

 Electric field gradient in molecular frame (a.u.)
         XX             YY             ZZ             XY             XZ             YZ
 ------------------------------------------------------------------------------------------
        0.136092       0.136002      -0.272094       0.002333      -0.002625      -0.055724

 Principal components (a.u.) and orientation 
 of principal axis w.r.t. absolute frame                      Asymmetry parameter eta
 --------------------------------------------------------------------------------------
       -0.279579       0.144335       0.135244                       0.032515

        0.005514       0.307725       0.951459
        0.132866       0.942812      -0.305699
        0.991119      -0.128102       0.035687
  

 ------------------------------------------------------------
   Atom      X         Y         Z
 ------------------------------------------------------------
   33 H    1.64509   7.31922   0.01360
 ------------------------------------------------------------

 Electric field gradient in molecular frame (a.u.)
         XX             YY             ZZ             XY             XZ             YZ
 ------------------------------------------------------------------------------------------
        0.112746      -0.187427       0.074680      -0.080734       0.040039       0.151012

 Principal components (a.u.) and orientation 
 of principal axis w.r.t. absolute frame                      Asymmetry parameter eta
 --------------------------------------------------------------------------------------
       -0.277132       0.144327       0.132805                       0.041576

        0.225104       0.248875       0.942014
        0.885790       0.350437      -0.304252
       -0.405837       0.902915      -0.141567
  

 ------------------------------------------------------------
   Atom      X         Y         Z
 ------------------------------------------------------------
   34 H    7.19571   3.43225  -0.89152
 ------------------------------------------------------------

 Electric field gradient in molecular frame (a.u.)
         XX             YY             ZZ             XY             XZ             YZ
 ------------------------------------------------------------------------------------------
       -0.066263      -0.051412       0.117675       0.196179       0.076804      -0.071643

 Principal components (a.u.) and orientation 
 of principal axis w.r.t. absolute frame                      Asymmetry parameter eta
 --------------------------------------------------------------------------------------
       -0.282704       0.145542       0.137162                       0.029644

        0.697480       0.314886       0.643714
       -0.670185      -0.031413       0.741529
       -0.253718       0.948610      -0.189122
  

 ------------------------------------------------------------
   Atom      X         Y         Z
 ------------------------------------------------------------
   35 H    5.64453   6.19852  -1.90764
 ------------------------------------------------------------

 Electric field gradient in molecular frame (a.u.)
         XX             YY             ZZ             XY             XZ             YZ
 ------------------------------------------------------------------------------------------
        0.136506      -0.044964      -0.091542       0.016305      -0.020142       0.215617

 Principal components (a.u.) and orientation 
 of principal axis w.r.t. absolute frame                      Asymmetry parameter eta
 --------------------------------------------------------------------------------------
       -0.286707       0.148781       0.137926                       0.037863

        0.061038      -0.122434       0.990598
       -0.666678       0.733609       0.131751
        0.742843       0.668451       0.036846
  

 ------------------------------------------------------------
   Atom      X         Y         Z
 ------------------------------------------------------------
   36 H    6.41817   5.77414   1.34989
 ------------------------------------------------------------

 Electric field gradient in molecular frame (a.u.)
         XX             YY             ZZ             XY             XZ             YZ
 ------------------------------------------------------------------------------------------
        0.097650       0.053899      -0.151549      -0.065755      -0.109892      -0.165999

 Principal components (a.u.) and orientation 
 of principal axis w.r.t. absolute frame                      Asymmetry parameter eta
 --------------------------------------------------------------------------------------
       -0.286673       0.148175       0.138498                       0.033755

        0.316017      -0.408205       0.856448
        0.464292       0.853768       0.235611
        0.827385      -0.323185      -0.459331
  

 ------------------------------------------------------------
   Atom      X         Y         Z
 ------------------------------------------------------------
   37 H    1.48242  -8.37815   2.29422
 ------------------------------------------------------------

 Electric field gradient in molecular frame (a.u.)
         XX             YY             ZZ             XY             XZ             YZ
 ------------------------------------------------------------------------------------------
       -0.118658      -0.012970       0.131628       0.195594      -0.065187       0.049056

 Principal components (a.u.) and orientation 
 of principal axis w.r.t. absolute frame                      Asymmetry parameter eta
 --------------------------------------------------------------------------------------
       -0.284418       0.147666       0.136752                       0.038372

        0.779335      -0.189719       0.597196
       -0.596331       0.068111       0.799844
        0.192421       0.979473       0.060054
  

 ------------------------------------------------------------
   Atom      X         Y         Z
 ------------------------------------------------------------
   38 H   -1.37253  -7.20043   3.56829
 ------------------------------------------------------------

 Electric field gradient in molecular frame (a.u.)
         XX             YY             ZZ             XY             XZ             YZ
 ------------------------------------------------------------------------------------------
       -0.008952       0.140646      -0.131693      -0.006692       0.209897       0.007667

 Principal components (a.u.) and orientation 
 of principal axis w.r.t. absolute frame                      Asymmetry parameter eta
 --------------------------------------------------------------------------------------
       -0.289247       0.148438       0.140809                       0.026375

       -0.599601       0.797595       0.065732
       -0.023601      -0.099721       0.994736
        0.799951       0.594893       0.078616
  

 ------------------------------------------------------------
   Atom      X         Y         Z
 ------------------------------------------------------------
   39 H   -1.14660  -7.95651   0.29968
 ------------------------------------------------------------

 Electric field gradient in molecular frame (a.u.)
         XX             YY             ZZ             XY             XZ             YZ
 ------------------------------------------------------------------------------------------
        0.041609       0.074316      -0.115924      -0.085103      -0.167620      -0.127318

 Principal components (a.u.) and orientation 
 of principal axis w.r.t. absolute frame                      Asymmetry parameter eta
 --------------------------------------------------------------------------------------
       -0.287203       0.149146       0.138057                       0.038612

        0.496323       0.865598       0.066361
        0.389987      -0.290601       0.873763
        0.775611      -0.407789      -0.481804
  

 ------------------------------------------------------------
   Atom      X         Y         Z
 ------------------------------------------------------------
   40 H   -7.59080   3.47929   1.04879
 ------------------------------------------------------------

 Electric field gradient in molecular frame (a.u.)
         XX             YY             ZZ             XY             XZ             YZ
 ------------------------------------------------------------------------------------------
        0.101485       0.140011      -0.241495       0.017615       0.127372      -0.043363

 Principal components (a.u.) and orientation 
 of principal axis w.r.t. absolute frame                      Asymmetry parameter eta
 --------------------------------------------------------------------------------------
       -0.288710       0.147532       0.141178                       0.022009

       -0.312906       0.614196       0.724467
        0.108296       0.780868      -0.615238
        0.943590       0.114055       0.310854
  

 ------------------------------------------------------------
   Atom      X         Y         Z
 ------------------------------------------------------------
   41 H   -6.40438   5.11325  -1.62665
 ------------------------------------------------------------

 Electric field gradient in molecular frame (a.u.)
         XX             YY             ZZ             XY             XZ             YZ
 ------------------------------------------------------------------------------------------
        0.113805      -0.207708       0.093903      -0.100695       0.040010       0.136927

 Principal components (a.u.) and orientation 
 of principal axis w.r.t. absolute frame                      Asymmetry parameter eta
 --------------------------------------------------------------------------------------
       -0.289691       0.147036       0.142654                       0.015127

        0.259337       0.228303       0.938415
        0.900694       0.293506      -0.320318
       -0.348560       0.928295      -0.129514
  

 ------------------------------------------------------------
   Atom      X         Y         Z
 ------------------------------------------------------------
   42 H   -8.53859   2.59423  -2.03810
 ------------------------------------------------------------

 Electric field gradient in molecular frame (a.u.)
         XX             YY             ZZ             XY             XZ             YZ
 ------------------------------------------------------------------------------------------
       -0.113144       0.097825       0.015319      -0.105061      -0.183325      -0.077923

 Principal components (a.u.) and orientation 
 of principal axis w.r.t. absolute frame                      Asymmetry parameter eta
 --------------------------------------------------------------------------------------
       -0.287544       0.146838       0.140706                       0.021323

        0.771215      -0.374792      -0.514547
        0.321362      -0.468520       0.822931
        0.549503       0.800013       0.240886
  

 Task  times  cpu:      456.2s     wall:      456.8s


                                NWChem Input Module
                                -------------------


 Summary of allocated global arrays
-----------------------------------
  No active global arrays


                         GA Statistics for process    0
                         ------------------------------

       create   destroy   get      put      acc     scatter   gather  read&inc
calls:  210      210     4.93e+05 7370     3.71e+05    0        0     5650     
number of processes/call 1.00e+00 1.15e+00 1.00e+00 0.00e+00 0.00e+00
bytes total:             5.16e+08 6.03e+07 3.12e+08 0.00e+00 0.00e+00 4.52e+04
bytes remote:            1.14e+08 2.04e+07 5.37e+07 0.00e+00 0.00e+00 0.00e+00
Max memory consumed for GA by this process: 10446976 bytes

MA_summarize_allocated_blocks: starting scan ...
MA_summarize_allocated_blocks: scan completed: 0 heap blocks, 0 stack blocks
MA usage statistics:

	allocation statistics:
					      heap	     stack
					      ----	     -----
	current number of blocks	         0	         0
	maximum number of blocks	        22	        51
	current total bytes		         0	         0
	maximum total bytes		   9712496	  22540232
	maximum total K-bytes		      9713	     22541
	maximum total M-bytes		        10	        23


                                     CITATION
                                     --------
                Please cite the following reference when publishing
                           results obtained with NWChem:

                 M. Valiev, E.J. Bylaska, N. Govind, K. Kowalski,
              T.P. Straatsma, H.J.J. van Dam, D. Wang, J. Nieplocha,
                        E. Apra, T.L. Windus, W.A. de Jong
                 "NWChem: a comprehensive and scalable open-source
                  solution for large scale molecular simulations"
                      Comput. Phys. Commun. 181, 1477 (2010)
                           doi:10.1016/j.cpc.2010.04.018

                                      AUTHORS
                                      -------
          E. Apra, E. J. Bylaska, W. A. de Jong, N. Govind, K. Kowalski,
       T. P. Straatsma, M. Valiev, H. J. J. van Dam, D. Wang, T. L. Windus,
        J. Hammond, J. Autschbach, K. Bhaskaran-Nair, J. Brabec, K. Lopata,
       S. A. Fischer, S. Krishnamoorthy, W. Ma, M. Klemm, O. Villa, Y. Chen,
    V. Anisimov, F. Aquino, S. Hirata, M. T. Hackler, T. Risthaus, M. Malagoli,
       A. Marenich, A. Otero-de-la-Roza, J. Mullin, P. Nichols, R. Peverati,
     J. Pittner, Y. Zhao, P.-D. Fan, A. Fonari, M. Williamson, R. J. Harrison,
       J. R. Rehr, M. Dupuis, D. Silverstein, D. M. A. Smith, J. Nieplocha,
        V. Tipparaju, M. Krishnan, B. E. Van Kuiken, A. Vazquez-Mayagoitia,
        L. Jensen, M. Swart, Q. Wu, T. Van Voorhis, A. A. Auer, M. Nooijen,
      L. D. Crosby, E. Brown, G. Cisneros, G. I. Fann, H. Fruchtl, J. Garza,
        K. Hirao, R. A. Kendall, J. A. Nichols, K. Tsemekhman, K. Wolinski,
     J. Anchell, D. E. Bernholdt, P. Borowski, T. Clark, D. Clerc, H. Dachsel,
   M. J. O. Deegan, K. Dyall, D. Elwood, E. Glendening, M. Gutowski, A. C. Hess,
         J. Jaffe, B. G. Johnson, J. Ju, R. Kobayashi, R. Kutteh, Z. Lin,
   R. Littlefield, X. Long, B. Meng, T. Nakajima, S. Niu, L. Pollack, M. Rosing,
   K. Glaesemann, G. Sandrone, M. Stave, H. Taylor, G. Thomas, J. H. van Lenthe,
                               A. T. Wong, Z. Zhang.

 Total times  cpu:      456.5s     wall:      457.2s
