# Supplementary material for: Reference-free NOE NMR analysis
Source: Chem Sci. 2020 Aug 31;11(36):9930–6. doi: 10.1039/d0sc02970j (PMC8162118; doi:10.1039/d0sc02970j)
Supplement: SC-011-D0SC02970J-s003 [file SC-011-D0SC02970J-s003.piz]

Archive with 8 entries (5 files):
- conicasterol_structures/
- conicasterol_structures/coni_b.xyz
- __MACOSX/
- __MACOSX/conicasterol_structures/
- __MACOSX/conicasterol_structures/._coni_b.xyz
- conicasterol_structures/coni_a.xyz
- __MACOSX/conicasterol_structures/._coni_a.xyz
- __MACOSX/._conicasterol_structures
