# Supplementary material for: Reference-free NOE NMR analysis
Source: Chem Sci. 2020 Aug 31;11(36):9930–6. doi: 10.1039/d0sc02970j (PMC8162118; doi:10.1039/d0sc02970j)
Supplement: SC-011-D0SC02970J-s003 [file SC-011-D0SC02970J-s003.piz › conicasterol_structures/coni_b.xyz]

79
Conicasterol F, isomer b, Table S4, MPW1PW91/6-31g(d)
C	-5.948	-1.587	0.583
C	-6.559	-0.222	0.876
C	-5.813	0.833	0.092
C	-4.339	0.881	0.422
C	-3.671	-0.497	0.109
C	-4.448	-1.59	0.869
C	-3.576	2.034	-0.218
C	-2.167	2.117	0.352
C	-1.404	0.807	0.314
C	-2.199	-0.474	0.571
C	-0.094	0.654	-0.35
C	0.504	-0.703	-0.715
C	0.086	-1.723	0.36
C	-1.41	-1.714	0.625
C	-6.419	1.594	-0.819
C	-3.699	-0.778	-1.401
C	0.021	-1.145	-2.101
O	-7.938	-0.294	0.595
O	-1.891	-1.091	1.819
O	-0.179	0.872	1.064
C	0.686	1.751	-1.078
C	2.042	1.071	-1.379
C	2.02	-0.328	-0.722
O	0.794	2.919	-0.3
C	3.02	-1.295	-1.379
C	4.451	-0.718	-1.386
C	5.077	-0.472	-0.012
C	6.551	-0.041	-0.064
C	3.009	-2.703	-0.776
C	7.224	-0.166	1.323
C	8.746	-0.045	1.238
C	6.673	0.804	2.369
C	6.712	1.346	-0.692
H	-6.161	-1.838	-0.462
H	-6.448	-2.341	1.2
H	-6.403	-0.012	1.95
H	-4.259	1.007	1.515
H	-4.043	-2.577	0.623
H	-4.279	-1.451	1.942
H	-4.095	2.977	-0.018
H	-3.552	1.922	-1.308
H	-2.24	2.39	1.413
H	-1.581	2.9	-0.132
H	0.601	-1.503	1.299
H	0.379	-2.73	0.055
H	-1.931	-2.644	0.4
H	-5.89	2.347	-1.394
H	-7.474	1.467	-1.034
H	-4.702	-0.641	-1.812
H	-3.387	-1.808	-1.601
H	-3.028	-0.117	-1.955
H	0.492	-2.089	-2.393
H	0.256	-0.409	-2.876
H	-1.06	-1.3	-2.11
H	-8.329	0.552	0.848
H	0.181	2.035	-2.006
H	2.848	1.702	-0.999
H	2.192	0.978	-2.461
H	2.299	-0.213	0.334
H	0.678	2.623	0.619
H	2.734	-1.39	-2.437
H	4.456	0.211	-1.966
H	5.089	-1.42	-1.941
H	5.006	-1.39	0.585
H	4.497	0.289	0.526
H	7.072	-0.759	-0.716
H	3.857	-3.287	-1.151
H	3.078	-2.684	0.316
H	2.102	-3.254	-1.037
H	7.003	-1.185	1.673
H	9.162	-0.73	0.491
H	9.059	0.97	0.971
H	9.209	-0.282	2.202
H	6.886	1.845	2.102
H	5.591	0.705	2.495
H	7.134	0.618	3.344
H	7.759	1.661	-0.721
H	6.346	1.358	-1.722
H	6.15	2.104	-0.136
