# Supplementary material for: Reference-free NOE NMR analysis
Source: Chem Sci. 2020 Aug 31;11(36):9930–6. doi: 10.1039/d0sc02970j (PMC8162118; doi:10.1039/d0sc02970j)
Supplement: SC-011-D0SC02970J-s003 [file SC-011-D0SC02970J-s003.piz › conicasterol_structures/coni_a.xyz]

79
Conicasterol F, isomer a, Table S3, MPW1PW91/6-31g(d)
C	6.029	-1.651	-0.46
C	6.609	-0.316	-0.913
C	5.928	0.808	-0.164
C	4.437	0.833	-0.391
C	3.799	-0.51	0.112
C	4.507	-1.677	-0.602
C	3.72	2.072	0.148
C	2.238	2.075	-0.237
C	1.598	0.791	0.225
C	2.322	-0.427	-0.29
C	0.192	0.646	0.621
C	-0.566	-0.702	0.54
C	-0.023	-1.522	-0.646
C	1.491	-1.556	-0.74
C	6.601	1.639	0.631
C	3.926	-0.674	1.632
C	-0.359	-1.476	1.845
O	8.007	-0.374	-0.738
O	2.059	-0.638	-1.681
O	1.219	0.746	1.61
C	-0.799	1.792	0.554
C	-2.1	1.135	0.996
C	-2.056	-0.252	0.336
O	-0.858	2.216	-0.801
C	-3.167	-1.206	0.811
C	-4.563	-0.55	0.792
C	-5.081	-0.128	-0.584
C	-6.357	0.73	-0.563
C	-3.191	-2.523	0.031
C	-7.538	0.068	0.183
C	-8.004	-1.247	-0.444
C	-8.719	1.028	0.347
C	-6.704	1.162	-1.989
H	6.336	-1.815	0.578
H	6.476	-2.454	-1.055
H	6.368	-0.193	-1.985
H	4.28	0.823	-1.482
H	4.134	-2.629	-0.206
H	4.238	-1.647	-1.664
H	4.206	2.969	-0.248
H	3.81	2.121	1.239
H	2.125	2.14	-1.324
H	1.721	2.933	0.197
H	-0.386	-1.092	-1.585
H	-0.401	-2.547	-0.597
H	1.954	-2.541	-0.776
H	6.116	2.442	1.175
H	7.669	1.522	0.782
H	3.52	-1.644	1.938
H	3.381	0.092	2.184
H	4.973	-0.632	1.94
H	-0.713	-0.913	2.714
H	0.703	-1.673	2.008
H	-0.885	-2.434	1.82
H	8.373	0.456	-1.071
H	-0.484	2.613	1.211
H	-2.975	1.727	0.708
H	-2.115	1.042	2.089
H	-2.183	-0.09	-0.742
H	-1.574	2.861	-0.871
H	-2.97	-1.446	1.864
H	-4.566	0.32	1.461
H	-5.262	-1.268	1.24
H	-5.251	-1.014	-1.207
H	-4.307	0.451	-1.103
H	-6.117	1.643	0.006
H	-4.059	-3.126	0.319
H	-3.251	-2.351	-1.049
H	-2.302	-3.129	0.217
H	-7.179	-0.161	1.195
H	-8.803	-1.694	0.156
H	-8.402	-1.094	-1.452
H	-7.195	-1.981	-0.511
H	-9.474	0.601	1.016
H	-8.4	1.985	0.773
H	-9.212	1.234	-0.608
H	-7.563	1.838	-2.02
H	-5.859	1.688	-2.446
H	-6.931	0.301	-2.626
