# Supplementary material for: Reference-free NOE NMR analysis
Source: Chem Sci. 2020 Aug 31;11(36):9930–6. doi: 10.1039/d0sc02970j (PMC8162118; doi:10.1039/d0sc02970j)
Supplement: SC-011-D0SC02970J-s004 [file SC-011-D0SC02970J-s004.piz]

Archive with 11 entries (10 files):
- NOE_fit_strychnine.m
- __MACOSX/
- __MACOSX/._NOE_fit_strychnine.m
- NOE_fit_conicasterol.m
- __MACOSX/._NOE_fit_conicasterol.m
- NOE_fit_taxol.m
- __MACOSX/._NOE_fit_taxol.m
- NOE_fit_artemisinin.m
- __MACOSX/._NOE_fit_artemisinin.m
- LICENSE.TXT
- __MACOSX/._LICENSE.TXT
