# Supplementary material for: Reference-free NOE NMR analysis
Source: Chem Sci. 2020 Aug 31;11(36):9930–6. doi: 10.1039/d0sc02970j (PMC8162118; doi:10.1039/d0sc02970j)
Supplement: SC-011-D0SC02970J-s004 [file SC-011-D0SC02970J-s004.piz › NOE_fit_strychnine.m]

clear;
writefiles = false; % set to true to write table files for latex and figures for SI

%% read files

filename =  { 
    "structures/strychnine_SRRRRS.xyz"
    "structures/strychnine_SRRRSR.xyz"
    "structures/strychnine_SRRSRS.xyz"
    "structures/strychnine_SRRSSR.xyz"
    "structures/strychnine_SRSRRS.xyz"
    "structures/strychnine_SRSRSR.xyz"
    "structures/strychnine_SRSSRS.xyz"
    "structures/strychnine_SRSSSR.xyz"
    "structures/strychnine_SSRRSR.xyz"
    "structures/strychnine_SSRSSR.xyz"
    "structures/strychnine_SSSRRS.xyz"
    "structures/strychnine_SSSRSR.xyz"
    "structures/strychnine_SSSSSR.xyz" };

n_structure = length(filename);

%function is included as a local function at the end of this script
structure = read_xyz_for_noe(filename); 

atomcount = structure(1).atomcount;

% create data point labels for figure
a = num2cell(1:47);
A = repmat(a, [47,1]);
datapoint_label = cellfun(@(x, y) [num2str(x) ',' num2str(y)], A,A', 'UniformOutput', false);


%% get NOE data and permutations
% NOE data comes from the function noe_integral_list(atomcount)
% at the end of this file which is used instead of reading an external input file

%we implement permutations by creating a new index list
%and flipping numbers in that list
%later noe_data will be re-sorted from
%noe_data(1:n= original_index) to noe_data(permutation_index)
permutation_pairs = [34,35; 36,37; 39,40; 41,42; 44,45; 46,47];
n_permutation = 2^(size(permutation_pairs, 1));
permutation_mask_length = size(permutation_pairs, 1);
noe_data(1:n_permutation) = struct();

%remove geminal NOE intensities for data subset
% -- here geminal intensities and permutation pairs are equivalent
ch2_pairs = permutation_pairs;
for i_permutation = 1:n_permutation %to cover all combinations
    %convert loop index to binary -- this indicates which proton pairs to change
    permutation_mask = de2bi(i_permutation-1, permutation_mask_length);
    permutation_matrix = eye(atomcount);
    permutation_index = 1:atomcount;
    
    for i_perm_mask = 1:permutation_mask_length
        %go through the mask and switch proton indexes if required
        if permutation_mask(i_perm_mask)
            
            permutation_index(permutation_pairs(i_perm_mask,:)) ...
                = permutation_index(flip(permutation_pairs(i_perm_mask,:)));
        end
    end
    
    %get noe data and permute
    noe_matrix_temp = noe_integral_list(atomcount); %i.e. read a file
    noe_matrix_temp = noe_matrix_temp(permutation_index,permutation_index);
    
    noe_data(i_permutation).atomindex = permutation_index;
    noe_data(i_permutation).matrix = noe_matrix_temp;
    
    %create data without intra-CH2 intensities
    % i.e. remove geminal intensities
    for i_ch2_pairs = 1: size(ch2_pairs, 1)
        noe_matrix_temp(ch2_pairs(i_ch2_pairs, 2), ch2_pairs(i_ch2_pairs, 1)) = NaN;
        noe_matrix_temp(ch2_pairs(i_ch2_pairs, 1), ch2_pairs(i_ch2_pairs, 2)) = NaN;
    end
    noe_data(i_permutation).matrix_without_geminal = noe_matrix_temp;
    
end


%variable for full data results:
results(1:n_structure, 1:n_permutation) = struct;

%variable for results of data without intra-CH2 integrals:
results_without_geminal(1:n_structure, 1:n_permutation) = struct;

%% NOE constant fit
gof = struct( 'sse',[], ...
    'rsquare', [], 'dfe', [], 'adjrsquare', [], 'rmse', [] );
% Set up fittype and options.
ft = fittype( 'a*x^-6', 'independent', 'x', 'dependent', 'y' );
opts = fitoptions( 'Method', 'NonlinearLeastSquares' );
opts.Display = 'Off';
opts.StartPoint = 4;

%loop over all structures using the full data
for i_structure = 1:n_structure
    for i_permutation = 1:n_permutation
        
        warning('off','curvefit:prepareFittingData:removingNaNAndInf')
        [xData, yData] = prepareCurveData( structure(i_structure).distance, noe_data(i_permutation).matrix );
        warning('on','curvefit:prepareFittingData:removingNaNAndInf')
        
        % Fit model to data.
        [fitresult, gof] = fit( xData, yData, ft, opts );
        
        %parameters/curves:
        results(i_structure, i_permutation).xData = xData;
        results(i_structure, i_permutation).yData = yData;
        results(i_structure, i_permutation).a = fitresult.a;
        results(i_structure, i_permutation).fit_curvex = linspace(1.5, 6, 150 ); %this is distance
        results(i_structure, i_permutation).fit_curvey ...
            = fitresult.a * results(i_structure, i_permutation).fit_curvex.^-6; %this is intensity
        
        %quality/score:
        results(i_structure, i_permutation).gof = gof;
        results(i_structure, i_permutation).fitresult = fitresult;
        results(i_structure, i_permutation).rmse = gof.rmse;
        results(i_structure, i_permutation).rsquare = gof.rsquare;
        
        %initialize this field for later
        results(i_structure, i_permutation).best_permutation = 0;
        
        %evaluate reduced dataset (i.e. without geminal intra-CH2 NOE
        %intensities)
        warning('off','curvefit:prepareFittingData:removingNaNAndInf')
        [xData, yData] = prepareCurveData( structure(i_structure).distance, noe_data(i_permutation).matrix_without_geminal );
        warning('on','curvefit:prepareFittingData:removingNaNAndInf')
        
        sse = sum( ( fitresult.a* xData.^(-6) - yData ) .^2 );
        sst = sum( ( yData - mean(yData) ) .^2);
        %sst = (length(yData)-1) * var(yData) ;
        results(i_structure, i_permutation).rmse_without_geminal = sqrt( sse/(length(yData)-1) );
        results(i_structure, i_permutation).rsquare_without_geminal = 1 - sse / sst;
    end
    
    %identify best permutation for selection
    [~, best_permutation] ...
        = min([results(i_structure, :).rmse]);
    [results(i_structure, :).best_permutation] = deal(best_permutation);
    
    %copy results
    results_perm(i_structure) = results(i_structure, best_permutation);
    
end

%loop over all structures using the reduced data
%two separate loops for +1 to sanity
for i_structure = 1:n_structure
    for i_permutation = 1:n_permutation
        
        warning('off','curvefit:prepareFittingData:removingNaNAndInf')
        [xData, yData] = prepareCurveData( structure(i_structure).distance, noe_data(i_permutation).matrix_without_geminal );
        warning('on','curvefit:prepareFittingData:removingNaNAndInf')
        
        % Fit model to data.
        [fitresult, gof] = fit( xData, yData, ft, opts );
        
        %parameters/curves:
        results_without_geminal(i_structure, i_permutation).xData = xData;
        results_without_geminal(i_structure, i_permutation).yData = yData;
        results_without_geminal(i_structure, i_permutation).a = fitresult.a;
        results_without_geminal(i_structure, i_permutation).fit_curvex = linspace(1.5, 6, 150 ); %this is distance
        results_without_geminal(i_structure, i_permutation).fit_curvey ...
            = fitresult.a * results(i_structure, i_permutation).fit_curvex.^-6; %this is intensity
        
        %quality/score:
        results_without_geminal(i_structure, i_permutation).gof = gof;
        results_without_geminal(i_structure, i_permutation).fitresult = fitresult;
        results_without_geminal(i_structure, i_permutation).rmse = gof.rmse;
        results_without_geminal(i_structure, i_permutation).rsquare = gof.rsquare;
        
        %initialize this field for later
        results_without_geminal(i_structure, i_permutation).best_permutation = 0;
        
        %evaluate reduced dataset (i.e. without geminal intra-CH2 NOE
        %intensities)
        warning('off','curvefit:prepareFittingData:removingNaNAndInf')
        [xData, yData] = prepareCurveData( structure(i_structure).distance, noe_data(i_permutation).matrix_without_geminal );
        warning('on','curvefit:prepareFittingData:removingNaNAndInf')
        
        sse = sum( ( fitresult.a* xData.^(-6) - yData ) .^2 );
        sst = sum( ( yData - mean(yData) ) .^2);
        %sst = (length(yData)-1) * var(yData) ;
        results_without_geminal(i_structure, i_permutation).rmse_without_geminal = sqrt( sse/(length(yData)-1) );
        results_without_geminal(i_structure, i_permutation).rsquare_without_geminal = 1 - sse / sst;
    end
    
    %identify best permutation for selection
    [~, best_permutation] ...
        = min([results_without_geminal(i_structure, :).rmse]);
    [results_without_geminal(i_structure, :).best_permutation] = deal(best_permutation);
    
    %copy results
    results_perm_without_geminal(i_structure) = results_without_geminal(i_structure, best_permutation);
    
end

correct_structure = 4; %this counts as prior knowledge I suppose...
correct_assignment = results_perm(correct_structure).best_permutation;


%% plot fit curves
% correct structure with datapoint labels
i_structure = correct_structure;
i_permutation = correct_assignment;
figure
% Plot fit with data.
h = plot(...
    results(i_structure, correct_assignment).fit_curvex ,results(i_structure, correct_assignment).fit_curvey,...
    results(i_structure, correct_assignment).xData, results(i_structure, correct_assignment).yData,'.' );

%  h = plot( xData{i_file}, yData{i_file} );
%  legend( h, 'linearX', 'tanhX', ['structure ' num2str(i_file)], 'Location', 'NorthEast', 'Interpreter', 'none' );
% Label axes
axis('tight')
xlabel( 'distance_trial', 'Interpreter', 'none' );
ylabel( 'noe_exp', 'Interpreter', 'none' );
grid on
text( ...
    reshape(structure(i_structure).distance, [1,numel(datapoint_label)]) , ...
    reshape( noe_data(i_permutation).matrix, [1,numel(datapoint_label)]), ...
    reshape(datapoint_label, [1,numel(datapoint_label)]) ...
    );

%correct assignment all fits
figure
for i_structure = 1:n_structure
    % Plot fit with data.
    subplot(floor(sqrt(n_structure)),round(sqrt(n_structure)*1.4), i_structure)
    %figure( 'Name', ['structure ' num2str(i_file)] );
    h = plot(...
        results(i_structure, correct_assignment).fit_curvex ,results(i_structure, correct_assignment).fit_curvey,...
        results(i_structure, correct_assignment).xData, results(i_structure, correct_assignment).yData,'.' );
    
    axis('tight')
    xlabel( 'distance_trial', 'Interpreter', 'none' );
    ylabel( 'noe_exp', 'Interpreter', 'none' );
    grid on
end
sgtitle('correct assignment')

%individually optimized assignment
figure
for i_structure = 1:n_structure
    % Plot fit with data.
    subplot(floor(sqrt(n_structure)),round(sqrt(n_structure)*1.4), i_structure)
    %figure( 'Name', ['structure ' num2str(i_file)] );
    h = plot(results_perm(i_structure).fit_curvex ,results_perm(i_structure).fit_curvey, results_perm(i_structure).xData, results_perm(i_structure).yData,'.' );
    %  h = plot( xData{i_file}, yData{i_file} );
    %  legend( h, 'linearX', 'tanhX', ['structure ' num2str(i_file)], 'Location', 'NorthEast', 'Interpreter', 'none' );
    % Label axes
    axis('tight')
    xlabel( 'distance_trial', 'Interpreter', 'none' );
    ylabel( 'noe_exp', 'Interpreter', 'none' );
    grid on
end
sgtitle('individually optimized assignment')


%% plot histograms
figure
subplot(2,2,1)
bar([results(:,correct_assignment).rmse])
hold on
bar([results_perm.rmse])
hold off
title('rmse, full NOE set')

subplot(2,2,2)
bar([results_perm.rsquare])
hold on
bar([results(:,correct_assignment).rsquare])
hold off
title('rsquare, full NOE set')

subplot(2,2,3)
bar([results(:,correct_assignment).rmse_without_geminal])
hold on
bar([results_perm.rmse_without_geminal])
hold off
title('rmse, without intra-CH2 intensities')

subplot(2,2,4)
bar([results(:,correct_assignment).rsquare_without_geminal])
hold on
bar([results_perm.rsquare_without_geminal])
hold off
title('rsquare, without intra-CH2 intensities')
legend('correct assignment', 'individually optimized CH2 assignment')

if writefiles
    
    %% WRITE HISTOGRAM DATA
    %histogram = table('VariableNames',["label","rmse_correctAssignment_fullData","rmse_permAssignment_fullData","rsquare_correctAssignment_redData","rsquare_permAssignment_redData","rmse_correctAssignment_redData","rmse_permAssignment_redData","rsquare_correctAssignment_redData_refFit","rsquare_permAssignment_redData_refFit","rmse_correctAssignment_redData_refFit","rmse_permAssignment_redData_refFit"])
    %the old names are stupid! took me minutes to understand them with
    %prior knowledge/ dim memories of what they are supposed to do
    
    histogram = table([structure.label]', ...
        1000*[results(:,correct_assignment).rmse]', ...
        1000*[results_perm.rmse]', ...
        [results(:,correct_assignment).rsquare_without_geminal]', ...
        [results_perm.rsquare_without_geminal]', ...
        1000*[results(:,correct_assignment).rmse_without_geminal]', ...
        1000*[results_perm.rmse_without_geminal]', ...
        ...
        [results_without_geminal(:,correct_assignment).rsquare]', ...
        [results_perm_without_geminal.rsquare]', ...
        1000*[results_without_geminal(:,correct_assignment).rmse]', ...
        1000*[results_perm_without_geminal.rmse]', ...
        'VariableNames',["label","rmse_correctAssignment","rmse_permAssignment","rsquareRED_correctAssignment","rsquareRED_permAssignment_redData","rmseRED_correctAssignment","rmseRED_permAssignment","rsquare_correctAssignment_completelywithoutGeminal","rsquare_permAssignment_completelywithoutGeminal","rmse_correctAssignment_completelywithoutGeminal","rmse_permAssignment_completelywithoutGeminal"]);
    writetable(histogram);
    
    %% WRITE EXAMPLE FIT DATA
    % results(4_64).fit_curvex,results(4_64).fit_curvey,
    % results(4_64).xData,results(4_64).yData, % <- too short
    % results(5_64).fit_curvex,results(5_64).fit_curvey,
    % results(5_64).xData,results(5_64).yData, % <- too short
    % results(8_64).fit_curvex,results(8_64).fit_curvey,
    % results(8_64).xData,results(8_64).yData % <- too short
    padLength = length(results(4,64).fit_curvex) - length(results(4,64).xData);
    padVector = repmat(NaN,padLength,1);
    
    example_fits = table( ...
        results(4,64).fit_curvex',results(4,64).fit_curvey', ...
        [results(4,64).xData; padVector],[results(4,64).yData; padVector], ...
        results(5,64).fit_curvex',results(5,64).fit_curvey', ...
        [results(5,64).xData; padVector],[results(5,64).yData; padVector], ...
        results(8,64).fit_curvex',results(8,64).fit_curvey', ...
        [results(8,64).xData; padVector],[results(8,64).yData; padVector], ...
        ...
        'VariableNames',["results(4_64).fit_curvex","results(4_64).fit_curvey","results(4_64).xData","results(4_64).yData","results(5_64).fit_curvex","results(5_64).fit_curvey","results(5_64).xData","results(5_64).yData","results(8_64).fit_curvex","results(8_64).fit_curvey","results(8_64).xData","results(8_64).yData"]);
    writetable(example_fits);
    
    %% WRITE PARAMETER FILES
    
    parameters_for_figures = fopen('parameters_for_figures.txt','w+');
    
    fprintf(parameters_for_figures, 'Correct structure, %i, %s:\n', correct_structure, structure(correct_structure).label);
    fprintf(parameters_for_figures, 'full data b = %8f\n', results(correct_structure,correct_assignment).a);
    fprintf(parameters_for_figures, 'data without geminal b = %8f\n\n', results_without_geminal(correct_structure,correct_assignment).a);
    
    for iCH2 = 1:length(ch2_pairs)
        
        temp = noe_data(correct_assignment).matrix(ch2_pairs(iCH2,1),ch2_pairs(iCH2,2));
        if ~isnan(temp)
            fprintf(parameters_for_figures,'ref x, y = %8f, %8f\n',structure(correct_structure).distance(ch2_pairs(iCH2,1),ch2_pairs(iCH2,2)), ...
                temp);
            fprintf(parameters_for_figures,'ref    b = %8f\n',temp*structure(correct_structure).distance(ch2_pairs(iCH2,1),ch2_pairs(iCH2,2))^6);
        end
        
        temp = noe_data(correct_assignment).matrix(ch2_pairs(iCH2,2),ch2_pairs(iCH2,1));
        if ~isnan(temp)
            fprintf(parameters_for_figures,'ref x, y = %8f, %8f\n',structure(correct_structure).distance(ch2_pairs(iCH2,1),ch2_pairs(iCH2,2)), ...
                temp);
            fprintf(parameters_for_figures,'       b = %8f\n',temp*structure(correct_structure).distance(ch2_pairs(iCH2,1),ch2_pairs(iCH2,2))^6);
        end
    end
    
    fprintf(parameters_for_figures, '\n', results_without_geminal(correct_structure,correct_assignment).a);
    
    for i_structure = [8, 5]
        fprintf(parameters_for_figures, 'Additional structure, %i, %s:\n', i_structure, structure(i_structure).label);
        fprintf(parameters_for_figures, 'full data b = %8f\n', results(i_structure,correct_assignment).a);
        fprintf(parameters_for_figures, 'data without geminal b = %8f\n\n', results_without_geminal(i_structure,correct_assignment).a);
    end
    
    fclose(parameters_for_figures);
    
    
    %% SI plots
    
    subplot_count = 3;
    for i_structure = 1:n_structure
        %subplot and figure magic:
        %open a new figure after three structures
        if mod(i_structure, subplot_count) == 1
            figure
            set(gcf, 'Units', 'inches', 'Position', [-0.35, -0.50, 7.40, 10.00], 'PaperUnits', 'Inches', 'PaperSize', [6.50, 9.125])
        end
        subplot(3,2, mod(i_structure-1, subplot_count)*2+1)
        
        %plot all things for correct assignment
        plot(results(i_structure, correct_assignment).xData, results(i_structure, correct_assignment).yData,...
            'o','MarkerEdgeColor','black','MarkerFaceColor','black','MarkerSize',2) ;
        hold on
        
        plot(results(i_structure, correct_assignment).fit_curvex ,results(i_structure, correct_assignment).fit_curvey,...
            '--','Color','black');
        
        plot(nan, nan,'LineStyle','none'); %this creates a white entry in the legend
        plot(nan, nan,'LineStyle','none'); %this creates a white entry in the legend
        
        plot(results_without_geminal(i_structure, correct_assignment).xData, results_without_geminal(i_structure, correct_assignment).yData, ...
            's','MarkerEdgeColor','black','MarkerSize',7) ;
        plot(results_without_geminal(i_structure, correct_assignment).fit_curvex ,results_without_geminal(i_structure, correct_assignment).fit_curvey, ...
            '-','Color','black');
        
        plot(nan, nan,'LineStyle','none');
        plot(nan, nan,'LineStyle','none');
        hold off
        
        %fix xmax and ymax of the plot
        axis('tight')
        temp = axis;
        temp(2)=5.5;
        temp(4)=.2;
        axis(temp);
        xlabel( 'trial structure distance', 'Interpreter', 'none' );
        ylabel( 'experimental NOE intensity', 'Interpreter', 'none' );
        grid on
        
        legend({sprintf('full data for %s',structure(i_structure).label), ...
            sprintf('b=%f', results(i_structure, correct_assignment).a), ...
            sprintf('RMSD=%f', results(i_structure, correct_assignment).rmse), ...
            sprintf('R_{red}^2=%f', results(i_structure, correct_assignment).rsquare_without_geminal), ...
            ...
            sprintf('red. data for %s',structure(i_structure).label), ...
            sprintf('b=%f', results_without_geminal(i_structure, correct_assignment).a), ...
            sprintf('RMSD=%f', results_without_geminal(i_structure, correct_assignment).rmse), ...
            sprintf('R^2=%f', results_without_geminal(i_structure, correct_assignment).rsquare_without_geminal), ...
            })  % good
        title(sprintf('%i: %s (correct assignment)',i_structure,structure(i_structure).label))
        
        %
        %plot all the things for the permutated assignment
        %
        
        subplot(3,2, mod(i_structure-1, subplot_count)*2+2)
        plot(results_perm(i_structure).xData, results_perm(i_structure).yData,...
            'o','MarkerEdgeColor','black','MarkerFaceColor','black','MarkerSize',2) ;
        hold on
        
        plot(results_perm(i_structure).fit_curvex ,results_perm(i_structure).fit_curvey,...
            '--','Color','black');
        
        plot(nan, nan,'LineStyle','none');
        plot(nan, nan,'LineStyle','none');
        
        plot(results_perm_without_geminal(i_structure).xData, results_perm_without_geminal(i_structure).yData, ...
            's','MarkerEdgeColor','black','MarkerSize',7) ;
        plot(results_perm_without_geminal(i_structure).fit_curvex ,results_perm_without_geminal(i_structure).fit_curvey, ...
            '-','Color','black');
        
        plot(nan, nan,'LineStyle','none');
        plot(nan, nan,'LineStyle','none');
        hold off
        
        axis('tight')
        temp = axis;
        temp(2)=5.5;
        temp(4)=.2;
        axis(temp);
        xlabel( 'trial structure distance', 'Interpreter', 'none' );
        ylabel( 'experimental NOE intensity', 'Interpreter', 'none' );
        grid on
        legend({sprintf('full data for %s',structure(i_structure).label), ...
            sprintf('b=%f', results_perm(i_structure).a), ...
            sprintf('RMSD=%f', results_perm(i_structure).rmse), ...
            sprintf('R_{red}^2=%f', results_perm(i_structure).rsquare_without_geminal), ...
            ...
            sprintf('red. data for %s',structure(i_structure).label), ...
            sprintf('b=%f', results_perm_without_geminal(i_structure).a), ...
            sprintf('RMSD=%f', results_perm_without_geminal(i_structure).rmse), ...
            sprintf('R^2=%f', results_perm_without_geminal(i_structure).rsquare), ...
            })  % good
        title("(best permutated assignment)")
        
        if mod(i_structure, subplot_count) == 0
            pause(0.1) ; drawnow; pause(0.1) ;
            print(gcf,sprintf('SI_fit_correct_%i.png',i_structure),'-dpng','-r300' );
        end
    end
    %print last one, might be printed twice.
    pause(0.1) ; drawnow; pause(0.1) ;
    print(gcf,sprintf('SI_fit_correct_%i.png',i_structure),'-dpng','-r300' );
    
    
end


function noe_exp = noe_integral_list(atomcount)
% this function just returns experimental NOE data
% instead of reading it from an external file

noe_exp = NaN(atomcount);

%CH2 groups:
noe_exp(	39	,	40	)=	13.52	;
noe_exp(	41	,	42	)=	16.27	;
noe_exp(	46	,	47	)=	14.00	;
noe_exp(	35	,	34	)=	11.63	;
%44 and 45 are a non-separated pair of CH2 protons

%rest:
noe_exp(	14	,	23	)=	0.49	;
noe_exp(	16	,	23	)=	2.60	;
noe_exp(	14	,	46	)=	2.71	;
noe_exp(	14	,	35	)=	0.98	;
noe_exp(	16	,	36	)=	2.40	;
noe_exp(	23	,	41	)=	2.98	;
noe_exp(	30	,	43	)=	3.98	;
noe_exp(	32	,	33	)=	2.39	;
noe_exp(	36	,	38	)=	0.75	;
noe_exp(	37	,	38	)=	3.13	;
noe_exp(	39	,	42	)=	3.03	;
noe_exp(	42	,	43	)=	2.07	;
noe_exp(	41	,	43	)=	2.01	;
noe_exp(	40	,	46	)=	1.63	;
%noe_exp(	14	,	44	)=	1.99	; %CH2 group not separated
noe_exp(	16	,	34	)=	3.42	;
%noe_exp(	30	,	45	)=	0.92	; %CH2 group not separated
noe_exp(	36	,	24	)=	2.93	;
noe_exp(	40	,	47	)=	0.48	;
%noe_exp(	43	,	45	)=	0.91	; %CH2 group not separated
%noe_exp(	46	,	44	)=	2.05	; %CH2 group not separated
%noe_exp(	47	,	45	)=	3.43	; %CH2 group not separated

%CH2 not isolated, excluded from list, still here for testing purposes
if false
    noe_exp(	14	,	44	)=	1.99	;
    noe_exp(	30	,	45	)=	0.92	;
    noe_exp(	43	,	45	)=	0.91	;
    noe_exp(	46	,	44	)=	2.05	;
    noe_exp(	47	,	45	)=	3.43	;
end

%all numbers are in percent of diagonal signal (PANIC)
%divide by 100 to get the right values.
noe_exp = noe_exp/100;

end

function structure = read_xyz_for_noe(filename)

n_structures = length(filename);
structure(1:n_structures) = struct();
for i_structure = 1:n_structures
    
    formatSpec = '%s%f%f%f%[^\n\r]';
    
    %% Open the text file.
    fileID = fopen(filename{i_structure},'r');
    
    temp = textscan(fileID, '%f', 1, 'ReturnOnError', false, 'EndOfLine', '\r\n');
    structure(i_structure).atomcount = temp{1};
    temp = textscan(fileID, '%s', 1, 'delimiter', '', 'ReturnOnError', false, 'EndOfLine', '\r\n');
    structure(i_structure).comment = string(temp);
    
    structure(i_structure).filename = filename{i_structure};
    
    temp = char(string(temp));
    temp = string(temp([regexp(temp, "[SR]")]));
    temp = replace(temp,'S','x');
    temp = replace(temp,'R','S');
    temp = replace(temp,'x','R');
    structure(i_structure).label = temp;
    
    %% Read columns of data according to the format.
    dataArray = textscan(fileID, formatSpec, 'TextType', 'string', 'EmptyValue', NaN, 'ReturnOnError', true, 'EndOfLine', '\r\n');
    
    %% Remove white space around all cell columns.
    dataArray{1} = strtrim(dataArray{1});
    
    %% Close the text file.
    fclose(fileID);
       
    %% Create output variable
    dataArray([2, 3, 4]) = cellfun(@(x) num2cell(x), dataArray([2, 3, 4]), 'UniformOutput', false);
    dataArray(1) = cellfun(@(x) mat2cell(x, ones(length(x), 1)), dataArray(1), 'UniformOutput', false);
    structure(i_structure).data = [dataArray{1:end-1}];
    structure(i_structure).coords = cell2mat(structure(i_structure).data(:,2:4));
    structure(i_structure).element = structure(i_structure).data(:,1);
    
    %% Clear temporary variables
    clearvars formatSpec fileID dataArray ans;
    
    %check file constistency...
    if structure(i_structure).atomcount ~= length(structure(i_structure).data) || structure(1).atomcount ~= structure(i_structure).atomcount
        disp('file size/atom count does not match');
    end
    
    for i_atom = 1:structure(i_structure).atomcount
        for j_atom = i_atom:-1:1
            structure(i_structure).distance(i_atom, j_atom) = ...
                sqrt( ...
                sum( ...
                (structure(i_structure).coords(j_atom,:) - structure(i_structure).coords(i_atom,:)).^2 ...
                ) ...
                );
            structure(i_structure).distance(j_atom, i_atom) = structure(i_structure).distance(i_atom, j_atom);
        end
    end
    
end

end
