# Supplementary material for: Reference-free NOE NMR analysis
Source: Chem Sci. 2020 Aug 31;11(36):9930–6. doi: 10.1039/d0sc02970j (PMC8162118; doi:10.1039/d0sc02970j)
Supplement: SC-011-D0SC02970J-s004 [file SC-011-D0SC02970J-s004.piz › NOE_fit_conicasterol.m]

% This program is released under 
% Creative Commons Attribution-ShareAlike 4.0 International (CC BY-SA 4.0)
% license as defined by https://creativecommons.org/licenses/by-sa/4.0/legalcode
% a copy of that definition in included in the archive file: LICENSE.TXT
% A human-readable summary can be found at 
% https://creativecommons.org/licenses/by-sa/4.0/
%
% You are free to:
%    Share — copy and redistribute the material in any medium or format
%    Adapt — remix, transform, and build upon the material for any purpose, 
%            even commercially.
%
% Under the following terms:
%    Attribution — You must give appropriate credit, provide a link to 
%            the license, and indicate if changes were made. You may do so
%            in any reasonable manner, but not in any way that suggests 
%            the licensor endorses you or your use.
%    ShareAlike — If you remix, transform, or build upon the material, you 
%            must distribute your contributions under the same license as 
%            the original.
%    No additional restrictions — You may not apply legal terms or 
%            technological measures that legally restrict others from 
%            doing anything the license permits.

% Too many projects' source code never gets released, 
% I know this one grew to be a chaotic mess
% but I hope that You, reader and scientist,
% will understand the imposter syndrome we all suffer,
% and that this script is useful in any way.
%
% If you have questions or comments, 
% contact me via the official channels or martin.koos@mailbox.org.

% All functions are included in this file, 
% the function noe_integral_list(atomcount) towards the end contains the
% experimental NOE data, turning that into an external file-reading
% function is still on the list of unfinished things.

clear;
writefiles = false; % set to true to write table files for latex and figures for SI

%% read files

filename =  [ "conicasterol/coni_a.xyz"
    "conicasterol/coni_b.xyz"
     ];

n_structure = length(filename);

%function is included as a local function at the end of this script
structure = read_xyz_for_noe(filename); 

atomcount = structure(1).atomcount;

% create data point labels for figure
a = num2cell(1:47);
A = repmat(a, [47,1]);
datapoint_label = cellfun(@(x, y) [num2str(x) ',' num2str(y)], A,A', 'UniformOutput', false);

%% average methyl groups
methyl_averaging = -3;
methyl_triplets = [49:51;52:54;67:69];
for i_structure = 1:n_structure
    for i_group = 1: size(methyl_triplets, 1)
        for i_colrow = 1:atomcount
            structure(i_structure).distance(methyl_triplets(i_group,:), i_colrow) = ...
                (mean(structure(i_structure).distance(methyl_triplets(i_group,:), i_colrow).^methyl_averaging) ).^(1/methyl_averaging);
            
            structure(i_structure).distance(i_colrow, methyl_triplets(i_group,:)) = ...
                (mean(structure(i_structure).distance(i_colrow, methyl_triplets(i_group,:)).^methyl_averaging) ).^(1/methyl_averaging);
        end
    end
end


%% get NOE data and permutations
% NOE data comes from the function noe_integral_list(atomcount)
% at the end of this file which is used instead of reading an external input file

%we implement permutations by creating a new index list
%and flipping numbers in that list
%later noe_data will be re-sorted from
%noe_data(1:n= original_index) to noe_data(permutation_index)
permutation_pairs = [42,43];
%all pairs: [34,35; 38,39; 40,41; 42,43; 44,45; 57,58; 62;63]
n_permutation = 2^(size(permutation_pairs, 1));
permutation_mask_length = size(permutation_pairs, 1);
noe_data(1:n_permutation) = struct();

%remove geminal NOE intensities for data subset
% -- here geminal intensities and permutation pairs are equivalent
%ch2_pairs = [[43,42]; [47,48]];
ch2_pairs = [[43,42]; [43,41]; [43,40]; [43,49]; [43,50]; [43,51]; ...
    [43,52]; [43,53]; [43,54]; [46,45];  [46,52]; [46,53]; [46,54]; ...
    [52,67]; [52,68]; [52,69]; [53,67]; [53,68]; [53,69]; [54,67]; ...
    [54,68]; [54,69]; [56,53]; [56,49]; [56,50]; [56,51]; [56,52]; ...
    [56,53]; [56,54]];

    for i_permutation = 1:n_permutation %to cover all combinations
        %convert loop index to binary -- this indicates which proton pairs to change
        permutation_mask = de2bi(i_permutation-1, permutation_mask_length);
        permutation_matrix = eye(atomcount);
        permutation_index = 1:atomcount;
        
        for i_perm_mask = 1:permutation_mask_length
            %go through the mask and switch proton indexes if required
            if permutation_mask(i_perm_mask)
                
                permutation_index(permutation_pairs(i_perm_mask,:)) ...
                    = permutation_index(flip(permutation_pairs(i_perm_mask,:)));
            end
        end
        
        %get noe data and permute
        noe_matrix_temp = noe_integral_list(atomcount); %i.e. read a file
        noe_matrix_temp = noe_matrix_temp(permutation_index,permutation_index);
        
        noe_data(i_permutation).atomindex = permutation_index;
        noe_data(i_permutation).matrix = noe_matrix_temp;
        
        %create data without intra-CH2 intensities
        % i.e. remove geminal intensities
        for i_ch2_pairs = 1: size(ch2_pairs, 1)
            noe_matrix_temp(ch2_pairs(i_ch2_pairs, 2), ch2_pairs(i_ch2_pairs, 1)) = NaN;
            noe_matrix_temp(ch2_pairs(i_ch2_pairs, 1), ch2_pairs(i_ch2_pairs, 2)) = NaN;
        end
        noe_data(i_permutation).matrix_without_geminal = noe_matrix_temp;
        
    end


%variable for full data results:
results(1:n_structure, 1:n_permutation) = struct;

%variable for results of data without intra-CH2 integrals:
results_without_geminal(1:n_structure, 1:n_permutation) = struct;

%% NOE constant fit
gof = struct( 'sse',[], ...
    'rsquare', [], 'dfe', [], 'adjrsquare', [], 'rmse', [] );
% Set up fittype and options.
ft = fittype( 'a*x^-6', 'independent', 'x', 'dependent', 'y' );
opts = fitoptions( 'Method', 'NonlinearLeastSquares' );
opts.Display = 'Off';
opts.StartPoint = 4;

%loop over all structures using the full data
for i_structure = 1:n_structure
    for i_permutation = 1:n_permutation
        
        warning('off','curvefit:prepareFittingData:removingNaNAndInf')
        [xData, yData] = prepareCurveData( structure(i_structure).distance, noe_data(i_permutation).matrix );
        warning('on','curvefit:prepareFittingData:removingNaNAndInf')
        
        % Fit model to data.
        [fitresult, gof] = fit( xData, yData, ft, opts );
        
        %parameters/curves:
        results(i_structure, i_permutation).xData = xData;
        results(i_structure, i_permutation).yData = yData;
        results(i_structure, i_permutation).a = fitresult.a;
        results(i_structure, i_permutation).fit_curvex = linspace(1.5, 6, 150 ); %this is distance
        results(i_structure, i_permutation).fit_curvey ...
            = fitresult.a * results(i_structure, i_permutation).fit_curvex.^-6; %this is intensity
        
        %quality/score:
        results(i_structure, i_permutation).gof = gof;
        results(i_structure, i_permutation).fitresult = fitresult;
        results(i_structure, i_permutation).rmse = gof.rmse;
        results(i_structure, i_permutation).rsquare = gof.rsquare;
        
        %results(i_structure, i_permutation).mae = mean( abs( fitresult.a* xData.^(-6) - yData )  );
        % % experimental r = (fitresult.a ./ yData).^(1/6)
        results(i_structure, i_permutation).mae = mean(abs( (xData - (fitresult.a ./ yData).^(1/6) ) ./ xData));
        
        
        %initialize this field for later
        results(i_structure, i_permutation).best_permutation = 0;
        
        %evaluate reduced dataset (i.e. without geminal intra-CH2 NOE
        %intensities)
        warning('off','curvefit:prepareFittingData:removingNaNAndInf')
        [xData, yData] = prepareCurveData( structure(i_structure).distance, noe_data(i_permutation).matrix_without_geminal );
        warning('on','curvefit:prepareFittingData:removingNaNAndInf')
        
        sse = sum( ( fitresult.a* xData.^(-6) - yData ) .^2 );
        sst = sum( ( yData - mean(yData) ) .^2);
        %sst = (length(yData)-1) * var(yData) ;
        results(i_structure, i_permutation).rmse_without_geminal = sqrt( sse/(length(yData)-1) );
        results(i_structure, i_permutation).rsquare_without_geminal = 1 - sse / sst;
    end
    
    %identify best permutation for selection
    [~, best_permutation] ...
        = min([results(i_structure, :).rmse]);
    [results(i_structure, :).best_permutation] = deal(best_permutation);
    
    %copy results
    results_perm(i_structure) = results(i_structure, best_permutation);
    
end


%loop over all structures using the reduced data
%two separate loops for +1 to sanity
for i_structure = 1:n_structure
    for i_permutation = 1:n_permutation
        
        warning('off','curvefit:prepareFittingData:removingNaNAndInf')
        [xData, yData] = prepareCurveData( structure(i_structure).distance, noe_data(i_permutation).matrix_without_geminal );
        warning('on','curvefit:prepareFittingData:removingNaNAndInf')
        
        % Fit model to data.
        [fitresult, gof] = fit( xData, yData, ft, opts );
        
        %parameters/curves:
        results_without_geminal(i_structure, i_permutation).xData = xData;
        results_without_geminal(i_structure, i_permutation).yData = yData;
        results_without_geminal(i_structure, i_permutation).a = fitresult.a;
        results_without_geminal(i_structure, i_permutation).fit_curvex = linspace(1.5, 6, 150 ); %this is distance
        results_without_geminal(i_structure, i_permutation).fit_curvey ...
            = fitresult.a * results_without_geminal(i_structure, i_permutation).fit_curvex.^-6; %this is intensity
        
        %quality/score:
        results_without_geminal(i_structure, i_permutation).gof = gof;
        results_without_geminal(i_structure, i_permutation).fitresult = fitresult;
        results_without_geminal(i_structure, i_permutation).rmse = gof.rmse;
        results_without_geminal(i_structure, i_permutation).rsquare = gof.rsquare;
        
        %results(i_structure, i_permutation).mae = mean( abs( fitresult.a* xData.^(-6) - yData )  );
        % % experimental r = (fitresult.a ./ yData).^(1/6)
        results_without_geminal(i_structure, i_permutation).mae = mean(abs( (xData - (fitresult.a ./ yData).^(1/6) ) ./ xData));
        
        %initialize this field for later
        results_without_geminal(i_structure, i_permutation).best_permutation = 0;
        
 %       %evaluate reduced dataset (i.e. without geminal intra-CH2 NOE
 %       %intensities)
 %       warning('off','curvefit:prepareFittingData:removingNaNAndInf')
 %       [xData, yData] = prepareCurveData( structure(i_structure).distance, noe_data(i_permutation).matrix_without_geminal );
 %       warning('on','curvefit:prepareFittingData:removingNaNAndInf')
        
        
        sse = sum( ( fitresult.a* xData.^(-6) - yData ) .^2 );
        sst = sum( ( yData - mean(yData) ) .^2);
        %sst = (length(yData)-1) * var(yData) ;
        results_without_geminal(i_structure, i_permutation).rmse_without_geminal = sqrt( sse/(length(yData)-1) );
        results_without_geminal(i_structure, i_permutation).rsquare_without_geminal = 1 - sse / sst;
    end
    
    %identify best permutation for selection
    [~, best_permutation] ...
        = min([results_without_geminal(i_structure, :).rmse]);
    [results_without_geminal(i_structure, :).best_permutation] = deal(best_permutation);
    
    %copy results
    results_perm_without_geminal(i_structure) = results_without_geminal(i_structure, best_permutation);
    
end

correct_structure = 2; %this counts as prior knowledge I suppose...
correct_assignment = results_perm(correct_structure).best_permutation;


%% plot fit curves
% correct structure with datapoint labels
i_structure = correct_structure;
i_permutation = correct_assignment;
figure
% Plot fit with data.
h = plot(...
    results(i_structure, correct_assignment).fit_curvex ,results(i_structure, correct_assignment).fit_curvey,...
    results(i_structure, correct_assignment).xData, results(i_structure, correct_assignment).yData,'.' );

%  h = plot( xData{i_file}, yData{i_file} );
%  legend( h, 'linearX', 'tanhX', ['structure ' num2str(i_file)], 'Location', 'NorthEast', 'Interpreter', 'none' );
% Label axes
axis('tight')
xlabel( 'distance_trial', 'Interpreter', 'none' );
ylabel( 'noe_exp', 'Interpreter', 'none' );


%correct assignment all fits
figure
for i_structure = 1:n_structure
    % Plot fit with data.
    subplot(floor(sqrt(n_structure)),round(sqrt(n_structure)*1.4), i_structure)
    %figure( 'Name', ['structure ' num2str(i_file)] );
    h = plot(...
        results(i_structure, correct_assignment).fit_curvex ,results(i_structure, correct_assignment).fit_curvey,...
        results(i_structure, correct_assignment).xData, results(i_structure, correct_assignment).yData,'.' );
    
    axis('tight')
    xlabel( 'distance_trial', 'Interpreter', 'none' );
    ylabel( 'noe_exp', 'Interpreter', 'none' );
    grid on
end
sgtitle('correct assignment')

figure
for i_structure = 1:n_structure
    % Plot fit with data.
    subplot(floor(sqrt(n_structure)),round(sqrt(n_structure)*1.4), i_structure)
    %figure( 'Name', ['structure ' num2str(i_file)] );
    h = plot(...
        results_without_geminal(i_structure, correct_assignment).fit_curvex ,results_without_geminal(i_structure, correct_assignment).fit_curvey,...
        results_without_geminal(i_structure, correct_assignment).xData, results_without_geminal(i_structure, correct_assignment).yData,'.' );
    
    axis('tight')
    xlabel( 'distance_trial', 'Interpreter', 'none' );
    ylabel( 'noe_exp', 'Interpreter', 'none' );
    grid on
end
sgtitle('without geminal')


%individually optimized assignment
figure
for i_structure = 1:n_structure
    % Plot fit with data.
    subplot(floor(sqrt(n_structure)),round(sqrt(n_structure)*1.4), i_structure)
    %figure( 'Name', ['structure ' num2str(i_file)] );
    h = plot(results_perm(i_structure).fit_curvex ,results_perm(i_structure).fit_curvey, results_perm(i_structure).xData, results_perm(i_structure).yData,'.' );
    %  h = plot( xData{i_file}, yData{i_file} );
    %  legend( h, 'linearX', 'tanhX', ['structure ' num2str(i_file)], 'Location', 'NorthEast', 'Interpreter', 'none' );
    % Label axes
    axis('tight')
    xlabel( 'distance_trial', 'Interpreter', 'none' );
    ylabel( 'noe_exp', 'Interpreter', 'none' );
    grid on
end
sgtitle('individually optimized assignment')


%% plot histograms
figure
subplot(3,2,1)
bar([results(:,correct_assignment).rmse])
hold on
bar([results_perm.rmse])
hold off
title('rmse, full NOE set')

subplot(3,2,2)
bar([results_perm.rsquare])
hold on
bar([results(:,correct_assignment).rsquare])
hold off
title('rsquare, full NOE set')

subplot(3,2,3)
bar([results(:,correct_assignment).rmse_without_geminal])
hold on
bar([results_perm.rmse_without_geminal])
hold off
title('rmse, without intra-CH2 intensities')

subplot(3,2,4)
bar([results(:,correct_assignment).rsquare_without_geminal])
hold on
bar([results_perm.rsquare_without_geminal])
hold off
title('rsquare, without intra-CH2 intensities')
legend('correct assignment', 'individually optimized CH2 assignment')

subplot(3,2,5)
bar([results(:,correct_assignment).mae])
title('MAE, full NOE set')

subplot(3,2,6)
bar([results_without_geminal(:,correct_assignment).mae])
title('MAE, NOE set without geminal')


%% end histograms

if writefiles
    
    %% WRITE HISTOGRAM DATA
    %histogram = table('VariableNames',["label","rmse_correctAssignment_fullData","rmse_permAssignment_fullData","rsquare_correctAssignment_redData","rsquare_permAssignment_redData","rmse_correctAssignment_redData","rmse_permAssignment_redData","rsquare_correctAssignment_redData_refFit","rsquare_permAssignment_redData_refFit","rmse_correctAssignment_redData_refFit","rmse_permAssignment_redData_refFit"])
    %the old names are stupid! took me minutes to understand them with
    %prior knowledge/ dim memories of what they are supposed to do
    
    histogram = table([structure.label]', ...
        1000*[results(:,correct_assignment).rmse]', ...
        1000*[results_perm.rmse]', ...
        [results(:,correct_assignment).rsquare_without_geminal]', ...
        [results_perm.rsquare_without_geminal]', ...
        1000*[results(:,correct_assignment).rmse_without_geminal]', ...
        1000*[results_perm.rmse_without_geminal]', ...
        ...
        [results_without_geminal(:,correct_assignment).rsquare]', ...
        [results_perm_without_geminal.rsquare]', ...
        1000*[results_without_geminal(:,correct_assignment).rmse]', ...
        1000*[results_perm_without_geminal.rmse]', ...
        'VariableNames',["label","rmse_correctAssignment","rmse_permAssignment","rsquareRED_correctAssignment","rsquareRED_permAssignment_redData","rmseRED_correctAssignment","rmseRED_permAssignment","rsquare_correctAssignment_completelywithoutGeminal","rsquare_permAssignment_completelywithoutGeminal","rmse_correctAssignment_completelywithoutGeminal","rmse_permAssignment_completelywithoutGeminal"]);
    writetable(histogram);
    
    %% WRITE EXAMPLE FIT DATA
    % results(4_64).fit_curvex,results(4_64).fit_curvey,
    % results(4_64).xData,results(4_64).yData, % <- too short
    % results(5_64).fit_curvex,results(5_64).fit_curvey,
    % results(5_64).xData,results(5_64).yData, % <- too short
    % results(8_64).fit_curvex,results(8_64).fit_curvey,
    % results(8_64).xData,results(8_64).yData % <- too short
    padLength = length(results(1,1).fit_curvex) - length(results(1,1).xData);
    padVector = repmat(NaN,padLength,1);
    
    example_fits = table( ...
        results(1,1).fit_curvex',results(1,1).fit_curvey', ...
        [results(1,1).xData; padVector],[results(1,1).yData; padVector], ...
        results(2,1).fit_curvex',results(2,1).fit_curvey', ...
        [results(2,1).xData; padVector],[results(2,1).yData; padVector], ...
        ...
        'VariableNames',["results(1_1).fit_curvex","results(1_1).fit_curvey","results(1_1).xData","results(1_1).yData","results(2_1).fit_curvex","results(2_1).fit_curvey","results(2_1).xData","results(2_1).yData"]);
    writetable(example_fits);
    
    %% WRITE PARAMETER FILES
    
    parameters_for_figures = fopen('parameters_for_figures.txt','w+');
    correct_assignment = 1
    fprintf(parameters_for_figures, 'Correct structure, %i, %s:\n', correct_structure, structure(correct_structure).label);
    fprintf(parameters_for_figures, 'full data b = %8f\n', results(correct_structure,correct_assignment).a);
    fprintf(parameters_for_figures, 'data without geminal b = %8f\n\n', results_without_geminal(correct_structure,correct_assignment).a);
    
    for iCH2 = 1:length(ch2_pairs)
        
        temp = noe_data(correct_assignment).matrix(ch2_pairs(iCH2,1),ch2_pairs(iCH2,2));
        if ~isnan(temp)
            fprintf(parameters_for_figures,'ref x, y = %8f, %8f\n',structure(correct_structure).distance(ch2_pairs(iCH2,1),ch2_pairs(iCH2,2)), ...
                temp);
            fprintf(parameters_for_figures,'ref    b = %8f\n',temp*structure(correct_structure).distance(ch2_pairs(iCH2,1),ch2_pairs(iCH2,2))^6);
        end
        
        temp = noe_data(correct_assignment).matrix(ch2_pairs(iCH2,2),ch2_pairs(iCH2,1));
        if ~isnan(temp)
            fprintf(parameters_for_figures,'ref x, y = %8f, %8f\n',structure(correct_structure).distance(ch2_pairs(iCH2,1),ch2_pairs(iCH2,2)), ...
                temp);
            fprintf(parameters_for_figures,'       b = %8f\n',temp*structure(correct_structure).distance(ch2_pairs(iCH2,1),ch2_pairs(iCH2,2))^6);
        end
    end
    
    fprintf(parameters_for_figures, '\n', results_without_geminal(correct_structure,correct_assignment).a);
    
    for i_structure = [8, 5]
        fprintf(parameters_for_figures, 'Additional structure, %i, %s:\n', i_structure, structure(i_structure).label);
        fprintf(parameters_for_figures, 'full data b = %8f\n', results(i_structure,correct_assignment).a);
        fprintf(parameters_for_figures, 'data without geminal b = %8f\n\n', results_without_geminal(i_structure,correct_assignment).a);
    end
    
    fclose(parameters_for_figures);
    
    
    %% SI plots
    
    subplot_count = 2;
    for i_structure = 1:n_structure
        %subplot and figure magic:
        %open a new figure after three structures
        if mod(i_structure, subplot_count) == 1
            figure
            set(gcf, 'Units', 'inches', 'Position', [-0.35, -0.50, 7.40, 10.00], 'PaperUnits', 'Inches', 'PaperSize', [6.50, 9.125])
        end
        subplot(2,2, mod(i_structure-1, subplot_count)*2+1)
        
        %plot all things for correct assignment
        plot(results(i_structure, correct_assignment).xData, results(i_structure, correct_assignment).yData,...
            'o','MarkerEdgeColor','black','MarkerFaceColor','black','MarkerSize',2) ;
        hold on
        
        plot(results(i_structure, correct_assignment).fit_curvex ,results(i_structure, correct_assignment).fit_curvey,...
            '--','Color','black');
        
        plot(nan, nan,'LineStyle','none'); %this creates a white entry in the legend
        plot(nan, nan,'LineStyle','none'); %this creates a white entry in the legend
        
        plot(results_without_geminal(i_structure, correct_assignment).xData, results_without_geminal(i_structure, correct_assignment).yData, ...
            's','MarkerEdgeColor','black','MarkerSize',7) ;
        plot(results_without_geminal(i_structure, correct_assignment).fit_curvex ,results_without_geminal(i_structure, correct_assignment).fit_curvey, ...
            '-','Color','black');
        
        plot(nan, nan,'LineStyle','none');
        plot(nan, nan,'LineStyle','none');
        hold off
        
        %fix xmax and ymax of the plot
        axis('tight')
        temp = axis;
        temp(2)=5.5;
        temp(4)=.2;
        axis(temp);
        xlabel( 'trial structure distance', 'Interpreter', 'none' );
        ylabel( 'experimental NOE intensity', 'Interpreter', 'none' );
        grid on
        
        legend({sprintf('full data for %s',structure(i_structure).label), ...
            sprintf('b=%f', results(i_structure, correct_assignment).a), ...
            sprintf('RMSD=%f', results(i_structure, correct_assignment).rmse), ...
            sprintf('R_{red}^2=%f', results(i_structure, correct_assignment).rsquare_without_geminal), ...
            ...
            sprintf('red. data for %s',structure(i_structure).label), ...
            sprintf('b=%f', results_without_geminal(i_structure, correct_assignment).a), ...
            sprintf('RMSD=%f', results_without_geminal(i_structure, correct_assignment).rmse), ...
            sprintf('R^2=%f', results_without_geminal(i_structure, correct_assignment).rsquare_without_geminal), ...
            })  % good
        title(sprintf('%i: %s (correct assignment)',i_structure,structure(i_structure).label))
        
        %
        %plot all the things for the permutated assignment
        %
        
        subplot(3,2, mod(i_structure-1, subplot_count)*2+2)
        plot(results_perm(i_structure).xData, results_perm(i_structure).yData,...
            'o','MarkerEdgeColor','black','MarkerFaceColor','black','MarkerSize',2) ;
        hold on
        
        plot(results_perm(i_structure).fit_curvex ,results_perm(i_structure).fit_curvey,...
            '--','Color','black');
        
        plot(nan, nan,'LineStyle','none');
        plot(nan, nan,'LineStyle','none');
        
        plot(results_perm_without_geminal(i_structure).xData, results_perm_without_geminal(i_structure).yData, ...
            's','MarkerEdgeColor','black','MarkerSize',7) ;
        plot(results_perm_without_geminal(i_structure).fit_curvex ,results_perm_without_geminal(i_structure).fit_curvey, ...
            '-','Color','black');
        
        plot(nan, nan,'LineStyle','none');
        plot(nan, nan,'LineStyle','none');
        hold off
        
        axis('tight')
        temp = axis;
        temp(2)=5.5;
        temp(4)=.2;
        axis(temp);
        xlabel( 'trial structure distance', 'Interpreter', 'none' );
        ylabel( 'experimental NOE intensity', 'Interpreter', 'none' );
        grid on
        legend({sprintf('full data for %s',structure(i_structure).label), ...
            sprintf('b=%f', results_perm(i_structure).a), ...
            sprintf('RMSD=%f', results_perm(i_structure).rmse), ...
            sprintf('R_{red}^2=%f', results_perm(i_structure).rsquare_without_geminal), ...
            ...
            sprintf('red. data for %s',structure(i_structure).label), ...
            sprintf('b=%f', results_perm_without_geminal(i_structure).a), ...
            sprintf('RMSD=%f', results_perm_without_geminal(i_structure).rmse), ...
            sprintf('R^2=%f', results_perm_without_geminal(i_structure).rsquare), ...
            })  % good
        title("(best permutated assignment)")
        
        if mod(i_structure, subplot_count) == 0
            pause(0.1) ; drawnow; pause(0.1) ;
            print(gcf,sprintf('SI_fit_correct_%i.png',i_structure),'-dpng','-r300' );
        end
    end
    %print last one, might be printed twice.
    pause(0.1) ; drawnow; pause(0.1) ;
    print(gcf,sprintf('SI_fit_correct_%i.png',i_structure),'-dpng','-r300' );
    
    
end


function noe_exp = noe_integral_list(atomcount)
% this function just returns experimental NOE data
% instead of reading it from an external file

noe_exp = NaN(atomcount);


me_scaleI = 1; %1, already scaled by PANIC
me_scaleJ = 1/3; % 1/3 not yet scaled down
not_in_paper= 0; %NaN for paper data; change to 1 to include all data

if true %true means 1D data, false 2D
    % data from 1D:
    % data from 1D
    %H7b:
    noe_exp(43,56)=    7.40; %H15b
    %% noe_exp(43,43)=    1000 ;
  %  noe_exp(43,42)=   49.62 *not_in_paper;  %H7a   %not in paper %very high,saturation?
    noe_exp(43,41)=   11.77 *not_in_paper; %H6b    %not in paper
    noe_exp(43,40)=    9.88 *not_in_paper; %H6a    %not in paper
    noe_exp(43,49:51)= 0.43 *not_in_paper *me_scaleJ; %Me19   %not in paper
    noe_exp(43,52:54)= 0.45 *not_in_paper *me_scaleJ; %Me18   %not in paper
    
    %H11b
    %% noe_exp(46,46)=    1000;
    noe_exp(46,44)=    3.93; %H12a
    noe_exp(46,45)=   23.14 *not_in_paper; %H12b     %not in paper
    noe_exp(46,38)=   39.34; %H1b
    noe_exp(46,49:51)= 5.99     *me_scaleJ; %Me19
    noe_exp(46,52:54)= 3.03 *not_in_paper *me_scaleJ; %Me18     %not in paper
    
    %Me18
    noe_exp(52:54,56)=  2.55 *me_scaleI; %H15b
    noe_exp(52:54,46)=  1.80 *me_scaleI;%H11b
    noe_exp(52:54,58)=  4.28 *me_scaleI;%H16b
    noe_exp(52:54,45)=  3.55 *me_scaleI;%H12b
    noe_exp(52:54,61)=  8.53 *me_scaleI; %H20
    noe_exp(52:54,67:69)=1.55 *not_in_paper *me_scaleI *me_scaleJ; %Me21 %not in paper
    noe_exp(52:54,49:51)=7.41   *me_scaleI *me_scaleJ; %Me19 %high intensity %decisive in paper
     %% noe_exp(52:54,52:54)=1000;
    
    %H15b
    %% noe_exp(56,56)=1000;
    noe_exp(56,53)=     8.55 *not_in_paper; %H7b  %not in paper %high intensity, relayed?
    noe_exp(56,57)=     5.04; %H16a
    noe_exp(56,58)=    17.80; %H16b
    noe_exp(56,49:51)=  0.77 *not_in_paper *not_in_paper; %Me19 %not in paper
    noe_exp(56,52:54)=  4.98 *not_in_paper *me_scaleJ; %Me18 %not in paper
    
    %H29a is missing from 1D data
    
    
    
else
    %this is data from the 2D
    %%H7b:
    noe_exp(43,56)=     6.95;    %H15b
    %%%%%noe_exp(43,43)=1000;
    noe_exp(43,42)=    55.72 *not_in_paper;   %H7a     %not in paper
    noe_exp(43,41)=    11.49 *not_in_paper;    %H6b     %not in paper
    noe_exp(43,40)=     9.77 *not_in_paper; %H6a     %not in paper
    noe_exp(43,49:51)=  0.35 *not_in_paper *me_scaleJ; %Me19     %not in paper
    noe_exp(43,52:54)=  0.15 *not_in_paper *me_scaleJ; %Me18     %not in paper
    
    %%H11b
    %%%%%noe_exp(46,46)=   1000;
    noe_exp(46,44)=     3.57; %H12a
    noe_exp(46,45)=    22.38 *not_in_paper; %H12b     %not in paper
    noe_exp(46,38)=    35.60; %H1b
    noe_exp(46,49:51)=  5.82 *me_scaleJ; %Me19
    noe_exp(46,52:54)=  3.27 *not_in_paper *me_scaleJ; %Me18     %not in paper
    
    %%Me18
    noe_exp(52:54,56)=  2.06 *me_scaleI; %H15b
    noe_exp(52:54,46)=  1.04 *me_scaleI; %H11b
    noe_exp(52:54,58)=  3.11 *me_scaleI; %H16b
    noe_exp(52:54,45)=  2.13 *me_scaleI; %H12b
    noe_exp(52:54,61)=  8.00 *me_scaleI; %H20        %very high intensity
    noe_exp(52:54,67:69)=7.04 *me_scaleI *not_in_paper *me_scaleJ; %Me21     %not in paper %very high intensity
    noe_exp(52:54,49:51)=1.10  *me_scaleI*me_scaleJ; %Me19
    %%%%% noe_exp(52:54,52:54)=1000;
    
    %%H15b
    %%%%%noe_exp(56,56)=1000;
    noe_exp(56,53)=     7.78 *not_in_paper; %H7b     %not in paper
    noe_exp(56,57)=     4.35; %H16a
    noe_exp(56,58)=    17.64; %H16b
    noe_exp(56,49:51)=  0.53 *not_in_paper *me_scaleJ; %Me19     %not in paper
    noe_exp(56,52:54)=  4.95 *not_in_paper *me_scaleJ; %Me18     %not in paper
    
    %%H29a
    noe_exp(47,48)=    71.66;   %H29b %reference!
    %%%%% noe_exp(47,47)=1000;
    noe_exp(47,41)=    15.33;   %H6b
    noe_exp(47,40)=    19.24;   %H6a
    noe_exp(47,49:51)=  2.05 *not_in_paper *me_scaleJ;   %Me19     %not in paper
end


%all numbers are in permille of diagonal signal (PANIC)
%divide by 1000 to get the right values.
noe_exp = noe_exp/1000;

end

function structure = read_xyz_for_noe(filename)

n_structures = length(filename);
structure(1:n_structures) = struct();
for i_structure = 1:n_structures
    
    formatSpec = '%s%f%f%f%[^\n\r]';
    
    %% Open the text file.
    fileID = fopen(filename{i_structure},'r');
    
    temp = textscan(fileID, '%f', 1, 'ReturnOnError', false, 'EndOfLine', '\r\n');
    structure(i_structure).atomcount = temp{1};
    temp = textscan(fileID, '%s', 1, 'delimiter', '', 'ReturnOnError', false, 'EndOfLine', '\r\n');
    structure(i_structure).comment = string(temp);
    
    structure(i_structure).filename = filename{i_structure};
    
    temp = char(string(temp));
    temp = string(temp([regexp(temp, "[SR]")]));
    temp = replace(temp,'S','x');
    temp = replace(temp,'R','S');
    temp = replace(temp,'x','R');
    structure(i_structure).label = temp;
    
    %% Read columns of data according to the format.
    dataArray = textscan(fileID, formatSpec, 'TextType', 'string', 'EmptyValue', NaN, 'ReturnOnError', true, 'EndOfLine', '\r\n');
    
    %% Remove white space around all cell columns.
    dataArray{1} = strtrim(dataArray{1});
    
    %% Close the text file.
    fclose(fileID);
       
    %% Create output variable
    dataArray([2, 3, 4]) = cellfun(@(x) num2cell(x), dataArray([2, 3, 4]), 'UniformOutput', false);
    dataArray(1) = cellfun(@(x) mat2cell(x, ones(length(x), 1)), dataArray(1), 'UniformOutput', false);
    structure(i_structure).data = [dataArray{1:end-1}];
    structure(i_structure).coords = cell2mat(structure(i_structure).data(:,2:4));
    structure(i_structure).element = structure(i_structure).data(:,1);
    
    %% Clear temporary variables
    clearvars formatSpec fileID dataArray ans;
    
    %check file constistency...
    if structure(i_structure).atomcount ~= length(structure(i_structure).data) || structure(1).atomcount ~= structure(i_structure).atomcount
        disp('file size/atom count does not match');
    end
    
    for i_atom = 1:structure(i_structure).atomcount
        for j_atom = i_atom:-1:1
            structure(i_structure).distance(i_atom, j_atom) = ...
                sqrt( ...
                sum( ...
                (structure(i_structure).coords(j_atom,:) - structure(i_structure).coords(i_atom,:)).^2 ...
                ) ...
                );
            structure(i_structure).distance(j_atom, i_atom) = structure(i_structure).distance(i_atom, j_atom);
        end
    end
    
end

end
