# Supplementary material for: Reference-free NOE NMR analysis
Source: Chem Sci. 2020 Aug 31;11(36):9930–6. doi: 10.1039/d0sc02970j (PMC8162118; doi:10.1039/d0sc02970j)
Supplement: SC-011-D0SC02970J-s004 [file SC-011-D0SC02970J-s004.piz › NOE_fit_artemisinin.m]

clear;
writefiles = false; % set to true to write table files for latex and figures for SI

%% read files

filename =  [
"artemisinin/artemisin_RRSRRRR/artemisin_RRSRRRR_b36311.out.xyz"
"artemisinin/artemisin_RRSRRRS/artemisin_RRSRRRS_b36311.out.xyz"
"artemisinin/artemisin_RRSRRSR/artemisin_RRSRRSR_b36311.out.xyz"
"artemisinin/artemisin_RRSRRSS/artemisin_RRSRRSS_b36311.out.xyz"
"artemisinin/artemisin_RRSRSRR/artemisin_RRSRSRR_b36311.out.xyz"
"artemisinin/artemisin_RRSRSRR/artemisin_RRSRSRR_b36312.out.xyz"
"artemisinin/artemisin_RRSRSRR/artemisin_RRSRSRR_b36313.out.xyz"
"artemisinin/artemisin_RRSRSRS/artemisin_RRSRSRS_b36311.out.xyz"
"artemisinin/artemisin_RRSRSRS/artemisin_RRSRSRS_b36312.out.xyz"
"artemisinin/artemisin_RRSRSRS/artemisin_RRSRSRS_b36313.out.xyz"
"artemisinin/artemisin_RRSRSSR/artemisin_RRSRSSR_b36311.out.xyz"
"artemisinin/artemisin_RRSRSSS/artemisin_RRSRSSS_b36311.out.xyz"
"artemisinin/artemisin_RRSRSSS/artemisin_RRSRSSS_b36312.out.xyz"
"artemisinin/artemisin_RRSRSSS/artemisin_RRSRSSS_b36313.out.xyz"
"artemisinin/artemisin_RRSRSSS/artemisin_RRSRSSS_b36314.out.xyz"
"artemisinin/artemisin_RRSRSSS/artemisin_RRSRSSS_b36315.out.xyz"
"artemisinin/artemisin_RSSSRRR/artemisin_RSSSRRR_b36311.out.xyz"
"artemisinin/artemisin_RSSSRRR/artemisin_RSSSRRR_b36312.out.xyz"
"artemisinin/artemisin_RSSSRRS/artemisin_RSSSRRS_b36311.out.xyz"
"artemisinin/artemisin_RSSSRRS/artemisin_RSSSRRS_b36312.out.xyz"
"artemisinin/artemisin_RSSSRSR/artemisin_RSSSRSR_b36311.out.xyz"
"artemisinin/artemisin_RSSSRSS/artemisin_RSSSRSS_b36311.out.xyz"
"artemisinin/artemisin_RSSSSRR/artemisin_RSSSSRR_b36311.out.xyz"
"artemisinin/artemisin_RSSSSRS/artemisin_RSSSSRS_b36311.out.xyz"
"artemisinin/artemisin_RSSSSSR/artemisin_RSSSSSR_b36311.out.xyz"
"artemisinin/artemisin_RSSSSSS/artemisin_RSSSSSS_b36311.out.xyz"
"artemisinin/artemisin_SRSRRRR/artemisin_SRSRRRR_b36311.out.xyz"
"artemisinin/artemisin_SRSRRRR/artemisin_SRSRRRR_b36312.out.xyz"
"artemisinin/artemisin_SRSRRRS/artemisin_SRSRRRS_b36311.out.xyz"
"artemisinin/artemisin_SRSRRRS/artemisin_SRSRRRS_b36312.out.xyz"
"artemisinin/artemisin_SRSRRSR/artemisin_SRSRRSR_b36311.out.xyz"
"artemisinin/artemisin_SRSRRSR/artemisin_SRSRRSR_b36312.out.xyz"
"artemisinin/artemisin_SRSRRSS/artemisin_SRSRRSS_b36311.out.xyz"
"artemisinin/artemisin_SRSRRSS/artemisin_SRSRRSS_b36312.out.xyz"
"artemisinin/artemisin_SRSRSRR/artemisin_SRSRSRR_b36311.out.xyz"
"artemisinin/artemisin_SRSRSRS/artemisin_SRSRSRS_b36311.out.xyz"
"artemisinin/artemisin_SRSRSSR/artemisin_SRSRSSR_b36311.out.xyz"
"artemisinin/artemisin_SRSRSSS/artemisin_SRSRSSS_b36311.out.xyz"
"artemisinin/artemisin_SRSRSSS/artemisin_SRSRSSS_b36312.out.xyz"
"artemisinin/artemisin_SSSSRRR/artemisin_SSSSRRR_b36311.out.xyz"
"artemisinin/artemisin_SSSSRRS/artemisin_SSSSRRS_b36311.out.xyz"
"artemisinin/artemisin_SSSSRRS/artemisin_SSSSRRS_b36312.out.xyz"
"artemisinin/artemisin_SSSSRRS/artemisin_SSSSRRS_b36313.out.xyz"
"artemisinin/artemisin_SSSSRRS/artemisin_SSSSRRS_b36314.out.xyz"
"artemisinin/artemisin_SSSSRSR/artemisin_SSSSRSR_b36311.out.xyz"
"artemisinin/artemisin_SSSSRSS/artemisin_SSSSRSS_b36311.out.xyz"
"artemisinin/artemisin_SSSSRSS/artemisin_SSSSRSS_b36312.out.xyz"
"artemisinin/artemisin_SSSSSRR/artemisin_SSSSSRR_b36311.out.xyz"
"artemisinin/artemisin_SSSSSRS/artemisin_SSSSSRS_b36311.out.xyz"
"artemisinin/artemisin_SSSSSSR/artemisin_SSSSSSR_b36311.out.xyz"
"artemisinin/artemisin_SSSSSSR/artemisin_SSSSSSR_b36312.out.xyz"
"artemisinin/artemisin_SSSSSSS/artemisin_SSSSSSS_b36311.out.xyz"
"artemisinin/artemisin_SSSSSSS/artemisin_SSSSSSS_b36312.out.xyz"
];

n_structure = length(filename);

%function is included as a local function at the end of this script
structure = read_xyz_for_noe(filename); 

atomcount = structure(1).atomcount;

% create data point labels for figure
a = num2cell(1:47);
A = repmat(a, [47,1]);
datapoint_label = cellfun(@(x, y) [num2str(x) ',' num2str(y)], A,A', 'UniformOutput', false);

%% average methyl groups
methyl_averaging = -3;
methyl_triplets = [34:36;37:39;40:42];
for i_structure = 1:n_structure
    for i_group = 1: size(methyl_triplets, 1)
        for i_colrow = 1:atomcount
            structure(i_structure).distance(methyl_triplets(i_group,:), i_colrow) = ...
                (mean(structure(i_structure).distance(methyl_triplets(i_group,:), i_colrow).^methyl_averaging) ).^(1/methyl_averaging);
            
            structure(i_structure).distance(i_colrow, methyl_triplets(i_group,:)) = ...
                (mean(structure(i_structure).distance(i_colrow, methyl_triplets(i_group,:)).^methyl_averaging) ).^(1/methyl_averaging);
        end
    end
end

%% get NOE data and permutations
% NOE data comes from the function noe_integral_list(atomcount)
% at the end of this file which is used instead of reading an external input file

%we implement permutations by creating a new index list
%and flipping numbers in that list
%later noe_data will be re-sorted from
%noe_data(1:n= original_index) to noe_data(permutation_index)
permutation_pairs = [1,40];
n_permutation = 2^(size(permutation_pairs, 1));
permutation_mask_length = size(permutation_pairs, 1);
noe_data(1:n_permutation) = struct();

%remove geminal NOE intensities for data subset
% -- here geminal intensities and permutation pairs are equivalent
ch2_pairs = [[32,33];[24,25]];
for i_permutation = 1:n_permutation %to cover all combinations
    %convert loop index to binary -- this indicates which proton pairs to change
    permutation_mask = de2bi(i_permutation-1, permutation_mask_length);
    permutation_matrix = eye(atomcount);
    permutation_index = 1:atomcount;
    
    for i_perm_mask = 1:permutation_mask_length
        %go through the mask and switch proton indexes if required
        if permutation_mask(i_perm_mask)
            
            permutation_index(permutation_pairs(i_perm_mask,:)) ...
                = permutation_index(flip(permutation_pairs(i_perm_mask,:)));
        end
    end
    
    %get noe data and permute
    noe_matrix_temp = noe_integral_list(atomcount); %i.e. read a file
    noe_matrix_temp = noe_matrix_temp(permutation_index,permutation_index);
    
    noe_data(i_permutation).atomindex = permutation_index;
    noe_data(i_permutation).matrix = noe_matrix_temp;
    
    %create data without intra-CH2 intensities
    % i.e. remove geminal intensities
    for i_ch2_pairs = 1: size(ch2_pairs, 1)
        noe_matrix_temp(ch2_pairs(i_ch2_pairs, 2), ch2_pairs(i_ch2_pairs, 1)) = NaN;
        noe_matrix_temp(ch2_pairs(i_ch2_pairs, 1), ch2_pairs(i_ch2_pairs, 2)) = NaN;
    end
    noe_data(i_permutation).matrix_without_geminal = noe_matrix_temp;
    
end


%variable for full data results:
results(1:n_structure, 1:n_permutation) = struct;

%variable for results of data without intra-CH2 integrals:
results_without_geminal(1:n_structure, 1:n_permutation) = struct;

%% NOE constant fit
gof = struct( 'sse',[], ...
    'rsquare', [], 'dfe', [], 'adjrsquare', [], 'rmse', [] );
% Set up fittype and options.
ft = fittype( 'a*x^-6', 'independent', 'x', 'dependent', 'y' );
opts = fitoptions( 'Method', 'NonlinearLeastSquares' );
opts.Display = 'Off';
opts.StartPoint = 4;

%loop over all structures using the full data
for i_structure = 1:n_structure
    for i_permutation = 1:n_permutation
        
        warning('off','curvefit:prepareFittingData:removingNaNAndInf')
        [xData, yData] = prepareCurveData( structure(i_structure).distance, noe_data(i_permutation).matrix );
        warning('on','curvefit:prepareFittingData:removingNaNAndInf')
        
        % Fit model to data.
        [fitresult, gof] = fit( xData, yData, ft, opts );
        
        %parameters/curves:
        results(i_structure, i_permutation).xData = xData;
        results(i_structure, i_permutation).yData = yData;
        results(i_structure, i_permutation).a = fitresult.a;
        results(i_structure, i_permutation).fit_curvex = linspace(1.5, 6, 150 ); %this is distance
        results(i_structure, i_permutation).fit_curvey ...
            = fitresult.a * results(i_structure, i_permutation).fit_curvex.^-6; %this is intensity
        
        %quality/score:
        results(i_structure, i_permutation).gof = gof;
        results(i_structure, i_permutation).fitresult = fitresult;
        results(i_structure, i_permutation).rmse = gof.rmse;
        results(i_structure, i_permutation).rsquare = gof.rsquare;
        
        %initialize this field for later
        results(i_structure, i_permutation).best_permutation = 0;
        
        %evaluate reduced dataset (i.e. without geminal intra-CH2 NOE
        %intensities)
        warning('off','curvefit:prepareFittingData:removingNaNAndInf')
        [xData, yData] = prepareCurveData( structure(i_structure).distance, noe_data(i_permutation).matrix_without_geminal );
        warning('on','curvefit:prepareFittingData:removingNaNAndInf')
        
        sse = sum( ( fitresult.a* xData.^(-6) - yData ) .^2 );
        sst = sum( ( yData - mean(yData) ) .^2);
        %sst = (length(yData)-1) * var(yData) ;
        results(i_structure, i_permutation).rmse_without_geminal = sqrt( sse/(length(yData)-1) );
        results(i_structure, i_permutation).rsquare_without_geminal = 1 - sse / sst;
        
        results(i_structure, i_permutation).best_conform=true; %inititialized true for all
        
    end
    
    %identify best permutation for selection
    [~, best_permutation] ...
        = min([results(i_structure, :).rmse]);
    [results(i_structure, :).best_permutation] = deal(best_permutation);
    
    %copy results
    results_perm(i_structure) = results(i_structure, best_permutation);
    
end

%loop over all structures using the reduced data
%two separate loops for +1 to sanity
for i_structure = 1:n_structure
    for i_permutation = 1:n_permutation
        
        warning('off','curvefit:prepareFittingData:removingNaNAndInf')
        [xData, yData] = prepareCurveData( structure(i_structure).distance, noe_data(i_permutation).matrix_without_geminal );
        warning('on','curvefit:prepareFittingData:removingNaNAndInf')
        
        % Fit model to data.
        [fitresult, gof] = fit( xData, yData, ft, opts );
        
        %parameters/curves:
        results_without_geminal(i_structure, i_permutation).xData = xData;
        results_without_geminal(i_structure, i_permutation).yData = yData;
        results_without_geminal(i_structure, i_permutation).a = fitresult.a;
        results_without_geminal(i_structure, i_permutation).fit_curvex = linspace(1.5, 6, 150 ); %this is distance
        results_without_geminal(i_structure, i_permutation).fit_curvey ...
            = fitresult.a * results(i_structure, i_permutation).fit_curvex.^-6; %this is intensity
        
        %quality/score:
        results_without_geminal(i_structure, i_permutation).gof = gof;
        results_without_geminal(i_structure, i_permutation).fitresult = fitresult;
        results_without_geminal(i_structure, i_permutation).rmse = gof.rmse;
        results_without_geminal(i_structure, i_permutation).rsquare = gof.rsquare;
        
        %initialize this field for later
        results_without_geminal(i_structure, i_permutation).best_permutation = 0;
        
        %evaluate reduced dataset (i.e. without geminal intra-CH2 NOE
        %intensities)
        warning('off','curvefit:prepareFittingData:removingNaNAndInf')
        [xData, yData] = prepareCurveData( structure(i_structure).distance, noe_data(i_permutation).matrix_without_geminal );
        warning('on','curvefit:prepareFittingData:removingNaNAndInf')
        
        sse = sum( ( fitresult.a* xData.^(-6) - yData ) .^2 );
        sst = sum( ( yData - mean(yData) ) .^2);
        %sst = (length(yData)-1) * var(yData) ;
        results_without_geminal(i_structure, i_permutation).rmse_without_geminal = sqrt( sse/(length(yData)-1) );
        results_without_geminal(i_structure, i_permutation).rsquare_without_geminal = 1 - sse / sst;
        
        results_without_geminal(i_structure, i_permutation).best_conform=true; %inititialized true for all
    end
    
    %identify best permutation for selection
    [~, best_permutation] ...
        = min([results_without_geminal(i_structure, :).rmse]);
    [results_without_geminal(i_structure, :).best_permutation] = deal(best_permutation);
    
    %copy results
    results_perm_without_geminal(i_structure) = results_without_geminal(i_structure, best_permutation);
    
end

%identify best conformation of a configuration

%best_conform is inititialized true for all
for i_structure = 1:n_structure
    for i_permutation = 1:n_permutation
        
        %check this structure only if it has not been ruled out already
        %  if results(i_structure, i_permutation).best_conform == true
        % removed to allow all results-variables to be checked in one loop
        
        %loop over all structures and compare the label.
        %find out if this is the only conformation by comparing labels.
        for j_structure = i_structure+1:n_structure
            
            %if same label encountered,
            %compare score, set best_conform to false for one of them
            if strcmp(structure(i_structure).label, structure(j_structure).label)
                
                if results(i_structure, i_permutation).rmse <= results(j_structure, i_permutation).rmse
                    results(j_structure, i_permutation).best_conform = false;
                else
                    results(i_structure, i_permutation).best_conform = false;
                end
                
                if results_without_geminal(i_structure, i_permutation).rmse <= results_without_geminal(j_structure, i_permutation).rmse
                    results_without_geminal(j_structure, i_permutation).best_conform = false;
                else
                    results_without_geminal(i_structure, i_permutation).best_conform = false;
                end

                %running the best-permutation thing in here is slightly
                %inefficient as it will be repeated several times without
                %depending on i_permutation. But it's simple.
                if results_perm(i_structure).rmse >= results_perm(j_structure).rmse
                    results_perm(j_structure).best_conform = false;
                else
                    results_perm(i_structure).best_conform = false;
                end
                
                if results_perm_without_geminal (i_structure).rmse >= results_perm_without_geminal(j_structure).rmse
                    results_perm_without_geminal(j_structure).best_conform = false;
                else
                    results_perm_without_geminal(i_structure).best_conform = false;
                end
         
            end
        end
    end
end

correct_structure = 15; %this counts as prior knowledge I suppose...
correct_assignment = results_perm(correct_structure).best_permutation;


%% plot fit curves
% correct structure with datapoint labels
i_structure = correct_structure;
i_permutation = correct_assignment;
figure
% Plot fit with data.
h = plot(...
    results(i_structure, correct_assignment).fit_curvex ,results(i_structure, correct_assignment).fit_curvey,...
    results(i_structure, correct_assignment).xData, results(i_structure, correct_assignment).yData,'.' ,...
    results_without_geminal(i_structure, correct_assignment).fit_curvex ,results_without_geminal(i_structure, correct_assignment).fit_curvey );
%  h = plot( xData{i_file}, yData{i_file} );
%  legend( h, 'linearX', 'tanhX', ['structure ' num2str(i_file)], 'Location', 'NorthEast', 'Interpreter', 'none' );
% Label axes
legend("full fit","data","fit without CH2");
axis('tight')
xlabel( 'distance_trial', 'Interpreter', 'none' );
ylabel( 'noe_exp', 'Interpreter', 'none' );
grid on
%text( ...
%    reshape(structure(i_structure).distance, [1,numel(datapoint_label)]) , ...
%    reshape( noe_data(i_permutation).matrix, [1,numel(datapoint_label)]), ...
%    reshape(datapoint_label, [1,numel(datapoint_label)]) ...
%    );

%correct assignment all fits
figure
for i_structure = 1:n_structure
    % Plot fit with data.
    subplot(floor(sqrt(n_structure)),round(sqrt(n_structure)*1.4), i_structure)
    %figure( 'Name', ['structure ' num2str(i_file)] );
    h = plot(...
        results(i_structure, correct_assignment).fit_curvex ,results(i_structure, correct_assignment).fit_curvey,...
        results(i_structure, correct_assignment).xData, results(i_structure, correct_assignment).yData,'.' );
    
    axis('tight')
    xlabel( 'distance_trial', 'Interpreter', 'none' );
    ylabel( 'noe_exp', 'Interpreter', 'none' );
    grid on
end
sgtitle('correct assignment')

%individually optimized assignment
figure
for i_structure = 1:n_structure
    % Plot fit with data.
    subplot(floor(sqrt(n_structure)),round(sqrt(n_structure)*1.4), i_structure)
    %figure( 'Name', ['structure ' num2str(i_file)] );
    h = plot(results_perm(i_structure).fit_curvex ,results_perm(i_structure).fit_curvey, results_perm(i_structure).xData, results_perm(i_structure).yData,'.' );
    %  h = plot( xData{i_file}, yData{i_file} );
    %  legend( h, 'linearX', 'tanhX', ['structure ' num2str(i_file)], 'Location', 'NorthEast', 'Interpreter', 'none' );
    % Label axes
    axis('tight')
    xlabel( 'distance_trial', 'Interpreter', 'none' );
    ylabel( 'noe_exp', 'Interpreter', 'none' );
    grid on
end
sgtitle('individually optimized assignment')


%% plot histograms
figure
subplot(2,2,1)
bar([results(:,correct_assignment).rmse])
hold on
bar([results_perm.rmse])
hold off
title('rmse, full NOE set')

subplot(2,2,2)
bar([results_perm.rsquare])
hold on
bar([results(:,correct_assignment).rsquare])
hold off
title('rsquare, full NOE set')

subplot(2,2,3)
bar([results(:,correct_assignment).rmse_without_geminal])
hold on
bar([results_perm.rmse_without_geminal])
hold off
title('rmse, without intra-CH2 intensities')

subplot(2,2,4)
bar([results(:,correct_assignment).rsquare_without_geminal])
hold on
bar([results_perm.rsquare_without_geminal])
hold off
title('rsquare, without intra-CH2 intensities')
legend('correct assignment', 'individually optimized CH2 assignment')

if writefiles
    
    %% WRITE HISTOGRAM DATA
    %histogram = table('VariableNames',["label","rmse_correctAssignment_fullData","rmse_permAssignment_fullData","rsquare_correctAssignment_redData","rsquare_permAssignment_redData","rmse_correctAssignment_redData","rmse_permAssignment_redData","rsquare_correctAssignment_redData_refFit","rsquare_permAssignment_redData_refFit","rmse_correctAssignment_redData_refFit","rmse_permAssignment_redData_refFit"])
    %the old names are stupid! took me minutes to understand them with
    %prior knowledge/ dim memories of what they are supposed to do
    
%     histogram = table([structure.label]', ...
%         1000*[results(:,correct_assignment).rmse]', ...
%         1000*[results_perm.rmse]', ...
%         [results(:,correct_assignment).rsquare_without_geminal]', ...
%         [results_perm.rsquare_without_geminal]', ...
%         1000*[results(:,correct_assignment).rmse_without_geminal]', ...
%         1000*[results_perm.rmse_without_geminal]', ...
%         ...
%         [results_without_geminal(:,correct_assignment).rsquare]', ...
%         [results_perm_without_geminal.rsquare]', ...
%         1000*[results_without_geminal(:,correct_assignment).rmse]', ...
%         1000*[results_perm_without_geminal.rmse]', ...
%         'VariableNames',["label","rmse_correctAssignment","rmse_permAssignment","rsquareRED_correctAssignment","rsquareRED_permAssignment_redData","rmseRED_correctAssignment","rmseRED_permAssignment","rsquare_correctAssignment_completelywithoutGeminal","rsquare_permAssignment_completelywithoutGeminal","rmse_correctAssignment_completelywithoutGeminal","rmse_permAssignment_completelywithoutGeminal"]);
%     writetable(histogram);
    
%modified to select best conformation in a configuration
%this will fail horribly if the input is not ordered
%we need a major rewrite for population analysis
%the whole program now focuses on 'structures' 
%needs to focus on 'configurations' containing one or many structures.

%works for now...
      histogram = table([structure([results_perm.best_conform]).label]', ...
        1000*[results([results(:,correct_assignment).best_conform],correct_assignment).rmse]', ...
        1000*[results_perm([results_perm.best_conform]).rmse]', ...
        [results([results(:,correct_assignment).best_conform],correct_assignment).rsquare_without_geminal]', ...
        [results_perm([results_perm.best_conform]).rsquare_without_geminal]', ...
        1000*[results([results(:,correct_assignment).best_conform],correct_assignment).rmse_without_geminal]', ...
        1000*[results_perm([results_perm.best_conform]).rmse_without_geminal]', ...
        ...
        [results_without_geminal([results_without_geminal(:,correct_assignment).best_conform],correct_assignment).rsquare]', ...
        [results_perm_without_geminal([results_perm_without_geminal.best_conform]).rsquare]', ...
        1000*[results_without_geminal([results_without_geminal(:,correct_assignment).best_conform],correct_assignment).rmse]', ...
        1000*[results_perm_without_geminal([results_perm_without_geminal.best_conform]).rmse]', ...
        'VariableNames',["label","rmse_correctAssignment","rmse_permAssignment","rsquareRED_correctAssignment","rsquareRED_permAssignment_redData","rmseRED_correctAssignment","rmseRED_permAssignment","rsquare_correctAssignment_completelywithoutGeminal","rsquare_permAssignment_completelywithoutGeminal","rmse_correctAssignment_completelywithoutGeminal","rmse_permAssignment_completelywithoutGeminal"]);
    writetable(histogram);
    
    %% WRITE EXAMPLE FIT DATA
    % results(4_64).fit_curvex,results(4_64).fit_curvey,
    % results(4_64).xData,results(4_64).yData, % <- too short
    % results(5_64).fit_curvex,results(5_64).fit_curvey,
    % results(5_64).xData,results(5_64).yData, % <- too short
    % results(8_64).fit_curvex,results(8_64).fit_curvey,
    % results(8_64).xData,results(8_64).yData % <- too short
    padLength = length(results(1,1).fit_curvex) - length(results(1,1).xData);
    padVector = repmat(NaN,padLength,1);
    
    example_fits = table( ...
        results(15,1).fit_curvex',results(15,1).fit_curvey', ...
        [results(15,1).xData; padVector],[results(15,1).yData; padVector], ...
              ...
        'VariableNames',["results(15_1).fit_curvex","results(15_1).fit_curvey","results(15_1).xData","results(15_1).yData"]);
    writetable(example_fits);
    
    %% WRITE PARAMETER FILES
    
    parameters_for_figures = fopen('parameters_for_figures.txt','w+');
    
    fprintf(parameters_for_figures, 'Correct structure, %i, %s:\n', correct_structure, structure(correct_structure).label);
    fprintf(parameters_for_figures, 'full data b = %8f\n', results(correct_structure,correct_assignment).a);
    fprintf(parameters_for_figures, 'data without geminal b = %8f\n\n', results_without_geminal(correct_structure,correct_assignment).a);
    
    for iCH2 = 1:length(ch2_pairs)
        
        temp = noe_data(correct_assignment).matrix(ch2_pairs(iCH2,1),ch2_pairs(iCH2,2));
        if ~isnan(temp)
            fprintf(parameters_for_figures,'ref x, y = %8f, %8f\n',structure(correct_structure).distance(ch2_pairs(iCH2,1),ch2_pairs(iCH2,2)), ...
                temp);
            fprintf(parameters_for_figures,'ref    b = %8f\n',temp*structure(correct_structure).distance(ch2_pairs(iCH2,1),ch2_pairs(iCH2,2))^6);
        end
        
        temp = noe_data(correct_assignment).matrix(ch2_pairs(iCH2,2),ch2_pairs(iCH2,1));
        if ~isnan(temp)
            fprintf(parameters_for_figures,'ref x, y = %8f, %8f\n',structure(correct_structure).distance(ch2_pairs(iCH2,1),ch2_pairs(iCH2,2)), ...
                temp);
            fprintf(parameters_for_figures,'       b = %8f\n',temp*structure(correct_structure).distance(ch2_pairs(iCH2,1),ch2_pairs(iCH2,2))^6);
        end
    end
    
    fprintf(parameters_for_figures, '\n', results_without_geminal(correct_structure,correct_assignment).a);
    
    for i_structure = [8, 5]
        fprintf(parameters_for_figures, 'Additional structure, %i, %s:\n', i_structure, structure(i_structure).label);
        fprintf(parameters_for_figures, 'full data b = %8f\n', results(i_structure,correct_assignment).a);
        fprintf(parameters_for_figures, 'data without geminal b = %8f\n\n', results_without_geminal(i_structure,correct_assignment).a);
    end
    
    fclose(parameters_for_figures);
    
    
    %% SI plots
    
    subplot_count = 6;
    for i_subplot = 1:length(find([results_perm.best_conform]))
        temp = find([results_perm.best_conform]);
        i_structure = temp(i_subplot);
        %subplot and figure magic:
        %open a new figure after three structures
        if mod(i_subplot, subplot_count) == 1
            figure
            set(gcf, 'Units', 'inches', 'Position', [-0.35, -0.50, 7.40, 10.00], 'PaperUnits', 'Inches', 'PaperSize', [6.50, 9.125])
        end
        subplot(3,2,mod(i_subplot-1, subplot_count)+1)
        
        %plot all things for correct assignment
        plot(results(i_structure, correct_assignment).xData, results(i_structure, correct_assignment).yData,...
            'o','MarkerEdgeColor','black','MarkerFaceColor','black','MarkerSize',2) ;
        hold on
        
        plot(results(i_structure, correct_assignment).fit_curvex ,results(i_structure, correct_assignment).fit_curvey,...
            '--','Color','black');
        
        plot(nan, nan,'LineStyle','none'); %this creates a white entry in the legend
        plot(nan, nan,'LineStyle','none'); %this creates a white entry in the legend
        
        plot(results_without_geminal(i_structure, correct_assignment).xData, results_without_geminal(i_structure, correct_assignment).yData, ...
            's','MarkerEdgeColor','black','MarkerSize',7) ;
        plot(results_without_geminal(i_structure, correct_assignment).fit_curvex ,results_without_geminal(i_structure, correct_assignment).fit_curvey, ...
            '-','Color','black');
        
        plot(nan, nan,'LineStyle','none');
        plot(nan, nan,'LineStyle','none');
        hold off
        
        %fix xmax and ymax of the plot
        axis('tight')
        temp = axis;
        temp(2)=5.5; %xmax
        temp(4)=.12; %ymax
        axis(temp);
        xlabel( 'trial structure distance', 'Interpreter', 'none' );
        ylabel( 'experimental NOE intensity', 'Interpreter', 'none' );
        grid on
        
        legend({sprintf('full data for %s',structure(i_structure).label), ...
            sprintf('b=%f', results(i_structure, correct_assignment).a), ...
            sprintf('RMSD=%f', results(i_structure, correct_assignment).rmse), ...
            sprintf('R_{red}^2=%f', results(i_structure, correct_assignment).rsquare_without_geminal), ...
            ...
            sprintf('red. data for %s',structure(i_structure).label), ...
            sprintf('b=%f', results_without_geminal(i_structure, correct_assignment).a), ...
            sprintf('RMSD=%f', results_without_geminal(i_structure, correct_assignment).rmse), ...
            sprintf('R^2=%f', results_without_geminal(i_structure, correct_assignment).rsquare_without_geminal), ...
            })  % good
        title(sprintf('%s (%i)',structure(i_structure).label,i_structure))
       
        
        if mod(i_subplot, subplot_count) == 0
            pause(0.1) ; drawnow; pause(0.1) ;
            print(gcf,sprintf('SI_fit_correct_%i.png',i_structure),'-dpng','-r300' );
        end
    end
    %print last one, might be printed twice.
    pause(0.1) ; drawnow; pause(0.1) ;
    print(gcf,sprintf('SI_fit_correct_%i.png',i_structure),'-dpng','-r300' );
        
end


function noe_exp = noe_integral_list(atomcount)
% this function just returns experimental NOE data
% instead of reading it from an external file

me_scaleJ = 1;  %methyl groups receiving NOE have 3x intensity, 
                %already scaled down in data table
                
noe_exp = NaN(atomcount);

noe_exp(	33	,	34:36	)=	0.63	*me_scaleJ	;
noe_exp(	22	,	37:39	)=	0.77	*me_scaleJ	;
noe_exp(	24	,	37:39	)=	0.74	*me_scaleJ	;
noe_exp(	23	,	37:39	)=	0.46	*me_scaleJ	; %s/27/23 from data table
noe_exp(	27	,	40:42	)=	0.74	*me_scaleJ	;
noe_exp(	30	,	40:42	)=	0.75	*me_scaleJ	;
noe_exp(	21	,	28	)=	2.01167418413372		; %really high intensity and large distance
noe_exp(	22	,	23	)=	1.6980848666917		;   %high intensity
noe_exp(	32	,	30	)=	1.26089167655535		;
noe_exp(	32	,	29	)=	0.33828332485732		;
noe_exp(	32	,	33	)=	7.37		;               %CH2
noe_exp(	24	,	25	)=	9.97448816888832		;   %CH2

%all numbers are in percent of diagonal signal (PANIC)
%divide by 100 to get the right values.

noe_exp = noe_exp/100;

end

function structure = read_xyz_for_noe(filename)

n_structures = length(filename);
structure(1:n_structures) = struct();
for i_structure = 1:n_structures
    
    formatSpec = '%s%f%f%f%[^\n\r]';
    
    %% Open the text file.
    fileID = fopen(filename{i_structure},'r');
    
    temp = textscan(fileID, '%f', 1, 'ReturnOnError', false, 'EndOfLine', '\r\n');
    structure(i_structure).atomcount = temp{1};
    temp = textscan(fileID, '%s', 1, 'delimiter', '', 'ReturnOnError', false, 'EndOfLine', '\r\n');
    structure(i_structure).comment = string(temp);
    
    structure(i_structure).filename = filename{i_structure};
    
    temp = char(string(temp));
    temp = string(temp([regexp(temp, "[SR]")]));
  %  temp = replace(temp,'S','x');
  %  temp = replace(temp,'R','S');
  %  temp = replace(temp,'x','R');
    structure(i_structure).label = temp;
    
    %% Read columns of data according to the format.
    dataArray = textscan(fileID, formatSpec, 'TextType', 'string', 'EmptyValue', NaN, 'ReturnOnError', true, 'EndOfLine', '\r\n');
    
    %% Remove white space around all cell columns.
    dataArray{1} = strtrim(dataArray{1});
    
    %% Close the text file.
    fclose(fileID);
       
    %% Create output variable
    dataArray([2, 3, 4]) = cellfun(@(x) num2cell(x), dataArray([2, 3, 4]), 'UniformOutput', false);
    dataArray(1) = cellfun(@(x) mat2cell(x, ones(length(x), 1)), dataArray(1), 'UniformOutput', false);
    structure(i_structure).data = [dataArray{1:end-1}];
    structure(i_structure).coords = cell2mat(structure(i_structure).data(:,2:4));
    structure(i_structure).element = structure(i_structure).data(:,1);
    
    %% Clear temporary variables
    clearvars formatSpec fileID dataArray ans;
    
    %check file constistency...
    if structure(i_structure).atomcount ~= length(structure(i_structure).data) || structure(1).atomcount ~= structure(i_structure).atomcount
        disp('file size/atom count does not match');
    end
    
    for i_atom = 1:structure(i_structure).atomcount
        for j_atom = i_atom:-1:1
            structure(i_structure).distance(i_atom, j_atom) = ...
                sqrt( ...
                sum( ...
                (structure(i_structure).coords(j_atom,:) - structure(i_structure).coords(i_atom,:)).^2 ...
                ) ...
                );
            structure(i_structure).distance(j_atom, i_atom) = structure(i_structure).distance(i_atom, j_atom);
        end
    end
    
end

end
