# Supplementary material for: Reference-free NOE NMR analysis
Source: Chem Sci. 2020 Aug 31;11(36):9930–6. doi: 10.1039/d0sc02970j (PMC8162118; doi:10.1039/d0sc02970j)
Supplement: SC-011-D0SC02970J-s005 [file SC-011-D0SC02970J-s005.piz]

Archive with 36 entries (33 files):
- strychnine_structures/
- strychnine_structures/strychnine_SSRSSR.xyz
- __MACOSX/
- __MACOSX/strychnine_structures/
- __MACOSX/strychnine_structures/._strychnine_SSRSSR.xyz
- strychnine_structures/strychnine_SRRSRS.xyz
- __MACOSX/strychnine_structures/._strychnine_SRRSRS.xyz
- strychnine_structures/strychnine_SRRSSR.xyz
- __MACOSX/strychnine_structures/._strychnine_SRRSSR.xyz
- strychnine_structures/strychnine_SRRRRS.xyz
- __MACOSX/strychnine_structures/._strychnine_SRRRRS.xyz
- strychnine_structures/strychnine_SSRRSR.xyz
- __MACOSX/strychnine_structures/._strychnine_SSRRSR.xyz
- strychnine_structures/strychnine_SRRRSR.xyz
- __MACOSX/strychnine_structures/._strychnine_SRRRSR.xyz
- strychnine_structures/strychnine_SRSSRS.xyz
- __MACOSX/strychnine_structures/._strychnine_SRSSRS.xyz
- strychnine_structures/strychnine_SSSSSR.xyz
- __MACOSX/strychnine_structures/._strychnine_SSSSSR.xyz
- strychnine_structures/strychnine_SRSSSR.xyz
- __MACOSX/strychnine_structures/._strychnine_SRSSSR.xyz
- strychnine_structures/strychnine_SSSRSR.xyz
- __MACOSX/strychnine_structures/._strychnine_SSSRSR.xyz
- strychnine_structures/strychnine_SRSRRS.xyz
- __MACOSX/strychnine_structures/._strychnine_SRSRRS.xyz
- strychnine_structures/strychnine_SSSRRS.xyz
- __MACOSX/strychnine_structures/._strychnine_SSSRRS.xyz
- strychnine_structures/strychnine_SRSRSR.xyz
- __MACOSX/strychnine_structures/._strychnine_SRSRSR.xyz
- strychnine_structures/strychnine_SRRSSR_1.xyz
- __MACOSX/strychnine_structures/._strychnine_SRRSSR_1.xyz
- strychnine_structures/strychnine_SRRSSR_2.xyz
- __MACOSX/strychnine_structures/._strychnine_SRRSSR_2.xyz
- strychnine_structures/strychnine_SRRSSR_3.xyz
- __MACOSX/strychnine_structures/._strychnine_SRRSSR_3.xyz
- __MACOSX/._strychnine_structures
