# Supplementary material for: Reference-free NOE NMR analysis
Source: Chem Sci. 2020 Aug 31;11(36):9930–6. doi: 10.1039/d0sc02970j (PMC8162118; doi:10.1039/d0sc02970j)
Supplement: SC-011-D0SC02970J-s005 [file SC-011-D0SC02970J-s005.piz › strychnine_structures/strychnine_SSRSSR.xyz]

47
./strychnine_SSRSSR.xyz
C           2.38560         7.13320        -6.26760
C           2.07350         5.79510        -5.89770
C           0.80480         5.45020        -5.47190
C          -0.15310         6.46680        -5.40790
C           0.17110         7.79830        -5.74190
C           1.45650         8.14560        -6.17040
C           3.36840         4.99050        -5.88010
N           3.71460         7.17360        -6.73900
C           4.52950         8.24790        -6.95990
O           4.19520         9.42130        -6.79230
C           4.05290         5.79340        -7.00320
C           5.91020         7.91450        -7.51060
C           6.47670         6.52480        -7.16700
H           3.46120         5.59010        -7.91980
C           5.45840         5.42630        -7.45260
H           7.33670         6.38340        -7.83660
O           6.96590         6.53150        -5.83270
C           7.93140         5.50830        -5.58910
C           7.23540         4.29290        -5.08480
C           6.25210         3.62530        -5.71760
C           5.47160         2.54550        -4.99350
C           5.75060         3.93920        -7.11750
H           5.40230         5.43800        -8.55590
H           6.49110         3.55800        -7.83290
C           4.41680         3.16180        -7.34200
C           3.47040         3.46610        -6.15370
C           3.91750         5.18280        -4.45110
C           3.74740         3.81130        -3.83080
N           4.02660         2.85360        -4.90800
H           0.56280         4.44000        -5.15880
H          -1.16170         6.23390        -5.07100
H          -0.59410         8.56850        -5.66690
H           1.69510         9.16800        -6.44090
H           6.59930         8.68540        -7.14460
H           5.83640         8.01520        -8.60060
H           8.59230         5.88440        -4.80060
H           8.56220         5.29510        -6.45930
H           7.50750         4.00160        -4.07180
H           5.87380         2.35350        -3.99030
H           5.60500         1.59300        -5.52250
H           4.59850         2.08270        -7.43100
H           3.95100         3.44670        -8.29380
H           2.48190         3.03440        -6.34510
H           3.38270         5.92590        -3.84610
H           4.96000         5.50000        -4.44840
H           2.70890         3.67460        -3.50420
H           4.37430         3.67340        -2.94320
