# Supplementary material for: Reference-free NOE NMR analysis
Source: Chem Sci. 2020 Aug 31;11(36):9930–6. doi: 10.1039/d0sc02970j (PMC8162118; doi:10.1039/d0sc02970j)
Supplement: SC-011-D0SC02970J-s005 [file SC-011-D0SC02970J-s005.piz › strychnine_structures/strychnine_SRRSRS.xyz]

47
./strychnine_SRRSRS.xyz
C          -5.67340         3.38900         1.36170
C          -5.34930         2.18030         0.68350
C          -5.24780         2.23520        -0.70650
C          -5.52560         3.43270        -1.38240
C          -5.88970         4.58980        -0.68510
C          -5.94780         4.57950         0.70480
C          -5.23240         0.97930         1.70290
N          -5.40320         3.24280         2.73150
C          -4.91880         4.29390         3.52790
O          -5.49890         5.36340         3.69890
C          -4.84640         1.91850         2.87410
C          -3.50490         4.02710         4.11920
C          -2.65660         3.42970         2.99280
H          -5.07020         1.54420         3.87860
C          -3.31220         2.12470         2.60660
H          -2.71580         4.15320         2.16430
O          -1.25690         3.17460         3.18790
C          -0.52280         2.83940         1.95540
C          -0.96680         1.62820         1.07630
C          -1.89550         0.68990         1.39840
C          -2.72810        -0.18660         0.37680
C          -2.45580         0.87370         2.78090
H          -3.28600         2.33480         1.52830
H          -1.67080         0.96130         3.54020
C          -3.29450        -0.28200         3.15920
C          -4.39120        -0.32080         2.12890
C          -6.25760         0.07490         1.02350
C          -5.24960        -0.86010         0.16660
N          -3.94540        -0.90200         0.89370
H          -4.97300         1.38230        -1.31080
H          -5.46020         3.46260        -2.46870
H          -6.09730         5.50770        -1.23000
H          -6.16980         5.49150         1.24970
H          -3.57680         3.36130         4.98540
H          -3.07000         4.97190         4.46090
H           0.51650         2.67040         2.25640
H          -0.53740         3.73740         1.32660
H          -0.58160         1.65430         0.05850
H          -2.05340        -0.95880        -0.01060
H          -2.99810         0.45310        -0.46900
H          -3.70070        -0.16080         4.17120
H          -2.72220        -1.21950         3.17820
H          -5.07390        -1.03620         2.62380
H          -7.00910         0.52940         0.36700
H          -6.82600        -0.53060         1.74330
H          -5.13750        -0.55430        -0.87390
H          -5.67700        -1.87020         0.14510
