# Supplementary material for: Reference-free NOE NMR analysis
Source: Chem Sci. 2020 Aug 31;11(36):9930–6. doi: 10.1039/d0sc02970j (PMC8162118; doi:10.1039/d0sc02970j)
Supplement: SC-011-D0SC02970J-s005 [file SC-011-D0SC02970J-s005.piz › strychnine_structures/strychnine_SRRSSR.xyz]

47
./strychnine_SRRSSR.xyz
C           0.41680         4.03590         0.67440
C           1.74500         3.99240         1.11720
C           2.40750         5.15980         1.47630
C           1.72010         6.37250         1.39160
C           0.39040         6.40930         0.94750
C          -0.27260         5.23320         0.58650
C           2.28710         2.58560         1.06780
N          -0.05560         2.73770         0.43740
C          -1.35780         2.35060         0.19740
O          -2.27240         3.10470        -0.13250
C           0.98520         1.76620         0.79990
C          -1.62180         0.85620         0.37210
C          -0.73910         0.09900         1.39970
H           1.12210         1.09430        -0.05800
C           0.37620         0.99680         1.97880
H          -1.38500        -0.25070         2.21560
O          -0.24610        -1.05290         0.70050
C           0.36310        -2.03690         1.52730
C           1.82220        -1.74040         1.59770
C           2.32850        -0.64640         2.19340
C           3.80260        -0.31590         2.15450
C           1.44210         0.36960         2.88630
H          -0.15600         1.71650         2.62380
H           0.95560        -0.10620         3.74750
C           2.30130         1.53300         3.40810
C           3.13610         2.07570         2.24850
C           3.27970         2.45080        -0.09490
C           3.97980         1.13760         0.20140
N           4.04150         1.04780         1.66760
H           3.44320         5.14510         1.80260
H           2.22110         7.29860         1.66530
H          -0.13120         7.36180         0.88590
H          -1.30410         5.27600         0.25400
H          -1.54590         0.40210        -0.62400
H          -2.66900         0.75250         0.68380
H           0.22290        -3.00600         1.03690
H          -0.10600        -2.10350         2.51530
H           2.48090        -2.44060         1.08980
H           4.36610        -1.03680         1.54830
H           4.21520        -0.41250         3.16680
H           2.95030         1.19750         4.22750
H           1.67390         2.32780         3.83090
H           3.77640         2.88000         2.63110
H           4.01410         3.26740        -0.08750
H           2.80030         2.44910        -1.08020
H           4.98470         1.11420        -0.23200
H           3.40790         0.31520        -0.24530
