# Supplementary material for: Reference-free NOE NMR analysis
Source: Chem Sci. 2020 Aug 31;11(36):9930–6. doi: 10.1039/d0sc02970j (PMC8162118; doi:10.1039/d0sc02970j)
Supplement: SC-011-D0SC02970J-s005 [file SC-011-D0SC02970J-s005.piz › strychnine_structures/strychnine_SRRRRS.xyz]

47
./strychnine_SRRRRS.xyz
C           9.46050         4.47600        -2.69760
C           9.84870         3.16990        -3.05530
C          10.35540         2.36200        -2.03820
C          10.48190         2.86010        -0.73200
C          10.11510         4.17180        -0.42300
C           9.58730         4.99240        -1.41190
C           9.76030         3.00580        -4.60230
N           8.72470         5.06430        -3.74390
C           7.61720         5.84510        -3.40520
O           7.67050         7.06030        -3.23060
C           8.62830         4.03640        -4.79190
C           6.32350         5.04310        -3.18020
C           6.62770         3.54510        -3.23490
H           8.67430         4.52920        -5.77060
C           7.23280         3.28120        -4.62090
H           7.31490         3.33930        -2.41290
O           5.51410         2.67350        -3.04140
C           5.88340         1.48420        -2.29800
C           7.15560         0.74810        -2.72290
C           7.83090         0.86630        -3.88740
C           9.18330         0.12810        -4.19980
C           7.23510         1.76740        -4.96020
H           6.55660         3.73990        -5.36080
H           6.21190         1.43650        -5.18390
C           8.05090         1.64270        -6.19650
C           9.45860         1.92280        -5.72950
C          11.26460         2.91260        -4.86500
C          11.41900         1.32770        -4.82960
N          10.10070         0.74390        -5.20610
H          10.69550         1.35040        -2.20450
H          10.88870         2.21980         0.04880
H          10.22560         4.54280         0.59290
H           9.26120         6.00000        -1.17190
H           5.58180         5.33380        -3.93170
H           5.91360         5.30290        -2.19820
H           5.03690         0.79210        -2.35090
H           5.99020         1.78400        -1.24850
H           7.55260         0.07950        -1.96050
H           8.88330        -0.83130        -4.64370
H           9.71220        -0.14560        -3.28310
H           7.73680         2.36540        -6.96080
H           7.96060         0.65320        -6.66410
H           9.95650         2.21290        -6.67120
H          11.94470         3.38850        -4.14820
H          11.53650         3.30720        -5.85340
H          11.80000         0.94320        -3.88180
H          12.15960         1.04700        -5.58870
