# Supplementary material for: Reference-free NOE NMR analysis
Source: Chem Sci. 2020 Aug 31;11(36):9930–6. doi: 10.1039/d0sc02970j (PMC8162118; doi:10.1039/d0sc02970j)
Supplement: SC-011-D0SC02970J-s005 [file SC-011-D0SC02970J-s005.piz › strychnine_structures/strychnine_SSRRSR.xyz]

47
./strychnine_SSRRSR.xyz
C          -2.24210       -12.27350        -0.73520
C          -3.66420       -12.12990        -0.67380
C          -4.46740       -13.19090        -0.30310
C          -3.83880       -14.40390        -0.00340
C          -2.43770       -14.54600        -0.09340
C          -1.62180       -13.47340        -0.46740
C          -4.05000       -10.76580        -1.21690
N          -1.67070       -11.02140        -1.03770
C          -0.36780       -10.63080        -1.22270
O           0.59730       -11.39260        -1.16530
C          -2.72420       -10.09530        -0.77040
C          -0.17460        -9.16130        -1.65150
C          -1.22830        -8.12360        -1.20490
H          -2.67290       -10.01650         0.33110
C          -2.60990        -8.72490        -1.30120
H          -0.99750        -7.78300        -0.18860
O          -1.16870        -6.99230        -2.11480
C          -2.09480        -5.91240        -1.87700
C          -3.51990        -6.21920        -2.32780
C          -4.30500        -7.12640        -1.70490
C          -5.64520        -7.67980        -2.15630
C          -3.69920        -7.89000        -0.57090
H          -2.78790        -8.78860        -2.38230
H          -3.27400        -7.21920         0.18490
C          -4.78790        -8.73920         0.13870
C          -5.23700        -9.83190        -0.83810
C          -4.26660       -10.97080        -2.73300
C          -5.06090        -9.78710        -3.24820
N          -5.71680        -9.16930        -2.09720
H          -5.54880       -13.10600        -0.27720
H          -4.44150       -15.26310         0.28610
H          -1.98380       -15.50780         0.13780
H          -0.54420       -13.58350        -0.51510
H          -0.11560        -9.16830        -2.74830
H           0.81000        -8.83180        -1.29800
H          -1.73540        -5.06330        -2.46880
H          -2.05050        -5.59810        -0.82830
H          -3.87160        -5.71230        -3.22200
H          -5.89000        -7.33420        -3.16860
H          -6.43260        -7.27130        -1.51070
H          -5.63350        -8.11160         0.45030
H          -4.40770        -9.17950         1.06810
H          -6.06080       -10.41510        -0.41260
H          -4.85960       -11.87830        -2.91370
H          -3.32930       -11.08680        -3.28980
H          -5.81240       -10.11380        -3.97550
H          -4.39490        -9.10090        -3.78370
