# Supplementary material for: Reference-free NOE NMR analysis
Source: Chem Sci. 2020 Aug 31;11(36):9930–6. doi: 10.1039/d0sc02970j (PMC8162118; doi:10.1039/d0sc02970j)
Supplement: SC-011-D0SC02970J-s005 [file SC-011-D0SC02970J-s005.piz › strychnine_structures/strychnine_SRRRSR.xyz]

47
./strychnine_SRRRSR.xyz
C          -0.15420        -1.47690        10.45340
C          -1.52780        -1.50740        10.13540
C          -2.39680        -0.58250        10.69690
C          -1.87770         0.37130        11.57650
C          -0.50710         0.39700        11.88250
C           0.36890        -0.53360        11.31780
C          -1.84550        -2.59220         9.13010
N           0.51740        -2.50760         9.79090
C           1.85100        -2.88930         9.84000
O           2.72580        -2.33470        10.49990
C          -0.46360        -3.31280         9.09820
C           2.16250        -4.13180         8.98350
C           1.53800        -3.96160         7.59760
H          -0.52710        -4.22940         9.70720
C           0.04870        -3.69180         7.73710
H           2.07550        -3.13400         7.11630
O           1.65560        -5.12530         6.74360
C           1.18970        -4.94010         5.37440
C          -0.33470        -4.81280         5.19110
C          -1.07690        -3.80170         5.70960
C          -2.58730        -3.69170         5.80490
C          -0.34910        -2.79810         6.55220
H          -0.41700        -4.68780         7.64940
H           0.50410        -2.40330         5.98680
C          -1.19790        -1.59560         6.90250
C          -2.34250        -2.08680         7.75140
C          -2.97690        -3.56290         9.47830
C          -3.26720        -4.25410         8.14130
N          -3.07870        -3.21590         7.12260
H          -3.45650        -0.58510        10.45920
H          -2.54100         1.10650        12.02770
H          -0.12360         1.14900        12.56860
H           1.42510        -0.50910        11.56380
H           1.78870        -5.02970         9.48830
H           3.24810        -4.24690         8.89190
H           1.51090        -5.83490         4.82960
H           1.71520        -4.09350         4.91780
H          -0.82340        -5.62640         4.66120
H          -3.06710        -4.64340         5.54700
H          -2.92050        -2.97110         5.04750
H          -1.56950        -1.10470         5.99360
H          -0.60180        -0.84610         7.43590
H          -3.06070        -1.26850         7.89020
H          -3.86930        -3.01970         9.81520
H          -2.71460        -4.27960        10.26330
H          -4.28810        -4.64790         8.11480
H          -2.58100        -5.09670         8.00450
