# Supplementary material for: Reference-free NOE NMR analysis
Source: Chem Sci. 2020 Aug 31;11(36):9930–6. doi: 10.1039/d0sc02970j (PMC8162118; doi:10.1039/d0sc02970j)
Supplement: SC-011-D0SC02970J-s005 [file SC-011-D0SC02970J-s005.piz › strychnine_structures/strychnine_SRSSRS.xyz]

47
./strychnine_SRSSRS.xyz
C           0.31800        -4.93830        -2.99420
C          -0.76480        -4.11050        -2.62130
C          -1.35360        -3.34410        -3.62950
C          -0.84270        -3.37180        -4.93550
C           0.25850        -4.16520        -5.25740
C           0.83870        -4.97040        -4.28400
C          -0.97820        -4.16820        -1.06220
N           0.58810        -5.86060        -1.96520
C           1.01050        -7.14840        -2.28210
O           2.02810        -7.39780        -2.93060
C          -0.38030        -5.60050        -0.90000
C           0.11770        -8.28850        -1.77180
C          -1.38030        -7.97450        -1.60890
H           0.05480        -5.82570         0.07860
C          -1.57960        -6.52730        -1.27030
H          -1.78030        -8.64890        -0.84250
O          -2.16220        -8.20700        -2.82610
C          -3.59740        -7.91380        -2.76240
C          -4.02870        -6.41670        -2.67840
C          -3.76670        -5.60990        -1.61220
C          -3.94870        -4.05030        -1.51190
C          -2.91960        -6.29400        -0.56460
H          -1.74200        -6.17570        -2.29550
H          -3.39420        -7.21870        -0.21580
C          -2.69760        -5.43390         0.61290
C          -2.11940        -4.16700         0.05150
C          -0.72140        -2.68240        -0.80760
C          -2.24570        -2.15490        -0.85470
N          -3.13110        -3.30290        -0.49270
H          -2.19510        -2.68930        -3.46020
H          -1.30560        -2.75900        -5.70640
H           0.64350        -4.17700        -6.27390
H           1.65980        -5.62780        -4.55050
H           0.53110        -8.56940        -0.79500
H           0.24050        -9.13840        -2.45250
H          -4.04840        -8.49870        -1.95270
H          -4.01490        -8.31080        -3.69470
H          -4.52340        -6.01150        -3.55710
H          -4.99250        -3.89310        -1.21150
H          -3.85990        -3.60420        -2.50430
H          -2.00540        -5.90780         1.32060
H          -3.62450        -5.24620         1.17070
H          -1.72460        -3.71090         0.97780
H          -0.09750        -2.12980        -1.52030
H          -0.28000        -2.49870         0.18170
H          -2.52780        -1.67610        -1.79280
H          -2.34510        -1.37980        -0.08400
