# Supplementary material for: Reference-free NOE NMR analysis
Source: Chem Sci. 2020 Aug 31;11(36):9930–6. doi: 10.1039/d0sc02970j (PMC8162118; doi:10.1039/d0sc02970j)
Supplement: SC-011-D0SC02970J-s005 [file SC-011-D0SC02970J-s005.piz › strychnine_structures/strychnine_SSSSSR.xyz]

47
./strychnine_SSSSSR.xyz
C          -1.61510         1.72510         1.00080
C          -1.57860         1.66920        -0.42440
C          -2.46150         0.87170        -1.12640
C          -3.37680         0.11650        -0.38610
C          -3.38170         0.14790         1.02480
C          -2.48590         0.95290         1.73580
C          -0.34990         2.43160        -0.90830
N          -0.66050         2.66410         1.43650
C          -0.10550         2.86200         2.67980
O          -0.47060         2.29200         3.70660
C          -0.36030         3.44330         0.25160
C           1.05380         3.86940         2.71120
C           1.77810         3.94530         1.35670
H          -1.26280         4.07500         0.13550
C           0.76940         4.43400         0.33070
H           2.15640         2.93880         1.15280
O           2.85840         4.87360         1.35010
C           3.94360         4.46230         0.50690
C           3.58910         3.92840        -0.86650
C           2.43390         4.02870        -1.55800
C           2.21140         3.32320        -2.88470
C           1.25380         4.83740        -1.07630
H           0.34670         5.36560         0.74360
H           1.55020         5.89490        -1.06440
C           0.07010         4.68520        -2.07020
C          -0.21140         3.17750        -2.26510
C           0.78980         1.38520        -0.92480
C           1.08250         1.20800        -2.39840
N           0.95000         2.55050        -2.96630
H          -2.42790         0.79700        -2.20830
H          -4.08430        -0.52800        -0.90490
H          -4.09790        -0.46490         1.56890
H          -2.50280         0.98440         2.81940
H           1.76640         3.55710         3.48340
H           0.66590         4.84830         3.01500
H           4.49380         3.68420         1.04950
H           4.62030         5.31580         0.39750
H           4.39910         3.35120        -1.31330
H           3.06360         2.68190        -3.14380
H           2.19310         4.08460        -3.67570
H           0.29980         5.16490        -3.03090
H          -0.82130         5.20500        -1.69790
H          -1.10890         3.04000        -2.87830
H           0.53310         0.41800        -0.47600
H           1.68770         1.72780        -0.41360
H           0.33180         0.55250        -2.85690
H           2.05850         0.74550        -2.57990
