# Supplementary material for: Reference-free NOE NMR analysis
Source: Chem Sci. 2020 Aug 31;11(36):9930–6. doi: 10.1039/d0sc02970j (PMC8162118; doi:10.1039/d0sc02970j)
Supplement: SC-011-D0SC02970J-s005 [file SC-011-D0SC02970J-s005.piz › strychnine_structures/strychnine_SRSSSR.xyz]

47
./strychnine_SRSSSR.xyz
C           8.79980         4.99750         3.88880
C           7.65050         4.56920         3.19550
C           6.65210         5.47340         2.86160
C           6.81770         6.81210         3.22560
C           7.96620         7.23190         3.91570
C           8.97250         6.32130         4.24960
C           7.67130         3.07980         2.96610
N           9.70000         3.93220         4.03690
C          11.02650         3.97590         4.45120
O          11.50790         4.87580         5.14090
C           9.12530         2.75800         3.38290
C          11.95320         2.85760         3.89180
C          11.24260         1.75370         3.08800
H           9.10170         1.97060         4.14800
C          10.12820         2.43050         2.29020
H          10.86070         1.04440         3.83640
O          12.06540         1.02480         2.18330
C          11.63060        -0.34480         2.03260
C          10.13870        -0.58810         1.83130
C           9.19380         0.29850         1.45170
C           7.71230         0.00040         1.35880
C           9.57260         1.70200         1.08250
H          10.54170         3.35880         1.85950
H          10.32530         1.67060         0.28320
C           8.37930         2.50810         0.56270
C           7.27300         2.46210         1.60880
C           6.66830         2.37490         3.89440
C           6.65720         0.94610         3.36910
N           6.86310         1.06420         1.92150
H           5.75250         5.15710         2.34240
H           6.04660         7.53850         2.97690
H           8.07660         8.27910         4.18910
H           9.86200         6.66000         4.76970
H          12.49940         2.41000         4.72980
H          12.70000         3.34710         3.25430
H          11.95140        -0.88280         2.93270
H          12.18090        -0.77290         1.18860
H           9.82900        -1.60870         2.05410
H           7.46940        -0.96410         1.82220
H           7.45320        -0.11560         0.29840
H           8.02430         2.09770        -0.39160
H           8.67030         3.54660         0.36090
H           6.39140         2.97920         1.20970
H           5.66650         2.81430         3.79600
H           6.94500         2.42040         4.95370
H           5.70820         0.44780         3.59060
H           7.45610         0.37130         3.85300
