# Supplementary material for: Reference-free NOE NMR analysis
Source: Chem Sci. 2020 Aug 31;11(36):9930–6. doi: 10.1039/d0sc02970j (PMC8162118; doi:10.1039/d0sc02970j)
Supplement: SC-011-D0SC02970J-s005 [file SC-011-D0SC02970J-s005.piz › strychnine_structures/strychnine_SSSRSR.xyz]

47
./strychnine_SSSRSR.xyz
C          15.49740        -7.38970        -2.08440
C          14.59060        -6.36190        -2.50340
C          14.97530        -5.03460        -2.48960
C          16.26940        -4.73860        -2.04840
C          17.14980        -5.75520        -1.62110
C          16.76790        -7.10030        -1.63810
C          13.22280        -6.96250        -2.77470
N          14.91570        -8.64630        -2.33350
C          15.43780        -9.92620        -2.29580
O          16.47910       -10.24310        -1.72610
C          13.79310        -8.35250        -3.15170
C          14.63370       -10.95170        -3.14280
C          13.11030       -10.79160        -3.00620
H          14.27520        -8.31980        -4.14500
C          12.70720        -9.34780        -3.20610
H          12.86210       -11.10460        -1.98170
O          12.33810       -11.60150        -3.90820
C          10.91910       -11.66940        -3.60530
C          10.09460       -10.37360        -3.65550
C          10.52590        -9.14840        -4.03000
C           9.85540        -7.80510        -3.76980
C          11.93130        -9.01180        -4.50640
H          12.09180        -9.18460        -2.31450
H          12.15150        -9.69790        -5.33240
C          12.17280        -7.56500        -5.03780
C          12.12340        -6.60960        -3.83400
C          12.44820        -6.82770        -1.44420
C          10.96450        -6.96310        -1.74520
N          10.78050        -6.78270        -3.18340
H          14.29380        -4.24110        -2.77850
H          16.60180        -3.70230        -2.01920
H          18.14830        -5.48690        -1.28140
H          17.45900        -7.87970        -1.33690
H          14.92150       -11.96350        -2.83520
H          14.93720       -10.84470        -4.19120
H          10.81180       -12.11650        -2.61010
H          10.48350       -12.37190        -4.32370
H           9.09180       -10.46800        -3.24210
H           8.97970        -7.92580        -3.11980
H           9.46260        -7.41340        -4.71620
H          11.42480        -7.29430        -5.79490
H          13.13240        -7.48320        -5.56200
H          12.22850        -5.56900        -4.15880
H          12.60820        -5.83230        -1.00700
H          12.76750        -7.55860        -0.69160
H          10.39390        -6.20160        -1.20170
H          10.59960        -7.93150        -1.38330
