# Supplementary material for: Reference-free NOE NMR analysis
Source: Chem Sci. 2020 Aug 31;11(36):9930–6. doi: 10.1039/d0sc02970j (PMC8162118; doi:10.1039/d0sc02970j)
Supplement: SC-011-D0SC02970J-s005 [file SC-011-D0SC02970J-s005.piz › strychnine_structures/strychnine_SRSRRS.xyz]

47
./strychnine_SRSRRS.xyz
C           0.22310         3.07560        -4.63520
C           1.58160         3.01690        -4.29850
C           2.38950         4.05420        -4.77590
C           1.84540         5.09840        -5.53920
C           0.48870         5.11680        -5.85610
C          -0.33690         4.09810        -5.39750
C           1.90190         1.64970        -3.60070
N          -0.47710         2.06270        -3.97370
C          -1.80980         2.24130        -3.66760
O          -2.71850         2.24310        -4.49680
C           0.46770         1.37880        -3.09320
C          -2.07380         2.49870        -2.19670
C          -0.82080         2.98090        -1.44720
H           0.23410         0.30670        -3.11430
C           0.28450         1.92690        -1.60610
H          -1.09310         3.05830        -0.38610
O          -0.46480         4.29120        -1.89430
C           0.49320         4.97830        -1.08770
C           1.89610         4.66720        -1.52700
C           2.45530         3.44360        -1.45370
C           3.88310         3.10870        -2.03440
C           1.61570         2.29920        -0.87550
H          -0.11500         1.05490        -1.06030
H           1.41280         2.49190         0.18570
C           2.43560         1.05870        -0.99840
C           2.83850         1.03790        -2.45580
C           2.80660         1.08270        -4.69610
C           4.21070         1.57600        -4.13360
N           4.07030         1.76000        -2.66050
H           3.45410         4.09800        -4.60190
H           2.49240         5.89590        -5.89830
H           0.07620         5.92850        -6.44890
H          -1.39840         4.12080        -5.62210
H          -2.45900         1.57220        -1.75680
H          -2.85320         3.26710        -2.13560
H           0.34090         4.78440        -0.01980
H           0.31940         6.04920        -1.24000
H           2.45280         5.49070        -1.96680
H           4.55100         3.11520        -1.16170
H           4.26390         3.90840        -2.67520
H           1.86500         0.15820        -0.73640
H           3.30300         1.05690        -0.32460
H           3.00950        -0.03660        -2.64100
H           2.64840         1.42970        -5.72410
H           2.76820        -0.01440        -4.73220
H           4.61160         2.45650        -4.63800
H           4.93870         0.77550        -4.31670
