# Supplementary material for: Reference-free NOE NMR analysis
Source: Chem Sci. 2020 Aug 31;11(36):9930–6. doi: 10.1039/d0sc02970j (PMC8162118; doi:10.1039/d0sc02970j)
Supplement: SC-011-D0SC02970J-s005 [file SC-011-D0SC02970J-s005.piz › strychnine_structures/strychnine_SSSRRS.xyz]

47
./strychnine_SSSRRS.xyz
C          -0.11680        -0.98540         3.84200
C           0.19730        -2.38530         3.83820
C           1.24600        -2.81660         4.65000
C           2.02510        -1.86710         5.32690
C           1.75130        -0.49480         5.22910
C           0.65430        -0.04200         4.49940
C          -0.77750        -3.13660         2.80410
N          -1.44760        -0.84260         3.39470
C          -2.29250         0.19740         3.73460
O          -1.93400         1.37110         3.84960
C          -1.87810        -2.20520         3.32160
C          -3.77170        -0.17090         3.92360
C          -4.06320        -1.63750         4.30970
H          -1.81820        -2.40720         4.40750
C          -3.36090        -2.54160         3.28260
H          -5.14790        -1.79550         4.26450
O          -3.65100        -1.84620         5.67360
C          -3.95430        -3.12910         6.23850
C          -2.85390        -4.12330         5.94630
C          -2.60310        -4.60830         4.71040
C          -1.30080        -5.45400         4.37390
C          -3.50240        -4.06920         3.57750
H          -3.77060        -2.29700         2.29310
H          -4.55220        -4.33600         3.74700
C          -3.03310        -4.70010         2.32010
C          -1.54240        -4.44080         2.26240
C           0.44880        -3.58500         2.00030
C           0.53180        -5.09840         2.54680
N          -0.85100        -5.49680         2.94410
H           1.50830        -3.85850         4.77090
H           2.86130        -2.19990         5.93940
H           2.36960         0.21750         5.77070
H           0.38720         1.00890         4.51130
H          -4.27980         0.07200         2.98270
H          -4.16600         0.48840         4.70630
H          -4.94090        -3.48340         5.91980
H          -4.00600        -2.99080         7.32390
H          -2.20320        -4.38450         6.77690
H          -1.52580        -6.49090         4.65200
H          -0.48500        -5.12750         5.02690
H          -3.53690        -4.27730         1.44050
H          -3.26320        -5.77460         2.28970
H          -1.39740        -4.54570         1.17190
H           1.42730        -3.09750         2.10710
H           0.27080        -3.56190         0.91480
H           1.25110        -5.25290         3.35150
H           0.86110        -5.73300         1.71450
