# Supplementary material for: Reference-free NOE NMR analysis
Source: Chem Sci. 2020 Aug 31;11(36):9930–6. doi: 10.1039/d0sc02970j (PMC8162118; doi:10.1039/d0sc02970j)
Supplement: SC-011-D0SC02970J-s005 [file SC-011-D0SC02970J-s005.piz › strychnine_structures/strychnine_SRSRSR.xyz]

47
./strychnine_SRSRSR.xyz
C          -4.74770        -7.10070        -2.60180
C          -3.57770        -7.82230        -2.29470
C          -3.55820        -9.20700        -2.39200
C          -4.72170        -9.86290        -2.80100
C          -5.87960        -9.13660        -3.12020
C          -5.89650        -7.74200        -3.02840
C          -2.43190        -6.88930        -1.96610
N          -4.52130        -5.72430        -2.43420
C          -5.36140        -4.67540        -2.73960
O          -6.53980        -4.80710        -3.07620
C          -3.25640        -5.57980        -1.72870
C          -4.72820        -3.27990        -2.78500
C          -3.39010        -3.06950        -2.07130
H          -3.53940        -5.50680        -0.66670
C          -2.54790        -4.32460        -2.12330
H          -3.58260        -2.78100        -1.03030
O          -2.67050        -1.98870        -2.71930
C          -1.33350        -1.70770        -2.25520
C          -0.24370        -2.74960        -2.54300
C          -0.42670        -3.98850        -3.05710
C           0.54740        -5.14990        -2.96290
C          -1.81050        -4.39420        -3.47660
H          -1.84040        -4.19050        -1.29260
H          -2.19280        -3.69240        -4.22770
C          -1.81120        -5.75990        -4.14640
C          -1.38040        -6.77130        -3.10550
C          -1.54290        -7.26560        -0.78160
C          -0.24980        -6.48140        -1.01580
N          -0.08680        -6.40000        -2.47070
H          -2.66010        -9.77800        -2.17660
H          -4.72890       -10.94760        -2.88560
H          -6.77340        -9.66480        -3.44520
H          -6.79860        -7.19460        -3.27900
H          -5.45740        -2.56590        -2.38260
H          -4.61860        -3.02990        -3.84870
H          -1.37410        -1.51630        -1.17680
H          -1.03190        -0.77380        -2.74110
H           0.73850        -2.48510        -2.15500
H           1.40490        -4.89650        -2.32770
H           0.96040        -5.34210        -3.96090
H          -1.13130        -5.77180        -5.00840
H          -2.80200        -5.99730        -4.54870
H          -1.23570        -7.74600        -3.58840
H          -1.31590        -8.33900        -0.78580
H          -1.99280        -7.03100         0.18860
H           0.60440        -6.99300        -0.56020
H          -0.32400        -5.49600        -0.54530
