# Supplementary material for: Reference-free NOE NMR analysis
Source: Chem Sci. 2020 Aug 31;11(36):9930–6. doi: 10.1039/d0sc02970j (PMC8162118; doi:10.1039/d0sc02970j)
Supplement: SC-011-D0SC02970J-s005 [file SC-011-D0SC02970J-s005.piz › strychnine_structures/strychnine_SRRSSR_1.xyz]

47
strychnine_SRRSSR_1.out	
C         -2.33033        0.45214        0.13183
C         -1.99958       -0.90407        0.01613
C         -2.97387       -1.84344       -0.29856
C         -4.28446       -1.40597       -0.50181
C         -4.60911       -0.04673       -0.38450
C         -3.62670        0.89523       -0.06719
C         -0.54372       -1.13617        0.33550
N         -1.17874        1.20968        0.38608
C         -1.05589        2.58343        0.35631
O         -1.99326        3.37998        0.38507
C         -0.00340        0.32821        0.37760
C          0.38184        3.09404        0.28105
C          1.41799        2.18310       -0.42960
H          0.55039        0.50831        1.30877
C          0.81486        0.81712       -0.82410
H          1.76822        2.70047       -1.33228
O          2.52285        2.08343        0.48043
C          3.70486        1.52102       -0.07592
C          3.67223        0.05018        0.16367
C          2.77745       -0.77447       -0.40848
C          2.69835       -2.24357       -0.06322
C          1.73778       -0.26987       -1.38957
H          0.11690        1.05072       -1.64599
H          2.24442        0.11018       -2.28602
C          0.82418       -1.43083       -1.81559
C          0.26784       -2.09545       -0.55668
C         -0.41336       -1.81795        1.70425
C          1.02803       -2.29196        1.71620
N          1.33855       -2.63928        0.32173
H         -2.73745       -2.90081       -0.37241
H         -5.06312       -2.12531       -0.74634
H         -5.63469        0.27831       -0.54466
H         -3.89070        1.94433        0.01072
H          0.69295        3.31854        1.30915
H          0.35141        4.05262       -0.25256
H          4.55492        1.94840        0.46634
H          3.83387        1.77740       -1.13340
H          4.39240       -0.33705        0.88028
H          3.40839       -2.51502        0.72853
H          3.00892       -2.83101       -0.93659
H          1.37959       -2.15747       -2.42279
H          0.00472       -1.07445       -2.45244
H         -0.35278       -2.94699       -0.86160
H         -1.08449       -2.68378        1.78276
H         -0.63545       -1.15280        2.54620
H          1.15759       -3.15960        2.37088
H          1.66854       -1.48901        2.10086
