# Supplementary material for: Reference-free NOE NMR analysis
Source: Chem Sci. 2020 Aug 31;11(36):9930–6. doi: 10.1039/d0sc02970j (PMC8162118; doi:10.1039/d0sc02970j)
Supplement: SC-011-D0SC02970J-s005 [file SC-011-D0SC02970J-s005.piz › strychnine_structures/strychnine_SRRSSR_2.xyz]

47
strychnine_SRRSSR_2.out
C         -2.27734        0.51938        0.17295
C         -2.01323       -0.84778       -0.03196
C         -3.02986       -1.71002       -0.41607
C         -4.31316       -1.18650       -0.59498
C         -4.56861        0.17872       -0.38481
C         -3.54360        1.04641        0.00091
C         -0.57619       -1.17480        0.29856
N         -1.08788        1.19510        0.46934
C         -0.85570        2.55859        0.53692
O         -1.71113        3.43156        0.64467
C          0.02702        0.25824        0.34968
C          0.63561        2.89689        0.45526
C          1.32297        2.13087       -0.70077
H          0.66199        0.38227        1.23594
C          0.76726        0.71176       -0.91724
H          1.05396        2.68522       -1.61123
O          2.74872        2.18055       -0.70643
C          3.45235        1.59371        0.37592
C          3.40867        0.09391        0.43847
C          2.69228       -0.77419       -0.30320
C          2.65778       -2.25367        0.02550
C          1.73603       -0.35771       -1.40562
H          0.01218        0.83401       -1.71255
H          2.29656       -0.01282       -2.28245
C          0.84937       -1.54704       -1.82369
C          0.23625       -2.16603       -0.56600
C         -0.51060       -1.86358        1.66871
C          0.90670       -2.40740        1.72899
N          1.29032       -2.70431        0.34062
H         -2.84971       -2.77104       -0.55943
H         -5.12749       -1.84398       -0.89260
H         -5.57518        0.56550       -0.52847
H         -3.74711        2.10184        0.14680
H          1.08424        2.67422        1.42820
H          0.75574        3.97525        0.30093
H          3.12267        2.01972        1.32773
H          4.50108        1.88705        0.25468
H          4.02922       -0.31152        1.23829
H          3.33630       -2.50746        0.85009
H          3.03774       -2.82038       -0.83400
H          1.43728       -2.29252       -2.37494
H          0.05780       -1.22725       -2.51306
H         -0.39621       -3.01156       -0.86333
H         -1.22379       -2.69692        1.72427
H         -0.72601       -1.18987        2.50579
H          0.95735       -3.31163        2.34417
H          1.55958       -1.65922        2.19427
