# Supplementary material for: Reference-free NOE NMR analysis
Source: Chem Sci. 2020 Aug 31;11(36):9930–6. doi: 10.1039/d0sc02970j (PMC8162118; doi:10.1039/d0sc02970j)
Supplement: SC-011-D0SC02970J-s005 [file SC-011-D0SC02970J-s005.piz › strychnine_structures/strychnine_SRRSSR_3.xyz]

47
strychnine_SRRSSR_3.out
C          2.28257        0.49568       -0.11736
C          1.93471       -0.85984       -0.05049
C          2.91588       -1.83004        0.12188
C          4.24707       -1.42421        0.23848
C          4.58621       -0.06494        0.17728
C          3.59895        0.90792       -0.00061
C          0.44470       -1.06449       -0.24019
N          1.13493        1.28228       -0.25473
C          1.03001        2.65625       -0.22888
O          1.98266        3.43250       -0.31839
C         -0.04167        0.41844       -0.27460
C         -0.38599        3.21907       -0.02677
C         -1.50745        2.24699        0.41966
H         -0.53916        0.62467       -1.23040
C         -0.91609        0.90640        0.87733
H         -2.06002        2.71801        1.24274
O         -2.40456        2.11481       -0.69313
C         -3.63687        1.47347       -0.38457
C         -3.48630       -0.00451       -0.55103
C         -2.70365       -0.78019        0.22271
C         -2.58252       -2.27258        0.00345
C         -1.86708       -0.19656        1.34687
H         -0.28036        1.15375        1.74316
H         -2.52293        0.18328        2.13983
C         -0.95705       -1.27959        1.94383
C         -0.24440       -1.99491        0.80050
C          0.16385       -1.74634       -1.60308
C         -0.60048       -3.01538       -1.27440
N         -1.21409       -2.80444        0.03220
H          2.66568       -2.88642        0.15553
H          5.02959       -2.16787        0.37299
H          5.62750        0.23563        0.26926
H          3.87480        1.95613       -0.04176
H         -0.66358        3.74185       -0.94966
H         -0.28002        3.97947        0.75860
H         -4.37552        1.83215       -1.10931
H         -4.00743        1.74650        0.61016
H         -4.06524       -0.45163       -1.35611
H         -3.10445       -2.58637       -0.90924
H         -3.13259       -2.76025        0.81967
H         -1.54412       -1.99120        2.54011
H         -0.22320       -0.84863        2.63641
H          0.48083       -2.69429        1.23447
H          1.07149       -1.98280       -2.17026
H         -0.46399       -1.12773       -2.25428
H          0.10724       -3.85000       -1.19169
H         -1.31161       -3.29139       -2.06044
