# Supplementary material for: Reference-free NOE NMR analysis
Source: Chem Sci. 2020 Aug 31;11(36):9930–6. doi: 10.1039/d0sc02970j (PMC8162118; doi:10.1039/d0sc02970j)
Supplement: SC-011-D0SC02970J-s006 [file SC-011-D0SC02970J-s006.piz]

Archive with 351 entries (326 files):
- taxol_structures/
- taxol_structures/10epi_structures/
- taxol_structures/10epi_structures/10-EpiTaxol_confelin_3kcal.mae
- __MACOSX/
- __MACOSX/taxol_structures/
- __MACOSX/taxol_structures/10epi_structures/
- __MACOSX/taxol_structures/10epi_structures/._10-EpiTaxol_confelin_3kcal.mae
- taxol_structures/10epi_structures/10epi_conformation_5
- __MACOSX/taxol_structures/10epi_structures/._10epi_conformation_5
- taxol_structures/10epi_structures/10epi_conformation_2
- __MACOSX/taxol_structures/10epi_structures/._10epi_conformation_2
- taxol_structures/10epi_structures/10epi_conformation_3
- __MACOSX/taxol_structures/10epi_structures/._10epi_conformation_3
- taxol_structures/10epi_structures/10epi_conformation_4
- __MACOSX/taxol_structures/10epi_structures/._10epi_conformation_4
- taxol_structures/10epi_structures/10epi_conformation_8
- __MACOSX/taxol_structures/10epi_structures/._10epi_conformation_8
- taxol_structures/10epi_structures/10epi_conformation_1
- __MACOSX/taxol_structures/10epi_structures/._10epi_conformation_1
- taxol_structures/10epi_structures/10epi_conformation_6
- __MACOSX/taxol_structures/10epi_structures/._10epi_conformation_6
- taxol_structures/10epi_structures/10epi_conformation_7
- __MACOSX/taxol_structures/10epi_structures/._10epi_conformation_7
- taxol_structures/10epi_structures/10-EpiTaxol_confelin_3kcal.xyz
- __MACOSX/taxol_structures/10epi_structures/._10-EpiTaxol_confelin_3kcal.xyz
- __MACOSX/taxol_structures/._10epi_structures
- taxol_structures/2_10epi_structures/
- taxol_structures/2_10epi_structures/2_10-EpiTaxol_confelin_3kcal.xyz
- __MACOSX/taxol_structures/2_10epi_structures/
- __MACOSX/taxol_structures/2_10epi_structures/._2_10-EpiTaxol_confelin_3kcal.xyz
- taxol_structures/2_10epi_structures/2_10epi_conformation_6
- __MACOSX/taxol_structures/2_10epi_structures/._2_10epi_conformation_6
- taxol_structures/2_10epi_structures/2_10epi_conformation_1
- __MACOSX/taxol_structures/2_10epi_structures/._2_10epi_conformation_1
- taxol_structures/2_10epi_structures/2_10epi_conformation_7
- __MACOSX/taxol_structures/2_10epi_structures/._2_10epi_conformation_7
- taxol_structures/2_10epi_structures/2-10epi_conformation_6
- __MACOSX/taxol_structures/2_10epi_structures/._2-10epi_conformation_6
- taxol_structures/2_10epi_structures/2-10epi_conformation_1
- __MACOSX/taxol_structures/2_10epi_structures/._2-10epi_conformation_1
- taxol_structures/2_10epi_structures/2-10epi_conformation_7
- __MACOSX/taxol_structures/2_10epi_structures/._2-10epi_conformation_7
- taxol_structures/2_10epi_structures/2_10epi_conformation_2
- __MACOSX/taxol_structures/2_10epi_structures/._2_10epi_conformation_2
- taxol_structures/2_10epi_structures/2_10epi_conformation_5
- __MACOSX/taxol_structures/2_10epi_structures/._2_10epi_conformation_5
- taxol_structures/2_10epi_structures/2_10epi_conformation_4
- __MACOSX/taxol_structures/2_10epi_structures/._2_10epi_conformation_4
- taxol_structures/2_10epi_structures/2_10epi_conformation_3
- __MACOSX/taxol_structures/2_10epi_structures/._2_10epi_conformation_3
- taxol_structures/2_10epi_structures/2-10epi_conformation_2
- __MACOSX/taxol_structures/2_10epi_structures/._2-10epi_conformation_2
- taxol_structures/2_10epi_structures/2-10epi_conformation_5
- __MACOSX/taxol_structures/2_10epi_structures/._2-10epi_conformation_5
- taxol_structures/2_10epi_structures/2_10-EpiTaxol_confelin_3kcal.mae
- __MACOSX/taxol_structures/2_10epi_structures/._2_10-EpiTaxol_confelin_3kcal.mae
- taxol_structures/2_10epi_structures/2-10epi_conformation_4
- __MACOSX/taxol_structures/2_10epi_structures/._2-10epi_conformation_4
- taxol_structures/2_10epi_structures/2-10epi_conformation_3
- __MACOSX/taxol_structures/2_10epi_structures/._2-10epi_conformation_3
- __MACOSX/taxol_structures/._2_10epi_structures
- taxol_structures/2prime_epi_structures/
- taxol_structures/2prime_epi_structures/2p_epi_conformation_13
- __MACOSX/taxol_structures/2prime_epi_structures/
- __MACOSX/taxol_structures/2prime_epi_structures/._2p_epi_conformation_13
- taxol_structures/2prime_epi_structures/2p_epi_conformation_9
- __MACOSX/taxol_structures/2prime_epi_structures/._2p_epi_conformation_9
- taxol_structures/2prime_epi_structures/2p_epi_conformation_7
- __MACOSX/taxol_structures/2prime_epi_structures/._2p_epi_conformation_7
- taxol_structures/2prime_epi_structures/2p_epi_conformation_12
- __MACOSX/taxol_structures/2prime_epi_structures/._2p_epi_conformation_12
- taxol_structures/2prime_epi_structures/2p_epi_conformation_1
- __MACOSX/taxol_structures/2prime_epi_structures/._2p_epi_conformation_1
- taxol_structures/2prime_epi_structures/2p_epi_conformation_6
- __MACOSX/taxol_structures/2prime_epi_structures/._2p_epi_conformation_6
- taxol_structures/2prime_epi_structures/2p_epi_conformation_8
- __MACOSX/taxol_structures/2prime_epi_structures/._2p_epi_conformation_8
- taxol_structures/2prime_epi_structures/2prime_EpiTaxol_confelin_3kcal.xyz
- __MACOSX/taxol_structures/2prime_epi_structures/._2prime_EpiTaxol_confelin_3kcal.xyz
- taxol_structures/2prime_epi_structures/2p_epi_conformation_3
- __MACOSX/taxol_structures/2prime_epi_structures/._2p_epi_conformation_3
- taxol_structures/2prime_epi_structures/2p_epi_conformation_4
- __MACOSX/taxol_structures/2prime_epi_structures/._2p_epi_conformation_4
- taxol_structures/2prime_epi_structures/2p_epi_conformation_10
- __MACOSX/taxol_structures/2prime_epi_structures/._2p_epi_conformation_10
- taxol_structures/2prime_epi_structures/2p_epi_conformation_5
- __MACOSX/taxol_structures/2prime_epi_structures/._2p_epi_conformation_5
- taxol_structures/2prime_epi_structures/2p_epi_conformation_2
- __MACOSX/taxol_structures/2prime_epi_structures/._2p_epi_conformation_2
- taxol_structures/2prime_epi_structures/2p_epi_conformation_11
- __MACOSX/taxol_structures/2prime_epi_structures/._2p_epi_conformation_11
- taxol_structures/2prime_epi_structures/2prime_EpiTaxol_confelin_3kcal.mae
- __MACOSX/taxol_structures/2prime_epi_structures/._2prime_EpiTaxol_confelin_3kcal.mae
- __MACOSX/taxol_structures/._2prime_epi_structures
- taxol_structures/2epi_structures/
- taxol_structures/2epi_structures/2-EpiTaxol_confelin_3kcal.xyz
- __MACOSX/taxol_structures/2epi_structures/
- __MACOSX/taxol_structures/2epi_structures/._2-EpiTaxol_confelin_3kcal.xyz
- taxol_structures/2epi_structures/2epi_conformation_10
- __MACOSX/taxol_structures/2epi_structures/._2epi_conformation_10
- taxol_structures/2epi_structures/2epi_conformation_7
- __MACOSX/taxol_structures/2epi_structures/._2epi_conformation_7
- taxol_structures/2epi_structures/2epi_conformation_9
- __MACOSX/taxol_structures/2epi_structures/._2epi_conformation_9
- taxol_structures/2epi_structures/2epi_conformation_8
- __MACOSX/taxol_structures/2epi_structures/._2epi_conformation_8
- taxol_structures/2epi_structures/2epi_conformation_1
- __MACOSX/taxol_structures/2epi_structures/._2epi_conformation_1
- taxol_structures/2epi_structures/2epi_conformation_6
- __MACOSX/taxol_structures/2epi_structures/._2epi_conformation_6
- taxol_structures/2epi_structures/2epi_conformation_3
- __MACOSX/taxol_structures/2epi_structures/._2epi_conformation_3
- taxol_structures/2epi_structures/2epi_conformation_4
- __MACOSX/taxol_structures/2epi_structures/._2epi_conformation_4
- taxol_structures/2epi_structures/2epi_conformation_5
- __MACOSX/taxol_structures/2epi_structures/._2epi_conformation_5
- taxol_structures/2epi_structures/2epi_conformation_2
- __MACOSX/taxol_structures/2epi_structures/._2epi_conformation_2
- taxol_structures/2epi_structures/2-EpiTaxol_confelin_3kcal.mae
- __MACOSX/taxol_structures/2epi_structures/._2-EpiTaxol_confelin_3kcal.mae
- __MACOSX/taxol_structures/._2epi_structures
- taxol_structures/3prime_epi_structures/
- taxol_structures/3prime_epi_structures/3p_epi_conformation_9
- __MACOSX/taxol_structures/3prime_epi_structures/
- __MACOSX/taxol_structures/3prime_epi_structures/._3p_epi_conformation_9
- taxol_structures/3prime_epi_structures/3p_epi_conformation_7
- __MACOSX/taxol_structures/3prime_epi_structures/._3p_epi_conformation_7
- taxol_structures/3prime_epi_structures/3p_epi_conformation_6
- __MACOSX/taxol_structures/3prime_epi_structures/._3p_epi_conformation_6
- taxol_structures/3prime_epi_structures/3p_epi_conformation_1
- __MACOSX/taxol_structures/3prime_epi_structures/._3p_epi_conformation_1
- taxol_structures/3prime_epi_structures/3p_epi_conformation_8
- __MACOSX/taxol_structures/3prime_epi_structures/._3p_epi_conformation_8
- taxol_structures/3prime_epi_structures/3prime_EpiTaxol_confelin_3kcal.mae
- __MACOSX/taxol_structures/3prime_epi_structures/._3prime_EpiTaxol_confelin_3kcal.mae
- taxol_structures/3prime_epi_structures/3p_epi_conformation_4
- __MACOSX/taxol_structures/3prime_epi_structures/._3p_epi_conformation_4
- taxol_structures/3prime_epi_structures/3p_epi_conformation_3
- __MACOSX/taxol_structures/3prime_epi_structures/._3p_epi_conformation_3
- taxol_structures/3prime_epi_structures/3p_epi_conformation_2
- __MACOSX/taxol_structures/3prime_epi_structures/._3p_epi_conformation_2
- taxol_structures/3prime_epi_structures/3prime_EpiTaxol_confelin_3kcal.xyz
- __MACOSX/taxol_structures/3prime_epi_structures/._3prime_EpiTaxol_confelin_3kcal.xyz
- taxol_structures/3prime_epi_structures/3p_epi_conformation_5
- __MACOSX/taxol_structures/3prime_epi_structures/._3p_epi_conformation_5
- taxol_structures/3prime_epi_structures/3p_epi_conformation_10
- __MACOSX/taxol_structures/3prime_epi_structures/._3p_epi_conformation_10
- __MACOSX/taxol_structures/._3prime_epi_structures
- taxol_structures/2_3epi_structures/
- taxol_structures/2_3epi_structures/2_3epi_conformation_9
- __MACOSX/taxol_structures/2_3epi_structures/
- __MACOSX/taxol_structures/2_3epi_structures/._2_3epi_conformation_9
- taxol_structures/2_3epi_structures/2_3epi_conformation_7
- __MACOSX/taxol_structures/2_3epi_structures/._2_3epi_conformation_7
- taxol_structures/2_3epi_structures/2_3epi_conformation_11
- __MACOSX/taxol_structures/2_3epi_structures/._2_3epi_conformation_11
- taxol_structures/2_3epi_structures/2_3epi_conformation_1
- __MACOSX/taxol_structures/2_3epi_structures/._2_3epi_conformation_1
- taxol_structures/2_3epi_structures/2_3epi_conformation_6
- __MACOSX/taxol_structures/2_3epi_structures/._2_3epi_conformation_6
- taxol_structures/2_3epi_structures/2_3epi_conformation_8
- __MACOSX/taxol_structures/2_3epi_structures/._2_3epi_conformation_8
- taxol_structures/2_3epi_structures/2_3epi_conformation_10
- __MACOSX/taxol_structures/2_3epi_structures/._2_3epi_conformation_10
- taxol_structures/2_3epi_structures/2-3epi_conformation_11
- __MACOSX/taxol_structures/2_3epi_structures/._2-3epi_conformation_11
- taxol_structures/2_3epi_structures/2_3-EpiTaxol_confelin_3kcal.xyz
- __MACOSX/taxol_structures/2_3epi_structures/._2_3-EpiTaxol_confelin_3kcal.xyz
- taxol_structures/2_3epi_structures/2-3epi_conformation_10
- __MACOSX/taxol_structures/2_3epi_structures/._2-3epi_conformation_10
- taxol_structures/2_3epi_structures/2-3epi_conformation_4
- __MACOSX/taxol_structures/2_3epi_structures/._2-3epi_conformation_4
- taxol_structures/2_3epi_structures/2-3epi_conformation_3
- __MACOSX/taxol_structures/2_3epi_structures/._2-3epi_conformation_3
- taxol_structures/2_3epi_structures/2-3epi_conformation_2
- __MACOSX/taxol_structures/2_3epi_structures/._2-3epi_conformation_2
- taxol_structures/2_3epi_structures/2-3epi_conformation_5
- __MACOSX/taxol_structures/2_3epi_structures/._2-3epi_conformation_5
- taxol_structures/2_3epi_structures/2_3-EpiTaxol_confelin_3kcal.mae
- __MACOSX/taxol_structures/2_3epi_structures/._2_3-EpiTaxol_confelin_3kcal.mae
- taxol_structures/2_3epi_structures/2_3epi_conformation_3
- __MACOSX/taxol_structures/2_3epi_structures/._2_3epi_conformation_3
- taxol_structures/2_3epi_structures/2_3epi_conformation_4
- __MACOSX/taxol_structures/2_3epi_structures/._2_3epi_conformation_4
- taxol_structures/2_3epi_structures/2_3epi_conformation_5
- __MACOSX/taxol_structures/2_3epi_structures/._2_3epi_conformation_5
- taxol_structures/2_3epi_structures/2_3epi_conformation_2
- __MACOSX/taxol_structures/2_3epi_structures/._2_3epi_conformation_2
- taxol_structures/2_3epi_structures/2-3epi_conformation_9
- __MACOSX/taxol_structures/2_3epi_structures/._2-3epi_conformation_9
- taxol_structures/2_3epi_structures/2-3epi_conformation_7
- __MACOSX/taxol_structures/2_3epi_structures/._2-3epi_conformation_7
- taxol_structures/2_3epi_structures/2-3epi_conformation_6
- __MACOSX/taxol_structures/2_3epi_structures/._2-3epi_conformation_6
- taxol_structures/2_3epi_structures/2-3epi_conformation_1
- __MACOSX/taxol_structures/2_3epi_structures/._2-3epi_conformation_1
- taxol_structures/2_3epi_structures/2-3epi_conformation_8
- __MACOSX/taxol_structures/2_3epi_structures/._2-3epi_conformation_8
- __MACOSX/taxol_structures/._2_3epi_structures
- taxol_structures/13epi_structures/
- taxol_structures/13epi_structures/13-EpiTaxol_confelin_3kcal.xyz
- __MACOSX/taxol_structures/13epi_structures/
- __MACOSX/taxol_structures/13epi_structures/._13-EpiTaxol_confelin_3kcal.xyz
- taxol_structures/13epi_structures/13epi_conformation_2
- __MACOSX/taxol_structures/13epi_structures/._13epi_conformation_2
- taxol_structures/13epi_structures/13epi_conformation_3
- __MACOSX/taxol_structures/13epi_structures/._13epi_conformation_3
- taxol_structures/13epi_structures/13epi_conformation_4
- __MACOSX/taxol_structures/13epi_structures/._13epi_conformation_4
- taxol_structures/13epi_structures/13epi_conformation_1
- __MACOSX/taxol_structures/13epi_structures/._13epi_conformation_1
- taxol_structures/13epi_structures/13-EpiTaxol_confelin_3kcal.mae
- __MACOSX/taxol_structures/13epi_structures/._13-EpiTaxol_confelin_3kcal.mae
- __MACOSX/taxol_structures/._13epi_structures
- taxol_structures/4_5epi_structures/
- taxol_structures/4_5epi_structures/4_5-EpiTaxol_confelin_3kcal.mae
- __MACOSX/taxol_structures/4_5epi_structures/
- __MACOSX/taxol_structures/4_5epi_structures/._4_5-EpiTaxol_confelin_3kcal.mae
- taxol_structures/4_5epi_structures/4-5epi_conformation_1
- __MACOSX/taxol_structures/4_5epi_structures/._4-5epi_conformation_1
- taxol_structures/4_5epi_structures/4_5-EpiTaxol_confelin_3kcal.xyz
- __MACOSX/taxol_structures/4_5epi_structures/._4_5-EpiTaxol_confelin_3kcal.xyz
- __MACOSX/taxol_structures/._4_5epi_structures
- taxol_structures/3_8epi_structures/
- taxol_structures/3_8epi_structures/3-8epi_conformation_1
- __MACOSX/taxol_structures/3_8epi_structures/
- __MACOSX/taxol_structures/3_8epi_structures/._3-8epi_conformation_1
- taxol_structures/3_8epi_structures/3-8epi_conformation_6
- __MACOSX/taxol_structures/3_8epi_structures/._3-8epi_conformation_6
- taxol_structures/3_8epi_structures/3_8-EpiTaxol_confelin_3kcal.xyz
- __MACOSX/taxol_structures/3_8epi_structures/._3_8-EpiTaxol_confelin_3kcal.xyz
- taxol_structures/3_8epi_structures/3_8-EpiTaxol_confelin_3kcal.mae
- __MACOSX/taxol_structures/3_8epi_structures/._3_8-EpiTaxol_confelin_3kcal.mae
- taxol_structures/3_8epi_structures/3-8epi_conformation_5
- __MACOSX/taxol_structures/3_8epi_structures/._3-8epi_conformation_5
- taxol_structures/3_8epi_structures/3-8epi_conformation_2
- __MACOSX/taxol_structures/3_8epi_structures/._3-8epi_conformation_2
- taxol_structures/3_8epi_structures/3-8epi_conformation_3
- __MACOSX/taxol_structures/3_8epi_structures/._3-8epi_conformation_3
- taxol_structures/3_8epi_structures/3-8epi_conformation_4
- __MACOSX/taxol_structures/3_8epi_structures/._3-8epi_conformation_4
- __MACOSX/taxol_structures/._3_8epi_structures
- taxol_structures/taxol_structures/
- taxol_structures/taxol_structures/taxol_conformation_30
- __MACOSX/taxol_structures/taxol_structures/
- __MACOSX/taxol_structures/taxol_structures/._taxol_conformation_30
- taxol_structures/taxol_structures/taxol_conformation_31
- __MACOSX/taxol_structures/taxol_structures/._taxol_conformation_31
- taxol_structures/taxol_structures/taxol_conformation_22
- __MACOSX/taxol_structures/taxol_structures/._taxol_conformation_22
- taxol_structures/taxol_structures/taxol_conformation_25
- __MACOSX/taxol_structures/taxol_structures/._taxol_conformation_25
- taxol_structures/taxol_structures/taxol_conformation_13
- __MACOSX/taxol_structures/taxol_structures/._taxol_conformation_13
- taxol_structures/taxol_structures/taxol_conformation_14
- __MACOSX/taxol_structures/taxol_structures/._taxol_conformation_14
- taxol_structures/taxol_structures/taxol_conformation_15
- __MACOSX/taxol_structures/taxol_structures/._taxol_conformation_15
- taxol_structures/taxol_structures/taxol_conformation_12
- __MACOSX/taxol_structures/taxol_structures/._taxol_conformation_12
- taxol_structures/taxol_structures/taxol_conformation_24
- __MACOSX/taxol_structures/taxol_structures/._taxol_conformation_24
- taxol_structures/taxol_structures/taxol_conformation_23
- __MACOSX/taxol_structures/taxol_structures/._taxol_conformation_23
- taxol_structures/taxol_structures/taxol_conformation_9
- __MACOSX/taxol_structures/taxol_structures/._taxol_conformation_9
- taxol_structures/taxol_structures/Taxol_Confelim_3Kcal.xyz
- __MACOSX/taxol_structures/taxol_structures/._Taxol_Confelim_3Kcal.xyz
- taxol_structures/taxol_structures/taxol_conformation_7
- __MACOSX/taxol_structures/taxol_structures/._taxol_conformation_7
- taxol_structures/taxol_structures/taxol_conformation_1
- __MACOSX/taxol_structures/taxol_structures/._taxol_conformation_1
- taxol_structures/taxol_structures/taxol_conformation_6
- __MACOSX/taxol_structures/taxol_structures/._taxol_conformation_6
- taxol_structures/taxol_structures/taxol_conformation_8
- __MACOSX/taxol_structures/taxol_structures/._taxol_conformation_8
- taxol_structures/taxol_structures/Taxol_Confelim_3Kcal.mae
- __MACOSX/taxol_structures/taxol_structures/._Taxol_Confelim_3Kcal.mae
- taxol_structures/taxol_structures/taxol_conformation_19
- __MACOSX/taxol_structures/taxol_structures/._taxol_conformation_19
- taxol_structures/taxol_structures/taxol_conformation_26
- __MACOSX/taxol_structures/taxol_structures/._taxol_conformation_26
- taxol_structures/taxol_structures/taxol_conformation_21
- __MACOSX/taxol_structures/taxol_structures/._taxol_conformation_21
- taxol_structures/taxol_structures/taxol_conformation_28
- __MACOSX/taxol_structures/taxol_structures/._taxol_conformation_28
- taxol_structures/taxol_structures/taxol_conformation_17
- __MACOSX/taxol_structures/taxol_structures/._taxol_conformation_17
- taxol_structures/taxol_structures/taxol_conformation_10
- __MACOSX/taxol_structures/taxol_structures/._taxol_conformation_10
- taxol_structures/taxol_structures/taxol_conformation_11
- __MACOSX/taxol_structures/taxol_structures/._taxol_conformation_11
- taxol_structures/taxol_structures/taxol_conformation_29
- __MACOSX/taxol_structures/taxol_structures/._taxol_conformation_29
- taxol_structures/taxol_structures/taxol_conformation_16
- __MACOSX/taxol_structures/taxol_structures/._taxol_conformation_16
- taxol_structures/taxol_structures/taxol_conformation_20
- __MACOSX/taxol_structures/taxol_structures/._taxol_conformation_20
- taxol_structures/taxol_structures/taxol_conformation_18
- __MACOSX/taxol_structures/taxol_structures/._taxol_conformation_18
[truncated: 51 more entries]
