# Supplementary material for: Reference-free NOE NMR analysis
Source: Chem Sci. 2020 Aug 31;11(36):9930–6. doi: 10.1039/d0sc02970j (PMC8162118; doi:10.1039/d0sc02970j)
Supplement: SC-011-D0SC02970J-s006 [file SC-011-D0SC02970J-s006.piz › taxol_structures/10epi_structures/10-EpiTaxol_confelin_3kcal.mae]

{ 
 s_m_m2io_version
 :::
 2.0.0 
} 

f_m_ct { 
 s_m_title
 s_m_entry_id
 s_m_entry_name
 i_f3d_flags
 r_f3d_energy
 r_mmod_Potential_Energy-MMFF94s
 b_mmod_Minimization_Converged-MMFF94s
 r_mmod_RMS_Derivative-MMFF94s
 s_m_job_name
 s_m_Source_Path
 s_m_Source_File
 i_m_Source_File_Index
 i_mmod_Times_Found-MMFF94s
 r_mmod_Relative_Potential_Energy-MMFF94s
 i_mmod_Conformation-MMFF94s
 i_mmod_Serial_Number-MMFF94s
 s_m_subgroup_title
 s_m_subgroupid
 b_m_subgroup_collapsed
 i_m_ct_format
 :::
 Taxol 
  33 
  entry 
  0
  0
  835.611083984375
  1
  0.0396013408899307
  mmod_csearch_10-EpiTaxol 
  /Users/rgil/Documents/Schrodinger/mmod_confelim_11 
  mmod_confelim_11.mae 
  1
  228
  0
  1
  1
  mmod_confelim_11 
  mmod_confelim_11 
  0
  2
 m_depend[8] { 
  # First column is dependency index #
  i_m_depend_dependency
  s_m_depend_property
  :::
  1 20 r_mmod_Potential_Energy-MMFF94s 
  2 20 b_mmod_Minimization_Converged-MMFF94s 
  3 20 r_mmod_RMS_Derivative-MMFF94s 
  4 30 s_m_job_name 
  5 20 i_mmod_Times_Found-MMFF94s 
  6 20 r_mmod_Relative_Potential_Energy-MMFF94s 
  7 20 i_mmod_Conformation-MMFF94s 
  8 10 i_mmod_Serial_Number-MMFF94s 
  :::
 } 
 m_atom[113] { 
  # First column is atom index #
  i_m_mmod_type
  r_m_x_coord
  r_m_y_coord
  r_m_z_coord
  i_m_residue_number
  i_m_color
  r_m_charge1
  r_m_charge2
  i_m_atomic_number
  s_m_color_rgb
  i_m_Hcount
  i_m_atom_chirality
  i_m_bond_stereo
  i_sd_original_parity
  b_st_NoSrcChirality
  :::
  1 16 0.695257 -2.010853 5.810485 900 70 -0.51580 -0.51580 8 FF2F2F  0 0 10 <> <>
  2 3 0.658742 -2.571818 4.481576 900 2 0.25790 0.25790 6 A0A0A0  2 0 10 <> <>
  3 3 -0.168402 -1.379326 3.923727 900 2 0.25790 0.25790 6 A0A0A0  0 2 10 2 1
  4 3 -0.038484 -0.839087 5.377122 900 2 0.25790 0.25790 6 A0A0A0  1 1 10 1 1
  5 3 -1.323127 -0.664053 6.153570 900 2 0.00000 0.00000 6 A0A0A0  2 0 10 <> <>
  6 3 -2.170664 -1.921040 6.034437 900 2 0.28000 0.28000 6 A0A0A0  1 2 10 1 1
  7 3 -2.600574 -2.288546 4.547499 900 2 0.06100 0.06100 6 A0A0A0  0 2 10 2 1
  8 3 -1.620204 -1.687202 3.392526 900 2 0.00000 0.00000 6 A0A0A0  1 1 10 2 1
  9 3 -1.576172 -2.489348 1.999763 900 2 0.28000 0.28000 6 A0A0A0  1 2 10 1 1
  10 3 -2.470582 -1.997456 0.750821 900 2 0.28000 0.28000 6 A0A0A0  0 2 10 2 1
  11 3 -2.252771 -0.484049 0.427893 900 2 0.00000 0.00000 6 A0A0A0  2 0 10 <> <>
  12 3 -3.443514 0.453604 0.742310 900 2 0.41820 0.41820 6 A0A0A0  1 2 10 1 1
  13 2 -4.323138 -0.083964 1.862545 900 2 -0.27640 -0.27640 6 A0A0A0  0 0 11 <> <>
  14 2 -4.501301 -1.430710 1.995538 900 2 -0.27640 -0.27640 6 A0A0A0  0 0 11 <> <>
  15 3 -3.989725 -2.342598 0.867091 900 2 0.13820 0.13820 6 A0A0A0  0 0 10 <> <>
  16 2 -4.023713 -1.631348 4.409745 900 2 0.44800 0.44800 6 A0A0A0  0 0 10 <> <>
  17 3 -4.991216 -2.082996 3.276748 900 2 0.47920 0.47920 6 A0A0A0  1 2 10 2 1
  18 16 0.608221 -0.615234 2.948411 900 70 -0.40790 -0.40790 8 FF2F2F  0 0 10 <> <>
  19 2 0.454334 0.734963 2.937619 900 2 0.65900 0.65900 6 A0A0A0  0 0 10 <> <>
  20 15 -0.450463 1.342570 3.490199 900 70 -0.57000 -0.57000 8 FF2F2F  0 0 10 <> <>
  21 16 -1.532316 -3.019169 6.707426 900 70 -0.68000 -0.68000 8 FF2F2F  1 0 10 <> <>
  22 3 -2.755822 -3.822924 4.535855 900 2 0.00000 0.00000 6 A0A0A0  3 0 10 <> <>
  23 16 -0.217016 -2.493609 1.449575 900 70 -0.43000 -0.43000 8 FF2F2F  0 0 10 <> <>
  24 2 0.479714 -3.658576 1.484559 900 2 0.63380 0.63380 6 A0A0A0  0 0 10 <> <>
  25 15 0.108095 -4.690670 2.018077 900 70 -0.57000 -0.57000 8 FF2F2F  0 0 10 <> <>
  26 16 -1.984452 -2.727923 -0.405361 900 70 -0.68000 -0.68000 8 FF2F2F  1 0 10 <> <>
  27 16 -2.925665 1.751100 1.098793 900 70 -0.43000 -0.43000 8 FF2F2F  0 0 10 <> <>
  28 2 -2.860505 2.649173 0.076395 900 2 0.65900 0.65900 6 A0A0A0  0 0 10 <> <>
  29 15 -3.114277 2.410746 -1.101457 900 70 -0.57000 -0.57000 8 FF2F2F  0 0 10 <> <>
  30 3 -4.907604 0.975399 2.767504 900 2 0.13820 0.13820 6 A0A0A0  3 0 10 <> <>
  31 3 -4.773902 -2.051074 -0.461366 900 2 0.00000 0.00000 6 A0A0A0  3 0 10 <> <>
  32 3 -4.243172 -3.869164 1.011248 900 2 0.00000 0.00000 6 A0A0A0  3 0 10 <> <>
  33 15 -4.359534 -0.699999 5.155809 900 70 -0.57000 -0.57000 8 FF2F2F  0 0 10 <> <>
  34 16 -6.353409 -1.704289 3.470961 900 70 -0.43000 -0.43000 8 FF2F2F  0 0 10 <> <>
  35 2 -6.958293 -2.342014 4.508569 900 2 0.65900 0.65900 6 A0A0A0  0 0 10 <> <>
  36 15 -6.446722 -3.225294 5.183298 900 70 -0.57000 -0.57000 8 FF2F2F  0 0 10 <> <>
  37 3 1.612983 1.364427 2.226182 900 2 0.06100 0.06100 6 A0A0A0  3 0 10 <> <>
  38 2 1.797146 -3.502858 0.812183 900 2 0.08620 0.08620 6 A0A0A0  0 0 10 <> <>
  39 2 2.675152 -4.595787 0.821921 900 2 -0.15000 -0.15000 6 A0A0A0  1 0 10 <> <>
  40 2 3.926806 -4.498626 0.210747 900 2 -0.15000 -0.15000 6 A0A0A0  1 0 10 <> <>
  41 2 4.307129 -3.311325 -0.413441 900 2 -0.15000 -0.15000 6 A0A0A0  1 0 10 <> <>
  42 2 3.438517 -2.220382 -0.429542 900 2 -0.15000 -0.15000 6 A0A0A0  1 0 10 <> <>
  43 2 2.185049 -2.312884 0.180398 900 2 -0.15000 -0.15000 6 A0A0A0  1 0 10 <> <>
  44 3 -2.504246 4.047636 0.574911 900 2 0.34100 0.34100 6 A0A0A0  1 1 10 2 1
  45 16 -2.746039 5.007181 -0.475691 900 70 -0.68000 -0.68000 8 FF2F2F  1 0 10 <> <>
  46 3 -8.350616 -1.823597 4.695171 900 2 0.06100 0.06100 6 A0A0A0  3 0 10 <> <>
  47 3 -1.038497 4.108649 1.062337 900 2 0.44360 0.44360 6 A0A0A0  1 2 10 1 1
  48 25 -0.083198 4.193854 -0.044212 900 43 -0.73010 -0.73010 7 5757FF  1 0 10 <> <>
  49 2 0.356739 3.082119 -0.722472 900 2 0.54380 0.54380 6 A0A0A0  0 0 10 <> <>
  50 15 -0.007230 1.944092 -0.445316 900 70 -0.57000 -0.57000 8 FF2F2F  0 0 10 <> <>
  51 2 -0.799456 5.269959 2.021345 900 2 -0.14350 -0.14350 6 A0A0A0  0 0 10 <> <>
  52 2 -0.326857 5.017620 3.319983 900 2 -0.15000 -0.15000 6 A0A0A0  1 0 10 <> <>
  53 2 -0.089889 6.066328 4.211481 900 2 -0.15000 -0.15000 6 A0A0A0  1 0 10 <> <>
  54 2 -0.320447 7.382492 3.818525 900 2 -0.15000 -0.15000 6 A0A0A0  1 0 10 <> <>
  55 2 -0.789678 7.651464 2.535027 900 2 -0.15000 -0.15000 6 A0A0A0  1 0 10 <> <>
  56 2 -1.027351 6.603893 1.642217 900 2 -0.15000 -0.15000 6 A0A0A0  1 0 10 <> <>
  57 2 1.290560 3.320845 -1.853989 900 2 0.08620 0.08620 6 A0A0A0  0 0 10 <> <>
  58 2 2.202409 4.384446 -1.850385 900 2 -0.15000 -0.15000 6 A0A0A0  1 0 10 <> <>
  59 2 3.063040 4.566688 -2.935670 900 2 -0.15000 -0.15000 6 A0A0A0  1 0 10 <> <>
  60 2 3.019636 3.688444 -4.019281 900 2 -0.15000 -0.15000 6 A0A0A0  1 0 10 <> <>
  61 2 2.121918 2.620916 -4.020242 900 2 -0.15000 -0.15000 6 A0A0A0  1 0 10 <> <>
  62 2 1.261125 2.433359 -2.937530 900 2 -0.15000 -0.15000 6 A0A0A0  1 0 10 <> <>
  63 41 -2.032549 -0.700073 3.163466 900 21 0.00000 0.00000 1 FFFFFF  0 0 10 <> <>
  64 41 0.189754 -3.555378 4.475292 900 21 0.00000 0.00000 1 FFFFFF  0 0 10 <> <>
  65 41 1.671603 -2.666689 4.075998 900 21 0.00000 0.00000 1 FFFFFF  0 0 10 <> <>
  66 41 0.607212 0.040094 5.490525 900 21 0.00000 0.00000 1 FFFFFF  0 0 10 <> <>
  67 41 -1.872458 0.206987 5.780321 900 21 0.00000 0.00000 1 FFFFFF  0 0 10 <> <>
  68 41 -1.084719 -0.473106 7.206769 900 21 0.00000 0.00000 1 FFFFFF  0 0 10 <> <>
  69 41 -3.061111 -1.766995 6.654148 900 21 0.00000 0.00000 1 FFFFFF  0 0 10 <> <>
  70 41 -1.834565 -3.528041 2.188746 900 21 0.00000 0.00000 1 FFFFFF  0 0 10 <> <>
  71 41 -2.014033 -0.358906 -0.637637 900 21 0.00000 0.00000 1 FFFFFF  0 0 10 <> <>
  72 41 -1.353662 -0.121836 0.937603 900 21 0.00000 0.00000 1 FFFFFF  0 0 10 <> <>
  73 41 -4.098308 0.578604 -0.124330 900 21 0.00000 0.00000 1 FFFFFF  0 0 10 <> <>
  74 41 -4.971473 -3.168587 3.221700 900 21 0.00000 0.00000 1 FFFFFF  0 0 10 <> <>
  75 42 -0.573866 -2.831189 6.780827 900 21 0.40000 0.40000 1 FFFFFF  0 0 10 <> <>
  76 41 -1.796702 -4.338336 4.627904 900 21 0.00000 0.00000 1 FFFFFF  0 0 10 <> <>
  77 41 -3.396807 -4.154158 5.363243 900 21 0.00000 0.00000 1 FFFFFF  0 0 10 <> <>
  78 41 -3.229051 -4.214336 3.647898 900 21 0.00000 0.00000 1 FFFFFF  0 0 10 <> <>
  79 42 -1.038373 -2.509546 -0.496618 900 21 0.40000 0.40000 1 FFFFFF  0 0 10 <> <>
  80 41 -5.354760 1.773955 2.164443 900 21 0.00000 0.00000 1 FFFFFF  0 0 10 <> <>
  81 41 -5.708074 0.609919 3.411630 900 21 0.00000 0.00000 1 FFFFFF  0 0 10 <> <>
  82 41 -4.129031 1.414128 3.399809 900 21 0.00000 0.00000 1 FFFFFF  0 0 10 <> <>
  83 41 -4.492666 -1.132701 -0.972358 900 21 0.00000 0.00000 1 FFFFFF  0 0 10 <> <>
  84 41 -4.606037 -2.835972 -1.209949 900 21 0.00000 0.00000 1 FFFFFF  0 0 10 <> <>
  85 41 -5.853830 -2.012108 -0.272807 900 21 0.00000 0.00000 1 FFFFFF  0 0 10 <> <>
  86 41 -5.310979 -4.080193 1.148152 900 21 0.00000 0.00000 1 FFFFFF  0 0 10 <> <>
  87 41 -3.923386 -4.415133 0.114612 900 21 0.00000 0.00000 1 FFFFFF  0 0 10 <> <>
  88 41 -3.709172 -4.340408 1.825433 900 21 0.00000 0.00000 1 FFFFFF  0 0 10 <> <>
  89 41 2.520613 1.228701 2.819881 900 21 0.00000 0.00000 1 FFFFFF  0 0 10 <> <>
  90 41 1.738945 0.913852 1.239511 900 21 0.00000 0.00000 1 FFFFFF  0 0 10 <> <>
  91 41 1.433782 2.434512 2.103770 900 21 0.00000 0.00000 1 FFFFFF  0 0 10 <> <>
  92 41 2.390216 -5.528676 1.305195 900 21 0.15000 0.15000 1 FFFFFF  0 0 10 <> <>
  93 41 4.604850 -5.349023 0.220960 900 21 0.15000 0.15000 1 FFFFFF  0 0 10 <> <>
  94 41 5.282331 -3.236526 -0.889676 900 21 0.15000 0.15000 1 FFFFFF  0 0 10 <> <>
  95 41 3.738218 -1.296101 -0.919003 900 21 0.15000 0.15000 1 FFFFFF  0 0 10 <> <>
  96 41 1.528600 -1.446827 0.153471 900 21 0.15000 0.15000 1 FFFFFF  0 0 10 <> <>
  97 41 -3.204100 4.287980 1.384092 900 21 0.00000 0.00000 1 FFFFFF  0 0 10 <> <>
  98 42 -2.518425 4.546149 -1.308421 900 21 0.40000 0.40000 1 FFFFFF  0 0 10 <> <>
  99 41 -8.948462 -2.039651 3.806359 900 21 0.00000 0.00000 1 FFFFFF  0 0 10 <> <>
  100 41 -8.809083 -2.318927 5.555780 900 21 0.00000 0.00000 1 FFFFFF  0 0 10 <> <>
  101 41 -8.322604 -0.748281 4.888762 900 21 0.00000 0.00000 1 FFFFFF  0 0 10 <> <>
  102 41 -0.821268 3.181287 1.601892 900 21 0.00000 0.00000 1 FFFFFF  0 0 10 <> <>
  103 43 0.171301 5.119728 -0.363131 900 21 0.37000 0.37000 1 FFFFFF  0 0 10 <> <>
  104 41 -0.142885 3.998280 3.654078 900 21 0.15000 0.15000 1 FFFFFF  0 0 10 <> <>
  105 41 0.273335 5.854795 5.214253 900 21 0.15000 0.15000 1 FFFFFF  0 0 10 <> <>
  106 41 -0.136979 8.198284 4.513214 900 21 0.15000 0.15000 1 FFFFFF  0 0 10 <> <>
  107 41 -0.973841 8.678302 2.228387 900 21 0.15000 0.15000 1 FFFFFF  0 0 10 <> <>
  108 41 -1.399016 6.843034 0.647595 900 21 0.15000 0.15000 1 FFFFFF  0 0 10 <> <>
  109 41 2.275808 5.063109 -1.005218 900 21 0.15000 0.15000 1 FFFFFF  0 0 10 <> <>
  110 41 3.773934 5.390025 -2.934527 900 21 0.15000 0.15000 1 FFFFFF  0 0 10 <> <>
  111 41 3.691624 3.832897 -4.862432 900 21 0.15000 0.15000 1 FFFFFF  0 0 10 <> <>
  112 41 2.093332 1.934685 -4.863375 900 21 0.15000 0.15000 1 FFFFFF  0 0 10 <> <>
  113 41 0.562958 1.598716 -2.944152 900 21 0.15000 0.15000 1 FFFFFF  0 0 10 <> <>
  :::
 } 
 m_bond[130] { 
  # First column is bond index #
  i_m_from
  i_m_to
  i_m_order
  i_sd_original_parity
  :::
  1 1 4 1 1
  2 1 2 1 <>
  3 2 3 1 <>
  4 2 64 1 <>
  5 2 65 1 <>
  6 3 8 1 <>
  7 3 4 1 <>
  8 3 18 1 6
  9 4 1 1 1
  10 4 5 1 <>
  11 4 66 1 <>
  12 5 6 1 <>
  13 5 67 1 <>
  14 5 68 1 <>
  15 6 7 1 <>
  16 6 21 1 1
  17 6 69 1 <>
  18 7 16 1 <>
  19 7 8 1 <>
  20 7 22 1 1
  21 8 9 1 <>
  22 8 63 1 6
  23 9 10 1 <>
  24 9 23 1 6
  25 9 70 1 <>
  26 10 15 1 1
  27 10 11 1 <>
  28 10 26 1 <>
  29 11 12 1 <>
  30 11 71 1 <>
  31 11 72 1 <>
  32 12 13 1 <>
  33 12 27 1 6
  34 12 73 1 <>
  35 13 14 2 <>
  36 13 30 1 <>
  37 14 15 1 <>
  38 14 17 1 <>
  39 15 10 1 1
  40 15 31 1 <>
  41 15 32 1 <>
  42 16 17 1 <>
  43 16 33 2 <>
  44 17 34 1 1
  45 17 74 1 <>
  46 18 3 1 6
  47 18 19 1 <>
  48 19 20 2 <>
  49 19 37 1 <>
  50 21 6 1 1
  51 21 75 1 <>
  52 22 7 1 1
  53 22 76 1 <>
  54 22 77 1 <>
  55 22 78 1 <>
  56 23 9 1 6
  57 23 24 1 <>
  58 24 25 2 <>
  59 24 38 1 <>
  60 26 79 1 <>
  61 27 12 1 6
  62 27 28 1 <>
  63 28 44 1 <>
  64 28 29 2 <>
  65 30 80 1 <>
  66 30 81 1 <>
  67 30 82 1 <>
  68 31 83 1 <>
  69 31 84 1 <>
  70 31 85 1 <>
  71 32 86 1 <>
  72 32 87 1 <>
  73 32 88 1 <>
  74 34 17 1 1
  75 34 35 1 <>
  76 35 36 2 <>
  77 35 46 1 <>
  78 37 89 1 <>
  79 37 90 1 <>
  80 37 91 1 <>
  81 38 43 2 <>
  82 38 39 1 <>
  83 39 40 2 <>
  84 39 92 1 <>
  85 40 41 1 <>
  86 40 93 1 <>
  87 41 42 2 <>
  88 41 94 1 <>
  89 42 43 1 <>
  90 42 95 1 <>
  91 43 96 1 <>
  92 44 47 1 <>
  93 44 45 1 1
  94 44 97 1 <>
  95 45 44 1 1
  96 45 98 1 <>
  97 46 99 1 <>
  98 46 100 1 <>
  99 46 101 1 <>
  100 47 48 1 6
  101 47 51 1 <>
  102 47 102 1 <>
  103 48 47 1 6
  104 48 49 1 <>
  105 48 103 1 <>
  106 49 50 2 <>
  107 49 57 1 <>
  108 51 52 2 <>
  109 51 56 1 <>
  110 52 53 1 <>
  111 52 104 1 <>
  112 53 54 2 <>
  113 53 105 1 <>
  114 54 55 1 <>
  115 54 106 1 <>
  116 55 56 2 <>
  117 55 107 1 <>
  118 56 108 1 <>
  119 57 62 2 <>
  120 57 58 1 <>
  121 58 59 2 <>
  122 58 109 1 <>
  123 59 60 1 <>
  124 59 110 1 <>
  125 60 61 2 <>
  126 60 111 1 <>
  127 61 62 1 <>
  128 61 112 1 <>
  129 62 113 1 <>
  130 63 8 1 6
  :::
 } 
} 

f_m_ct { 
 s_m_title
 s_m_entry_id
 s_m_entry_name
 i_f3d_flags
 r_f3d_energy
 r_mmod_Potential_Energy-MMFF94s
 b_mmod_Minimization_Converged-MMFF94s
 r_mmod_RMS_Derivative-MMFF94s
 s_m_job_name
 s_m_Source_Path
 s_m_Source_File
 i_m_Source_File_Index
 i_mmod_Times_Found-MMFF94s
 r_mmod_Relative_Potential_Energy-MMFF94s
 i_mmod_Conformation-MMFF94s
 i_mmod_Serial_Number-MMFF94s
 s_m_subgroup_title
 s_m_subgroupid
 b_m_subgroup_collapsed
 i_m_ct_format
 :::
 Taxol 
  34 
  entry 
  0
  0
  839.918518066406
  1
  0.0436241813004017
  mmod_csearch_10-EpiTaxol 
  /Users/rgil/Documents/Schrodinger/mmod_confelim_11 
  mmod_confelim_11.mae 
  2
  24
  4.30743408203125
  2
  1
  mmod_confelim_11 
  mmod_confelim_11 
  0
  2
 m_depend[8] { 
  # First column is dependency index #
  i_m_depend_dependency
  s_m_depend_property
  :::
  1 20 r_mmod_Potential_Energy-MMFF94s 
  2 20 b_mmod_Minimization_Converged-MMFF94s 
  3 20 r_mmod_RMS_Derivative-MMFF94s 
  4 30 s_m_job_name 
  5 20 i_mmod_Times_Found-MMFF94s 
  6 20 r_mmod_Relative_Potential_Energy-MMFF94s 
  7 20 i_mmod_Conformation-MMFF94s 
  8 10 i_mmod_Serial_Number-MMFF94s 
  :::
 } 
 m_atom[113] { 
  # First column is atom index #
  i_m_mmod_type
  r_m_x_coord
  r_m_y_coord
  r_m_z_coord
  i_m_residue_number
  i_m_color
  r_m_charge1
  r_m_charge2
  i_m_atomic_number
  s_m_color_rgb
  i_m_Hcount
  i_m_atom_chirality
  i_m_bond_stereo
  i_sd_original_parity
  b_st_NoSrcChirality
  :::
  1 16 0.008785 -2.153113 6.269817 900 70 -0.51580 -0.51580 8 FF2F2F  0 0 10 <> <>
  2 3 0.246342 -2.891020 5.051775 900 2 0.25790 0.25790 6 A0A0A0  2 0 10 <> <>
  3 3 -0.143145 -1.678843 4.161691 900 2 0.25790 0.25790 6 A0A0A0  0 2 10 2 1
  4 3 -0.334350 -0.958733 5.523394 900 2 0.25790 0.25790 6 A0A0A0  1 1 10 1 1
  5 3 -1.732638 -0.480996 5.844164 900 2 0.00000 0.00000 6 A0A0A0  2 0 10 <> <>
  6 3 -2.734074 -1.597344 5.584931 900 2 0.28000 0.28000 6 A0A0A0  1 2 10 1 1
  7 3 -2.785102 -2.099956 4.078987 900 2 0.06100 0.06100 6 A0A0A0  0 2 10 2 1
  8 3 -1.412384 -1.848313 3.242590 900 2 0.00000 0.00000 6 A0A0A0  1 1 10 2 1
  9 3 -1.121703 -2.866915 2.039344 900 2 0.28000 0.28000 6 A0A0A0  1 2 10 1 1
  10 3 -1.458848 -2.456889 0.514969 900 2 0.28000 0.28000 6 A0A0A0  0 2 10 2 1
  11 3 -0.801384 -1.104558 0.117769 900 2 0.00000 0.00000 6 A0A0A0  2 0 10 <> <>
  12 3 -1.723987 0.142124 0.138655 900 2 0.41820 0.41820 6 A0A0A0  1 2 10 1 1
  13 2 -3.055238 -0.077676 0.853206 900 2 -0.27640 -0.27640 6 A0A0A0  0 0 11 <> <>
  14 2 -3.579643 -1.327762 0.998785 900 2 -0.27640 -0.27640 6 A0A0A0  0 0 11 <> <>
  15 3 -2.980107 -2.462594 0.164583 900 2 0.13820 0.13820 6 A0A0A0  0 0 10 <> <>
  16 2 -3.948671 -1.249448 3.440935 900 2 0.44800 0.44800 6 A0A0A0  0 0 10 <> <>
  17 3 -4.581698 -1.683274 2.083671 900 2 0.47920 0.47920 6 A0A0A0  1 2 10 2 1
  18 16 1.006760 -1.198562 3.395858 900 70 -0.40790 -0.40790 8 FF2F2F  0 0 10 <> <>
  19 2 1.115782 0.131114 3.158359 900 2 0.65900 0.65900 6 A0A0A0  0 0 10 <> <>
  20 15 0.260629 0.971531 3.398992 900 70 -0.57000 -0.57000 8 FF2F2F  0 0 10 <> <>
  21 16 -2.532527 -2.676467 6.512418 900 70 -0.68000 -0.68000 8 FF2F2F  1 0 10 <> <>
  22 3 -3.240767 -3.573222 4.148792 900 2 0.00000 0.00000 6 A0A0A0  3 0 10 <> <>
  23 16 0.305197 -3.183057 2.003116 900 70 -0.43000 -0.43000 8 FF2F2F  0 0 10 <> <>
  24 2 0.678897 -4.468867 2.215236 900 2 0.63380 0.63380 6 A0A0A0  0 0 10 <> <>
  25 15 -0.040694 -5.365551 2.624436 900 70 -0.57000 -0.57000 8 FF2F2F  0 0 10 <> <>
  26 16 -0.825601 -3.483767 -0.296053 900 70 -0.68000 -0.68000 8 FF2F2F  1 0 10 <> <>
  27 16 -1.037343 1.210596 0.819807 900 70 -0.43000 -0.43000 8 FF2F2F  0 0 10 <> <>
  28 2 -0.097833 1.880436 0.097009 900 2 0.65900 0.65900 6 A0A0A0  0 0 10 <> <>
  29 15 0.373667 1.489511 -0.964075 900 70 -0.57000 -0.57000 8 FF2F2F  0 0 10 <> <>
  30 3 -3.669988 1.188601 1.410718 900 2 0.13820 0.13820 6 A0A0A0  3 0 10 <> <>
  31 3 -3.257854 -2.165895 -1.349193 900 2 0.00000 0.00000 6 A0A0A0  3 0 10 <> <>
  32 3 -3.605954 -3.875734 0.314920 900 2 0.00000 0.00000 6 A0A0A0  3 0 10 <> <>
  33 15 -4.324104 -0.195648 3.974295 900 70 -0.57000 -0.57000 8 FF2F2F  0 0 10 <> <>
  34 16 -5.820066 -1.051932 1.766388 900 70 -0.43000 -0.43000 8 FF2F2F  0 0 10 <> <>
  35 2 -6.847462 -1.417753 2.578500 900 2 0.65900 0.65900 6 A0A0A0  0 0 10 <> <>
  36 15 -6.782618 -2.273914 3.450300 900 70 -0.57000 -0.57000 8 FF2F2F  0 0 10 <> <>
  37 3 2.435416 0.425381 2.511607 900 2 0.06100 0.06100 6 A0A0A0  3 0 10 <> <>
  38 2 2.135192 -4.624636 1.962768 900 2 0.08620 0.08620 6 A0A0A0  0 0 10 <> <>
  39 2 2.877735 -3.665955 1.258737 900 2 -0.15000 -0.15000 6 A0A0A0  1 0 10 <> <>
  40 2 4.246404 -3.852861 1.052832 900 2 -0.15000 -0.15000 6 A0A0A0  1 0 10 <> <>
  41 2 4.876843 -4.995898 1.544692 900 2 -0.15000 -0.15000 6 A0A0A0  1 0 10 <> <>
  42 2 4.142122 -5.957355 2.238626 900 2 -0.15000 -0.15000 6 A0A0A0  1 0 10 <> <>
  43 2 2.773319 -5.774905 2.445782 900 2 -0.15000 -0.15000 6 A0A0A0  1 0 10 <> <>
  44 3 0.350283 3.149601 0.834055 900 2 0.34100 0.34100 6 A0A0A0  1 1 10 2 1
  45 16 -0.277539 3.365820 2.106778 900 70 -0.68000 -0.68000 8 FF2F2F  1 0 10 <> <>
  46 3 -8.080436 -0.639856 2.236690 900 2 0.06100 0.06100 6 A0A0A0  3 0 10 <> <>
  47 3 0.152323 4.378701 -0.099048 900 2 0.44360 0.44360 6 A0A0A0  1 2 10 1 1
  48 25 -1.176764 4.973812 0.027382 900 43 -0.73010 -0.73010 7 5757FF  1 0 10 <> <>
  49 2 -2.286775 4.421514 -0.562572 900 2 0.54380 0.54380 6 A0A0A0  0 0 10 <> <>
  50 15 -2.236898 3.453282 -1.313278 900 70 -0.57000 -0.57000 8 FF2F2F  0 0 10 <> <>
  51 2 1.201470 5.459799 0.145715 900 2 -0.14350 -0.14350 6 A0A0A0  0 0 10 <> <>
  52 2 1.948337 5.962849 -0.932691 900 2 -0.15000 -0.15000 6 A0A0A0  1 0 10 <> <>
  53 2 2.907454 6.958199 -0.733285 900 2 -0.15000 -0.15000 6 A0A0A0  1 0 10 <> <>
  54 2 3.128495 7.469349 0.543758 900 2 -0.15000 -0.15000 6 A0A0A0  1 0 10 <> <>
  55 2 2.388391 6.989674 1.622152 900 2 -0.15000 -0.15000 6 A0A0A0  1 0 10 <> <>
  56 2 1.428782 5.994470 1.425203 900 2 -0.15000 -0.15000 6 A0A0A0  1 0 10 <> <>
  57 2 -3.590539 5.068545 -0.257418 900 2 0.08620 0.08620 6 A0A0A0  0 0 10 <> <>
  58 2 -3.843997 5.674217 0.980510 900 2 -0.15000 -0.15000 6 A0A0A0  1 0 10 <> <>
  59 2 -5.087896 6.260194 1.227805 900 2 -0.15000 -0.15000 6 A0A0A0  1 0 10 <> <>
  60 2 -6.080594 6.235627 0.247426 900 2 -0.15000 -0.15000 6 A0A0A0  1 0 10 <> <>
  61 2 -5.837990 5.618050 -0.979627 900 2 -0.15000 -0.15000 6 A0A0A0  1 0 10 <> <>
  62 2 -4.596941 5.029962 -1.230965 900 2 -0.15000 -0.15000 6 A0A0A0  1 0 10 <> <>
  63 41 -1.533258 -0.860102 2.794876 900 21 0.00000 0.00000 1 FFFFFF  0 0 10 <> <>
  64 41 -0.382370 -3.779872 4.989548 900 21 0.00000 0.00000 1 FFFFFF  0 0 10 <> <>
  65 41 1.294664 -3.200796 4.985402 900 21 0.00000 0.00000 1 FFFFFF  0 0 10 <> <>
  66 41 0.406120 -0.180241 5.743201 900 21 0.00000 0.00000 1 FFFFFF  0 0 10 <> <>
  67 41 -1.976076 0.400338 5.240831 900 21 0.00000 0.00000 1 FFFFFF  0 0 10 <> <>
  68 41 -1.776746 -0.178285 6.897224 900 21 0.00000 0.00000 1 FFFFFF  0 0 10 <> <>
  69 41 -3.717966 -1.221536 5.887002 900 21 0.00000 0.00000 1 FFFFFF  0 0 10 <> <>
  70 41 -1.642511 -3.799594 2.239328 900 21 0.00000 0.00000 1 FFFFFF  0 0 10 <> <>
  71 41 -0.400129 -1.182733 -0.902591 900 21 0.00000 0.00000 1 FFFFFF  0 0 10 <> <>
  72 41 0.092570 -0.935647 0.727564 900 21 0.00000 0.00000 1 FFFFFF  0 0 10 <> <>
  73 41 -1.946040 0.482648 -0.880475 900 21 0.00000 0.00000 1 FFFFFF  0 0 10 <> <>
  74 41 -4.773946 -2.752609 2.130395 900 21 0.00000 0.00000 1 FFFFFF  0 0 10 <> <>
  75 42 -1.622527 -2.620701 6.870331 900 21 0.40000 0.40000 1 FFFFFF  0 0 10 <> <>
  76 41 -2.470988 -4.223942 4.572007 900 21 0.00000 0.00000 1 FFFFFF  0 0 10 <> <>
  77 41 -4.142534 -3.671318 4.767027 900 21 0.00000 0.00000 1 FFFFFF  0 0 10 <> <>
  78 41 -3.513425 -3.998304 3.191780 900 21 0.00000 0.00000 1 FFFFFF  0 0 10 <> <>
  79 42 -0.854849 -3.219621 -1.232099 900 21 0.40000 0.40000 1 FFFFFF  0 0 10 <> <>
  80 41 -3.672744 1.965599 0.639751 900 21 0.00000 0.00000 1 FFFFFF  0 0 10 <> <>
  81 41 -4.711051 1.072592 1.714685 900 21 0.00000 0.00000 1 FFFFFF  0 0 10 <> <>
  82 41 -3.100339 1.555165 2.270456 900 21 0.00000 0.00000 1 FFFFFF  0 0 10 <> <>
  83 41 -2.795652 -1.254782 -1.728940 900 21 0.00000 0.00000 1 FFFFFF  0 0 10 <> <>
  84 41 -2.896184 -2.977140 -1.992195 900 21 0.00000 0.00000 1 FFFFFF  0 0 10 <> <>
  85 41 -4.336616 -2.070356 -1.528675 900 21 0.00000 0.00000 1 FFFFFF  0 0 10 <> <>
  86 41 -4.690041 -3.849707 0.150019 900 21 0.00000 0.00000 1 FFFFFF  0 0 10 <> <>
  87 41 -3.192453 -4.574643 -0.423027 900 21 0.00000 0.00000 1 FFFFFF  0 0 10 <> <>
  88 41 -3.429307 -4.340315 1.278858 900 21 0.00000 0.00000 1 FFFFFF  0 0 10 <> <>
  89 41 3.232681 -0.125104 3.018657 900 21 0.00000 0.00000 1 FFFFFF  0 0 10 <> <>
  90 41 2.397613 0.151996 1.454828 900 21 0.00000 0.00000 1 FFFFFF  0 0 10 <> <>
  91 41 2.654516 1.492273 2.606819 900 21 0.00000 0.00000 1 FFFFFF  0 0 10 <> <>
  92 41 2.400997 -2.775857 0.856929 900 21 0.15000 0.15000 1 FFFFFF  0 0 10 <> <>
  93 41 4.821370 -3.110191 0.504546 900 21 0.15000 0.15000 1 FFFFFF  0 0 10 <> <>
  94 41 5.942657 -5.140777 1.382110 900 21 0.15000 0.15000 1 FFFFFF  0 0 10 <> <>
  95 41 4.635130 -6.850243 2.616199 900 21 0.15000 0.15000 1 FFFFFF  0 0 10 <> <>
  96 41 2.208598 -6.532480 2.985745 900 21 0.15000 0.15000 1 FFFFFF  0 0 10 <> <>
  97 41 1.416706 2.994362 1.038745 900 21 0.00000 0.00000 1 FFFFFF  0 0 10 <> <>
  98 42 -0.267432 2.504220 2.579002 900 21 0.40000 0.40000 1 FFFFFF  0 0 10 <> <>
  99 41 -8.402941 -0.884546 1.221738 900 21 0.00000 0.00000 1 FFFFFF  0 0 10 <> <>
  100 41 -8.880381 -0.904633 2.933942 900 21 0.00000 0.00000 1 FFFFFF  0 0 10 <> <>
  101 41 -7.880930 0.430722 2.330057 900 21 0.00000 0.00000 1 FFFFFF  0 0 10 <> <>
  102 41 0.256823 4.051001 -1.141647 900 21 0.00000 0.00000 1 FFFFFF  0 0 10 <> <>
  103 43 -1.261804 5.794340 0.611006 900 21 0.37000 0.37000 1 FFFFFF  0 0 10 <> <>
  104 41 1.787069 5.584505 -1.940672 900 21 0.15000 0.15000 1 FFFFFF  0 0 10 <> <>
  105 41 3.480203 7.337163 -1.576291 900 21 0.15000 0.15000 1 FFFFFF  0 0 10 <> <>
  106 41 3.874382 8.245116 0.697708 900 21 0.15000 0.15000 1 FFFFFF  0 0 10 <> <>
  107 41 2.556292 7.392409 2.618090 900 21 0.15000 0.15000 1 FFFFFF  0 0 10 <> <>
  108 41 0.858305 5.641387 2.282568 900 21 0.15000 0.15000 1 FFFFFF  0 0 10 <> <>
  109 41 -3.098924 5.673242 1.771428 900 21 0.15000 0.15000 1 FFFFFF  0 0 10 <> <>
  110 41 -5.286928 6.728707 2.188989 900 21 0.15000 0.15000 1 FFFFFF  0 0 10 <> <>
  111 41 -7.048408 6.691707 0.443439 900 21 0.15000 0.15000 1 FFFFFF  0 0 10 <> <>
  112 41 -6.615547 5.592531 -1.739288 900 21 0.15000 0.15000 1 FFFFFF  0 0 10 <> <>
  113 41 -4.414385 4.545442 -2.187871 900 21 0.15000 0.15000 1 FFFFFF  0 0 10 <> <>
  :::
 } 
 m_bond[130] { 
  # First column is bond index #
  i_m_from
  i_m_to
  i_m_order
  i_sd_original_parity
  :::
  1 1 4 1 1
  2 1 2 1 <>
  3 2 3 1 <>
  4 2 64 1 <>
  5 2 65 1 <>
  6 3 8 1 <>
  7 3 4 1 <>
  8 3 18 1 6
  9 4 1 1 1
  10 4 5 1 <>
  11 4 66 1 <>
  12 5 6 1 <>
  13 5 67 1 <>
  14 5 68 1 <>
  15 6 7 1 <>
  16 6 21 1 1
  17 6 69 1 <>
  18 7 16 1 <>
  19 7 8 1 <>
  20 7 22 1 1
  21 8 9 1 <>
  22 8 63 1 6
  23 9 10 1 <>
  24 9 23 1 6
  25 9 70 1 <>
  26 10 15 1 1
  27 10 11 1 <>
  28 10 26 1 <>
  29 11 12 1 <>
  30 11 71 1 <>
  31 11 72 1 <>
  32 12 13 1 <>
  33 12 27 1 6
  34 12 73 1 <>
  35 13 14 2 <>
  36 13 30 1 <>
  37 14 15 1 <>
  38 14 17 1 <>
  39 15 10 1 1
  40 15 31 1 <>
  41 15 32 1 <>
  42 16 17 1 <>
  43 16 33 2 <>
  44 17 34 1 1
  45 17 74 1 <>
  46 18 3 1 6
  47 18 19 1 <>
  48 19 20 2 <>
  49 19 37 1 <>
  50 21 6 1 1
  51 21 75 1 <>
  52 22 7 1 1
  53 22 76 1 <>
  54 22 77 1 <>
  55 22 78 1 <>
  56 23 9 1 6
  57 23 24 1 <>
  58 24 25 2 <>
  59 24 38 1 <>
  60 26 79 1 <>
  61 27 12 1 6
  62 27 28 1 <>
  63 28 44 1 <>
  64 28 29 2 <>
  65 30 80 1 <>
  66 30 81 1 <>
  67 30 82 1 <>
  68 31 83 1 <>
  69 31 84 1 <>
  70 31 85 1 <>
  71 32 86 1 <>
  72 32 87 1 <>
  73 32 88 1 <>
  74 34 17 1 1
  75 34 35 1 <>
  76 35 36 2 <>
  77 35 46 1 <>
  78 37 89 1 <>
  79 37 90 1 <>
  80 37 91 1 <>
  81 38 43 2 <>
  82 38 39 1 <>
  83 39 40 2 <>
  84 39 92 1 <>
  85 40 41 1 <>
  86 40 93 1 <>
  87 41 42 2 <>
  88 41 94 1 <>
  89 42 43 1 <>
  90 42 95 1 <>
  91 43 96 1 <>
  92 44 47 1 <>
  93 44 45 1 1
  94 44 97 1 <>
  95 45 44 1 1
  96 45 98 1 <>
  97 46 99 1 <>
  98 46 100 1 <>
  99 46 101 1 <>
  100 47 48 1 6
  101 47 51 1 <>
  102 47 102 1 <>
  103 48 47 1 6
  104 48 49 1 <>
  105 48 103 1 <>
  106 49 50 2 <>
  107 49 57 1 <>
  108 51 52 2 <>
  109 51 56 1 <>
  110 52 53 1 <>
  111 52 104 1 <>
  112 53 54 2 <>
  113 53 105 1 <>
  114 54 55 1 <>
  115 54 106 1 <>
  116 55 56 2 <>
  117 55 107 1 <>
  118 56 108 1 <>
  119 57 62 2 <>
  120 57 58 1 <>
  121 58 59 2 <>
  122 58 109 1 <>
  123 59 60 1 <>
  124 59 110 1 <>
  125 60 61 2 <>
  126 60 111 1 <>
  127 61 62 1 <>
  128 61 112 1 <>
  129 62 113 1 <>
  130 63 8 1 6
  :::
 } 
} 

f_m_ct { 
 s_m_title
 s_m_entry_id
 s_m_entry_name
 i_f3d_flags
 r_f3d_energy
 r_mmod_Potential_Energy-MMFF94s
 b_mmod_Minimization_Converged-MMFF94s
 r_mmod_RMS_Derivative-MMFF94s
 s_m_job_name
 s_m_Source_Path
 s_m_Source_File
 i_m_Source_File_Index
 i_mmod_Times_Found-MMFF94s
 r_mmod_Relative_Potential_Energy-MMFF94s
 i_mmod_Conformation-MMFF94s
 i_mmod_Serial_Number-MMFF94s
 s_m_subgroup_title
 s_m_subgroupid
 b_m_subgroup_collapsed
 i_m_ct_format
 :::
 Taxol 
  35 
  entry 
  0
  0
  839.928649902344
  1
  0.0364380292594433
  mmod_csearch_10-EpiTaxol 
  /Users/rgil/Documents/Schrodinger/mmod_confelim_11 
  mmod_confelim_11.mae 
  3
  204
  4.31756591796875
  3
  1
  mmod_confelim_11 
  mmod_confelim_11 
  0
  2
 m_depend[8] { 
  # First column is dependency index #
  i_m_depend_dependency
  s_m_depend_property
  :::
  1 20 r_mmod_Potential_Energy-MMFF94s 
  2 20 b_mmod_Minimization_Converged-MMFF94s 
  3 20 r_mmod_RMS_Derivative-MMFF94s 
  4 30 s_m_job_name 
  5 20 i_mmod_Times_Found-MMFF94s 
  6 20 r_mmod_Relative_Potential_Energy-MMFF94s 
  7 20 i_mmod_Conformation-MMFF94s 
  8 10 i_mmod_Serial_Number-MMFF94s 
  :::
 } 
 m_atom[113] { 
  # First column is atom index #
  i_m_mmod_type
  r_m_x_coord
  r_m_y_coord
  r_m_z_coord
  i_m_residue_number
  i_m_color
  r_m_charge1
  r_m_charge2
  i_m_atomic_number
  s_m_color_rgb
  i_m_Hcount
  i_m_atom_chirality
  i_m_bond_stereo
  i_sd_original_parity
  b_st_NoSrcChirality
  :::
  1 16 -0.095197 -2.286085 6.484383 900 70 -0.51580 -0.51580 8 FF2F2F  0 0 10 <> <>
  2 3 0.259265 -2.671653 5.139597 900 2 0.25790 0.25790 6 A0A0A0  2 0 10 <> <>
  3 3 -0.513512 -1.475636 4.520267 900 2 0.25790 0.25790 6 A0A0A0  0 2 10 2 1
  4 3 -0.748827 -1.083905 6.004249 900 2 0.25790 0.25790 6 A0A0A0  1 1 10 1 1
  5 3 -2.187216 -1.003086 6.458644 900 2 0.00000 0.00000 6 A0A0A0  2 0 10 <> <>
  6 3 -2.932159 -2.257480 6.032756 900 2 0.28000 0.28000 6 A0A0A0  1 2 10 1 1
  7 3 -2.977395 -2.508787 4.465719 900 2 0.06100 0.06100 6 A0A0A0  0 2 10 2 1
  8 3 -1.755646 -1.843445 3.631105 900 2 0.00000 0.00000 6 A0A0A0  1 1 10 2 1
  9 3 -1.297881 -2.609446 2.293288 900 2 0.28000 0.28000 6 A0A0A0  1 2 10 1 1
  10 3 -1.804495 -2.092303 0.843002 900 2 0.28000 0.28000 6 A0A0A0  0 2 10 2 1
  11 3 -1.458575 -0.592627 0.615533 900 2 0.00000 0.00000 6 A0A0A0  2 0 10 <> <>
  12 3 -2.628946 0.415153 0.743538 900 2 0.41820 0.41820 6 A0A0A0  1 2 10 1 1
  13 2 -3.804389 -0.138365 1.553798 900 2 -0.27640 -0.27640 6 A0A0A0  0 0 11 <> <>
  14 2 -4.071422 -1.479026 1.553883 900 2 -0.27640 -0.27640 6 A0A0A0  0 0 11 <> <>
  15 3 -3.316842 -2.368184 0.552600 900 2 0.13820 0.13820 6 A0A0A0  0 0 10 <> <>
  16 2 -4.322479 -1.829696 4.007845 900 2 0.44800 0.44800 6 A0A0A0  0 0 10 <> <>
  17 3 -4.928481 -2.162325 2.609027 900 2 0.47920 0.47920 6 A0A0A0  1 2 10 2 1
  18 16 0.373286 -0.553716 3.811332 900 70 -0.40790 -0.40790 8 FF2F2F  0 0 10 <> <>
  19 2 0.046649 0.766088 3.839026 900 2 0.65900 0.65900 6 A0A0A0  0 0 10 <> <>
  20 15 -1.004379 1.225634 4.259076 900 70 -0.57000 -0.57000 8 FF2F2F  0 0 10 <> <>
  21 16 -2.427439 -3.397911 6.749547 900 70 -0.68000 -0.68000 8 FF2F2F  1 0 10 <> <>
  22 3 -3.114143 -4.037675 4.311455 900 2 0.00000 0.00000 6 A0A0A0  3 0 10 <> <>
  23 16 0.165215 -2.620167 2.239434 900 70 -0.43000 -0.43000 8 FF2F2F  0 0 10 <> <>
  24 2 0.766180 -3.745414 1.773521 900 2 0.63380 0.63380 6 A0A0A0  0 0 10 <> <>
  25 15 0.174996 -4.742586 1.386413 900 70 -0.57000 -0.57000 8 FF2F2F  0 0 10 <> <>
  26 16 -1.052229 -2.800624 -0.173863 900 70 -0.68000 -0.68000 8 FF2F2F  1 0 10 <> <>
  27 16 -2.062289 1.601539 1.346789 900 70 -0.43000 -0.43000 8 FF2F2F  0 0 10 <> <>
  28 2 -2.477720 2.790885 0.826340 900 2 0.65900 0.65900 6 A0A0A0  0 0 10 <> <>
  29 15 -3.372353 2.940197 -0.002151 900 70 -0.57000 -0.57000 8 FF2F2F  0 0 10 <> <>
  30 3 -4.574071 0.889956 2.350842 900 2 0.13820 0.13820 6 A0A0A0  3 0 10 <> <>
  31 3 -3.738462 -1.988449 -0.908127 900 2 0.00000 0.00000 6 A0A0A0  3 0 10 <> <>
  32 3 -3.635758 -3.890202 0.549594 900 2 0.00000 0.00000 6 A0A0A0  3 0 10 <> <>
  33 15 -4.873119 -0.980682 4.722616 900 70 -0.57000 -0.57000 8 FF2F2F  0 0 10 <> <>
  34 16 -6.276424 -1.730837 2.425535 900 70 -0.43000 -0.43000 8 FF2F2F  0 0 10 <> <>
  35 2 -7.180184 -2.407268 3.183774 900 2 0.65900 0.65900 6 A0A0A0  0 0 10 <> <>
  36 15 -6.919358 -3.366444 3.897429 900 70 -0.57000 -0.57000 8 FF2F2F  0 0 10 <> <>
  37 3 1.171225 1.576773 3.278301 900 2 0.06100 0.06100 6 A0A0A0  3 0 10 <> <>
  38 2 2.244382 -3.618982 1.819108 900 2 0.08620 0.08620 6 A0A0A0  0 0 10 <> <>
  39 2 3.012378 -4.784787 1.696496 900 2 -0.15000 -0.15000 6 A0A0A0  1 0 10 <> <>
  40 2 4.406096 -4.714224 1.739376 900 2 -0.15000 -0.15000 6 A0A0A0  1 0 10 <> <>
  41 2 5.037043 -3.480655 1.899041 900 2 -0.15000 -0.15000 6 A0A0A0  1 0 10 <> <>
  42 2 4.278513 -2.315403 2.012054 900 2 -0.15000 -0.15000 6 A0A0A0  1 0 10 <> <>
  43 2 2.884010 -2.381484 1.970507 900 2 -0.15000 -0.15000 6 A0A0A0  1 0 10 <> <>
  44 3 -1.710781 3.968990 1.419137 900 2 0.34100 0.34100 6 A0A0A0  1 1 10 2 1
  45 16 -2.452960 5.181737 1.170847 900 70 -0.68000 -0.68000 8 FF2F2F  1 0 10 <> <>
  46 3 -8.548085 -1.826195 3.000874 900 2 0.06100 0.06100 6 A0A0A0  3 0 10 <> <>
  47 3 -0.295859 4.051498 0.792598 900 2 0.44360 0.44360 6 A0A0A0  1 2 10 1 1
  48 25 -0.341007 4.522136 -0.591251 900 43 -0.73010 -0.73010 7 5757FF  1 0 10 <> <>
  49 2 -0.440198 3.650995 -1.651813 900 2 0.54380 0.54380 6 A0A0A0  0 0 10 <> <>
  50 15 -0.527744 2.436602 -1.501579 900 70 -0.57000 -0.57000 8 FF2F2F  0 0 10 <> <>
  51 2 0.712449 4.912765 1.547269 900 2 -0.14350 -0.14350 6 A0A0A0  0 0 10 <> <>
  52 2 2.085458 4.669462 1.346591 900 2 -0.15000 -0.15000 6 A0A0A0  1 0 10 <> <>
  53 2 3.055296 5.434265 1.997287 900 2 -0.15000 -0.15000 6 A0A0A0  1 0 10 <> <>
  54 2 2.670215 6.462469 2.852705 900 2 -0.15000 -0.15000 6 A0A0A0  1 0 10 <> <>
  55 2 1.317569 6.729162 3.051055 900 2 -0.15000 -0.15000 6 A0A0A0  1 0 10 <> <>
  56 2 0.345272 5.964436 2.399696 900 2 -0.15000 -0.15000 6 A0A0A0  1 0 10 <> <>
  57 2 -0.472550 4.253134 -3.012047 900 2 0.08620 0.08620 6 A0A0A0  0 0 10 <> <>
  58 2 0.155529 5.471629 -3.303213 900 2 -0.15000 -0.15000 6 A0A0A0  1 0 10 <> <>
  59 2 0.097317 5.994566 -4.597825 900 2 -0.15000 -0.15000 6 A0A0A0  1 0 10 <> <>
  60 2 -0.578861 5.302601 -5.603140 900 2 -0.15000 -0.15000 6 A0A0A0  1 0 10 <> <>
  61 2 -1.192754 4.082434 -5.321408 900 2 -0.15000 -0.15000 6 A0A0A0  1 0 10 <> <>
  62 2 -1.136587 3.555435 -4.029692 900 2 -0.15000 -0.15000 6 A0A0A0  1 0 10 <> <>
  63 41 -2.132887 -0.870494 3.315605 900 21 0.00000 0.00000 1 FFFFFF  0 0 10 <> <>
  64 41 -0.105137 -3.672711 4.898606 900 21 0.00000 0.00000 1 FFFFFF  0 0 10 <> <>
  65 41 1.345225 -2.649565 5.001326 900 21 0.00000 0.00000 1 FFFFFF  0 0 10 <> <>
  66 41 -0.178529 -0.211299 6.346283 900 21 0.00000 0.00000 1 FFFFFF  0 0 10 <> <>
  67 41 -2.666266 -0.111600 6.040415 900 21 0.00000 0.00000 1 FFFFFF  0 0 10 <> <>
  68 41 -2.214789 -0.905881 7.550612 900 21 0.00000 0.00000 1 FFFFFF  0 0 10 <> <>
  69 41 -3.952592 -2.174700 6.424014 900 21 0.00000 0.00000 1 FFFFFF  0 0 10 <> <>
  70 41 -1.591647 -3.651498 2.397988 900 21 0.00000 0.00000 1 FFFFFF  0 0 10 <> <>
  71 41 -1.037397 -0.460597 -0.392001 900 21 0.00000 0.00000 1 FFFFFF  0 0 10 <> <>
  72 41 -0.630082 -0.300921 1.270384 900 21 0.00000 0.00000 1 FFFFFF  0 0 10 <> <>
  73 41 -2.984083 0.675862 -0.257640 900 21 0.00000 0.00000 1 FFFFFF  0 0 10 <> <>
  74 41 -4.926073 -3.244149 2.498554 900 21 0.00000 0.00000 1 FFFFFF  0 0 10 <> <>
  75 42 -1.514278 -3.204773 7.047167 900 21 0.40000 0.40000 1 FFFFFF  0 0 10 <> <>
  76 41 -2.186038 -4.558060 4.567050 900 21 0.00000 0.00000 1 FFFFFF  0 0 10 <> <>
  77 41 -3.910594 -4.425273 4.960077 900 21 0.00000 0.00000 1 FFFFFF  0 0 10 <> <>
  78 41 -3.393971 -4.359933 3.318915 900 21 0.00000 0.00000 1 FFFFFF  0 0 10 <> <>
  79 42 -0.979187 -3.742435 0.083696 900 21 0.40000 0.40000 1 FFFFFF  0 0 10 <> <>
  80 41 -4.897023 1.706911 1.699002 900 21 0.00000 0.00000 1 FFFFFF  0 0 10 <> <>
  81 41 -5.490831 0.507077 2.799210 900 21 0.00000 0.00000 1 FFFFFF  0 0 10 <> <>
  82 41 -3.953156 1.300679 3.153153 900 21 0.00000 0.00000 1 FFFFFF  0 0 10 <> <>
  83 41 -3.524376 -0.965119 -1.206345 900 21 0.00000 0.00000 1 FFFFFF  0 0 10 <> <>
  84 41 -3.230453 -2.619879 -1.647539 900 21 0.00000 0.00000 1 FFFFFF  0 0 10 <> <>
  85 41 -4.818169 -2.132719 -1.043572 900 21 0.00000 0.00000 1 FFFFFF  0 0 10 <> <>
  86 41 -4.713850 -4.072812 0.465299 900 21 0.00000 0.00000 1 FFFFFF  0 0 10 <> <>
  87 41 -3.168924 -4.394838 -0.305987 900 21 0.00000 0.00000 1 FFFFFF  0 0 10 <> <>
  88 41 -3.270998 -4.423735 1.418628 900 21 0.00000 0.00000 1 FFFFFF  0 0 10 <> <>
  89 41 2.108713 1.304371 3.770418 900 21 0.00000 0.00000 1 FFFFFF  0 0 10 <> <>
  90 41 1.244718 1.413290 2.201263 900 21 0.00000 0.00000 1 FFFFFF  0 0 10 <> <>
  91 41 0.981224 2.633773 3.478157 900 21 0.00000 0.00000 1 FFFFFF  0 0 10 <> <>
  92 41 2.530756 -5.752394 1.568983 900 21 0.15000 0.15000 1 FFFFFF  0 0 10 <> <>
  93 41 5.000125 -5.620561 1.646143 900 21 0.15000 0.15000 1 FFFFFF  0 0 10 <> <>
  94 41 6.123157 -3.426919 1.930084 900 21 0.15000 0.15000 1 FFFFFF  0 0 10 <> <>
  95 41 4.775469 -1.354914 2.127795 900 21 0.15000 0.15000 1 FFFFFF  0 0 10 <> <>
  96 41 2.311794 -1.461159 2.045556 900 21 0.15000 0.15000 1 FFFFFF  0 0 10 <> <>
  97 41 -1.669846 3.832481 2.505526 900 21 0.00000 0.00000 1 FFFFFF  0 0 10 <> <>
  98 42 -2.844441 5.070013 0.280299 900 21 0.40000 0.40000 1 FFFFFF  0 0 10 <> <>
  99 41 -9.250335 -2.336777 3.665922 900 21 0.00000 0.00000 1 FFFFFF  0 0 10 <> <>
  100 41 -8.537398 -0.764382 3.260039 900 21 0.00000 0.00000 1 FFFFFF  0 0 10 <> <>
  101 41 -8.874889 -1.967093 1.967763 900 21 0.00000 0.00000 1 FFFFFF  0 0 10 <> <>
  102 41 0.115096 3.033514 0.788659 900 21 0.00000 0.00000 1 FFFFFF  0 0 10 <> <>
  103 43 -0.357194 5.523809 -0.734794 900 21 0.37000 0.37000 1 FFFFFF  0 0 10 <> <>
  104 41 2.407139 3.878060 0.670809 900 21 0.15000 0.15000 1 FFFFFF  0 0 10 <> <>
  105 41 4.110524 5.231122 1.832018 900 21 0.15000 0.15000 1 FFFFFF  0 0 10 <> <>
  106 41 3.423061 7.061359 3.359063 900 21 0.15000 0.15000 1 FFFFFF  0 0 10 <> <>
  107 41 1.016089 7.539211 3.711293 900 21 0.15000 0.15000 1 FFFFFF  0 0 10 <> <>
  108 41 -0.699010 6.216366 2.571056 900 21 0.15000 0.15000 1 FFFFFF  0 0 10 <> <>
  109 41 0.716295 6.014626 -2.547938 900 21 0.15000 0.15000 1 FFFFFF  0 0 10 <> <>
  110 41 0.586851 6.938798 -4.825830 900 21 0.15000 0.15000 1 FFFFFF  0 0 10 <> <>
  111 41 -0.620755 5.711461 -6.610234 900 21 0.15000 0.15000 1 FFFFFF  0 0 10 <> <>
  112 41 -1.713257 3.540491 -6.107425 900 21 0.15000 0.15000 1 FFFFFF  0 0 10 <> <>
  113 41 -1.616592 2.602127 -3.817313 900 21 0.15000 0.15000 1 FFFFFF  0 0 10 <> <>
  :::
 } 
 m_bond[130] { 
  # First column is bond index #
  i_m_from
  i_m_to
  i_m_order
  i_sd_original_parity
  :::
  1 1 4 1 1
  2 1 2 1 <>
  3 2 3 1 <>
  4 2 64 1 <>
  5 2 65 1 <>
  6 3 8 1 <>
  7 3 4 1 <>
  8 3 18 1 6
  9 4 1 1 1
  10 4 5 1 <>
  11 4 66 1 <>
  12 5 6 1 <>
  13 5 67 1 <>
  14 5 68 1 <>
  15 6 7 1 <>
  16 6 21 1 1
  17 6 69 1 <>
  18 7 16 1 <>
  19 7 8 1 <>
  20 7 22 1 1
  21 8 9 1 <>
  22 8 63 1 6
  23 9 10 1 <>
  24 9 23 1 6
  25 9 70 1 <>
  26 10 15 1 1
  27 10 11 1 <>
  28 10 26 1 <>
  29 11 12 1 <>
  30 11 71 1 <>
  31 11 72 1 <>
  32 12 13 1 <>
  33 12 27 1 6
  34 12 73 1 <>
  35 13 14 2 <>
  36 13 30 1 <>
  37 14 15 1 <>
  38 14 17 1 <>
  39 15 10 1 1
  40 15 31 1 <>
  41 15 32 1 <>
  42 16 17 1 <>
  43 16 33 2 <>
  44 17 34 1 1
  45 17 74 1 <>
  46 18 3 1 6
  47 18 19 1 <>
  48 19 20 2 <>
  49 19 37 1 <>
  50 21 6 1 1
  51 21 75 1 <>
  52 22 7 1 1
  53 22 76 1 <>
  54 22 77 1 <>
  55 22 78 1 <>
  56 23 9 1 6
  57 23 24 1 <>
  58 24 25 2 <>
  59 24 38 1 <>
  60 26 79 1 <>
  61 27 12 1 6
  62 27 28 1 <>
  63 28 44 1 <>
  64 28 29 2 <>
  65 30 80 1 <>
  66 30 81 1 <>
  67 30 82 1 <>
  68 31 83 1 <>
  69 31 84 1 <>
  70 31 85 1 <>
  71 32 86 1 <>
  72 32 87 1 <>
  73 32 88 1 <>
  74 34 17 1 1
  75 34 35 1 <>
  76 35 36 2 <>
  77 35 46 1 <>
  78 37 89 1 <>
  79 37 90 1 <>
  80 37 91 1 <>
  81 38 43 2 <>
  82 38 39 1 <>
  83 39 40 2 <>
  84 39 92 1 <>
  85 40 41 1 <>
  86 40 93 1 <>
  87 41 42 2 <>
  88 41 94 1 <>
  89 42 43 1 <>
  90 42 95 1 <>
  91 43 96 1 <>
  92 44 47 1 <>
  93 44 45 1 1
  94 44 97 1 <>
  95 45 44 1 1
  96 45 98 1 <>
  97 46 99 1 <>
  98 46 100 1 <>
  99 46 101 1 <>
  100 47 48 1 6
  101 47 51 1 <>
  102 47 102 1 <>
  103 48 47 1 6
  104 48 49 1 <>
  105 48 103 1 <>
  106 49 50 2 <>
  107 49 57 1 <>
  108 51 52 2 <>
  109 51 56 1 <>
  110 52 53 1 <>
  111 52 104 1 <>
  112 53 54 2 <>
  113 53 105 1 <>
  114 54 55 1 <>
  115 54 106 1 <>
  116 55 56 2 <>
  117 55 107 1 <>
  118 56 108 1 <>
  119 57 62 2 <>
  120 57 58 1 <>
  121 58 59 2 <>
  122 58 109 1 <>
  123 59 60 1 <>
  124 59 110 1 <>
  125 60 61 2 <>
  126 60 111 1 <>
  127 61 62 1 <>
  128 61 112 1 <>
  129 62 113 1 <>
  130 63 8 1 6
  :::
 } 
} 

f_m_ct { 
 s_m_title
 s_m_entry_id
 s_m_entry_name
 i_f3d_flags
 r_f3d_energy
 r_mmod_Potential_Energy-MMFF94s
 b_mmod_Minimization_Converged-MMFF94s
 r_mmod_RMS_Derivative-MMFF94s
 s_m_job_name
 s_m_Source_Path
 s_m_Source_File
 i_m_Source_File_Index
 i_mmod_Times_Found-MMFF94s
 r_mmod_Relative_Potential_Energy-MMFF94s
 i_mmod_Conformation-MMFF94s
 i_mmod_Serial_Number-MMFF94s
 s_m_subgroup_title
 s_m_subgroupid
 b_m_subgroup_collapsed
 i_m_ct_format
 :::
 Taxol 
  36 
  entry 
  0
  0
  841.313903808594
  1
  0.0496041513979435
  mmod_csearch_10-EpiTaxol 
  /Users/rgil/Documents/Schrodinger/mmod_confelim_11 
  mmod_confelim_11.mae 
  4
  12
  5.70281982421875
  4
  1
  mmod_confelim_11 
  mmod_confelim_11 
  0
  2
 m_depend[8] { 
  # First column is dependency index #
  i_m_depend_dependency
  s_m_depend_property
  :::
  1 20 r_mmod_Potential_Energy-MMFF94s 
  2 20 b_mmod_Minimization_Converged-MMFF94s 
  3 20 r_mmod_RMS_Derivative-MMFF94s 
  4 30 s_m_job_name 
  5 20 i_mmod_Times_Found-MMFF94s 
  6 20 r_mmod_Relative_Potential_Energy-MMFF94s 
  7 20 i_mmod_Conformation-MMFF94s 
  8 10 i_mmod_Serial_Number-MMFF94s 
  :::
 } 
 m_atom[113] { 
  # First column is atom index #
  i_m_mmod_type
  r_m_x_coord
  r_m_y_coord
  r_m_z_coord
  i_m_residue_number
  i_m_color
  r_m_charge1
  r_m_charge2
  i_m_atomic_number
  s_m_color_rgb
  i_m_Hcount
  i_m_atom_chirality
  i_m_bond_stereo
  i_sd_original_parity
  b_st_NoSrcChirality
  :::
  1 16 1.143106 -1.962755 5.405614 900 70 -0.51580 -0.51580 8 FF2F2F  0 0 10 <> <>
  2 3 0.898862 -2.617552 4.142989 900 2 0.25790 0.25790 6 A0A0A0  2 0 10 <> <>
  3 3 0.073076 -1.417323 3.604886 900 2 0.25790 0.25790 6 A0A0A0  0 2 10 2 1
  4 3 0.497567 -0.750098 4.939772 900 2 0.25790 0.25790 6 A0A0A0  1 1 10 1 1
  5 3 -0.622422 -0.317568 5.857288 900 2 0.00000 0.00000 6 A0A0A0  2 0 10 <> <>
  6 3 -1.602937 -1.463030 6.048926 900 2 0.28000 0.28000 6 A0A0A0  1 2 10 1 1
  7 3 -2.289784 -1.987900 4.714965 900 2 0.06100 0.06100 6 A0A0A0  0 2 10 2 1
  8 3 -1.456566 -1.684273 3.354553 900 2 0.00000 0.00000 6 A0A0A0  1 1 10 2 1
  9 3 -1.658382 -2.719616 2.140042 900 2 0.28000 0.28000 6 A0A0A0  1 2 10 1 1
  10 3 -2.662489 -2.351486 0.925312 900 2 0.28000 0.28000 6 A0A0A0  0 2 10 2 1
  11 3 -2.330676 -0.953665 0.310798 900 2 0.00000 0.00000 6 A0A0A0  2 0 10 <> <>
  12 3 -3.337178 0.181134 0.615543 900 2 0.41820 0.41820 6 A0A0A0  1 2 10 1 1
  13 2 -4.116908 -0.053898 1.906280 900 2 -0.27640 -0.27640 6 A0A0A0  0 0 11 <> <>
  14 2 -4.423254 -1.325055 2.297880 900 2 -0.27640 -0.27640 6 A0A0A0  0 0 11 <> <>
  15 3 -4.179972 -2.465751 1.295857 900 2 0.13820 0.13820 6 A0A0A0  0 0 10 <> <>
  16 2 -3.649486 -1.196059 4.653849 900 2 0.44800 0.44800 6 A0A0A0  0 0 10 <> <>
  17 3 -4.801790 -1.688914 3.725596 900 2 0.47920 0.47920 6 A0A0A0  1 2 10 2 1
  18 16 0.695102 -0.816734 2.426445 900 70 -0.40790 -0.40790 8 FF2F2F  0 0 10 <> <>
  19 2 0.564502 0.525650 2.264465 900 2 0.65900 0.65900 6 A0A0A0  0 0 10 <> <>
  20 15 -0.152796 1.248410 2.939436 900 70 -0.57000 -0.57000 8 FF2F2F  0 0 10 <> <>
  21 16 -0.977790 -2.523002 6.793858 900 70 -0.68000 -0.68000 8 FF2F2F  1 0 10 <> <>
  22 3 -2.590035 -3.478044 4.976904 900 2 0.00000 0.00000 6 A0A0A0  3 0 10 <> <>
  23 16 -0.355120 -2.985797 1.529093 900 70 -0.43000 -0.43000 8 FF2F2F  0 0 10 <> <>
  24 2 -0.105676 -4.253572 1.111471 900 2 0.63380 0.63380 6 A0A0A0  0 0 10 <> <>
  25 15 -0.893392 -5.183947 1.197746 900 70 -0.57000 -0.57000 8 FF2F2F  0 0 10 <> <>
  26 16 -2.434670 -3.293031 -0.152631 900 70 -0.68000 -0.68000 8 FF2F2F  1 0 10 <> <>
  27 16 -2.643440 1.444161 0.702927 900 70 -0.43000 -0.43000 8 FF2F2F  0 0 10 <> <>
  28 2 -2.497388 2.106091 -0.483013 900 2 0.65900 0.65900 6 A0A0A0  0 0 10 <> <>
  29 15 -2.597367 1.580685 -1.586194 900 70 -0.57000 -0.57000 8 FF2F2F  0 0 10 <> <>
  30 3 -4.448584 1.202521 2.679835 900 2 0.13820 0.13820 6 A0A0A0  3 0 10 <> <>
  31 3 -5.118581 -2.292555 0.051050 900 2 0.00000 0.00000 6 A0A0A0  3 0 10 <> <>
  32 3 -4.572886 -3.902149 1.742992 900 2 0.00000 0.00000 6 A0A0A0  3 0 10 <> <>
  33 15 -3.788647 -0.137862 5.283346 900 70 -0.57000 -0.57000 8 FF2F2F  0 0 10 <> <>
  34 16 -6.076645 -1.111205 4.003878 900 70 -0.43000 -0.43000 8 FF2F2F  0 0 10 <> <>
  35 2 -6.606534 -1.497105 5.195518 900 2 0.65900 0.65900 6 A0A0A0  0 0 10 <> <>
  36 15 -6.114899 -2.330857 5.944129 900 70 -0.57000 -0.57000 8 FF2F2F  0 0 10 <> <>
  37 3 1.420052 0.982423 1.125178 900 2 0.06100 0.06100 6 A0A0A0  3 0 10 <> <>
  38 2 1.264823 -4.371128 0.554958 900 2 0.08620 0.08620 6 A0A0A0  0 0 10 <> <>
  39 2 1.817227 -5.651764 0.419337 900 2 -0.15000 -0.15000 6 A0A0A0  1 0 10 <> <>
  40 2 3.105144 -5.808423 -0.096460 900 2 -0.15000 -0.15000 6 A0A0A0  1 0 10 <> <>
  41 2 3.842068 -4.689225 -0.483645 900 2 -0.15000 -0.15000 6 A0A0A0  1 0 10 <> <>
  42 2 3.293417 -3.412541 -0.360940 900 2 -0.15000 -0.15000 6 A0A0A0  1 0 10 <> <>
  43 2 2.005873 -3.251170 0.155436 900 2 -0.15000 -0.15000 6 A0A0A0  1 0 10 <> <>
  44 3 -2.375604 3.620093 -0.255622 900 2 0.34100 0.34100 6 A0A0A0  1 1 10 2 1
  45 16 -2.328712 4.349141 -1.491558 900 70 -0.68000 -0.68000 8 FF2F2F  1 0 10 <> <>
  46 3 -7.891759 -0.772437 5.450615 900 2 0.06100 0.06100 6 A0A0A0  3 0 10 <> <>
  47 3 -1.201905 3.996043 0.692628 900 2 0.44360 0.44360 6 A0A0A0  1 2 10 1 1
  48 25 -0.032171 4.581358 0.030576 900 43 -0.73010 -0.73010 7 5757FF  1 0 10 <> <>
  49 2 0.693538 3.910522 -0.920395 900 2 0.54380 0.54380 6 A0A0A0  0 0 10 <> <>
  50 15 0.334824 2.826127 -1.366429 900 70 -0.57000 -0.57000 8 FF2F2F  0 0 10 <> <>
  51 2 -1.669828 4.964169 1.774496 900 2 -0.14350 -0.14350 6 A0A0A0  0 0 10 <> <>
  52 2 -1.548080 4.622887 3.129912 900 2 -0.15000 -0.15000 6 A0A0A0  1 0 10 <> <>
  53 2 -1.970780 5.507138 4.124400 900 2 -0.15000 -0.15000 6 A0A0A0  1 0 10 <> <>
  54 2 -2.516253 6.741869 3.777548 900 2 -0.15000 -0.15000 6 A0A0A0  1 0 10 <> <>
  55 2 -2.639300 7.096597 2.435749 900 2 -0.15000 -0.15000 6 A0A0A0  1 0 10 <> <>
  56 2 -2.217748 6.215134 1.439216 900 2 -0.15000 -0.15000 6 A0A0A0  1 0 10 <> <>
  57 2 1.924065 4.575977 -1.428424 900 2 0.08620 0.08620 6 A0A0A0  0 0 10 <> <>
  58 2 2.655312 5.485039 -0.651657 900 2 -0.15000 -0.15000 6 A0A0A0  1 0 10 <> <>
  59 2 3.810521 6.075866 -1.170616 900 2 -0.15000 -0.15000 6 A0A0A0  1 0 10 <> <>
  60 2 4.242519 5.757112 -2.458201 900 2 -0.15000 -0.15000 6 A0A0A0  1 0 10 <> <>
  61 2 3.527051 4.841594 -3.229306 900 2 -0.15000 -0.15000 6 A0A0A0  1 0 10 <> <>
  62 2 2.372761 4.247821 -2.714859 900 2 -0.15000 -0.15000 6 A0A0A0  1 0 10 <> <>
  63 41 -1.834637 -0.720266 3.007078 900 21 0.00000 0.00000 1 FFFFFF  0 0 10 <> <>
  64 41 0.370023 -3.563725 4.273363 900 21 0.00000 0.00000 1 FFFFFF  0 0 10 <> <>
  65 41 1.839306 -2.811766 3.616489 900 21 0.00000 0.00000 1 FFFFFF  0 0 10 <> <>
  66 41 1.253933 0.038396 4.840652 900 21 0.00000 0.00000 1 FFFFFF  0 0 10 <> <>
  67 41 -1.133180 0.558705 5.444048 900 21 0.00000 0.00000 1 FFFFFF  0 0 10 <> <>
  68 41 -0.200394 -0.022684 6.825538 900 21 0.00000 0.00000 1 FFFFFF  0 0 10 <> <>
  69 41 -2.369661 -1.115543 6.750425 900 21 0.00000 0.00000 1 FFFFFF  0 0 10 <> <>
  70 41 -1.974814 -3.667510 2.568775 900 21 0.00000 0.00000 1 FFFFFF  0 0 10 <> <>
  71 41 -2.261855 -1.039491 -0.782869 900 21 0.00000 0.00000 1 FFFFFF  0 0 10 <> <>
  72 41 -1.322595 -0.645607 0.603925 900 21 0.00000 0.00000 1 FFFFFF  0 0 10 <> <>
  73 41 -4.079521 0.282791 -0.182627 900 21 0.00000 0.00000 1 FFFFFF  0 0 10 <> <>
  74 41 -4.906837 -2.762642 3.860657 900 21 0.00000 0.00000 1 FFFFFF  0 0 10 <> <>
  75 42 -0.010263 -2.483861 6.644759 900 21 0.40000 0.40000 1 FFFFFF  0 0 10 <> <>
  76 41 -1.678292 -4.082000 4.998513 900 21 0.00000 0.00000 1 FFFFFF  0 0 10 <> <>
  77 41 -3.105979 -3.607932 5.937218 900 21 0.00000 0.00000 1 FFFFFF  0 0 10 <> <>
  78 41 -3.248687 -3.933269 4.251860 900 21 0.00000 0.00000 1 FFFFFF  0 0 10 <> <>
  79 42 -2.359068 -4.193233 0.224845 900 21 0.40000 0.40000 1 FFFFFF  0 0 10 <> <>
  80 41 -4.878262 1.952213 2.005524 900 21 0.00000 0.00000 1 FFFFFF  0 0 10 <> <>
  81 41 -5.191008 1.052157 3.464245 900 21 0.00000 0.00000 1 FFFFFF  0 0 10 <> <>
  82 41 -3.546822 1.623306 3.136338 900 21 0.00000 0.00000 1 FFFFFF  0 0 10 <> <>
  83 41 -4.886343 -1.448168 -0.593361 900 21 0.00000 0.00000 1 FFFFFF  0 0 10 <> <>
  84 41 -5.073070 -3.166775 -0.610712 900 21 0.00000 0.00000 1 FFFFFF  0 0 10 <> <>
  85 41 -6.162823 -2.181543 0.369298 900 21 0.00000 0.00000 1 FFFFFF  0 0 10 <> <>
  86 41 -5.614525 -3.939781 2.084841 900 21 0.00000 0.00000 1 FFFFFF  0 0 10 <> <>
  87 41 -4.489929 -4.618174 0.915637 900 21 0.00000 0.00000 1 FFFFFF  0 0 10 <> <>
  88 41 -3.950680 -4.313144 2.527542 900 21 0.00000 0.00000 1 FFFFFF  0 0 10 <> <>
  89 41 2.407933 0.517628 1.188736 900 21 0.00000 0.00000 1 FFFFFF  0 0 10 <> <>
  90 41 0.940287 0.722202 0.179849 900 21 0.00000 0.00000 1 FFFFFF  0 0 10 <> <>
  91 41 1.558802 2.064004 1.191538 900 21 0.00000 0.00000 1 FFFFFF  0 0 10 <> <>
  92 41 1.249751 -6.532059 0.715064 900 21 0.15000 0.15000 1 FFFFFF  0 0 10 <> <>
  93 41 3.533142 -6.803048 -0.199139 900 21 0.15000 0.15000 1 FFFFFF  0 0 10 <> <>
  94 41 4.844411 -4.812964 -0.887963 900 21 0.15000 0.15000 1 FFFFFF  0 0 10 <> <>
  95 41 3.867769 -2.543401 -0.673562 900 21 0.15000 0.15000 1 FFFFFF  0 0 10 <> <>
  96 41 1.589684 -2.250215 0.227287 900 21 0.15000 0.15000 1 FFFFFF  0 0 10 <> <>
  97 41 -3.337048 3.890396 0.201054 900 21 0.00000 0.00000 1 FFFFFF  0 0 10 <> <>
  98 42 -1.641981 3.896612 -2.022988 900 21 0.40000 0.40000 1 FFFFFF  0 0 10 <> <>
  99 41 -7.716783 0.306448 5.441464 900 21 0.00000 0.00000 1 FFFFFF  0 0 10 <> <>
  100 41 -8.629483 -1.049440 4.693637 900 21 0.00000 0.00000 1 FFFFFF  0 0 10 <> <>
  101 41 -8.275824 -1.052039 6.435743 900 21 0.00000 0.00000 1 FFFFFF  0 0 10 <> <>
  102 41 -0.833459 3.092008 1.186935 900 21 0.00000 0.00000 1 FFFFFF  0 0 10 <> <>
  103 43 0.225414 5.523397 0.294087 900 21 0.37000 0.37000 1 FFFFFF  0 0 10 <> <>
  104 41 -1.125742 3.663723 3.425332 900 21 0.15000 0.15000 1 FFFFFF  0 0 10 <> <>
  105 41 -1.875258 5.230601 5.171729 900 21 0.15000 0.15000 1 FFFFFF  0 0 10 <> <>
  106 41 -2.845853 7.427814 4.553977 900 21 0.15000 0.15000 1 FFFFFF  0 0 10 <> <>
  107 41 -3.065250 8.059760 2.165263 900 21 0.15000 0.15000 1 FFFFFF  0 0 10 <> <>
  108 41 -2.323739 6.507836 0.395103 900 21 0.15000 0.15000 1 FFFFFF  0 0 10 <> <>
  109 41 2.361073 5.728354 0.365091 900 21 0.15000 0.15000 1 FFFFFF  0 0 10 <> <>
  110 41 4.379376 6.780316 -0.567723 900 21 0.15000 0.15000 1 FFFFFF  0 0 10 <> <>
  111 41 5.142774 6.217900 -2.858736 900 21 0.15000 0.15000 1 FFFFFF  0 0 10 <> <>
  112 41 3.868914 4.588493 -4.230131 900 21 0.15000 0.15000 1 FFFFFF  0 0 10 <> <>
  113 41 1.823288 3.531486 -3.322399 900 21 0.15000 0.15000 1 FFFFFF  0 0 10 <> <>
  :::
 } 
 m_bond[130] { 
  # First column is bond index #
  i_m_from
  i_m_to
  i_m_order
  i_sd_original_parity
  :::
  1 1 4 1 1
  2 1 2 1 <>
  3 2 3 1 <>
  4 2 64 1 <>
  5 2 65 1 <>
  6 3 8 1 <>
  7 3 4 1 <>
  8 3 18 1 6
  9 4 1 1 1
  10 4 5 1 <>
  11 4 66 1 <>
  12 5 6 1 <>
  13 5 67 1 <>
  14 5 68 1 <>
  15 6 7 1 <>
  16 6 21 1 1
  17 6 69 1 <>
  18 7 16 1 <>
  19 7 8 1 <>
  20 7 22 1 1
  21 8 9 1 <>
  22 8 63 1 6
  23 9 10 1 <>
  24 9 23 1 6
  25 9 70 1 <>
  26 10 15 1 1
  27 10 11 1 <>
  28 10 26 1 <>
  29 11 12 1 <>
  30 11 71 1 <>
  31 11 72 1 <>
  32 12 13 1 <>
  33 12 27 1 6
  34 12 73 1 <>
  35 13 14 2 <>
  36 13 30 1 <>
  37 14 15 1 <>
  38 14 17 1 <>
  39 15 10 1 1
  40 15 31 1 <>
  41 15 32 1 <>
  42 16 17 1 <>
  43 16 33 2 <>
  44 17 34 1 1
  45 17 74 1 <>
  46 18 3 1 6
  47 18 19 1 <>
  48 19 20 2 <>
  49 19 37 1 <>
  50 21 6 1 1
  51 21 75 1 <>
  52 22 7 1 1
  53 22 76 1 <>
  54 22 77 1 <>
  55 22 78 1 <>
  56 23 9 1 6
  57 23 24 1 <>
  58 24 25 2 <>
  59 24 38 1 <>
  60 26 79 1 <>
  61 27 12 1 6
  62 27 28 1 <>
  63 28 44 1 <>
  64 28 29 2 <>
  65 30 80 1 <>
  66 30 81 1 <>
  67 30 82 1 <>
  68 31 83 1 <>
  69 31 84 1 <>
  70 31 85 1 <>
  71 32 86 1 <>
  72 32 87 1 <>
  73 32 88 1 <>
  74 34 17 1 1
  75 34 35 1 <>
  76 35 36 2 <>
  77 35 46 1 <>
  78 37 89 1 <>
  79 37 90 1 <>
  80 37 91 1 <>
  81 38 43 2 <>
  82 38 39 1 <>
  83 39 40 2 <>
  84 39 92 1 <>
  85 40 41 1 <>
  86 40 93 1 <>
  87 41 42 2 <>
  88 41 94 1 <>
  89 42 43 1 <>
  90 42 95 1 <>
  91 43 96 1 <>
  92 44 47 1 <>
  93 44 45 1 1
  94 44 97 1 <>
  95 45 44 1 1
  96 45 98 1 <>
  97 46 99 1 <>
  98 46 100 1 <>
  99 46 101 1 <>
  100 47 48 1 6
  101 47 51 1 <>
  102 47 102 1 <>
  103 48 47 1 6
  104 48 49 1 <>
  105 48 103 1 <>
  106 49 50 2 <>
  107 49 57 1 <>
  108 51 52 2 <>
  109 51 56 1 <>
  110 52 53 1 <>
  111 52 104 1 <>
  112 53 54 2 <>
  113 53 105 1 <>
  114 54 55 1 <>
  115 54 106 1 <>
  116 55 56 2 <>
  117 55 107 1 <>
  118 56 108 1 <>
  119 57 62 2 <>
  120 57 58 1 <>
  121 58 59 2 <>
  122 58 109 1 <>
  123 59 60 1 <>
  124 59 110 1 <>
  125 60 61 2 <>
  126 60 111 1 <>
  127 61 62 1 <>
  128 61 112 1 <>
  129 62 113 1 <>
  130 63 8 1 6
  :::
 } 
} 

f_m_ct { 
 s_m_title
 s_m_entry_id
 s_m_entry_name
 i_f3d_flags
 r_f3d_energy
 r_mmod_Potential_Energy-MMFF94s
 b_mmod_Minimization_Converged-MMFF94s
 r_mmod_RMS_Derivative-MMFF94s
 s_m_job_name
 s_m_Source_Path
 s_m_Source_File
 i_m_Source_File_Index
 i_mmod_Times_Found-MMFF94s
 r_mmod_Relative_Potential_Energy-MMFF94s
 i_mmod_Conformation-MMFF94s
 i_mmod_Serial_Number-MMFF94s
 s_m_subgroup_title
 s_m_subgroupid
 b_m_subgroup_collapsed
 i_m_ct_format
 :::
 Taxol 
  37 
  entry 
  0
  0
  842.778076171875
  1
  0.0480749681591988
  mmod_csearch_10-EpiTaxol 
  /Users/rgil/Documents/Schrodinger/mmod_confelim_11 
  mmod_confelim_11.mae 
  5
  3540
  7.1669921875
  5
  1
  mmod_confelim_11 
  mmod_confelim_11 
  0
  2
 m_depend[8] { 
  # First column is dependency index #
  i_m_depend_dependency
  s_m_depend_property
  :::
  1 20 r_mmod_Potential_Energy-MMFF94s 
  2 20 b_mmod_Minimization_Converged-MMFF94s 
  3 20 r_mmod_RMS_Derivative-MMFF94s 
  4 30 s_m_job_name 
  5 20 i_mmod_Times_Found-MMFF94s 
  6 20 r_mmod_Relative_Potential_Energy-MMFF94s 
  7 20 i_mmod_Conformation-MMFF94s 
  8 10 i_mmod_Serial_Number-MMFF94s 
  :::
 } 
 m_atom[113] { 
  # First column is atom index #
  i_m_mmod_type
  r_m_x_coord
  r_m_y_coord
  r_m_z_coord
  i_m_residue_number
  i_m_color
  r_m_charge1
  r_m_charge2
  i_m_atomic_number
  s_m_color_rgb
  i_m_Hcount
  i_m_atom_chirality
  i_m_bond_stereo
  i_sd_original_parity
  b_st_NoSrcChirality
  :::
  1 16 -0.091034 -2.925598 6.385046 900 70 -0.51580 -0.51580 8 FF2F2F  0 0 10 <> <>
  2 3 0.365076 -3.113017 5.036602 900 2 0.25790 0.25790 6 A0A0A0  2 0 10 <> <>
  3 3 -0.499169 -1.934903 4.495193 900 2 0.25790 0.25790 6 A0A0A0  0 2 10 2 1
  4 3 -0.845530 -1.743746 6.020661 900 2 0.25790 0.25790 6 A0A0A0  1 1 10 1 1
  5 3 -2.267560 -1.867153 6.530595 900 2 0.00000 0.00000 6 A0A0A0  2 0 10 <> <>
  6 3 -3.280713 -1.827998 5.395130 900 2 0.28000 0.28000 6 A0A0A0  1 2 10 1 1
  7 3 -2.957747 -2.807818 4.225041 900 2 0.06100 0.06100 6 A0A0A0  0 2 10 2 1
  8 3 -1.659015 -2.264344 3.483032 900 2 0.00000 0.00000 6 A0A0A0  1 1 10 2 1
  9 3 -1.148619 -3.094791 2.234285 900 2 0.28000 0.28000 6 A0A0A0  1 2 10 1 1
  10 3 -1.581097 -2.606397 0.760553 900 2 0.28000 0.28000 6 A0A0A0  0 2 10 2 1
  11 3 -0.932215 -1.233657 0.413897 900 2 0.00000 0.00000 6 A0A0A0  2 0 10 <> <>
  12 3 -1.871466 -0.011313 0.354983 900 2 0.41820 0.41820 6 A0A0A0  1 2 10 1 1
  13 2 -3.143608 -0.187825 1.179890 900 2 -0.27640 -0.27640 6 A0A0A0  0 0 11 <> <>
  14 2 -3.678428 -1.428650 1.379395 900 2 -0.27640 -0.27640 6 A0A0A0  0 0 11 <> <>
  15 3 -3.124133 -2.594536 0.516369 900 2 0.13820 0.13820 6 A0A0A0  0 0 10 <> <>
  16 2 -4.265236 -2.907779 3.359344 900 2 0.44800 0.44800 6 A0A0A0  0 0 10 <> <>
  17 3 -4.736082 -1.773422 2.423910 900 2 0.47920 0.47920 6 A0A0A0  1 2 10 2 1
  18 16 0.339178 -0.871540 3.933792 900 70 -0.40790 -0.40790 8 FF2F2F  0 0 10 <> <>
  19 2 -0.102828 0.405792 4.114631 900 2 0.65900 0.65900 6 A0A0A0  0 0 10 <> <>
  20 15 -1.201239 0.706113 4.558217 900 70 -0.57000 -0.57000 8 FF2F2F  0 0 10 <> <>
  21 16 -4.570308 -2.072193 5.959830 900 70 -0.68000 -0.68000 8 FF2F2F  1 0 10 <> <>
  22 3 -2.744964 -4.251184 4.773107 900 2 0.00000 0.00000 6 A0A0A0  3 0 10 <> <>
  23 16 0.312574 -3.116113 2.242630 900 70 -0.43000 -0.43000 8 FF2F2F  0 0 10 <> <>
  24 2 0.922764 -4.246449 1.800985 900 2 0.63380 0.63380 6 A0A0A0  0 0 10 <> <>
  25 15 0.339011 -5.254763 1.432736 900 70 -0.57000 -0.57000 8 FF2F2F  0 0 10 <> <>
  26 16 -1.010554 -3.527097 -0.203488 900 70 -0.68000 -0.68000 8 FF2F2F  1 0 10 <> <>
  27 16 -1.136498 1.139315 0.829748 900 70 -0.43000 -0.43000 8 FF2F2F  0 0 10 <> <>
  28 2 -0.328029 1.736946 -0.100017 900 2 0.65900 0.65900 6 A0A0A0  0 0 10 <> <>
  29 15 -0.078520 1.272575 -1.206561 900 70 -0.57000 -0.57000 8 FF2F2F  0 0 10 <> <>
  30 3 -3.727796 1.103470 1.700121 900 2 0.13820 0.13820 6 A0A0A0  3 0 10 <> <>
  31 3 -3.499585 -2.333130 -0.981692 900 2 0.00000 0.00000 6 A0A0A0  3 0 10 <> <>
  32 3 -3.716985 -4.018414 0.726316 900 2 0.00000 0.00000 6 A0A0A0  3 0 10 <> <>
  33 15 -4.978418 -3.921450 3.445769 900 70 -0.57000 -0.57000 8 FF2F2F  0 0 10 <> <>
  34 16 -5.069087 -0.672147 3.268645 900 70 -0.43000 -0.43000 8 FF2F2F  0 0 10 <> <>
  35 2 -6.342556 -0.652875 3.748378 900 2 0.65900 0.65900 6 A0A0A0  0 0 10 <> <>
  36 15 -7.225844 -1.447165 3.460297 900 70 -0.57000 -0.57000 8 FF2F2F  0 0 10 <> <>
  37 3 0.974777 1.375252 3.746019 900 2 0.06100 0.06100 6 A0A0A0  3 0 10 <> <>
  38 2 2.401021 -4.104392 1.844073 900 2 0.08620 0.08620 6 A0A0A0  0 0 10 <> <>
  39 2 3.181753 -5.246465 1.619161 900 2 -0.15000 -0.15000 6 A0A0A0  1 0 10 <> <>
  40 2 4.575091 -5.162751 1.654114 900 2 -0.15000 -0.15000 6 A0A0A0  1 0 10 <> <>
  41 2 5.193807 -3.939355 1.909834 900 2 -0.15000 -0.15000 6 A0A0A0  1 0 10 <> <>
  42 2 4.423337 -2.797306 2.128297 900 2 -0.15000 -0.15000 6 A0A0A0  1 0 10 <> <>
  43 2 3.029069 -2.876328 2.094833 900 2 -0.15000 -0.15000 6 A0A0A0  1 0 10 <> <>
  44 3 0.289816 3.030483 0.454713 900 2 0.34100 0.34100 6 A0A0A0  1 1 10 2 1
  45 16 -0.340512 3.531732 1.638251 900 70 -0.68000 -0.68000 8 FF2F2F  1 0 10 <> <>
  46 3 -6.528850 0.525685 4.655264 900 2 0.06100 0.06100 6 A0A0A0  3 0 10 <> <>
  47 3 0.387021 4.119412 -0.660010 900 2 0.44360 0.44360 6 A0A0A0  1 2 10 1 1
  48 25 -0.667366 5.140571 -0.649921 900 43 -0.73010 -0.73010 7 5757FF  1 0 10 <> <>
  49 2 -2.005921 4.839846 -0.664403 900 2 0.54380 0.54380 6 A0A0A0  0 0 10 <> <>
  50 15 -2.420033 3.690996 -0.557152 900 70 -0.57000 -0.57000 8 FF2F2F  0 0 10 <> <>
  51 2 1.733426 4.837084 -0.596675 900 2 -0.14350 -0.14350 6 A0A0A0  0 0 10 <> <>
  52 2 2.126596 5.540341 0.555204 900 2 -0.15000 -0.15000 6 A0A0A0  1 0 10 <> <>
  53 2 3.354649 6.201944 0.599360 900 2 -0.15000 -0.15000 6 A0A0A0  1 0 10 <> <>
  54 2 4.201820 6.173668 -0.506573 900 2 -0.15000 -0.15000 6 A0A0A0  1 0 10 <> <>
  55 2 3.822207 5.485765 -1.657868 900 2 -0.15000 -0.15000 6 A0A0A0  1 0 10 <> <>
  56 2 2.594523 4.822194 -1.705124 900 2 -0.15000 -0.15000 6 A0A0A0  1 0 10 <> <>
  57 2 -2.954200 5.977883 -0.805913 900 2 0.08620 0.08620 6 A0A0A0  0 0 10 <> <>
  58 2 -2.642143 7.270031 -0.362221 900 2 -0.15000 -0.15000 6 A0A0A0  1 0 10 <> <>
  59 2 -3.570937 8.303069 -0.514166 900 2 -0.15000 -0.15000 6 A0A0A0  1 0 10 <> <>
  60 2 -4.811532 8.049459 -1.099960 900 2 -0.15000 -0.15000 6 A0A0A0  1 0 10 <> <>
  61 2 -5.132424 6.761978 -1.529130 900 2 -0.15000 -0.15000 6 A0A0A0  1 0 10 <> <>
  62 2 -4.208213 5.726336 -1.378731 900 2 -0.15000 -0.15000 6 A0A0A0  1 0 10 <> <>
  63 41 -1.944621 -1.285404 3.105530 900 21 0.00000 0.00000 1 FFFFFF  0 0 10 <> <>
  64 41 0.134045 -4.115782 4.669500 900 21 0.00000 0.00000 1 FFFFFF  0 0 10 <> <>
  65 41 1.447959 -2.962677 4.969171 900 21 0.00000 0.00000 1 FFFFFF  0 0 10 <> <>
  66 41 -0.357499 -0.872606 6.477800 900 21 0.00000 0.00000 1 FFFFFF  0 0 10 <> <>
  67 41 -2.486244 -1.048398 7.228725 900 21 0.00000 0.00000 1 FFFFFF  0 0 10 <> <>
  68 41 -2.399338 -2.775653 7.132405 900 21 0.00000 0.00000 1 FFFFFF  0 0 10 <> <>
  69 41 -3.313200 -0.804847 5.006532 900 21 0.00000 0.00000 1 FFFFFF  0 0 10 <> <>
  70 41 -1.474500 -4.127442 2.367854 900 21 0.00000 0.00000 1 FFFFFF  0 0 10 <> <>
  71 41 -0.429579 -1.303439 -0.561215 900 21 0.00000 0.00000 1 FFFFFF  0 0 10 <> <>
  72 41 -0.111116 -1.018011 1.108523 900 21 0.00000 0.00000 1 FFFFFF  0 0 10 <> <>
  73 41 -2.184660 0.204398 -0.672568 900 21 0.00000 0.00000 1 FFFFFF  0 0 10 <> <>
  74 41 -5.620720 -2.115001 1.871650 900 21 0.00000 0.00000 1 FFFFFF  0 0 10 <> <>
  75 42 -4.576344 -2.950049 6.383420 900 21 0.40000 0.40000 1 FFFFFF  0 0 10 <> <>
  76 41 -1.897759 -4.349818 5.447080 900 21 0.00000 0.00000 1 FFFFFF  0 0 10 <> <>
  77 41 -3.614413 -4.596830 5.345403 900 21 0.00000 0.00000 1 FFFFFF  0 0 10 <> <>
  78 41 -2.603113 -4.975433 3.964827 900 21 0.00000 0.00000 1 FFFFFF  0 0 10 <> <>
  79 42 -0.936996 -4.418194 0.196317 900 21 0.40000 0.40000 1 FFFFFF  0 0 10 <> <>
  80 41 -3.522587 1.927357 1.010033 900 21 0.00000 0.00000 1 FFFFFF  0 0 10 <> <>
  81 41 -4.818458 1.069778 1.762242 900 21 0.00000 0.00000 1 FFFFFF  0 0 10 <> <>
  82 41 -3.303838 1.358695 2.675382 900 21 0.00000 0.00000 1 FFFFFF  0 0 10 <> <>
  83 41 -3.072428 -1.430092 -1.413127 900 21 0.00000 0.00000 1 FFFFFF  0 0 10 <> <>
  84 41 -3.165703 -3.152951 -1.629517 900 21 0.00000 0.00000 1 FFFFFF  0 0 10 <> <>
  85 41 -4.588435 -2.254197 -1.094354 900 21 0.00000 0.00000 1 FFFFFF  0 0 10 <> <>
  86 41 -4.812026 -4.007782 0.685742 900 21 0.00000 0.00000 1 FFFFFF  0 0 10 <> <>
  87 41 -3.383994 -4.707673 -0.060378 900 21 0.00000 0.00000 1 FFFFFF  0 0 10 <> <>
  88 41 -3.409980 -4.493745 1.655791 900 21 0.00000 0.00000 1 FFFFFF  0 0 10 <> <>
  89 41 1.279141 1.214590 2.709877 900 21 0.00000 0.00000 1 FFFFFF  0 0 10 <> <>
  90 41 0.598127 2.395047 3.855036 900 21 0.00000 0.00000 1 FFFFFF  0 0 10 <> <>
  91 41 1.828169 1.247272 4.416770 900 21 0.00000 0.00000 1 FFFFFF  0 0 10 <> <>
  92 41 2.710488 -6.206423 1.416625 900 21 0.15000 0.15000 1 FFFFFF  0 0 10 <> <>
  93 41 5.178171 -6.051085 1.480397 900 21 0.15000 0.15000 1 FFFFFF  0 0 10 <> <>
  94 41 6.279498 -3.875287 1.935375 900 21 0.15000 0.15000 1 FFFFFF  0 0 10 <> <>
  95 41 4.910654 -1.844372 2.321993 900 21 0.15000 0.15000 1 FFFFFF  0 0 10 <> <>
  96 41 2.449813 -1.971775 2.259506 900 21 0.15000 0.15000 1 FFFFFF  0 0 10 <> <>
  97 41 1.297816 2.721073 0.759552 900 21 0.00000 0.00000 1 FFFFFF  0 0 10 <> <>
  98 42 -1.285515 3.621955 1.401569 900 21 0.40000 0.40000 1 FFFFFF  0 0 10 <> <>
  99 41 -5.733674 0.552725 5.404709 900 21 0.00000 0.00000 1 FFFFFF  0 0 10 <> <>
  100 41 -6.530116 1.446204 4.066741 900 21 0.00000 0.00000 1 FFFFFF  0 0 10 <> <>
  101 41 -7.485126 0.432339 5.177657 900 21 0.00000 0.00000 1 FFFFFF  0 0 10 <> <>
  102 41 0.313130 3.643642 -1.645525 900 21 0.00000 0.00000 1 FFFFFF  0 0 10 <> <>
  103 43 -0.372459 6.091102 -0.833282 900 21 0.37000 0.37000 1 FFFFFF  0 0 10 <> <>
  104 41 1.475845 5.574763 1.428034 900 21 0.15000 0.15000 1 FFFFFF  0 0 10 <> <>
  105 41 3.650311 6.740140 1.496689 900 21 0.15000 0.15000 1 FFFFFF  0 0 10 <> <>
  106 41 5.158275 6.689539 -0.472134 900 21 0.15000 0.15000 1 FFFFFF  0 0 10 <> <>
  107 41 4.483363 5.467248 -2.521109 900 21 0.15000 0.15000 1 FFFFFF  0 0 10 <> <>
  108 41 2.317748 4.294341 -2.616016 900 21 0.15000 0.15000 1 FFFFFF  0 0 10 <> <>
  109 41 -1.697364 7.489398 0.126607 900 21 0.15000 0.15000 1 FFFFFF  0 0 10 <> <>
  110 41 -3.330764 9.305976 -0.168128 900 21 0.15000 0.15000 1 FFFFFF  0 0 10 <> <>
  111 41 -5.532672 8.855598 -1.215334 900 21 0.15000 0.15000 1 FFFFFF  0 0 10 <> <>
  112 41 -6.102508 6.564217 -1.978966 900 21 0.15000 0.15000 1 FFFFFF  0 0 10 <> <>
  113 41 -4.467310 4.724048 -1.714057 900 21 0.15000 0.15000 1 FFFFFF  0 0 10 <> <>
  :::
 } 
 m_bond[130] { 
  # First column is bond index #
  i_m_from
  i_m_to
  i_m_order
  i_sd_original_parity
  :::
  1 1 4 1 1
  2 1 2 1 <>
  3 2 3 1 <>
  4 2 64 1 <>
  5 2 65 1 <>
  6 3 8 1 <>
  7 3 4 1 <>
  8 3 18 1 6
  9 4 1 1 1
  10 4 5 1 <>
  11 4 66 1 <>
  12 5 6 1 <>
  13 5 67 1 <>
  14 5 68 1 <>
  15 6 7 1 <>
  16 6 21 1 1
  17 6 69 1 <>
  18 7 16 1 <>
  19 7 8 1 <>
  20 7 22 1 1
  21 8 9 1 <>
  22 8 63 1 6
  23 9 10 1 <>
  24 9 23 1 6
  25 9 70 1 <>
  26 10 15 1 1
  27 10 11 1 <>
  28 10 26 1 <>
  29 11 12 1 <>
  30 11 71 1 <>
  31 11 72 1 <>
  32 12 13 1 <>
  33 12 27 1 6
  34 12 73 1 <>
  35 13 14 2 <>
  36 13 30 1 <>
  37 14 15 1 <>
  38 14 17 1 <>
  39 15 10 1 1
  40 15 31 1 <>
  41 15 32 1 <>
  42 16 17 1 <>
  43 16 33 2 <>
  44 17 34 1 1
  45 17 74 1 <>
  46 18 3 1 6
  47 18 19 1 <>
  48 19 20 2 <>
  49 19 37 1 <>
  50 21 6 1 1
  51 21 75 1 <>
  52 22 7 1 1
  53 22 76 1 <>
  54 22 77 1 <>
  55 22 78 1 <>
  56 23 9 1 6
  57 23 24 1 <>
  58 24 25 2 <>
  59 24 38 1 <>
  60 26 79 1 <>
  61 27 12 1 6
  62 27 28 1 <>
  63 28 44 1 <>
  64 28 29 2 <>
  65 30 80 1 <>
  66 30 81 1 <>
  67 30 82 1 <>
  68 31 83 1 <>
  69 31 84 1 <>
  70 31 85 1 <>
  71 32 86 1 <>
  72 32 87 1 <>
  73 32 88 1 <>
  74 34 17 1 1
  75 34 35 1 <>
  76 35 36 2 <>
  77 35 46 1 <>
  78 37 89 1 <>
  79 37 90 1 <>
  80 37 91 1 <>
  81 38 43 2 <>
  82 38 39 1 <>
  83 39 40 2 <>
  84 39 92 1 <>
  85 40 41 1 <>
  86 40 93 1 <>
  87 41 42 2 <>
  88 41 94 1 <>
  89 42 43 1 <>
  90 42 95 1 <>
  91 43 96 1 <>
  92 44 47 1 <>
  93 44 45 1 1
  94 44 97 1 <>
  95 45 44 1 1
  96 45 98 1 <>
  97 46 99 1 <>
  98 46 100 1 <>
  99 46 101 1 <>
  100 47 48 1 6
  101 47 51 1 <>
  102 47 102 1 <>
  103 48 47 1 6
  104 48 49 1 <>
  105 48 103 1 <>
  106 49 50 2 <>
  107 49 57 1 <>
  108 51 52 2 <>
  109 51 56 1 <>
  110 52 53 1 <>
  111 52 104 1 <>
  112 53 54 2 <>
  113 53 105 1 <>
  114 54 55 1 <>
  115 54 106 1 <>
  116 55 56 2 <>
  117 55 107 1 <>
  118 56 108 1 <>
  119 57 62 2 <>
  120 57 58 1 <>
  121 58 59 2 <>
  122 58 109 1 <>
  123 59 60 1 <>
  124 59 110 1 <>
  125 60 61 2 <>
  126 60 111 1 <>
  127 61 62 1 <>
  128 61 112 1 <>
  129 62 113 1 <>
  130 63 8 1 6
  :::
 } 
} 

f_m_ct { 
 s_m_title
 s_m_entry_id
 s_m_entry_name
 i_f3d_flags
 r_f3d_energy
 r_mmod_Potential_Energy-MMFF94s
 b_mmod_Minimization_Converged-MMFF94s
 r_mmod_RMS_Derivative-MMFF94s
 s_m_job_name
 s_m_Source_Path
 s_m_Source_File
 i_m_Source_File_Index
 i_mmod_Times_Found-MMFF94s
 r_mmod_Relative_Potential_Energy-MMFF94s
 i_mmod_Conformation-MMFF94s
 i_mmod_Serial_Number-MMFF94s
 s_m_subgroup_title
 s_m_subgroupid
 b_m_subgroup_collapsed
 i_m_ct_format
 :::
 Taxol 
  38 
  entry 
  0
  0
  843.12255859375
  1
  0.0367306806147099
  mmod_csearch_10-EpiTaxol 
  /Users/rgil/Documents/Schrodinger/mmod_confelim_11 
  mmod_confelim_11.mae 
  6
  480
  7.511474609375
  6
  1
  mmod_confelim_11 
  mmod_confelim_11 
  0
  2
 m_depend[8] { 
  # First column is dependency index #
  i_m_depend_dependency
  s_m_depend_property
  :::
  1 20 r_mmod_Potential_Energy-MMFF94s 
  2 20 b_mmod_Minimization_Converged-MMFF94s 
  3 20 r_mmod_RMS_Derivative-MMFF94s 
  4 30 s_m_job_name 
  5 20 i_mmod_Times_Found-MMFF94s 
  6 20 r_mmod_Relative_Potential_Energy-MMFF94s 
  7 20 i_mmod_Conformation-MMFF94s 
  8 10 i_mmod_Serial_Number-MMFF94s 
  :::
 } 
 m_atom[113] { 
  # First column is atom index #
  i_m_mmod_type
  r_m_x_coord
  r_m_y_coord
  r_m_z_coord
  i_m_residue_number
  i_m_color
  r_m_charge1
  r_m_charge2
  i_m_atomic_number
  s_m_color_rgb
  i_m_Hcount
  i_m_atom_chirality
  i_m_bond_stereo
  i_sd_original_parity
  b_st_NoSrcChirality
  :::
  1 16 -0.015110 -3.023980 6.249211 900 70 -0.51580 -0.51580 8 FF2F2F  0 0 10 <> <>
  2 3 0.435056 -3.218225 4.899501 900 2 0.25790 0.25790 6 A0A0A0  2 0 10 <> <>
  3 3 -0.360581 -1.986852 4.372945 900 2 0.25790 0.25790 6 A0A0A0  0 2 10 2 1
  4 3 -0.706942 -1.800011 5.898077 900 2 0.25790 0.25790 6 A0A0A0  1 1 10 1 1
  5 3 -2.136736 -1.858675 6.399549 900 2 0.00000 0.00000 6 A0A0A0  2 0 10 <> <>
  6 3 -3.144217 -1.766257 5.261345 900 2 0.28000 0.28000 6 A0A0A0  1 2 10 1 1
  7 3 -2.856002 -2.740832 4.078644 900 2 0.06100 0.06100 6 A0A0A0  0 2 10 2 1
  8 3 -1.532536 -2.236123 3.353199 900 2 0.00000 0.00000 6 A0A0A0  1 1 10 2 1
  9 3 -1.059958 -3.053105 2.082593 900 2 0.28000 0.28000 6 A0A0A0  1 2 10 1 1
  10 3 -1.458843 -2.491713 0.625967 900 2 0.28000 0.28000 6 A0A0A0  0 2 10 2 1
  11 3 -0.756009 -1.130790 0.341041 900 2 0.00000 0.00000 6 A0A0A0  2 0 10 <> <>
  12 3 -1.651090 0.126585 0.314732 900 2 0.41820 0.41820 6 A0A0A0  1 2 10 1 1
  13 2 -2.936596 -0.033485 1.124021 900 2 -0.27640 -0.27640 6 A0A0A0  0 0 11 <> <>
  14 2 -3.517237 -1.260455 1.272650 900 2 -0.27640 -0.27640 6 A0A0A0  0 0 11 <> <>
  15 3 -2.998576 -2.412669 0.370589 900 2 0.13820 0.13820 6 A0A0A0  0 0 10 <> <>
  16 2 -4.160425 -2.779155 3.201817 900 2 0.44800 0.44800 6 A0A0A0  0 0 10 <> <>
  17 3 -4.594133 -1.606137 2.296782 900 2 0.47920 0.47920 6 A0A0A0  1 2 10 2 1
  18 16 0.541585 -0.966411 3.832486 900 70 -0.40790 -0.40790 8 FF2F2F  0 0 10 <> <>
  19 2 0.180600 0.332288 4.033943 900 2 0.65900 0.65900 6 A0A0A0  0 0 10 <> <>
  20 15 -0.906135 0.695505 4.458818 900 70 -0.57000 -0.57000 8 FF2F2F  0 0 10 <> <>
  21 16 -4.444043 -1.970369 5.818274 900 70 -0.68000 -0.68000 8 FF2F2F  1 0 10 <> <>
  22 3 -2.705536 -4.199634 4.606414 900 2 0.00000 0.00000 6 A0A0A0  3 0 10 <> <>
  23 16 0.397502 -3.153549 2.096761 900 70 -0.43000 -0.43000 8 FF2F2F  0 0 10 <> <>
  24 2 0.947895 -4.301026 1.622046 900 2 0.63380 0.63380 6 A0A0A0  0 0 10 <> <>
  25 15 0.312645 -5.263189 1.217346 900 70 -0.57000 -0.57000 8 FF2F2F  0 0 10 <> <>
  26 16 -0.914164 -3.395744 -0.368020 900 70 -0.68000 -0.68000 8 FF2F2F  1 0 10 <> <>
  27 16 -0.892183 1.240730 0.836467 900 70 -0.43000 -0.43000 8 FF2F2F  0 0 10 <> <>
  28 2 -0.024341 1.820432 -0.047845 900 2 0.65900 0.65900 6 A0A0A0  0 0 10 <> <>
  29 15 0.298787 1.344192 -1.129650 900 70 -0.57000 -0.57000 8 FF2F2F  0 0 10 <> <>
  30 3 -3.477035 1.253042 1.700502 900 2 0.13820 0.13820 6 A0A0A0  3 0 10 <> <>
  31 3 -3.349993 -2.082250 -1.119520 900 2 0.00000 0.00000 6 A0A0A0  3 0 10 <> <>
  32 3 -3.647620 -3.819495 0.523667 900 2 0.00000 0.00000 6 A0A0A0  3 0 10 <> <>
  33 15 -4.901282 -3.775220 3.252105 900 70 -0.57000 -0.57000 8 FF2F2F  0 0 10 <> <>
  34 16 -4.910720 -0.520644 3.167452 900 70 -0.43000 -0.43000 8 FF2F2F  0 0 10 <> <>
  35 2 -6.187641 -0.485975 3.636949 900 2 0.65900 0.65900 6 A0A0A0  0 0 10 <> <>
  36 15 -7.084544 -1.255051 3.323771 900 70 -0.57000 -0.57000 8 FF2F2F  0 0 10 <> <>
  37 3 1.325745 1.235187 3.698584 900 2 0.06100 0.06100 6 A0A0A0  3 0 10 <> <>
  38 2 2.431264 -4.242769 1.679504 900 2 0.08620 0.08620 6 A0A0A0  0 0 10 <> <>
  39 2 3.149316 -5.420752 1.432130 900 2 -0.15000 -0.15000 6 A0A0A0  1 0 10 <> <>
  40 2 4.544816 -5.415599 1.479350 900 2 -0.15000 -0.15000 6 A0A0A0  1 0 10 <> <>
  41 2 5.228164 -4.235081 1.769700 900 2 -0.15000 -0.15000 6 A0A0A0  1 0 10 <> <>
  42 2 4.520367 -3.057508 2.010461 900 2 -0.15000 -0.15000 6 A0A0A0  1 0 10 <> <>
  43 2 3.124202 -3.057965 1.964751 900 2 -0.15000 -0.15000 6 A0A0A0  1 0 10 <> <>
  44 3 0.528745 3.139955 0.505897 900 2 0.34100 0.34100 6 A0A0A0  1 1 10 2 1
  45 16 0.031748 3.487879 1.805189 900 70 -0.68000 -0.68000 8 FF2F2F  1 0 10 <> <>
  46 3 -6.357944 0.676252 4.567774 900 2 0.06100 0.06100 6 A0A0A0  3 0 10 <> <>
  47 3 0.294990 4.291905 -0.514483 900 2 0.44360 0.44360 6 A0A0A0  1 2 10 1 1
  48 25 -0.952339 5.028209 -0.280559 900 43 -0.73010 -0.73010 7 5757FF  1 0 10 <> <>
  49 2 -2.183645 4.500446 -0.585222 900 2 0.54380 0.54380 6 A0A0A0  0 0 10 <> <>
  50 15 -2.319655 3.367601 -1.032634 900 70 -0.57000 -0.57000 8 FF2F2F  0 0 10 <> <>
  51 2 1.446693 5.293234 -0.518043 900 2 -0.14350 -0.14350 6 A0A0A0  0 0 10 <> <>
  52 2 1.905793 5.895870 0.665682 900 2 -0.15000 -0.15000 6 A0A0A0  1 0 10 <> <>
  53 2 2.948024 6.824584 0.634559 900 2 -0.15000 -0.15000 6 A0A0A0  1 0 10 <> <>
  54 2 3.539727 7.169888 -0.578464 900 2 -0.15000 -0.15000 6 A0A0A0  1 0 10 <> <>
  55 2 3.088499 6.590038 -1.762210 900 2 -0.15000 -0.15000 6 A0A0A0  1 0 10 <> <>
  56 2 2.046743 5.660497 -1.733955 900 2 -0.15000 -0.15000 6 A0A0A0  1 0 10 <> <>
  57 2 -3.370765 5.366412 -0.346176 900 2 0.08620 0.08620 6 A0A0A0  0 0 10 <> <>
  58 2 -3.371819 6.388830 0.612443 900 2 -0.15000 -0.15000 6 A0A0A0  1 0 10 <> <>
  59 2 -4.519463 7.162526 0.806508 900 2 -0.15000 -0.15000 6 A0A0A0  1 0 10 <> <>
  60 2 -5.667256 6.915588 0.052975 900 2 -0.15000 -0.15000 6 A0A0A0  1 0 10 <> <>
  61 2 -5.675952 5.890755 -0.892372 900 2 -0.15000 -0.15000 6 A0A0A0  1 0 10 <> <>
  62 2 -4.532468 5.114098 -1.088843 900 2 -0.15000 -0.15000 6 A0A0A0  1 0 10 <> <>
  63 41 -1.773807 -1.235229 3.003419 900 21 0.00000 0.00000 1 FFFFFF  0 0 10 <> <>
  64 41 0.151632 -4.201057 4.515535 900 21 0.00000 0.00000 1 FFFFFF  0 0 10 <> <>
  65 41 1.524902 -3.126838 4.837686 900 21 0.00000 0.00000 1 FFFFFF  0 0 10 <> <>
  66 41 -0.178599 -0.961413 6.370915 900 21 0.00000 0.00000 1 FFFFFF  0 0 10 <> <>
  67 41 -2.320002 -1.033968 7.100907 900 21 0.00000 0.00000 1 FFFFFF  0 0 10 <> <>
  68 41 -2.313213 -2.762724 6.996678 900 21 0.00000 0.00000 1 FFFFFF  0 0 10 <> <>
  69 41 -3.135987 -0.736985 4.886923 900 21 0.00000 0.00000 1 FFFFFF  0 0 10 <> <>
  70 41 -1.441900 -4.070250 2.181312 900 21 0.00000 0.00000 1 FFFFFF  0 0 10 <> <>
  71 41 -0.242412 -1.184141 -0.629251 900 21 0.00000 0.00000 1 FFFFFF  0 0 10 <> <>
  72 41 0.061806 -0.971254 1.054171 900 21 0.00000 0.00000 1 FFFFFF  0 0 10 <> <>
  73 41 -1.942528 0.388800 -0.708376 900 21 0.00000 0.00000 1 FFFFFF  0 0 10 <> <>
  74 41 -5.481291 -1.908868 1.726261 900 21 0.00000 0.00000 1 FFFFFF  0 0 10 <> <>
  75 42 -4.480818 -2.849640 6.237545 900 21 0.40000 0.40000 1 FFFFFF  0 0 10 <> <>
  76 41 -1.881098 -4.339364 5.300736 900 21 0.00000 0.00000 1 FFFFFF  0 0 10 <> <>
  77 41 -3.600013 -4.524661 5.151797 900 21 0.00000 0.00000 1 FFFFFF  0 0 10 <> <>
  78 41 -2.567565 -4.914113 3.788752 900 21 0.00000 0.00000 1 FFFFFF  0 0 10 <> <>
  79 42 -0.897834 -4.306693 -0.008651 900 21 0.40000 0.40000 1 FFFFFF  0 0 10 <> <>
  80 41 -3.212084 2.107599 1.071839 900 21 0.00000 0.00000 1 FFFFFF  0 0 10 <> <>
  81 41 -4.569878 1.266098 1.725616 900 21 0.00000 0.00000 1 FFFFFF  0 0 10 <> <>
  82 41 -3.075072 1.430536 2.702020 900 21 0.00000 0.00000 1 FFFFFF  0 0 10 <> <>
  83 41 -2.882100 -1.182897 -1.514842 900 21 0.00000 0.00000 1 FFFFFF  0 0 10 <> <>
  84 41 -3.044394 -2.891364 -1.794208 900 21 0.00000 0.00000 1 FFFFFF  0 0 10 <> <>
  85 41 -4.433644 -1.954358 -1.237188 900 21 0.00000 0.00000 1 FFFFFF  0 0 10 <> <>
  86 41 -4.740931 -3.765510 0.472320 900 21 0.00000 0.00000 1 FFFFFF  0 0 10 <> <>
  87 41 -3.331888 -4.492766 -0.283683 900 21 0.00000 0.00000 1 FFFFFF  0 0 10 <> <>
  88 41 -3.370766 -4.338894 1.438949 900 21 0.00000 0.00000 1 FFFFFF  0 0 10 <> <>
  89 41 1.562494 1.156026 2.635704 900 21 0.00000 0.00000 1 FFFFFF  0 0 10 <> <>
  90 41 1.055243 2.267162 3.935143 900 21 0.00000 0.00000 1 FFFFFF  0 0 10 <> <>
  91 41 2.196011 0.965085 4.302641 900 21 0.00000 0.00000 1 FFFFFF  0 0 10 <> <>
  92 41 2.627266 -6.347728 1.202370 900 21 0.15000 0.15000 1 FFFFFF  0 0 10 <> <>
  93 41 5.099187 -6.331605 1.288015 900 21 0.15000 0.15000 1 FFFFFF  0 0 10 <> <>
  94 41 6.315491 -4.232120 1.804570 900 21 0.15000 0.15000 1 FFFFFF  0 0 10 <> <>
  95 41 5.058053 -2.138037 2.230698 900 21 0.15000 0.15000 1 FFFFFF  0 0 10 <> <>
  96 41 2.594433 -2.126724 2.146310 900 21 0.15000 0.15000 1 FFFFFF  0 0 10 <> <>
  97 41 1.602287 2.951289 0.632944 900 21 0.00000 0.00000 1 FFFFFF  0 0 10 <> <>
  98 42 -0.937056 3.548088 1.703887 900 21 0.40000 0.40000 1 FFFFFF  0 0 10 <> <>
  99 41 -7.317269 0.587467 5.085311 900 21 0.00000 0.00000 1 FFFFFF  0 0 10 <> <>
  100 41 -5.564961 0.674907 5.320030 900 21 0.00000 0.00000 1 FFFFFF  0 0 10 <> <>
  101 41 -6.342127 1.608694 3.998544 900 21 0.00000 0.00000 1 FFFFFF  0 0 10 <> <>
  102 41 0.223554 3.865898 -1.523673 900 21 0.00000 0.00000 1 FFFFFF  0 0 10 <> <>
  103 43 -0.868586 6.000709 -0.012945 900 21 0.37000 0.37000 1 FFFFFF  0 0 10 <> <>
  104 41 1.456335 5.648068 1.625777 900 21 0.15000 0.15000 1 FFFFFF  0 0 10 <> <>
  105 41 3.297504 7.280293 1.557962 900 21 0.15000 0.15000 1 FFFFFF  0 0 10 <> <>
  106 41 4.350691 7.893630 -0.601877 900 21 0.15000 0.15000 1 FFFFFF  0 0 10 <> <>
  107 41 3.546822 6.863751 -2.709593 900 21 0.15000 0.15000 1 FFFFFF  0 0 10 <> <>
  108 41 1.706305 5.226407 -2.672589 900 21 0.15000 0.15000 1 FFFFFF  0 0 10 <> <>
  109 41 -2.504918 6.586286 1.235742 900 21 0.15000 0.15000 1 FFFFFF  0 0 10 <> <>
  110 41 -4.521969 7.955276 1.551482 900 21 0.15000 0.15000 1 FFFFFF  0 0 10 <> <>
  111 41 -6.558897 7.519209 0.207426 900 21 0.15000 0.15000 1 FFFFFF  0 0 10 <> <>
  112 41 -6.573153 5.694865 -1.474831 900 21 0.15000 0.15000 1 FFFFFF  0 0 10 <> <>
  113 41 -4.549256 4.313833 -1.826286 900 21 0.15000 0.15000 1 FFFFFF  0 0 10 <> <>
  :::
 } 
 m_bond[130] { 
  # First column is bond index #
  i_m_from
  i_m_to
  i_m_order
  i_sd_original_parity
  :::
  1 1 4 1 1
  2 1 2 1 <>
  3 2 3 1 <>
  4 2 64 1 <>
  5 2 65 1 <>
  6 3 8 1 <>
  7 3 4 1 <>
  8 3 18 1 6
  9 4 1 1 1
  10 4 5 1 <>
  11 4 66 1 <>
  12 5 6 1 <>
  13 5 67 1 <>
  14 5 68 1 <>
  15 6 7 1 <>
  16 6 21 1 1
  17 6 69 1 <>
  18 7 16 1 <>
  19 7 8 1 <>
  20 7 22 1 1
  21 8 9 1 <>
  22 8 63 1 6
  23 9 10 1 <>
  24 9 23 1 6
  25 9 70 1 <>
  26 10 15 1 1
  27 10 11 1 <>
  28 10 26 1 <>
  29 11 12 1 <>
  30 11 71 1 <>
  31 11 72 1 <>
  32 12 13 1 <>
  33 12 27 1 6
  34 12 73 1 <>
  35 13 14 2 <>
  36 13 30 1 <>
  37 14 15 1 <>
  38 14 17 1 <>
  39 15 10 1 1
  40 15 31 1 <>
  41 15 32 1 <>
  42 16 17 1 <>
  43 16 33 2 <>
  44 17 34 1 1
  45 17 74 1 <>
  46 18 3 1 6
  47 18 19 1 <>
  48 19 20 2 <>
  49 19 37 1 <>
  50 21 6 1 1
  51 21 75 1 <>
  52 22 7 1 1
  53 22 76 1 <>
  54 22 77 1 <>
  55 22 78 1 <>
  56 23 9 1 6
  57 23 24 1 <>
  58 24 25 2 <>
  59 24 38 1 <>
  60 26 79 1 <>
  61 27 12 1 6
  62 27 28 1 <>
  63 28 44 1 <>
  64 28 29 2 <>
  65 30 80 1 <>
  66 30 81 1 <>
  67 30 82 1 <>
  68 31 83 1 <>
  69 31 84 1 <>
  70 31 85 1 <>
  71 32 86 1 <>
  72 32 87 1 <>
  73 32 88 1 <>
  74 34 17 1 1
  75 34 35 1 <>
  76 35 36 2 <>
  77 35 46 1 <>
  78 37 89 1 <>
  79 37 90 1 <>
  80 37 91 1 <>
  81 38 43 2 <>
  82 38 39 1 <>
  83 39 40 2 <>
  84 39 92 1 <>
  85 40 41 1 <>
  86 40 93 1 <>
  87 41 42 2 <>
  88 41 94 1 <>
  89 42 43 1 <>
  90 42 95 1 <>
  91 43 96 1 <>
  92 44 47 1 <>
  93 44 45 1 1
  94 44 97 1 <>
  95 45 44 1 1
  96 45 98 1 <>
  97 46 99 1 <>
  98 46 100 1 <>
  99 46 101 1 <>
  100 47 48 1 6
  101 47 51 1 <>
  102 47 102 1 <>
  103 48 47 1 6
  104 48 49 1 <>
  105 48 103 1 <>
  106 49 50 2 <>
  107 49 57 1 <>
  108 51 52 2 <>
  109 51 56 1 <>
  110 52 53 1 <>
  111 52 104 1 <>
  112 53 54 2 <>
  113 53 105 1 <>
  114 54 55 1 <>
  115 54 106 1 <>
  116 55 56 2 <>
  117 55 107 1 <>
  118 56 108 1 <>
  119 57 62 2 <>
  120 57 58 1 <>
  121 58 59 2 <>
  122 58 109 1 <>
  123 59 60 1 <>
  124 59 110 1 <>
  125 60 61 2 <>
  126 60 111 1 <>
  127 61 62 1 <>
  128 61 112 1 <>
  129 62 113 1 <>
  130 63 8 1 6
  :::
 } 
} 

f_m_ct { 
 s_m_title
 s_m_entry_id
 s_m_entry_name
 i_f3d_flags
 r_f3d_energy
 r_mmod_Potential_Energy-MMFF94s
 b_mmod_Minimization_Converged-MMFF94s
 r_mmod_RMS_Derivative-MMFF94s
 s_m_job_name
 s_m_Source_Path
 s_m_Source_File
 i_m_Source_File_Index
 i_mmod_Times_Found-MMFF94s
 r_mmod_Relative_Potential_Energy-MMFF94s
 i_mmod_Conformation-MMFF94s
 i_mmod_Serial_Number-MMFF94s
 s_m_subgroup_title
 s_m_subgroupid
 b_m_subgroup_collapsed
 i_m_ct_format
 :::
 Taxol 
  39 
  entry 
  0
  0
  844.506164550781
  1
  0.0275320168584585
  mmod_csearch_10-EpiTaxol 
  /Users/rgil/Documents/Schrodinger/mmod_confelim_11 
  mmod_confelim_11.mae 
  7
  996
  8.89508056640625
  7
  1
  mmod_confelim_11 
  mmod_confelim_11 
  0
  2
 m_depend[8] { 
  # First column is dependency index #
  i_m_depend_dependency
  s_m_depend_property
  :::
  1 20 r_mmod_Potential_Energy-MMFF94s 
  2 20 b_mmod_Minimization_Converged-MMFF94s 
  3 20 r_mmod_RMS_Derivative-MMFF94s 
  4 30 s_m_job_name 
  5 20 i_mmod_Times_Found-MMFF94s 
  6 20 r_mmod_Relative_Potential_Energy-MMFF94s 
  7 20 i_mmod_Conformation-MMFF94s 
  8 10 i_mmod_Serial_Number-MMFF94s 
  :::
 } 
 m_atom[113] { 
  # First column is atom index #
  i_m_mmod_type
  r_m_x_coord
  r_m_y_coord
  r_m_z_coord
  i_m_residue_number
  i_m_color
  r_m_charge1
  r_m_charge2
  i_m_atomic_number
  s_m_color_rgb
  i_m_Hcount
  i_m_atom_chirality
  i_m_bond_stereo
  i_sd_original_parity
  b_st_NoSrcChirality
  :::
  1 16 0.672215 -2.173596 5.817933 900 70 -0.51580 -0.51580 8 FF2F2F  0 0 10 <> <>
  2 3 0.686118 -2.597318 4.437938 900 2 0.25790 0.25790 6 A0A0A0  2 0 10 <> <>
  3 3 -0.139781 -1.362357 3.982423 900 2 0.25790 0.25790 6 A0A0A0  0 2 10 2 1
  4 3 0.038713 -0.918817 5.459151 900 2 0.25790 0.25790 6 A0A0A0  1 1 10 1 1
  5 3 -1.228200 -0.675424 6.243404 900 2 0.00000 0.00000 6 A0A0A0  2 0 10 <> <>
  6 3 -2.142197 -1.881513 6.122321 900 2 0.28000 0.28000 6 A0A0A0  1 2 10 1 1
  7 3 -2.568018 -2.254428 4.632864 900 2 0.06100 0.06100 6 A0A0A0  0 2 10 2 1
  8 3 -1.601531 -1.654526 3.464254 900 2 0.00000 0.00000 6 A0A0A0  1 1 10 2 1
  9 3 -1.550960 -2.464781 2.071769 900 2 0.28000 0.28000 6 A0A0A0  1 2 10 1 1
  10 3 -2.486414 -2.036701 0.821778 900 2 0.28000 0.28000 6 A0A0A0  0 2 10 2 1
  11 3 -2.284884 -0.526553 0.466755 900 2 0.00000 0.00000 6 A0A0A0  2 0 10 <> <>
  12 3 -3.487267 0.401737 0.760927 900 2 0.41820 0.41820 6 A0A0A0  1 2 10 1 1
  13 2 -4.340209 -0.113889 1.912041 900 2 -0.27640 -0.27640 6 A0A0A0  0 0 11 <> <>
  14 2 -4.500716 -1.458913 2.087038 900 2 -0.27640 -0.27640 6 A0A0A0  0 0 11 <> <>
  15 3 -3.998851 -2.397131 0.977467 900 2 0.13820 0.13820 6 A0A0A0  0 0 10 <> <>
  16 2 -3.987813 -1.596297 4.493501 900 2 0.44800 0.44800 6 A0A0A0  0 0 10 <> <>
  17 3 -4.970161 -2.082141 3.390156 900 2 0.47920 0.47920 6 A0A0A0  1 2 10 2 1
  18 16 0.617839 -0.536038 3.044531 900 70 -0.40790 -0.40790 8 FF2F2F  0 0 10 <> <>
  19 2 0.442535 0.809057 3.103960 900 2 0.65900 0.65900 6 A0A0A0  0 0 10 <> <>
  20 15 -0.473520 1.374287 3.682810 900 70 -0.57000 -0.57000 8 FF2F2F  0 0 10 <> <>
  21 16 -1.570809 -2.994300 6.833221 900 70 -0.68000 -0.68000 8 FF2F2F  1 0 10 <> <>
  22 3 -2.716009 -3.787961 4.629874 900 2 0.00000 0.00000 6 A0A0A0  3 0 10 <> <>
  23 16 -0.204446 -2.349219 1.510070 900 70 -0.43000 -0.43000 8 FF2F2F  0 0 10 <> <>
  24 2 0.490597 -3.482028 1.252340 900 2 0.63380 0.63380 6 A0A0A0  0 0 10 <> <>
  25 15 0.202007 -4.602622 1.640280 900 70 -0.57000 -0.57000 8 FF2F2F  0 0 10 <> <>
  26 16 -1.994004 -2.809330 -0.306937 900 70 -0.68000 -0.68000 8 FF2F2F  1 0 10 <> <>
  27 16 -2.990954 1.722220 1.055692 900 70 -0.43000 -0.43000 8 FF2F2F  0 0 10 <> <>
  28 2 -2.841598 2.534321 -0.029060 900 2 0.65900 0.65900 6 A0A0A0  0 0 10 <> <>
  29 15 -3.022508 2.200717 -1.197073 900 70 -0.57000 -0.57000 8 FF2F2F  0 0 10 <> <>
  30 3 -4.920114 0.965598 2.795979 900 2 0.13820 0.13820 6 A0A0A0  3 0 10 <> <>
  31 3 -4.824817 -2.148126 -0.335054 900 2 0.00000 0.00000 6 A0A0A0  3 0 10 <> <>
  32 3 -4.220422 -3.923742 1.160375 900 2 0.00000 0.00000 6 A0A0A0  3 0 10 <> <>
  33 15 -4.306671 -0.634487 5.207587 900 70 -0.57000 -0.57000 8 FF2F2F  0 0 10 <> <>
  34 16 -6.330878 -1.704519 3.593591 900 70 -0.43000 -0.43000 8 FF2F2F  0 0 10 <> <>
  35 2 -6.915895 -2.312967 4.659721 900 2 0.65900 0.65900 6 A0A0A0  0 0 10 <> <>
  36 15 -6.390341 -3.175441 5.350295 900 70 -0.57000 -0.57000 8 FF2F2F  0 0 10 <> <>
  37 3 1.606446 1.495400 2.456275 900 2 0.06100 0.06100 6 A0A0A0  3 0 10 <> <>
  38 2 1.717247 -3.158536 0.475156 900 2 0.08620 0.08620 6 A0A0A0  0 0 10 <> <>
  39 2 1.929505 -1.896529 -0.099647 900 2 -0.15000 -0.15000 6 A0A0A0  1 0 10 <> <>
  40 2 3.100740 -1.639956 -0.816191 900 2 -0.15000 -0.15000 6 A0A0A0  1 0 10 <> <>
  41 2 4.060542 -2.640535 -0.966873 900 2 -0.15000 -0.15000 6 A0A0A0  1 0 10 <> <>
  42 2 3.852515 -3.900310 -0.405056 900 2 -0.15000 -0.15000 6 A0A0A0  1 0 10 <> <>
  43 2 2.683383 -4.160756 0.313282 900 2 -0.15000 -0.15000 6 A0A0A0  1 0 10 <> <>
  44 3 -2.491907 3.962694 0.382458 900 2 0.34100 0.34100 6 A0A0A0  1 1 10 2 1
  45 16 -2.605872 4.840374 -0.756080 900 70 -0.68000 -0.68000 8 FF2F2F  1 0 10 <> <>
  46 3 -8.306592 -1.793305 4.854614 900 2 0.06100 0.06100 6 A0A0A0  3 0 10 <> <>
  47 3 -1.078986 4.034288 1.007067 900 2 0.44360 0.44360 6 A0A0A0  1 2 10 1 1
  48 25 -0.016438 4.050805 -0.001110 900 43 -0.73010 -0.73010 7 5757FF  1 0 10 <> <>
  49 2 0.463485 2.900426 -0.579855 900 2 0.54380 0.54380 6 A0A0A0  0 0 10 <> <>
  50 15 0.027304 1.787372 -0.306107 900 70 -0.57000 -0.57000 8 FF2F2F  0 0 10 <> <>
  51 2 -0.919459 5.243895 1.921712 900 2 -0.14350 -0.14350 6 A0A0A0  0 0 10 <> <>
  52 2 -0.573971 5.058581 3.270718 900 2 -0.15000 -0.15000 6 A0A0A0  1 0 10 <> <>
  53 2 -0.413567 6.152267 4.124217 900 2 -0.15000 -0.15000 6 A0A0A0  1 0 10 <> <>
  54 2 -0.594871 7.446512 3.642457 900 2 -0.15000 -0.15000 6 A0A0A0  1 0 10 <> <>
  55 2 -0.937864 7.648832 2.307691 900 2 -0.15000 -0.15000 6 A0A0A0  1 0 10 <> <>
  56 2 -1.098720 6.556377 1.452485 900 2 -0.15000 -0.15000 6 A0A0A0  1 0 10 <> <>
  57 2 1.544311 3.056281 -1.588380 900 2 0.08620 0.08620 6 A0A0A0  0 0 10 <> <>
  58 2 2.469724 4.106400 -1.529993 900 2 -0.15000 -0.15000 6 A0A0A0  1 0 10 <> <>
  59 2 3.476240 4.201600 -2.494307 900 2 -0.15000 -0.15000 6 A0A0A0  1 0 10 <> <>
  60 2 3.565362 3.249602 -3.510644 900 2 -0.15000 -0.15000 6 A0A0A0  1 0 10 <> <>
  61 2 2.654236 2.195119 -3.564278 900 2 -0.15000 -0.15000 6 A0A0A0  1 0 10 <> <>
  62 2 1.647653 2.094812 -2.602521 900 2 -0.15000 -0.15000 6 A0A0A0  1 0 10 <> <>
  63 41 -2.010598 -0.666310 3.232519 900 21 0.00000 0.00000 1 FFFFFF  0 0 10 <> <>
  64 41 0.228363 -3.578903 4.311049 900 21 0.00000 0.00000 1 FFFFFF  0 0 10 <> <>
  65 41 1.711732 -2.639790 4.055519 900 21 0.00000 0.00000 1 FFFFFF  0 0 10 <> <>
  66 41 0.756487 -0.102688 5.610212 900 21 0.00000 0.00000 1 FFFFFF  0 0 10 <> <>
  67 41 -1.732643 0.226080 5.879607 900 21 0.00000 0.00000 1 FFFFFF  0 0 10 <> <>
  68 41 -0.973120 -0.505195 7.296247 900 21 0.00000 0.00000 1 FFFFFF  0 0 10 <> <>
  69 41 -3.030836 -1.669889 6.726823 900 21 0.00000 0.00000 1 FFFFFF  0 0 10 <> <>
  70 41 -1.719405 -3.520335 2.278171 900 21 0.00000 0.00000 1 FFFFFF  0 0 10 <> <>
  71 41 -2.031028 -0.413592 -0.595813 900 21 0.00000 0.00000 1 FFFFFF  0 0 10 <> <>
  72 41 -1.400082 -0.138809 0.984370 900 21 0.00000 0.00000 1 FFFFFF  0 0 10 <> <>
  73 41 -4.156471 0.488229 -0.099655 900 21 0.00000 0.00000 1 FFFFFF  0 0 10 <> <>
  74 41 -4.944513 -3.169016 3.361180 900 21 0.00000 0.00000 1 FFFFFF  0 0 10 <> <>
  75 42 -0.595237 -2.942385 6.758542 900 21 0.40000 0.40000 1 FFFFFF  0 0 10 <> <>
  76 41 -1.757647 -4.297734 4.756925 900 21 0.00000 0.00000 1 FFFFFF  0 0 10 <> <>
  77 41 -3.382218 -4.116072 5.438368 900 21 0.00000 0.00000 1 FFFFFF  0 0 10 <> <>
  78 41 -3.156405 -4.187244 3.730844 900 21 0.00000 0.00000 1 FFFFFF  0 0 10 <> <>
  79 42 -2.354990 -2.437336 -1.130627 900 21 0.40000 0.40000 1 FFFFFF  0 0 10 <> <>
  80 41 -5.388780 1.739981 2.177870 900 21 0.00000 0.00000 1 FFFFFF  0 0 10 <> <>
  81 41 -5.703276 0.610925 3.466796 900 21 0.00000 0.00000 1 FFFFFF  0 0 10 <> <>
  82 41 -4.134638 1.432716 3.398727 900 21 0.00000 0.00000 1 FFFFFF  0 0 10 <> <>
  83 41 -4.557199 -1.247385 -0.883486 900 21 0.00000 0.00000 1 FFFFFF  0 0 10 <> <>
  84 41 -4.683320 -2.955861 -1.064432 900 21 0.00000 0.00000 1 FFFFFF  0 0 10 <> <>
  85 41 -5.898426 -2.101706 -0.114544 900 21 0.00000 0.00000 1 FFFFFF  0 0 10 <> <>
  86 41 -5.273797 -4.151092 1.363973 900 21 0.00000 0.00000 1 FFFFFF  0 0 10 <> <>
  87 41 -3.946203 -4.480496 0.255071 900 21 0.00000 0.00000 1 FFFFFF  0 0 10 <> <>
  88 41 -3.623339 -4.372626 1.941635 900 21 0.00000 0.00000 1 FFFFFF  0 0 10 <> <>
  89 41 2.480179 1.417886 3.108243 900 21 0.00000 0.00000 1 FFFFFF  0 0 10 <> <>
  90 41 1.823704 1.040768 1.487401 900 21 0.00000 0.00000 1 FFFFFF  0 0 10 <> <>
  91 41 1.373036 2.550747 2.302670 900 21 0.00000 0.00000 1 FFFFFF  0 0 10 <> <>
  92 41 1.189806 -1.104319 -0.004187 900 21 0.15000 0.15000 1 FFFFFF  0 0 10 <> <>
  93 41 3.262177 -0.659701 -1.259239 900 21 0.15000 0.15000 1 FFFFFF  0 0 10 <> <>
  94 41 4.971119 -2.439487 -1.526800 900 21 0.15000 0.15000 1 FFFFFF  0 0 10 <> <>
  95 41 4.600146 -4.680498 -0.527953 900 21 0.15000 0.15000 1 FFFFFF  0 0 10 <> <>
  96 41 2.529991 -5.147874 0.745013 900 21 0.15000 0.15000 1 FFFFFF  0 0 10 <> <>
  97 41 -3.259125 4.281051 1.098531 900 21 0.00000 0.00000 1 FFFFFF  0 0 10 <> <>
  98 42 -2.278590 4.322826 -1.518974 900 21 0.40000 0.40000 1 FFFFFF  0 0 10 <> <>
  99 41 -8.922877 -2.051617 3.990050 900 21 0.00000 0.00000 1 FFFFFF  0 0 10 <> <>
  100 41 -8.742368 -2.251050 5.747209 900 21 0.00000 0.00000 1 FFFFFF  0 0 10 <> <>
  101 41 -8.280476 -0.710239 4.999364 900 21 0.00000 0.00000 1 FFFFFF  0 0 10 <> <>
  102 41 -0.927448 3.136292 1.616067 900 21 0.00000 0.00000 1 FFFFFF  0 0 10 <> <>
  103 43 0.302505 4.956089 -0.321045 900 21 0.37000 0.37000 1 FFFFFF  0 0 10 <> <>
  104 41 -0.431022 4.057542 3.673936 900 21 0.15000 0.15000 1 FFFFFF  0 0 10 <> <>
  105 41 -0.148798 5.992847 5.166700 900 21 0.15000 0.15000 1 FFFFFF  0 0 10 <> <>
  106 41 -0.471434 8.297305 4.307822 900 21 0.15000 0.15000 1 FFFFFF  0 0 10 <> <>
  107 41 -1.083455 8.658666 1.931680 900 21 0.15000 0.15000 1 FFFFFF  0 0 10 <> <>
  108 41 -1.372563 6.743066 0.415697 900 21 0.15000 0.15000 1 FFFFFF  0 0 10 <> <>
  109 41 2.442387 4.841844 -0.730990 900 21 0.15000 0.15000 1 FFFFFF  0 0 10 <> <>
  110 41 4.197603 5.014633 -2.449729 900 21 0.15000 0.15000 1 FFFFFF  0 0 10 <> <>
  111 41 4.350886 3.326751 -4.259224 900 21 0.15000 0.15000 1 FFFFFF  0 0 10 <> <>
  112 41 2.728519 1.451383 -4.354191 900 21 0.15000 0.15000 1 FFFFFF  0 0 10 <> <>
  113 41 0.941136 1.268420 -2.649361 900 21 0.15000 0.15000 1 FFFFFF  0 0 10 <> <>
  :::
 } 
 m_bond[130] { 
  # First column is bond index #
  i_m_from
  i_m_to
  i_m_order
  i_sd_original_parity
  :::
  1 1 4 1 1
  2 1 2 1 <>
  3 2 3 1 <>
  4 2 64 1 <>
  5 2 65 1 <>
  6 3 8 1 <>
  7 3 4 1 <>
  8 3 18 1 6
  9 4 1 1 1
  10 4 5 1 <>
  11 4 66 1 <>
  12 5 6 1 <>
  13 5 67 1 <>
  14 5 68 1 <>
  15 6 7 1 <>
  16 6 21 1 1
  17 6 69 1 <>
  18 7 16 1 <>
  19 7 8 1 <>
  20 7 22 1 1
  21 8 9 1 <>
  22 8 63 1 6
  23 9 10 1 <>
  24 9 23 1 6
  25 9 70 1 <>
  26 10 15 1 1
  27 10 11 1 <>
  28 10 26 1 <>
  29 11 12 1 <>
  30 11 71 1 <>
  31 11 72 1 <>
  32 12 13 1 <>
  33 12 27 1 6
  34 12 73 1 <>
  35 13 14 2 <>
  36 13 30 1 <>
  37 14 15 1 <>
  38 14 17 1 <>
  39 15 10 1 1
  40 15 31 1 <>
  41 15 32 1 <>
  42 16 17 1 <>
  43 16 33 2 <>
  44 17 34 1 1
  45 17 74 1 <>
  46 18 3 1 6
  47 18 19 1 <>
  48 19 20 2 <>
  49 19 37 1 <>
  50 21 6 1 1
  51 21 75 1 <>
  52 22 7 1 1
  53 22 76 1 <>
  54 22 77 1 <>
  55 22 78 1 <>
  56 23 9 1 6
  57 23 24 1 <>
  58 24 25 2 <>
  59 24 38 1 <>
  60 26 79 1 <>
  61 27 12 1 6
  62 27 28 1 <>
  63 28 44 1 <>
  64 28 29 2 <>
  65 30 80 1 <>
  66 30 81 1 <>
  67 30 82 1 <>
  68 31 83 1 <>
  69 31 84 1 <>
  70 31 85 1 <>
  71 32 86 1 <>
  72 32 87 1 <>
  73 32 88 1 <>
  74 34 17 1 1
  75 34 35 1 <>
  76 35 36 2 <>
  77 35 46 1 <>
  78 37 89 1 <>
  79 37 90 1 <>
  80 37 91 1 <>
  81 38 43 2 <>
  82 38 39 1 <>
  83 39 40 2 <>
  84 39 92 1 <>
  85 40 41 1 <>
  86 40 93 1 <>
  87 41 42 2 <>
  88 41 94 1 <>
  89 42 43 1 <>
  90 42 95 1 <>
  91 43 96 1 <>
  92 44 47 1 <>
  93 44 45 1 1
  94 44 97 1 <>
  95 45 44 1 1
  96 45 98 1 <>
  97 46 99 1 <>
  98 46 100 1 <>
  99 46 101 1 <>
  100 47 48 1 6
  101 47 51 1 <>
  102 47 102 1 <>
  103 48 47 1 6
  104 48 49 1 <>
  105 48 103 1 <>
  106 49 50 2 <>
  107 49 57 1 <>
  108 51 52 2 <>
  109 51 56 1 <>
  110 52 53 1 <>
  111 52 104 1 <>
  112 53 54 2 <>
  113 53 105 1 <>
  114 54 55 1 <>
  115 54 106 1 <>
  116 55 56 2 <>
  117 55 107 1 <>
  118 56 108 1 <>
  119 57 62 2 <>
  120 57 58 1 <>
  121 58 59 2 <>
  122 58 109 1 <>
  123 59 60 1 <>
  124 59 110 1 <>
  125 60 61 2 <>
  126 60 111 1 <>
  127 61 62 1 <>
  128 61 112 1 <>
  129 62 113 1 <>
  130 63 8 1 6
  :::
 } 
} 

f_m_ct { 
 s_m_title
 s_m_entry_id
 s_m_entry_name
 i_f3d_flags
 r_f3d_energy
 r_mmod_Potential_Energy-MMFF94s
 b_mmod_Minimization_Converged-MMFF94s
 r_mmod_RMS_Derivative-MMFF94s
 s_m_job_name
 s_m_Source_Path
 s_m_Source_File
 i_m_Source_File_Index
 i_mmod_Times_Found-MMFF94s
 r_mmod_Relative_Potential_Energy-MMFF94s
 i_mmod_Conformation-MMFF94s
 i_mmod_Serial_Number-MMFF94s
 s_m_subgroup_title
 s_m_subgroupid
 b_m_subgroup_collapsed
 i_m_ct_format
 :::
 Taxol 
  40 
  entry 
  0
  0
  848.085754394531
  1
  0.049348246306181
  mmod_csearch_10-EpiTaxol 
  /Users/rgil/Documents/Schrodinger/mmod_confelim_11 
  mmod_confelim_11.mae 
  8
  288
  12.4746704101562
  8
  1
  mmod_confelim_11 
  mmod_confelim_11 
  0
  2
 m_depend[8] { 
  # First column is dependency index #
  i_m_depend_dependency
  s_m_depend_property
  :::
  1 20 r_mmod_Potential_Energy-MMFF94s 
  2 20 b_mmod_Minimization_Converged-MMFF94s 
  3 20 r_mmod_RMS_Derivative-MMFF94s 
  4 30 s_m_job_name 
  5 20 i_mmod_Times_Found-MMFF94s 
  6 20 r_mmod_Relative_Potential_Energy-MMFF94s 
  7 20 i_mmod_Conformation-MMFF94s 
  8 10 i_mmod_Serial_Number-MMFF94s 
  :::
 } 
 m_atom[113] { 
  # First column is atom index #
  i_m_mmod_type
  r_m_x_coord
  r_m_y_coord
  r_m_z_coord
  i_m_residue_number
  i_m_color
  r_m_charge1
  r_m_charge2
  i_m_atomic_number
  s_m_color_rgb
  i_m_Hcount
  i_m_atom_chirality
  i_m_bond_stereo
  i_sd_original_parity
  b_st_NoSrcChirality
  :::
  1 16 0.845031 -2.758991 5.522275 900 70 -0.51580 -0.51580 8 FF2F2F  0 0 10 <> <>
  2 3 0.847328 -2.637788 4.091182 900 2 0.25790 0.25790 6 A0A0A0  2 0 10 <> <>
  3 3 -0.317566 -1.602079 4.096953 900 2 0.25790 0.25790 6 A0A0A0  0 2 10 2 1
  4 3 -0.161584 -1.726951 5.659806 900 2 0.25790 0.25790 6 A0A0A0  1 1 10 1 1
  5 3 -1.295225 -2.228441 6.529391 900 2 0.00000 0.00000 6 A0A0A0  2 0 10 <> <>
  6 3 -2.618898 -2.212673 5.780856 900 2 0.28000 0.28000 6 A0A0A0  1 2 10 1 1
  7 3 -2.565163 -2.917881 4.388259 900 2 0.06100 0.06100 6 A0A0A0  0 2 10 2 1
  8 3 -1.680629 -2.015159 3.417175 900 2 0.00000 0.00000 6 A0A0A0  1 1 10 2 1
  9 3 -1.463911 -2.534809 1.931547 900 2 0.28000 0.28000 6 A0A0A0  1 2 10 1 1
  10 3 -2.446025 -1.979194 0.781336 900 2 0.28000 0.28000 6 A0A0A0  0 2 10 2 1
  11 3 -2.196601 -0.452671 0.549031 900 2 0.00000 0.00000 6 A0A0A0  2 0 10 <> <>
  12 3 -3.382236 0.484042 0.842320 900 2 0.41820 0.41820 6 A0A0A0  1 2 10 1 1
  13 2 -4.220072 -0.020764 2.012142 900 2 -0.27640 -0.27640 6 A0A0A0  0 0 11 <> <>
  14 2 -4.402503 -1.364640 2.183859 900 2 -0.27640 -0.27640 6 A0A0A0  0 0 11 <> <>
  15 3 -3.957638 -2.301900 1.021794 900 2 0.13820 0.13820 6 A0A0A0  0 0 10 <> <>
  16 2 -4.060897 -3.149959 3.974480 900 2 0.44800 0.44800 6 A0A0A0  0 0 10 <> <>
  17 3 -4.965549 -2.021010 3.440379 900 2 0.47920 0.47920 6 A0A0A0  1 2 10 2 1
  18 16 0.120735 -0.309472 3.567032 900 70 -0.40790 -0.40790 8 FF2F2F  0 0 10 <> <>
  19 2 -0.454192 0.795167 4.114496 900 2 0.65900 0.65900 6 A0A0A0  0 0 10 <> <>
  20 15 -1.426640 0.782829 4.855656 900 70 -0.57000 -0.57000 8 FF2F2F  0 0 10 <> <>
  21 16 -3.604577 -2.783572 6.643129 900 70 -0.68000 -0.68000 8 FF2F2F  1 0 10 <> <>
  22 3 -1.972426 -4.352315 4.532436 900 2 0.00000 0.00000 6 A0A0A0  3 0 10 <> <>
  23 16 -0.112518 -2.179585 1.503824 900 70 -0.43000 -0.43000 8 FF2F2F  0 0 10 <> <>
  24 2 0.526799 -3.032241 0.664268 900 2 0.63380 0.63380 6 A0A0A0  0 0 10 <> <>
  25 15 0.077586 -4.101927 0.281256 900 70 -0.57000 -0.57000 8 FF2F2F  0 0 10 <> <>
  26 16 -2.089934 -2.607121 -0.475015 900 70 -0.68000 -0.68000 8 FF2F2F  1 0 10 <> <>
  27 16 -2.869834 1.810232 1.109797 900 70 -0.43000 -0.43000 8 FF2F2F  0 0 10 <> <>
  28 2 -2.725430 2.586920 -0.003449 900 2 0.65900 0.65900 6 A0A0A0  0 0 10 <> <>
  29 15 -2.879311 2.207587 -1.161878 900 70 -0.57000 -0.57000 8 FF2F2F  0 0 10 <> <>
  30 3 -4.819162 1.063674 2.873386 900 2 0.13820 0.13820 6 A0A0A0  3 0 10 <> <>
  31 3 -4.848035 -2.019472 -0.239422 900 2 0.00000 0.00000 6 A0A0A0  3 0 10 <> <>
  32 3 -4.168871 -3.835647 1.183205 900 2 0.00000 0.00000 6 A0A0A0  3 0 10 <> <>
  33 15 -4.564081 -4.277236 4.117406 900 70 -0.57000 -0.57000 8 FF2F2F  0 0 10 <> <>
  34 16 -5.120381 -1.101456 4.522686 900 70 -0.43000 -0.43000 8 FF2F2F  0 0 10 <> <>
  35 2 -6.146322 -1.359052 5.379897 900 2 0.65900 0.65900 6 A0A0A0  0 0 10 <> <>
  36 15 -6.975471 -2.248096 5.253525 900 70 -0.57000 -0.57000 8 FF2F2F  0 0 10 <> <>
  37 3 0.326604 2.018983 3.760801 900 2 0.06100 0.06100 6 A0A0A0  3 0 10 <> <>
  38 2 1.864461 -2.504339 0.297875 900 2 0.08620 0.08620 6 A0A0A0  0 0 10 <> <>
  39 2 2.791823 -3.386162 -0.272868 900 2 -0.15000 -0.15000 6 A0A0A0  1 0 10 <> <>
  40 2 4.062478 -2.931630 -0.631257 900 2 -0.15000 -0.15000 6 A0A0A0  1 0 10 <> <>
  41 2 4.408405 -1.595970 -0.427177 900 2 -0.15000 -0.15000 6 A0A0A0  1 0 10 <> <>
  42 2 3.486012 -0.711729 0.131853 900 2 -0.15000 -0.15000 6 A0A0A0  1 0 10 <> <>
  43 2 2.214726 -1.161942 0.493976 900 2 -0.15000 -0.15000 6 A0A0A0  1 0 10 <> <>
  44 3 -2.431062 4.044704 0.342289 900 2 0.34100 0.34100 6 A0A0A0  1 1 10 2 1
  45 16 -2.686638 4.859262 -0.822409 900 70 -0.68000 -0.68000 8 FF2F2F  1 0 10 <> <>
  46 3 -6.146721 -0.354598 6.492216 900 2 0.06100 0.06100 6 A0A0A0  3 0 10 <> <>
  47 3 -0.975877 4.223768 0.829093 900 2 0.44360 0.44360 6 A0A0A0  1 2 10 1 1
  48 25 -0.020122 4.081670 -0.268365 900 43 -0.73010 -0.73010 7 5757FF  1 0 10 <> <>
  49 2 0.567443 2.876014 -0.572494 900 2 0.54380 0.54380 6 A0A0A0  0 0 10 <> <>
  50 15 0.317275 1.845814 0.044604 900 70 -0.57000 -0.57000 8 FF2F2F  0 0 10 <> <>
  51 2 -0.673620 5.532849 1.554130 900 2 -0.14350 -0.14350 6 A0A0A0  0 0 10 <> <>
  52 2 0.481045 5.604384 2.357862 900 2 -0.15000 -0.15000 6 A0A0A0  1 0 10 <> <>
  53 2 0.817332 6.777214 3.036876 900 2 -0.15000 -0.15000 6 A0A0A0  1 0 10 <> <>
  54 2 0.009864 7.904240 2.918038 900 2 -0.15000 -0.15000 6 A0A0A0  1 0 10 <> <>
  55 2 -1.127250 7.859529 2.115345 900 2 -0.15000 -0.15000 6 A0A0A0  1 0 10 <> <>
  56 2 -1.464398 6.685554 1.434583 900 2 -0.15000 -0.15000 6 A0A0A0  1 0 10 <> <>
  57 2 1.515173 2.862809 -1.718534 900 2 0.08620 0.08620 6 A0A0A0  0 0 10 <> <>
  58 2 2.265437 3.990853 -2.076831 900 2 -0.15000 -0.15000 6 A0A0A0  1 0 10 <> <>
  59 2 3.144861 3.927763 -3.160810 900 2 -0.15000 -0.15000 6 A0A0A0  1 0 10 <> <>
  60 2 3.283099 2.741675 -3.882378 900 2 -0.15000 -0.15000 6 A0A0A0  1 0 10 <> <>
  61 2 2.549771 1.612223 -3.519357 900 2 -0.15000 -0.15000 6 A0A0A0  1 0 10 <> <>
  62 2 1.669716 1.670254 -2.437324 900 2 -0.15000 -0.15000 6 A0A0A0  1 0 10 <> <>
  63 41 -2.226368 -1.076035 3.334882 900 21 0.00000 0.00000 1 FFFFFF  0 0 10 <> <>
  64 41 0.663007 -3.598890 3.605251 900 21 0.00000 0.00000 1 FFFFFF  0 0 10 <> <>
  65 41 1.808911 -2.251765 3.735504 900 21 0.00000 0.00000 1 FFFFFF  0 0 10 <> <>
  66 41 0.306277 -0.848491 6.124331 900 21 0.00000 0.00000 1 FFFFFF  0 0 10 <> <>
  67 41 -1.385336 -1.600652 7.425662 900 21 0.00000 0.00000 1 FFFFFF  0 0 10 <> <>
  68 41 -1.087394 -3.231596 6.923389 900 21 0.00000 0.00000 1 FFFFFF  0 0 10 <> <>
  69 41 -2.916637 -1.168747 5.641391 900 21 0.00000 0.00000 1 FFFFFF  0 0 10 <> <>
  70 41 -1.509668 -3.625250 1.944590 900 21 0.00000 0.00000 1 FFFFFF  0 0 10 <> <>
  71 41 -1.868889 -0.274639 -0.484226 900 21 0.00000 0.00000 1 FFFFFF  0 0 10 <> <>
  72 41 -1.348242 -0.112987 1.155376 900 21 0.00000 0.00000 1 FFFFFF  0 0 10 <> <>
  73 41 -4.062639 0.568432 -0.008428 900 21 0.00000 0.00000 1 FFFFFF  0 0 10 <> <>
  74 41 -5.933138 -2.454223 3.155955 900 21 0.00000 0.00000 1 FFFFFF  0 0 10 <> <>
  75 42 -3.380785 -3.715978 6.818365 900 21 0.40000 0.40000 1 FFFFFF  0 0 10 <> <>
  76 41 -0.939251 -4.373049 4.869940 900 21 0.00000 0.00000 1 FFFFFF  0 0 10 <> <>
  77 41 -2.530283 -4.948584 5.264503 900 21 0.00000 0.00000 1 FFFFFF  0 0 10 <> <>
  78 41 -2.015550 -4.906932 3.590324 900 21 0.00000 0.00000 1 FFFFFF  0 0 10 <> <>
  79 42 -1.675236 -3.477381 -0.302816 900 21 0.40000 0.40000 1 FFFFFF  0 0 10 <> <>
  80 41 -5.058177 1.948938 2.273099 900 21 0.00000 0.00000 1 FFFFFF  0 0 10 <> <>
  81 41 -5.775717 0.767443 3.310687 900 21 0.00000 0.00000 1 FFFFFF  0 0 10 <> <>
  82 41 -4.123052 1.360524 3.663153 900 21 0.00000 0.00000 1 FFFFFF  0 0 10 <> <>
  83 41 -4.597852 -1.111133 -0.783036 900 21 0.00000 0.00000 1 FFFFFF  0 0 10 <> <>
  84 41 -4.754650 -2.813423 -0.991258 900 21 0.00000 0.00000 1 FFFFFF  0 0 10 <> <>
  85 41 -5.907784 -1.966442 0.038412 900 21 0.00000 0.00000 1 FFFFFF  0 0 10 <> <>
  86 41 -5.203440 -4.069071 1.459651 900 21 0.00000 0.00000 1 FFFFFF  0 0 10 <> <>
  87 41 -3.966380 -4.368777 0.245266 900 21 0.00000 0.00000 1 FFFFFF  0 0 10 <> <>
  88 41 -3.502592 -4.303896 1.902697 900 21 0.00000 0.00000 1 FFFFFF  0 0 10 <> <>
  89 41 0.669187 1.962815 2.725575 900 21 0.00000 0.00000 1 FFFFFF  0 0 10 <> <>
  90 41 -0.316668 2.896138 3.865943 900 21 0.00000 0.00000 1 FFFFFF  0 0 10 <> <>
  91 41 1.183903 2.111393 4.431512 900 21 0.00000 0.00000 1 FFFFFF  0 0 10 <> <>
  92 41 2.530841 -4.429364 -0.439866 900 21 0.15000 0.15000 1 FFFFFF  0 0 10 <> <>
  93 41 4.781666 -3.617952 -1.072319 900 21 0.15000 0.15000 1 FFFFFF  0 0 10 <> <>
  94 41 5.396594 -1.241105 -0.711251 900 21 0.15000 0.15000 1 FFFFFF  0 0 10 <> <>
  95 41 3.751950 0.333122 0.276117 900 21 0.15000 0.15000 1 FFFFFF  0 0 10 <> <>
  96 41 1.505406 -0.449842 0.910549 900 21 0.15000 0.15000 1 FFFFFF  0 0 10 <> <>
  97 41 -3.153573 4.350824 1.107464 900 21 0.00000 0.00000 1 FFFFFF  0 0 10 <> <>
  98 42 -2.427947 4.309407 -1.590356 900 21 0.40000 0.40000 1 FFFFFF  0 0 10 <> <>
  99 41 -6.438736 0.624195 6.104370 900 21 0.00000 0.00000 1 FFFFFF  0 0 10 <> <>
  100 41 -6.862926 -0.664065 7.258609 900 21 0.00000 0.00000 1 FFFFFF  0 0 10 <> <>
  101 41 -5.156779 -0.303450 6.952597 900 21 0.00000 0.00000 1 FFFFFF  0 0 10 <> <>
  102 41 -0.785877 3.425007 1.553824 900 21 0.00000 0.00000 1 FFFFFF  0 0 10 <> <>
  103 43 0.139958 4.899986 -0.842289 900 21 0.37000 0.37000 1 FFFFFF  0 0 10 <> <>
  104 41 1.135179 4.739384 2.452517 900 21 0.15000 0.15000 1 FFFFFF  0 0 10 <> <>
  105 41 1.711486 6.811945 3.654369 900 21 0.15000 0.15000 1 FFFFFF  0 0 10 <> <>
  106 41 0.269502 8.819352 3.444232 900 21 0.15000 0.15000 1 FFFFFF  0 0 10 <> <>
  107 41 -1.753304 8.743027 2.013191 900 21 0.15000 0.15000 1 FFFFFF  0 0 10 <> <>
  108 41 -2.352057 6.701967 0.806156 900 21 0.15000 0.15000 1 FFFFFF  0 0 10 <> <>
  109 41 2.201165 4.916740 -1.512546 900 21 0.15000 0.15000 1 FFFFFF  0 0 10 <> <>
  110 41 3.729638 4.801775 -3.438918 900 21 0.15000 0.15000 1 FFFFFF  0 0 10 <> <>
  111 41 3.969764 2.695101 -4.724671 900 21 0.15000 0.15000 1 FFFFFF  0 0 10 <> <>
  112 41 2.664242 0.685625 -4.076934 900 21 0.15000 0.15000 1 FFFFFF  0 0 10 <> <>
  113 41 1.101818 0.784100 -2.160155 900 21 0.15000 0.15000 1 FFFFFF  0 0 10 <> <>
  :::
 } 
 m_bond[130] { 
  # First column is bond index #
  i_m_from
  i_m_to
  i_m_order
  i_sd_original_parity
  :::
  1 1 4 1 1
  2 1 2 1 <>
  3 2 3 1 <>
  4 2 64 1 <>
  5 2 65 1 <>
  6 3 8 1 <>
  7 3 4 1 <>
  8 3 18 1 6
  9 4 1 1 1
  10 4 5 1 <>
  11 4 66 1 <>
  12 5 6 1 <>
  13 5 67 1 <>
  14 5 68 1 <>
  15 6 7 1 <>
  16 6 21 1 1
  17 6 69 1 <>
  18 7 16 1 <>
  19 7 8 1 <>
  20 7 22 1 1
  21 8 9 1 <>
  22 8 63 1 6
  23 9 10 1 <>
  24 9 23 1 6
  25 9 70 1 <>
  26 10 15 1 1
  27 10 11 1 <>
  28 10 26 1 <>
  29 11 12 1 <>
  30 11 71 1 <>
  31 11 72 1 <>
  32 12 13 1 <>
  33 12 27 1 6
  34 12 73 1 <>
  35 13 14 2 <>
  36 13 30 1 <>
  37 14 15 1 <>
  38 14 17 1 <>
  39 15 10 1 1
  40 15 31 1 <>
  41 15 32 1 <>
  42 16 17 1 <>
  43 16 33 2 <>
  44 17 34 1 1
  45 17 74 1 <>
  46 18 3 1 6
  47 18 19 1 <>
  48 19 20 2 <>
  49 19 37 1 <>
  50 21 6 1 1
  51 21 75 1 <>
  52 22 7 1 1
  53 22 76 1 <>
  54 22 77 1 <>
  55 22 78 1 <>
  56 23 9 1 6
  57 23 24 1 <>
  58 24 25 2 <>
  59 24 38 1 <>
  60 26 79 1 <>
  61 27 12 1 6
  62 27 28 1 <>
  63 28 44 1 <>
  64 28 29 2 <>
  65 30 80 1 <>
  66 30 81 1 <>
  67 30 82 1 <>
  68 31 83 1 <>
  69 31 84 1 <>
  70 31 85 1 <>
  71 32 86 1 <>
  72 32 87 1 <>
  73 32 88 1 <>
  74 34 17 1 1
  75 34 35 1 <>
  76 35 36 2 <>
  77 35 46 1 <>
  78 37 89 1 <>
  79 37 90 1 <>
  80 37 91 1 <>
  81 38 43 2 <>
  82 38 39 1 <>
  83 39 40 2 <>
  84 39 92 1 <>
  85 40 41 1 <>
  86 40 93 1 <>
  87 41 42 2 <>
  88 41 94 1 <>
  89 42 43 1 <>
  90 42 95 1 <>
  91 43 96 1 <>
  92 44 47 1 <>
  93 44 45 1 1
  94 44 97 1 <>
  95 45 44 1 1
  96 45 98 1 <>
  97 46 99 1 <>
  98 46 100 1 <>
  99 46 101 1 <>
  100 47 48 1 6
  101 47 51 1 <>
  102 47 102 1 <>
  103 48 47 1 6
  104 48 49 1 <>
  105 48 103 1 <>
  106 49 50 2 <>
  107 49 57 1 <>
  108 51 52 2 <>
  109 51 56 1 <>
  110 52 53 1 <>
  111 52 104 1 <>
  112 53 54 2 <>
  113 53 105 1 <>
  114 54 55 1 <>
  115 54 106 1 <>
  116 55 56 2 <>
  117 55 107 1 <>
  118 56 108 1 <>
  119 57 62 2 <>
  120 57 58 1 <>
  121 58 59 2 <>
  122 58 109 1 <>
  123 59 60 1 <>
  124 59 110 1 <>
  125 60 61 2 <>
  126 60 111 1 <>
  127 61 62 1 <>
  128 61 112 1 <>
  129 62 113 1 <>
  130 63 8 1 6
  :::
 } 
} 
