# Supplementary material for: Reference-free NOE NMR analysis
Source: Chem Sci. 2020 Aug 31;11(36):9930–6. doi: 10.1039/d0sc02970j (PMC8162118; doi:10.1039/d0sc02970j)
Supplement: SC-011-D0SC02970J-s006 [file SC-011-D0SC02970J-s006.piz › taxol_structures/10epi_structures/10epi_conformation_5]

113
Taxol
O         -0.09100       -2.92560        6.38500
C          0.36510       -3.11300        5.03660
C         -0.49920       -1.93490        4.49520
C         -0.84550       -1.74370        6.02070
C         -2.26760       -1.86720        6.53060
C         -3.28070       -1.82800        5.39510
C         -2.95770       -2.80780        4.22500
C         -1.65900       -2.26430        3.48300
C         -1.14860       -3.09480        2.23430
C         -1.58110       -2.60640        0.76060
C         -0.93220       -1.23370        0.41390
C         -1.87150       -0.01130        0.35500
C         -3.14360       -0.18780        1.17990
C         -3.67840       -1.42860        1.37940
C         -3.12410       -2.59450        0.51640
C         -4.26520       -2.90780        3.35930
C         -4.73610       -1.77340        2.42390
O          0.33920       -0.87150        3.93380
C         -0.10280        0.40580        4.11460
O         -1.20120        0.70610        4.55820
O         -4.57030       -2.07220        5.95980
C         -2.74500       -4.25120        4.77310
O          0.31260       -3.11610        2.24260
C          0.92280       -4.24640        1.80100
O          0.33900       -5.25480        1.43270
O         -1.01060       -3.52710       -0.20350
O         -1.13650        1.13930        0.82970
C         -0.32800        1.73690       -0.10000
O         -0.07850        1.27260       -1.20660
C         -3.72780        1.10350        1.70010
C         -3.49960       -2.33310       -0.98170
C         -3.71700       -4.01840        0.72630
O         -4.97840       -3.92150        3.44580
O         -5.06910       -0.67210        3.26860
C         -6.34260       -0.65290        3.74840
O         -7.22580       -1.44720        3.46030
C          0.97480        1.37530        3.74600
C          2.40100       -4.10440        1.84410
C          3.18180       -5.24650        1.61920
C          4.57510       -5.16280        1.65410
C          5.19380       -3.93940        1.90980
C          4.42330       -2.79730        2.12830
C          3.02910       -2.87630        2.09480
C          0.28980        3.03050        0.45470
O         -0.34050        3.53170        1.63830
C         -6.52890        0.52570        4.65530
C          0.38700        4.11940       -0.66000
N         -0.66740        5.14060       -0.64990
C         -2.00590        4.83980       -0.66440
O         -2.42000        3.69100       -0.55720
C          1.73340        4.83710       -0.59670
C          2.12660        5.54030        0.55520
C          3.35460        6.20190        0.59940
C          4.20180        6.17370       -0.50660
C          3.82220        5.48580       -1.65790
C          2.59450        4.82220       -1.70510
C         -2.95420        5.97790       -0.80590
C         -2.64210        7.27000       -0.36220
C         -3.57090        8.30310       -0.51420
C         -4.81150        8.04950       -1.10000
C         -5.13240        6.76200       -1.52910
C         -4.20820        5.72630       -1.37870
H         -1.94460       -1.28540        3.10550
H          0.13400       -4.11580        4.66950
H          1.44800       -2.96270        4.96920
H         -0.35750       -0.87260        6.47780
H         -2.48620       -1.04840        7.22870
H         -2.39930       -2.77570        7.13240
H         -3.31320       -0.80480        5.00650
H         -1.47450       -4.12740        2.36790
H         -0.42960       -1.30340       -0.56120
H         -0.11110       -1.01800        1.10850
H         -2.18470        0.20440       -0.67260
H         -5.62070       -2.11500        1.87170
H         -4.57630       -2.95000        6.38340
H         -1.89780       -4.34980        5.44710
H         -3.61440       -4.59680        5.34540
H         -2.60310       -4.97540        3.96480
H         -0.93700       -4.41820        0.19630
H         -3.52260        1.92740        1.01000
H         -4.81850        1.06980        1.76220
H         -3.30380        1.35870        2.67540
H         -3.07240       -1.43010       -1.41310
H         -3.16570       -3.15300       -1.62950
H         -4.58840       -2.25420       -1.09440
H         -4.81200       -4.00780        0.68570
H         -3.38400       -4.70770       -0.06040
H         -3.41000       -4.49370        1.65580
H          1.27910        1.21460        2.70990
H          0.59810        2.39500        3.85500
H          1.82820        1.24730        4.41680
H          2.71050       -6.20640        1.41660
H          5.17820       -6.05110        1.48040
H          6.27950       -3.87530        1.93540
H          4.91070       -1.84440        2.32200
H          2.44980       -1.97180        2.25950
H          1.29780        2.72110        0.75960
H         -1.28550        3.62200        1.40160
H         -5.73370        0.55270        5.40470
H         -6.53010        1.44620        4.06670
H         -7.48510        0.43230        5.17770
H          0.31310        3.64360       -1.64550
H         -0.37250        6.09110       -0.83330
H          1.47580        5.57480        1.42800
H          3.65030        6.74010        1.49670
H          5.15830        6.68950       -0.47210
H          4.48340        5.46720       -2.52110
H          2.31770        4.29430       -2.61600
H         -1.69740        7.48940        0.12660
H         -3.33080        9.30600       -0.16810
H         -5.53270        8.85560       -1.21530
H         -6.10250        6.56420       -1.97900
H         -4.46730        4.72400       -1.71410
