# Supplementary material for: Reference-free NOE NMR analysis
Source: Chem Sci. 2020 Aug 31;11(36):9930–6. doi: 10.1039/d0sc02970j (PMC8162118; doi:10.1039/d0sc02970j)
Supplement: SC-011-D0SC02970J-s006 [file SC-011-D0SC02970J-s006.piz › taxol_structures/10epi_structures/10epi_conformation_2]

113
Taxol
O          0.00880       -2.15310        6.26980
C          0.24630       -2.89100        5.05180
C         -0.14310       -1.67880        4.16170
C         -0.33430       -0.95870        5.52340
C         -1.73260       -0.48100        5.84420
C         -2.73410       -1.59730        5.58490
C         -2.78510       -2.10000        4.07900
C         -1.41240       -1.84830        3.24260
C         -1.12170       -2.86690        2.03930
C         -1.45880       -2.45690        0.51500
C         -0.80140       -1.10460        0.11780
C         -1.72400        0.14210        0.13870
C         -3.05520       -0.07770        0.85320
C         -3.57960       -1.32780        0.99880
C         -2.98010       -2.46260        0.16460
C         -3.94870       -1.24940        3.44090
C         -4.58170       -1.68330        2.08370
O          1.00680       -1.19860        3.39590
C          1.11580        0.13110        3.15840
O          0.26060        0.97150        3.39900
O         -2.53250       -2.67650        6.51240
C         -3.24080       -3.57320        4.14880
O          0.30520       -3.18310        2.00310
C          0.67890       -4.46890        2.21520
O         -0.04070       -5.36560        2.62440
O         -0.82560       -3.48380       -0.29610
O         -1.03730        1.21060        0.81980
C         -0.09780        1.88040        0.09700
O          0.37370        1.48950       -0.96410
C         -3.67000        1.18860        1.41070
C         -3.25790       -2.16590       -1.34920
C         -3.60600       -3.87570        0.31490
O         -4.32410       -0.19560        3.97430
O         -5.82010       -1.05190        1.76640
C         -6.84750       -1.41780        2.57850
O         -6.78260       -2.27390        3.45030
C          2.43540        0.42540        2.51160
C          2.13520       -4.62460        1.96280
C          2.87770       -3.66600        1.25870
C          4.24640       -3.85290        1.05280
C          4.87680       -4.99590        1.54470
C          4.14210       -5.95740        2.23860
C          2.77330       -5.77490        2.44580
C          0.35030        3.14960        0.83410
O         -0.27750        3.36580        2.10680
C         -8.08040       -0.63990        2.23670
C          0.15230        4.37870       -0.09900
N         -1.17680        4.97380        0.02740
C         -2.28680        4.42150       -0.56260
O         -2.23690        3.45330       -1.31330
C          1.20150        5.45980        0.14570
C          1.94830        5.96280       -0.93270
C          2.90750        6.95820       -0.73330
C          3.12850        7.46930        0.54380
C          2.38840        6.98970        1.62220
C          1.42880        5.99450        1.42520
C         -3.59050        5.06850       -0.25740
C         -3.84400        5.67420        0.98050
C         -5.08790        6.26020        1.22780
C         -6.08060        6.23560        0.24740
C         -5.83800        5.61810       -0.97960
C         -4.59690        5.03000       -1.23100
H         -1.53330       -0.86010        2.79490
H         -0.38240       -3.77990        4.98950
H          1.29470       -3.20080        4.98540
H          0.40610       -0.18020        5.74320
H         -1.97610        0.40030        5.24080
H         -1.77670       -0.17830        6.89720
H         -3.71800       -1.22150        5.88700
H         -1.64250       -3.79960        2.23930
H         -0.40010       -1.18270       -0.90260
H          0.09260       -0.93560        0.72760
H         -1.94600        0.48260       -0.88050
H         -4.77390       -2.75260        2.13040
H         -1.62250       -2.62070        6.87030
H         -2.47100       -4.22390        4.57200
H         -4.14250       -3.67130        4.76700
H         -3.51340       -3.99830        3.19180
H         -0.85480       -3.21960       -1.23210
H         -3.67270        1.96560        0.63980
H         -4.71110        1.07260        1.71470
H         -3.10030        1.55520        2.27050
H         -2.79570       -1.25480       -1.72890
H         -2.89620       -2.97710       -1.99220
H         -4.33660       -2.07040       -1.52870
H         -4.69000       -3.84970        0.15000
H         -3.19250       -4.57460       -0.42300
H         -3.42930       -4.34030        1.27890
H          3.23270       -0.12510        3.01870
H          2.39760        0.15200        1.45480
H          2.65450        1.49230        2.60680
H          2.40100       -2.77590        0.85690
H          4.82140       -3.11020        0.50450
H          5.94270       -5.14080        1.38210
H          4.63510       -6.85020        2.61620
H          2.20860       -6.53250        2.98570
H          1.41670        2.99440        1.03870
H         -0.26740        2.50420        2.57900
H         -8.40290       -0.88450        1.22170
H         -8.88040       -0.90460        2.93390
H         -7.88090        0.43070        2.33010
H          0.25680        4.05100       -1.14160
H         -1.26180        5.79430        0.61100
H          1.78710        5.58450       -1.94070
H          3.48020        7.33720       -1.57630
H          3.87440        8.24510        0.69770
H          2.55630        7.39240        2.61810
H          0.85830        5.64140        2.28260
H         -3.09890        5.67320        1.77140
H         -5.28690        6.72870        2.18900
H         -7.04840        6.69170        0.44340
H         -6.61550        5.59250       -1.73930
H         -4.41440        4.54540       -2.18790
