# Supplementary material for: Reference-free NOE NMR analysis
Source: Chem Sci. 2020 Aug 31;11(36):9930–6. doi: 10.1039/d0sc02970j (PMC8162118; doi:10.1039/d0sc02970j)
Supplement: SC-011-D0SC02970J-s006 [file SC-011-D0SC02970J-s006.piz › taxol_structures/10epi_structures/10epi_conformation_3]

113
Taxol
O         -0.09520       -2.28610        6.48440
C          0.25930       -2.67170        5.13960
C         -0.51350       -1.47560        4.52030
C         -0.74880       -1.08390        6.00420
C         -2.18720       -1.00310        6.45860
C         -2.93220       -2.25750        6.03280
C         -2.97740       -2.50880        4.46570
C         -1.75560       -1.84340        3.63110
C         -1.29790       -2.60940        2.29330
C         -1.80450       -2.09230        0.84300
C         -1.45860       -0.59260        0.61550
C         -2.62890        0.41520        0.74350
C         -3.80440       -0.13840        1.55380
C         -4.07140       -1.47900        1.55390
C         -3.31680       -2.36820        0.55260
C         -4.32250       -1.82970        4.00780
C         -4.92850       -2.16230        2.60900
O          0.37330       -0.55370        3.81130
C          0.04660        0.76610        3.83900
O         -1.00440        1.22560        4.25910
O         -2.42740       -3.39790        6.74950
C         -3.11410       -4.03770        4.31150
O          0.16520       -2.62020        2.23940
C          0.76620       -3.74540        1.77350
O          0.17500       -4.74260        1.38640
O         -1.05220       -2.80060       -0.17390
O         -2.06230        1.60150        1.34680
C         -2.47770        2.79090        0.82630
O         -3.37240        2.94020       -0.00220
C         -4.57410        0.89000        2.35080
C         -3.73850       -1.98840       -0.90810
C         -3.63580       -3.89020        0.54960
O         -4.87310       -0.98070        4.72260
O         -6.27640       -1.73080        2.42550
C         -7.18020       -2.40730        3.18380
O         -6.91940       -3.36640        3.89740
C          1.17120        1.57680        3.27830
C          2.24440       -3.61900        1.81910
C          3.01240       -4.78480        1.69650
C          4.40610       -4.71420        1.73940
C          5.03700       -3.48070        1.89900
C          4.27850       -2.31540        2.01210
C          2.88400       -2.38150        1.97050
C         -1.71080        3.96900        1.41910
O         -2.45300        5.18170        1.17080
C         -8.54810       -1.82620        3.00090
C         -0.29590        4.05150        0.79260
N         -0.34100        4.52210       -0.59130
C         -0.44020        3.65100       -1.65180
O         -0.52770        2.43660       -1.50160
C          0.71240        4.91280        1.54730
C          2.08550        4.66950        1.34660
C          3.05530        5.43430        1.99730
C          2.67020        6.46250        2.85270
C          1.31760        6.72920        3.05110
C          0.34530        5.96440        2.39970
C         -0.47260        4.25310       -3.01200
C          0.15550        5.47160       -3.30320
C          0.09730        5.99460       -4.59780
C         -0.57890        5.30260       -5.60310
C         -1.19280        4.08240       -5.32140
C         -1.13660        3.55540       -4.02970
H         -2.13290       -0.87050        3.31560
H         -0.10510       -3.67270        4.89860
H          1.34520       -2.64960        5.00130
H         -0.17850       -0.21130        6.34630
H         -2.66630       -0.11160        6.04040
H         -2.21480       -0.90590        7.55060
H         -3.95260       -2.17470        6.42400
H         -1.59160       -3.65150        2.39800
H         -1.03740       -0.46060       -0.39200
H         -0.63010       -0.30090        1.27040
H         -2.98410        0.67590       -0.25760
H         -4.92610       -3.24410        2.49860
H         -1.51430       -3.20480        7.04720
H         -2.18600       -4.55810        4.56710
H         -3.91060       -4.42530        4.96010
H         -3.39400       -4.35990        3.31890
H         -0.97920       -3.74240        0.08370
H         -4.89700        1.70690        1.69900
H         -5.49080        0.50710        2.79920
H         -3.95320        1.30070        3.15320
H         -3.52440       -0.96510       -1.20630
H         -3.23050       -2.61990       -1.64750
H         -4.81820       -2.13270       -1.04360
H         -4.71380       -4.07280        0.46530
H         -3.16890       -4.39480       -0.30600
H         -3.27100       -4.42370        1.41860
H          2.10870        1.30440        3.77040
H          1.24470        1.41330        2.20130
H          0.98120        2.63380        3.47820
H          2.53080       -5.75240        1.56900
H          5.00010       -5.62060        1.64610
H          6.12320       -3.42690        1.93010
H          4.77550       -1.35490        2.12780
H          2.31180       -1.46120        2.04560
H         -1.66980        3.83250        2.50550
H         -2.84440        5.07000        0.28030
H         -9.25030       -2.33680        3.66590
H         -8.53740       -0.76440        3.26000
H         -8.87490       -1.96710        1.96780
H          0.11510        3.03350        0.78870
H         -0.35720        5.52380       -0.73480
H          2.40710        3.87810        0.67080
H          4.11050        5.23110        1.83200
H          3.42310        7.06140        3.35910
H          1.01610        7.53920        3.71130
H         -0.69900        6.21640        2.57110
H          0.71630        6.01460       -2.54790
H          0.58690        6.93880       -4.82580
H         -0.62080        5.71150       -6.61020
H         -1.71330        3.54050       -6.10740
H         -1.61660        2.60210       -3.81730
