# Supplementary material for: Reference-free NOE NMR analysis
Source: Chem Sci. 2020 Aug 31;11(36):9930–6. doi: 10.1039/d0sc02970j (PMC8162118; doi:10.1039/d0sc02970j)
Supplement: SC-011-D0SC02970J-s006 [file SC-011-D0SC02970J-s006.piz › taxol_structures/10epi_structures/10epi_conformation_4]

113
Taxol
O          1.14310       -1.96280        5.40560
C          0.89890       -2.61760        4.14300
C          0.07310       -1.41730        3.60490
C          0.49760       -0.75010        4.93980
C         -0.62240       -0.31760        5.85730
C         -1.60290       -1.46300        6.04890
C         -2.28980       -1.98790        4.71500
C         -1.45660       -1.68430        3.35460
C         -1.65840       -2.71960        2.14000
C         -2.66250       -2.35150        0.92530
C         -2.33070       -0.95370        0.31080
C         -3.33720        0.18110        0.61550
C         -4.11690       -0.05390        1.90630
C         -4.42330       -1.32510        2.29790
C         -4.18000       -2.46580        1.29590
C         -3.64950       -1.19610        4.65380
C         -4.80180       -1.68890        3.72560
O          0.69510       -0.81670        2.42640
C          0.56450        0.52560        2.26450
O         -0.15280        1.24840        2.93940
O         -0.97780       -2.52300        6.79390
C         -2.59000       -3.47800        4.97690
O         -0.35510       -2.98580        1.52910
C         -0.10570       -4.25360        1.11150
O         -0.89340       -5.18390        1.19770
O         -2.43470       -3.29300       -0.15260
O         -2.64340        1.44420        0.70290
C         -2.49740        2.10610       -0.48300
O         -2.59740        1.58070       -1.58620
C         -4.44860        1.20250        2.67980
C         -5.11860       -2.29260        0.05100
C         -4.57290       -3.90210        1.74300
O         -3.78860       -0.13790        5.28330
O         -6.07660       -1.11120        4.00390
C         -6.60650       -1.49710        5.19550
O         -6.11490       -2.33090        5.94410
C          1.42010        0.98240        1.12520
C          1.26480       -4.37110        0.55500
C          1.81720       -5.65180        0.41930
C          3.10510       -5.80840       -0.09650
C          3.84210       -4.68920       -0.48360
C          3.29340       -3.41250       -0.36090
C          2.00590       -3.25120        0.15540
C         -2.37560        3.62010       -0.25560
O         -2.32870        4.34910       -1.49160
C         -7.89180       -0.77240        5.45060
C         -1.20190        3.99600        0.69260
N         -0.03220        4.58140        0.03060
C          0.69350        3.91050       -0.92040
O          0.33480        2.82610       -1.36640
C         -1.66980        4.96420        1.77450
C         -1.54810        4.62290        3.12990
C         -1.97080        5.50710        4.12440
C         -2.51630        6.74190        3.77750
C         -2.63930        7.09660        2.43570
C         -2.21770        6.21510        1.43920
C          1.92410        4.57600       -1.42840
C          2.65530        5.48500       -0.65170
C          3.81050        6.07590       -1.17060
C          4.24250        5.75710       -2.45820
C          3.52710        4.84160       -3.22930
C          2.37280        4.24780       -2.71490
H         -1.83460       -0.72030        3.00710
H          0.37000       -3.56370        4.27340
H          1.83930       -2.81180        3.61650
H          1.25390        0.03840        4.84070
H         -1.13320        0.55870        5.44400
H         -0.20040       -0.02270        6.82550
H         -2.36970       -1.11550        6.75040
H         -1.97480       -3.66750        2.56880
H         -2.26190       -1.03950       -0.78290
H         -1.32260       -0.64560        0.60390
H         -4.07950        0.28280       -0.18260
H         -4.90680       -2.76260        3.86070
H         -0.01030       -2.48390        6.64480
H         -1.67830       -4.08200        4.99850
H         -3.10600       -3.60790        5.93720
H         -3.24870       -3.93330        4.25190
H         -2.35910       -4.19320        0.22480
H         -4.87830        1.95220        2.00550
H         -5.19100        1.05220        3.46420
H         -3.54680        1.62330        3.13630
H         -4.88630       -1.44820       -0.59340
H         -5.07310       -3.16680       -0.61070
H         -6.16280       -2.18150        0.36930
H         -5.61450       -3.93980        2.08480
H         -4.48990       -4.61820        0.91560
H         -3.95070       -4.31310        2.52750
H          2.40790        0.51760        1.18870
H          0.94030        0.72220        0.17980
H          1.55880        2.06400        1.19150
H          1.24980       -6.53210        0.71510
H          3.53310       -6.80300       -0.19910
H          4.84440       -4.81300       -0.88800
H          3.86780       -2.54340       -0.67360
H          1.58970       -2.25020        0.22730
H         -3.33700        3.89040        0.20110
H         -1.64200        3.89660       -2.02300
H         -7.71680        0.30640        5.44150
H         -8.62950       -1.04940        4.69360
H         -8.27580       -1.05200        6.43570
H         -0.83350        3.09200        1.18690
H          0.22540        5.52340        0.29410
H         -1.12570        3.66370        3.42530
H         -1.87530        5.23060        5.17170
H         -2.84590        7.42780        4.55400
H         -3.06520        8.05980        2.16530
H         -2.32370        6.50780        0.39510
H          2.36110        5.72840        0.36510
H          4.37940        6.78030       -0.56770
H          5.14280        6.21790       -2.85870
H          3.86890        4.58850       -4.23010
H          1.82330        3.53150       -3.32240
