# Supplementary material for: Reference-free NOE NMR analysis
Source: Chem Sci. 2020 Aug 31;11(36):9930–6. doi: 10.1039/d0sc02970j (PMC8162118; doi:10.1039/d0sc02970j)
Supplement: SC-011-D0SC02970J-s006 [file SC-011-D0SC02970J-s006.piz › taxol_structures/10epi_structures/10epi_conformation_8]

113
Taxol
O          0.84500       -2.75900        5.52230
C          0.84730       -2.63780        4.09120
C         -0.31760       -1.60210        4.09700
C         -0.16160       -1.72700        5.65980
C         -1.29520       -2.22840        6.52940
C         -2.61890       -2.21270        5.78090
C         -2.56520       -2.91790        4.38830
C         -1.68060       -2.01520        3.41720
C         -1.46390       -2.53480        1.93150
C         -2.44600       -1.97920        0.78130
C         -2.19660       -0.45270        0.54900
C         -3.38220        0.48400        0.84230
C         -4.22010       -0.02080        2.01210
C         -4.40250       -1.36460        2.18390
C         -3.95760       -2.30190        1.02180
C         -4.06090       -3.15000        3.97450
C         -4.96550       -2.02100        3.44040
O          0.12070       -0.30950        3.56700
C         -0.45420        0.79520        4.11450
O         -1.42660        0.78280        4.85570
O         -3.60460       -2.78360        6.64310
C         -1.97240       -4.35230        4.53240
O         -0.11250       -2.17960        1.50380
C          0.52680       -3.03220        0.66430
O          0.07760       -4.10190        0.28130
O         -2.08990       -2.60710       -0.47500
O         -2.86980        1.81020        1.10980
C         -2.72540        2.58690       -0.00340
O         -2.87930        2.20760       -1.16190
C         -4.81920        1.06370        2.87340
C         -4.84800       -2.01950       -0.23940
C         -4.16890       -3.83560        1.18320
O         -4.56410       -4.27720        4.11740
O         -5.12040       -1.10150        4.52270
C         -6.14630       -1.35910        5.37990
O         -6.97550       -2.24810        5.25350
C          0.32660        2.01900        3.76080
C          1.86450       -2.50430        0.29790
C          2.79180       -3.38620       -0.27290
C          4.06250       -2.93160       -0.63130
C          4.40840       -1.59600       -0.42720
C          3.48600       -0.71170        0.13190
C          2.21470       -1.16190        0.49400
C         -2.43110        4.04470        0.34230
O         -2.68660        4.85930       -0.82240
C         -6.14670       -0.35460        6.49220
C         -0.97590        4.22380        0.82910
N         -0.02010        4.08170       -0.26840
C          0.56740        2.87600       -0.57250
O          0.31730        1.84580        0.04460
C         -0.67360        5.53280        1.55410
C          0.48100        5.60440        2.35790
C          0.81730        6.77720        3.03690
C          0.00990        7.90420        2.91800
C         -1.12730        7.85950        2.11530
C         -1.46440        6.68560        1.43460
C          1.51520        2.86280       -1.71850
C          2.26540        3.99090       -2.07680
C          3.14490        3.92780       -3.16080
C          3.28310        2.74170       -3.88240
C          2.54980        1.61220       -3.51940
C          1.66970        1.67030       -2.43730
H         -2.22640       -1.07600        3.33490
H          0.66300       -3.59890        3.60530
H          1.80890       -2.25180        3.73550
H          0.30630       -0.84850        6.12430
H         -1.38530       -1.60070        7.42570
H         -1.08740       -3.23160        6.92340
H         -2.91660       -1.16870        5.64140
H         -1.50970       -3.62520        1.94460
H         -1.86890       -0.27460       -0.48420
H         -1.34820       -0.11300        1.15540
H         -4.06260        0.56840       -0.00840
H         -5.93310       -2.45420        3.15600
H         -3.38080       -3.71600        6.81840
H         -0.93930       -4.37300        4.86990
H         -2.53030       -4.94860        5.26450
H         -2.01560       -4.90690        3.59030
H         -1.67520       -3.47740       -0.30280
H         -5.05820        1.94890        2.27310
H         -5.77570        0.76740        3.31070
H         -4.12310        1.36050        3.66320
H         -4.59790       -1.11110       -0.78300
H         -4.75460       -2.81340       -0.99130
H         -5.90780       -1.96640        0.03840
H         -5.20340       -4.06910        1.45970
H         -3.96640       -4.36880        0.24530
H         -3.50260       -4.30390        1.90270
H          0.66920        1.96280        2.72560
H         -0.31670        2.89610        3.86590
H          1.18390        2.11140        4.43150
H          2.53080       -4.42940       -0.43990
H          4.78170       -3.61800       -1.07230
H          5.39660       -1.24110       -0.71130
H          3.75190        0.33310        0.27610
H          1.50540       -0.44980        0.91050
H         -3.15360        4.35080        1.10750
H         -2.42790        4.30940       -1.59040
H         -6.43870        0.62420        6.10440
H         -6.86290       -0.66410        7.25860
H         -5.15680       -0.30340        6.95260
H         -0.78590        3.42500        1.55380
H          0.14000        4.90000       -0.84230
H          1.13520        4.73940        2.45250
H          1.71150        6.81190        3.65440
H          0.26950        8.81940        3.44420
H         -1.75330        8.74300        2.01320
H         -2.35210        6.70200        0.80620
H          2.20120        4.91670       -1.51250
H          3.72960        4.80180       -3.43890
H          3.96980        2.69510       -4.72470
H          2.66420        0.68560       -4.07690
H          1.10180        0.78410       -2.16020
