# Supplementary material for: Reference-free NOE NMR analysis
Source: Chem Sci. 2020 Aug 31;11(36):9930–6. doi: 10.1039/d0sc02970j (PMC8162118; doi:10.1039/d0sc02970j)
Supplement: SC-011-D0SC02970J-s006 [file SC-011-D0SC02970J-s006.piz › taxol_structures/10epi_structures/10epi_conformation_1]

113
Taxol
O          0.69530       -2.01090        5.81050
C          0.65870       -2.57180        4.48160
C         -0.16840       -1.37930        3.92370
C         -0.03850       -0.83910        5.37710
C         -1.32310       -0.66410        6.15360
C         -2.17070       -1.92100        6.03440
C         -2.60060       -2.28850        4.54750
C         -1.62020       -1.68720        3.39250
C         -1.57620       -2.48930        1.99980
C         -2.47060       -1.99750        0.75080
C         -2.25280       -0.48400        0.42790
C         -3.44350        0.45360        0.74230
C         -4.32310       -0.08400        1.86250
C         -4.50130       -1.43070        1.99550
C         -3.98970       -2.34260        0.86710
C         -4.02370       -1.63130        4.40970
C         -4.99120       -2.08300        3.27670
O          0.60820       -0.61520        2.94840
C          0.45430        0.73500        2.93760
O         -0.45050        1.34260        3.49020
O         -1.53230       -3.01920        6.70740
C         -2.75580       -3.82290        4.53590
O         -0.21700       -2.49360        1.44960
C          0.47970       -3.65860        1.48460
O          0.10810       -4.69070        2.01810
O         -1.98450       -2.72790       -0.40540
O         -2.92570        1.75110        1.09880
C         -2.86050        2.64920        0.07640
O         -3.11430        2.41070       -1.10150
C         -4.90760        0.97540        2.76750
C         -4.77390       -2.05110       -0.46140
C         -4.24320       -3.86920        1.01120
O         -4.35950       -0.70000        5.15580
O         -6.35340       -1.70430        3.47100
C         -6.95830       -2.34200        4.50860
O         -6.44670       -3.22530        5.18330
C          1.61300        1.36440        2.22620
C          1.79710       -3.50290        0.81220
C          2.67520       -4.59580        0.82190
C          3.92680       -4.49860        0.21070
C          4.30710       -3.31130       -0.41340
C          3.43850       -2.22040       -0.42950
C          2.18500       -2.31290        0.18040
C         -2.50420        4.04760        0.57490
O         -2.74600        5.00720       -0.47570
C         -8.35060       -1.82360        4.69520
C         -1.03850        4.10860        1.06230
N         -0.08320        4.19390       -0.04420
C          0.35670        3.08210       -0.72250
O         -0.00720        1.94410       -0.44530
C         -0.79950        5.27000        2.02130
C         -0.32690        5.01760        3.32000
C         -0.08990        6.06630        4.21150
C         -0.32040        7.38250        3.81850
C         -0.78970        7.65150        2.53500
C         -1.02740        6.60390        1.64220
C          1.29060        3.32080       -1.85400
C          2.20240        4.38440       -1.85040
C          3.06300        4.56670       -2.93570
C          3.01960        3.68840       -4.01930
C          2.12190        2.62090       -4.02020
C          1.26110        2.43340       -2.93750
H         -2.03250       -0.70010        3.16350
H          0.18980       -3.55540        4.47530
H          1.67160       -2.66670        4.07600
H          0.60720        0.04010        5.49050
H         -1.87250        0.20700        5.78030
H         -1.08470       -0.47310        7.20680
H         -3.06110       -1.76700        6.65410
H         -1.83460       -3.52800        2.18870
H         -2.01400       -0.35890       -0.63760
H         -1.35370       -0.12180        0.93760
H         -4.09830        0.57860       -0.12430
H         -4.97150       -3.16860        3.22170
H         -0.57390       -2.83120        6.78080
H         -1.79670       -4.33830        4.62790
H         -3.39680       -4.15420        5.36320
H         -3.22910       -4.21430        3.64790
H         -1.03840       -2.50950       -0.49660
H         -5.35480        1.77400        2.16440
H         -5.70810        0.60990        3.41160
H         -4.12900        1.41410        3.39980
H         -4.49270       -1.13270       -0.97240
H         -4.60600       -2.83600       -1.20990
H         -5.85380       -2.01210       -0.27280
H         -5.31100       -4.08020        1.14820
H         -3.92340       -4.41510        0.11460
H         -3.70920       -4.34040        1.82540
H          2.52060        1.22870        2.81990
H          1.73890        0.91390        1.23950
H          1.43380        2.43450        2.10380
H          2.39020       -5.52870        1.30520
H          4.60480       -5.34900        0.22100
H          5.28230       -3.23650       -0.88970
H          3.73820       -1.29610       -0.91900
H          1.52860       -1.44680        0.15350
H         -3.20410        4.28800        1.38410
H         -2.51840        4.54610       -1.30840
H         -8.94850       -2.03970        3.80640
H         -8.80910       -2.31890        5.55580
H         -8.32260       -0.74830        4.88880
H         -0.82130        3.18130        1.60190
H          0.17130        5.11970       -0.36310
H         -0.14290        3.99830        3.65410
H          0.27330        5.85480        5.21430
H         -0.13700        8.19830        4.51320
H         -0.97380        8.67830        2.22840
H         -1.39900        6.84300        0.64760
H          2.27580        5.06310       -1.00520
H          3.77390        5.39000       -2.93450
H          3.69160        3.83290       -4.86240
H          2.09330        1.93470       -4.86340
H          0.56300        1.59870       -2.94420
