# Supplementary material for: Reference-free NOE NMR analysis
Source: Chem Sci. 2020 Aug 31;11(36):9930–6. doi: 10.1039/d0sc02970j (PMC8162118; doi:10.1039/d0sc02970j)
Supplement: SC-011-D0SC02970J-s006 [file SC-011-D0SC02970J-s006.piz › taxol_structures/10epi_structures/10epi_conformation_6]

113
Taxol
O         -0.01510       -3.02400        6.24920
C          0.43510       -3.21820        4.89950
C         -0.36060       -1.98690        4.37290
C         -0.70690       -1.80000        5.89810
C         -2.13670       -1.85870        6.39950
C         -3.14420       -1.76630        5.26130
C         -2.85600       -2.74080        4.07860
C         -1.53250       -2.23610        3.35320
C         -1.06000       -3.05310        2.08260
C         -1.45880       -2.49170        0.62600
C         -0.75600       -1.13080        0.34100
C         -1.65110        0.12660        0.31470
C         -2.93660       -0.03350        1.12400
C         -3.51720       -1.26050        1.27270
C         -2.99860       -2.41270        0.37060
C         -4.16040       -2.77920        3.20180
C         -4.59410       -1.60610        2.29680
O          0.54160       -0.96640        3.83250
C          0.18060        0.33230        4.03390
O         -0.90610        0.69550        4.45880
O         -4.44400       -1.97040        5.81830
C         -2.70550       -4.19960        4.60640
O          0.39750       -3.15350        2.09680
C          0.94790       -4.30100        1.62200
O          0.31260       -5.26320        1.21730
O         -0.91420       -3.39570       -0.36800
O         -0.89220        1.24070        0.83650
C         -0.02430        1.82040       -0.04780
O          0.29880        1.34420       -1.12970
C         -3.47700        1.25300        1.70050
C         -3.35000       -2.08230       -1.11950
C         -3.64760       -3.81950        0.52370
O         -4.90130       -3.77520        3.25210
O         -4.91070       -0.52060        3.16750
C         -6.18760       -0.48600        3.63690
O         -7.08450       -1.25510        3.32380
C          1.32570        1.23520        3.69860
C          2.43130       -4.24280        1.67950
C          3.14930       -5.42080        1.43210
C          4.54480       -5.41560        1.47930
C          5.22820       -4.23510        1.76970
C          4.52040       -3.05750        2.01050
C          3.12420       -3.05800        1.96480
C          0.52870        3.14000        0.50590
O          0.03170        3.48790        1.80520
C         -6.35790        0.67630        4.56780
C          0.29500        4.29190       -0.51450
N         -0.95230        5.02820       -0.28060
C         -2.18360        4.50040       -0.58520
O         -2.31970        3.36760       -1.03260
C          1.44670        5.29320       -0.51800
C          1.90580        5.89590        0.66570
C          2.94800        6.82460        0.63460
C          3.53970        7.16990       -0.57850
C          3.08850        6.59000       -1.76220
C          2.04670        5.66050       -1.73400
C         -3.37080        5.36640       -0.34620
C         -3.37180        6.38880        0.61240
C         -4.51950        7.16250        0.80650
C         -5.66730        6.91560        0.05300
C         -5.67600        5.89080       -0.89240
C         -4.53250        5.11410       -1.08880
H         -1.77380       -1.23520        3.00340
H          0.15160       -4.20110        4.51550
H          1.52490       -3.12680        4.83770
H         -0.17860       -0.96140        6.37090
H         -2.32000       -1.03400        7.10090
H         -2.31320       -2.76270        6.99670
H         -3.13600       -0.73700        4.88690
H         -1.44190       -4.07020        2.18130
H         -0.24240       -1.18410       -0.62930
H          0.06180       -0.97130        1.05420
H         -1.94250        0.38880       -0.70840
H         -5.48130       -1.90890        1.72630
H         -4.48080       -2.84960        6.23750
H         -1.88110       -4.33940        5.30070
H         -3.60000       -4.52470        5.15180
H         -2.56760       -4.91410        3.78880
H         -0.89780       -4.30670       -0.00870
H         -3.21210        2.10760        1.07180
H         -4.56990        1.26610        1.72560
H         -3.07510        1.43050        2.70200
H         -2.88210       -1.18290       -1.51480
H         -3.04440       -2.89140       -1.79420
H         -4.43360       -1.95440       -1.23720
H         -4.74090       -3.76550        0.47230
H         -3.33190       -4.49280       -0.28370
H         -3.37080       -4.33890        1.43890
H          1.56250        1.15600        2.63570
H          1.05520        2.26720        3.93510
H          2.19600        0.96510        4.30260
H          2.62730       -6.34770        1.20240
H          5.09920       -6.33160        1.28800
H          6.31550       -4.23210        1.80460
H          5.05810       -2.13800        2.23070
H          2.59440       -2.12670        2.14630
H          1.60230        2.95130        0.63290
H         -0.93710        3.54810        1.70390
H         -7.31730        0.58750        5.08530
H         -5.56500        0.67490        5.32000
H         -6.34210        1.60870        3.99850
H          0.22360        3.86590       -1.52370
H         -0.86860        6.00070       -0.01290
H          1.45630        5.64810        1.62580
H          3.29750        7.28030        1.55800
H          4.35070        7.89360       -0.60190
H          3.54680        6.86380       -2.70960
H          1.70630        5.22640       -2.67260
H         -2.50490        6.58630        1.23570
H         -4.52200        7.95530        1.55150
H         -6.55890        7.51920        0.20740
H         -6.57320        5.69490       -1.47480
H         -4.54930        4.31380       -1.82630
