# Supplementary material for: Reference-free NOE NMR analysis
Source: Chem Sci. 2020 Aug 31;11(36):9930–6. doi: 10.1039/d0sc02970j (PMC8162118; doi:10.1039/d0sc02970j)
Supplement: SC-011-D0SC02970J-s006 [file SC-011-D0SC02970J-s006.piz › taxol_structures/10epi_structures/10epi_conformation_7]

113
Taxol
O          0.67220       -2.17360        5.81790
C          0.68610       -2.59730        4.43790
C         -0.13980       -1.36240        3.98240
C          0.03870       -0.91880        5.45920
C         -1.22820       -0.67540        6.24340
C         -2.14220       -1.88150        6.12230
C         -2.56800       -2.25440        4.63290
C         -1.60150       -1.65450        3.46430
C         -1.55100       -2.46480        2.07180
C         -2.48640       -2.03670        0.82180
C         -2.28490       -0.52660        0.46680
C         -3.48730        0.40170        0.76090
C         -4.34020       -0.11390        1.91200
C         -4.50070       -1.45890        2.08700
C         -3.99890       -2.39710        0.97750
C         -3.98780       -1.59630        4.49350
C         -4.97020       -2.08210        3.39020
O          0.61780       -0.53600        3.04450
C          0.44250        0.80910        3.10400
O         -0.47350        1.37430        3.68280
O         -1.57080       -2.99430        6.83320
C         -2.71600       -3.78800        4.62990
O         -0.20440       -2.34920        1.51010
C          0.49060       -3.48200        1.25230
O          0.20200       -4.60260        1.64030
O         -1.99400       -2.80930       -0.30690
O         -2.99100        1.72220        1.05570
C         -2.84160        2.53430       -0.02910
O         -3.02250        2.20070       -1.19710
C         -4.92010        0.96560        2.79600
C         -4.82480       -2.14810       -0.33510
C         -4.22040       -3.92370        1.16040
O         -4.30670       -0.63450        5.20760
O         -6.33090       -1.70450        3.59360
C         -6.91590       -2.31300        4.65970
O         -6.39030       -3.17540        5.35030
C          1.60640        1.49540        2.45630
C          1.71720       -3.15850        0.47520
C          1.92950       -1.89650       -0.09960
C          3.10070       -1.64000       -0.81620
C          4.06050       -2.64050       -0.96690
C          3.85250       -3.90030       -0.40510
C          2.68340       -4.16080        0.31330
C         -2.49190        3.96270        0.38250
O         -2.60590        4.84040       -0.75610
C         -8.30660       -1.79330        4.85460
C         -1.07900        4.03430        1.00710
N         -0.01640        4.05080       -0.00110
C          0.46350        2.90040       -0.57990
O          0.02730        1.78740       -0.30610
C         -0.91950        5.24390        1.92170
C         -0.57400        5.05860        3.27070
C         -0.41360        6.15230        4.12420
C         -0.59490        7.44650        3.64250
C         -0.93790        7.64880        2.30770
C         -1.09870        6.55640        1.45250
C          1.54430        3.05630       -1.58840
C          2.46970        4.10640       -1.53000
C          3.47620        4.20160       -2.49430
C          3.56540        3.24960       -3.51060
C          2.65420        2.19510       -3.56430
C          1.64770        2.09480       -2.60250
H         -2.01060       -0.66630        3.23250
H          0.22840       -3.57890        4.31100
H          1.71170       -2.63980        4.05550
H          0.75650       -0.10270        5.61020
H         -1.73260        0.22610        5.87960
H         -0.97310       -0.50520        7.29620
H         -3.03080       -1.66990        6.72680
H         -1.71940       -3.52030        2.27820
H         -2.03100       -0.41360       -0.59580
H         -1.40010       -0.13880        0.98440
H         -4.15650        0.48820       -0.09970
H         -4.94450       -3.16900        3.36120
H         -0.59520       -2.94240        6.75850
H         -1.75760       -4.29770        4.75690
H         -3.38220       -4.11610        5.43840
H         -3.15640       -4.18720        3.73080
H         -2.35500       -2.43730       -1.13060
H         -5.38880        1.74000        2.17790
H         -5.70330        0.61090        3.46680
H         -4.13460        1.43270        3.39870
H         -4.55720       -1.24740       -0.88350
H         -4.68330       -2.95590       -1.06440
H         -5.89840       -2.10170       -0.11450
H         -5.27380       -4.15110        1.36400
H         -3.94620       -4.48050        0.25510
H         -3.62330       -4.37260        1.94160
H          2.48020        1.41790        3.10820
H          1.82370        1.04080        1.48740
H          1.37300        2.55070        2.30270
H          1.18980       -1.10430       -0.00420
H          3.26220       -0.65970       -1.25920
H          4.97110       -2.43950       -1.52680
H          4.60010       -4.68050       -0.52800
H          2.53000       -5.14790        0.74500
H         -3.25910        4.28110        1.09850
H         -2.27860        4.32280       -1.51900
H         -8.92290       -2.05160        3.99010
H         -8.74240       -2.25110        5.74720
H         -8.28050       -0.71020        4.99940
H         -0.92740        3.13630        1.61610
H          0.30250        4.95610       -0.32100
H         -0.43100        4.05750        3.67390
H         -0.14880        5.99280        5.16670
H         -0.47140        8.29730        4.30780
H         -1.08350        8.65870        1.93170
H         -1.37260        6.74310        0.41570
H          2.44240        4.84180       -0.73100
H          4.19760        5.01460       -2.44970
H          4.35090        3.32680       -4.25920
H          2.72850        1.45140       -4.35420
H          0.94110        1.26840       -2.64940
