# Supplementary material for: Reference-free NOE NMR analysis
Source: Chem Sci. 2020 Aug 31;11(36):9930–6. doi: 10.1039/d0sc02970j (PMC8162118; doi:10.1039/d0sc02970j)
Supplement: SC-011-D0SC02970J-s006 [file SC-011-D0SC02970J-s006.piz › taxol_structures/10epi_structures/10-EpiTaxol_confelin_3kcal.xyz]

113
Taxol
O          0.69530       -2.01090        5.81050
C          0.65870       -2.57180        4.48160
C         -0.16840       -1.37930        3.92370
C         -0.03850       -0.83910        5.37710
C         -1.32310       -0.66410        6.15360
C         -2.17070       -1.92100        6.03440
C         -2.60060       -2.28850        4.54750
C         -1.62020       -1.68720        3.39250
C         -1.57620       -2.48930        1.99980
C         -2.47060       -1.99750        0.75080
C         -2.25280       -0.48400        0.42790
C         -3.44350        0.45360        0.74230
C         -4.32310       -0.08400        1.86250
C         -4.50130       -1.43070        1.99550
C         -3.98970       -2.34260        0.86710
C         -4.02370       -1.63130        4.40970
C         -4.99120       -2.08300        3.27670
O          0.60820       -0.61520        2.94840
C          0.45430        0.73500        2.93760
O         -0.45050        1.34260        3.49020
O         -1.53230       -3.01920        6.70740
C         -2.75580       -3.82290        4.53590
O         -0.21700       -2.49360        1.44960
C          0.47970       -3.65860        1.48460
O          0.10810       -4.69070        2.01810
O         -1.98450       -2.72790       -0.40540
O         -2.92570        1.75110        1.09880
C         -2.86050        2.64920        0.07640
O         -3.11430        2.41070       -1.10150
C         -4.90760        0.97540        2.76750
C         -4.77390       -2.05110       -0.46140
C         -4.24320       -3.86920        1.01120
O         -4.35950       -0.70000        5.15580
O         -6.35340       -1.70430        3.47100
C         -6.95830       -2.34200        4.50860
O         -6.44670       -3.22530        5.18330
C          1.61300        1.36440        2.22620
C          1.79710       -3.50290        0.81220
C          2.67520       -4.59580        0.82190
C          3.92680       -4.49860        0.21070
C          4.30710       -3.31130       -0.41340
C          3.43850       -2.22040       -0.42950
C          2.18500       -2.31290        0.18040
C         -2.50420        4.04760        0.57490
O         -2.74600        5.00720       -0.47570
C         -8.35060       -1.82360        4.69520
C         -1.03850        4.10860        1.06230
N         -0.08320        4.19390       -0.04420
C          0.35670        3.08210       -0.72250
O         -0.00720        1.94410       -0.44530
C         -0.79950        5.27000        2.02130
C         -0.32690        5.01760        3.32000
C         -0.08990        6.06630        4.21150
C         -0.32040        7.38250        3.81850
C         -0.78970        7.65150        2.53500
C         -1.02740        6.60390        1.64220
C          1.29060        3.32080       -1.85400
C          2.20240        4.38440       -1.85040
C          3.06300        4.56670       -2.93570
C          3.01960        3.68840       -4.01930
C          2.12190        2.62090       -4.02020
C          1.26110        2.43340       -2.93750
H         -2.03250       -0.70010        3.16350
H          0.18980       -3.55540        4.47530
H          1.67160       -2.66670        4.07600
H          0.60720        0.04010        5.49050
H         -1.87250        0.20700        5.78030
H         -1.08470       -0.47310        7.20680
H         -3.06110       -1.76700        6.65410
H         -1.83460       -3.52800        2.18870
H         -2.01400       -0.35890       -0.63760
H         -1.35370       -0.12180        0.93760
H         -4.09830        0.57860       -0.12430
H         -4.97150       -3.16860        3.22170
H         -0.57390       -2.83120        6.78080
H         -1.79670       -4.33830        4.62790
H         -3.39680       -4.15420        5.36320
H         -3.22910       -4.21430        3.64790
H         -1.03840       -2.50950       -0.49660
H         -5.35480        1.77400        2.16440
H         -5.70810        0.60990        3.41160
H         -4.12900        1.41410        3.39980
H         -4.49270       -1.13270       -0.97240
H         -4.60600       -2.83600       -1.20990
H         -5.85380       -2.01210       -0.27280
H         -5.31100       -4.08020        1.14820
H         -3.92340       -4.41510        0.11460
H         -3.70920       -4.34040        1.82540
H          2.52060        1.22870        2.81990
H          1.73890        0.91390        1.23950
H          1.43380        2.43450        2.10380
H          2.39020       -5.52870        1.30520
H          4.60480       -5.34900        0.22100
H          5.28230       -3.23650       -0.88970
H          3.73820       -1.29610       -0.91900
H          1.52860       -1.44680        0.15350
H         -3.20410        4.28800        1.38410
H         -2.51840        4.54610       -1.30840
H         -8.94850       -2.03970        3.80640
H         -8.80910       -2.31890        5.55580
H         -8.32260       -0.74830        4.88880
H         -0.82130        3.18130        1.60190
H          0.17130        5.11970       -0.36310
H         -0.14290        3.99830        3.65410
H          0.27330        5.85480        5.21430
H         -0.13700        8.19830        4.51320
H         -0.97380        8.67830        2.22840
H         -1.39900        6.84300        0.64760
H          2.27580        5.06310       -1.00520
H          3.77390        5.39000       -2.93450
H          3.69160        3.83290       -4.86240
H          2.09330        1.93470       -4.86340
H          0.56300        1.59870       -2.94420
113
Taxol
O          0.00880       -2.15310        6.26980
C          0.24630       -2.89100        5.05180
C         -0.14310       -1.67880        4.16170
C         -0.33430       -0.95870        5.52340
C         -1.73260       -0.48100        5.84420
C         -2.73410       -1.59730        5.58490
C         -2.78510       -2.10000        4.07900
C         -1.41240       -1.84830        3.24260
C         -1.12170       -2.86690        2.03930
C         -1.45880       -2.45690        0.51500
C         -0.80140       -1.10460        0.11780
C         -1.72400        0.14210        0.13870
C         -3.05520       -0.07770        0.85320
C         -3.57960       -1.32780        0.99880
C         -2.98010       -2.46260        0.16460
C         -3.94870       -1.24940        3.44090
C         -4.58170       -1.68330        2.08370
O          1.00680       -1.19860        3.39590
C          1.11580        0.13110        3.15840
O          0.26060        0.97150        3.39900
O         -2.53250       -2.67650        6.51240
C         -3.24080       -3.57320        4.14880
O          0.30520       -3.18310        2.00310
C          0.67890       -4.46890        2.21520
O         -0.04070       -5.36560        2.62440
O         -0.82560       -3.48380       -0.29610
O         -1.03730        1.21060        0.81980
C         -0.09780        1.88040        0.09700
O          0.37370        1.48950       -0.96410
C         -3.67000        1.18860        1.41070
C         -3.25790       -2.16590       -1.34920
C         -3.60600       -3.87570        0.31490
O         -4.32410       -0.19560        3.97430
O         -5.82010       -1.05190        1.76640
C         -6.84750       -1.41780        2.57850
O         -6.78260       -2.27390        3.45030
C          2.43540        0.42540        2.51160
C          2.13520       -4.62460        1.96280
C          2.87770       -3.66600        1.25870
C          4.24640       -3.85290        1.05280
C          4.87680       -4.99590        1.54470
C          4.14210       -5.95740        2.23860
C          2.77330       -5.77490        2.44580
C          0.35030        3.14960        0.83410
O         -0.27750        3.36580        2.10680
C         -8.08040       -0.63990        2.23670
C          0.15230        4.37870       -0.09900
N         -1.17680        4.97380        0.02740
C         -2.28680        4.42150       -0.56260
O         -2.23690        3.45330       -1.31330
C          1.20150        5.45980        0.14570
C          1.94830        5.96280       -0.93270
C          2.90750        6.95820       -0.73330
C          3.12850        7.46930        0.54380
C          2.38840        6.98970        1.62220
C          1.42880        5.99450        1.42520
C         -3.59050        5.06850       -0.25740
C         -3.84400        5.67420        0.98050
C         -5.08790        6.26020        1.22780
C         -6.08060        6.23560        0.24740
C         -5.83800        5.61810       -0.97960
C         -4.59690        5.03000       -1.23100
H         -1.53330       -0.86010        2.79490
H         -0.38240       -3.77990        4.98950
H          1.29470       -3.20080        4.98540
H          0.40610       -0.18020        5.74320
H         -1.97610        0.40030        5.24080
H         -1.77670       -0.17830        6.89720
H         -3.71800       -1.22150        5.88700
H         -1.64250       -3.79960        2.23930
H         -0.40010       -1.18270       -0.90260
H          0.09260       -0.93560        0.72760
H         -1.94600        0.48260       -0.88050
H         -4.77390       -2.75260        2.13040
H         -1.62250       -2.62070        6.87030
H         -2.47100       -4.22390        4.57200
H         -4.14250       -3.67130        4.76700
H         -3.51340       -3.99830        3.19180
H         -0.85480       -3.21960       -1.23210
H         -3.67270        1.96560        0.63980
H         -4.71110        1.07260        1.71470
H         -3.10030        1.55520        2.27050
H         -2.79570       -1.25480       -1.72890
H         -2.89620       -2.97710       -1.99220
H         -4.33660       -2.07040       -1.52870
H         -4.69000       -3.84970        0.15000
H         -3.19250       -4.57460       -0.42300
H         -3.42930       -4.34030        1.27890
H          3.23270       -0.12510        3.01870
H          2.39760        0.15200        1.45480
H          2.65450        1.49230        2.60680
H          2.40100       -2.77590        0.85690
H          4.82140       -3.11020        0.50450
H          5.94270       -5.14080        1.38210
H          4.63510       -6.85020        2.61620
H          2.20860       -6.53250        2.98570
H          1.41670        2.99440        1.03870
H         -0.26740        2.50420        2.57900
H         -8.40290       -0.88450        1.22170
H         -8.88040       -0.90460        2.93390
H         -7.88090        0.43070        2.33010
H          0.25680        4.05100       -1.14160
H         -1.26180        5.79430        0.61100
H          1.78710        5.58450       -1.94070
H          3.48020        7.33720       -1.57630
H          3.87440        8.24510        0.69770
H          2.55630        7.39240        2.61810
H          0.85830        5.64140        2.28260
H         -3.09890        5.67320        1.77140
H         -5.28690        6.72870        2.18900
H         -7.04840        6.69170        0.44340
H         -6.61550        5.59250       -1.73930
H         -4.41440        4.54540       -2.18790
113
Taxol
O         -0.09520       -2.28610        6.48440
C          0.25930       -2.67170        5.13960
C         -0.51350       -1.47560        4.52030
C         -0.74880       -1.08390        6.00420
C         -2.18720       -1.00310        6.45860
C         -2.93220       -2.25750        6.03280
C         -2.97740       -2.50880        4.46570
C         -1.75560       -1.84340        3.63110
C         -1.29790       -2.60940        2.29330
C         -1.80450       -2.09230        0.84300
C         -1.45860       -0.59260        0.61550
C         -2.62890        0.41520        0.74350
C         -3.80440       -0.13840        1.55380
C         -4.07140       -1.47900        1.55390
C         -3.31680       -2.36820        0.55260
C         -4.32250       -1.82970        4.00780
C         -4.92850       -2.16230        2.60900
O          0.37330       -0.55370        3.81130
C          0.04660        0.76610        3.83900
O         -1.00440        1.22560        4.25910
O         -2.42740       -3.39790        6.74950
C         -3.11410       -4.03770        4.31150
O          0.16520       -2.62020        2.23940
C          0.76620       -3.74540        1.77350
O          0.17500       -4.74260        1.38640
O         -1.05220       -2.80060       -0.17390
O         -2.06230        1.60150        1.34680
C         -2.47770        2.79090        0.82630
O         -3.37240        2.94020       -0.00220
C         -4.57410        0.89000        2.35080
C         -3.73850       -1.98840       -0.90810
C         -3.63580       -3.89020        0.54960
O         -4.87310       -0.98070        4.72260
O         -6.27640       -1.73080        2.42550
C         -7.18020       -2.40730        3.18380
O         -6.91940       -3.36640        3.89740
C          1.17120        1.57680        3.27830
C          2.24440       -3.61900        1.81910
C          3.01240       -4.78480        1.69650
C          4.40610       -4.71420        1.73940
C          5.03700       -3.48070        1.89900
C          4.27850       -2.31540        2.01210
C          2.88400       -2.38150        1.97050
C         -1.71080        3.96900        1.41910
O         -2.45300        5.18170        1.17080
C         -8.54810       -1.82620        3.00090
C         -0.29590        4.05150        0.79260
N         -0.34100        4.52210       -0.59130
C         -0.44020        3.65100       -1.65180
O         -0.52770        2.43660       -1.50160
C          0.71240        4.91280        1.54730
C          2.08550        4.66950        1.34660
C          3.05530        5.43430        1.99730
C          2.67020        6.46250        2.85270
C          1.31760        6.72920        3.05110
C          0.34530        5.96440        2.39970
C         -0.47260        4.25310       -3.01200
C          0.15550        5.47160       -3.30320
C          0.09730        5.99460       -4.59780
C         -0.57890        5.30260       -5.60310
C         -1.19280        4.08240       -5.32140
C         -1.13660        3.55540       -4.02970
H         -2.13290       -0.87050        3.31560
H         -0.10510       -3.67270        4.89860
H          1.34520       -2.64960        5.00130
H         -0.17850       -0.21130        6.34630
H         -2.66630       -0.11160        6.04040
H         -2.21480       -0.90590        7.55060
H         -3.95260       -2.17470        6.42400
H         -1.59160       -3.65150        2.39800
H         -1.03740       -0.46060       -0.39200
H         -0.63010       -0.30090        1.27040
H         -2.98410        0.67590       -0.25760
H         -4.92610       -3.24410        2.49860
H         -1.51430       -3.20480        7.04720
H         -2.18600       -4.55810        4.56710
H         -3.91060       -4.42530        4.96010
H         -3.39400       -4.35990        3.31890
H         -0.97920       -3.74240        0.08370
H         -4.89700        1.70690        1.69900
H         -5.49080        0.50710        2.79920
H         -3.95320        1.30070        3.15320
H         -3.52440       -0.96510       -1.20630
H         -3.23050       -2.61990       -1.64750
H         -4.81820       -2.13270       -1.04360
H         -4.71380       -4.07280        0.46530
H         -3.16890       -4.39480       -0.30600
H         -3.27100       -4.42370        1.41860
H          2.10870        1.30440        3.77040
H          1.24470        1.41330        2.20130
H          0.98120        2.63380        3.47820
H          2.53080       -5.75240        1.56900
H          5.00010       -5.62060        1.64610
H          6.12320       -3.42690        1.93010
H          4.77550       -1.35490        2.12780
H          2.31180       -1.46120        2.04560
H         -1.66980        3.83250        2.50550
H         -2.84440        5.07000        0.28030
H         -9.25030       -2.33680        3.66590
H         -8.53740       -0.76440        3.26000
H         -8.87490       -1.96710        1.96780
H          0.11510        3.03350        0.78870
H         -0.35720        5.52380       -0.73480
H          2.40710        3.87810        0.67080
H          4.11050        5.23110        1.83200
H          3.42310        7.06140        3.35910
H          1.01610        7.53920        3.71130
H         -0.69900        6.21640        2.57110
H          0.71630        6.01460       -2.54790
H          0.58690        6.93880       -4.82580
H         -0.62080        5.71150       -6.61020
H         -1.71330        3.54050       -6.10740
H         -1.61660        2.60210       -3.81730
113
Taxol
O          1.14310       -1.96280        5.40560
C          0.89890       -2.61760        4.14300
C          0.07310       -1.41730        3.60490
C          0.49760       -0.75010        4.93980
C         -0.62240       -0.31760        5.85730
C         -1.60290       -1.46300        6.04890
C         -2.28980       -1.98790        4.71500
C         -1.45660       -1.68430        3.35460
C         -1.65840       -2.71960        2.14000
C         -2.66250       -2.35150        0.92530
C         -2.33070       -0.95370        0.31080
C         -3.33720        0.18110        0.61550
C         -4.11690       -0.05390        1.90630
C         -4.42330       -1.32510        2.29790
C         -4.18000       -2.46580        1.29590
C         -3.64950       -1.19610        4.65380
C         -4.80180       -1.68890        3.72560
O          0.69510       -0.81670        2.42640
C          0.56450        0.52560        2.26450
O         -0.15280        1.24840        2.93940
O         -0.97780       -2.52300        6.79390
C         -2.59000       -3.47800        4.97690
O         -0.35510       -2.98580        1.52910
C         -0.10570       -4.25360        1.11150
O         -0.89340       -5.18390        1.19770
O         -2.43470       -3.29300       -0.15260
O         -2.64340        1.44420        0.70290
C         -2.49740        2.10610       -0.48300
O         -2.59740        1.58070       -1.58620
C         -4.44860        1.20250        2.67980
C         -5.11860       -2.29260        0.05100
C         -4.57290       -3.90210        1.74300
O         -3.78860       -0.13790        5.28330
O         -6.07660       -1.11120        4.00390
C         -6.60650       -1.49710        5.19550
O         -6.11490       -2.33090        5.94410
C          1.42010        0.98240        1.12520
C          1.26480       -4.37110        0.55500
C          1.81720       -5.65180        0.41930
C          3.10510       -5.80840       -0.09650
C          3.84210       -4.68920       -0.48360
C          3.29340       -3.41250       -0.36090
C          2.00590       -3.25120        0.15540
C         -2.37560        3.62010       -0.25560
O         -2.32870        4.34910       -1.49160
C         -7.89180       -0.77240        5.45060
C         -1.20190        3.99600        0.69260
N         -0.03220        4.58140        0.03060
C          0.69350        3.91050       -0.92040
O          0.33480        2.82610       -1.36640
C         -1.66980        4.96420        1.77450
C         -1.54810        4.62290        3.12990
C         -1.97080        5.50710        4.12440
C         -2.51630        6.74190        3.77750
C         -2.63930        7.09660        2.43570
C         -2.21770        6.21510        1.43920
C          1.92410        4.57600       -1.42840
C          2.65530        5.48500       -0.65170
C          3.81050        6.07590       -1.17060
C          4.24250        5.75710       -2.45820
C          3.52710        4.84160       -3.22930
C          2.37280        4.24780       -2.71490
H         -1.83460       -0.72030        3.00710
H          0.37000       -3.56370        4.27340
H          1.83930       -2.81180        3.61650
H          1.25390        0.03840        4.84070
H         -1.13320        0.55870        5.44400
H         -0.20040       -0.02270        6.82550
H         -2.36970       -1.11550        6.75040
H         -1.97480       -3.66750        2.56880
H         -2.26190       -1.03950       -0.78290
H         -1.32260       -0.64560        0.60390
H         -4.07950        0.28280       -0.18260
H         -4.90680       -2.76260        3.86070
H         -0.01030       -2.48390        6.64480
H         -1.67830       -4.08200        4.99850
H         -3.10600       -3.60790        5.93720
H         -3.24870       -3.93330        4.25190
H         -2.35910       -4.19320        0.22480
H         -4.87830        1.95220        2.00550
H         -5.19100        1.05220        3.46420
H         -3.54680        1.62330        3.13630
H         -4.88630       -1.44820       -0.59340
H         -5.07310       -3.16680       -0.61070
H         -6.16280       -2.18150        0.36930
H         -5.61450       -3.93980        2.08480
H         -4.48990       -4.61820        0.91560
H         -3.95070       -4.31310        2.52750
H          2.40790        0.51760        1.18870
H          0.94030        0.72220        0.17980
H          1.55880        2.06400        1.19150
H          1.24980       -6.53210        0.71510
H          3.53310       -6.80300       -0.19910
H          4.84440       -4.81300       -0.88800
H          3.86780       -2.54340       -0.67360
H          1.58970       -2.25020        0.22730
H         -3.33700        3.89040        0.20110
H         -1.64200        3.89660       -2.02300
H         -7.71680        0.30640        5.44150
H         -8.62950       -1.04940        4.69360
H         -8.27580       -1.05200        6.43570
H         -0.83350        3.09200        1.18690
H          0.22540        5.52340        0.29410
H         -1.12570        3.66370        3.42530
H         -1.87530        5.23060        5.17170
H         -2.84590        7.42780        4.55400
H         -3.06520        8.05980        2.16530
H         -2.32370        6.50780        0.39510
H          2.36110        5.72840        0.36510
H          4.37940        6.78030       -0.56770
H          5.14280        6.21790       -2.85870
H          3.86890        4.58850       -4.23010
H          1.82330        3.53150       -3.32240
113
Taxol
O         -0.09100       -2.92560        6.38500
C          0.36510       -3.11300        5.03660
C         -0.49920       -1.93490        4.49520
C         -0.84550       -1.74370        6.02070
C         -2.26760       -1.86720        6.53060
C         -3.28070       -1.82800        5.39510
C         -2.95770       -2.80780        4.22500
C         -1.65900       -2.26430        3.48300
C         -1.14860       -3.09480        2.23430
C         -1.58110       -2.60640        0.76060
C         -0.93220       -1.23370        0.41390
C         -1.87150       -0.01130        0.35500
C         -3.14360       -0.18780        1.17990
C         -3.67840       -1.42860        1.37940
C         -3.12410       -2.59450        0.51640
C         -4.26520       -2.90780        3.35930
C         -4.73610       -1.77340        2.42390
O          0.33920       -0.87150        3.93380
C         -0.10280        0.40580        4.11460
O         -1.20120        0.70610        4.55820
O         -4.57030       -2.07220        5.95980
C         -2.74500       -4.25120        4.77310
O          0.31260       -3.11610        2.24260
C          0.92280       -4.24640        1.80100
O          0.33900       -5.25480        1.43270
O         -1.01060       -3.52710       -0.20350
O         -1.13650        1.13930        0.82970
C         -0.32800        1.73690       -0.10000
O         -0.07850        1.27260       -1.20660
C         -3.72780        1.10350        1.70010
C         -3.49960       -2.33310       -0.98170
C         -3.71700       -4.01840        0.72630
O         -4.97840       -3.92150        3.44580
O         -5.06910       -0.67210        3.26860
C         -6.34260       -0.65290        3.74840
O         -7.22580       -1.44720        3.46030
C          0.97480        1.37530        3.74600
C          2.40100       -4.10440        1.84410
C          3.18180       -5.24650        1.61920
C          4.57510       -5.16280        1.65410
C          5.19380       -3.93940        1.90980
C          4.42330       -2.79730        2.12830
C          3.02910       -2.87630        2.09480
C          0.28980        3.03050        0.45470
O         -0.34050        3.53170        1.63830
C         -6.52890        0.52570        4.65530
C          0.38700        4.11940       -0.66000
N         -0.66740        5.14060       -0.64990
C         -2.00590        4.83980       -0.66440
O         -2.42000        3.69100       -0.55720
C          1.73340        4.83710       -0.59670
C          2.12660        5.54030        0.55520
C          3.35460        6.20190        0.59940
C          4.20180        6.17370       -0.50660
C          3.82220        5.48580       -1.65790
C          2.59450        4.82220       -1.70510
C         -2.95420        5.97790       -0.80590
C         -2.64210        7.27000       -0.36220
C         -3.57090        8.30310       -0.51420
C         -4.81150        8.04950       -1.10000
C         -5.13240        6.76200       -1.52910
C         -4.20820        5.72630       -1.37870
H         -1.94460       -1.28540        3.10550
H          0.13400       -4.11580        4.66950
H          1.44800       -2.96270        4.96920
H         -0.35750       -0.87260        6.47780
H         -2.48620       -1.04840        7.22870
H         -2.39930       -2.77570        7.13240
H         -3.31320       -0.80480        5.00650
H         -1.47450       -4.12740        2.36790
H         -0.42960       -1.30340       -0.56120
H         -0.11110       -1.01800        1.10850
H         -2.18470        0.20440       -0.67260
H         -5.62070       -2.11500        1.87170
H         -4.57630       -2.95000        6.38340
H         -1.89780       -4.34980        5.44710
H         -3.61440       -4.59680        5.34540
H         -2.60310       -4.97540        3.96480
H         -0.93700       -4.41820        0.19630
H         -3.52260        1.92740        1.01000
H         -4.81850        1.06980        1.76220
H         -3.30380        1.35870        2.67540
H         -3.07240       -1.43010       -1.41310
H         -3.16570       -3.15300       -1.62950
H         -4.58840       -2.25420       -1.09440
H         -4.81200       -4.00780        0.68570
H         -3.38400       -4.70770       -0.06040
H         -3.41000       -4.49370        1.65580
H          1.27910        1.21460        2.70990
H          0.59810        2.39500        3.85500
H          1.82820        1.24730        4.41680
H          2.71050       -6.20640        1.41660
H          5.17820       -6.05110        1.48040
H          6.27950       -3.87530        1.93540
H          4.91070       -1.84440        2.32200
H          2.44980       -1.97180        2.25950
H          1.29780        2.72110        0.75960
H         -1.28550        3.62200        1.40160
H         -5.73370        0.55270        5.40470
H         -6.53010        1.44620        4.06670
H         -7.48510        0.43230        5.17770
H          0.31310        3.64360       -1.64550
H         -0.37250        6.09110       -0.83330
H          1.47580        5.57480        1.42800
H          3.65030        6.74010        1.49670
H          5.15830        6.68950       -0.47210
H          4.48340        5.46720       -2.52110
H          2.31770        4.29430       -2.61600
H         -1.69740        7.48940        0.12660
H         -3.33080        9.30600       -0.16810
H         -5.53270        8.85560       -1.21530
H         -6.10250        6.56420       -1.97900
H         -4.46730        4.72400       -1.71410
113
Taxol
O         -0.01510       -3.02400        6.24920
C          0.43510       -3.21820        4.89950
C         -0.36060       -1.98690        4.37290
C         -0.70690       -1.80000        5.89810
C         -2.13670       -1.85870        6.39950
C         -3.14420       -1.76630        5.26130
C         -2.85600       -2.74080        4.07860
C         -1.53250       -2.23610        3.35320
C         -1.06000       -3.05310        2.08260
C         -1.45880       -2.49170        0.62600
C         -0.75600       -1.13080        0.34100
C         -1.65110        0.12660        0.31470
C         -2.93660       -0.03350        1.12400
C         -3.51720       -1.26050        1.27270
C         -2.99860       -2.41270        0.37060
C         -4.16040       -2.77920        3.20180
C         -4.59410       -1.60610        2.29680
O          0.54160       -0.96640        3.83250
C          0.18060        0.33230        4.03390
O         -0.90610        0.69550        4.45880
O         -4.44400       -1.97040        5.81830
C         -2.70550       -4.19960        4.60640
O          0.39750       -3.15350        2.09680
C          0.94790       -4.30100        1.62200
O          0.31260       -5.26320        1.21730
O         -0.91420       -3.39570       -0.36800
O         -0.89220        1.24070        0.83650
C         -0.02430        1.82040       -0.04780
O          0.29880        1.34420       -1.12970
C         -3.47700        1.25300        1.70050
C         -3.35000       -2.08230       -1.11950
C         -3.64760       -3.81950        0.52370
O         -4.90130       -3.77520        3.25210
O         -4.91070       -0.52060        3.16750
C         -6.18760       -0.48600        3.63690
O         -7.08450       -1.25510        3.32380
C          1.32570        1.23520        3.69860
C          2.43130       -4.24280        1.67950
C          3.14930       -5.42080        1.43210
C          4.54480       -5.41560        1.47930
C          5.22820       -4.23510        1.76970
C          4.52040       -3.05750        2.01050
C          3.12420       -3.05800        1.96480
C          0.52870        3.14000        0.50590
O          0.03170        3.48790        1.80520
C         -6.35790        0.67630        4.56780
C          0.29500        4.29190       -0.51450
N         -0.95230        5.02820       -0.28060
C         -2.18360        4.50040       -0.58520
O         -2.31970        3.36760       -1.03260
C          1.44670        5.29320       -0.51800
C          1.90580        5.89590        0.66570
C          2.94800        6.82460        0.63460
C          3.53970        7.16990       -0.57850
C          3.08850        6.59000       -1.76220
C          2.04670        5.66050       -1.73400
C         -3.37080        5.36640       -0.34620
C         -3.37180        6.38880        0.61240
C         -4.51950        7.16250        0.80650
C         -5.66730        6.91560        0.05300
C         -5.67600        5.89080       -0.89240
C         -4.53250        5.11410       -1.08880
H         -1.77380       -1.23520        3.00340
H          0.15160       -4.20110        4.51550
H          1.52490       -3.12680        4.83770
H         -0.17860       -0.96140        6.37090
H         -2.32000       -1.03400        7.10090
H         -2.31320       -2.76270        6.99670
H         -3.13600       -0.73700        4.88690
H         -1.44190       -4.07020        2.18130
H         -0.24240       -1.18410       -0.62930
H          0.06180       -0.97130        1.05420
H         -1.94250        0.38880       -0.70840
H         -5.48130       -1.90890        1.72630
H         -4.48080       -2.84960        6.23750
H         -1.88110       -4.33940        5.30070
H         -3.60000       -4.52470        5.15180
H         -2.56760       -4.91410        3.78880
H         -0.89780       -4.30670       -0.00870
H         -3.21210        2.10760        1.07180
H         -4.56990        1.26610        1.72560
H         -3.07510        1.43050        2.70200
H         -2.88210       -1.18290       -1.51480
H         -3.04440       -2.89140       -1.79420
H         -4.43360       -1.95440       -1.23720
H         -4.74090       -3.76550        0.47230
H         -3.33190       -4.49280       -0.28370
H         -3.37080       -4.33890        1.43890
H          1.56250        1.15600        2.63570
H          1.05520        2.26720        3.93510
H          2.19600        0.96510        4.30260
H          2.62730       -6.34770        1.20240
H          5.09920       -6.33160        1.28800
H          6.31550       -4.23210        1.80460
H          5.05810       -2.13800        2.23070
H          2.59440       -2.12670        2.14630
H          1.60230        2.95130        0.63290
H         -0.93710        3.54810        1.70390
H         -7.31730        0.58750        5.08530
H         -5.56500        0.67490        5.32000
H         -6.34210        1.60870        3.99850
H          0.22360        3.86590       -1.52370
H         -0.86860        6.00070       -0.01290
H          1.45630        5.64810        1.62580
H          3.29750        7.28030        1.55800
H          4.35070        7.89360       -0.60190
H          3.54680        6.86380       -2.70960
H          1.70630        5.22640       -2.67260
H         -2.50490        6.58630        1.23570
H         -4.52200        7.95530        1.55150
H         -6.55890        7.51920        0.20740
H         -6.57320        5.69490       -1.47480
H         -4.54930        4.31380       -1.82630
113
Taxol
O          0.67220       -2.17360        5.81790
C          0.68610       -2.59730        4.43790
C         -0.13980       -1.36240        3.98240
C          0.03870       -0.91880        5.45920
C         -1.22820       -0.67540        6.24340
C         -2.14220       -1.88150        6.12230
C         -2.56800       -2.25440        4.63290
C         -1.60150       -1.65450        3.46430
C         -1.55100       -2.46480        2.07180
C         -2.48640       -2.03670        0.82180
C         -2.28490       -0.52660        0.46680
C         -3.48730        0.40170        0.76090
C         -4.34020       -0.11390        1.91200
C         -4.50070       -1.45890        2.08700
C         -3.99890       -2.39710        0.97750
C         -3.98780       -1.59630        4.49350
C         -4.97020       -2.08210        3.39020
O          0.61780       -0.53600        3.04450
C          0.44250        0.80910        3.10400
O         -0.47350        1.37430        3.68280
O         -1.57080       -2.99430        6.83320
C         -2.71600       -3.78800        4.62990
O         -0.20440       -2.34920        1.51010
C          0.49060       -3.48200        1.25230
O          0.20200       -4.60260        1.64030
O         -1.99400       -2.80930       -0.30690
O         -2.99100        1.72220        1.05570
C         -2.84160        2.53430       -0.02910
O         -3.02250        2.20070       -1.19710
C         -4.92010        0.96560        2.79600
C         -4.82480       -2.14810       -0.33510
C         -4.22040       -3.92370        1.16040
O         -4.30670       -0.63450        5.20760
O         -6.33090       -1.70450        3.59360
C         -6.91590       -2.31300        4.65970
O         -6.39030       -3.17540        5.35030
C          1.60640        1.49540        2.45630
C          1.71720       -3.15850        0.47520
C          1.92950       -1.89650       -0.09960
C          3.10070       -1.64000       -0.81620
C          4.06050       -2.64050       -0.96690
C          3.85250       -3.90030       -0.40510
C          2.68340       -4.16080        0.31330
C         -2.49190        3.96270        0.38250
O         -2.60590        4.84040       -0.75610
C         -8.30660       -1.79330        4.85460
C         -1.07900        4.03430        1.00710
N         -0.01640        4.05080       -0.00110
C          0.46350        2.90040       -0.57990
O          0.02730        1.78740       -0.30610
C         -0.91950        5.24390        1.92170
C         -0.57400        5.05860        3.27070
C         -0.41360        6.15230        4.12420
C         -0.59490        7.44650        3.64250
C         -0.93790        7.64880        2.30770
C         -1.09870        6.55640        1.45250
C          1.54430        3.05630       -1.58840
C          2.46970        4.10640       -1.53000
C          3.47620        4.20160       -2.49430
C          3.56540        3.24960       -3.51060
C          2.65420        2.19510       -3.56430
C          1.64770        2.09480       -2.60250
H         -2.01060       -0.66630        3.23250
H          0.22840       -3.57890        4.31100
H          1.71170       -2.63980        4.05550
H          0.75650       -0.10270        5.61020
H         -1.73260        0.22610        5.87960
H         -0.97310       -0.50520        7.29620
H         -3.03080       -1.66990        6.72680
H         -1.71940       -3.52030        2.27820
H         -2.03100       -0.41360       -0.59580
H         -1.40010       -0.13880        0.98440
H         -4.15650        0.48820       -0.09970
H         -4.94450       -3.16900        3.36120
H         -0.59520       -2.94240        6.75850
H         -1.75760       -4.29770        4.75690
H         -3.38220       -4.11610        5.43840
H         -3.15640       -4.18720        3.73080
H         -2.35500       -2.43730       -1.13060
H         -5.38880        1.74000        2.17790
H         -5.70330        0.61090        3.46680
H         -4.13460        1.43270        3.39870
H         -4.55720       -1.24740       -0.88350
H         -4.68330       -2.95590       -1.06440
H         -5.89840       -2.10170       -0.11450
H         -5.27380       -4.15110        1.36400
H         -3.94620       -4.48050        0.25510
H         -3.62330       -4.37260        1.94160
H          2.48020        1.41790        3.10820
H          1.82370        1.04080        1.48740
H          1.37300        2.55070        2.30270
H          1.18980       -1.10430       -0.00420
H          3.26220       -0.65970       -1.25920
H          4.97110       -2.43950       -1.52680
H          4.60010       -4.68050       -0.52800
H          2.53000       -5.14790        0.74500
H         -3.25910        4.28110        1.09850
H         -2.27860        4.32280       -1.51900
H         -8.92290       -2.05160        3.99010
H         -8.74240       -2.25110        5.74720
H         -8.28050       -0.71020        4.99940
H         -0.92740        3.13630        1.61610
H          0.30250        4.95610       -0.32100
H         -0.43100        4.05750        3.67390
H         -0.14880        5.99280        5.16670
H         -0.47140        8.29730        4.30780
H         -1.08350        8.65870        1.93170
H         -1.37260        6.74310        0.41570
H          2.44240        4.84180       -0.73100
H          4.19760        5.01460       -2.44970
H          4.35090        3.32680       -4.25920
H          2.72850        1.45140       -4.35420
H          0.94110        1.26840       -2.64940
113
Taxol
O          0.84500       -2.75900        5.52230
C          0.84730       -2.63780        4.09120
C         -0.31760       -1.60210        4.09700
C         -0.16160       -1.72700        5.65980
C         -1.29520       -2.22840        6.52940
C         -2.61890       -2.21270        5.78090
C         -2.56520       -2.91790        4.38830
C         -1.68060       -2.01520        3.41720
C         -1.46390       -2.53480        1.93150
C         -2.44600       -1.97920        0.78130
C         -2.19660       -0.45270        0.54900
C         -3.38220        0.48400        0.84230
C         -4.22010       -0.02080        2.01210
C         -4.40250       -1.36460        2.18390
C         -3.95760       -2.30190        1.02180
C         -4.06090       -3.15000        3.97450
C         -4.96550       -2.02100        3.44040
O          0.12070       -0.30950        3.56700
C         -0.45420        0.79520        4.11450
O         -1.42660        0.78280        4.85570
O         -3.60460       -2.78360        6.64310
C         -1.97240       -4.35230        4.53240
O         -0.11250       -2.17960        1.50380
C          0.52680       -3.03220        0.66430
O          0.07760       -4.10190        0.28130
O         -2.08990       -2.60710       -0.47500
O         -2.86980        1.81020        1.10980
C         -2.72540        2.58690       -0.00340
O         -2.87930        2.20760       -1.16190
C         -4.81920        1.06370        2.87340
C         -4.84800       -2.01950       -0.23940
C         -4.16890       -3.83560        1.18320
O         -4.56410       -4.27720        4.11740
O         -5.12040       -1.10150        4.52270
C         -6.14630       -1.35910        5.37990
O         -6.97550       -2.24810        5.25350
C          0.32660        2.01900        3.76080
C          1.86450       -2.50430        0.29790
C          2.79180       -3.38620       -0.27290
C          4.06250       -2.93160       -0.63130
C          4.40840       -1.59600       -0.42720
C          3.48600       -0.71170        0.13190
C          2.21470       -1.16190        0.49400
C         -2.43110        4.04470        0.34230
O         -2.68660        4.85930       -0.82240
C         -6.14670       -0.35460        6.49220
C         -0.97590        4.22380        0.82910
N         -0.02010        4.08170       -0.26840
C          0.56740        2.87600       -0.57250
O          0.31730        1.84580        0.04460
C         -0.67360        5.53280        1.55410
C          0.48100        5.60440        2.35790
C          0.81730        6.77720        3.03690
C          0.00990        7.90420        2.91800
C         -1.12730        7.85950        2.11530
C         -1.46440        6.68560        1.43460
C          1.51520        2.86280       -1.71850
C          2.26540        3.99090       -2.07680
C          3.14490        3.92780       -3.16080
C          3.28310        2.74170       -3.88240
C          2.54980        1.61220       -3.51940
C          1.66970        1.67030       -2.43730
H         -2.22640       -1.07600        3.33490
H          0.66300       -3.59890        3.60530
H          1.80890       -2.25180        3.73550
H          0.30630       -0.84850        6.12430
H         -1.38530       -1.60070        7.42570
H         -1.08740       -3.23160        6.92340
H         -2.91660       -1.16870        5.64140
H         -1.50970       -3.62520        1.94460
H         -1.86890       -0.27460       -0.48420
H         -1.34820       -0.11300        1.15540
H         -4.06260        0.56840       -0.00840
H         -5.93310       -2.45420        3.15600
H         -3.38080       -3.71600        6.81840
H         -0.93930       -4.37300        4.86990
H         -2.53030       -4.94860        5.26450
H         -2.01560       -4.90690        3.59030
H         -1.67520       -3.47740       -0.30280
H         -5.05820        1.94890        2.27310
H         -5.77570        0.76740        3.31070
H         -4.12310        1.36050        3.66320
H         -4.59790       -1.11110       -0.78300
H         -4.75460       -2.81340       -0.99130
H         -5.90780       -1.96640        0.03840
H         -5.20340       -4.06910        1.45970
H         -3.96640       -4.36880        0.24530
H         -3.50260       -4.30390        1.90270
H          0.66920        1.96280        2.72560
H         -0.31670        2.89610        3.86590
H          1.18390        2.11140        4.43150
H          2.53080       -4.42940       -0.43990
H          4.78170       -3.61800       -1.07230
H          5.39660       -1.24110       -0.71130
H          3.75190        0.33310        0.27610
H          1.50540       -0.44980        0.91050
H         -3.15360        4.35080        1.10750
H         -2.42790        4.30940       -1.59040
H         -6.43870        0.62420        6.10440
H         -6.86290       -0.66410        7.25860
H         -5.15680       -0.30340        6.95260
H         -0.78590        3.42500        1.55380
H          0.14000        4.90000       -0.84230
H          1.13520        4.73940        2.45250
H          1.71150        6.81190        3.65440
H          0.26950        8.81940        3.44420
H         -1.75330        8.74300        2.01320
H         -2.35210        6.70200        0.80620
H          2.20120        4.91670       -1.51250
H          3.72960        4.80180       -3.43890
H          3.96980        2.69510       -4.72470
H          2.66420        0.68560       -4.07690
H          1.10180        0.78410       -2.16020
