# Supplementary material for: Reference-free NOE NMR analysis
Source: Chem Sci. 2020 Aug 31;11(36):9930–6. doi: 10.1039/d0sc02970j (PMC8162118; doi:10.1039/d0sc02970j)
Supplement: SC-011-D0SC02970J-s006 [file SC-011-D0SC02970J-s006.piz › taxol_structures/2_10epi_structures/2_10-EpiTaxol_confelin_3kcal.xyz]

113
Taxol
O         -0.79720        2.77000        1.40260
C         -1.30720        2.84230        0.05330
C         -1.98200        1.44900        0.16790
C         -1.44360        1.48960        1.61890
C         -0.45010        0.40960        1.98720
C          0.64320        0.32390        0.93100
C          0.13100       -0.03060       -0.53480
C         -1.43530        0.30840       -0.78140
C         -1.98720        0.63760       -2.24280
C         -2.58660       -0.50320       -3.20400
C         -3.82640       -1.18210       -2.54970
C         -3.58860       -2.52960       -1.82930
C         -2.12050       -2.90620       -1.66720
C         -1.15400       -2.35150       -2.45240
C         -1.58700       -1.58690       -3.70900
C          0.33620       -1.58940       -0.63990
C          0.30440       -2.28880       -2.03510
O         -3.43720        1.56830        0.05610
C         -4.20590        0.71440        0.77960
O         -3.79310       -0.25080        1.40660
O          1.44570        1.51710        0.95450
C          1.13950        0.63040       -1.49030
O         -1.06350        1.50850       -2.94340
C         -1.60890        2.55710       -3.62270
O         -2.80580        2.80230       -3.68470
O         -3.10650        0.15930       -4.38570
O         -4.15280       -2.44190       -0.50400
C         -5.49930       -2.62300       -0.40870
O         -6.27410       -2.59370       -1.35730
C         -1.86690       -3.88720       -0.54160
C         -2.26500       -2.60020       -4.69640
C         -0.47260       -0.99540       -4.60760
O          0.45580       -2.27920        0.38260
O          0.83140       -3.61370       -2.05620
C          2.17300       -3.67510       -1.84510
O          2.91230       -2.70590       -1.73870
C         -5.65030        1.09600        0.66140
C         -0.57320        3.41540       -4.25270
C         -0.95530        4.69280       -4.68860
C         -0.02200        5.54330       -5.28470
C          1.29580        5.12150       -5.45340
C          1.68140        3.84960       -5.03100
C          0.74980        2.99610       -4.43390
C         -5.92560       -2.78020        1.05760
O         -4.85630       -2.71100        2.01270
C          2.62300       -5.10210       -1.78580
C         -6.72700       -4.10370        1.21970
N         -5.86930       -5.24640        1.52850
C         -5.13340       -5.89220        0.56610
O         -5.21070       -5.62830       -0.62870
C         -7.80500       -3.99360        2.29470
C         -7.50700       -3.57190        3.60170
C         -8.50920       -3.48960        4.57060
C         -9.82050       -3.83400        4.25000
C        -10.13080       -4.26490        2.96190
C         -9.13020       -4.34780        1.99120
C         -4.22150       -6.96650        1.04070
C         -3.58570       -6.89890        2.28760
C         -2.72950       -7.92720        2.68940
C         -2.50040       -9.01650        1.84780
C         -3.11770       -9.07830        0.59830
C         -3.97280       -8.05230        0.19160
H         -1.97890       -0.57750       -0.44200
H         -0.50470        2.95580       -0.67560
H         -1.99680        3.68580       -0.05880
H         -2.21030        1.60450        2.39440
H         -0.96120       -0.55440        2.08600
H         -0.00750        0.64630        2.96220
H          1.35750       -0.43290        1.27280
H         -2.87590        1.25050       -2.06840
H         -4.57580       -1.37110       -3.33270
H         -4.32930       -0.46710       -1.88790
H         -4.08860       -3.35010       -2.35990
H          0.90440       -1.70190       -2.72570
H          0.91850        2.24510        1.34330
H          1.09200        1.72160       -1.46090
H          2.16630        0.33880       -1.23240
H          1.01970        0.33300       -2.52220
H         -3.52840        1.00430       -4.12560
H         -2.56490       -4.72630       -0.62380
H         -0.87150       -4.33190       -0.56120
H         -2.01010       -3.41210        0.43400
H         -3.13020       -3.12560       -4.29000
H         -2.61160       -2.09770       -5.60750
H         -1.55010       -3.37490       -5.00280
H          0.23710       -1.77050       -4.92250
H         -0.88780       -0.55590       -5.52290
H          0.10070       -0.20800       -4.13680
H         -6.03290        0.79380       -0.31600
H         -6.22180        0.59430        1.44700
H         -5.76540        2.17430        0.80030
H         -1.98160        5.03410       -4.56560
H         -0.32300        6.53360       -5.61900
H          2.02290        5.78330       -5.91890
H          2.70910        3.52140       -5.17050
H          1.07470        2.00790       -4.12860
H         -6.57220       -1.91630        1.25570
H         -4.32010       -1.92180        1.77880
H          2.45310       -5.58430       -2.75160
H          3.69230       -5.13530       -1.55860
H          2.08480       -5.62760       -0.99280
H         -7.23190       -4.32990        0.27140
H         -5.79640       -5.52080        2.49830
H         -6.48870       -3.30490        3.87910
H         -8.26530       -3.15900        5.57730
H        -10.59980       -3.77130        5.00530
H        -11.15280       -4.54040        2.71320
H         -9.39450       -4.69540        0.99390
H         -3.72170       -6.04320        2.94330
H         -2.23310       -7.87520        3.65580
H         -1.83210       -9.81480        2.16280
H         -2.93130       -9.92350       -0.05990
H         -4.44850       -8.10270       -0.78570
113
Taxol
O         -1.83660        2.94610        1.08150
C         -2.25440        2.57350       -0.24920
C         -2.34650        1.07070        0.13320
C         -2.01940        1.58750        1.55690
C         -0.76360        1.03160        2.18880
C          0.40760        1.18470        1.23140
C          0.22910        0.45490       -0.17660
C         -1.30770        0.09140       -0.54740
C         -1.78420       -0.07720       -2.06560
C         -1.75750       -1.50440       -2.81430
C         -2.65150       -2.53320       -2.04390
C         -1.91560       -3.67590       -1.30990
C         -0.49260       -3.29990       -0.92820
C          0.22690       -2.45860       -1.72650
C         -0.34570       -2.10170       -3.11150
C          1.02300       -0.89030        0.00360
C          1.46040       -1.71450       -1.24440
O         -3.71620        0.58200       -0.02450
C         -4.15990       -0.33850        0.87340
O         -3.44640       -0.95940        1.64700
O          0.73950        2.57830        1.09370
C          0.99520        1.32990       -1.18130
O         -1.22530        0.97940       -2.88650
C         -2.07000        1.56470       -3.78280
O         -3.24820        1.26970       -3.92920
O         -2.39750       -1.33110       -4.10390
O         -2.66540       -4.00990       -0.12310
C         -3.55720       -5.02990       -0.26530
O         -3.82190       -5.60480       -1.31750
C         -0.01380       -3.90850        0.37030
C         -0.42580       -3.39310       -4.00230
C          0.51690       -1.19340       -4.02420
O          1.24010       -1.34450        1.13640
O          2.48690       -2.67390       -0.99250
C          3.69220       -2.12230       -0.68960
O          3.93960       -0.92410       -0.70680
C         -5.65520       -0.40840        0.82900
C         -1.40820        2.64920       -4.55430
C         -0.02370        2.85420       -4.54200
C          0.54000        3.89400       -5.28660
C         -0.27410        4.73070       -6.04910
C         -1.65300        4.52960       -6.07300
C         -2.21910        3.49150       -5.32990
C         -4.14720       -5.45120        1.07940
O         -4.85250       -6.70060        0.92640
C          4.68300       -3.19350       -0.35380
C         -5.06980       -4.35340        1.65930
N         -6.39950       -4.35680        1.04700
C         -6.65690       -3.72630       -0.14680
O         -5.79170       -3.13150       -0.78070
C         -5.22130       -4.46580        3.17280
C         -5.69360       -5.63850        3.78640
C         -5.83610       -5.71160        5.17400
C         -5.51220       -4.61420        5.96820
C         -5.04570       -3.44280        5.37660
C         -4.90270       -3.36800        3.98940
C         -8.04830       -3.81440       -0.66450
C         -9.15370       -3.92840        0.18910
C        -10.44250       -4.00070       -0.34560
C        -10.63140       -3.95280       -1.72720
C         -9.53500       -3.82500       -2.57970
C         -8.24540       -3.75120       -2.05030
H         -1.50050       -0.87310       -0.06450
H         -1.51740        2.86100       -0.99850
H         -3.20810        3.04760       -0.50550
H         -2.86000        1.56710        2.26120
H         -0.90640       -0.02210        2.45180
H         -0.55810        1.57570        3.11850
H          1.29260        0.79840        1.74800
H         -2.85980        0.12200       -2.03630
H         -3.36320       -3.00020       -2.73950
H         -3.29840       -2.00180       -1.33620
H         -1.84250       -4.57430       -1.93000
H          1.85100       -1.03270       -1.99470
H         -0.07930        3.10590        1.19760
H          0.52590        2.30470       -1.33260
H          2.02250        1.50820       -0.83660
H          1.10950        0.87960       -2.15410
H         -3.16390       -0.72890       -4.00390
H         -0.24020       -4.98100        0.38290
H          1.06320       -3.83410        0.52240
H         -0.51480       -3.44000        1.22350
H         -1.21370       -4.09330       -3.73250
H         -0.62760       -3.14480       -5.05220
H          0.52510       -3.93980       -3.97720
H          1.50050       -1.64230       -4.21170
H          0.04350       -1.03940       -5.00190
H          0.69030       -0.20320       -3.63190
H         -6.00060       -1.24720        1.43750
H         -6.07450        0.51540        1.23560
H         -5.99420       -0.55480       -0.19910
H          0.63640        2.21340       -3.96900
H          1.61660        4.05040       -5.27460
H          0.16750        5.53860       -6.62840
H         -2.28730        5.17970       -6.67130
H         -3.29730        3.34500       -5.36020
H         -3.30090       -5.65180        1.74740
H         -5.27390       -6.65610        0.04430
H          4.31450       -3.78910        0.48530
H          4.85560       -3.82550       -1.22840
H          5.63010       -2.73170       -0.06060
H         -4.61890       -3.37870        1.44270
H         -7.11170       -4.91910        1.49430
H         -5.95240       -6.51210        3.19100
H         -6.19890       -6.62720        5.63480
H         -5.62230       -4.67240        7.04820
H         -4.79150       -2.58570        5.99540
H         -4.53450       -2.44160        3.55260
H         -9.03710       -3.93520        1.26910
H        -11.30210       -4.08630        0.31550
H        -11.63630       -4.00780       -2.14020
H         -9.68440       -3.78090       -3.65590
H         -7.39460       -3.64940       -2.72130
113
Taxol
O         -0.77580        2.83700        1.38890
C         -1.26160        2.91930        0.03140
C         -1.96700        1.54020        0.13510
C         -1.45240        1.57080        1.59500
C         -0.48780        0.47090        1.98090
C          0.62160        0.36140        0.94380
C          0.12750        0.01760       -0.53070
C         -1.42780        0.38620       -0.80280
C         -1.95130        0.72160       -2.27280
C         -2.55590       -0.41150       -3.23900
C         -3.81390       -1.07100       -2.59830
C         -3.60440       -2.42230       -1.87990
C         -2.14880       -2.83080       -1.70310
C         -1.16250       -2.28640       -2.47030
C         -1.56550       -1.51030       -3.73060
C          0.30250       -1.54490       -0.63230
C          0.28990       -2.24340       -2.02810
O         -3.41720        1.69110       -0.00210
C         -4.21800        0.85180        0.70250
O         -3.83850       -0.12230        1.33670
O          1.44870        1.53700        0.98110
C          1.16360        0.65920       -1.46940
O         -1.00330        1.57590       -2.96070
C         -1.52260        2.62950       -3.65310
O         -2.71530        2.88890       -3.73690
O         -3.05310        0.25460       -4.42800
O         -4.17300       -2.32370       -0.55660
C         -5.51150       -2.54590       -0.45370
O         -6.27960       -2.59130       -1.40580
C         -1.93130       -3.82720       -0.58300
C         -2.24570       -2.51090       -4.72990
C         -0.42840       -0.93620       -4.61180
O          0.37610       -2.23820        0.39240
O          0.79930       -3.57520       -2.03740
C          2.13620       -3.65280       -1.80150
O          2.88350       -2.69220       -1.67600
C         -5.65120        1.26310        0.55600
C         -0.46580        3.47200       -4.26930
C         -0.82730        4.74830       -4.72540
C          0.12590        5.58490       -5.30950
C          1.44330        5.15020       -5.44550
C          1.80850        3.87930       -5.00260
C          0.85700        3.03950       -4.41770
C         -5.93170       -2.69300        1.01500
O         -4.85300       -2.56550        1.95710
C          2.56800       -5.08490       -1.73500
C         -6.61950       -4.07410        1.18290
N         -5.62610       -5.11040        1.45690
C         -5.52590       -6.27260        0.73470
O         -6.26790       -6.55150       -0.20090
C         -7.67020       -4.09570        2.28860
C         -7.42850       -3.56100        3.56460
C         -8.41180       -3.60780        4.55610
C         -9.64500       -4.19950        4.29120
C         -9.89470       -4.75210        3.03730
C         -8.91330       -4.70530        2.04490
C         -4.45340       -7.22100        1.14920
C         -3.27770       -6.79250        1.78160
C         -2.29860       -7.72240        2.14230
C         -2.48510       -9.07760        1.86900
C         -3.64650       -9.50820        1.22830
C         -4.62670       -8.58230        0.86460
H         -1.99320       -0.48870       -0.47030
H         -0.44540        3.01590       -0.68460
H         -1.93170        3.77690       -0.09210
H         -2.23020        1.70180        2.35690
H         -1.02050       -0.48210        2.07160
H         -0.05720        0.69940        2.96320
H          1.31320       -0.41090        1.29750
H         -2.83220        1.34940       -2.11300
H         -4.55850       -1.24640       -3.38890
H         -4.31250       -0.35070       -1.93920
H         -4.11510       -3.23240       -2.41650
H          0.91030       -1.66530       -2.70800
H          0.93050        2.27680        1.35970
H          1.13770        1.75110       -1.43920
H          2.18000        0.34640       -1.19600
H          1.05400        0.36620       -2.50370
H         -3.45330        1.11340       -4.17870
H         -2.66390       -4.63820       -0.66630
H         -0.95290       -4.30830       -0.60800
H         -2.05630       -3.35240        0.39530
H         -3.12790       -3.01900       -4.33840
H         -2.56680       -2.00240       -5.64700
H         -1.54040       -3.29910       -5.02400
H          0.27260       -1.72250       -4.91820
H         -0.82290       -0.48760       -5.53190
H          0.15150       -0.15970       -4.13100
H         -6.26050        0.71330        1.27860
H         -5.75660        2.33040        0.76740
H         -5.99930        1.03560       -0.45410
H         -1.85290        5.09970       -4.62790
H         -0.15910        6.57420       -5.65990
H          2.18590        5.80120       -5.90150
H          2.83610        3.54100       -5.11680
H          1.16670        2.05160       -4.09580
H         -6.63160       -1.87230        1.21190
H         -4.37520       -1.73630        1.73200
H          3.64140       -5.13010       -1.53070
H          2.03840       -5.59390       -0.92570
H          2.37300       -5.57550       -2.69170
H         -7.13550       -4.32370        0.24750
H         -5.04290       -4.94340        2.26670
H         -6.46980       -3.10740        3.80640
H         -8.21190       -3.18690        5.53840
H        -10.40770       -4.23820        5.06470
H        -10.85140       -5.22610        2.83260
H         -9.12250       -5.15830        1.07680
H         -3.09160       -5.74110        1.98070
H         -1.38590       -7.38910        2.63110
H         -1.72130       -9.79890        2.15040
H         -3.78880      -10.56400        1.01030
H         -5.52900       -8.92580        0.36260
113
Taxol
O         -0.39510        1.43210        1.80410
C         -0.88600        1.96600        0.55530
C         -1.85160        0.76760        0.35110
C         -1.32100        0.31790        1.73410
C         -0.60910       -1.01540        1.76330
C          0.44450       -1.06810        0.66680
C         -0.12080       -0.90010       -0.81380
C         -1.56980       -0.17530       -0.88640
C         -2.02670        0.64040       -2.18390
C         -2.86310       -0.05120       -3.37510
C         -4.22400       -0.59930       -2.84550
C         -4.31450       -2.12110       -2.58440
C         -2.95990       -2.81370       -2.54530
C         -1.88310       -2.29260       -3.20170
C         -2.11780       -1.14690       -4.19680
C         -0.26810       -2.38010       -1.33120
C         -0.45030       -2.65980       -2.85500
O         -3.24380        1.21690        0.35670
C         -4.17800        0.38670        0.89030
O         -3.98770       -0.78160        1.20200
O          1.50260       -0.13760        0.95650
C          1.01910       -0.24530       -1.61210
O         -0.92810        1.44320       -2.68620
C         -1.22720        2.71980       -3.06020
O         -2.34150        3.22130       -2.99690
O         -3.22640        0.99180       -4.31530
O         -4.99190       -2.26030       -1.31160
C         -6.07710       -3.09080       -1.27830
O         -6.46630       -3.78190       -2.21220
C         -2.93060       -4.06530       -1.70210
C         -2.97760       -1.68090       -5.39480
C         -0.88520       -0.58810       -4.95180
O         -0.30600       -3.32690       -0.53280
O         -0.23340       -4.01500       -3.24450
C          1.05930       -4.42030       -3.13000
O          1.99700       -3.69760       -2.82050
C         -5.49370        1.09920        0.99660
C         -0.03120        3.46560       -3.53000
C         -0.14080        4.85660       -3.67570
C          0.95080        5.60900       -4.11440
C          2.15610        4.97660       -4.41410
C          2.27120        3.59350       -4.27950
C          1.18050        2.83780       -3.84060
C         -6.77510       -3.04400        0.08360
O         -6.46020       -1.87300        0.84550
C          1.17700       -5.87590       -3.46090
C         -6.47150       -4.33650        0.88150
N         -5.28900       -4.17710        1.72830
C         -4.17930       -4.97990        1.61570
O         -4.05080       -5.83350        0.74550
C         -7.62810       -4.77950        1.77300
C         -8.35140       -3.87520        2.56840
C         -9.39040       -4.32050        3.38930
C         -9.71360       -5.67480        3.43610
C         -8.99490       -6.58740        2.66750
C         -7.95650       -6.14440        1.84560
C         -3.08800       -4.73210        2.59570
C         -3.35140       -4.32790        3.91110
C         -2.29360       -4.09880        4.79480
C         -0.97600       -4.27740        4.37130
C         -0.71090       -4.69510        3.06750
C         -1.76470       -4.92860        2.18220
H         -2.30120       -0.97900       -0.76040
H         -0.08340        2.09660       -0.17060
H         -1.37270        2.93500        0.70950
H         -2.04200        0.40120        2.55630
H         -1.33180       -1.82790        1.63550
H         -0.13470       -1.14870        2.74290
H          0.95970       -2.02930        0.76720
H         -2.75660        1.36360       -1.80930
H         -5.01490       -0.35710       -3.57110
H         -4.52640       -0.03570       -1.95470
H         -4.91500       -2.58450       -3.37370
H          0.27200       -2.05870       -3.40090
H          1.14770        0.57530        1.52660
H          1.21400        0.78300       -1.29820
H          1.95290       -0.80980       -1.48890
H          0.84860       -0.22740       -2.67850
H         -3.43110        1.81510       -3.82480
H         -3.78750       -4.70260       -1.94370
H         -2.05060       -4.68860       -1.86230
H         -2.97410       -3.79720       -0.64410
H         -3.96230       -2.05910       -5.12400
H         -3.15280       -0.89580       -6.14060
H         -2.45800       -2.50320       -5.90360
H         -0.36360       -1.38120       -5.50210
H         -1.17690        0.17010       -5.68900
H         -0.15540       -0.10980       -4.31350
H         -6.04240        0.99930        0.05760
H         -6.07250        0.67000        1.81870
H         -5.33400        2.15670        1.22600
H         -1.07690        5.36360       -3.44850
H          0.86020        6.68720       -4.22430
H          3.00640        5.56200       -4.75730
H          3.21160        3.10260       -4.52050
H          1.29620        1.76310       -3.75920
H         -7.84430       -2.97350       -0.15200
H         -5.48020       -1.86520        0.92450
H          2.21150       -6.19840       -3.31270
H          0.53440       -6.45970       -2.79690
H          0.90310       -6.04130       -4.50570
H         -6.29000       -5.14580        0.16280
H         -5.33850       -3.47290        2.45320
H         -8.11550       -2.81300        2.56220
H         -9.94600       -3.60920        3.99560
H        -10.52130       -6.02000        4.07660
H         -9.23900       -7.64600        2.71080
H         -7.39690       -6.87590        1.26430
H         -4.36970       -4.21390        4.27210
H         -2.49640       -3.78940        5.81760
H         -0.15440       -4.09900        5.06120
H          0.31500       -4.83640        2.73560
H         -1.54790       -5.24740        1.16420
113
Taxol
O         -0.38740        2.63330        1.41680
C         -1.07660        2.76090        0.15380
C         -1.72110        1.35660        0.29210
C         -1.02550        1.35700        1.67690
C         -0.01980        0.25410        1.91510
C          0.95200        0.17880        0.74840
C          0.28600       -0.11770       -0.66700
C         -1.27980        0.27600       -0.76810
C         -1.94610        0.70450       -2.15820
C         -2.67220       -0.36630       -3.12320
C         -3.89830       -1.00880       -2.40630
C         -3.70710       -2.43070       -1.82660
C         -2.24010       -2.82770       -1.69170
C         -1.29290       -2.30270       -2.52490
C         -1.76160       -1.47570       -3.73470
C          0.40360       -1.67980       -0.82290
C          0.19620       -2.34020       -2.22080
O         -3.18190        1.43400        0.36560
C         -3.80870        0.49470        1.12770
O         -3.26570       -0.49630        1.59310
O          1.77950        1.35580        0.72790
C          1.23040        0.53300       -1.69040
O         -1.04850        1.57060       -2.89790
C         -1.60580        2.66610       -3.48720
O         -2.79260        2.95850       -3.43560
O         -3.23620        0.36860       -4.23850
O         -4.36280       -2.47700       -0.53740
C         -5.71950       -2.65520       -0.59040
O         -6.38450       -2.68450       -1.61930
C         -1.96520       -3.80710       -0.57510
C         -2.53640       -2.40930       -4.72830
C         -0.67890       -0.89450       -4.67930
O          0.58950       -2.39940        0.16850
O          0.62780       -3.69800       -2.30740
C          1.97610       -3.85420       -2.23000
O          2.78780       -2.93960       -2.18470
C         -5.26090        0.83400        1.27280
C         -0.59330        3.50820       -4.17420
C         -0.95870        4.81460       -4.53100
C         -0.04550        5.65110       -5.17610
C          1.23470        5.18640       -5.47270
C          1.60250        3.88580       -5.12940
C          0.69110        3.04620       -4.48360
C         -6.32240       -2.76120        0.81450
O         -5.45350       -2.34940        1.87480
C          2.32960       -5.30930       -2.23330
C         -6.88550       -4.18800        1.04830
N         -5.88530       -5.09840        1.60180
C         -4.99330       -5.77160        0.80480
O         -5.00070       -5.68000       -0.41790
C         -8.10780       -4.20000        1.96200
C         -8.12200       -3.53100        3.19730
C         -9.24930       -3.57690        4.02070
C        -10.37370       -4.29870        3.62670
C        -10.37140       -4.97980        2.41160
C         -9.24550       -4.93500        1.58660
C         -4.00300       -6.64350        1.49380
C         -3.48580       -7.74100        0.79270
C         -2.54910       -8.58240        1.39610
C         -2.11810       -8.32520        2.69720
C         -2.61600       -7.22400        3.39440
C         -3.55450       -6.37960        2.79510
H         -1.81800       -0.61680       -0.44330
H         -0.37510        2.91090       -0.66820
H         -1.77880        3.60080        0.17280
H         -1.70280        1.46630        2.53290
H         -0.53340       -0.70430        2.04630
H          0.52710        0.46060        2.84290
H          1.68010       -0.60410        0.98810
H         -2.78780        1.34350       -1.87180
H         -4.73640       -1.06510       -3.11630
H         -4.27080       -0.32650       -1.63300
H         -4.18110       -3.18910       -2.46080
H          0.77750       -1.77910       -2.94830
H          1.29080        2.09210        1.15020
H          1.21020        1.62500       -1.63650
H          2.26700        0.21230       -1.52130
H          1.02500        0.25530       -2.71290
H         -3.60970        1.21350       -3.91200
H         -2.65190       -4.65320       -0.65570
H         -0.96630       -4.24280       -0.60220
H         -2.10370       -3.33280        0.40150
H         -3.42900       -2.88150       -4.32200
H         -2.87120       -1.85690       -5.61500
H         -1.88610       -3.22210       -5.07660
H         -0.02150       -1.68330       -5.06530
H         -1.12940       -0.40430       -5.55150
H         -0.05000       -0.14510       -4.22160
H         -5.81190        0.47700        0.40030
H         -5.65380        0.36710        2.17970
H         -5.38580        1.91520        1.37990
H         -1.95590        5.18960       -4.30790
H         -0.33310        6.66400       -5.44870
H          1.94610        5.83740       -5.97620
H          2.60040        3.52440       -5.36840
H          0.99990        2.03550       -4.24130
H         -7.14290       -2.03190        0.81110
H         -4.53580       -2.50450        1.57030
H          2.03210       -5.76030       -3.18300
H          3.41130       -5.41940       -2.11460
H          1.83720       -5.81210       -1.39700
H         -7.20160       -4.59500        0.07850
H         -5.89750       -5.24400        2.60250
H         -7.25430       -2.96720        3.53490
H         -9.24830       -3.05050        4.97220
H        -11.25010       -4.33480        4.26900
H        -11.24570       -5.54980        2.10690
H         -9.26290       -5.48340        0.64620
H         -3.81490       -7.94590       -0.22410
H         -2.15470       -9.43660        0.85100
H         -1.38680       -8.97950        3.16630
H         -2.26590       -7.01910        4.40380
H         -3.90020       -5.51220        3.34960
113
Taxol
O         -0.30630        1.76160        1.71670
C         -0.85680        2.20950        0.45870
C         -1.77340        0.96210        0.34500
C         -1.18480        0.60810        1.73300
C         -0.41610       -0.69140        1.81390
C          0.60290       -0.76240        0.68670
C         -0.01430       -0.69840       -0.78060
C         -1.48520       -0.02320       -0.85430
C         -1.99690        0.71410       -2.17820
C         -2.83790       -0.06120       -3.31550
C         -4.17700       -0.60880       -2.73040
C         -4.22800       -2.11670       -2.40030
C         -2.85680       -2.77080       -2.32660
C         -1.80200       -2.26860       -3.03230
C         -2.07980       -1.18570       -4.08790
C         -0.14630       -2.20900       -1.19830
C         -0.35510       -2.58970       -2.69570
O         -3.18570        1.34190        0.37420
C         -4.05780        0.48540        0.97080
O         -3.79510       -0.66040        1.31310
O          1.62970        0.22380        0.89220
C          1.08420       -0.06400       -1.64890
O         -0.93310        1.51980       -2.74570
C         -1.27620        2.76740       -3.17500
O         -2.40340        3.23930       -3.11600
O         -3.24060        0.91900       -4.30490
O         -4.90330       -2.23560       -1.12540
C         -6.15710       -2.77800       -1.15430
O         -6.73240       -3.17750       -2.15940
C         -2.79800       -3.96800       -1.40790
C         -2.94360       -1.80420       -5.24190
C         -0.87420       -0.64200       -4.89560
O         -0.16290       -3.09900       -0.33680
O         -0.12490       -3.96510       -2.99730
C          1.17560       -4.34370       -2.87850
O          2.10770       -3.58750       -2.64010
C         -5.40190        1.13800        1.10490
C         -0.10860        3.52410       -3.69530
C         -0.25160        4.90760       -3.87790
C          0.81360        5.66930       -4.36260
C          2.02530        5.05370       -4.67180
C          2.17280        3.67760       -4.50110
C          1.10870        2.91240       -4.01620
C         -6.77340       -2.83380        0.24450
O         -6.28230       -1.81950        1.12650
C          1.30900       -5.81770       -3.10550
C         -6.58020       -4.25010        0.83770
N         -5.34810       -4.33750        1.62180
C         -4.41620       -5.32940        1.42500
O         -4.51020       -6.17540        0.54280
C         -7.73690       -4.69560        1.72750
C         -8.32430       -3.84280        2.67670
C         -9.36780       -4.29250        3.48950
C         -9.83030       -5.60170        3.37410
C         -9.24620       -6.46590        2.45110
C         -8.20360       -6.01850        1.63740
C         -3.26440       -5.34950        2.36810
C         -2.64660       -6.57830        2.63480
C         -1.56200       -6.64280        3.51140
C         -1.08540       -5.48000        4.11630
C         -1.68630       -4.25090        3.84220
C         -2.77290       -4.18140        2.96660
H         -2.18740       -0.84230       -0.67630
H         -0.08080        2.33420       -0.29710
H         -1.38090        3.16370        0.57840
H         -1.88570        0.70600        2.57080
H         -1.10530       -1.54060        1.75850
H          0.09480       -0.74760        2.78260
H          1.15990       -1.69660        0.81790
H         -2.73880        1.43470       -1.82080
H         -4.99030       -0.41440       -3.44540
H         -4.46840       -0.01390       -1.85640
H         -4.79440       -2.65030       -3.16940
H          0.34490       -2.01520       -3.29710
H          1.26170        0.95660        1.42770
H          1.25300        0.98810       -1.40540
H          2.03820       -0.59100       -1.51410
H          0.88960       -0.12080       -2.70900
H         -3.46220        1.76150       -3.85620
H         -3.65290       -4.62440       -1.60320
H         -1.91240       -4.58900       -1.54520
H         -2.83370       -3.64480       -0.36380
H         -3.92220       -2.17420       -4.94140
H         -3.13530       -1.06960       -6.03380
H         -2.41810       -2.65050       -5.70300
H         -0.33820       -1.45300       -5.40420
H         -1.19740        0.06070       -5.67370
H         -0.15080       -0.10300       -4.30130
H         -5.99160        0.95260        0.20450
H         -5.91370        0.73630        1.98320
H         -5.28670        2.21490        1.25880
H         -1.19300        5.40120       -3.64330
H          0.69780        6.74190       -4.50070
H          2.85500        5.64650       -5.05050
H          3.11790        3.19960       -4.74980
H          1.24820        1.84290       -3.90730
H         -7.83810       -2.61580        0.09400
H         -5.30280       -1.88850        1.10530
H          2.35010       -6.11510       -2.95070
H          0.68480       -6.36050       -2.39100
H          1.02190       -6.06190       -4.13110
H         -6.52370       -4.96210        0.00420
H         -5.30150       -3.76200        2.45310
H         -7.97660       -2.81910        2.79910
H         -9.81730       -3.62090        4.21700
H        -10.64080       -5.95070        4.00900
H         -9.59800       -7.49130        2.36790
H         -7.74830       -6.71480        0.93420
H         -3.01110       -7.48830        2.16270
H         -1.08710       -7.59860        3.71900
H         -0.23710       -5.53060        4.79520
H         -1.29970       -3.34520        4.30320
H         -3.19940       -3.20800        2.74190
113
Taxol
O         -0.27490        2.27510        1.55430
C         -0.90330        2.56080        0.28560
C         -1.70840        1.23460        0.31530
C         -1.05390        1.06150        1.70850
C         -0.17870       -0.15850        1.88360
C          0.80940       -0.25740        0.73180
C          0.15020       -0.37970       -0.71280
C         -1.36670        0.17740       -0.80480
C         -1.96250        0.75670       -2.17120
C         -2.77120       -0.17500       -3.21100
C         -4.05840       -0.75380       -2.54520
C         -4.00030       -2.22470       -2.07550
C         -2.58350       -2.77230       -1.97230
C         -1.58000       -2.27090       -2.75040
C         -1.95370       -1.31440       -3.89560
C          0.11500       -1.92970       -0.98100
C         -0.10700       -2.46540       -2.42900
O         -3.14980        1.48440        0.36560
C         -3.91280        0.58600        1.04610
O         -3.51940       -0.50100        1.44640
O          1.75920        0.82030        0.81040
C          1.17660        0.24450       -1.67150
O         -0.97340        1.57930       -2.84010
C         -1.41530        2.75680       -3.36620
O         -2.57110        3.15420       -3.31180
O         -3.25740        0.68100       -4.27510
O         -4.65350       -2.29840       -0.78600
C         -6.00300       -2.51030       -0.83110
O         -6.66870       -2.57790       -1.85730
C         -2.42570       -3.87320       -0.95080
C         -2.79650       -2.09610       -4.96300
C         -0.80680       -0.76980       -4.78420
O          0.18330       -2.73180       -0.03890
O          0.20500       -3.84620       -2.60750
C          1.52990       -4.13010       -2.49580
O          2.41650       -3.29830       -2.35620
C         -5.31340        1.10270        1.18690
C         -0.31830        3.54100       -3.98940
C         -0.56410        4.88880       -4.29060
C          0.43150        5.67410       -4.87540
C          1.67570        5.11720       -5.16660
C          1.92510        3.77590       -4.87800
C          0.93080        2.98730       -4.29280
C         -6.59330       -2.65870        0.57260
O         -5.88610       -1.93690        1.58510
C          1.75270       -5.60770       -2.59100
C         -6.71940       -4.16190        0.91840
N         -5.51770       -4.66310        1.58410
C         -4.78770       -5.71960        1.09440
O         -5.04780       -6.28070        0.03560
C         -7.91880       -4.48230        1.80570
C         -8.25830       -3.69840        2.92070
C         -9.35130       -4.03560        3.72270
C        -10.11230       -5.16530        3.43000
C         -9.77830       -5.96390        2.33890
C         -8.68660       -5.62860        1.53550
C         -3.64590       -6.18430        1.93020
C         -2.94950       -5.32320        2.78900
C         -1.88070       -5.80830        3.54760
C         -1.50080       -7.14700        3.44770
C         -2.18140       -8.00440        2.58390
C         -3.24860       -7.52380        1.82250
H         -1.99900       -0.67410       -0.54190
H         -0.16470        2.68170       -0.50770
H         -1.50570        3.47350        0.34320
H         -1.73820        1.18270        2.55730
H         -0.79640       -1.06160        1.93540
H          0.36310       -0.07900        2.83370
H          1.44250       -1.13000        0.92730
H         -2.74530        1.45320       -1.85470
H         -4.89480       -0.68110       -3.25600
H         -4.37320       -0.10080       -1.72270
H         -4.53700       -2.88300       -2.76820
H          0.53850       -1.90800       -3.10330
H          1.34520        1.57220        1.28210
H          1.26910        1.32520       -1.53480
H          2.17080       -0.19490       -1.51560
H          0.96300        0.06890       -2.71460
H         -3.53950        1.53990       -3.89700
H         -3.21120       -4.62000       -1.10180
H         -1.48480       -4.41850       -1.02530
H         -2.50990       -3.47350        0.06450
H         -3.73950       -2.50280       -4.60210
H         -3.05750       -1.45360       -5.81310
H         -2.22240       -2.94360       -5.35930
H         -0.22360       -1.58700       -5.22650
H         -1.19530       -0.17140       -5.61770
H         -0.11340       -0.12460       -4.26490
H         -5.74490        0.73000        2.11950
H         -5.31110        2.19520        1.24230
H         -5.91280        0.77640        0.33430
H         -1.53190        5.33610       -4.07130
H          0.23610        6.71910       -5.10530
H          2.45120        5.72830       -5.62310
H          2.89520        3.34310       -5.11260
H          1.14890        1.94440       -4.09270
H         -7.58560       -2.19440        0.51120
H         -4.92860       -2.05270        1.40590
H          1.45320       -5.96440       -3.57950
H          2.81490       -5.82400       -2.44540
H          1.18550       -6.11890       -1.80880
H         -6.86280       -4.71180       -0.02070
H         -5.34170       -4.30870        2.51540
H         -7.67580       -2.81760        3.18280
H         -9.60630       -3.41750        4.58020
H        -10.96100       -5.42740        4.05660
H        -10.36420       -6.85210        2.11550
H         -8.43220       -6.27540        0.69690
H         -3.20070       -4.26930        2.86210
H         -1.33610       -5.13930        4.21010
H         -0.66710       -7.52040        4.03810
H         -1.87980       -9.04580        2.50100
H         -3.77290       -8.19810        1.14820
