# Supplementary material for: Reference-free NOE NMR analysis
Source: Chem Sci. 2020 Aug 31;11(36):9930–6. doi: 10.1039/d0sc02970j (PMC8162118; doi:10.1039/d0sc02970j)
Supplement: SC-011-D0SC02970J-s006 [file SC-011-D0SC02970J-s006.piz › taxol_structures/2_10epi_structures/2_10epi_conformation_6]

113
Taxol
O         -0.30630        1.76160        1.71670
C         -0.85680        2.20950        0.45870
C         -1.77340        0.96210        0.34500
C         -1.18480        0.60810        1.73300
C         -0.41610       -0.69140        1.81390
C          0.60290       -0.76240        0.68670
C         -0.01430       -0.69840       -0.78060
C         -1.48520       -0.02320       -0.85430
C         -1.99690        0.71410       -2.17820
C         -2.83790       -0.06120       -3.31550
C         -4.17700       -0.60880       -2.73040
C         -4.22800       -2.11670       -2.40030
C         -2.85680       -2.77080       -2.32660
C         -1.80200       -2.26860       -3.03230
C         -2.07980       -1.18570       -4.08790
C         -0.14630       -2.20900       -1.19830
C         -0.35510       -2.58970       -2.69570
O         -3.18570        1.34190        0.37420
C         -4.05780        0.48540        0.97080
O         -3.79510       -0.66040        1.31310
O          1.62970        0.22380        0.89220
C          1.08420       -0.06400       -1.64890
O         -0.93310        1.51980       -2.74570
C         -1.27620        2.76740       -3.17500
O         -2.40340        3.23930       -3.11600
O         -3.24060        0.91900       -4.30490
O         -4.90330       -2.23560       -1.12540
C         -6.15710       -2.77800       -1.15430
O         -6.73240       -3.17750       -2.15940
C         -2.79800       -3.96800       -1.40790
C         -2.94360       -1.80420       -5.24190
C         -0.87420       -0.64200       -4.89560
O         -0.16290       -3.09900       -0.33680
O         -0.12490       -3.96510       -2.99730
C          1.17560       -4.34370       -2.87850
O          2.10770       -3.58750       -2.64010
C         -5.40190        1.13800        1.10490
C         -0.10860        3.52410       -3.69530
C         -0.25160        4.90760       -3.87790
C          0.81360        5.66930       -4.36260
C          2.02530        5.05370       -4.67180
C          2.17280        3.67760       -4.50110
C          1.10870        2.91240       -4.01620
C         -6.77340       -2.83380        0.24450
O         -6.28230       -1.81950        1.12650
C          1.30900       -5.81770       -3.10550
C         -6.58020       -4.25010        0.83770
N         -5.34810       -4.33750        1.62180
C         -4.41620       -5.32940        1.42500
O         -4.51020       -6.17540        0.54280
C         -7.73690       -4.69560        1.72750
C         -8.32430       -3.84280        2.67670
C         -9.36780       -4.29250        3.48950
C         -9.83030       -5.60170        3.37410
C         -9.24620       -6.46590        2.45110
C         -8.20360       -6.01850        1.63740
C         -3.26440       -5.34950        2.36810
C         -2.64660       -6.57830        2.63480
C         -1.56200       -6.64280        3.51140
C         -1.08540       -5.48000        4.11630
C         -1.68630       -4.25090        3.84220
C         -2.77290       -4.18140        2.96660
H         -2.18740       -0.84230       -0.67630
H         -0.08080        2.33420       -0.29710
H         -1.38090        3.16370        0.57840
H         -1.88570        0.70600        2.57080
H         -1.10530       -1.54060        1.75850
H          0.09480       -0.74760        2.78260
H          1.15990       -1.69660        0.81790
H         -2.73880        1.43470       -1.82080
H         -4.99030       -0.41440       -3.44540
H         -4.46840       -0.01390       -1.85640
H         -4.79440       -2.65030       -3.16940
H          0.34490       -2.01520       -3.29710
H          1.26170        0.95660        1.42770
H          1.25300        0.98810       -1.40540
H          2.03820       -0.59100       -1.51410
H          0.88960       -0.12080       -2.70900
H         -3.46220        1.76150       -3.85620
H         -3.65290       -4.62440       -1.60320
H         -1.91240       -4.58900       -1.54520
H         -2.83370       -3.64480       -0.36380
H         -3.92220       -2.17420       -4.94140
H         -3.13530       -1.06960       -6.03380
H         -2.41810       -2.65050       -5.70300
H         -0.33820       -1.45300       -5.40420
H         -1.19740        0.06070       -5.67370
H         -0.15080       -0.10300       -4.30130
H         -5.99160        0.95260        0.20450
H         -5.91370        0.73630        1.98320
H         -5.28670        2.21490        1.25880
H         -1.19300        5.40120       -3.64330
H          0.69780        6.74190       -4.50070
H          2.85500        5.64650       -5.05050
H          3.11790        3.19960       -4.74980
H          1.24820        1.84290       -3.90730
H         -7.83810       -2.61580        0.09400
H         -5.30280       -1.88850        1.10530
H          2.35010       -6.11510       -2.95070
H          0.68480       -6.36050       -2.39100
H          1.02190       -6.06190       -4.13110
H         -6.52370       -4.96210        0.00420
H         -5.30150       -3.76200        2.45310
H         -7.97660       -2.81910        2.79910
H         -9.81730       -3.62090        4.21700
H        -10.64080       -5.95070        4.00900
H         -9.59800       -7.49130        2.36790
H         -7.74830       -6.71480        0.93420
H         -3.01110       -7.48830        2.16270
H         -1.08710       -7.59860        3.71900
H         -0.23710       -5.53060        4.79520
H         -1.29970       -3.34520        4.30320
H         -3.19940       -3.20800        2.74190
