# Supplementary material for: Reference-free NOE NMR analysis
Source: Chem Sci. 2020 Aug 31;11(36):9930–6. doi: 10.1039/d0sc02970j (PMC8162118; doi:10.1039/d0sc02970j)
Supplement: SC-011-D0SC02970J-s006 [file SC-011-D0SC02970J-s006.piz › taxol_structures/2_10epi_structures/2_10epi_conformation_1]

113
Taxol
O         -0.79720        2.77000        1.40260
C         -1.30720        2.84230        0.05330
C         -1.98200        1.44900        0.16790
C         -1.44360        1.48960        1.61890
C         -0.45010        0.40960        1.98720
C          0.64320        0.32390        0.93100
C          0.13100       -0.03060       -0.53480
C         -1.43530        0.30840       -0.78140
C         -1.98720        0.63760       -2.24280
C         -2.58660       -0.50320       -3.20400
C         -3.82640       -1.18210       -2.54970
C         -3.58860       -2.52960       -1.82930
C         -2.12050       -2.90620       -1.66720
C         -1.15400       -2.35150       -2.45240
C         -1.58700       -1.58690       -3.70900
C          0.33620       -1.58940       -0.63990
C          0.30440       -2.28880       -2.03510
O         -3.43720        1.56830        0.05610
C         -4.20590        0.71440        0.77960
O         -3.79310       -0.25080        1.40660
O          1.44570        1.51710        0.95450
C          1.13950        0.63040       -1.49030
O         -1.06350        1.50850       -2.94340
C         -1.60890        2.55710       -3.62270
O         -2.80580        2.80230       -3.68470
O         -3.10650        0.15930       -4.38570
O         -4.15280       -2.44190       -0.50400
C         -5.49930       -2.62300       -0.40870
O         -6.27410       -2.59370       -1.35730
C         -1.86690       -3.88720       -0.54160
C         -2.26500       -2.60020       -4.69640
C         -0.47260       -0.99540       -4.60760
O          0.45580       -2.27920        0.38260
O          0.83140       -3.61370       -2.05620
C          2.17300       -3.67510       -1.84510
O          2.91230       -2.70590       -1.73870
C         -5.65030        1.09600        0.66140
C         -0.57320        3.41540       -4.25270
C         -0.95530        4.69280       -4.68860
C         -0.02200        5.54330       -5.28470
C          1.29580        5.12150       -5.45340
C          1.68140        3.84960       -5.03100
C          0.74980        2.99610       -4.43390
C         -5.92560       -2.78020        1.05760
O         -4.85630       -2.71100        2.01270
C          2.62300       -5.10210       -1.78580
C         -6.72700       -4.10370        1.21970
N         -5.86930       -5.24640        1.52850
C         -5.13340       -5.89220        0.56610
O         -5.21070       -5.62830       -0.62870
C         -7.80500       -3.99360        2.29470
C         -7.50700       -3.57190        3.60170
C         -8.50920       -3.48960        4.57060
C         -9.82050       -3.83400        4.25000
C        -10.13080       -4.26490        2.96190
C         -9.13020       -4.34780        1.99120
C         -4.22150       -6.96650        1.04070
C         -3.58570       -6.89890        2.28760
C         -2.72950       -7.92720        2.68940
C         -2.50040       -9.01650        1.84780
C         -3.11770       -9.07830        0.59830
C         -3.97280       -8.05230        0.19160
H         -1.97890       -0.57750       -0.44200
H         -0.50470        2.95580       -0.67560
H         -1.99680        3.68580       -0.05880
H         -2.21030        1.60450        2.39440
H         -0.96120       -0.55440        2.08600
H         -0.00750        0.64630        2.96220
H          1.35750       -0.43290        1.27280
H         -2.87590        1.25050       -2.06840
H         -4.57580       -1.37110       -3.33270
H         -4.32930       -0.46710       -1.88790
H         -4.08860       -3.35010       -2.35990
H          0.90440       -1.70190       -2.72570
H          0.91850        2.24510        1.34330
H          1.09200        1.72160       -1.46090
H          2.16630        0.33880       -1.23240
H          1.01970        0.33300       -2.52220
H         -3.52840        1.00430       -4.12560
H         -2.56490       -4.72630       -0.62380
H         -0.87150       -4.33190       -0.56120
H         -2.01010       -3.41210        0.43400
H         -3.13020       -3.12560       -4.29000
H         -2.61160       -2.09770       -5.60750
H         -1.55010       -3.37490       -5.00280
H          0.23710       -1.77050       -4.92250
H         -0.88780       -0.55590       -5.52290
H          0.10070       -0.20800       -4.13680
H         -6.03290        0.79380       -0.31600
H         -6.22180        0.59430        1.44700
H         -5.76540        2.17430        0.80030
H         -1.98160        5.03410       -4.56560
H         -0.32300        6.53360       -5.61900
H          2.02290        5.78330       -5.91890
H          2.70910        3.52140       -5.17050
H          1.07470        2.00790       -4.12860
H         -6.57220       -1.91630        1.25570
H         -4.32010       -1.92180        1.77880
H          2.45310       -5.58430       -2.75160
H          3.69230       -5.13530       -1.55860
H          2.08480       -5.62760       -0.99280
H         -7.23190       -4.32990        0.27140
H         -5.79640       -5.52080        2.49830
H         -6.48870       -3.30490        3.87910
H         -8.26530       -3.15900        5.57730
H        -10.59980       -3.77130        5.00530
H        -11.15280       -4.54040        2.71320
H         -9.39450       -4.69540        0.99390
H         -3.72170       -6.04320        2.94330
H         -2.23310       -7.87520        3.65580
H         -1.83210       -9.81480        2.16280
H         -2.93130       -9.92350       -0.05990
H         -4.44850       -8.10270       -0.78570
