# Supplementary material for: Reference-free NOE NMR analysis
Source: Chem Sci. 2020 Aug 31;11(36):9930–6. doi: 10.1039/d0sc02970j (PMC8162118; doi:10.1039/d0sc02970j)
Supplement: SC-011-D0SC02970J-s006 [file SC-011-D0SC02970J-s006.piz › taxol_structures/2_10epi_structures/2_10epi_conformation_7]

113
Taxol
O         -0.27490        2.27510        1.55430
C         -0.90330        2.56080        0.28560
C         -1.70840        1.23460        0.31530
C         -1.05390        1.06150        1.70850
C         -0.17870       -0.15850        1.88360
C          0.80940       -0.25740        0.73180
C          0.15020       -0.37970       -0.71280
C         -1.36670        0.17740       -0.80480
C         -1.96250        0.75670       -2.17120
C         -2.77120       -0.17500       -3.21100
C         -4.05840       -0.75380       -2.54520
C         -4.00030       -2.22470       -2.07550
C         -2.58350       -2.77230       -1.97230
C         -1.58000       -2.27090       -2.75040
C         -1.95370       -1.31440       -3.89560
C          0.11500       -1.92970       -0.98100
C         -0.10700       -2.46540       -2.42900
O         -3.14980        1.48440        0.36560
C         -3.91280        0.58600        1.04610
O         -3.51940       -0.50100        1.44640
O          1.75920        0.82030        0.81040
C          1.17660        0.24450       -1.67150
O         -0.97340        1.57930       -2.84010
C         -1.41530        2.75680       -3.36620
O         -2.57110        3.15420       -3.31180
O         -3.25740        0.68100       -4.27510
O         -4.65350       -2.29840       -0.78600
C         -6.00300       -2.51030       -0.83110
O         -6.66870       -2.57790       -1.85730
C         -2.42570       -3.87320       -0.95080
C         -2.79650       -2.09610       -4.96300
C         -0.80680       -0.76980       -4.78420
O          0.18330       -2.73180       -0.03890
O          0.20500       -3.84620       -2.60750
C          1.52990       -4.13010       -2.49580
O          2.41650       -3.29830       -2.35620
C         -5.31340        1.10270        1.18690
C         -0.31830        3.54100       -3.98940
C         -0.56410        4.88880       -4.29060
C          0.43150        5.67410       -4.87540
C          1.67570        5.11720       -5.16660
C          1.92510        3.77590       -4.87800
C          0.93080        2.98730       -4.29280
C         -6.59330       -2.65870        0.57260
O         -5.88610       -1.93690        1.58510
C          1.75270       -5.60770       -2.59100
C         -6.71940       -4.16190        0.91840
N         -5.51770       -4.66310        1.58410
C         -4.78770       -5.71960        1.09440
O         -5.04780       -6.28070        0.03560
C         -7.91880       -4.48230        1.80570
C         -8.25830       -3.69840        2.92070
C         -9.35130       -4.03560        3.72270
C        -10.11230       -5.16530        3.43000
C         -9.77830       -5.96390        2.33890
C         -8.68660       -5.62860        1.53550
C         -3.64590       -6.18430        1.93020
C         -2.94950       -5.32320        2.78900
C         -1.88070       -5.80830        3.54760
C         -1.50080       -7.14700        3.44770
C         -2.18140       -8.00440        2.58390
C         -3.24860       -7.52380        1.82250
H         -1.99900       -0.67410       -0.54190
H         -0.16470        2.68170       -0.50770
H         -1.50570        3.47350        0.34320
H         -1.73820        1.18270        2.55730
H         -0.79640       -1.06160        1.93540
H          0.36310       -0.07900        2.83370
H          1.44250       -1.13000        0.92730
H         -2.74530        1.45320       -1.85470
H         -4.89480       -0.68110       -3.25600
H         -4.37320       -0.10080       -1.72270
H         -4.53700       -2.88300       -2.76820
H          0.53850       -1.90800       -3.10330
H          1.34520        1.57220        1.28210
H          1.26910        1.32520       -1.53480
H          2.17080       -0.19490       -1.51560
H          0.96300        0.06890       -2.71460
H         -3.53950        1.53990       -3.89700
H         -3.21120       -4.62000       -1.10180
H         -1.48480       -4.41850       -1.02530
H         -2.50990       -3.47350        0.06450
H         -3.73950       -2.50280       -4.60210
H         -3.05750       -1.45360       -5.81310
H         -2.22240       -2.94360       -5.35930
H         -0.22360       -1.58700       -5.22650
H         -1.19530       -0.17140       -5.61770
H         -0.11340       -0.12460       -4.26490
H         -5.74490        0.73000        2.11950
H         -5.31110        2.19520        1.24230
H         -5.91280        0.77640        0.33430
H         -1.53190        5.33610       -4.07130
H          0.23610        6.71910       -5.10530
H          2.45120        5.72830       -5.62310
H          2.89520        3.34310       -5.11260
H          1.14890        1.94440       -4.09270
H         -7.58560       -2.19440        0.51120
H         -4.92860       -2.05270        1.40590
H          1.45320       -5.96440       -3.57950
H          2.81490       -5.82400       -2.44540
H          1.18550       -6.11890       -1.80880
H         -6.86280       -4.71180       -0.02070
H         -5.34170       -4.30870        2.51540
H         -7.67580       -2.81760        3.18280
H         -9.60630       -3.41750        4.58020
H        -10.96100       -5.42740        4.05660
H        -10.36420       -6.85210        2.11550
H         -8.43220       -6.27540        0.69690
H         -3.20070       -4.26930        2.86210
H         -1.33610       -5.13930        4.21010
H         -0.66710       -7.52040        4.03810
H         -1.87980       -9.04580        2.50100
H         -3.77290       -8.19810        1.14820
