# Supplementary material for: Reference-free NOE NMR analysis
Source: Chem Sci. 2020 Aug 31;11(36):9930–6. doi: 10.1039/d0sc02970j (PMC8162118; doi:10.1039/d0sc02970j)
Supplement: SC-011-D0SC02970J-s006 [file SC-011-D0SC02970J-s006.piz › taxol_structures/2_10epi_structures/2_10epi_conformation_2]

113
Taxol
O         -1.83660        2.94610        1.08150
C         -2.25440        2.57350       -0.24920
C         -2.34650        1.07070        0.13320
C         -2.01940        1.58750        1.55690
C         -0.76360        1.03160        2.18880
C          0.40760        1.18470        1.23140
C          0.22910        0.45490       -0.17660
C         -1.30770        0.09140       -0.54740
C         -1.78420       -0.07720       -2.06560
C         -1.75750       -1.50440       -2.81430
C         -2.65150       -2.53320       -2.04390
C         -1.91560       -3.67590       -1.30990
C         -0.49260       -3.29990       -0.92820
C          0.22690       -2.45860       -1.72650
C         -0.34570       -2.10170       -3.11150
C          1.02300       -0.89030        0.00360
C          1.46040       -1.71450       -1.24440
O         -3.71620        0.58200       -0.02450
C         -4.15990       -0.33850        0.87340
O         -3.44640       -0.95940        1.64700
O          0.73950        2.57830        1.09370
C          0.99520        1.32990       -1.18130
O         -1.22530        0.97940       -2.88650
C         -2.07000        1.56470       -3.78280
O         -3.24820        1.26970       -3.92920
O         -2.39750       -1.33110       -4.10390
O         -2.66540       -4.00990       -0.12310
C         -3.55720       -5.02990       -0.26530
O         -3.82190       -5.60480       -1.31750
C         -0.01380       -3.90850        0.37030
C         -0.42580       -3.39310       -4.00230
C          0.51690       -1.19340       -4.02420
O          1.24010       -1.34450        1.13640
O          2.48690       -2.67390       -0.99250
C          3.69220       -2.12230       -0.68960
O          3.93960       -0.92410       -0.70680
C         -5.65520       -0.40840        0.82900
C         -1.40820        2.64920       -4.55430
C         -0.02370        2.85420       -4.54200
C          0.54000        3.89400       -5.28660
C         -0.27410        4.73070       -6.04910
C         -1.65300        4.52960       -6.07300
C         -2.21910        3.49150       -5.32990
C         -4.14720       -5.45120        1.07940
O         -4.85250       -6.70060        0.92640
C          4.68300       -3.19350       -0.35380
C         -5.06980       -4.35340        1.65930
N         -6.39950       -4.35680        1.04700
C         -6.65690       -3.72630       -0.14680
O         -5.79170       -3.13150       -0.78070
C         -5.22130       -4.46580        3.17280
C         -5.69360       -5.63850        3.78640
C         -5.83610       -5.71160        5.17400
C         -5.51220       -4.61420        5.96820
C         -5.04570       -3.44280        5.37660
C         -4.90270       -3.36800        3.98940
C         -8.04830       -3.81440       -0.66450
C         -9.15370       -3.92840        0.18910
C        -10.44250       -4.00070       -0.34560
C        -10.63140       -3.95280       -1.72720
C         -9.53500       -3.82500       -2.57970
C         -8.24540       -3.75120       -2.05030
H         -1.50050       -0.87310       -0.06450
H         -1.51740        2.86100       -0.99850
H         -3.20810        3.04760       -0.50550
H         -2.86000        1.56710        2.26120
H         -0.90640       -0.02210        2.45180
H         -0.55810        1.57570        3.11850
H          1.29260        0.79840        1.74800
H         -2.85980        0.12200       -2.03630
H         -3.36320       -3.00020       -2.73950
H         -3.29840       -2.00180       -1.33620
H         -1.84250       -4.57430       -1.93000
H          1.85100       -1.03270       -1.99470
H         -0.07930        3.10590        1.19760
H          0.52590        2.30470       -1.33260
H          2.02250        1.50820       -0.83660
H          1.10950        0.87960       -2.15410
H         -3.16390       -0.72890       -4.00390
H         -0.24020       -4.98100        0.38290
H          1.06320       -3.83410        0.52240
H         -0.51480       -3.44000        1.22350
H         -1.21370       -4.09330       -3.73250
H         -0.62760       -3.14480       -5.05220
H          0.52510       -3.93980       -3.97720
H          1.50050       -1.64230       -4.21170
H          0.04350       -1.03940       -5.00190
H          0.69030       -0.20320       -3.63190
H         -6.00060       -1.24720        1.43750
H         -6.07450        0.51540        1.23560
H         -5.99420       -0.55480       -0.19910
H          0.63640        2.21340       -3.96900
H          1.61660        4.05040       -5.27460
H          0.16750        5.53860       -6.62840
H         -2.28730        5.17970       -6.67130
H         -3.29730        3.34500       -5.36020
H         -3.30090       -5.65180        1.74740
H         -5.27390       -6.65610        0.04430
H          4.31450       -3.78910        0.48530
H          4.85560       -3.82550       -1.22840
H          5.63010       -2.73170       -0.06060
H         -4.61890       -3.37870        1.44270
H         -7.11170       -4.91910        1.49430
H         -5.95240       -6.51210        3.19100
H         -6.19890       -6.62720        5.63480
H         -5.62230       -4.67240        7.04820
H         -4.79150       -2.58570        5.99540
H         -4.53450       -2.44160        3.55260
H         -9.03710       -3.93520        1.26910
H        -11.30210       -4.08630        0.31550
H        -11.63630       -4.00780       -2.14020
H         -9.68440       -3.78090       -3.65590
H         -7.39460       -3.64940       -2.72130
