# Supplementary material for: Reference-free NOE NMR analysis
Source: Chem Sci. 2020 Aug 31;11(36):9930–6. doi: 10.1039/d0sc02970j (PMC8162118; doi:10.1039/d0sc02970j)
Supplement: SC-011-D0SC02970J-s006 [file SC-011-D0SC02970J-s006.piz › taxol_structures/2_10epi_structures/2_10epi_conformation_5]

113
Taxol
O         -0.38740        2.63330        1.41680
C         -1.07660        2.76090        0.15380
C         -1.72110        1.35660        0.29210
C         -1.02550        1.35700        1.67690
C         -0.01980        0.25410        1.91510
C          0.95200        0.17880        0.74840
C          0.28600       -0.11770       -0.66700
C         -1.27980        0.27600       -0.76810
C         -1.94610        0.70450       -2.15820
C         -2.67220       -0.36630       -3.12320
C         -3.89830       -1.00880       -2.40630
C         -3.70710       -2.43070       -1.82660
C         -2.24010       -2.82770       -1.69170
C         -1.29290       -2.30270       -2.52490
C         -1.76160       -1.47570       -3.73470
C          0.40360       -1.67980       -0.82290
C          0.19620       -2.34020       -2.22080
O         -3.18190        1.43400        0.36560
C         -3.80870        0.49470        1.12770
O         -3.26570       -0.49630        1.59310
O          1.77950        1.35580        0.72790
C          1.23040        0.53300       -1.69040
O         -1.04850        1.57060       -2.89790
C         -1.60580        2.66610       -3.48720
O         -2.79260        2.95850       -3.43560
O         -3.23620        0.36860       -4.23850
O         -4.36280       -2.47700       -0.53740
C         -5.71950       -2.65520       -0.59040
O         -6.38450       -2.68450       -1.61930
C         -1.96520       -3.80710       -0.57510
C         -2.53640       -2.40930       -4.72830
C         -0.67890       -0.89450       -4.67930
O          0.58950       -2.39940        0.16850
O          0.62780       -3.69800       -2.30740
C          1.97610       -3.85420       -2.23000
O          2.78780       -2.93960       -2.18470
C         -5.26090        0.83400        1.27280
C         -0.59330        3.50820       -4.17420
C         -0.95870        4.81460       -4.53100
C         -0.04550        5.65110       -5.17610
C          1.23470        5.18640       -5.47270
C          1.60250        3.88580       -5.12940
C          0.69110        3.04620       -4.48360
C         -6.32240       -2.76120        0.81450
O         -5.45350       -2.34940        1.87480
C          2.32960       -5.30930       -2.23330
C         -6.88550       -4.18800        1.04830
N         -5.88530       -5.09840        1.60180
C         -4.99330       -5.77160        0.80480
O         -5.00070       -5.68000       -0.41790
C         -8.10780       -4.20000        1.96200
C         -8.12200       -3.53100        3.19730
C         -9.24930       -3.57690        4.02070
C        -10.37370       -4.29870        3.62670
C        -10.37140       -4.97980        2.41160
C         -9.24550       -4.93500        1.58660
C         -4.00300       -6.64350        1.49380
C         -3.48580       -7.74100        0.79270
C         -2.54910       -8.58240        1.39610
C         -2.11810       -8.32520        2.69720
C         -2.61600       -7.22400        3.39440
C         -3.55450       -6.37960        2.79510
H         -1.81800       -0.61680       -0.44330
H         -0.37510        2.91090       -0.66820
H         -1.77880        3.60080        0.17280
H         -1.70280        1.46630        2.53290
H         -0.53340       -0.70430        2.04630
H          0.52710        0.46060        2.84290
H          1.68010       -0.60410        0.98810
H         -2.78780        1.34350       -1.87180
H         -4.73640       -1.06510       -3.11630
H         -4.27080       -0.32650       -1.63300
H         -4.18110       -3.18910       -2.46080
H          0.77750       -1.77910       -2.94830
H          1.29080        2.09210        1.15020
H          1.21020        1.62500       -1.63650
H          2.26700        0.21230       -1.52130
H          1.02500        0.25530       -2.71290
H         -3.60970        1.21350       -3.91200
H         -2.65190       -4.65320       -0.65570
H         -0.96630       -4.24280       -0.60220
H         -2.10370       -3.33280        0.40150
H         -3.42900       -2.88150       -4.32200
H         -2.87120       -1.85690       -5.61500
H         -1.88610       -3.22210       -5.07660
H         -0.02150       -1.68330       -5.06530
H         -1.12940       -0.40430       -5.55150
H         -0.05000       -0.14510       -4.22160
H         -5.81190        0.47700        0.40030
H         -5.65380        0.36710        2.17970
H         -5.38580        1.91520        1.37990
H         -1.95590        5.18960       -4.30790
H         -0.33310        6.66400       -5.44870
H          1.94610        5.83740       -5.97620
H          2.60040        3.52440       -5.36840
H          0.99990        2.03550       -4.24130
H         -7.14290       -2.03190        0.81110
H         -4.53580       -2.50450        1.57030
H          2.03210       -5.76030       -3.18300
H          3.41130       -5.41940       -2.11460
H          1.83720       -5.81210       -1.39700
H         -7.20160       -4.59500        0.07850
H         -5.89750       -5.24400        2.60250
H         -7.25430       -2.96720        3.53490
H         -9.24830       -3.05050        4.97220
H        -11.25010       -4.33480        4.26900
H        -11.24570       -5.54980        2.10690
H         -9.26290       -5.48340        0.64620
H         -3.81490       -7.94590       -0.22410
H         -2.15470       -9.43660        0.85100
H         -1.38680       -8.97950        3.16630
H         -2.26590       -7.01910        4.40380
H         -3.90020       -5.51220        3.34960
