# Supplementary material for: Reference-free NOE NMR analysis
Source: Chem Sci. 2020 Aug 31;11(36):9930–6. doi: 10.1039/d0sc02970j (PMC8162118; doi:10.1039/d0sc02970j)
Supplement: SC-011-D0SC02970J-s006 [file SC-011-D0SC02970J-s006.piz › taxol_structures/2_10epi_structures/2_10epi_conformation_4]

113
Taxol
O         -0.39510        1.43210        1.80410
C         -0.88600        1.96600        0.55530
C         -1.85160        0.76760        0.35110
C         -1.32100        0.31790        1.73410
C         -0.60910       -1.01540        1.76330
C          0.44450       -1.06810        0.66680
C         -0.12080       -0.90010       -0.81380
C         -1.56980       -0.17530       -0.88640
C         -2.02670        0.64040       -2.18390
C         -2.86310       -0.05120       -3.37510
C         -4.22400       -0.59930       -2.84550
C         -4.31450       -2.12110       -2.58440
C         -2.95990       -2.81370       -2.54530
C         -1.88310       -2.29260       -3.20170
C         -2.11780       -1.14690       -4.19680
C         -0.26810       -2.38010       -1.33120
C         -0.45030       -2.65980       -2.85500
O         -3.24380        1.21690        0.35670
C         -4.17800        0.38670        0.89030
O         -3.98770       -0.78160        1.20200
O          1.50260       -0.13760        0.95650
C          1.01910       -0.24530       -1.61210
O         -0.92810        1.44320       -2.68620
C         -1.22720        2.71980       -3.06020
O         -2.34150        3.22130       -2.99690
O         -3.22640        0.99180       -4.31530
O         -4.99190       -2.26030       -1.31160
C         -6.07710       -3.09080       -1.27830
O         -6.46630       -3.78190       -2.21220
C         -2.93060       -4.06530       -1.70210
C         -2.97760       -1.68090       -5.39480
C         -0.88520       -0.58810       -4.95180
O         -0.30600       -3.32690       -0.53280
O         -0.23340       -4.01500       -3.24450
C          1.05930       -4.42030       -3.13000
O          1.99700       -3.69760       -2.82050
C         -5.49370        1.09920        0.99660
C         -0.03120        3.46560       -3.53000
C         -0.14080        4.85660       -3.67570
C          0.95080        5.60900       -4.11440
C          2.15610        4.97660       -4.41410
C          2.27120        3.59350       -4.27950
C          1.18050        2.83780       -3.84060
C         -6.77510       -3.04400        0.08360
O         -6.46020       -1.87300        0.84550
C          1.17700       -5.87590       -3.46090
C         -6.47150       -4.33650        0.88150
N         -5.28900       -4.17710        1.72830
C         -4.17930       -4.97990        1.61570
O         -4.05080       -5.83350        0.74550
C         -7.62810       -4.77950        1.77300
C         -8.35140       -3.87520        2.56840
C         -9.39040       -4.32050        3.38930
C         -9.71360       -5.67480        3.43610
C         -8.99490       -6.58740        2.66750
C         -7.95650       -6.14440        1.84560
C         -3.08800       -4.73210        2.59570
C         -3.35140       -4.32790        3.91110
C         -2.29360       -4.09880        4.79480
C         -0.97600       -4.27740        4.37130
C         -0.71090       -4.69510        3.06750
C         -1.76470       -4.92860        2.18220
H         -2.30120       -0.97900       -0.76040
H         -0.08340        2.09660       -0.17060
H         -1.37270        2.93500        0.70950
H         -2.04200        0.40120        2.55630
H         -1.33180       -1.82790        1.63550
H         -0.13470       -1.14870        2.74290
H          0.95970       -2.02930        0.76720
H         -2.75660        1.36360       -1.80930
H         -5.01490       -0.35710       -3.57110
H         -4.52640       -0.03570       -1.95470
H         -4.91500       -2.58450       -3.37370
H          0.27200       -2.05870       -3.40090
H          1.14770        0.57530        1.52660
H          1.21400        0.78300       -1.29820
H          1.95290       -0.80980       -1.48890
H          0.84860       -0.22740       -2.67850
H         -3.43110        1.81510       -3.82480
H         -3.78750       -4.70260       -1.94370
H         -2.05060       -4.68860       -1.86230
H         -2.97410       -3.79720       -0.64410
H         -3.96230       -2.05910       -5.12400
H         -3.15280       -0.89580       -6.14060
H         -2.45800       -2.50320       -5.90360
H         -0.36360       -1.38120       -5.50210
H         -1.17690        0.17010       -5.68900
H         -0.15540       -0.10980       -4.31350
H         -6.04240        0.99930        0.05760
H         -6.07250        0.67000        1.81870
H         -5.33400        2.15670        1.22600
H         -1.07690        5.36360       -3.44850
H          0.86020        6.68720       -4.22430
H          3.00640        5.56200       -4.75730
H          3.21160        3.10260       -4.52050
H          1.29620        1.76310       -3.75920
H         -7.84430       -2.97350       -0.15200
H         -5.48020       -1.86520        0.92450
H          2.21150       -6.19840       -3.31270
H          0.53440       -6.45970       -2.79690
H          0.90310       -6.04130       -4.50570
H         -6.29000       -5.14580        0.16280
H         -5.33850       -3.47290        2.45320
H         -8.11550       -2.81300        2.56220
H         -9.94600       -3.60920        3.99560
H        -10.52130       -6.02000        4.07660
H         -9.23900       -7.64600        2.71080
H         -7.39690       -6.87590        1.26430
H         -4.36970       -4.21390        4.27210
H         -2.49640       -3.78940        5.81760
H         -0.15440       -4.09900        5.06120
H          0.31500       -4.83640        2.73560
H         -1.54790       -5.24740        1.16420
