# Supplementary material for: Reference-free NOE NMR analysis
Source: Chem Sci. 2020 Aug 31;11(36):9930–6. doi: 10.1039/d0sc02970j (PMC8162118; doi:10.1039/d0sc02970j)
Supplement: SC-011-D0SC02970J-s006 [file SC-011-D0SC02970J-s006.piz › taxol_structures/2_10epi_structures/2_10epi_conformation_3]

113
Taxol
O         -0.77580        2.83700        1.38890
C         -1.26160        2.91930        0.03140
C         -1.96700        1.54020        0.13510
C         -1.45240        1.57080        1.59500
C         -0.48780        0.47090        1.98090
C          0.62160        0.36140        0.94380
C          0.12750        0.01760       -0.53070
C         -1.42780        0.38620       -0.80280
C         -1.95130        0.72160       -2.27280
C         -2.55590       -0.41150       -3.23900
C         -3.81390       -1.07100       -2.59830
C         -3.60440       -2.42230       -1.87990
C         -2.14880       -2.83080       -1.70310
C         -1.16250       -2.28640       -2.47030
C         -1.56550       -1.51030       -3.73060
C          0.30250       -1.54490       -0.63230
C          0.28990       -2.24340       -2.02810
O         -3.41720        1.69110       -0.00210
C         -4.21800        0.85180        0.70250
O         -3.83850       -0.12230        1.33670
O          1.44870        1.53700        0.98110
C          1.16360        0.65920       -1.46940
O         -1.00330        1.57590       -2.96070
C         -1.52260        2.62950       -3.65310
O         -2.71530        2.88890       -3.73690
O         -3.05310        0.25460       -4.42800
O         -4.17300       -2.32370       -0.55660
C         -5.51150       -2.54590       -0.45370
O         -6.27960       -2.59130       -1.40580
C         -1.93130       -3.82720       -0.58300
C         -2.24570       -2.51090       -4.72990
C         -0.42840       -0.93620       -4.61180
O          0.37610       -2.23820        0.39240
O          0.79930       -3.57520       -2.03740
C          2.13620       -3.65280       -1.80150
O          2.88350       -2.69220       -1.67600
C         -5.65120        1.26310        0.55600
C         -0.46580        3.47200       -4.26930
C         -0.82730        4.74830       -4.72540
C          0.12590        5.58490       -5.30950
C          1.44330        5.15020       -5.44550
C          1.80850        3.87930       -5.00260
C          0.85700        3.03950       -4.41770
C         -5.93170       -2.69300        1.01500
O         -4.85300       -2.56550        1.95710
C          2.56800       -5.08490       -1.73500
C         -6.61950       -4.07410        1.18290
N         -5.62610       -5.11040        1.45690
C         -5.52590       -6.27260        0.73470
O         -6.26790       -6.55150       -0.20090
C         -7.67020       -4.09570        2.28860
C         -7.42850       -3.56100        3.56460
C         -8.41180       -3.60780        4.55610
C         -9.64500       -4.19950        4.29120
C         -9.89470       -4.75210        3.03730
C         -8.91330       -4.70530        2.04490
C         -4.45340       -7.22100        1.14920
C         -3.27770       -6.79250        1.78160
C         -2.29860       -7.72240        2.14230
C         -2.48510       -9.07760        1.86900
C         -3.64650       -9.50820        1.22830
C         -4.62670       -8.58230        0.86460
H         -1.99320       -0.48870       -0.47030
H         -0.44540        3.01590       -0.68460
H         -1.93170        3.77690       -0.09210
H         -2.23020        1.70180        2.35690
H         -1.02050       -0.48210        2.07160
H         -0.05720        0.69940        2.96320
H          1.31320       -0.41090        1.29750
H         -2.83220        1.34940       -2.11300
H         -4.55850       -1.24640       -3.38890
H         -4.31250       -0.35070       -1.93920
H         -4.11510       -3.23240       -2.41650
H          0.91030       -1.66530       -2.70800
H          0.93050        2.27680        1.35970
H          1.13770        1.75110       -1.43920
H          2.18000        0.34640       -1.19600
H          1.05400        0.36620       -2.50370
H         -3.45330        1.11340       -4.17870
H         -2.66390       -4.63820       -0.66630
H         -0.95290       -4.30830       -0.60800
H         -2.05630       -3.35240        0.39530
H         -3.12790       -3.01900       -4.33840
H         -2.56680       -2.00240       -5.64700
H         -1.54040       -3.29910       -5.02400
H          0.27260       -1.72250       -4.91820
H         -0.82290       -0.48760       -5.53190
H          0.15150       -0.15970       -4.13100
H         -6.26050        0.71330        1.27860
H         -5.75660        2.33040        0.76740
H         -5.99930        1.03560       -0.45410
H         -1.85290        5.09970       -4.62790
H         -0.15910        6.57420       -5.65990
H          2.18590        5.80120       -5.90150
H          2.83610        3.54100       -5.11680
H          1.16670        2.05160       -4.09580
H         -6.63160       -1.87230        1.21190
H         -4.37520       -1.73630        1.73200
H          3.64140       -5.13010       -1.53070
H          2.03840       -5.59390       -0.92570
H          2.37300       -5.57550       -2.69170
H         -7.13550       -4.32370        0.24750
H         -5.04290       -4.94340        2.26670
H         -6.46980       -3.10740        3.80640
H         -8.21190       -3.18690        5.53840
H        -10.40770       -4.23820        5.06470
H        -10.85140       -5.22610        2.83260
H         -9.12250       -5.15830        1.07680
H         -3.09160       -5.74110        1.98070
H         -1.38590       -7.38910        2.63110
H         -1.72130       -9.79890        2.15040
H         -3.78880      -10.56400        1.01030
H         -5.52900       -8.92580        0.36260
