# Supplementary material for: Reference-free NOE NMR analysis
Source: Chem Sci. 2020 Aug 31;11(36):9930–6. doi: 10.1039/d0sc02970j (PMC8162118; doi:10.1039/d0sc02970j)
Supplement: SC-011-D0SC02970J-s006 [file SC-011-D0SC02970J-s006.piz › taxol_structures/2_10epi_structures/2_10-EpiTaxol_confelin_3kcal.mae]

{ 
 s_m_m2io_version
 :::
 2.0.0 
} 

f_m_ct { 
 s_m_title
 s_m_entry_id
 s_m_entry_name
 s_m_Source_Path
 s_m_Source_File
 i_m_Source_File_Index
 i_f3d_flags
 r_f3d_energy
 r_mmod_Potential_Energy-MMFF94s
 b_mmod_Minimization_Converged-MMFF94s
 r_mmod_RMS_Derivative-MMFF94s
 s_m_job_name
 i_mmod_Times_Found-MMFF94s
 r_mmod_Relative_Potential_Energy-MMFF94s
 i_mmod_Conformation-MMFF94s
 i_mmod_Serial_Number-MMFF94s
 s_m_subgroup_title
 s_m_subgroupid
 b_m_subgroup_collapsed
 i_m_ct_format
 :::
 Taxol 
  46 
  entry 
  /Users/rgil/Documents/Matthias_Niemitz/Taxol 
  Taxol_Template.mae 
  1
  0
  0
  814.116333007812
  1
  0.0494116991758347
  2_10-EpiTaxol 
  1380
  0
  1
  1
  2_10-EpiTaxol-out1 
  2_10-EpiTaxol-out1 
  0
  2
 m_depend[8] { 
  # First column is dependency index #
  i_m_depend_dependency
  s_m_depend_property
  :::
  1 20 r_mmod_Potential_Energy-MMFF94s 
  2 20 b_mmod_Minimization_Converged-MMFF94s 
  3 20 r_mmod_RMS_Derivative-MMFF94s 
  4 30 s_m_job_name 
  5 20 i_mmod_Times_Found-MMFF94s 
  6 20 r_mmod_Relative_Potential_Energy-MMFF94s 
  7 20 i_mmod_Conformation-MMFF94s 
  8 10 i_mmod_Serial_Number-MMFF94s 
  :::
 } 
 m_atom[113] { 
  # First column is atom index #
  i_m_mmod_type
  r_m_x_coord
  r_m_y_coord
  r_m_z_coord
  i_m_residue_number
  i_m_color
  r_m_charge1
  r_m_charge2
  i_m_atomic_number
  s_m_color_rgb
  s_m_atom_name
  i_m_Hcount
  i_m_atom_chirality
  i_m_bond_stereo
  i_sd_original_parity
  b_st_NoSrcChirality
  :::
  1 16 -0.797220 2.769955 1.402638 900 70 -0.51580 -0.51580 8 FF2F2F  O1  0 0 10 <> <>
  2 3 -1.307198 2.842301 0.053348 900 2 0.25790 0.25790 6 A0A0A0  C2  2 0 10 <> <>
  3 3 -1.982028 1.449012 0.167851 900 2 0.25790 0.25790 6 A0A0A0  C3  0 2 10 2 1
  4 3 -1.443571 1.489587 1.618909 900 2 0.25790 0.25790 6 A0A0A0  C4  1 1 10 1 1
  5 3 -0.450056 0.409615 1.987202 900 2 0.00000 0.00000 6 A0A0A0  C5  2 0 10 <> <>
  6 3 0.643232 0.323883 0.931034 900 2 0.28000 0.28000 6 A0A0A0  C6  1 2 10 1 1
  7 3 0.131040 -0.030601 -0.534802 900 2 0.06100 0.06100 6 A0A0A0  C7  0 2 10 2 1
  8 3 -1.435289 0.308392 -0.781357 900 2 0.00000 0.00000 6 A0A0A0  C8  1 1 10 2 1
  9 3 -1.987212 0.637607 -2.242753 900 2 0.28000 0.28000 6 A0A0A0  C9  1 1 10 1 1
  10 3 -2.586617 -0.503190 -3.203994 900 2 0.28000 0.28000 6 A0A0A0  C10  0 2 10 2 1
  11 3 -3.826402 -1.182132 -2.549682 900 2 0.00000 0.00000 6 A0A0A0  C11  2 0 10 <> <>
  12 3 -3.588555 -2.529589 -1.829290 900 2 0.41820 0.41820 6 A0A0A0  C12  1 2 10 1 1
  13 2 -2.120468 -2.906177 -1.667171 900 2 -0.27640 -0.27640 6 A0A0A0  C13  0 0 11 <> <>
  14 2 -1.154023 -2.351469 -2.452407 900 2 -0.27640 -0.27640 6 A0A0A0  C14  0 0 11 <> <>
  15 3 -1.587011 -1.586860 -3.709008 900 2 0.13820 0.13820 6 A0A0A0  C15  0 0 10 <> <>
  16 2 0.336202 -1.589379 -0.639901 900 2 0.44800 0.44800 6 A0A0A0  C16  0 0 10 <> <>
  17 3 0.304352 -2.288791 -2.035078 900 2 0.47920 0.47920 6 A0A0A0  C17  1 2 10 2 1
  18 16 -3.437231 1.568296 0.056123 900 70 -0.40790 -0.40790 8 FF2F2F  O18  0 0 10 <> <>
  19 2 -4.205878 0.714351 0.779581 900 2 0.65900 0.65900 6 A0A0A0  C19  0 0 10 <> <>
  20 15 -3.793064 -0.250757 1.406632 900 70 -0.57000 -0.57000 8 FF2F2F  O20  0 0 10 <> <>
  21 16 1.445706 1.517092 0.954470 900 70 -0.68000 -0.68000 8 FF2F2F  O21  1 0 10 <> <>
  22 3 1.139512 0.630399 -1.490259 900 2 0.00000 0.00000 6 A0A0A0  C22  3 0 10 <> <>
  23 16 -1.063547 1.508494 -2.943442 900 70 -0.43000 -0.43000 8 FF2F2F  O23  0 0 10 <> <>
  24 2 -1.608930 2.557125 -3.622658 900 2 0.63380 0.63380 6 A0A0A0  C24  0 0 10 <> <>
  25 15 -2.805846 2.802330 -3.684684 900 70 -0.57000 -0.57000 8 FF2F2F  O25  0 0 10 <> <>
  26 16 -3.106477 0.159291 -4.385724 900 70 -0.68000 -0.68000 8 FF2F2F  O26  1 0 10 <> <>
  27 16 -4.152756 -2.441919 -0.503994 900 70 -0.43000 -0.43000 8 FF2F2F  O27  0 0 10 <> <>
  28 2 -5.499310 -2.622971 -0.408720 900 2 0.65900 0.65900 6 A0A0A0  C28  0 0 10 <> <>
  29 15 -6.274066 -2.593680 -1.357255 900 70 -0.57000 -0.57000 8 FF2F2F  O29  0 0 10 <> <>
  30 3 -1.866925 -3.887204 -0.541586 900 2 0.13820 0.13820 6 A0A0A0  C30  3 0 10 <> <>
  31 3 -2.265025 -2.600222 -4.696421 900 2 0.00000 0.00000 6 A0A0A0  C31  3 0 10 <> <>
  32 3 -0.472623 -0.995424 -4.607598 900 2 0.00000 0.00000 6 A0A0A0  C32  3 0 10 <> <>
  33 15 0.455760 -2.279171 0.382613 900 70 -0.57000 -0.57000 8 FF2F2F  O33  0 0 10 <> <>
  34 16 0.831404 -3.613670 -2.056195 900 70 -0.43000 -0.43000 8 FF2F2F  O34  0 0 10 <> <>
  35 2 2.172979 -3.675138 -1.845109 900 2 0.65900 0.65900 6 A0A0A0  C35  0 0 10 <> <>
  36 15 2.912287 -2.705890 -1.738659 900 70 -0.57000 -0.57000 8 FF2F2F  O36  0 0 10 <> <>
  37 3 -5.650254 1.095978 0.661416 900 2 0.06100 0.06100 6 A0A0A0  C37  3 0 10 <> <>
  38 2 -0.573206 3.415446 -4.252707 900 2 0.08620 0.08620 6 A0A0A0  C38  0 0 10 <> <>
  39 2 -0.955287 4.692812 -4.688558 900 2 -0.15000 -0.15000 6 A0A0A0  C39  1 0 10 <> <>
  40 2 -0.021976 5.543324 -5.284749 900 2 -0.15000 -0.15000 6 A0A0A0  C40  1 0 10 <> <>
  41 2 1.295790 5.121464 -5.453406 900 2 -0.15000 -0.15000 6 A0A0A0  C41  1 0 10 <> <>
  42 2 1.681358 3.849641 -5.031049 900 2 -0.15000 -0.15000 6 A0A0A0  C42  1 0 10 <> <>
  43 2 0.749783 2.996145 -4.433903 900 2 -0.15000 -0.15000 6 A0A0A0  C43  1 0 10 <> <>
  44 3 -5.925594 -2.780201 1.057569 900 2 0.34100 0.34100 6 A0A0A0  C44  1 1 10 2 1
  45 16 -4.856339 -2.711047 2.012657 900 70 -0.68000 -0.68000 8 FF2F2F  O45  1 0 10 <> <>
  46 3 2.623010 -5.102096 -1.785824 900 2 0.06100 0.06100 6 A0A0A0  C46  3 0 10 <> <>
  47 3 -6.727014 -4.103720 1.219674 900 2 0.44360 0.44360 6 A0A0A0  C47  1 2 10 1 1
  48 25 -5.869252 -5.246415 1.528494 900 43 -0.73010 -0.73010 7 5757FF  N48  1 0 10 <> <>
  49 2 -5.133446 -5.892231 0.566110 900 2 0.54380 0.54380 6 A0A0A0  C49  0 0 10 <> <>
  50 15 -5.210657 -5.628261 -0.628654 900 70 -0.57000 -0.57000 8 FF2F2F  O50  0 0 10 <> <>
  51 2 -7.804964 -3.993599 2.294739 900 2 -0.14350 -0.14350 6 A0A0A0  C51  0 0 10 <> <>
  52 2 -7.506977 -3.571947 3.601719 900 2 -0.15000 -0.15000 6 A0A0A0  C52  1 0 10 <> <>
  53 2 -8.509233 -3.489617 4.570642 900 2 -0.15000 -0.15000 6 A0A0A0  C53  1 0 10 <> <>
  54 2 -9.820460 -3.834006 4.249969 900 2 -0.15000 -0.15000 6 A0A0A0  C54  1 0 10 <> <>
  55 2 -10.130795 -4.264878 2.961923 900 2 -0.15000 -0.15000 6 A0A0A0  C55  1 0 10 <> <>
  56 2 -9.130150 -4.347813 1.991194 900 2 -0.15000 -0.15000 6 A0A0A0  C56  1 0 10 <> <>
  57 2 -4.221468 -6.966479 1.040729 900 2 0.08620 0.08620 6 A0A0A0  C57  0 0 10 <> <>
  58 2 -3.585692 -6.898937 2.287572 900 2 -0.15000 -0.15000 6 A0A0A0  C58  1 0 10 <> <>
  59 2 -2.729519 -7.927250 2.689430 900 2 -0.15000 -0.15000 6 A0A0A0  C59  1 0 10 <> <>
  60 2 -2.500377 -9.016536 1.847765 900 2 -0.15000 -0.15000 6 A0A0A0  C60  1 0 10 <> <>
  61 2 -3.117727 -9.078279 0.598306 900 2 -0.15000 -0.15000 6 A0A0A0  C61  1 0 10 <> <>
  62 2 -3.972835 -8.052274 0.191578 900 2 -0.15000 -0.15000 6 A0A0A0  C62  1 0 10 <> <>
  63 41 -1.978930 -0.577480 -0.441995 900 21 0.00000 0.00000 1 FFFFFF  H63  0 0 10 <> <>
  64 41 -0.504731 2.955756 -0.675613 900 21 0.00000 0.00000 1 FFFFFF  H64  0 0 10 <> <>
  65 41 -1.996808 3.685760 -0.058766 900 21 0.00000 0.00000 1 FFFFFF  H65  0 0 10 <> <>
  66 41 -2.210312 1.604464 2.394429 900 21 0.00000 0.00000 1 FFFFFF  H66  0 0 10 <> <>
  67 41 -0.961244 -0.554364 2.085959 900 21 0.00000 0.00000 1 FFFFFF  H67  0 0 10 <> <>
  68 41 -0.007542 0.646319 2.962247 900 21 0.00000 0.00000 1 FFFFFF  H68  0 0 10 <> <>
  69 41 1.357454 -0.432923 1.272822 900 21 0.00000 0.00000 1 FFFFFF  H69  0 0 10 <> <>
  70 41 -2.875871 1.250512 -2.068386 900 21 0.00000 0.00000 1 FFFFFF  H70  0 0 10 <> <>
  71 41 -4.575832 -1.371053 -3.332702 900 21 0.00000 0.00000 1 FFFFFF  H71  0 0 10 <> <>
  72 41 -4.329291 -0.467148 -1.887937 900 21 0.00000 0.00000 1 FFFFFF  H72  0 0 10 <> <>
  73 41 -4.088573 -3.350094 -2.359946 900 21 0.00000 0.00000 1 FFFFFF  H73  0 0 10 <> <>
  74 41 0.904415 -1.701875 -2.725661 900 21 0.00000 0.00000 1 FFFFFF  H74  0 0 10 <> <>
  75 42 0.918461 2.245132 1.343270 900 21 0.40000 0.40000 1 FFFFFF  H75  0 0 10 <> <>
  76 41 1.091973 1.721642 -1.460946 900 21 0.00000 0.00000 1 FFFFFF  H76  0 0 10 <> <>
  77 41 2.166266 0.338783 -1.232401 900 21 0.00000 0.00000 1 FFFFFF  H77  0 0 10 <> <>
  78 41 1.019723 0.332954 -2.522183 900 21 0.00000 0.00000 1 FFFFFF  H78  0 0 10 <> <>
  79 42 -3.528366 1.004294 -4.125638 900 21 0.40000 0.40000 1 FFFFFF  H79  0 0 10 <> <>
  80 41 -2.564911 -4.726338 -0.623774 900 21 0.00000 0.00000 1 FFFFFF  H80  0 0 10 <> <>
  81 41 -0.871469 -4.331893 -0.561215 900 21 0.00000 0.00000 1 FFFFFF  H81  0 0 10 <> <>
  82 41 -2.010071 -3.412077 0.433958 900 21 0.00000 0.00000 1 FFFFFF  H82  0 0 10 <> <>
  83 41 -3.130169 -3.125557 -4.290024 900 21 0.00000 0.00000 1 FFFFFF  H83  0 0 10 <> <>
  84 41 -2.611639 -2.097658 -5.607497 900 21 0.00000 0.00000 1 FFFFFF  H84  0 0 10 <> <>
  85 41 -1.550128 -3.374866 -5.002848 900 21 0.00000 0.00000 1 FFFFFF  H85  0 0 10 <> <>
  86 41 0.237099 -1.770473 -4.922523 900 21 0.00000 0.00000 1 FFFFFF  H86  0 0 10 <> <>
  87 41 -0.887821 -0.555936 -5.522935 900 21 0.00000 0.00000 1 FFFFFF  H87  0 0 10 <> <>
  88 41 0.100741 -0.208029 -4.136793 900 21 0.00000 0.00000 1 FFFFFF  H88  0 0 10 <> <>
  89 41 -6.032862 0.793779 -0.315973 900 21 0.00000 0.00000 1 FFFFFF  H89  0 0 10 <> <>
  90 41 -6.221821 0.594272 1.447021 900 21 0.00000 0.00000 1 FFFFFF  H90  0 0 10 <> <>
  91 41 -5.765380 2.174338 0.800304 900 21 0.00000 0.00000 1 FFFFFF  H91  0 0 10 <> <>
  92 41 -1.981576 5.034138 -4.565609 900 21 0.15000 0.15000 1 FFFFFF  H92  0 0 10 <> <>
  93 41 -0.322980 6.533588 -5.619000 900 21 0.15000 0.15000 1 FFFFFF  H93  0 0 10 <> <>
  94 41 2.022891 5.783292 -5.918904 900 21 0.15000 0.15000 1 FFFFFF  H94  0 0 10 <> <>
  95 41 2.709124 3.521386 -5.170469 900 21 0.15000 0.15000 1 FFFFFF  H95  0 0 10 <> <>
  96 41 1.074667 2.007891 -4.128642 900 21 0.15000 0.15000 1 FFFFFF  H96  0 0 10 <> <>
  97 41 -6.572230 -1.916257 1.255685 900 21 0.00000 0.00000 1 FFFFFF  H97  0 0 10 <> <>
  98 42 -4.320146 -1.921836 1.778820 900 21 0.40000 0.40000 1 FFFFFF  H98  0 0 10 <> <>
  99 41 2.453120 -5.584272 -2.751559 900 21 0.00000 0.00000 1 FFFFFF  H99  0 0 10 <> <>
  100 41 3.692321 -5.135309 -1.558600 900 21 0.00000 0.00000 1 FFFFFF  H100  0 0 10 <> <>
  101 41 2.084801 -5.627644 -0.992825 900 21 0.00000 0.00000 1 FFFFFF  H101  0 0 10 <> <>
  102 41 -7.231871 -4.329931 0.271443 900 21 0.00000 0.00000 1 FFFFFF  H102  0 0 10 <> <>
  103 43 -5.796392 -5.520807 2.498315 900 21 0.37000 0.37000 1 FFFFFF  H103  0 0 10 <> <>
  104 41 -6.488721 -3.304852 3.879068 900 21 0.15000 0.15000 1 FFFFFF  H104  0 0 10 <> <>
  105 41 -8.265268 -3.159030 5.577346 900 21 0.15000 0.15000 1 FFFFFF  H105  0 0 10 <> <>
  106 41 -10.599844 -3.771310 5.005264 900 21 0.15000 0.15000 1 FFFFFF  H106  0 0 10 <> <>
  107 41 -11.152825 -4.540358 2.713172 900 21 0.15000 0.15000 1 FFFFFF  H107  0 0 10 <> <>
  108 41 -9.394517 -4.695377 0.993938 900 21 0.15000 0.15000 1 FFFFFF  H108  0 0 10 <> <>
  109 41 -3.721728 -6.043189 2.943330 900 21 0.15000 0.15000 1 FFFFFF  H109  0 0 10 <> <>
  110 41 -2.233078 -7.875195 3.655765 900 21 0.15000 0.15000 1 FFFFFF  H110  0 0 10 <> <>
  111 41 -1.832131 -9.814801 2.162830 900 21 0.15000 0.15000 1 FFFFFF  H111  0 0 10 <> <>
  112 41 -2.931297 -9.923481 -0.059865 900 21 0.15000 0.15000 1 FFFFFF  H112  0 0 10 <> <>
  113 41 -4.448481 -8.102656 -0.785663 900 21 0.15000 0.15000 1 FFFFFF  H113  0 0 10 <> <>
  :::
 } 
 m_bond[130] { 
  # First column is bond index #
  i_m_from
  i_m_to
  i_m_order
  i_sd_original_parity
  :::
  1 1 4 1 1
  2 1 2 1 <>
  3 2 3 1 <>
  4 2 64 1 <>
  5 2 65 1 <>
  6 3 8 1 <>
  7 3 4 1 <>
  8 3 18 1 6
  9 4 1 1 1
  10 4 5 1 <>
  11 4 66 1 <>
  12 5 6 1 <>
  13 5 67 1 <>
  14 5 68 1 <>
  15 6 7 1 <>
  16 6 21 1 1
  17 6 69 1 <>
  18 7 16 1 <>
  19 7 8 1 <>
  20 7 22 1 1
  21 8 9 1 <>
  22 8 63 1 6
  23 9 10 1 <>
  24 9 23 1 6
  25 9 70 1 <>
  26 10 15 1 1
  27 10 11 1 <>
  28 10 26 1 <>
  29 11 12 1 <>
  30 11 71 1 <>
  31 11 72 1 <>
  32 12 13 1 <>
  33 12 27 1 6
  34 12 73 1 <>
  35 13 14 2 <>
  36 13 30 1 <>
  37 14 15 1 <>
  38 14 17 1 <>
  39 15 10 1 1
  40 15 31 1 <>
  41 15 32 1 <>
  42 16 17 1 <>
  43 16 33 2 <>
  44 17 34 1 1
  45 17 74 1 <>
  46 18 3 1 6
  47 18 19 1 <>
  48 19 20 2 <>
  49 19 37 1 <>
  50 21 6 1 1
  51 21 75 1 <>
  52 22 7 1 1
  53 22 76 1 <>
  54 22 77 1 <>
  55 22 78 1 <>
  56 23 9 1 6
  57 23 24 1 <>
  58 24 25 2 <>
  59 24 38 1 <>
  60 26 79 1 <>
  61 27 12 1 6
  62 27 28 1 <>
  63 28 44 1 <>
  64 28 29 2 <>
  65 30 80 1 <>
  66 30 81 1 <>
  67 30 82 1 <>
  68 31 83 1 <>
  69 31 84 1 <>
  70 31 85 1 <>
  71 32 86 1 <>
  72 32 87 1 <>
  73 32 88 1 <>
  74 34 17 1 1
  75 34 35 1 <>
  76 35 36 2 <>
  77 35 46 1 <>
  78 37 89 1 <>
  79 37 90 1 <>
  80 37 91 1 <>
  81 38 43 2 <>
  82 38 39 1 <>
  83 39 40 2 <>
  84 39 92 1 <>
  85 40 41 1 <>
  86 40 93 1 <>
  87 41 42 2 <>
  88 41 94 1 <>
  89 42 43 1 <>
  90 42 95 1 <>
  91 43 96 1 <>
  92 44 47 1 <>
  93 44 45 1 1
  94 44 97 1 <>
  95 45 44 1 1
  96 45 98 1 <>
  97 46 99 1 <>
  98 46 100 1 <>
  99 46 101 1 <>
  100 47 48 1 6
  101 47 51 1 <>
  102 47 102 1 <>
  103 48 47 1 6
  104 48 49 1 <>
  105 48 103 1 <>
  106 49 50 2 <>
  107 49 57 1 <>
  108 51 52 2 <>
  109 51 56 1 <>
  110 52 53 1 <>
  111 52 104 1 <>
  112 53 54 2 <>
  113 53 105 1 <>
  114 54 55 1 <>
  115 54 106 1 <>
  116 55 56 2 <>
  117 55 107 1 <>
  118 56 108 1 <>
  119 57 62 2 <>
  120 57 58 1 <>
  121 58 59 2 <>
  122 58 109 1 <>
  123 59 60 1 <>
  124 59 110 1 <>
  125 60 61 2 <>
  126 60 111 1 <>
  127 61 62 1 <>
  128 61 112 1 <>
  129 62 113 1 <>
  130 63 8 1 6
  :::
 } 
} 

f_m_ct { 
 s_m_title
 s_m_entry_id
 s_m_entry_name
 s_m_Source_Path
 s_m_Source_File
 i_m_Source_File_Index
 i_f3d_flags
 r_f3d_energy
 r_mmod_Potential_Energy-MMFF94s
 b_mmod_Minimization_Converged-MMFF94s
 r_mmod_RMS_Derivative-MMFF94s
 s_m_job_name
 i_mmod_Times_Found-MMFF94s
 r_mmod_Relative_Potential_Energy-MMFF94s
 i_mmod_Conformation-MMFF94s
 i_mmod_Serial_Number-MMFF94s
 s_m_subgroup_title
 s_m_subgroupid
 b_m_subgroup_collapsed
 i_m_ct_format
 :::
 Taxol 
  47 
  entry 
  /Users/rgil/Documents/Matthias_Niemitz/Taxol 
  Taxol_Template.mae 
  1
  0
  0
  816.178588867188
  1
  0.0226032566279173
  2_10-EpiTaxol 
  480
  2.062255859375
  2
  1
  2_10-EpiTaxol-out1 
  2_10-EpiTaxol-out1 
  0
  2
 m_depend[8] { 
  # First column is dependency index #
  i_m_depend_dependency
  s_m_depend_property
  :::
  1 20 r_mmod_Potential_Energy-MMFF94s 
  2 20 b_mmod_Minimization_Converged-MMFF94s 
  3 20 r_mmod_RMS_Derivative-MMFF94s 
  4 30 s_m_job_name 
  5 20 i_mmod_Times_Found-MMFF94s 
  6 20 r_mmod_Relative_Potential_Energy-MMFF94s 
  7 20 i_mmod_Conformation-MMFF94s 
  8 10 i_mmod_Serial_Number-MMFF94s 
  :::
 } 
 m_atom[113] { 
  # First column is atom index #
  i_m_mmod_type
  r_m_x_coord
  r_m_y_coord
  r_m_z_coord
  i_m_residue_number
  i_m_color
  r_m_charge1
  r_m_charge2
  i_m_atomic_number
  s_m_color_rgb
  s_m_atom_name
  i_m_Hcount
  i_m_atom_chirality
  i_m_bond_stereo
  i_sd_original_parity
  b_st_NoSrcChirality
  :::
  1 16 -1.836551 2.946145 1.081508 900 70 -0.51580 -0.51580 8 FF2F2F  O1  0 0 10 <> <>
  2 3 -2.254398 2.573469 -0.249249 900 2 0.25790 0.25790 6 A0A0A0  C2  2 0 10 <> <>
  3 3 -2.346464 1.070748 0.133188 900 2 0.25790 0.25790 6 A0A0A0  C3  0 2 10 2 1
  4 3 -2.019360 1.587537 1.556903 900 2 0.25790 0.25790 6 A0A0A0  C4  1 1 10 1 1
  5 3 -0.763627 1.031631 2.188837 900 2 0.00000 0.00000 6 A0A0A0  C5  2 0 10 <> <>
  6 3 0.407617 1.184738 1.231427 900 2 0.28000 0.28000 6 A0A0A0  C6  1 2 10 1 1
  7 3 0.229119 0.454934 -0.176578 900 2 0.06100 0.06100 6 A0A0A0  C7  0 2 10 2 1
  8 3 -1.307728 0.091406 -0.547431 900 2 0.00000 0.00000 6 A0A0A0  C8  1 1 10 2 1
  9 3 -1.784221 -0.077163 -2.065582 900 2 0.28000 0.28000 6 A0A0A0  C9  1 1 10 1 1
  10 3 -1.757492 -1.504363 -2.814282 900 2 0.28000 0.28000 6 A0A0A0  C10  0 2 10 2 1
  11 3 -2.651490 -2.533211 -2.043882 900 2 0.00000 0.00000 6 A0A0A0  C11  2 0 10 <> <>
  12 3 -1.915648 -3.675913 -1.309903 900 2 0.41820 0.41820 6 A0A0A0  C12  1 2 10 1 1
  13 2 -0.492592 -3.299886 -0.928178 900 2 -0.27640 -0.27640 6 A0A0A0  C13  0 0 11 <> <>
  14 2 0.226890 -2.458623 -1.726451 900 2 -0.27640 -0.27640 6 A0A0A0  C14  0 0 11 <> <>
  15 3 -0.345667 -2.101714 -3.111483 900 2 0.13820 0.13820 6 A0A0A0  C15  0 0 10 <> <>
  16 2 1.023031 -0.890307 0.003637 900 2 0.44800 0.44800 6 A0A0A0  C16  0 0 10 <> <>
  17 3 1.460370 -1.714490 -1.244376 900 2 0.47920 0.47920 6 A0A0A0  C17  1 2 10 2 1
  18 16 -3.716210 0.581976 -0.024451 900 70 -0.40790 -0.40790 8 FF2F2F  O18  0 0 10 <> <>
  19 2 -4.159878 -0.338521 0.873416 900 2 0.65900 0.65900 6 A0A0A0  C19  0 0 10 <> <>
  20 15 -3.446393 -0.959411 1.646987 900 70 -0.57000 -0.57000 8 FF2F2F  O20  0 0 10 <> <>
  21 16 0.739506 2.578280 1.093718 900 70 -0.68000 -0.68000 8 FF2F2F  O21  1 0 10 <> <>
  22 3 0.995248 1.329877 -1.181294 900 2 0.00000 0.00000 6 A0A0A0  C22  3 0 10 <> <>
  23 16 -1.225259 0.979404 -2.886459 900 70 -0.43000 -0.43000 8 FF2F2F  O23  0 0 10 <> <>
  24 2 -2.070018 1.564707 -3.782768 900 2 0.63380 0.63380 6 A0A0A0  C24  0 0 10 <> <>
  25 15 -3.248184 1.269746 -3.929202 900 70 -0.57000 -0.57000 8 FF2F2F  O25  0 0 10 <> <>
  26 16 -2.397462 -1.331149 -4.103896 900 70 -0.68000 -0.68000 8 FF2F2F  O26  1 0 10 <> <>
  27 16 -2.665412 -4.009861 -0.123070 900 70 -0.43000 -0.43000 8 FF2F2F  O27  0 0 10 <> <>
  28 2 -3.557188 -5.029883 -0.265264 900 2 0.65900 0.65900 6 A0A0A0  C28  0 0 10 <> <>
  29 15 -3.821941 -5.604804 -1.317460 900 70 -0.57000 -0.57000 8 FF2F2F  O29  0 0 10 <> <>
  30 3 -0.013816 -3.908550 0.370263 900 2 0.13820 0.13820 6 A0A0A0  C30  3 0 10 <> <>
  31 3 -0.425766 -3.393128 -4.002254 900 2 0.00000 0.00000 6 A0A0A0  C31  3 0 10 <> <>
  32 3 0.516946 -1.193402 -4.024168 900 2 0.00000 0.00000 6 A0A0A0  C32  3 0 10 <> <>
  33 15 1.240092 -1.344488 1.136383 900 70 -0.57000 -0.57000 8 FF2F2F  O33  0 0 10 <> <>
  34 16 2.486904 -2.673945 -0.992528 900 70 -0.43000 -0.43000 8 FF2F2F  O34  0 0 10 <> <>
  35 2 3.692188 -2.122262 -0.689606 900 2 0.65900 0.65900 6 A0A0A0  C35  0 0 10 <> <>
  36 15 3.939608 -0.924088 -0.706850 900 70 -0.57000 -0.57000 8 FF2F2F  O36  0 0 10 <> <>
  37 3 -5.655229 -0.408365 0.829016 900 2 0.06100 0.06100 6 A0A0A0  C37  3 0 10 <> <>
  38 2 -1.408206 2.649235 -4.554305 900 2 0.08620 0.08620 6 A0A0A0  C38  0 0 10 <> <>
  39 2 -0.023665 2.854226 -4.542004 900 2 -0.15000 -0.15000 6 A0A0A0  C39  1 0 10 <> <>
  40 2 0.540036 3.894020 -5.286626 900 2 -0.15000 -0.15000 6 A0A0A0  C40  1 0 10 <> <>
  41 2 -0.274091 4.730705 -6.049057 900 2 -0.15000 -0.15000 6 A0A0A0  C41  1 0 10 <> <>
  42 2 -1.652997 4.529554 -6.073007 900 2 -0.15000 -0.15000 6 A0A0A0  C42  1 0 10 <> <>
  43 2 -2.219062 3.491482 -5.329896 900 2 -0.15000 -0.15000 6 A0A0A0  C43  1 0 10 <> <>
  44 3 -4.147184 -5.451227 1.079402 900 2 0.34100 0.34100 6 A0A0A0  C44  1 1 10 2 1
  45 16 -4.852502 -6.700629 0.926355 900 70 -0.68000 -0.68000 8 FF2F2F  O45  1 0 10 <> <>
  46 3 4.683014 -3.193517 -0.353792 900 2 0.06100 0.06100 6 A0A0A0  C46  3 0 10 <> <>
  47 3 -5.069814 -4.353352 1.659321 900 2 0.44360 0.44360 6 A0A0A0  C47  1 2 10 1 1
  48 25 -6.399545 -4.356798 1.046995 900 43 -0.73010 -0.73010 7 5757FF  N48  1 0 10 <> <>
  49 2 -6.656938 -3.726316 -0.146770 900 2 0.54380 0.54380 6 A0A0A0  C49  0 0 10 <> <>
  50 15 -5.791723 -3.131481 -0.780688 900 70 -0.57000 -0.57000 8 FF2F2F  O50  0 0 10 <> <>
  51 2 -5.221316 -4.465779 3.172794 900 2 -0.14350 -0.14350 6 A0A0A0  C51  0 0 10 <> <>
  52 2 -5.693573 -5.638521 3.786388 900 2 -0.15000 -0.15000 6 A0A0A0  C52  1 0 10 <> <>
  53 2 -5.836127 -5.711564 5.173954 900 2 -0.15000 -0.15000 6 A0A0A0  C53  1 0 10 <> <>
  54 2 -5.512235 -4.614233 5.968246 900 2 -0.15000 -0.15000 6 A0A0A0  C54  1 0 10 <> <>
  55 2 -5.045748 -3.442824 5.376624 900 2 -0.15000 -0.15000 6 A0A0A0  C55  1 0 10 <> <>
  56 2 -4.902711 -3.367963 3.989382 900 2 -0.15000 -0.15000 6 A0A0A0  C56  1 0 10 <> <>
  57 2 -8.048308 -3.814441 -0.664521 900 2 0.08620 0.08620 6 A0A0A0  C57  0 0 10 <> <>
  58 2 -9.153699 -3.928415 0.189104 900 2 -0.15000 -0.15000 6 A0A0A0  C58  1 0 10 <> <>
  59 2 -10.442542 -4.000743 -0.345606 900 2 -0.15000 -0.15000 6 A0A0A0  C59  1 0 10 <> <>
  60 2 -10.631429 -3.952812 -1.727227 900 2 -0.15000 -0.15000 6 A0A0A0  C60  1 0 10 <> <>
  61 2 -9.534982 -3.825018 -2.579654 900 2 -0.15000 -0.15000 6 A0A0A0  C61  1 0 10 <> <>
  62 2 -8.245359 -3.751193 -2.050287 900 2 -0.15000 -0.15000 6 A0A0A0  C62  1 0 10 <> <>
  63 41 -1.500493 -0.873084 -0.064510 900 21 0.00000 0.00000 1 FFFFFF  H63  0 0 10 <> <>
  64 41 -1.517367 2.861028 -0.998475 900 21 0.00000 0.00000 1 FFFFFF  H64  0 0 10 <> <>
  65 41 -3.208089 3.047629 -0.505454 900 21 0.00000 0.00000 1 FFFFFF  H65  0 0 10 <> <>
  66 41 -2.860035 1.567101 2.261204 900 21 0.00000 0.00000 1 FFFFFF  H66  0 0 10 <> <>
  67 41 -0.906393 -0.022145 2.451750 900 21 0.00000 0.00000 1 FFFFFF  H67  0 0 10 <> <>
  68 41 -0.558051 1.575712 3.118498 900 21 0.00000 0.00000 1 FFFFFF  H68  0 0 10 <> <>
  69 41 1.292603 0.798409 1.747952 900 21 0.00000 0.00000 1 FFFFFF  H69  0 0 10 <> <>
  70 41 -2.859798 0.121993 -2.036343 900 21 0.00000 0.00000 1 FFFFFF  H70  0 0 10 <> <>
  71 41 -3.363226 -3.000236 -2.739457 900 21 0.00000 0.00000 1 FFFFFF  H71  0 0 10 <> <>
  72 41 -3.298386 -2.001764 -1.336211 900 21 0.00000 0.00000 1 FFFFFF  H72  0 0 10 <> <>
  73 41 -1.842541 -4.574286 -1.929950 900 21 0.00000 0.00000 1 FFFFFF  H73  0 0 10 <> <>
  74 41 1.851018 -1.032664 -1.994732 900 21 0.00000 0.00000 1 FFFFFF  H74  0 0 10 <> <>
  75 42 -0.079306 3.105852 1.197603 900 21 0.40000 0.40000 1 FFFFFF  H75  0 0 10 <> <>
  76 41 0.525932 2.304665 -1.332643 900 21 0.00000 0.00000 1 FFFFFF  H76  0 0 10 <> <>
  77 41 2.022499 1.508156 -0.836617 900 21 0.00000 0.00000 1 FFFFFF  H77  0 0 10 <> <>
  78 41 1.109455 0.879559 -2.154097 900 21 0.00000 0.00000 1 FFFFFF  H78  0 0 10 <> <>
  79 42 -3.163854 -0.728939 -4.003911 900 21 0.40000 0.40000 1 FFFFFF  H79  0 0 10 <> <>
  80 41 -0.240158 -4.980990 0.382902 900 21 0.00000 0.00000 1 FFFFFF  H80  0 0 10 <> <>
  81 41 1.063178 -3.834081 0.522409 900 21 0.00000 0.00000 1 FFFFFF  H81  0 0 10 <> <>
  82 41 -0.514810 -3.440031 1.223497 900 21 0.00000 0.00000 1 FFFFFF  H82  0 0 10 <> <>
  83 41 -1.213659 -4.093295 -3.732535 900 21 0.00000 0.00000 1 FFFFFF  H83  0 0 10 <> <>
  84 41 -0.627639 -3.144798 -5.052195 900 21 0.00000 0.00000 1 FFFFFF  H84  0 0 10 <> <>
  85 41 0.525146 -3.939831 -3.977205 900 21 0.00000 0.00000 1 FFFFFF  H85  0 0 10 <> <>
  86 41 1.500467 -1.642339 -4.211721 900 21 0.00000 0.00000 1 FFFFFF  H86  0 0 10 <> <>
  87 41 0.043533 -1.039380 -5.001868 900 21 0.00000 0.00000 1 FFFFFF  H87  0 0 10 <> <>
  88 41 0.690318 -0.203189 -3.631947 900 21 0.00000 0.00000 1 FFFFFF  H88  0 0 10 <> <>
  89 41 -6.000594 -1.247187 1.437485 900 21 0.00000 0.00000 1 FFFFFF  H89  0 0 10 <> <>
  90 41 -6.074475 0.515443 1.235579 900 21 0.00000 0.00000 1 FFFFFF  H90  0 0 10 <> <>
  91 41 -5.994213 -0.554829 -0.199085 900 21 0.00000 0.00000 1 FFFFFF  H91  0 0 10 <> <>
  92 41 0.636398 2.213390 -3.969023 900 21 0.15000 0.15000 1 FFFFFF  H92  0 0 10 <> <>
  93 41 1.616564 4.050397 -5.274603 900 21 0.15000 0.15000 1 FFFFFF  H93  0 0 10 <> <>
  94 41 0.167510 5.538552 -6.628438 900 21 0.15000 0.15000 1 FFFFFF  H94  0 0 10 <> <>
  95 41 -2.287297 5.179689 -6.671257 900 21 0.15000 0.15000 1 FFFFFF  H95  0 0 10 <> <>
  96 41 -3.297342 3.344969 -5.360175 900 21 0.15000 0.15000 1 FFFFFF  H96  0 0 10 <> <>
  97 41 -3.300910 -5.651803 1.747428 900 21 0.00000 0.00000 1 FFFFFF  H97  0 0 10 <> <>
  98 42 -5.273854 -6.656068 0.044311 900 21 0.40000 0.40000 1 FFFFFF  H98  0 0 10 <> <>
  99 41 4.314513 -3.789148 0.485303 900 21 0.00000 0.00000 1 FFFFFF  H99  0 0 10 <> <>
  100 41 4.855590 -3.825454 -1.228368 900 21 0.00000 0.00000 1 FFFFFF  H100  0 0 10 <> <>
  101 41 5.630091 -2.731725 -0.060594 900 21 0.00000 0.00000 1 FFFFFF  H101  0 0 10 <> <>
  102 41 -4.618910 -3.378699 1.442702 900 21 0.00000 0.00000 1 FFFFFF  H102  0 0 10 <> <>
  103 43 -7.111709 -4.919116 1.494279 900 21 0.37000 0.37000 1 FFFFFF  H103  0 0 10 <> <>
  104 41 -5.952395 -6.512091 3.190987 900 21 0.15000 0.15000 1 FFFFFF  H104  0 0 10 <> <>
  105 41 -6.198884 -6.627198 5.634792 900 21 0.15000 0.15000 1 FFFFFF  H105  0 0 10 <> <>
  106 41 -5.622324 -4.672372 7.048174 900 21 0.15000 0.15000 1 FFFFFF  H106  0 0 10 <> <>
  107 41 -4.791517 -2.585724 5.995446 900 21 0.15000 0.15000 1 FFFFFF  H107  0 0 10 <> <>
  108 41 -4.534474 -2.441569 3.552573 900 21 0.15000 0.15000 1 FFFFFF  H108  0 0 10 <> <>
  109 41 -9.037055 -3.935176 1.269064 900 21 0.15000 0.15000 1 FFFFFF  H109  0 0 10 <> <>
  110 41 -11.302127 -4.086317 0.315494 900 21 0.15000 0.15000 1 FFFFFF  H110  0 0 10 <> <>
  111 41 -11.636266 -4.007763 -2.140182 900 21 0.15000 0.15000 1 FFFFFF  H111  0 0 10 <> <>
  112 41 -9.684407 -3.780883 -3.655888 900 21 0.15000 0.15000 1 FFFFFF  H112  0 0 10 <> <>
  113 41 -7.394634 -3.649394 -2.721328 900 21 0.15000 0.15000 1 FFFFFF  H113  0 0 10 <> <>
  :::
 } 
 m_bond[130] { 
  # First column is bond index #
  i_m_from
  i_m_to
  i_m_order
  i_sd_original_parity
  :::
  1 1 4 1 1
  2 1 2 1 <>
  3 2 3 1 <>
  4 2 64 1 <>
  5 2 65 1 <>
  6 3 8 1 <>
  7 3 4 1 <>
  8 3 18 1 6
  9 4 1 1 1
  10 4 5 1 <>
  11 4 66 1 <>
  12 5 6 1 <>
  13 5 67 1 <>
  14 5 68 1 <>
  15 6 7 1 <>
  16 6 21 1 1
  17 6 69 1 <>
  18 7 16 1 <>
  19 7 8 1 <>
  20 7 22 1 1
  21 8 9 1 <>
  22 8 63 1 6
  23 9 10 1 <>
  24 9 23 1 6
  25 9 70 1 <>
  26 10 15 1 1
  27 10 11 1 <>
  28 10 26 1 <>
  29 11 12 1 <>
  30 11 71 1 <>
  31 11 72 1 <>
  32 12 13 1 <>
  33 12 27 1 6
  34 12 73 1 <>
  35 13 14 2 <>
  36 13 30 1 <>
  37 14 15 1 <>
  38 14 17 1 <>
  39 15 10 1 1
  40 15 31 1 <>
  41 15 32 1 <>
  42 16 17 1 <>
  43 16 33 2 <>
  44 17 34 1 1
  45 17 74 1 <>
  46 18 3 1 6
  47 18 19 1 <>
  48 19 20 2 <>
  49 19 37 1 <>
  50 21 6 1 1
  51 21 75 1 <>
  52 22 7 1 1
  53 22 76 1 <>
  54 22 77 1 <>
  55 22 78 1 <>
  56 23 9 1 6
  57 23 24 1 <>
  58 24 25 2 <>
  59 24 38 1 <>
  60 26 79 1 <>
  61 27 12 1 6
  62 27 28 1 <>
  63 28 44 1 <>
  64 28 29 2 <>
  65 30 80 1 <>
  66 30 81 1 <>
  67 30 82 1 <>
  68 31 83 1 <>
  69 31 84 1 <>
  70 31 85 1 <>
  71 32 86 1 <>
  72 32 87 1 <>
  73 32 88 1 <>
  74 34 17 1 1
  75 34 35 1 <>
  76 35 36 2 <>
  77 35 46 1 <>
  78 37 89 1 <>
  79 37 90 1 <>
  80 37 91 1 <>
  81 38 43 2 <>
  82 38 39 1 <>
  83 39 40 2 <>
  84 39 92 1 <>
  85 40 41 1 <>
  86 40 93 1 <>
  87 41 42 2 <>
  88 41 94 1 <>
  89 42 43 1 <>
  90 42 95 1 <>
  91 43 96 1 <>
  92 44 47 1 <>
  93 44 45 1 1
  94 44 97 1 <>
  95 45 44 1 1
  96 45 98 1 <>
  97 46 99 1 <>
  98 46 100 1 <>
  99 46 101 1 <>
  100 47 48 1 6
  101 47 51 1 <>
  102 47 102 1 <>
  103 48 47 1 6
  104 48 49 1 <>
  105 48 103 1 <>
  106 49 50 2 <>
  107 49 57 1 <>
  108 51 52 2 <>
  109 51 56 1 <>
  110 52 53 1 <>
  111 52 104 1 <>
  112 53 54 2 <>
  113 53 105 1 <>
  114 54 55 1 <>
  115 54 106 1 <>
  116 55 56 2 <>
  117 55 107 1 <>
  118 56 108 1 <>
  119 57 62 2 <>
  120 57 58 1 <>
  121 58 59 2 <>
  122 58 109 1 <>
  123 59 60 1 <>
  124 59 110 1 <>
  125 60 61 2 <>
  126 60 111 1 <>
  127 61 62 1 <>
  128 61 112 1 <>
  129 62 113 1 <>
  130 63 8 1 6
  :::
 } 
} 

f_m_ct { 
 s_m_title
 s_m_entry_id
 s_m_entry_name
 s_m_Source_Path
 s_m_Source_File
 i_m_Source_File_Index
 i_f3d_flags
 r_f3d_energy
 r_mmod_Potential_Energy-MMFF94s
 b_mmod_Minimization_Converged-MMFF94s
 r_mmod_RMS_Derivative-MMFF94s
 s_m_job_name
 i_mmod_Times_Found-MMFF94s
 r_mmod_Relative_Potential_Energy-MMFF94s
 i_mmod_Conformation-MMFF94s
 i_mmod_Serial_Number-MMFF94s
 s_m_subgroup_title
 s_m_subgroupid
 b_m_subgroup_collapsed
 i_m_ct_format
 :::
 Taxol 
  48 
  entry 
  /Users/rgil/Documents/Matthias_Niemitz/Taxol 
  Taxol_Template.mae 
  1
  0
  0
  820.081726074219
  1
  0.0460822060704231
  2_10-EpiTaxol 
  180
  5.96539306640625
  3
  1
  2_10-EpiTaxol-out1 
  2_10-EpiTaxol-out1 
  0
  2
 m_depend[8] { 
  # First column is dependency index #
  i_m_depend_dependency
  s_m_depend_property
  :::
  1 20 r_mmod_Potential_Energy-MMFF94s 
  2 20 b_mmod_Minimization_Converged-MMFF94s 
  3 20 r_mmod_RMS_Derivative-MMFF94s 
  4 30 s_m_job_name 
  5 20 i_mmod_Times_Found-MMFF94s 
  6 20 r_mmod_Relative_Potential_Energy-MMFF94s 
  7 20 i_mmod_Conformation-MMFF94s 
  8 10 i_mmod_Serial_Number-MMFF94s 
  :::
 } 
 m_atom[113] { 
  # First column is atom index #
  i_m_mmod_type
  r_m_x_coord
  r_m_y_coord
  r_m_z_coord
  i_m_residue_number
  i_m_color
  r_m_charge1
  r_m_charge2
  i_m_atomic_number
  s_m_color_rgb
  s_m_atom_name
  i_m_Hcount
  i_m_atom_chirality
  i_m_bond_stereo
  i_sd_original_parity
  b_st_NoSrcChirality
  :::
  1 16 -0.775839 2.837038 1.388936 900 70 -0.51580 -0.51580 8 FF2F2F  O1  0 0 10 <> <>
  2 3 -1.261641 2.919279 0.031370 900 2 0.25790 0.25790 6 A0A0A0  C2  2 0 10 <> <>
  3 3 -1.966998 1.540218 0.135105 900 2 0.25790 0.25790 6 A0A0A0  C3  0 2 10 2 1
  4 3 -1.452442 1.570805 1.594958 900 2 0.25790 0.25790 6 A0A0A0  C4  1 1 10 1 1
  5 3 -0.487765 0.470916 1.980937 900 2 0.00000 0.00000 6 A0A0A0  C5  2 0 10 <> <>
  6 3 0.621606 0.361378 0.943772 900 2 0.28000 0.28000 6 A0A0A0  C6  1 2 10 1 1
  7 3 0.127532 0.017592 -0.530748 900 2 0.06100 0.06100 6 A0A0A0  C7  0 2 10 2 1
  8 3 -1.427772 0.386174 -0.802770 900 2 0.00000 0.00000 6 A0A0A0  C8  1 1 10 2 1
  9 3 -1.951337 0.721601 -2.272772 900 2 0.28000 0.28000 6 A0A0A0  C9  1 1 10 1 1
  10 3 -2.555858 -0.411457 -3.238973 900 2 0.28000 0.28000 6 A0A0A0  C10  0 2 10 2 1
  11 3 -3.813857 -1.070956 -2.598333 900 2 0.00000 0.00000 6 A0A0A0  C11  2 0 10 <> <>
  12 3 -3.604394 -2.422329 -1.879871 900 2 0.41820 0.41820 6 A0A0A0  C12  1 2 10 1 1
  13 2 -2.148794 -2.830836 -1.703059 900 2 -0.27640 -0.27640 6 A0A0A0  C13  0 0 11 <> <>
  14 2 -1.162522 -2.286422 -2.470287 900 2 -0.27640 -0.27640 6 A0A0A0  C14  0 0 11 <> <>
  15 3 -1.565507 -1.510295 -3.730556 900 2 0.13820 0.13820 6 A0A0A0  C15  0 0 10 <> <>
  16 2 0.302507 -1.544886 -0.632299 900 2 0.44800 0.44800 6 A0A0A0  C16  0 0 10 <> <>
  17 3 0.289894 -2.243428 -2.028131 900 2 0.47920 0.47920 6 A0A0A0  C17  1 2 10 2 1
  18 16 -3.417207 1.691113 -0.002109 900 70 -0.40790 -0.40790 8 FF2F2F  O18  0 0 10 <> <>
  19 2 -4.217969 0.851789 0.702479 900 2 0.65900 0.65900 6 A0A0A0  C19  0 0 10 <> <>
  20 15 -3.838472 -0.122328 1.336675 900 70 -0.57000 -0.57000 8 FF2F2F  O20  0 0 10 <> <>
  21 16 1.448704 1.536956 0.981098 900 70 -0.68000 -0.68000 8 FF2F2F  O21  1 0 10 <> <>
  22 3 1.163621 0.659218 -1.469400 900 2 0.00000 0.00000 6 A0A0A0  C22  3 0 10 <> <>
  23 16 -1.003346 1.575945 -2.960705 900 70 -0.43000 -0.43000 8 FF2F2F  O23  0 0 10 <> <>
  24 2 -1.522584 2.629508 -3.653054 900 2 0.63380 0.63380 6 A0A0A0  C24  0 0 10 <> <>
  25 15 -2.715270 2.888903 -3.736891 900 70 -0.57000 -0.57000 8 FF2F2F  O25  0 0 10 <> <>
  26 16 -3.053071 0.254564 -4.427996 900 70 -0.68000 -0.68000 8 FF2F2F  O26  1 0 10 <> <>
  27 16 -4.172970 -2.323693 -0.556616 900 70 -0.43000 -0.43000 8 FF2F2F  O27  0 0 10 <> <>
  28 2 -5.511550 -2.545936 -0.453719 900 2 0.65900 0.65900 6 A0A0A0  C28  0 0 10 <> <>
  29 15 -6.279623 -2.591342 -1.405825 900 70 -0.57000 -0.57000 8 FF2F2F  O29  0 0 10 <> <>
  30 3 -1.931265 -3.827158 -0.582993 900 2 0.13820 0.13820 6 A0A0A0  C30  3 0 10 <> <>
  31 3 -2.245668 -2.510909 -4.729900 900 2 0.00000 0.00000 6 A0A0A0  C31  3 0 10 <> <>
  32 3 -0.428418 -0.936180 -4.611795 900 2 0.00000 0.00000 6 A0A0A0  C32  3 0 10 <> <>
  33 15 0.376136 -2.238192 0.392371 900 70 -0.57000 -0.57000 8 FF2F2F  O33  0 0 10 <> <>
  34 16 0.799287 -3.575247 -2.037402 900 70 -0.43000 -0.43000 8 FF2F2F  O34  0 0 10 <> <>
  35 2 2.136180 -3.652835 -1.801489 900 2 0.65900 0.65900 6 A0A0A0  C35  0 0 10 <> <>
  36 15 2.883533 -2.692157 -1.675992 900 70 -0.57000 -0.57000 8 FF2F2F  O36  0 0 10 <> <>
  37 3 -5.651246 1.263082 0.556008 900 2 0.06100 0.06100 6 A0A0A0  C37  3 0 10 <> <>
  38 2 -0.465803 3.471985 -4.269257 900 2 0.08620 0.08620 6 A0A0A0  C38  0 0 10 <> <>
  39 2 -0.827275 4.748322 -4.725379 900 2 -0.15000 -0.15000 6 A0A0A0  C39  1 0 10 <> <>
  40 2 0.125936 5.584870 -5.309498 900 2 -0.15000 -0.15000 6 A0A0A0  C40  1 0 10 <> <>
  41 2 1.443267 5.150157 -5.445527 900 2 -0.15000 -0.15000 6 A0A0A0  C41  1 0 10 <> <>
  42 2 1.808523 3.879290 -5.002632 900 2 -0.15000 -0.15000 6 A0A0A0  C42  1 0 10 <> <>
  43 2 0.856980 3.039505 -4.417658 900 2 -0.15000 -0.15000 6 A0A0A0  C43  1 0 10 <> <>
  44 3 -5.931695 -2.692977 1.015049 900 2 0.34100 0.34100 6 A0A0A0  C44  1 1 10 2 1
  45 16 -4.852970 -2.565542 1.957131 900 70 -0.68000 -0.68000 8 FF2F2F  O45  1 0 10 <> <>
  46 3 2.568024 -5.084918 -1.734959 900 2 0.06100 0.06100 6 A0A0A0  C46  3 0 10 <> <>
  47 3 -6.619456 -4.074135 1.182858 900 2 0.44360 0.44360 6 A0A0A0  C47  1 2 10 1 1
  48 25 -5.626057 -5.110361 1.456948 900 43 -0.73010 -0.73010 7 5757FF  N48  1 0 10 <> <>
  49 2 -5.525886 -6.272614 0.734703 900 2 0.54380 0.54380 6 A0A0A0  C49  0 0 10 <> <>
  50 15 -6.267900 -6.551472 -0.200860 900 70 -0.57000 -0.57000 8 FF2F2F  O50  0 0 10 <> <>
  51 2 -7.670162 -4.095660 2.288590 900 2 -0.14350 -0.14350 6 A0A0A0  C51  0 0 10 <> <>
  52 2 -7.428520 -3.561048 3.564619 900 2 -0.15000 -0.15000 6 A0A0A0  C52  1 0 10 <> <>
  53 2 -8.411830 -3.607837 4.556060 900 2 -0.15000 -0.15000 6 A0A0A0  C53  1 0 10 <> <>
  54 2 -9.644990 -4.199478 4.291188 900 2 -0.15000 -0.15000 6 A0A0A0  C54  1 0 10 <> <>
  55 2 -9.894689 -4.752051 3.037344 900 2 -0.15000 -0.15000 6 A0A0A0  C55  1 0 10 <> <>
  56 2 -8.913311 -4.705283 2.044929 900 2 -0.15000 -0.15000 6 A0A0A0  C56  1 0 10 <> <>
  57 2 -4.453411 -7.220961 1.149233 900 2 0.08620 0.08620 6 A0A0A0  C57  0 0 10 <> <>
  58 2 -3.277736 -6.792470 1.781642 900 2 -0.15000 -0.15000 6 A0A0A0  C58  1 0 10 <> <>
  59 2 -2.298596 -7.722399 2.142287 900 2 -0.15000 -0.15000 6 A0A0A0  C59  1 0 10 <> <>
  60 2 -2.485128 -9.077616 1.868975 900 2 -0.15000 -0.15000 6 A0A0A0  C60  1 0 10 <> <>
  61 2 -3.646493 -9.508184 1.228268 900 2 -0.15000 -0.15000 6 A0A0A0  C61  1 0 10 <> <>
  62 2 -4.626691 -8.582310 0.864601 900 2 -0.15000 -0.15000 6 A0A0A0  C62  1 0 10 <> <>
  63 41 -1.993185 -0.488736 -0.470304 900 21 0.00000 0.00000 1 FFFFFF  H63  0 0 10 <> <>
  64 41 -0.445391 3.015888 -0.684591 900 21 0.00000 0.00000 1 FFFFFF  H64  0 0 10 <> <>
  65 41 -1.931681 3.776856 -0.092084 900 21 0.00000 0.00000 1 FFFFFF  H65  0 0 10 <> <>
  66 41 -2.230163 1.701806 2.356852 900 21 0.00000 0.00000 1 FFFFFF  H66  0 0 10 <> <>
  67 41 -1.020468 -0.482131 2.071551 900 21 0.00000 0.00000 1 FFFFFF  H67  0 0 10 <> <>
  68 41 -0.057193 0.699402 2.963249 900 21 0.00000 0.00000 1 FFFFFF  H68  0 0 10 <> <>
  69 41 1.313164 -0.410874 1.297531 900 21 0.00000 0.00000 1 FFFFFF  H69  0 0 10 <> <>
  70 41 -2.832245 1.349401 -2.113034 900 21 0.00000 0.00000 1 FFFFFF  H70  0 0 10 <> <>
  71 41 -4.558504 -1.246352 -3.388883 900 21 0.00000 0.00000 1 FFFFFF  H71  0 0 10 <> <>
  72 41 -4.312465 -0.350714 -1.939181 900 21 0.00000 0.00000 1 FFFFFF  H72  0 0 10 <> <>
  73 41 -4.115077 -3.232374 -2.416475 900 21 0.00000 0.00000 1 FFFFFF  H73  0 0 10 <> <>
  74 41 0.910304 -1.665261 -2.708022 900 21 0.00000 0.00000 1 FFFFFF  H74  0 0 10 <> <>
  75 42 0.930517 2.276831 1.359726 900 21 0.40000 0.40000 1 FFFFFF  H75  0 0 10 <> <>
  76 41 1.137690 1.751110 -1.439202 900 21 0.00000 0.00000 1 FFFFFF  H76  0 0 10 <> <>
  77 41 2.180005 0.346379 -1.195992 900 21 0.00000 0.00000 1 FFFFFF  H77  0 0 10 <> <>
  78 41 1.053958 0.366164 -2.503670 900 21 0.00000 0.00000 1 FFFFFF  H78  0 0 10 <> <>
  79 42 -3.453274 1.113449 -4.178657 900 21 0.40000 0.40000 1 FFFFFF  H79  0 0 10 <> <>
  80 41 -2.663885 -4.638172 -0.666292 900 21 0.00000 0.00000 1 FFFFFF  H80  0 0 10 <> <>
  81 41 -0.952921 -4.308261 -0.608028 900 21 0.00000 0.00000 1 FFFFFF  H81  0 0 10 <> <>
  82 41 -2.056315 -3.352401 0.395273 900 21 0.00000 0.00000 1 FFFFFF  H82  0 0 10 <> <>
  83 41 -3.127892 -3.018996 -4.338369 900 21 0.00000 0.00000 1 FFFFFF  H83  0 0 10 <> <>
  84 41 -2.566772 -2.002401 -5.647049 900 21 0.00000 0.00000 1 FFFFFF  H84  0 0 10 <> <>
  85 41 -1.540429 -3.299084 -5.024020 900 21 0.00000 0.00000 1 FFFFFF  H85  0 0 10 <> <>
  86 41 0.272591 -1.722532 -4.918203 900 21 0.00000 0.00000 1 FFFFFF  H86  0 0 10 <> <>
  87 41 -0.822884 -0.487616 -5.531921 900 21 0.00000 0.00000 1 FFFFFF  H87  0 0 10 <> <>
  88 41 0.151535 -0.159720 -4.131035 900 21 0.00000 0.00000 1 FFFFFF  H88  0 0 10 <> <>
  89 41 -6.260472 0.713262 1.278636 900 21 0.00000 0.00000 1 FFFFFF  H89  0 0 10 <> <>
  90 41 -5.756642 2.330377 0.767440 900 21 0.00000 0.00000 1 FFFFFF  H90  0 0 10 <> <>
  91 41 -5.999319 1.035638 -0.454064 900 21 0.00000 0.00000 1 FFFFFF  H91  0 0 10 <> <>
  92 41 -1.852935 5.099717 -4.627901 900 21 0.15000 0.15000 1 FFFFFF  H92  0 0 10 <> <>
  93 41 -0.159095 6.574213 -5.659884 900 21 0.15000 0.15000 1 FFFFFF  H93  0 0 10 <> <>
  94 41 2.185923 5.801210 -5.901464 900 21 0.15000 0.15000 1 FFFFFF  H94  0 0 10 <> <>
  95 41 2.836086 3.540957 -5.116762 900 21 0.15000 0.15000 1 FFFFFF  H95  0 0 10 <> <>
  96 41 1.166680 2.051622 -4.095814 900 21 0.15000 0.15000 1 FFFFFF  H96  0 0 10 <> <>
  97 41 -6.631642 -1.872276 1.211875 900 21 0.00000 0.00000 1 FFFFFF  H97  0 0 10 <> <>
  98 42 -4.375181 -1.736273 1.731996 900 21 0.40000 0.40000 1 FFFFFF  H98  0 0 10 <> <>
  99 41 3.641437 -5.130129 -1.530651 900 21 0.00000 0.00000 1 FFFFFF  H99  0 0 10 <> <>
  100 41 2.038372 -5.593878 -0.925689 900 21 0.00000 0.00000 1 FFFFFF  H100  0 0 10 <> <>
  101 41 2.372988 -5.575514 -2.691715 900 21 0.00000 0.00000 1 FFFFFF  H101  0 0 10 <> <>
  102 41 -7.135463 -4.323654 0.247497 900 21 0.00000 0.00000 1 FFFFFF  H102  0 0 10 <> <>
  103 43 -5.042927 -4.943393 2.266744 900 21 0.37000 0.37000 1 FFFFFF  H103  0 0 10 <> <>
  104 41 -6.469822 -3.107420 3.806361 900 21 0.15000 0.15000 1 FFFFFF  H104  0 0 10 <> <>
  105 41 -8.211905 -3.186888 5.538446 900 21 0.15000 0.15000 1 FFFFFF  H105  0 0 10 <> <>
  106 41 -10.407730 -4.238243 5.064664 900 21 0.15000 0.15000 1 FFFFFF  H106  0 0 10 <> <>
  107 41 -10.851420 -5.226120 2.832628 900 21 0.15000 0.15000 1 FFFFFF  H107  0 0 10 <> <>
  108 41 -9.122482 -5.158286 1.076810 900 21 0.15000 0.15000 1 FFFFFF  H108  0 0 10 <> <>
  109 41 -3.091601 -5.741081 1.980737 900 21 0.15000 0.15000 1 FFFFFF  H109  0 0 10 <> <>
  110 41 -1.385851 -7.389088 2.631142 900 21 0.15000 0.15000 1 FFFFFF  H110  0 0 10 <> <>
  111 41 -1.721258 -9.798938 2.150387 900 21 0.15000 0.15000 1 FFFFFF  H111  0 0 10 <> <>
  112 41 -3.788773 -10.563963 1.010301 900 21 0.15000 0.15000 1 FFFFFF  H112  0 0 10 <> <>
  113 41 -5.529047 -8.925812 0.362600 900 21 0.15000 0.15000 1 FFFFFF  H113  0 0 10 <> <>
  :::
 } 
 m_bond[130] { 
  # First column is bond index #
  i_m_from
  i_m_to
  i_m_order
  i_sd_original_parity
  :::
  1 1 4 1 1
  2 1 2 1 <>
  3 2 3 1 <>
  4 2 64 1 <>
  5 2 65 1 <>
  6 3 8 1 <>
  7 3 4 1 <>
  8 3 18 1 6
  9 4 1 1 1
  10 4 5 1 <>
  11 4 66 1 <>
  12 5 6 1 <>
  13 5 67 1 <>
  14 5 68 1 <>
  15 6 7 1 <>
  16 6 21 1 1
  17 6 69 1 <>
  18 7 16 1 <>
  19 7 8 1 <>
  20 7 22 1 1
  21 8 9 1 <>
  22 8 63 1 6
  23 9 10 1 <>
  24 9 23 1 6
  25 9 70 1 <>
  26 10 15 1 1
  27 10 11 1 <>
  28 10 26 1 <>
  29 11 12 1 <>
  30 11 71 1 <>
  31 11 72 1 <>
  32 12 13 1 <>
  33 12 27 1 6
  34 12 73 1 <>
  35 13 14 2 <>
  36 13 30 1 <>
  37 14 15 1 <>
  38 14 17 1 <>
  39 15 10 1 1
  40 15 31 1 <>
  41 15 32 1 <>
  42 16 17 1 <>
  43 16 33 2 <>
  44 17 34 1 1
  45 17 74 1 <>
  46 18 3 1 6
  47 18 19 1 <>
  48 19 20 2 <>
  49 19 37 1 <>
  50 21 6 1 1
  51 21 75 1 <>
  52 22 7 1 1
  53 22 76 1 <>
  54 22 77 1 <>
  55 22 78 1 <>
  56 23 9 1 6
  57 23 24 1 <>
  58 24 25 2 <>
  59 24 38 1 <>
  60 26 79 1 <>
  61 27 12 1 6
  62 27 28 1 <>
  63 28 44 1 <>
  64 28 29 2 <>
  65 30 80 1 <>
  66 30 81 1 <>
  67 30 82 1 <>
  68 31 83 1 <>
  69 31 84 1 <>
  70 31 85 1 <>
  71 32 86 1 <>
  72 32 87 1 <>
  73 32 88 1 <>
  74 34 17 1 1
  75 34 35 1 <>
  76 35 36 2 <>
  77 35 46 1 <>
  78 37 89 1 <>
  79 37 90 1 <>
  80 37 91 1 <>
  81 38 43 2 <>
  82 38 39 1 <>
  83 39 40 2 <>
  84 39 92 1 <>
  85 40 41 1 <>
  86 40 93 1 <>
  87 41 42 2 <>
  88 41 94 1 <>
  89 42 43 1 <>
  90 42 95 1 <>
  91 43 96 1 <>
  92 44 47 1 <>
  93 44 45 1 1
  94 44 97 1 <>
  95 45 44 1 1
  96 45 98 1 <>
  97 46 99 1 <>
  98 46 100 1 <>
  99 46 101 1 <>
  100 47 48 1 6
  101 47 51 1 <>
  102 47 102 1 <>
  103 48 47 1 6
  104 48 49 1 <>
  105 48 103 1 <>
  106 49 50 2 <>
  107 49 57 1 <>
  108 51 52 2 <>
  109 51 56 1 <>
  110 52 53 1 <>
  111 52 104 1 <>
  112 53 54 2 <>
  113 53 105 1 <>
  114 54 55 1 <>
  115 54 106 1 <>
  116 55 56 2 <>
  117 55 107 1 <>
  118 56 108 1 <>
  119 57 62 2 <>
  120 57 58 1 <>
  121 58 59 2 <>
  122 58 109 1 <>
  123 59 60 1 <>
  124 59 110 1 <>
  125 60 61 2 <>
  126 60 111 1 <>
  127 61 62 1 <>
  128 61 112 1 <>
  129 62 113 1 <>
  130 63 8 1 6
  :::
 } 
} 

f_m_ct { 
 s_m_title
 s_m_entry_id
 s_m_entry_name
 s_m_Source_Path
 s_m_Source_File
 i_m_Source_File_Index
 i_f3d_flags
 r_f3d_energy
 r_mmod_Potential_Energy-MMFF94s
 b_mmod_Minimization_Converged-MMFF94s
 r_mmod_RMS_Derivative-MMFF94s
 s_m_job_name
 i_mmod_Times_Found-MMFF94s
 r_mmod_Relative_Potential_Energy-MMFF94s
 i_mmod_Conformation-MMFF94s
 i_mmod_Serial_Number-MMFF94s
 s_m_subgroup_title
 s_m_subgroupid
 b_m_subgroup_collapsed
 i_m_ct_format
 :::
 Taxol 
  49 
  entry 
  /Users/rgil/Documents/Matthias_Niemitz/Taxol 
  Taxol_Template.mae 
  1
  0
  0
  821.260375976562
  1
  0.0262309852987528
  2_10-EpiTaxol 
  924
  7.14404296875
  4
  1
  2_10-EpiTaxol-out1 
  2_10-EpiTaxol-out1 
  0
  2
 m_depend[8] { 
  # First column is dependency index #
  i_m_depend_dependency
  s_m_depend_property
  :::
  1 20 r_mmod_Potential_Energy-MMFF94s 
  2 20 b_mmod_Minimization_Converged-MMFF94s 
  3 20 r_mmod_RMS_Derivative-MMFF94s 
  4 30 s_m_job_name 
  5 20 i_mmod_Times_Found-MMFF94s 
  6 20 r_mmod_Relative_Potential_Energy-MMFF94s 
  7 20 i_mmod_Conformation-MMFF94s 
  8 10 i_mmod_Serial_Number-MMFF94s 
  :::
 } 
 m_atom[113] { 
  # First column is atom index #
  i_m_mmod_type
  r_m_x_coord
  r_m_y_coord
  r_m_z_coord
  i_m_residue_number
  i_m_color
  r_m_charge1
  r_m_charge2
  i_m_atomic_number
  s_m_color_rgb
  s_m_atom_name
  i_m_Hcount
  i_m_atom_chirality
  i_m_bond_stereo
  i_sd_original_parity
  b_st_NoSrcChirality
  :::
  1 16 -0.395099 1.432055 1.804132 900 70 -0.51580 -0.51580 8 FF2F2F  O1  0 0 10 <> <>
  2 3 -0.886002 1.966037 0.555297 900 2 0.25790 0.25790 6 A0A0A0  C2  2 0 10 <> <>
  3 3 -1.851557 0.767556 0.351087 900 2 0.25790 0.25790 6 A0A0A0  C3  0 2 10 2 1
  4 3 -1.321030 0.317879 1.734111 900 2 0.25790 0.25790 6 A0A0A0  C4  1 1 10 1 1
  5 3 -0.609080 -1.015380 1.763298 900 2 0.00000 0.00000 6 A0A0A0  C5  2 0 10 <> <>
  6 3 0.444489 -1.068081 0.666836 900 2 0.28000 0.28000 6 A0A0A0  C6  1 2 10 1 1
  7 3 -0.120788 -0.900083 -0.813751 900 2 0.06100 0.06100 6 A0A0A0  C7  0 2 10 2 1
  8 3 -1.569843 -0.175329 -0.886430 900 2 0.00000 0.00000 6 A0A0A0  C8  1 1 10 2 1
  9 3 -2.026686 0.640369 -2.183912 900 2 0.28000 0.28000 6 A0A0A0  C9  1 1 10 1 1
  10 3 -2.863128 -0.051151 -3.375128 900 2 0.28000 0.28000 6 A0A0A0  C10  0 2 10 2 1
  11 3 -4.223955 -0.599312 -2.845538 900 2 0.00000 0.00000 6 A0A0A0  C11  2 0 10 <> <>
  12 3 -4.314528 -2.121094 -2.584394 900 2 0.41820 0.41820 6 A0A0A0  C12  1 2 10 1 1
  13 2 -2.959909 -2.813684 -2.545264 900 2 -0.27640 -0.27640 6 A0A0A0  C13  0 0 11 <> <>
  14 2 -1.883144 -2.292589 -3.201712 900 2 -0.27640 -0.27640 6 A0A0A0  C14  0 0 11 <> <>
  15 3 -2.117822 -1.146892 -4.196833 900 2 0.13820 0.13820 6 A0A0A0  C15  0 0 10 <> <>
  16 2 -0.268097 -2.380117 -1.331178 900 2 0.44800 0.44800 6 A0A0A0  C16  0 0 10 <> <>
  17 3 -0.450258 -2.659754 -2.854969 900 2 0.47920 0.47920 6 A0A0A0  C17  1 2 10 2 1
  18 16 -3.243764 1.216862 0.356681 900 70 -0.40790 -0.40790 8 FF2F2F  O18  0 0 10 <> <>
  19 2 -4.178026 0.386719 0.890277 900 2 0.65900 0.65900 6 A0A0A0  C19  0 0 10 <> <>
  20 15 -3.987728 -0.781565 1.202026 900 70 -0.57000 -0.57000 8 FF2F2F  O20  0 0 10 <> <>
  21 16 1.502552 -0.137633 0.956549 900 70 -0.68000 -0.68000 8 FF2F2F  O21  1 0 10 <> <>
  22 3 1.019133 -0.245316 -1.612083 900 2 0.00000 0.00000 6 A0A0A0  C22  3 0 10 <> <>
  23 16 -0.928120 1.443186 -2.686197 900 70 -0.43000 -0.43000 8 FF2F2F  O23  0 0 10 <> <>
  24 2 -1.227232 2.719763 -3.060241 900 2 0.63380 0.63380 6 A0A0A0  C24  0 0 10 <> <>
  25 15 -2.341480 3.221272 -2.996894 900 70 -0.57000 -0.57000 8 FF2F2F  O25  0 0 10 <> <>
  26 16 -3.226406 0.991779 -4.315263 900 70 -0.68000 -0.68000 8 FF2F2F  O26  1 0 10 <> <>
  27 16 -4.991864 -2.260303 -1.311637 900 70 -0.43000 -0.43000 8 FF2F2F  O27  0 0 10 <> <>
  28 2 -6.077082 -3.090823 -1.278345 900 2 0.65900 0.65900 6 A0A0A0  C28  0 0 10 <> <>
  29 15 -6.466256 -3.781860 -2.212245 900 70 -0.57000 -0.57000 8 FF2F2F  O29  0 0 10 <> <>
  30 3 -2.930627 -4.065282 -1.702088 900 2 0.13820 0.13820 6 A0A0A0  C30  3 0 10 <> <>
  31 3 -2.977585 -1.680940 -5.394823 900 2 0.00000 0.00000 6 A0A0A0  C31  3 0 10 <> <>
  32 3 -0.885185 -0.588137 -4.951825 900 2 0.00000 0.00000 6 A0A0A0  C32  3 0 10 <> <>
  33 15 -0.305991 -3.326943 -0.532821 900 70 -0.57000 -0.57000 8 FF2F2F  O33  0 0 10 <> <>
  34 16 -0.233418 -4.014967 -3.244539 900 70 -0.43000 -0.43000 8 FF2F2F  O34  0 0 10 <> <>
  35 2 1.059335 -4.420301 -3.130018 900 2 0.65900 0.65900 6 A0A0A0  C35  0 0 10 <> <>
  36 15 1.996982 -3.697569 -2.820473 900 70 -0.57000 -0.57000 8 FF2F2F  O36  0 0 10 <> <>
  37 3 -5.493704 1.099167 0.996587 900 2 0.06100 0.06100 6 A0A0A0  C37  3 0 10 <> <>
  38 2 -0.031171 3.465601 -3.530018 900 2 0.08620 0.08620 6 A0A0A0  C38  0 0 10 <> <>
  39 2 -0.140781 4.856611 -3.675735 900 2 -0.15000 -0.15000 6 A0A0A0  C39  1 0 10 <> <>
  40 2 0.950770 5.608954 -4.114443 900 2 -0.15000 -0.15000 6 A0A0A0  C40  1 0 10 <> <>
  41 2 2.156134 4.976617 -4.414138 900 2 -0.15000 -0.15000 6 A0A0A0  C41  1 0 10 <> <>
  42 2 2.271173 3.593498 -4.279542 900 2 -0.15000 -0.15000 6 A0A0A0  C42  1 0 10 <> <>
  43 2 1.180540 2.837834 -3.840617 900 2 -0.15000 -0.15000 6 A0A0A0  C43  1 0 10 <> <>
  44 3 -6.775081 -3.044046 0.083601 900 2 0.34100 0.34100 6 A0A0A0  C44  1 1 10 2 1
  45 16 -6.460170 -1.873008 0.845544 900 70 -0.68000 -0.68000 8 FF2F2F  O45  1 0 10 <> <>
  46 3 1.176985 -5.875893 -3.460880 900 2 0.06100 0.06100 6 A0A0A0  C46  3 0 10 <> <>
  47 3 -6.471539 -4.336514 0.881463 900 2 0.44360 0.44360 6 A0A0A0  C47  1 2 10 1 1
  48 25 -5.289036 -4.177092 1.728255 900 43 -0.73010 -0.73010 7 5757FF  N48  1 0 10 <> <>
  49 2 -4.179266 -4.979933 1.615693 900 2 0.54380 0.54380 6 A0A0A0  C49  0 0 10 <> <>
  50 15 -4.050799 -5.833464 0.745511 900 70 -0.57000 -0.57000 8 FF2F2F  O50  0 0 10 <> <>
  51 2 -7.628096 -4.779500 1.773004 900 2 -0.14350 -0.14350 6 A0A0A0  C51  0 0 10 <> <>
  52 2 -8.351395 -3.875191 2.568422 900 2 -0.15000 -0.15000 6 A0A0A0  C52  1 0 10 <> <>
  53 2 -9.390367 -4.320514 3.389257 900 2 -0.15000 -0.15000 6 A0A0A0  C53  1 0 10 <> <>
  54 2 -9.713559 -5.674844 3.436141 900 2 -0.15000 -0.15000 6 A0A0A0  C54  1 0 10 <> <>
  55 2 -8.994903 -6.587358 2.667454 900 2 -0.15000 -0.15000 6 A0A0A0  C55  1 0 10 <> <>
  56 2 -7.956537 -6.144385 1.845649 900 2 -0.15000 -0.15000 6 A0A0A0  C56  1 0 10 <> <>
  57 2 -3.087954 -4.732082 2.595654 900 2 0.08620 0.08620 6 A0A0A0  C57  0 0 10 <> <>
  58 2 -3.351388 -4.327900 3.911103 900 2 -0.15000 -0.15000 6 A0A0A0  C58  1 0 10 <> <>
  59 2 -2.293582 -4.098781 4.794823 900 2 -0.15000 -0.15000 6 A0A0A0  C59  1 0 10 <> <>
  60 2 -0.975994 -4.277400 4.371328 900 2 -0.15000 -0.15000 6 A0A0A0  C60  1 0 10 <> <>
  61 2 -0.710929 -4.695107 3.067487 900 2 -0.15000 -0.15000 6 A0A0A0  C61  1 0 10 <> <>
  62 2 -1.764742 -4.928642 2.182163 900 2 -0.15000 -0.15000 6 A0A0A0  C62  1 0 10 <> <>
  63 41 -2.301232 -0.979000 -0.760362 900 21 0.00000 0.00000 1 FFFFFF  H63  0 0 10 <> <>
  64 41 -0.083411 2.096592 -0.170604 900 21 0.00000 0.00000 1 FFFFFF  H64  0 0 10 <> <>
  65 41 -1.372750 2.935029 0.709478 900 21 0.00000 0.00000 1 FFFFFF  H65  0 0 10 <> <>
  66 41 -2.041954 0.401237 2.556326 900 21 0.00000 0.00000 1 FFFFFF  H66  0 0 10 <> <>
  67 41 -1.331785 -1.827864 1.635534 900 21 0.00000 0.00000 1 FFFFFF  H67  0 0 10 <> <>
  68 41 -0.134674 -1.148727 2.742851 900 21 0.00000 0.00000 1 FFFFFF  H68  0 0 10 <> <>
  69 41 0.959663 -2.029302 0.767226 900 21 0.00000 0.00000 1 FFFFFF  H69  0 0 10 <> <>
  70 41 -2.756626 1.363648 -1.809343 900 21 0.00000 0.00000 1 FFFFFF  H70  0 0 10 <> <>
  71 41 -5.014869 -0.357096 -3.571054 900 21 0.00000 0.00000 1 FFFFFF  H71  0 0 10 <> <>
  72 41 -4.526431 -0.035675 -1.954679 900 21 0.00000 0.00000 1 FFFFFF  H72  0 0 10 <> <>
  73 41 -4.914982 -2.584527 -3.373737 900 21 0.00000 0.00000 1 FFFFFF  H73  0 0 10 <> <>
  74 41 0.272041 -2.058654 -3.400939 900 21 0.00000 0.00000 1 FFFFFF  H74  0 0 10 <> <>
  75 42 1.147672 0.575338 1.526627 900 21 0.40000 0.40000 1 FFFFFF  H75  0 0 10 <> <>
  76 41 1.214018 0.782969 -1.298250 900 21 0.00000 0.00000 1 FFFFFF  H76  0 0 10 <> <>
  77 41 1.952928 -0.809848 -1.488891 900 21 0.00000 0.00000 1 FFFFFF  H77  0 0 10 <> <>
  78 41 0.848618 -0.227412 -2.678483 900 21 0.00000 0.00000 1 FFFFFF  H78  0 0 10 <> <>
  79 42 -3.431122 1.815129 -3.824841 900 21 0.40000 0.40000 1 FFFFFF  H79  0 0 10 <> <>
  80 41 -3.787523 -4.702631 -1.943653 900 21 0.00000 0.00000 1 FFFFFF  H80  0 0 10 <> <>
  81 41 -2.050611 -4.688592 -1.862307 900 21 0.00000 0.00000 1 FFFFFF  H81  0 0 10 <> <>
  82 41 -2.974070 -3.797232 -0.644130 900 21 0.00000 0.00000 1 FFFFFF  H82  0 0 10 <> <>
  83 41 -3.962309 -2.059101 -5.123956 900 21 0.00000 0.00000 1 FFFFFF  H83  0 0 10 <> <>
  84 41 -3.152826 -0.895794 -6.140559 900 21 0.00000 0.00000 1 FFFFFF  H84  0 0 10 <> <>
  85 41 -2.458042 -2.503244 -5.903580 900 21 0.00000 0.00000 1 FFFFFF  H85  0 0 10 <> <>
  86 41 -0.363582 -1.381168 -5.502051 900 21 0.00000 0.00000 1 FFFFFF  H86  0 0 10 <> <>
  87 41 -1.176941 0.170100 -5.689005 900 21 0.00000 0.00000 1 FFFFFF  H87  0 0 10 <> <>
  88 41 -0.155418 -0.109805 -4.313458 900 21 0.00000 0.00000 1 FFFFFF  H88  0 0 10 <> <>
  89 41 -6.042397 0.999259 0.057595 900 21 0.00000 0.00000 1 FFFFFF  H89  0 0 10 <> <>
  90 41 -6.072509 0.669997 1.818711 900 21 0.00000 0.00000 1 FFFFFF  H90  0 0 10 <> <>
  91 41 -5.334012 2.156664 1.225998 900 21 0.00000 0.00000 1 FFFFFF  H91  0 0 10 <> <>
  92 41 -1.076899 5.363599 -3.448533 900 21 0.15000 0.15000 1 FFFFFF  H92  0 0 10 <> <>
  93 41 0.860171 6.687226 -4.224313 900 21 0.15000 0.15000 1 FFFFFF  H93  0 0 10 <> <>
  94 41 3.006351 5.562038 -4.757315 900 21 0.15000 0.15000 1 FFFFFF  H94  0 0 10 <> <>
  95 41 3.211637 3.102592 -4.520508 900 21 0.15000 0.15000 1 FFFFFF  H95  0 0 10 <> <>
  96 41 1.296157 1.763142 -3.759206 900 21 0.15000 0.15000 1 FFFFFF  H96  0 0 10 <> <>
  97 41 -7.844338 -2.973509 -0.151976 900 21 0.00000 0.00000 1 FFFFFF  H97  0 0 10 <> <>
  98 42 -5.480156 -1.865150 0.924497 900 21 0.40000 0.40000 1 FFFFFF  H98  0 0 10 <> <>
  99 41 2.211491 -6.198404 -3.312722 900 21 0.00000 0.00000 1 FFFFFF  H99  0 0 10 <> <>
  100 41 0.534405 -6.459748 -2.796895 900 21 0.00000 0.00000 1 FFFFFF  H100  0 0 10 <> <>
  101 41 0.903066 -6.041348 -4.505678 900 21 0.00000 0.00000 1 FFFFFF  H101  0 0 10 <> <>
  102 41 -6.290044 -5.145791 0.162849 900 21 0.00000 0.00000 1 FFFFFF  H102  0 0 10 <> <>
  103 43 -5.338483 -3.472919 2.453212 900 21 0.37000 0.37000 1 FFFFFF  H103  0 0 10 <> <>
  104 41 -8.115473 -2.813015 2.562202 900 21 0.15000 0.15000 1 FFFFFF  H104  0 0 10 <> <>
  105 41 -9.945988 -3.609206 3.995635 900 21 0.15000 0.15000 1 FFFFFF  H105  0 0 10 <> <>
  106 41 -10.521282 -6.019981 4.076625 900 21 0.15000 0.15000 1 FFFFFF  H106  0 0 10 <> <>
  107 41 -9.239036 -7.645956 2.710761 900 21 0.15000 0.15000 1 FFFFFF  H107  0 0 10 <> <>
  108 41 -7.396914 -6.875905 1.264291 900 21 0.15000 0.15000 1 FFFFFF  H108  0 0 10 <> <>
  109 41 -4.369679 -4.213860 4.272055 900 21 0.15000 0.15000 1 FFFFFF  H109  0 0 10 <> <>
  110 41 -2.496405 -3.789356 5.817597 900 21 0.15000 0.15000 1 FFFFFF  H110  0 0 10 <> <>
  111 41 -0.154354 -4.098985 5.061234 900 21 0.15000 0.15000 1 FFFFFF  H111  0 0 10 <> <>
  112 41 0.314985 -4.836432 2.735562 900 21 0.15000 0.15000 1 FFFFFF  H112  0 0 10 <> <>
  113 41 -1.547911 -5.247439 1.164187 900 21 0.15000 0.15000 1 FFFFFF  H113  0 0 10 <> <>
  :::
 } 
 m_bond[130] { 
  # First column is bond index #
  i_m_from
  i_m_to
  i_m_order
  i_sd_original_parity
  :::
  1 1 4 1 1
  2 1 2 1 <>
  3 2 3 1 <>
  4 2 64 1 <>
  5 2 65 1 <>
  6 3 8 1 <>
  7 3 4 1 <>
  8 3 18 1 6
  9 4 1 1 1
  10 4 5 1 <>
  11 4 66 1 <>
  12 5 6 1 <>
  13 5 67 1 <>
  14 5 68 1 <>
  15 6 7 1 <>
  16 6 21 1 1
  17 6 69 1 <>
  18 7 16 1 <>
  19 7 8 1 <>
  20 7 22 1 1
  21 8 9 1 <>
  22 8 63 1 6
  23 9 10 1 <>
  24 9 23 1 6
  25 9 70 1 <>
  26 10 15 1 1
  27 10 11 1 <>
  28 10 26 1 <>
  29 11 12 1 <>
  30 11 71 1 <>
  31 11 72 1 <>
  32 12 13 1 <>
  33 12 27 1 6
  34 12 73 1 <>
  35 13 14 2 <>
  36 13 30 1 <>
  37 14 15 1 <>
  38 14 17 1 <>
  39 15 10 1 1
  40 15 31 1 <>
  41 15 32 1 <>
  42 16 17 1 <>
  43 16 33 2 <>
  44 17 34 1 1
  45 17 74 1 <>
  46 18 3 1 6
  47 18 19 1 <>
  48 19 20 2 <>
  49 19 37 1 <>
  50 21 6 1 1
  51 21 75 1 <>
  52 22 7 1 1
  53 22 76 1 <>
  54 22 77 1 <>
  55 22 78 1 <>
  56 23 9 1 6
  57 23 24 1 <>
  58 24 25 2 <>
  59 24 38 1 <>
  60 26 79 1 <>
  61 27 12 1 6
  62 27 28 1 <>
  63 28 44 1 <>
  64 28 29 2 <>
  65 30 80 1 <>
  66 30 81 1 <>
  67 30 82 1 <>
  68 31 83 1 <>
  69 31 84 1 <>
  70 31 85 1 <>
  71 32 86 1 <>
  72 32 87 1 <>
  73 32 88 1 <>
  74 34 17 1 1
  75 34 35 1 <>
  76 35 36 2 <>
  77 35 46 1 <>
  78 37 89 1 <>
  79 37 90 1 <>
  80 37 91 1 <>
  81 38 43 2 <>
  82 38 39 1 <>
  83 39 40 2 <>
  84 39 92 1 <>
  85 40 41 1 <>
  86 40 93 1 <>
  87 41 42 2 <>
  88 41 94 1 <>
  89 42 43 1 <>
  90 42 95 1 <>
  91 43 96 1 <>
  92 44 47 1 <>
  93 44 45 1 1
  94 44 97 1 <>
  95 45 44 1 1
  96 45 98 1 <>
  97 46 99 1 <>
  98 46 100 1 <>
  99 46 101 1 <>
  100 47 48 1 6
  101 47 51 1 <>
  102 47 102 1 <>
  103 48 47 1 6
  104 48 49 1 <>
  105 48 103 1 <>
  106 49 50 2 <>
  107 49 57 1 <>
  108 51 52 2 <>
  109 51 56 1 <>
  110 52 53 1 <>
  111 52 104 1 <>
  112 53 54 2 <>
  113 53 105 1 <>
  114 54 55 1 <>
  115 54 106 1 <>
  116 55 56 2 <>
  117 55 107 1 <>
  118 56 108 1 <>
  119 57 62 2 <>
  120 57 58 1 <>
  121 58 59 2 <>
  122 58 109 1 <>
  123 59 60 1 <>
  124 59 110 1 <>
  125 60 61 2 <>
  126 60 111 1 <>
  127 61 62 1 <>
  128 61 112 1 <>
  129 62 113 1 <>
  130 63 8 1 6
  :::
 } 
} 

f_m_ct { 
 s_m_title
 s_m_entry_id
 s_m_entry_name
 s_m_Source_Path
 s_m_Source_File
 i_m_Source_File_Index
 i_f3d_flags
 r_f3d_energy
 r_mmod_Potential_Energy-MMFF94s
 b_mmod_Minimization_Converged-MMFF94s
 r_mmod_RMS_Derivative-MMFF94s
 s_m_job_name
 i_mmod_Times_Found-MMFF94s
 r_mmod_Relative_Potential_Energy-MMFF94s
 i_mmod_Conformation-MMFF94s
 i_mmod_Serial_Number-MMFF94s
 s_m_subgroup_title
 s_m_subgroupid
 b_m_subgroup_collapsed
 i_m_ct_format
 :::
 Taxol 
  50 
  entry 
  /Users/rgil/Documents/Matthias_Niemitz/Taxol 
  Taxol_Template.mae 
  1
  0
  0
  822.591552734375
  1
  0.0392869748175144
  2_10-EpiTaxol 
  192
  8.4752197265625
  5
  1
  2_10-EpiTaxol-out1 
  2_10-EpiTaxol-out1 
  0
  2
 m_depend[8] { 
  # First column is dependency index #
  i_m_depend_dependency
  s_m_depend_property
  :::
  1 20 r_mmod_Potential_Energy-MMFF94s 
  2 20 b_mmod_Minimization_Converged-MMFF94s 
  3 20 r_mmod_RMS_Derivative-MMFF94s 
  4 30 s_m_job_name 
  5 20 i_mmod_Times_Found-MMFF94s 
  6 20 r_mmod_Relative_Potential_Energy-MMFF94s 
  7 20 i_mmod_Conformation-MMFF94s 
  8 10 i_mmod_Serial_Number-MMFF94s 
  :::
 } 
 m_atom[113] { 
  # First column is atom index #
  i_m_mmod_type
  r_m_x_coord
  r_m_y_coord
  r_m_z_coord
  i_m_residue_number
  i_m_color
  r_m_charge1
  r_m_charge2
  i_m_atomic_number
  s_m_color_rgb
  s_m_atom_name
  i_m_Hcount
  i_m_atom_chirality
  i_m_bond_stereo
  i_sd_original_parity
  b_st_NoSrcChirality
  :::
  1 16 -0.387417 2.633341 1.416768 900 70 -0.51580 -0.51580 8 FF2F2F  O1  0 0 10 <> <>
  2 3 -1.076553 2.760884 0.153762 900 2 0.25790 0.25790 6 A0A0A0  C2  2 0 10 <> <>
  3 3 -1.721101 1.356633 0.292149 900 2 0.25790 0.25790 6 A0A0A0  C3  0 2 10 2 1
  4 3 -1.025469 1.356980 1.676903 900 2 0.25790 0.25790 6 A0A0A0  C4  1 1 10 1 1
  5 3 -0.019792 0.254087 1.915128 900 2 0.00000 0.00000 6 A0A0A0  C5  2 0 10 <> <>
  6 3 0.951986 0.178824 0.748424 900 2 0.28000 0.28000 6 A0A0A0  C6  1 2 10 1 1
  7 3 0.285985 -0.117672 -0.667012 900 2 0.06100 0.06100 6 A0A0A0  C7  0 2 10 2 1
  8 3 -1.279753 0.275994 -0.768097 900 2 0.00000 0.00000 6 A0A0A0  C8  1 1 10 2 1
  9 3 -1.946084 0.704543 -2.158161 900 2 0.28000 0.28000 6 A0A0A0  C9  1 1 10 1 1
  10 3 -2.672249 -0.366343 -3.123202 900 2 0.28000 0.28000 6 A0A0A0  C10  0 2 10 2 1
  11 3 -3.898271 -1.008795 -2.406277 900 2 0.00000 0.00000 6 A0A0A0  C11  2 0 10 <> <>
  12 3 -3.707113 -2.430665 -1.826564 900 2 0.41820 0.41820 6 A0A0A0  C12  1 2 10 1 1
  13 2 -2.240053 -2.827748 -1.691690 900 2 -0.27640 -0.27640 6 A0A0A0  C13  0 0 11 <> <>
  14 2 -1.292902 -2.302696 -2.524895 900 2 -0.27640 -0.27640 6 A0A0A0  C14  0 0 11 <> <>
  15 3 -1.761564 -1.475684 -3.734748 900 2 0.13820 0.13820 6 A0A0A0  C15  0 0 10 <> <>
  16 2 0.403639 -1.679817 -0.822945 900 2 0.44800 0.44800 6 A0A0A0  C16  0 0 10 <> <>
  17 3 0.196189 -2.340211 -2.220802 900 2 0.47920 0.47920 6 A0A0A0  C17  1 2 10 2 1
  18 16 -3.181929 1.434041 0.365628 900 70 -0.40790 -0.40790 8 FF2F2F  O18  0 0 10 <> <>
  19 2 -3.808652 0.494714 1.127741 900 2 0.65900 0.65900 6 A0A0A0  C19  0 0 10 <> <>
  20 15 -3.265683 -0.496347 1.593113 900 70 -0.57000 -0.57000 8 FF2F2F  O20  0 0 10 <> <>
  21 16 1.779487 1.355813 0.727877 900 70 -0.68000 -0.68000 8 FF2F2F  O21  1 0 10 <> <>
  22 3 1.230380 0.532962 -1.690425 900 2 0.00000 0.00000 6 A0A0A0  C22  3 0 10 <> <>
  23 16 -1.048493 1.570599 -2.897909 900 70 -0.43000 -0.43000 8 FF2F2F  O23  0 0 10 <> <>
  24 2 -1.605810 2.666132 -3.487197 900 2 0.63380 0.63380 6 A0A0A0  C24  0 0 10 <> <>
  25 15 -2.792592 2.958548 -3.435596 900 70 -0.57000 -0.57000 8 FF2F2F  O25  0 0 10 <> <>
  26 16 -3.236196 0.368575 -4.238467 900 70 -0.68000 -0.68000 8 FF2F2F  O26  1 0 10 <> <>
  27 16 -4.362818 -2.476956 -0.537438 900 70 -0.43000 -0.43000 8 FF2F2F  O27  0 0 10 <> <>
  28 2 -5.719476 -2.655212 -0.590364 900 2 0.65900 0.65900 6 A0A0A0  C28  0 0 10 <> <>
  29 15 -6.384497 -2.684450 -1.619260 900 70 -0.57000 -0.57000 8 FF2F2F  O29  0 0 10 <> <>
  30 3 -1.965164 -3.807084 -0.575121 900 2 0.13820 0.13820 6 A0A0A0  C30  3 0 10 <> <>
  31 3 -2.536438 -2.409330 -4.728264 900 2 0.00000 0.00000 6 A0A0A0  C31  3 0 10 <> <>
  32 3 -0.678921 -0.894476 -4.679343 900 2 0.00000 0.00000 6 A0A0A0  C32  3 0 10 <> <>
  33 15 0.589531 -2.399414 0.168479 900 70 -0.57000 -0.57000 8 FF2F2F  O33  0 0 10 <> <>
  34 16 0.627764 -3.697984 -2.307413 900 70 -0.43000 -0.43000 8 FF2F2F  O34  0 0 10 <> <>
  35 2 1.976136 -3.854180 -2.230008 900 2 0.65900 0.65900 6 A0A0A0  C35  0 0 10 <> <>
  36 15 2.787804 -2.939586 -2.184698 900 70 -0.57000 -0.57000 8 FF2F2F  O36  0 0 10 <> <>
  37 3 -5.260912 0.833957 1.272805 900 2 0.06100 0.06100 6 A0A0A0  C37  3 0 10 <> <>
  38 2 -0.593346 3.508198 -4.174183 900 2 0.08620 0.08620 6 A0A0A0  C38  0 0 10 <> <>
  39 2 -0.958663 4.814620 -4.531015 900 2 -0.15000 -0.15000 6 A0A0A0  C39  1 0 10 <> <>
  40 2 -0.045502 5.651137 -5.176128 900 2 -0.15000 -0.15000 6 A0A0A0  C40  1 0 10 <> <>
  41 2 1.234743 5.186368 -5.472686 900 2 -0.15000 -0.15000 6 A0A0A0  C41  1 0 10 <> <>
  42 2 1.602535 3.885765 -5.129420 900 2 -0.15000 -0.15000 6 A0A0A0  C42  1 0 10 <> <>
  43 2 0.691092 3.046157 -4.483588 900 2 -0.15000 -0.15000 6 A0A0A0  C43  1 0 10 <> <>
  44 3 -6.322409 -2.761176 0.814519 900 2 0.34100 0.34100 6 A0A0A0  C44  1 1 10 2 1
  45 16 -5.453453 -2.349375 1.874789 900 70 -0.68000 -0.68000 8 FF2F2F  O45  1 0 10 <> <>
  46 3 2.329648 -5.309296 -2.233270 900 2 0.06100 0.06100 6 A0A0A0  C46  3 0 10 <> <>
  47 3 -6.885526 -4.188036 1.048269 900 2 0.44360 0.44360 6 A0A0A0  C47  1 2 10 1 1
  48 25 -5.885344 -5.098443 1.601813 900 43 -0.73010 -0.73010 7 5757FF  N48  1 0 10 <> <>
  49 2 -4.993314 -5.771617 0.804787 900 2 0.54380 0.54380 6 A0A0A0  C49  0 0 10 <> <>
  50 15 -5.000658 -5.679988 -0.417909 900 70 -0.57000 -0.57000 8 FF2F2F  O50  0 0 10 <> <>
  51 2 -8.107823 -4.200048 1.962015 900 2 -0.14350 -0.14350 6 A0A0A0  C51  0 0 10 <> <>
  52 2 -8.121961 -3.531016 3.197331 900 2 -0.15000 -0.15000 6 A0A0A0  C52  1 0 10 <> <>
  53 2 -9.249325 -3.576855 4.020651 900 2 -0.15000 -0.15000 6 A0A0A0  C53  1 0 10 <> <>
  54 2 -10.373745 -4.298745 3.626726 900 2 -0.15000 -0.15000 6 A0A0A0  C54  1 0 10 <> <>
  55 2 -10.371364 -4.979797 2.411641 900 2 -0.15000 -0.15000 6 A0A0A0  C55  1 0 10 <> <>
  56 2 -9.245481 -4.934986 1.586630 900 2 -0.15000 -0.15000 6 A0A0A0  C56  1 0 10 <> <>
  57 2 -4.002995 -6.643482 1.493801 900 2 0.08620 0.08620 6 A0A0A0  C57  0 0 10 <> <>
  58 2 -3.485832 -7.740974 0.792697 900 2 -0.15000 -0.15000 6 A0A0A0  C58  1 0 10 <> <>
  59 2 -2.549118 -8.582391 1.396137 900 2 -0.15000 -0.15000 6 A0A0A0  C59  1 0 10 <> <>
  60 2 -2.118119 -8.325150 2.697241 900 2 -0.15000 -0.15000 6 A0A0A0  C60  1 0 10 <> <>
  61 2 -2.616019 -7.224042 3.394449 900 2 -0.15000 -0.15000 6 A0A0A0  C61  1 0 10 <> <>
  62 2 -3.554471 -6.379609 2.795101 900 2 -0.15000 -0.15000 6 A0A0A0  C62  1 0 10 <> <>
  63 41 -1.817984 -0.616846 -0.443338 900 21 0.00000 0.00000 1 FFFFFF  H63  0 0 10 <> <>
  64 41 -0.375122 2.910917 -0.668196 900 21 0.00000 0.00000 1 FFFFFF  H64  0 0 10 <> <>
  65 41 -1.778780 3.600835 0.172791 900 21 0.00000 0.00000 1 FFFFFF  H65  0 0 10 <> <>
  66 41 -1.702813 1.466267 2.532887 900 21 0.00000 0.00000 1 FFFFFF  H66  0 0 10 <> <>
  67 41 -0.533357 -0.704336 2.046329 900 21 0.00000 0.00000 1 FFFFFF  H67  0 0 10 <> <>
  68 41 0.527137 0.460566 2.842930 900 21 0.00000 0.00000 1 FFFFFF  H68  0 0 10 <> <>
  69 41 1.680086 -0.604116 0.988061 900 21 0.00000 0.00000 1 FFFFFF  H69  0 0 10 <> <>
  70 41 -2.787836 1.343476 -1.871826 900 21 0.00000 0.00000 1 FFFFFF  H70  0 0 10 <> <>
  71 41 -4.736434 -1.065098 -3.116324 900 21 0.00000 0.00000 1 FFFFFF  H71  0 0 10 <> <>
  72 41 -4.270817 -0.326478 -1.633024 900 21 0.00000 0.00000 1 FFFFFF  H72  0 0 10 <> <>
  73 41 -4.181104 -3.189073 -2.460804 900 21 0.00000 0.00000 1 FFFFFF  H73  0 0 10 <> <>
  74 41 0.777456 -1.779075 -2.948343 900 21 0.00000 0.00000 1 FFFFFF  H74  0 0 10 <> <>
  75 42 1.290777 2.092106 1.150218 900 21 0.40000 0.40000 1 FFFFFF  H75  0 0 10 <> <>
  76 41 1.210182 1.624960 -1.636544 900 21 0.00000 0.00000 1 FFFFFF  H76  0 0 10 <> <>
  77 41 2.266973 0.212280 -1.521334 900 21 0.00000 0.00000 1 FFFFFF  H77  0 0 10 <> <>
  78 41 1.024998 0.255337 -2.712866 900 21 0.00000 0.00000 1 FFFFFF  H78  0 0 10 <> <>
  79 42 -3.609706 1.213514 -3.912007 900 21 0.40000 0.40000 1 FFFFFF  H79  0 0 10 <> <>
  80 41 -2.651893 -4.653172 -0.655712 900 21 0.00000 0.00000 1 FFFFFF  H80  0 0 10 <> <>
  81 41 -0.966348 -4.242818 -0.602183 900 21 0.00000 0.00000 1 FFFFFF  H81  0 0 10 <> <>
  82 41 -2.103714 -3.332766 0.401513 900 21 0.00000 0.00000 1 FFFFFF  H82  0 0 10 <> <>
  83 41 -3.428960 -2.881492 -4.321955 900 21 0.00000 0.00000 1 FFFFFF  H83  0 0 10 <> <>
  84 41 -2.871184 -1.856917 -5.614978 900 21 0.00000 0.00000 1 FFFFFF  H84  0 0 10 <> <>
  85 41 -1.886072 -3.222104 -5.076565 900 21 0.00000 0.00000 1 FFFFFF  H85  0 0 10 <> <>
  86 41 -0.021542 -1.683337 -5.065312 900 21 0.00000 0.00000 1 FFFFFF  H86  0 0 10 <> <>
  87 41 -1.129414 -0.404326 -5.551526 900 21 0.00000 0.00000 1 FFFFFF  H87  0 0 10 <> <>
  88 41 -0.049981 -0.145081 -4.221571 900 21 0.00000 0.00000 1 FFFFFF  H88  0 0 10 <> <>
  89 41 -5.811937 0.476984 0.400295 900 21 0.00000 0.00000 1 FFFFFF  H89  0 0 10 <> <>
  90 41 -5.653777 0.367052 2.179671 900 21 0.00000 0.00000 1 FFFFFF  H90  0 0 10 <> <>
  91 41 -5.385751 1.915226 1.379892 900 21 0.00000 0.00000 1 FFFFFF  H91  0 0 10 <> <>
  92 41 -1.955907 5.189552 -4.307860 900 21 0.15000 0.15000 1 FFFFFF  H92  0 0 10 <> <>
  93 41 -0.333084 6.664034 -5.448658 900 21 0.15000 0.15000 1 FFFFFF  H93  0 0 10 <> <>
  94 41 1.946086 5.837428 -5.976151 900 21 0.15000 0.15000 1 FFFFFF  H94  0 0 10 <> <>
  95 41 2.600411 3.524411 -5.368427 900 21 0.15000 0.15000 1 FFFFFF  H95  0 0 10 <> <>
  96 41 0.999914 2.035471 -4.241291 900 21 0.15000 0.15000 1 FFFFFF  H96  0 0 10 <> <>
  97 41 -7.142917 -2.031924 0.811083 900 21 0.00000 0.00000 1 FFFFFF  H97  0 0 10 <> <>
  98 42 -4.535817 -2.504499 1.570254 900 21 0.40000 0.40000 1 FFFFFF  H98  0 0 10 <> <>
  99 41 2.032071 -5.760348 -3.183026 900 21 0.00000 0.00000 1 FFFFFF  H99  0 0 10 <> <>
  100 41 3.411286 -5.419439 -2.114584 900 21 0.00000 0.00000 1 FFFFFF  H100  0 0 10 <> <>
  101 41 1.837203 -5.812087 -1.396972 900 21 0.00000 0.00000 1 FFFFFF  H101  0 0 10 <> <>
  102 41 -7.201565 -4.594983 0.078460 900 21 0.00000 0.00000 1 FFFFFF  H102  0 0 10 <> <>
  103 43 -5.897457 -5.244018 2.602463 900 21 0.37000 0.37000 1 FFFFFF  H103  0 0 10 <> <>
  104 41 -7.254348 -2.967165 3.534931 900 21 0.15000 0.15000 1 FFFFFF  H104  0 0 10 <> <>
  105 41 -9.248296 -3.050525 4.972153 900 21 0.15000 0.15000 1 FFFFFF  H105  0 0 10 <> <>
  106 41 -11.250099 -4.334785 4.269030 900 21 0.15000 0.15000 1 FFFFFF  H106  0 0 10 <> <>
  107 41 -11.245716 -5.549844 2.106905 900 21 0.15000 0.15000 1 FFFFFF  H107  0 0 10 <> <>
  108 41 -9.262880 -5.483445 0.646239 900 21 0.15000 0.15000 1 FFFFFF  H108  0 0 10 <> <>
  109 41 -3.814888 -7.945884 -0.224115 900 21 0.15000 0.15000 1 FFFFFF  H109  0 0 10 <> <>
  110 41 -2.154667 -9.436561 0.850960 900 21 0.15000 0.15000 1 FFFFFF  H110  0 0 10 <> <>
  111 41 -1.386789 -8.979549 3.166332 900 21 0.15000 0.15000 1 FFFFFF  H111  0 0 10 <> <>
  112 41 -2.265931 -7.019109 4.403755 900 21 0.15000 0.15000 1 FFFFFF  H112  0 0 10 <> <>
  113 41 -3.900154 -5.512158 3.349622 900 21 0.15000 0.15000 1 FFFFFF  H113  0 0 10 <> <>
  :::
 } 
 m_bond[130] { 
  # First column is bond index #
  i_m_from
  i_m_to
  i_m_order
  i_sd_original_parity
  :::
  1 1 4 1 1
  2 1 2 1 <>
  3 2 3 1 <>
  4 2 64 1 <>
  5 2 65 1 <>
  6 3 8 1 <>
  7 3 4 1 <>
  8 3 18 1 6
  9 4 1 1 1
  10 4 5 1 <>
  11 4 66 1 <>
  12 5 6 1 <>
  13 5 67 1 <>
  14 5 68 1 <>
  15 6 7 1 <>
  16 6 21 1 1
  17 6 69 1 <>
  18 7 16 1 <>
  19 7 8 1 <>
  20 7 22 1 1
  21 8 9 1 <>
  22 8 63 1 6
  23 9 10 1 <>
  24 9 23 1 6
  25 9 70 1 <>
  26 10 15 1 1
  27 10 11 1 <>
  28 10 26 1 <>
  29 11 12 1 <>
  30 11 71 1 <>
  31 11 72 1 <>
  32 12 13 1 <>
  33 12 27 1 6
  34 12 73 1 <>
  35 13 14 2 <>
  36 13 30 1 <>
  37 14 15 1 <>
  38 14 17 1 <>
  39 15 10 1 1
  40 15 31 1 <>
  41 15 32 1 <>
  42 16 17 1 <>
  43 16 33 2 <>
  44 17 34 1 1
  45 17 74 1 <>
  46 18 3 1 6
  47 18 19 1 <>
  48 19 20 2 <>
  49 19 37 1 <>
  50 21 6 1 1
  51 21 75 1 <>
  52 22 7 1 1
  53 22 76 1 <>
  54 22 77 1 <>
  55 22 78 1 <>
  56 23 9 1 6
  57 23 24 1 <>
  58 24 25 2 <>
  59 24 38 1 <>
  60 26 79 1 <>
  61 27 12 1 6
  62 27 28 1 <>
  63 28 44 1 <>
  64 28 29 2 <>
  65 30 80 1 <>
  66 30 81 1 <>
  67 30 82 1 <>
  68 31 83 1 <>
  69 31 84 1 <>
  70 31 85 1 <>
  71 32 86 1 <>
  72 32 87 1 <>
  73 32 88 1 <>
  74 34 17 1 1
  75 34 35 1 <>
  76 35 36 2 <>
  77 35 46 1 <>
  78 37 89 1 <>
  79 37 90 1 <>
  80 37 91 1 <>
  81 38 43 2 <>
  82 38 39 1 <>
  83 39 40 2 <>
  84 39 92 1 <>
  85 40 41 1 <>
  86 40 93 1 <>
  87 41 42 2 <>
  88 41 94 1 <>
  89 42 43 1 <>
  90 42 95 1 <>
  91 43 96 1 <>
  92 44 47 1 <>
  93 44 45 1 1
  94 44 97 1 <>
  95 45 44 1 1
  96 45 98 1 <>
  97 46 99 1 <>
  98 46 100 1 <>
  99 46 101 1 <>
  100 47 48 1 6
  101 47 51 1 <>
  102 47 102 1 <>
  103 48 47 1 6
  104 48 49 1 <>
  105 48 103 1 <>
  106 49 50 2 <>
  107 49 57 1 <>
  108 51 52 2 <>
  109 51 56 1 <>
  110 52 53 1 <>
  111 52 104 1 <>
  112 53 54 2 <>
  113 53 105 1 <>
  114 54 55 1 <>
  115 54 106 1 <>
  116 55 56 2 <>
  117 55 107 1 <>
  118 56 108 1 <>
  119 57 62 2 <>
  120 57 58 1 <>
  121 58 59 2 <>
  122 58 109 1 <>
  123 59 60 1 <>
  124 59 110 1 <>
  125 60 61 2 <>
  126 60 111 1 <>
  127 61 62 1 <>
  128 61 112 1 <>
  129 62 113 1 <>
  130 63 8 1 6
  :::
 } 
} 

f_m_ct { 
 s_m_title
 s_m_entry_id
 s_m_entry_name
 s_m_Source_Path
 s_m_Source_File
 i_m_Source_File_Index
 i_f3d_flags
 r_f3d_energy
 r_mmod_Potential_Energy-MMFF94s
 b_mmod_Minimization_Converged-MMFF94s
 r_mmod_RMS_Derivative-MMFF94s
 s_m_job_name
 i_mmod_Times_Found-MMFF94s
 r_mmod_Relative_Potential_Energy-MMFF94s
 i_mmod_Conformation-MMFF94s
 i_mmod_Serial_Number-MMFF94s
 s_m_subgroup_title
 s_m_subgroupid
 b_m_subgroup_collapsed
 i_m_ct_format
 :::
 Taxol 
  51 
  entry 
  /Users/rgil/Documents/Matthias_Niemitz/Taxol 
  Taxol_Template.mae 
  1
  0
  0
  825.547546386719
  1
  0.049659751355648
  2_10-EpiTaxol 
  60
  11.4312133789062
  6
  1
  2_10-EpiTaxol-out1 
  2_10-EpiTaxol-out1 
  0
  2
 m_depend[8] { 
  # First column is dependency index #
  i_m_depend_dependency
  s_m_depend_property
  :::
  1 20 r_mmod_Potential_Energy-MMFF94s 
  2 20 b_mmod_Minimization_Converged-MMFF94s 
  3 20 r_mmod_RMS_Derivative-MMFF94s 
  4 30 s_m_job_name 
  5 20 i_mmod_Times_Found-MMFF94s 
  6 20 r_mmod_Relative_Potential_Energy-MMFF94s 
  7 20 i_mmod_Conformation-MMFF94s 
  8 10 i_mmod_Serial_Number-MMFF94s 
  :::
 } 
 m_atom[113] { 
  # First column is atom index #
  i_m_mmod_type
  r_m_x_coord
  r_m_y_coord
  r_m_z_coord
  i_m_residue_number
  i_m_color
  r_m_charge1
  r_m_charge2
  i_m_atomic_number
  s_m_color_rgb
  s_m_atom_name
  i_m_Hcount
  i_m_atom_chirality
  i_m_bond_stereo
  i_sd_original_parity
  b_st_NoSrcChirality
  :::
  1 16 -0.306265 1.761639 1.716717 900 70 -0.51580 -0.51580 8 FF2F2F  O1  0 0 10 <> <>
  2 3 -0.856811 2.209508 0.458697 900 2 0.25790 0.25790 6 A0A0A0  C2  2 0 10 <> <>
  3 3 -1.773365 0.962073 0.344987 900 2 0.25790 0.25790 6 A0A0A0  C3  0 2 10 2 1
  4 3 -1.184785 0.608059 1.732952 900 2 0.25790 0.25790 6 A0A0A0  C4  1 1 10 1 1
  5 3 -0.416069 -0.691365 1.813914 900 2 0.00000 0.00000 6 A0A0A0  C5  2 0 10 <> <>
  6 3 0.602933 -0.762418 0.686699 900 2 0.28000 0.28000 6 A0A0A0  C6  1 2 10 1 1
  7 3 -0.014308 -0.698378 -0.780583 900 2 0.06100 0.06100 6 A0A0A0  C7  0 2 10 2 1
  8 3 -1.485188 -0.023234 -0.854274 900 2 0.00000 0.00000 6 A0A0A0  C8  1 1 10 2 1
  9 3 -1.996941 0.714117 -2.178250 900 2 0.28000 0.28000 6 A0A0A0  C9  1 1 10 1 1
  10 3 -2.837867 -0.061244 -3.315504 900 2 0.28000 0.28000 6 A0A0A0  C10  0 2 10 2 1
  11 3 -4.177036 -0.608779 -2.730411 900 2 0.00000 0.00000 6 A0A0A0  C11  2 0 10 <> <>
  12 3 -4.227962 -2.116662 -2.400276 900 2 0.41820 0.41820 6 A0A0A0  C12  1 2 10 1 1
  13 2 -2.856827 -2.770821 -2.326556 900 2 -0.27640 -0.27640 6 A0A0A0  C13  0 0 11 <> <>
  14 2 -1.802030 -2.268614 -3.032340 900 2 -0.27640 -0.27640 6 A0A0A0  C14  0 0 11 <> <>
  15 3 -2.079818 -1.185690 -4.087873 900 2 0.13820 0.13820 6 A0A0A0  C15  0 0 10 <> <>
  16 2 -0.146284 -2.208953 -1.198327 900 2 0.44800 0.44800 6 A0A0A0  C16  0 0 10 <> <>
  17 3 -0.355133 -2.589723 -2.695733 900 2 0.47920 0.47920 6 A0A0A0  C17  1 2 10 2 1
  18 16 -3.185700 1.341882 0.374220 900 70 -0.40790 -0.40790 8 FF2F2F  O18  0 0 10 <> <>
  19 2 -4.057846 0.485396 0.970793 900 2 0.65900 0.65900 6 A0A0A0  C19  0 0 10 <> <>
  20 15 -3.795068 -0.660359 1.313069 900 70 -0.57000 -0.57000 8 FF2F2F  O20  0 0 10 <> <>
  21 16 1.629672 0.223829 0.892201 900 70 -0.68000 -0.68000 8 FF2F2F  O21  1 0 10 <> <>
  22 3 1.084232 -0.063980 -1.648866 900 2 0.00000 0.00000 6 A0A0A0  C22  3 0 10 <> <>
  23 16 -0.933114 1.519799 -2.745686 900 70 -0.43000 -0.43000 8 FF2F2F  O23  0 0 10 <> <>
  24 2 -1.276178 2.767414 -3.175033 900 2 0.63380 0.63380 6 A0A0A0  C24  0 0 10 <> <>
  25 15 -2.403435 3.239263 -3.115972 900 70 -0.57000 -0.57000 8 FF2F2F  O25  0 0 10 <> <>
  26 16 -3.240644 0.918957 -4.304887 900 70 -0.68000 -0.68000 8 FF2F2F  O26  1 0 10 <> <>
  27 16 -4.903259 -2.235590 -1.125448 900 70 -0.43000 -0.43000 8 FF2F2F  O27  0 0 10 <> <>
  28 2 -6.157125 -2.777983 -1.154284 900 2 0.65900 0.65900 6 A0A0A0  C28  0 0 10 <> <>
  29 15 -6.732350 -3.177538 -2.159415 900 70 -0.57000 -0.57000 8 FF2F2F  O29  0 0 10 <> <>
  30 3 -2.797962 -3.967989 -1.407881 900 2 0.13820 0.13820 6 A0A0A0  C30  3 0 10 <> <>
  31 3 -2.943629 -1.804187 -5.241910 900 2 0.00000 0.00000 6 A0A0A0  C31  3 0 10 <> <>
  32 3 -0.874245 -0.642047 -4.895646 900 2 0.00000 0.00000 6 A0A0A0  C32  3 0 10 <> <>
  33 15 -0.162900 -3.099005 -0.336771 900 70 -0.57000 -0.57000 8 FF2F2F  O33  0 0 10 <> <>
  34 16 -0.124939 -3.965069 -2.997308 900 70 -0.43000 -0.43000 8 FF2F2F  O34  0 0 10 <> <>
  35 2 1.175583 -4.343680 -2.878470 900 2 0.65900 0.65900 6 A0A0A0  C35  0 0 10 <> <>
  36 15 2.107659 -3.587471 -2.640093 900 70 -0.57000 -0.57000 8 FF2F2F  O36  0 0 10 <> <>
  37 3 -5.401895 1.138046 1.104867 900 2 0.06100 0.06100 6 A0A0A0  C37  3 0 10 <> <>
  38 2 -0.108559 3.524145 -3.695251 900 2 0.08620 0.08620 6 A0A0A0  C38  0 0 10 <> <>
  39 2 -0.251586 4.907618 -3.877919 900 2 -0.15000 -0.15000 6 A0A0A0  C39  1 0 10 <> <>
  40 2 0.813636 5.669347 -4.362594 900 2 -0.15000 -0.15000 6 A0A0A0  C40  1 0 10 <> <>
  41 2 2.025297 5.053665 -4.671755 900 2 -0.15000 -0.15000 6 A0A0A0  C41  1 0 10 <> <>
  42 2 2.172805 3.677561 -4.501148 900 2 -0.15000 -0.15000 6 A0A0A0  C42  1 0 10 <> <>
  43 2 1.108679 2.912433 -4.016209 900 2 -0.15000 -0.15000 6 A0A0A0  C43  1 0 10 <> <>
  44 3 -6.773444 -2.833795 0.244540 900 2 0.34100 0.34100 6 A0A0A0  C44  1 1 10 2 1
  45 16 -6.282311 -1.819508 1.126497 900 70 -0.68000 -0.68000 8 FF2F2F  O45  1 0 10 <> <>
  46 3 1.309015 -5.817704 -3.105489 900 2 0.06100 0.06100 6 A0A0A0  C46  3 0 10 <> <>
  47 3 -6.580172 -4.250086 0.837656 900 2 0.44360 0.44360 6 A0A0A0  C47  1 2 10 1 1
  48 25 -5.348143 -4.337542 1.621781 900 43 -0.73010 -0.73010 7 5757FF  N48  1 0 10 <> <>
  49 2 -4.416167 -5.329367 1.425032 900 2 0.54380 0.54380 6 A0A0A0  C49  0 0 10 <> <>
  50 15 -4.510163 -6.175426 0.542792 900 70 -0.57000 -0.57000 8 FF2F2F  O50  0 0 10 <> <>
  51 2 -7.736885 -4.695573 1.727500 900 2 -0.14350 -0.14350 6 A0A0A0  C51  0 0 10 <> <>
  52 2 -8.324332 -3.842831 2.676725 900 2 -0.15000 -0.15000 6 A0A0A0  C52  1 0 10 <> <>
  53 2 -9.367793 -4.292530 3.489453 900 2 -0.15000 -0.15000 6 A0A0A0  C53  1 0 10 <> <>
  54 2 -9.830299 -5.601684 3.374119 900 2 -0.15000 -0.15000 6 A0A0A0  C54  1 0 10 <> <>
  55 2 -9.246248 -6.465917 2.451081 900 2 -0.15000 -0.15000 6 A0A0A0  C55  1 0 10 <> <>
  56 2 -8.203573 -6.018485 1.637361 900 2 -0.15000 -0.15000 6 A0A0A0  C56  1 0 10 <> <>
  57 2 -3.264434 -5.349489 2.368059 900 2 0.08620 0.08620 6 A0A0A0  C57  0 0 10 <> <>
  58 2 -2.646617 -6.578267 2.634830 900 2 -0.15000 -0.15000 6 A0A0A0  C58  1 0 10 <> <>
  59 2 -1.562021 -6.642798 3.511443 900 2 -0.15000 -0.15000 6 A0A0A0  C59  1 0 10 <> <>
  60 2 -1.085350 -5.479966 4.116293 900 2 -0.15000 -0.15000 6 A0A0A0  C60  1 0 10 <> <>
  61 2 -1.686325 -4.250947 3.842152 900 2 -0.15000 -0.15000 6 A0A0A0  C61  1 0 10 <> <>
  62 2 -2.772945 -4.181379 2.966630 900 2 -0.15000 -0.15000 6 A0A0A0  C62  1 0 10 <> <>
  63 41 -2.187413 -0.842344 -0.676250 900 21 0.00000 0.00000 1 FFFFFF  H63  0 0 10 <> <>
  64 41 -0.080834 2.334155 -0.297108 900 21 0.00000 0.00000 1 FFFFFF  H64  0 0 10 <> <>
  65 41 -1.380945 3.163657 0.578356 900 21 0.00000 0.00000 1 FFFFFF  H65  0 0 10 <> <>
  66 41 -1.885733 0.706025 2.570829 900 21 0.00000 0.00000 1 FFFFFF  H66  0 0 10 <> <>
  67 41 -1.105322 -1.540552 1.758481 900 21 0.00000 0.00000 1 FFFFFF  H67  0 0 10 <> <>
  68 41 0.094751 -0.747587 2.782633 900 21 0.00000 0.00000 1 FFFFFF  H68  0 0 10 <> <>
  69 41 1.159904 -1.696646 0.817912 900 21 0.00000 0.00000 1 FFFFFF  H69  0 0 10 <> <>
  70 41 -2.738768 1.434692 -1.820819 900 21 0.00000 0.00000 1 FFFFFF  H70  0 0 10 <> <>
  71 41 -4.990252 -0.414390 -3.445359 900 21 0.00000 0.00000 1 FFFFFF  H71  0 0 10 <> <>
  72 41 -4.468388 -0.013879 -1.856437 900 21 0.00000 0.00000 1 FFFFFF  H72  0 0 10 <> <>
  73 41 -4.794353 -2.650324 -3.169425 900 21 0.00000 0.00000 1 FFFFFF  H73  0 0 10 <> <>
  74 41 0.344866 -2.015227 -3.297086 900 21 0.00000 0.00000 1 FFFFFF  H74  0 0 10 <> <>
  75 42 1.261693 0.956618 1.427738 900 21 0.40000 0.40000 1 FFFFFF  H75  0 0 10 <> <>
  76 41 1.252967 0.988074 -1.405357 900 21 0.00000 0.00000 1 FFFFFF  H76  0 0 10 <> <>
  77 41 2.038182 -0.590976 -1.514101 900 21 0.00000 0.00000 1 FFFFFF  H77  0 0 10 <> <>
  78 41 0.889597 -0.120812 -2.709011 900 21 0.00000 0.00000 1 FFFFFF  H78  0 0 10 <> <>
  79 42 -3.462211 1.761546 -3.856201 900 21 0.40000 0.40000 1 FFFFFF  H79  0 0 10 <> <>
  80 41 -3.652887 -4.624424 -1.603233 900 21 0.00000 0.00000 1 FFFFFF  H80  0 0 10 <> <>
  81 41 -1.912360 -4.588956 -1.545169 900 21 0.00000 0.00000 1 FFFFFF  H81  0 0 10 <> <>
  82 41 -2.833718 -3.644764 -0.363775 900 21 0.00000 0.00000 1 FFFFFF  H82  0 0 10 <> <>
  83 41 -3.922240 -2.174211 -4.941390 900 21 0.00000 0.00000 1 FFFFFF  H83  0 0 10 <> <>
  84 41 -3.135302 -1.069580 -6.033804 900 21 0.00000 0.00000 1 FFFFFF  H84  0 0 10 <> <>
  85 41 -2.418134 -2.650457 -5.702981 900 21 0.00000 0.00000 1 FFFFFF  H85  0 0 10 <> <>
  86 41 -0.338228 -1.453017 -5.404188 900 21 0.00000 0.00000 1 FFFFFF  H86  0 0 10 <> <>
  87 41 -1.197409 0.060666 -5.673739 900 21 0.00000 0.00000 1 FFFFFF  H87  0 0 10 <> <>
  88 41 -0.150813 -0.102996 -4.301320 900 21 0.00000 0.00000 1 FFFFFF  H88  0 0 10 <> <>
  89 41 -5.991642 0.952607 0.204541 900 21 0.00000 0.00000 1 FFFFFF  H89  0 0 10 <> <>
  90 41 -5.913735 0.736285 1.983225 900 21 0.00000 0.00000 1 FFFFFF  H90  0 0 10 <> <>
  91 41 -5.286748 2.214914 1.258797 900 21 0.00000 0.00000 1 FFFFFF  H91  0 0 10 <> <>
  92 41 -1.192991 5.401239 -3.643327 900 21 0.15000 0.15000 1 FFFFFF  H92  0 0 10 <> <>
  93 41 0.697782 6.741939 -4.500682 900 21 0.15000 0.15000 1 FFFFFF  H93  0 0 10 <> <>
  94 41 2.855025 5.646522 -5.050511 900 21 0.15000 0.15000 1 FFFFFF  H94  0 0 10 <> <>
  95 41 3.117898 3.199563 -4.749779 900 21 0.15000 0.15000 1 FFFFFF  H95  0 0 10 <> <>
  96 41 1.248247 1.842887 -3.907279 900 21 0.15000 0.15000 1 FFFFFF  H96  0 0 10 <> <>
  97 41 -7.838130 -2.615824 0.093965 900 21 0.00000 0.00000 1 FFFFFF  H97  0 0 10 <> <>
  98 42 -5.302839 -1.888529 1.105312 900 21 0.40000 0.40000 1 FFFFFF  H98  0 0 10 <> <>
  99 41 2.350068 -6.115077 -2.950686 900 21 0.00000 0.00000 1 FFFFFF  H99  0 0 10 <> <>
  100 41 0.684789 -6.360473 -2.391018 900 21 0.00000 0.00000 1 FFFFFF  H100  0 0 10 <> <>
  101 41 1.021902 -6.061874 -4.131118 900 21 0.00000 0.00000 1 FFFFFF  H101  0 0 10 <> <>
  102 41 -6.523658 -4.962053 0.004185 900 21 0.00000 0.00000 1 FFFFFF  H102  0 0 10 <> <>
  103 43 -5.301516 -3.761993 2.453150 900 21 0.37000 0.37000 1 FFFFFF  H103  0 0 10 <> <>
  104 41 -7.976600 -2.819069 2.799099 900 21 0.15000 0.15000 1 FFFFFF  H104  0 0 10 <> <>
  105 41 -9.817288 -3.620940 4.216963 900 21 0.15000 0.15000 1 FFFFFF  H105  0 0 10 <> <>
  106 41 -10.640787 -5.950679 4.008972 900 21 0.15000 0.15000 1 FFFFFF  H106  0 0 10 <> <>
  107 41 -9.598036 -7.491277 2.367883 900 21 0.15000 0.15000 1 FFFFFF  H107  0 0 10 <> <>
  108 41 -7.748290 -6.714755 0.934189 900 21 0.15000 0.15000 1 FFFFFF  H108  0 0 10 <> <>
  109 41 -3.011103 -7.488314 2.162711 900 21 0.15000 0.15000 1 FFFFFF  H109  0 0 10 <> <>
  110 41 -1.087109 -7.598648 3.718982 900 21 0.15000 0.15000 1 FFFFFF  H110  0 0 10 <> <>
  111 41 -0.237129 -5.530564 4.795192 900 21 0.15000 0.15000 1 FFFFFF  H111  0 0 10 <> <>
  112 41 -1.299728 -3.345195 4.303213 900 21 0.15000 0.15000 1 FFFFFF  H112  0 0 10 <> <>
  113 41 -3.199367 -3.207991 2.741874 900 21 0.15000 0.15000 1 FFFFFF  H113  0 0 10 <> <>
  :::
 } 
 m_bond[130] { 
  # First column is bond index #
  i_m_from
  i_m_to
  i_m_order
  i_sd_original_parity
  :::
  1 1 4 1 1
  2 1 2 1 <>
  3 2 3 1 <>
  4 2 64 1 <>
  5 2 65 1 <>
  6 3 8 1 <>
  7 3 4 1 <>
  8 3 18 1 6
  9 4 1 1 1
  10 4 5 1 <>
  11 4 66 1 <>
  12 5 6 1 <>
  13 5 67 1 <>
  14 5 68 1 <>
  15 6 7 1 <>
  16 6 21 1 1
  17 6 69 1 <>
  18 7 16 1 <>
  19 7 8 1 <>
  20 7 22 1 1
  21 8 9 1 <>
  22 8 63 1 6
  23 9 10 1 <>
  24 9 23 1 6
  25 9 70 1 <>
  26 10 15 1 1
  27 10 11 1 <>
  28 10 26 1 <>
  29 11 12 1 <>
  30 11 71 1 <>
  31 11 72 1 <>
  32 12 13 1 <>
  33 12 27 1 6
  34 12 73 1 <>
  35 13 14 2 <>
  36 13 30 1 <>
  37 14 15 1 <>
  38 14 17 1 <>
  39 15 10 1 1
  40 15 31 1 <>
  41 15 32 1 <>
  42 16 17 1 <>
  43 16 33 2 <>
  44 17 34 1 1
  45 17 74 1 <>
  46 18 3 1 6
  47 18 19 1 <>
  48 19 20 2 <>
  49 19 37 1 <>
  50 21 6 1 1
  51 21 75 1 <>
  52 22 7 1 1
  53 22 76 1 <>
  54 22 77 1 <>
  55 22 78 1 <>
  56 23 9 1 6
  57 23 24 1 <>
  58 24 25 2 <>
  59 24 38 1 <>
  60 26 79 1 <>
  61 27 12 1 6
  62 27 28 1 <>
  63 28 44 1 <>
  64 28 29 2 <>
  65 30 80 1 <>
  66 30 81 1 <>
  67 30 82 1 <>
  68 31 83 1 <>
  69 31 84 1 <>
  70 31 85 1 <>
  71 32 86 1 <>
  72 32 87 1 <>
  73 32 88 1 <>
  74 34 17 1 1
  75 34 35 1 <>
  76 35 36 2 <>
  77 35 46 1 <>
  78 37 89 1 <>
  79 37 90 1 <>
  80 37 91 1 <>
  81 38 43 2 <>
  82 38 39 1 <>
  83 39 40 2 <>
  84 39 92 1 <>
  85 40 41 1 <>
  86 40 93 1 <>
  87 41 42 2 <>
  88 41 94 1 <>
  89 42 43 1 <>
  90 42 95 1 <>
  91 43 96 1 <>
  92 44 47 1 <>
  93 44 45 1 1
  94 44 97 1 <>
  95 45 44 1 1
  96 45 98 1 <>
  97 46 99 1 <>
  98 46 100 1 <>
  99 46 101 1 <>
  100 47 48 1 6
  101 47 51 1 <>
  102 47 102 1 <>
  103 48 47 1 6
  104 48 49 1 <>
  105 48 103 1 <>
  106 49 50 2 <>
  107 49 57 1 <>
  108 51 52 2 <>
  109 51 56 1 <>
  110 52 53 1 <>
  111 52 104 1 <>
  112 53 54 2 <>
  113 53 105 1 <>
  114 54 55 1 <>
  115 54 106 1 <>
  116 55 56 2 <>
  117 55 107 1 <>
  118 56 108 1 <>
  119 57 62 2 <>
  120 57 58 1 <>
  121 58 59 2 <>
  122 58 109 1 <>
  123 59 60 1 <>
  124 59 110 1 <>
  125 60 61 2 <>
  126 60 111 1 <>
  127 61 62 1 <>
  128 61 112 1 <>
  129 62 113 1 <>
  130 63 8 1 6
  :::
 } 
} 

f_m_ct { 
 s_m_title
 s_m_entry_id
 s_m_entry_name
 s_m_Source_Path
 s_m_Source_File
 i_m_Source_File_Index
 i_f3d_flags
 r_f3d_energy
 r_mmod_Potential_Energy-MMFF94s
 b_mmod_Minimization_Converged-MMFF94s
 r_mmod_RMS_Derivative-MMFF94s
 s_m_job_name
 i_mmod_Times_Found-MMFF94s
 r_mmod_Relative_Potential_Energy-MMFF94s
 i_mmod_Conformation-MMFF94s
 i_mmod_Serial_Number-MMFF94s
 s_m_subgroup_title
 s_m_subgroupid
 b_m_subgroup_collapsed
 i_m_ct_format
 :::
 Taxol 
  52 
  entry 
  /Users/rgil/Documents/Matthias_Niemitz/Taxol 
  Taxol_Template.mae 
  1
  0
  0
  825.913513183594
  1
  0.034684244543314
  2_10-EpiTaxol 
  276
  11.7971801757812
  7
  1
  2_10-EpiTaxol-out1 
  2_10-EpiTaxol-out1 
  0
  2
 m_depend[8] { 
  # First column is dependency index #
  i_m_depend_dependency
  s_m_depend_property
  :::
  1 20 r_mmod_Potential_Energy-MMFF94s 
  2 20 b_mmod_Minimization_Converged-MMFF94s 
  3 20 r_mmod_RMS_Derivative-MMFF94s 
  4 30 s_m_job_name 
  5 20 i_mmod_Times_Found-MMFF94s 
  6 20 r_mmod_Relative_Potential_Energy-MMFF94s 
  7 20 i_mmod_Conformation-MMFF94s 
  8 10 i_mmod_Serial_Number-MMFF94s 
  :::
 } 
 m_atom[113] { 
  # First column is atom index #
  i_m_mmod_type
  r_m_x_coord
  r_m_y_coord
  r_m_z_coord
  i_m_residue_number
  i_m_color
  r_m_charge1
  r_m_charge2
  i_m_atomic_number
  s_m_color_rgb
  s_m_atom_name
  i_m_Hcount
  i_m_atom_chirality
  i_m_bond_stereo
  i_sd_original_parity
  b_st_NoSrcChirality
  :::
  1 16 -0.274859 2.275101 1.554321 900 70 -0.51580 -0.51580 8 FF2F2F  O1  0 0 10 <> <>
  2 3 -0.903339 2.560753 0.285568 900 2 0.25790 0.25790 6 A0A0A0  C2  2 0 10 <> <>
  3 3 -1.708385 1.234612 0.315270 900 2 0.25790 0.25790 6 A0A0A0  C3  0 2 10 2 1
  4 3 -1.053874 1.061522 1.708527 900 2 0.25790 0.25790 6 A0A0A0  C4  1 1 10 1 1
  5 3 -0.178737 -0.158452 1.883597 900 2 0.00000 0.00000 6 A0A0A0  C5  2 0 10 <> <>
  6 3 0.809387 -0.257379 0.731797 900 2 0.28000 0.28000 6 A0A0A0  C6  1 2 10 1 1
  7 3 0.150193 -0.379679 -0.712823 900 2 0.06100 0.06100 6 A0A0A0  C7  0 2 10 2 1
  8 3 -1.366702 0.177393 -0.804763 900 2 0.00000 0.00000 6 A0A0A0  C8  1 1 10 2 1
  9 3 -1.962548 0.756653 -2.171228 900 2 0.28000 0.28000 6 A0A0A0  C9  1 1 10 1 1
  10 3 -2.771162 -0.175044 -3.211049 900 2 0.28000 0.28000 6 A0A0A0  C10  0 2 10 2 1
  11 3 -4.058418 -0.753818 -2.545230 900 2 0.00000 0.00000 6 A0A0A0  C11  2 0 10 <> <>
  12 3 -4.000282 -2.224737 -2.075476 900 2 0.41820 0.41820 6 A0A0A0  C12  1 2 10 1 1
  13 2 -2.583529 -2.772326 -1.972284 900 2 -0.27640 -0.27640 6 A0A0A0  C13  0 0 11 <> <>
  14 2 -1.580014 -2.270879 -2.750417 900 2 -0.27640 -0.27640 6 A0A0A0  C14  0 0 11 <> <>
  15 3 -1.953653 -1.314406 -3.895612 900 2 0.13820 0.13820 6 A0A0A0  C15  0 0 10 <> <>
  16 2 0.115040 -1.929726 -0.981021 900 2 0.44800 0.44800 6 A0A0A0  C16  0 0 10 <> <>
  17 3 -0.107024 -2.465364 -2.429044 900 2 0.47920 0.47920 6 A0A0A0  C17  1 2 10 2 1
  18 16 -3.149764 1.484433 0.365571 900 70 -0.40790 -0.40790 8 FF2F2F  O18  0 0 10 <> <>
  19 2 -3.912831 0.585977 1.046100 900 2 0.65900 0.65900 6 A0A0A0  C19  0 0 10 <> <>
  20 15 -3.519424 -0.501025 1.446363 900 70 -0.57000 -0.57000 8 FF2F2F  O20  0 0 10 <> <>
  21 16 1.759166 0.820261 0.810421 900 70 -0.68000 -0.68000 8 FF2F2F  O21  1 0 10 <> <>
  22 3 1.176582 0.244521 -1.671492 900 2 0.00000 0.00000 6 A0A0A0  C22  3 0 10 <> <>
  23 16 -0.973384 1.579326 -2.840118 900 70 -0.43000 -0.43000 8 FF2F2F  O23  0 0 10 <> <>
  24 2 -1.415316 2.756794 -3.366243 900 2 0.63380 0.63380 6 A0A0A0  C24  0 0 10 <> <>
  25 15 -2.571137 3.154202 -3.311791 900 70 -0.57000 -0.57000 8 FF2F2F  O25  0 0 10 <> <>
  26 16 -3.257448 0.681019 -4.275091 900 70 -0.68000 -0.68000 8 FF2F2F  O26  1 0 10 <> <>
  27 16 -4.653519 -2.298419 -0.785955 900 70 -0.43000 -0.43000 8 FF2F2F  O27  0 0 10 <> <>
  28 2 -6.002974 -2.510280 -0.831086 900 2 0.65900 0.65900 6 A0A0A0  C28  0 0 10 <> <>
  29 15 -6.668653 -2.577922 -1.857298 900 70 -0.57000 -0.57000 8 FF2F2F  O29  0 0 10 <> <>
  30 3 -2.425700 -3.873165 -0.950847 900 2 0.13820 0.13820 6 A0A0A0  C30  3 0 10 <> <>
  31 3 -2.796473 -2.096070 -4.962995 900 2 0.00000 0.00000 6 A0A0A0  C31  3 0 10 <> <>
  32 3 -0.806767 -0.769764 -4.784232 900 2 0.00000 0.00000 6 A0A0A0  C32  3 0 10 <> <>
  33 15 0.183343 -2.731778 -0.038902 900 70 -0.57000 -0.57000 8 FF2F2F  O33  0 0 10 <> <>
  34 16 0.204969 -3.846189 -2.607466 900 70 -0.43000 -0.43000 8 FF2F2F  O34  0 0 10 <> <>
  35 2 1.529938 -4.130082 -2.495751 900 2 0.65900 0.65900 6 A0A0A0  C35  0 0 10 <> <>
  36 15 2.416513 -3.298336 -2.356179 900 70 -0.57000 -0.57000 8 FF2F2F  O36  0 0 10 <> <>
  37 3 -5.313425 1.102681 1.186934 900 2 0.06100 0.06100 6 A0A0A0  C37  3 0 10 <> <>
  38 2 -0.318298 3.540988 -3.989353 900 2 0.08620 0.08620 6 A0A0A0  C38  0 0 10 <> <>
  39 2 -0.564050 4.888808 -4.290634 900 2 -0.15000 -0.15000 6 A0A0A0  C39  1 0 10 <> <>
  40 2 0.431526 5.674117 -4.875394 900 2 -0.15000 -0.15000 6 A0A0A0  C40  1 0 10 <> <>
  41 2 1.675660 5.117194 -5.166552 900 2 -0.15000 -0.15000 6 A0A0A0  C41  1 0 10 <> <>
  42 2 1.925074 3.775892 -4.878040 900 2 -0.15000 -0.15000 6 A0A0A0  C42  1 0 10 <> <>
  43 2 0.930814 2.987308 -4.292824 900 2 -0.15000 -0.15000 6 A0A0A0  C43  1 0 10 <> <>
  44 3 -6.593250 -2.658659 0.572553 900 2 0.34100 0.34100 6 A0A0A0  C44  1 1 10 2 1
  45 16 -5.886129 -1.936869 1.585081 900 70 -0.68000 -0.68000 8 FF2F2F  O45  1 0 10 <> <>
  46 3 1.752700 -5.607749 -2.591007 900 2 0.06100 0.06100 6 A0A0A0  C46  3 0 10 <> <>
  47 3 -6.719448 -4.161870 0.918375 900 2 0.44360 0.44360 6 A0A0A0  C47  1 2 10 1 1
  48 25 -5.517739 -4.663111 1.584087 900 43 -0.73010 -0.73010 7 5757FF  N48  1 0 10 <> <>
  49 2 -4.787661 -5.719618 1.094373 900 2 0.54380 0.54380 6 A0A0A0  C49  0 0 10 <> <>
  50 15 -5.047837 -6.280726 0.035627 900 70 -0.57000 -0.57000 8 FF2F2F  O50  0 0 10 <> <>
  51 2 -7.918808 -4.482316 1.805664 900 2 -0.14350 -0.14350 6 A0A0A0  C51  0 0 10 <> <>
  52 2 -8.258304 -3.698441 2.920675 900 2 -0.15000 -0.15000 6 A0A0A0  C52  1 0 10 <> <>
  53 2 -9.351341 -4.035555 3.722721 900 2 -0.15000 -0.15000 6 A0A0A0  C53  1 0 10 <> <>
  54 2 -10.112273 -5.165289 3.429954 900 2 -0.15000 -0.15000 6 A0A0A0  C54  1 0 10 <> <>
  55 2 -9.778273 -5.963947 2.338864 900 2 -0.15000 -0.15000 6 A0A0A0  C55  1 0 10 <> <>
  56 2 -8.686565 -5.628623 1.535550 900 2 -0.15000 -0.15000 6 A0A0A0  C56  1 0 10 <> <>
  57 2 -3.645925 -6.184283 1.930192 900 2 0.08620 0.08620 6 A0A0A0  C57  0 0 10 <> <>
  58 2 -2.949509 -5.323238 2.788985 900 2 -0.15000 -0.15000 6 A0A0A0  C58  1 0 10 <> <>
  59 2 -1.880738 -5.808331 3.547567 900 2 -0.15000 -0.15000 6 A0A0A0  C59  1 0 10 <> <>
  60 2 -1.500844 -7.147008 3.447744 900 2 -0.15000 -0.15000 6 A0A0A0  C60  1 0 10 <> <>
  61 2 -2.181360 -8.004386 2.583912 900 2 -0.15000 -0.15000 6 A0A0A0  C61  1 0 10 <> <>
  62 2 -3.248564 -7.523847 1.822503 900 2 -0.15000 -0.15000 6 A0A0A0  C62  1 0 10 <> <>
  63 41 -1.998973 -0.674114 -0.541869 900 21 0.00000 0.00000 1 FFFFFF  H63  0 0 10 <> <>
  64 41 -0.164682 2.681705 -0.507731 900 21 0.00000 0.00000 1 FFFFFF  H64  0 0 10 <> <>
  65 41 -1.505708 3.473461 0.343209 900 21 0.00000 0.00000 1 FFFFFF  H65  0 0 10 <> <>
  66 41 -1.738175 1.182734 2.557271 900 21 0.00000 0.00000 1 FFFFFF  H66  0 0 10 <> <>
  67 41 -0.796376 -1.061591 1.935392 900 21 0.00000 0.00000 1 FFFFFF  H67  0 0 10 <> <>
  68 41 0.363130 -0.079011 2.833669 900 21 0.00000 0.00000 1 FFFFFF  H68  0 0 10 <> <>
  69 41 1.442471 -1.130027 0.927328 900 21 0.00000 0.00000 1 FFFFFF  H69  0 0 10 <> <>
  70 41 -2.745309 1.453164 -1.854707 900 21 0.00000 0.00000 1 FFFFFF  H70  0 0 10 <> <>
  71 41 -4.894801 -0.681143 -3.255980 900 21 0.00000 0.00000 1 FFFFFF  H71  0 0 10 <> <>
  72 41 -4.373192 -0.100794 -1.722666 900 21 0.00000 0.00000 1 FFFFFF  H72  0 0 10 <> <>
  73 41 -4.536992 -2.883032 -2.768172 900 21 0.00000 0.00000 1 FFFFFF  H73  0 0 10 <> <>
  74 41 0.538481 -1.908009 -3.103260 900 21 0.00000 0.00000 1 FFFFFF  H74  0 0 10 <> <>
  75 42 1.345186 1.572201 1.282136 900 21 0.40000 0.40000 1 FFFFFF  H75  0 0 10 <> <>
  76 41 1.269113 1.325240 -1.534829 900 21 0.00000 0.00000 1 FFFFFF  H76  0 0 10 <> <>
  77 41 2.170814 -0.194933 -1.515637 900 21 0.00000 0.00000 1 FFFFFF  H77  0 0 10 <> <>
  78 41 0.962995 0.068890 -2.714639 900 21 0.00000 0.00000 1 FFFFFF  H78  0 0 10 <> <>
  79 42 -3.539474 1.539949 -3.897035 900 21 0.40000 0.40000 1 FFFFFF  H79  0 0 10 <> <>
  80 41 -3.211218 -4.620003 -1.101822 900 21 0.00000 0.00000 1 FFFFFF  H80  0 0 10 <> <>
  81 41 -1.484799 -4.418547 -1.025324 900 21 0.00000 0.00000 1 FFFFFF  H81  0 0 10 <> <>
  82 41 -2.509893 -3.473540 0.064475 900 21 0.00000 0.00000 1 FFFFFF  H82  0 0 10 <> <>
  83 41 -3.739466 -2.502837 -4.602068 900 21 0.00000 0.00000 1 FFFFFF  H83  0 0 10 <> <>
  84 41 -3.057456 -1.453586 -5.813072 900 21 0.00000 0.00000 1 FFFFFF  H84  0 0 10 <> <>
  85 41 -2.222440 -2.943582 -5.359342 900 21 0.00000 0.00000 1 FFFFFF  H85  0 0 10 <> <>
  86 41 -0.223581 -1.586951 -5.226537 900 21 0.00000 0.00000 1 FFFFFF  H86  0 0 10 <> <>
  87 41 -1.195333 -0.171365 -5.617741 900 21 0.00000 0.00000 1 FFFFFF  H87  0 0 10 <> <>
  88 41 -0.113395 -0.124559 -4.264864 900 21 0.00000 0.00000 1 FFFFFF  H88  0 0 10 <> <>
  89 41 -5.744935 0.729953 2.119458 900 21 0.00000 0.00000 1 FFFFFF  H89  0 0 10 <> <>
  90 41 -5.311131 2.195175 1.242334 900 21 0.00000 0.00000 1 FFFFFF  H90  0 0 10 <> <>
  91 41 -5.912802 0.776379 0.334337 900 21 0.00000 0.00000 1 FFFFFF  H91  0 0 10 <> <>
  92 41 -1.531876 5.336133 -4.071250 900 21 0.15000 0.15000 1 FFFFFF  H92  0 0 10 <> <>
  93 41 0.236147 6.719071 -5.105267 900 21 0.15000 0.15000 1 FFFFFF  H93  0 0 10 <> <>
  94 41 2.451190 5.728338 -5.623079 900 21 0.15000 0.15000 1 FFFFFF  H94  0 0 10 <> <>
  95 41 2.895174 3.343052 -5.112647 900 21 0.15000 0.15000 1 FFFFFF  H95  0 0 10 <> <>
  96 41 1.148851 1.944356 -4.092740 900 21 0.15000 0.15000 1 FFFFFF  H96  0 0 10 <> <>
  97 41 -7.585605 -2.194352 0.511155 900 21 0.00000 0.00000 1 FFFFFF  H97  0 0 10 <> <>
  98 42 -4.928554 -2.052686 1.405946 900 21 0.40000 0.40000 1 FFFFFF  H98  0 0 10 <> <>
  99 41 1.453157 -5.964422 -3.579472 900 21 0.00000 0.00000 1 FFFFFF  H99  0 0 10 <> <>
  100 41 2.814855 -5.824030 -2.445414 900 21 0.00000 0.00000 1 FFFFFF  H100  0 0 10 <> <>
  101 41 1.185530 -6.118909 -1.808828 900 21 0.00000 0.00000 1 FFFFFF  H101  0 0 10 <> <>
  102 41 -6.862759 -4.711774 -0.020724 900 21 0.00000 0.00000 1 FFFFFF  H102  0 0 10 <> <>
  103 43 -5.341737 -4.308666 2.515363 900 21 0.37000 0.37000 1 FFFFFF  H103  0 0 10 <> <>
  104 41 -7.675817 -2.817563 3.182844 900 21 0.15000 0.15000 1 FFFFFF  H104  0 0 10 <> <>
  105 41 -9.606321 -3.417481 4.580244 900 21 0.15000 0.15000 1 FFFFFF  H105  0 0 10 <> <>
  106 41 -10.961023 -5.427431 4.056572 900 21 0.15000 0.15000 1 FFFFFF  H106  0 0 10 <> <>
  107 41 -10.364241 -6.852113 2.115499 900 21 0.15000 0.15000 1 FFFFFF  H107  0 0 10 <> <>
  108 41 -8.432167 -6.275379 0.696900 900 21 0.15000 0.15000 1 FFFFFF  H108  0 0 10 <> <>
  109 41 -3.200714 -4.269305 2.862141 900 21 0.15000 0.15000 1 FFFFFF  H109  0 0 10 <> <>
  110 41 -1.336083 -5.139342 4.210115 900 21 0.15000 0.15000 1 FFFFFF  H110  0 0 10 <> <>
  111 41 -0.667133 -7.520443 4.038091 900 21 0.15000 0.15000 1 FFFFFF  H111  0 0 10 <> <>
  112 41 -1.879807 -9.045800 2.501016 900 21 0.15000 0.15000 1 FFFFFF  H112  0 0 10 <> <>
  113 41 -3.772867 -8.198066 1.148162 900 21 0.15000 0.15000 1 FFFFFF  H113  0 0 10 <> <>
  :::
 } 
 m_bond[130] { 
  # First column is bond index #
  i_m_from
  i_m_to
  i_m_order
  i_sd_original_parity
  :::
  1 1 4 1 1
  2 1 2 1 <>
  3 2 3 1 <>
  4 2 64 1 <>
  5 2 65 1 <>
  6 3 8 1 <>
  7 3 4 1 <>
  8 3 18 1 6
  9 4 1 1 1
  10 4 5 1 <>
  11 4 66 1 <>
  12 5 6 1 <>
  13 5 67 1 <>
  14 5 68 1 <>
  15 6 7 1 <>
  16 6 21 1 1
  17 6 69 1 <>
  18 7 16 1 <>
  19 7 8 1 <>
  20 7 22 1 1
  21 8 9 1 <>
  22 8 63 1 6
  23 9 10 1 <>
  24 9 23 1 6
  25 9 70 1 <>
  26 10 15 1 1
  27 10 11 1 <>
  28 10 26 1 <>
  29 11 12 1 <>
  30 11 71 1 <>
  31 11 72 1 <>
  32 12 13 1 <>
  33 12 27 1 6
  34 12 73 1 <>
  35 13 14 2 <>
  36 13 30 1 <>
  37 14 15 1 <>
  38 14 17 1 <>
  39 15 10 1 1
  40 15 31 1 <>
  41 15 32 1 <>
  42 16 17 1 <>
  43 16 33 2 <>
  44 17 34 1 1
  45 17 74 1 <>
  46 18 3 1 6
  47 18 19 1 <>
  48 19 20 2 <>
  49 19 37 1 <>
  50 21 6 1 1
  51 21 75 1 <>
  52 22 7 1 1
  53 22 76 1 <>
  54 22 77 1 <>
  55 22 78 1 <>
  56 23 9 1 6
  57 23 24 1 <>
  58 24 25 2 <>
  59 24 38 1 <>
  60 26 79 1 <>
  61 27 12 1 6
  62 27 28 1 <>
  63 28 44 1 <>
  64 28 29 2 <>
  65 30 80 1 <>
  66 30 81 1 <>
  67 30 82 1 <>
  68 31 83 1 <>
  69 31 84 1 <>
  70 31 85 1 <>
  71 32 86 1 <>
  72 32 87 1 <>
  73 32 88 1 <>
  74 34 17 1 1
  75 34 35 1 <>
  76 35 36 2 <>
  77 35 46 1 <>
  78 37 89 1 <>
  79 37 90 1 <>
  80 37 91 1 <>
  81 38 43 2 <>
  82 38 39 1 <>
  83 39 40 2 <>
  84 39 92 1 <>
  85 40 41 1 <>
  86 40 93 1 <>
  87 41 42 2 <>
  88 41 94 1 <>
  89 42 43 1 <>
  90 42 95 1 <>
  91 43 96 1 <>
  92 44 47 1 <>
  93 44 45 1 1
  94 44 97 1 <>
  95 45 44 1 1
  96 45 98 1 <>
  97 46 99 1 <>
  98 46 100 1 <>
  99 46 101 1 <>
  100 47 48 1 6
  101 47 51 1 <>
  102 47 102 1 <>
  103 48 47 1 6
  104 48 49 1 <>
  105 48 103 1 <>
  106 49 50 2 <>
  107 49 57 1 <>
  108 51 52 2 <>
  109 51 56 1 <>
  110 52 53 1 <>
  111 52 104 1 <>
  112 53 54 2 <>
  113 53 105 1 <>
  114 54 55 1 <>
  115 54 106 1 <>
  116 55 56 2 <>
  117 55 107 1 <>
  118 56 108 1 <>
  119 57 62 2 <>
  120 57 58 1 <>
  121 58 59 2 <>
  122 58 109 1 <>
  123 59 60 1 <>
  124 59 110 1 <>
  125 60 61 2 <>
  126 60 111 1 <>
  127 61 62 1 <>
  128 61 112 1 <>
  129 62 113 1 <>
  130 63 8 1 6
  :::
 } 
} 
