# Supplementary material for: Reference-free NOE NMR analysis
Source: Chem Sci. 2020 Aug 31;11(36):9930–6. doi: 10.1039/d0sc02970j (PMC8162118; doi:10.1039/d0sc02970j)
Supplement: SC-011-D0SC02970J-s006 [file SC-011-D0SC02970J-s006.piz › taxol_structures/2prime_epi_structures/2p_epi_conformation_13]

113
Taxol
O          3.76620        0.31870        2.28930
C          2.70600        1.25730        2.04410
C          1.71790        0.14410        1.59490
C          2.91700       -0.80800        1.96300
C          3.58740       -1.68140        0.91810
C          2.76590       -1.77920       -0.36280
C          2.29470       -0.39340       -0.90480
C          1.19660        0.14360        0.11270
C          0.43170        1.46860       -0.27360
C         -1.01240        1.31480       -0.97090
C         -2.04980        0.62970       -0.02180
C         -2.50150       -0.80180       -0.39720
C         -1.45730       -1.54660       -1.21710
C         -0.65560       -0.86690       -2.08510
C         -0.96970        0.62460       -2.37460
C          1.82360       -0.63560       -2.38420
C          0.57950       -1.49800       -2.69410
O          0.57850        0.04210        2.51010
C          0.07810       -1.20800        2.71570
O          0.39090       -2.19720        2.06960
O          3.54300       -2.46100       -1.34590
C          3.49730        0.58110       -1.04950
O          0.17030        2.26390        0.92700
C          0.67990        3.52200        0.98680
O          1.40410        4.03570        0.15170
O         -1.49990        2.66260       -1.18020
O         -2.80230       -1.53560        0.81470
C         -4.04160       -1.29810        1.33000
O         -4.79290       -0.40010        0.95960
C         -1.41490       -3.03970       -1.00520
C         -2.33390        0.72010       -3.13610
C         -0.03580        1.41600       -3.33730
O          2.47720       -0.18300       -3.33690
O          0.29110       -1.63410       -4.09420
C          1.00640       -2.40700       -4.94120
O          0.73950       -2.42590       -6.14110
C         -0.89420       -1.18530        3.85100
C          0.24660        4.20250        2.23680
C          0.67480        5.51980        2.45240
C          0.29830        6.20130        3.61140
C         -0.50670        5.57150        4.55980
C         -0.93710        4.26100        4.35300
C         -0.56300        3.57520        3.19480
C         -4.39110       -2.22350        2.49460
O         -5.71780       -1.94920        2.98830
C          2.09570       -3.26750       -4.37470
C         -4.23260       -3.72210        2.12530
N         -4.63470       -4.58180        3.23830
C         -3.83130       -4.77690        4.33550
O         -2.73370       -4.24230        4.45510
C         -4.94790       -4.21160        0.87110
C         -6.18030       -3.70060        0.43780
C         -6.79940       -4.20360       -0.71010
C         -6.20600       -5.23560       -1.43270
C         -4.99640       -5.77410       -1.00410
C         -4.37670       -5.27140        0.14150
C         -4.37170       -5.64880        5.41570
C         -3.89650       -5.46080        6.72080
C         -4.37320       -6.25640        7.76470
C         -5.31910       -7.24840        7.50820
C         -5.78470       -7.45180        6.20890
C         -5.31090       -6.65750        5.16110
H          0.43900       -0.63530        0.12220
H          2.99120        2.00500        1.30180
H          2.42850        1.77750        2.96730
H          2.75330       -1.38800        2.88100
H          3.73560       -2.69180        1.32140
H          4.60300       -1.33030        0.69380
H          1.89090       -2.41320       -0.17710
H          1.06960        2.05940       -0.93150
H         -2.95400        1.25150        0.03450
H         -1.67480        0.62720        1.00820
H         -3.41970       -0.78910       -0.99400
H          0.78180       -2.48410       -2.27500
H          3.97250       -3.22860       -0.92280
H          4.03810        0.76810       -0.12560
H          4.25060        0.18370       -1.74170
H          3.17980        1.55130       -1.44570
H         -1.57150        3.09340       -0.31010
H         -2.43300       -3.43970       -1.00790
H         -0.89030       -3.57640       -1.79920
H         -0.94310       -3.28410       -0.04980
H         -3.20010        0.37310       -2.57720
H         -2.56660        1.75510       -3.41580
H         -2.29640        0.13490       -4.06370
H          0.08450        0.90350       -4.29760
H         -0.45190        2.40570       -3.56640
H          0.95320        1.62170       -2.93380
H         -1.72140       -0.51100        3.61760
H         -1.28820       -2.19080        4.00380
H         -0.38730       -0.86810        4.76570
H          1.30360        6.02310        1.71990
H          0.63280        7.22340        3.77460
H         -0.79910        6.10360        5.46250
H         -1.56440        3.77450        5.09670
H         -0.90970        2.55450        3.06050
H         -3.72020       -1.96690        3.32030
H         -5.86780       -0.99190        2.85980
H          2.91400       -2.65940       -3.99020
H          1.70040       -3.94250       -3.61300
H          2.50200       -3.89180       -5.17770
H         -3.15750       -3.88490        1.96270
H         -5.59630       -4.89530        3.24660
H         -6.68960       -2.91050        0.98410
H         -7.75200       -3.79210       -1.03610
H         -6.69180       -5.62650       -2.32320
H         -4.53780       -6.58960       -1.55800
H         -3.43800       -5.71730        0.46770
H         -3.15600       -4.69130        6.92900
H         -4.00510       -6.10380        8.77640
H         -5.68860       -7.86950        8.32110
H         -6.51220       -8.23590        6.01090
H         -5.66690       -6.85830        4.15470
