# Supplementary material for: Reference-free NOE NMR analysis
Source: Chem Sci. 2020 Aug 31;11(36):9930–6. doi: 10.1039/d0sc02970j (PMC8162118; doi:10.1039/d0sc02970j)
Supplement: SC-011-D0SC02970J-s006 [file SC-011-D0SC02970J-s006.piz › taxol_structures/2prime_epi_structures/2p_epi_conformation_9]

113
Taxol
O          4.11980        0.63640        1.79460
C          2.78290        1.11490        2.01970
C          2.14290       -0.11010        1.30460
C          3.63360       -0.60910        1.23670
C          4.31130       -0.89090       -0.09160
C          3.32080       -0.91780       -1.25130
C          2.35780        0.30940       -1.27270
C          1.36740        0.13580       -0.04110
C          0.20700        1.19770        0.11390
C         -1.24940        0.80220       -0.46180
C         -1.84040       -0.42410        0.31020
C         -1.98300       -1.73660       -0.48810
C         -0.94130       -1.86000       -1.59190
C         -0.52160       -0.74750       -2.25780
C         -1.27440        0.58750       -2.01480
C          1.70370        0.33030       -2.70040
C          0.70890       -0.76600       -3.14130
O          1.29820       -0.88470        2.21590
C          1.29130       -2.23530        2.03150
O          1.80240       -2.80780        1.07960
O          4.05910       -0.99460       -2.46970
C          3.15850        1.64120       -1.20890
O          0.02290        1.49490        1.53150
C         -0.32820        2.76630        1.85700
O         -0.48450        3.67380        1.05360
O         -2.16220        1.88840       -0.17090
O         -1.87410       -2.85880        0.41330
C         -3.05500       -3.25370        0.99100
O         -4.07860       -2.58250        0.97130
C         -0.45200       -3.26220       -1.86690
C         -2.72720        0.46800       -2.58620
C         -0.77570        1.86990       -2.74400
O          2.01580        1.20590       -3.52270
O          0.21830       -0.60190       -4.48150
C          0.94800       -0.85800       -5.58990
O          0.48140       -0.63750       -6.70570
C          0.60670       -2.90190        3.18100
C         -0.47280        2.91970        3.32730
C         -0.60780        4.21460        3.84690
C         -0.74050        4.40910        5.22320
C         -0.74250        3.31270        6.08490
C         -0.61490        2.02100        5.57420
C         -0.48180        1.82160        4.19800
C         -2.91170       -4.67240        1.56420
O         -1.76310       -4.81610        2.40830
C          2.31370       -1.45350       -5.42320
C         -4.18540       -5.20790        2.28680
N         -4.84570       -4.29120        3.21570
C         -4.19320       -3.65100        4.24120
O         -2.98820       -3.77050        4.44090
C         -5.18490       -5.81090        1.30720
C         -6.09690       -5.02100        0.58820
C         -6.98620       -5.60310       -0.31800
C         -6.97570       -6.98100       -0.52080
C         -6.07570       -7.77920        0.18110
C         -5.18540       -7.19930        1.08730
C         -5.02730       -2.80180        5.13030
C         -4.66710       -2.69410        6.47950
C         -5.42720       -1.90560        7.34500
C         -6.53950       -1.21510        6.86300
C         -6.89090       -1.30510        5.51530
C         -6.13530       -2.09470        4.64550
H          0.87690       -0.81790       -0.21960
H          2.62200        2.09700        1.56840
H          2.57220        1.18900        3.09210
H          3.86310       -1.41260        1.94960
H          4.82560       -1.85990       -0.04550
H          5.11380       -0.16900       -0.29160
H          2.73090       -1.84020       -1.19900
H          0.54040        2.12400       -0.35730
H         -2.83390       -0.17000        0.70520
H         -1.25020       -0.62310        1.21250
H         -2.96110       -1.80780       -0.97330
H          1.24700       -1.71200       -3.06940
H          4.76650       -1.65810       -2.36030
H          3.75020        1.76860       -0.30690
H          3.87670        1.71140       -2.03590
H          2.49800        2.51100       -1.28810
H         -1.67690        2.73850       -0.20670
H         -1.29480       -3.96270       -1.87060
H          0.01950       -3.36700       -2.84730
H          0.26160       -3.57800       -1.10070
H         -3.36820       -0.24490       -2.07300
H         -3.26290        1.42380       -2.52850
H         -2.70070        0.17670       -3.64380
H         -0.69370        1.71420       -3.82500
H         -1.47690        2.70300       -2.60510
H          0.17550        2.25100       -2.37960
H         -0.43580       -2.57960        3.22540
H          0.64970       -3.98550        3.04680
H          1.12210       -2.65180        4.11200
H         -0.60940        5.07800        3.18420
H         -0.84410        5.41510        5.62330
H         -0.84840        3.46480        7.15680
H         -0.62500        1.16800        6.24910
H         -0.39580        0.80530        3.82260
H         -2.71060       -5.31850        0.69960
H         -2.00990       -4.41200        3.27220
H          2.99280       -0.74560       -4.94880
H          2.26220       -2.39560       -4.87350
H          2.71980       -1.68170       -6.41450
H         -3.85030       -6.02490        2.94260
H         -5.85630       -4.24530        3.17660
H         -6.12920       -3.94150        0.72200
H         -7.68750       -4.97920       -0.86730
H         -7.66860       -7.43270       -1.22640
H         -6.06650       -8.85500        0.02240
H         -4.49000       -7.84480        1.62160
H         -3.79900       -3.22780        6.86050
H         -5.15100       -1.82740        8.39390
H         -7.12920       -0.59820        7.53750
H         -7.74940       -0.75180        5.14130
H         -6.40510       -2.12370        3.59310
