# Supplementary material for: Reference-free NOE NMR analysis
Source: Chem Sci. 2020 Aug 31;11(36):9930–6. doi: 10.1039/d0sc02970j (PMC8162118; doi:10.1039/d0sc02970j)
Supplement: SC-011-D0SC02970J-s006 [file SC-011-D0SC02970J-s006.piz › taxol_structures/2prime_epi_structures/2p_epi_conformation_7]

113
Taxol
O          4.24520        0.82850        1.44410
C          2.91160        1.24590        1.78240
C          2.26910       -0.00600        1.11660
C          3.77050       -0.43870        0.92760
C          4.34860       -0.69660       -0.45050
C          3.26590       -0.77980       -1.52070
C          2.25330        0.40660       -1.47040
C          1.37350        0.21020       -0.15940
C          0.20180        1.24270        0.09290
C         -1.28740        0.82800       -0.37780
C         -1.81490       -0.38920        0.44860
C         -1.97730       -1.72160       -0.31030
C         -1.01350       -1.84510       -1.48200
C         -0.66710       -0.73740       -2.19770
C         -1.42250        0.59000       -1.92020
C          1.48830        0.37960       -2.84080
C          0.48920       -0.74930       -3.17650
O          1.54080       -0.82260        2.09030
C          1.58190       -2.17110        1.89460
O          2.00900       -2.71300        0.88470
O          3.90340       -0.84140       -2.79580
C          3.00010        1.77090       -1.48270
O          0.11270        1.50980        1.52610
C         -0.24490        2.76340        1.90610
O         -0.46050        3.69000        1.13960
O         -2.18660        1.91170       -0.03700
O         -1.77650       -2.80670        0.62110
C         -2.90490       -3.20090        1.29820
O         -3.97780       -2.61400        1.23730
C         -0.52190       -3.24350       -1.76870
C         -2.90970        0.43740       -2.38430
C         -1.00080        1.87210       -2.69620
O          1.71380        1.24220       -3.70410
O         -0.11160       -0.62690       -4.47560
C          0.53210       -0.89070       -5.63430
O         -0.03030       -0.70990       -6.71250
C          1.11360       -2.88360        3.12150
C         -0.31670        2.86640        3.38610
C         -0.42300        4.14210        3.95650
C         -0.49150        4.28710        5.34370
C         -0.45900        3.16040        6.16510
C         -0.36020        1.88740        5.60360
C         -0.29000        1.73750        4.21670
C         -2.61850       -4.47980        2.09530
O         -1.65280       -4.25590        3.12860
C          1.92370       -1.44440       -5.56780
C         -3.88990       -5.18490        2.66140
N         -4.86000       -4.33340        3.34950
C         -4.53720       -3.51290        4.40310
O         -3.39960       -3.43030        4.85580
C         -4.57610       -6.03910        1.60260
C         -5.41940       -5.48090        0.62730
C         -6.01690       -6.28670       -0.34440
C         -5.77980       -7.65920       -0.35650
C         -4.94490       -8.22850        0.60220
C         -4.34560       -7.42490        1.57430
C         -5.64560       -2.71880        4.99390
C         -5.59450       -2.41560        6.36030
C         -6.61520       -1.66730        6.94950
C         -7.68190       -1.21200        6.17420
C         -7.72740       -1.49590        4.80860
C         -6.70900       -2.24500        4.21440
H          0.89580       -0.75740       -0.29100
H          2.67170        2.22040        1.35020
H          2.78730        1.30940        2.86880
H          4.09160       -1.22930        1.61940
H          4.91210       -1.63890       -0.44460
H          5.09480        0.06220       -0.71970
H          2.72160       -1.72470       -1.41220
H          0.47950        2.18450       -0.38430
H         -2.79020       -0.14300        0.89140
H         -1.17340       -0.55940        1.32190
H         -2.98350       -1.82970       -0.72610
H          1.05380       -1.68140       -3.12720
H          4.64120       -1.47780       -2.74150
H          3.64170        1.93960       -0.62240
H          3.65900        1.85380       -2.35650
H          2.30090        2.61200       -1.53340
H         -1.70530        2.76330       -0.08580
H         -1.35140       -3.95650       -1.70010
H         -0.11930       -3.35800       -2.77830
H          0.24890       -3.53560       -1.05030
H         -3.49270       -0.29750       -1.83420
H         -3.46330        1.37870       -2.27870
H         -2.95310        0.15440       -3.44360
H         -0.98510        1.70360       -3.77820
H         -1.71010        2.69180       -2.52290
H         -0.03710        2.27800       -2.39620
H          0.17870       -2.44090        3.47310
H          0.94190       -3.93600        2.88250
H          1.87870       -2.81410        3.89840
H         -0.45240        5.02830        3.32550
H         -0.57290        5.27830        5.78390
H         -0.51560        3.27440        7.24540
H         -0.34350        1.01070        6.24730
H         -0.22550        0.73510        3.80160
H         -2.13510       -5.17220        1.39350
H         -2.13890       -3.84120        3.87890
H          2.61920       -0.70430       -5.17320
H          1.94680       -2.37040       -4.98980
H          2.25100       -1.69170       -6.58340
H         -3.54220       -5.86330        3.45390
H         -5.83430       -4.44540        3.09910
H         -5.62530       -4.41240        0.61050
H         -6.66890       -5.84240       -1.09290
H         -6.24630       -8.28550       -1.11300
H         -4.76020       -9.30010        0.59310
H         -3.69570       -7.89390        2.31140
H         -4.76320       -2.76440        6.96930
H         -6.57710       -1.43660        8.01150
H         -8.47500       -0.62610        6.63350
H         -8.55220       -1.12360        4.20510
H         -6.74370       -2.42170        3.14260
