# Supplementary material for: Reference-free NOE NMR analysis
Source: Chem Sci. 2020 Aug 31;11(36):9930–6. doi: 10.1039/d0sc02970j (PMC8162118; doi:10.1039/d0sc02970j)
Supplement: SC-011-D0SC02970J-s006 [file SC-011-D0SC02970J-s006.piz › taxol_structures/2prime_epi_structures/2p_epi_conformation_12]

113
Taxol
O          4.05330        0.64220        1.81760
C          2.69250        0.96590        2.15000
C          2.12980       -0.25410        1.36240
C          3.65550       -0.60080        1.19000
C          4.28410       -0.72450       -0.18360
C          3.23710       -0.76820       -1.29040
C          2.17240        0.36860       -1.18160
C          1.25980        0.03340        0.08030
C          0.04360        1.00290        0.38550
C         -1.41320        0.59570       -0.18680
C         -1.93480       -0.69880        0.51310
C         -2.05960       -1.95770       -0.36700
C         -1.03770       -1.97100       -1.49420
C         -0.68410       -0.80080       -2.10050
C         -1.47720        0.48730       -1.74840
C          1.46000        0.41840       -2.57890
C          0.50670       -0.70800       -3.03120
O          1.41680       -1.18370        2.24180
C          1.53490       -2.50770        1.93890
O          1.99620       -2.94020        0.89170
O          3.91550       -0.70440       -2.54420
C          2.85950        1.75890       -1.06030
O         -0.10860        1.11240        1.83540
C         -0.54590        2.29570        2.33540
O         -0.78660        3.28810        1.66440
O         -2.36110        1.62030        0.19950
O         -1.90080       -3.08500        0.52140
C         -2.88910       -4.03170        0.47940
O         -3.77400       -4.07110       -0.36760
C         -0.49720       -3.33150       -1.86110
C         -2.93700        0.35480       -2.29830
C         -1.04850        1.84080       -2.38850
O          1.69580        1.34360       -3.37210
O         -0.05140       -0.50070       -4.33920
C          0.63540       -0.66960       -5.49060
O          0.10780       -0.41770       -6.57210
C          1.12310       -3.34320        3.10840
C         -0.67120        2.23240        3.81490
C         -0.52330        1.03600        4.53050
C         -0.63530        1.03370        5.92300
C         -0.90320        2.22030        6.60480
C         -1.06110        3.41220        5.89840
C         -0.94560        3.41990        4.50670
C         -2.76450       -5.03080        1.63580
O         -1.57810       -4.84700        2.42190
C          2.03240       -1.20800       -5.41510
C         -4.01180       -5.00090        2.56950
N         -4.57610       -3.67560        2.84240
C         -3.83540       -2.63480        3.35360
O         -2.62860       -2.72080        3.56160
C         -5.09620       -5.97640        2.13350
C         -5.17250       -7.24170        2.74140
C         -6.15120       -8.16130        2.35860
C         -7.06520       -7.83240        1.36070
C         -7.00060       -6.58510        0.74410
C         -6.02310       -5.66340        1.12640
C         -4.56800       -1.37690        3.65720
C         -5.70490       -0.98760        2.93700
C         -6.34980        0.21190        3.24870
C         -5.85970        1.02590        4.27040
C         -4.72060        0.64810        4.98020
C         -4.07350       -0.54980        4.67310
H          0.82050       -0.93610       -0.14360
H          2.41600        1.96140        1.79410
H          2.53790        0.93070        3.23380
H          3.99430       -1.42750        1.82920
H          4.88830       -1.64010       -0.23300
H          5.00350        0.08370       -0.36900
H          2.73060       -1.73980       -1.27370
H          0.30870        1.99870        0.02390
H         -2.92280       -0.51460        0.95790
H         -1.30660       -0.93950        1.37970
H         -3.05810       -1.99210       -0.80570
H          1.09800       -1.62430       -3.03060
H          4.67270       -1.31940       -2.51700
H          3.45840        1.88790       -0.16340
H          3.54820        1.93500       -1.89650
H          2.12720        2.57260       -1.07780
H         -1.89720        2.47730        0.29880
H         -1.31730       -4.05150       -1.95260
H          0.01400       -3.34970       -2.82620
H          0.19760       -3.68800       -1.09550
H         -3.53180       -0.43870       -1.85350
H         -3.51510        1.27230       -2.13250
H         -2.92250        0.17410       -3.38060
H         -0.98200        1.76950       -3.47940
H         -1.78170        2.62980       -2.17580
H         -0.10830        2.23520       -2.00960
H          0.18230       -2.97290        3.52050
H          0.98570       -4.37730        2.78390
H          1.90430       -3.30930        3.87180
H         -0.32940        0.09560        4.02090
H         -0.51780        0.10460        6.47630
H         -0.99140        2.21610        7.68900
H         -1.27290        4.33620        6.43160
H         -1.07000        4.35670        3.96670
H         -2.64470       -6.02100        1.18120
H         -1.72050       -3.99560        2.89680
H          2.70030       -0.49210       -4.93710
H          2.04900       -2.17650       -4.91120
H          2.40120       -1.36940       -6.43370
H         -3.67070       -5.33390        3.56090
H         -5.58610       -3.59880        2.83740
H         -4.46820       -7.52390        3.52250
H         -6.19930       -9.13570        2.83890
H         -7.82600       -8.54890        1.06120
H         -7.70970       -6.32990       -0.03980
H         -5.99400       -4.70090        0.61950
H         -6.08660       -1.58470        2.11390
H         -7.22930        0.51930        2.68730
H         -6.36080        1.96190        4.50680
H         -4.33200        1.28910        5.76820
H         -3.18480       -0.83600        5.23060
