# Supplementary material for: Reference-free NOE NMR analysis
Source: Chem Sci. 2020 Aug 31;11(36):9930–6. doi: 10.1039/d0sc02970j (PMC8162118; doi:10.1039/d0sc02970j)
Supplement: SC-011-D0SC02970J-s006 [file SC-011-D0SC02970J-s006.piz › taxol_structures/2prime_epi_structures/2p_epi_conformation_1]

113
Taxol
O          3.82610        0.10080        2.11940
C          2.70860        1.00220        2.04640
C          1.75700       -0.10130        1.49960
C          3.00150       -1.03110        1.75030
C          3.64820       -1.80580        0.61810
C          2.78620       -1.81160       -0.63930
C          2.28170       -0.39330       -1.05090
C          1.20700        0.05090        0.03400
C          0.46480        1.42860       -0.19430
C         -0.99030        1.39500       -0.89760
C         -2.03500        0.66360        0.00640
C         -2.55350       -0.70180       -0.49420
C         -1.53490       -1.42080       -1.36640
C         -0.71260       -0.70400       -2.18530
C         -0.97480        0.81780       -2.35270
C          1.76980       -0.52950       -2.52880
C          0.49070       -1.33040       -2.86040
O          0.63920       -0.35540        2.41200
C          0.19830       -1.64240        2.47500
O          0.53730       -2.53300        1.70840
O          3.54230       -2.40030       -1.69640
C          3.46780        0.60720       -1.15080
O          0.27710        2.08240        1.09820
C          0.35210        3.43860        1.12420
O          0.58970        4.14190        0.15360
O         -1.48130        2.75490       -0.98310
O         -2.90870       -1.49720        0.66430
C         -4.19190       -1.31770        1.09230
O         -4.98170       -0.50390        0.61770
C         -1.55940       -2.92510       -1.27360
C         -2.33300        1.02430       -3.10300
C         -0.01270        1.65300       -3.24790
O          2.41670       -0.03730       -3.46640
O          0.16950       -1.35980       -4.26010
C          0.83380       -2.10330       -5.17250
O          0.54330       -2.02980       -6.36470
C         -0.75150       -1.81000        3.61450
C          0.12520        3.95830        2.49760
C          0.35730        5.32000        2.73550
C          0.16230        5.85350        4.01100
C         -0.26780        5.03150        5.05230
C         -0.50660        3.67680        4.82170
C         -0.31270        3.13860        3.54730
C         -4.55970       -2.16650        2.30790
O         -5.97610       -2.07140        2.57000
C          1.89600       -3.04390       -4.68840
C         -4.11290       -3.64700        2.19710
N         -4.57820       -4.42860        3.34470
C         -4.05120       -4.27020        4.60350
O         -3.15880       -3.46650        4.85350
C         -4.50450       -4.39970        0.93150
C         -5.71170       -4.17990        0.25180
C         -6.03220       -4.91760       -0.89110
C         -5.16090       -5.89720       -1.36150
C         -3.97060       -6.14830       -0.68510
C         -3.64800       -5.41040        0.45520
C         -4.64560       -5.10210        5.68640
C         -4.58650       -4.62160        7.00170
C         -5.12960       -5.36950        8.04840
C         -5.72480       -6.60330        7.78710
C         -5.77280       -7.09490        6.48230
C         -5.23150       -6.34950        5.43140
H          0.43630       -0.71290       -0.01860
H          2.91630        1.85200        1.39160
H          2.45280        1.38550        3.04000
H          2.89610       -1.67830        2.63160
H          3.82190       -2.84350        0.93210
H          4.65120       -1.42120        0.39180
H          1.92500       -2.47110       -0.48400
H          1.12900        2.07050       -0.77610
H         -2.91110        1.30930        0.15980
H         -1.63190        0.53650        1.01860
H         -3.45300       -0.59290       -1.10700
H          0.67030       -2.34750       -2.51020
H          3.98370       -3.20000       -1.35280
H          3.99270        0.77540       -0.21440
H          4.23190        0.24690       -1.85130
H          3.13920        1.58520       -1.51740
H         -0.72640        3.36780       -1.10160
H         -2.59340       -3.27650       -1.34760
H         -1.02320       -3.42210       -2.08500
H         -1.13780       -3.26280       -0.32320
H         -3.21570        0.69390       -2.56050
H         -2.51460        2.08370       -3.32320
H         -2.32580        0.49180       -4.06230
H          0.09490        1.21440       -4.24560
H         -0.39540        2.67070       -3.39920
H          0.97950        1.79540       -2.82540
H         -0.96670       -2.87430        3.73330
H         -0.29310       -1.44970        4.53890
H         -1.67640       -1.26870        3.40860
H          0.69150        5.97210        1.93070
H          0.34450        6.91030        4.19260
H         -0.42030        5.44870        6.04530
H         -0.84650        3.04080        5.63600
H         -0.51300        2.08230        3.39040
H         -4.07550       -1.69510        3.17010
H         -6.23010       -1.15130        2.35790
H          2.74540       -2.49660       -4.28100
H          1.48660       -3.75250       -3.96540
H          2.26130       -3.62800       -5.53990
H         -3.01460       -3.63990        2.24010
H         -5.42290       -4.96970        3.21420
H         -6.43070       -3.44210        0.60040
H         -6.96970       -4.73190       -1.41040
H         -5.41560       -6.47170       -2.24860
H         -3.29580       -6.92250       -1.04190
H         -2.71790       -5.63160        0.97690
H         -4.12190       -3.66100        7.21400
H         -5.08660       -4.99060        9.06670
H         -6.14600       -7.18640        8.60300
H         -6.22610       -8.06380        6.28490
H         -5.25480       -6.76880        4.42950
