# Supplementary material for: Reference-free NOE NMR analysis
Source: Chem Sci. 2020 Aug 31;11(36):9930–6. doi: 10.1039/d0sc02970j (PMC8162118; doi:10.1039/d0sc02970j)
Supplement: SC-011-D0SC02970J-s006 [file SC-011-D0SC02970J-s006.piz › taxol_structures/2prime_epi_structures/2p_epi_conformation_6]

113
Taxol
O          4.31280        0.86360        1.16400
C          3.01430        1.34170        1.55470
C          2.29720        0.07900        0.99480
C          3.77080       -0.41130        0.74090
C          4.25870       -0.75430       -0.65400
C          3.11360       -0.85280       -1.65610
C          2.13970        0.36500       -1.60500
C          1.33530        0.25640       -0.23740
C          0.20270        1.32760        0.02530
C         -1.32110        0.92160       -0.32810
C         -1.82170       -0.23870        0.58970
C         -2.02250       -1.61490       -0.07810
C         -1.14730       -1.80880       -1.30790
C         -0.83810       -0.74400       -2.10120
C         -1.55870        0.60610       -1.84390
C          1.29020        0.29930       -2.92370
C          0.25220       -0.82210       -3.15040
O          1.60390       -0.66220        2.05070
C          1.58470       -2.01880        1.92200
O          1.94640       -2.62710        0.92420
O          3.67230       -0.99220       -2.96150
C          2.92230        1.70340       -1.72780
O          0.21190        1.68250        1.44160
C         -0.08760        2.96730        1.76360
O         -0.33510        3.84980        0.95570
O         -2.17490        2.04190        0.01180
O         -1.73790       -2.63600        0.90330
C         -2.80960       -3.00880        1.67600
O         -3.91000       -2.47360        1.62670
C         -0.69570       -3.22700       -1.56070
C         -3.07460        0.44810       -2.20000
C         -1.17520        1.84020       -2.71190
O          1.47560        1.12280       -3.83330
O         -0.42720       -0.74300       -4.41330
C          0.14000       -1.06180       -5.59780
O         -0.48390       -0.91040       -6.64620
C          1.14050       -2.65420        3.19910
C         -0.04660        3.16680        3.23470
C         -0.06480        4.47950        3.72530
C         -0.02250        4.71540        5.10090
C          0.03290        3.64290        5.99070
C          0.04320        2.33360        5.50960
C          0.00270        2.09280        4.13430
C         -2.41890       -4.17030        2.59530
O         -1.73820       -3.70080        3.76390
C          1.52320       -1.64030       -5.59400
C         -3.60440       -5.11750        2.95720
N         -4.83030       -4.48410        3.44310
C         -4.87350       -3.63870        4.52530
O         -3.87810       -3.34670        5.18050
C         -3.92180       -6.07200        1.81300
C         -4.64550       -5.65720        0.68170
C         -4.91150       -6.54900       -0.35930
C         -4.45760       -7.86410       -0.28610
C         -3.73720       -8.29010        0.82760
C         -3.46970       -7.40080        1.87040
C         -6.20600       -3.08980        4.88920
C         -6.46700       -2.81040        6.23660
C         -7.70590       -2.29070        6.61610
C         -8.68130       -2.03910        5.65090
C         -8.41870       -2.29800        4.30500
C         -7.18110       -2.81920        3.92030
H          0.83000       -0.70380       -0.29220
H          2.77810        2.29980        1.08530
H          2.95580        1.46530        2.64150
H          4.10860       -1.17750        1.45200
H          4.79260       -1.71350       -0.63320
H          5.01090       -0.03470       -1.00270
H          2.55060       -1.77470       -1.47110
H          0.46770        2.23190       -0.52590
H         -2.77970        0.04060        1.05090
H         -1.15020       -0.35520        1.44910
H         -3.05590       -1.75220       -0.41150
H          0.80160       -1.76300       -3.09670
H          4.39640       -1.64510       -2.91920
H          3.62480        1.88920       -0.92020
H          3.52380        1.72750       -2.64550
H          2.24510        2.56280       -1.77090
H         -1.68380        2.87890       -0.12110
H         -1.52390       -3.92340       -1.38620
H         -0.38090       -3.39830       -2.59330
H          0.12920       -3.49390       -0.89490
H         -3.61990       -0.26790       -1.58900
H         -3.61530        1.39590       -2.08750
H         -3.19130        0.13150       -3.24420
H         -1.23080        1.61590       -3.78230
H         -1.86450        2.67660       -2.53740
H         -0.18990        2.24790       -2.49580
H          0.29490       -2.10050        3.61410
H          0.82490       -3.68100        2.99850
H          1.96920       -2.66140        3.91090
H         -0.11040        5.32420        3.04040
H         -0.03480        5.73510        5.47880
H          0.06350        3.82790        7.06230
H          0.07870        1.50000        6.20740
H          0.00100        1.06420        3.78280
H         -1.67550       -4.76680        2.04980
H         -2.43340       -3.39970        4.39430
H          2.25460       -0.90030       -5.27050
H          1.56470       -2.54450       -4.98340
H          1.78360       -1.93160       -6.61730
H         -3.26990       -5.72030        3.81360
H         -5.70270       -4.77970        3.02350
H         -5.01780       -4.63770        0.59860
H         -5.47590       -6.21850       -1.22820
H         -4.66680       -8.55820       -1.09650
H         -3.38410       -9.31710        0.88480
H         -2.90530       -7.75810        2.73020
H         -5.70860       -2.99990        6.99330
H         -7.90910       -2.07870        7.66320
H         -9.64490       -1.63050        5.94710
H         -9.17580       -2.08310        3.55420
H         -6.98290       -2.97660        2.86340
