# Supplementary material for: Reference-free NOE NMR analysis
Source: Chem Sci. 2020 Aug 31;11(36):9930–6. doi: 10.1039/d0sc02970j (PMC8162118; doi:10.1039/d0sc02970j)
Supplement: SC-011-D0SC02970J-s006 [file SC-011-D0SC02970J-s006.piz › taxol_structures/2prime_epi_structures/2p_epi_conformation_8]

113
Taxol
O          4.39100        0.66750        0.90740
C          3.18060        1.30890        1.34440
C          2.29820        0.09850        0.92380
C          3.68890       -0.56280        0.60260
C          4.03570       -1.03330       -0.79800
C          2.81860       -1.05810       -1.71710
C          1.98170        0.25740       -1.67270
C          1.27220        0.30000       -0.25050
C          0.26300        1.48460        0.01920
C         -1.31190        1.19240       -0.19600
C         -1.82680        0.12330        0.81720
C         -2.18640       -1.26530        0.24520
C         -1.44430       -1.58920       -1.04470
C         -1.10920       -0.59080       -1.91040
C         -1.69370        0.82600       -1.67030
C          1.03450        0.22190       -2.92520
C         -0.11240       -0.80760       -3.03070
O          1.61400       -0.49140        2.07600
C          1.44350       -1.84300        2.05470
O          1.66010       -2.55640        1.08500
O          3.26450       -1.32090       -3.04670
C          2.88720        1.49680       -1.92420
O          0.41410        1.92440        1.40330
C          0.24390        3.24690        1.65940
O          0.00540        4.09600        0.81380
O         -2.04370        2.39480        0.14750
O         -1.86260       -2.22210        1.27900
C         -2.86000       -3.09280        1.64170
O         -3.95100       -3.15970        1.09100
C         -1.13700       -3.05110       -1.26580
C         -3.24080        0.77920       -1.90240
C         -1.28270        1.98080       -2.63030
O          1.22350        0.99220       -3.87960
O         -0.87330       -0.71510       -4.24510
C         -0.42470       -1.12890       -5.45100
O         -1.10670       -0.95910       -6.45960
C          1.03130       -2.32920        3.40700
C          0.40660        3.53170        3.10850
C          0.46980        2.51310        4.06960
C          0.62470        2.83370        5.42040
C          0.71440        4.16810        5.81630
C          0.64600        5.18630        4.86570
C          0.49040        4.87060        3.51440
C         -2.38230       -3.96790        2.80730
O         -1.96580       -3.16780        3.92470
C          0.89700       -1.83350       -5.51690
C         -3.39640       -5.06050        3.26240
N         -4.79100       -4.64550        3.40640
C         -5.18740       -3.57190        4.16670
O         -4.39510       -2.86700        4.78410
C         -3.29070       -6.31600        2.40580
C         -2.54680       -7.41300        2.87310
C         -2.41710       -8.56870        2.10030
C         -3.02590       -8.64420        0.84980
C         -3.76440       -7.56480        0.37050
C         -3.89530       -6.40750        1.14120
C         -6.64740       -3.29900        4.22400
C         -7.49160       -3.57020        3.13910
C         -8.85770       -3.29380        3.23410
C         -9.38020       -2.74080        4.40400
C         -8.53940       -2.45320        5.47940
C         -7.17330       -2.72620        5.38900
H          0.68000       -0.61010       -0.21380
H          3.01090        2.25520        0.82500
H          3.21310        1.50780        2.42110
H          3.99630       -1.32050        1.33610
H          4.46320       -2.04370       -0.75290
H          4.83440       -0.42240       -1.23840
H          2.17860       -1.90450       -1.44180
H          0.56070        2.32540       -0.61020
H         -2.72400        0.49830        1.33090
H         -1.10420        0.00150        1.63340
H         -3.25920       -1.30120        0.04080
H          0.35620       -1.79080       -2.97580
H          3.92270       -2.04080       -3.01470
H          3.67530        1.63580       -1.18960
H          3.40490        1.41970       -2.88890
H          2.30250        2.42230       -1.95120
H         -1.50520        3.17980       -0.08330
H         -2.01770       -3.66110       -1.03850
H         -0.88290       -3.28650       -2.30210
H         -0.31250       -3.37420       -0.62460
H         -3.78830        0.11980       -1.23250
H         -3.69660        1.76900       -1.77640
H         -3.46410        0.44810       -2.92470
H         -1.44130        1.71220       -3.68000
H         -1.88660        2.87940       -2.44930
H         -0.25330        2.31330       -2.51270
H          0.20980       -1.71710        3.78610
H          0.69520       -3.36610        3.33110
H          1.88410       -2.27970        4.08840
H          0.39100        1.46680        3.78630
H          0.67130        2.04280        6.16570
H          0.83340        4.41540        6.86900
H          0.71170        6.22620        5.17760
H          0.43550        5.67390        2.78210
H         -1.47210       -4.47000        2.45490
H         -2.79210       -2.85280        4.36080
H          1.71370       -1.15520       -5.27170
H          0.89830       -2.71720       -4.87560
H          1.05780       -2.18100       -6.54310
H         -3.11170       -5.34210        4.28660
H         -5.49770       -5.25830        3.01960
H         -2.06050       -7.37840        3.84670
H         -1.84070       -9.41140        2.47480
H         -2.92530       -9.54480        0.24910
H         -4.23990       -7.62390       -0.60580
H         -4.47840       -5.58120        0.73910
H         -7.09980       -3.96570        2.20580
H         -9.51450       -3.50000        2.39200
H        -10.44400       -2.52460        4.47420
H         -8.94730       -2.01360        6.38650
H         -6.52220       -2.49560        6.22960
