# Supplementary material for: Reference-free NOE NMR analysis
Source: Chem Sci. 2020 Aug 31;11(36):9930–6. doi: 10.1039/d0sc02970j (PMC8162118; doi:10.1039/d0sc02970j)
Supplement: SC-011-D0SC02970J-s006 [file SC-011-D0SC02970J-s006.piz › taxol_structures/2prime_epi_structures/2prime_EpiTaxol_confelin_3kcal.xyz]

113
Taxol
O          3.82610        0.10080        2.11940
C          2.70860        1.00220        2.04640
C          1.75700       -0.10130        1.49960
C          3.00150       -1.03110        1.75030
C          3.64820       -1.80580        0.61810
C          2.78620       -1.81160       -0.63930
C          2.28170       -0.39330       -1.05090
C          1.20700        0.05090        0.03400
C          0.46480        1.42860       -0.19430
C         -0.99030        1.39500       -0.89760
C         -2.03500        0.66360        0.00640
C         -2.55350       -0.70180       -0.49420
C         -1.53490       -1.42080       -1.36640
C         -0.71260       -0.70400       -2.18530
C         -0.97480        0.81780       -2.35270
C          1.76980       -0.52950       -2.52880
C          0.49070       -1.33040       -2.86040
O          0.63920       -0.35540        2.41200
C          0.19830       -1.64240        2.47500
O          0.53730       -2.53300        1.70840
O          3.54230       -2.40030       -1.69640
C          3.46780        0.60720       -1.15080
O          0.27710        2.08240        1.09820
C          0.35210        3.43860        1.12420
O          0.58970        4.14190        0.15360
O         -1.48130        2.75490       -0.98310
O         -2.90870       -1.49720        0.66430
C         -4.19190       -1.31770        1.09230
O         -4.98170       -0.50390        0.61770
C         -1.55940       -2.92510       -1.27360
C         -2.33300        1.02430       -3.10300
C         -0.01270        1.65300       -3.24790
O          2.41670       -0.03730       -3.46640
O          0.16950       -1.35980       -4.26010
C          0.83380       -2.10330       -5.17250
O          0.54330       -2.02980       -6.36470
C         -0.75150       -1.81000        3.61450
C          0.12520        3.95830        2.49760
C          0.35730        5.32000        2.73550
C          0.16230        5.85350        4.01100
C         -0.26780        5.03150        5.05230
C         -0.50660        3.67680        4.82170
C         -0.31270        3.13860        3.54730
C         -4.55970       -2.16650        2.30790
O         -5.97610       -2.07140        2.57000
C          1.89600       -3.04390       -4.68840
C         -4.11290       -3.64700        2.19710
N         -4.57820       -4.42860        3.34470
C         -4.05120       -4.27020        4.60350
O         -3.15880       -3.46650        4.85350
C         -4.50450       -4.39970        0.93150
C         -5.71170       -4.17990        0.25180
C         -6.03220       -4.91760       -0.89110
C         -5.16090       -5.89720       -1.36150
C         -3.97060       -6.14830       -0.68510
C         -3.64800       -5.41040        0.45520
C         -4.64560       -5.10210        5.68640
C         -4.58650       -4.62160        7.00170
C         -5.12960       -5.36950        8.04840
C         -5.72480       -6.60330        7.78710
C         -5.77280       -7.09490        6.48230
C         -5.23150       -6.34950        5.43140
H          0.43630       -0.71290       -0.01860
H          2.91630        1.85200        1.39160
H          2.45280        1.38550        3.04000
H          2.89610       -1.67830        2.63160
H          3.82190       -2.84350        0.93210
H          4.65120       -1.42120        0.39180
H          1.92500       -2.47110       -0.48400
H          1.12900        2.07050       -0.77610
H         -2.91110        1.30930        0.15980
H         -1.63190        0.53650        1.01860
H         -3.45300       -0.59290       -1.10700
H          0.67030       -2.34750       -2.51020
H          3.98370       -3.20000       -1.35280
H          3.99270        0.77540       -0.21440
H          4.23190        0.24690       -1.85130
H          3.13920        1.58520       -1.51740
H         -0.72640        3.36780       -1.10160
H         -2.59340       -3.27650       -1.34760
H         -1.02320       -3.42210       -2.08500
H         -1.13780       -3.26280       -0.32320
H         -3.21570        0.69390       -2.56050
H         -2.51460        2.08370       -3.32320
H         -2.32580        0.49180       -4.06230
H          0.09490        1.21440       -4.24560
H         -0.39540        2.67070       -3.39920
H          0.97950        1.79540       -2.82540
H         -0.96670       -2.87430        3.73330
H         -0.29310       -1.44970        4.53890
H         -1.67640       -1.26870        3.40860
H          0.69150        5.97210        1.93070
H          0.34450        6.91030        4.19260
H         -0.42030        5.44870        6.04530
H         -0.84650        3.04080        5.63600
H         -0.51300        2.08230        3.39040
H         -4.07550       -1.69510        3.17010
H         -6.23010       -1.15130        2.35790
H          2.74540       -2.49660       -4.28100
H          1.48660       -3.75250       -3.96540
H          2.26130       -3.62800       -5.53990
H         -3.01460       -3.63990        2.24010
H         -5.42290       -4.96970        3.21420
H         -6.43070       -3.44210        0.60040
H         -6.96970       -4.73190       -1.41040
H         -5.41560       -6.47170       -2.24860
H         -3.29580       -6.92250       -1.04190
H         -2.71790       -5.63160        0.97690
H         -4.12190       -3.66100        7.21400
H         -5.08660       -4.99060        9.06670
H         -6.14600       -7.18640        8.60300
H         -6.22610       -8.06380        6.28490
H         -5.25480       -6.76880        4.42950
113
Taxol
O          3.84070        0.35200        2.23170
C          2.72850        1.24620        2.05630
C          1.78200        0.09920        1.60020
C          3.01900       -0.80730        1.94820
C          3.68250       -1.67680        0.89580
C          2.84760       -1.78320       -0.37630
C          2.34860       -0.40400       -0.90820
C          1.25320        0.11430        0.11980
C          0.49220        1.45070       -0.23940
C         -0.95900        1.31970       -0.93800
C         -1.98390        0.62910        0.02040
C         -2.46320       -0.78710       -0.37250
C         -1.42750       -1.53940       -1.19800
C         -0.61990       -0.86300       -2.06340
C         -0.92330        0.63250       -2.34480
C          1.86180       -0.64930       -2.38120
C          0.60870       -1.50400       -2.67700
O          0.65230       -0.06250        2.51780
C          0.19030       -1.33210        2.68780
O          0.54880       -2.29680        2.02830
O          3.62490       -2.44910       -1.37000
C          3.53460        0.58950       -1.06450
O          0.28970        2.22160        0.98400
C          0.33910        3.57520        0.87870
O          0.56790        4.18560       -0.15490
O         -1.48790        2.65440       -1.12940
O         -2.77850       -1.52900        0.83130
C         -4.01870       -1.28260        1.34150
O         -4.76770       -0.38560        0.96450
C         -1.39930       -3.03370       -0.99270
C         -2.28640        0.74150       -3.10670
C          0.01690        1.42100       -3.30330
O          2.50750       -0.19940       -3.34050
O          0.31090       -1.63970       -4.07540
C          1.01290       -2.42190       -4.92500
O          0.74060       -2.43820       -6.12370
C         -0.79480       -1.37000        3.81090
C          0.09190        4.22180        2.19340
C          0.28730        5.60600        2.29610
C          0.07020        6.25800        3.51160
C         -0.34520        5.53220        4.62750
C         -0.54710        4.15540        4.53160
C         -0.33140        3.49900        3.31750
C         -4.37550       -2.20170        2.50910
O         -5.69360       -1.90350        3.01270
C          2.09460       -3.29410       -4.36230
C         -4.24890       -3.70220        2.13500
N         -4.66750       -4.55810        3.24500
C         -3.86510       -4.78130        4.33740
O         -2.75330       -4.27710        4.45650
C         -4.97740       -4.17100        0.88040
C         -6.21110       -3.64730        0.46650
C         -6.84440       -4.13070       -0.68200
C         -6.26370       -5.15570       -1.42470
C         -5.05300       -5.70670       -1.01550
C         -4.41920       -5.22360        0.13090
C         -4.42290       -5.64700        5.41330
C         -3.94240       -5.47630        6.71880
C         -4.43390       -6.26820        7.75850
C         -5.40010       -7.23930        7.49720
C         -5.87150       -7.42530        6.19730
C         -5.38300       -6.63450        5.15370
H          0.49630       -0.66500        0.12220
H          2.94780        2.03160        1.32890
H          2.45870        1.72130        3.00570
H          2.89870       -1.37660        2.87990
H          3.84170       -2.68610        1.29770
H          4.69290       -1.31810        0.66030
H          1.98480       -2.43180       -0.18570
H          1.14750        2.04480       -0.87900
H         -2.87720        1.26170        0.11740
H         -1.58300        0.59650        1.04030
H         -3.37920       -0.75190       -0.97120
H          0.80750       -2.48990       -2.25540
H          4.06360       -3.21640       -0.95590
H          4.05940        0.81290       -0.13980
H          4.30110        0.18830       -1.73980
H          3.20550        1.54360       -1.48940
H         -0.75150        3.27170       -1.31970
H         -2.42100       -3.42460       -0.99850
H         -0.87800       -3.57140       -1.78810
H         -0.93150       -3.28650       -0.03750
H         -3.15700        0.41190       -2.54420
H         -2.50530        1.77740       -3.39400
H         -2.25740        0.14950       -4.03010
H          0.13900        0.90850       -4.26330
H         -0.39420        2.41220       -3.53440
H          1.00430        1.62320       -2.89410
H         -1.59790       -0.65260        3.62590
H         -1.22540       -2.36990        3.87010
H         -0.28980       -1.14580        4.75340
H          0.60940        6.18380        1.43170
H          0.22350        7.33210        3.58790
H         -0.51530        6.04170        5.57350
H         -0.87600        3.59470        5.40360
H         -0.50420        2.42780        3.26500
H         -3.69380       -1.95900        3.33030
H         -5.83140       -0.94580        2.87300
H          2.92140       -2.69450       -3.98270
H          1.69500       -3.96300       -3.59730
H          2.48980       -3.92460       -5.16600
H         -3.17770       -3.88650        1.96980
H         -5.63680       -4.84650        3.25620
H         -6.70990       -2.86160        1.02880
H         -7.79750       -3.70910       -0.99300
H         -6.76030       -5.53130       -2.31580
H         -4.60460       -6.51690       -1.58530
H         -3.48010       -5.67950        0.44160
H         -3.18600       -4.72340        6.93040
H         -4.06160       -6.12930        8.77070
H         -5.78090       -7.85780        8.30680
H         -6.61480       -8.19330        5.99560
H         -5.74380       -6.82160        4.14640
113
Taxol
O          3.79210        0.58830        2.39020
C          2.64860        1.42100        2.13350
C          1.77120        0.21220        1.69810
C          3.03230       -0.61940        2.13880
C          3.77170       -1.51190        1.15890
C          2.99140       -1.71930       -0.13510
C          2.45960       -0.39150       -0.75740
C          1.30400        0.13340        0.19870
C          0.51300        1.42090       -0.26120
C         -0.90150        1.20280       -1.01060
C         -1.94080        0.52790       -0.05780
C         -2.35590       -0.92240       -0.39350
C         -1.26150       -1.68060       -1.13470
C         -0.44330       -1.02210       -2.00410
C         -0.78570        0.44460       -2.37670
C          2.04190       -0.73180       -2.23250
C          0.83360       -1.64820       -2.53010
O          0.61200        0.04120        2.57790
C          0.21360       -1.24210        2.80480
O          0.64670       -2.21750        2.20910
O          3.83260       -2.40290       -1.06270
C          3.61060        0.64140       -0.92100
O          0.23410        2.24680        0.91010
C          0.24730        3.59400        0.73440
O          0.49670        4.15680       -0.32120
O         -1.46530        2.50620       -1.29500
O         -2.69290       -1.61680        0.83020
C         -3.93930       -1.35350        1.31570
O         -4.69800       -0.48920        0.88840
C         -1.17550       -3.15750       -0.83460
C         -2.11950        0.46410       -3.19570
C          0.16500        1.21570       -3.33870
O          2.70900       -0.30780       -3.18900
O          0.59920       -1.87160       -3.92950
C          1.36690       -2.66660       -4.70760
O          1.14060       -2.76190       -5.91210
C         -0.79900       -1.27750        3.90460
C         -0.06120        4.30010        2.00440
C          0.12570        5.68850        2.05060
C         -0.14660        6.39520        3.22360
C         -0.60950        5.72000        4.35250
C         -0.80410        4.33930        4.31180
C         -0.53260        3.62800        3.14060
C         -4.30280       -2.25590        2.49030
O         -5.44480       -1.73290        3.19350
C          2.46440       -3.45530       -4.05870
C         -4.52610       -3.71450        2.00780
N         -4.75080       -4.63240        3.12300
C         -3.72420       -5.02250        3.95140
O         -2.57710       -4.60650        3.82450
C         -5.64620       -3.87670        0.98660
C         -6.98660       -3.59650        1.30260
C         -7.99440       -3.75250        0.34830
C         -7.68000       -4.19900       -0.93270
C         -6.35950       -4.49690       -1.25900
C         -5.35060       -4.34130       -0.30580
C         -4.07420       -5.95950        5.05470
C         -3.29150       -5.93930        6.21700
C         -3.58390       -6.80050        7.27650
C         -4.65210       -7.69130        7.17550
C         -5.42480       -7.72860        6.01450
C         -5.13660       -6.86780        4.95190
H          0.57630       -0.67320        0.21170
H          2.86170        2.18130        1.37800
H          2.32210        1.92600        3.04900
H          2.90170       -1.14440        3.09480
H          3.95720       -2.49140        1.61910
H          4.77460       -1.12190        0.94170
H          2.14820       -2.39250        0.05760
H          1.17370        2.00400       -0.90530
H         -2.85730        1.13360       -0.03110
H         -1.58160        0.56220        0.97760
H         -3.24960       -0.95170       -1.02520
H          1.04860       -2.60210       -2.04690
H          4.28270       -3.13040       -0.59260
H          4.08260        0.94040        0.01060
H          4.42230        0.23520       -1.53800
H          3.26360        1.55470       -1.41560
H         -0.74210        3.13930       -1.48410
H         -2.17840       -3.59460       -0.81070
H         -0.63090       -3.72020       -1.59700
H         -0.69760       -3.32850        0.13370
H         -3.00010        0.12950       -2.65200
H         -2.36370        1.47550       -3.54360
H         -2.03150       -0.17130       -4.08610
H          0.34610        0.65730       -4.26320
H         -0.27140        2.17660       -3.64080
H          1.12610        1.47780       -2.90170
H         -1.64860       -0.64070        3.64710
H         -1.15280       -2.30230        4.03660
H         -0.34010       -0.94320        4.83830
H          0.48450        6.22680        1.17530
H          0.00060        7.47240        3.25650
H         -0.82270        6.27210        5.26540
H         -1.17100        3.81830        5.19330
H         -0.70070        2.55470        3.12960
H         -3.47980       -2.21030        3.20800
H         -5.94180       -1.19720        2.54120
H          3.25160       -2.79840       -3.68980
H          2.06770       -4.09540       -3.26800
H          2.91350       -4.11370       -4.81000
H         -3.59090       -4.04350        1.53370
H         -5.70380       -4.88980        3.33990
H         -7.26530       -3.25910        2.29910
H         -9.02680       -3.52820        0.60610
H         -8.46520       -4.32110       -1.67470
H         -6.11550       -4.85560       -2.25620
H         -4.33090       -4.59750       -0.58420
H         -2.45430       -5.24970        6.30180
H         -2.97740       -6.77810        8.17880
H         -4.87810       -8.36360        8.00020
H         -6.24780       -8.43530        5.93430
H         -5.73350       -6.94020        4.04730
113
Taxol
O          4.32290        0.81290        0.98190
C          3.06890        1.40470        1.36220
C          2.26200        0.13860        0.95500
C          3.69320       -0.46040        0.69560
C          4.10640       -0.95410       -0.67940
C          2.92250       -1.06460       -1.63540
C          2.01960        0.20680       -1.65370
C          1.26500        0.24890       -0.25550
C          0.18320        1.38050       -0.05380
C         -1.36560        0.99280       -0.30120
C         -1.85180       -0.07780        0.72630
C         -2.09800       -1.50310        0.18470
C         -1.30470       -1.80990       -1.07790
C         -1.01010       -0.81630       -1.96220
C         -1.68570        0.56630       -1.77430
C          1.11330        0.09260       -2.93190
C          0.03000       -1.00270       -3.04800
O          1.57050       -0.44790        2.10470
C          1.47060       -1.80610        2.12590
O          1.76800       -2.54080        1.19480
O          3.42270       -1.33870       -2.94300
C          2.86940        1.48360       -1.91260
O          0.27080        1.87490        1.31670
C          0.02900        3.19600        1.51750
O         -0.23400        3.99940        0.63530
O         -2.17140        2.16170       -0.01170
O         -1.74520       -2.45180        1.21430
C         -2.73070       -2.71620        2.12800
O         -3.79490       -2.11340        2.18890
C         -0.89900       -3.25450       -1.25100
C         -3.22110        0.41610       -2.03790
C         -1.32140        1.71770       -2.75630
O          1.28490        0.85480       -3.89590
O         -0.69810       -0.98190       -4.28530
C         -0.18870       -1.39250       -5.46790
O         -0.84940       -1.28680       -6.49920
C          0.99910       -2.26350        3.46900
C          0.15430        3.54450        2.95580
C          0.19550        4.90090        3.30640
C          0.31880        5.27630        4.64560
C          0.39660        4.30030        5.63880
C          0.34820        2.94860        5.29770
C          0.22600        2.56820        3.95920
C         -2.30560       -3.86090        3.04930
O         -1.92250       -3.37870        4.34080
C          1.17520       -2.01490       -5.47970
C         -3.37060       -4.99730        3.12430
N         -4.74190       -4.59970        3.44790
C         -5.08890       -3.91480        4.58780
O         -4.26810       -3.56500        5.42950
C         -3.35800       -5.83810        1.85320
C         -4.00390       -5.41230        0.67890
C         -3.96290       -6.19230       -0.47830
C         -3.27390       -7.40300       -0.47990
C         -2.62590       -7.83660        0.67480
C         -2.66620       -7.05990        1.83440
C         -6.53580       -3.62970        4.77740
C         -7.03830       -3.56930        6.08340
C         -8.39200       -3.30580        6.30090
C         -9.24340       -3.09160        5.21670
C         -8.74340       -3.13170        3.91440
C         -7.38990       -3.39630        3.69150
H          0.72410       -0.69210       -0.20930
H          2.86770        2.32480        0.80810
H          3.05800        1.63790        2.43250
H          4.01610       -1.17870        1.46120
H          4.57920       -1.94110       -0.59020
H          4.88940       -0.31860       -1.11300
H          2.31750       -1.93510       -1.35610
H          0.45080        2.21460       -0.70520
H         -2.79130        0.25790        1.18800
H         -1.15700       -0.12860        1.57320
H         -3.15390       -1.66040       -0.06050
H          0.54940       -1.95740       -2.95550
H          4.11580       -2.02210       -2.87110
H          3.63100        1.67850       -1.16310
H          3.41500        1.41020       -2.86210
H          2.24070        2.37800       -1.97620
H         -1.67350        2.96880       -0.25690
H         -1.72560       -3.91470       -0.96880
H         -0.66180       -3.51020       -2.28690
H         -0.03450       -3.49110       -0.62490
H         -3.74140       -0.25320       -1.35550
H         -3.73950        1.37930       -1.95580
H         -3.39990        0.03780       -3.05240
H         -1.43590        1.41160       -3.80140
H         -1.98370        2.58170       -2.61580
H         -0.31750        2.11570       -2.62310
H          0.08950       -1.72430        3.74310
H          0.77900       -3.33310        3.43010
H          1.78190       -2.08970        4.21120
H          0.13350        5.67130        2.54020
H          0.35210        6.32960        4.91470
H          0.49060        4.59410        6.68210
H          0.40170        2.19100        6.07640
H          0.17930        1.50950        3.71800
H         -1.38850       -4.29470        2.63050
H         -2.75420       -3.24150        4.85100
H          1.94130       -1.28190       -5.22820
H          1.21200       -2.88220       -4.81740
H          1.38710       -2.37470       -6.49230
H         -3.08230       -5.64460        3.96460
H         -5.48380       -4.98540        2.87740
H         -4.54930       -4.47050        0.65070
H         -4.46950       -5.85640       -1.38020
H         -3.24350       -8.01090       -1.38090
H         -2.08960       -8.78280        0.67280
H         -2.15250       -7.42050        2.72400
H         -6.37860       -3.73140        6.93320
H         -8.78180       -3.26430        7.31520
H        -10.29720       -2.88290        5.38740
H         -9.40750       -2.94620        3.07330
H         -7.01380       -3.38540        2.67220
113
Taxol
O          3.81530        0.50610        1.96100
C          2.68110        1.35460        1.71160
C          1.78340        0.15490        1.29860
C          3.04700       -0.69330        1.68690
C          3.77290       -1.55710        0.66690
C          2.99600       -1.70690       -0.63940
C          2.43300       -0.36130       -1.18730
C          1.27770        0.07320       -0.18440
C          0.39740        1.31060       -0.60160
C         -1.03720        0.99990       -1.27850
C         -1.96270        0.18800       -0.31340
C         -2.21350       -1.29360       -0.67450
C         -1.12310       -1.90320       -1.54330
C         -0.42550       -1.12500       -2.41450
C         -0.92930        0.31550       -2.68590
C          2.00070       -0.60740       -2.67950
C          0.87290       -1.60130       -3.03110
O          0.65670        0.02000        2.21950
C          0.23770       -1.23800        2.51730
O          0.56400       -2.24860        1.91100
O          3.84340       -2.31880       -1.60960
C          3.56600        0.69840       -1.30920
O          0.14360        2.12940        0.57810
C          0.08120        3.47380        0.39340
O          0.21980        4.03750       -0.68200
O         -1.72610        2.25940       -1.46690
O         -2.30860       -2.06510        0.54240
C         -3.57820       -2.24270        1.02560
O         -4.55560       -1.60570        0.65890
C         -0.89820       -3.38620       -1.35830
C         -2.31020        0.23570       -3.41930
C         -0.11970        1.21380       -3.66650
O          2.58820       -0.03390       -3.60970
O          0.61150       -1.73410       -4.43550
C          1.42850       -2.38190       -5.29580
O          1.17920       -2.39370       -6.49940
C         -0.69730       -1.18880        3.68490
C         -0.15080        4.17890        1.67960
C          0.02230        5.56950        1.71160
C         -0.17780        6.27490        2.89980
C         -0.55520        5.59620        4.05820
C         -0.73680        4.21350        4.03160
C         -0.53720        3.50350        2.84520
C         -3.59660       -3.44820        1.97480
O         -2.38150       -3.63220        2.71000
C          2.61080       -3.11750       -4.73940
C         -4.83980       -3.39290        2.90530
N         -5.05580       -4.66070        3.60850
C         -5.51770       -5.77900        2.95310
O         -5.73410       -5.79940        1.74560
C         -4.81370       -2.24640        3.91050
C         -3.91570       -2.22630        4.99110
C         -3.92200       -1.17220        5.90720
C         -4.82440       -0.12210        5.75600
C         -5.71920       -0.12350        4.68850
C         -5.71540       -1.17820        3.77320
C         -5.71030       -7.00470        3.77660
C         -5.60040       -8.25170        3.14650
C         -5.77380       -9.42760        3.87940
C         -6.06680       -9.36250        5.24130
C         -6.19430       -8.12410        5.87120
C         -6.02070       -6.94460        5.14200
H          0.60270       -0.77820       -0.16260
H          2.88560        2.11210        0.95120
H          2.37430        1.86930        2.62890
H          2.93410       -1.24810        2.62780
H          3.94390       -2.55700        1.08740
H          4.78220       -1.17350        0.46840
H          2.16860       -2.40770       -0.47600
H          0.99190        1.92200       -1.28270
H         -2.94790        0.67250       -0.25540
H         -1.58720        0.25820        0.71370
H         -3.15370       -1.40850       -1.22450
H          1.18270       -2.56960       -2.63630
H          4.33550       -3.04300       -1.17810
H          4.11180        0.88800       -0.38960
H          4.33510        0.37790       -2.02400
H          3.17770        1.65850       -1.66520
H         -1.07520        2.94760       -1.71700
H         -1.85810       -3.90530       -1.25830
H         -0.40260       -3.85150       -2.21450
H         -0.30240       -3.57700       -0.46100
H         -3.10780       -0.23420       -2.84700
H         -2.68550        1.23300       -3.67960
H         -2.21460       -0.32860       -4.35570
H          0.04860        0.71700       -4.62770
H         -0.66190        2.14110       -3.89220
H          0.84240        1.54340       -3.28120
H         -1.69300       -0.90100        3.34250
H         -0.72680       -2.16870        4.16700
H         -0.33480       -0.47120        4.42660
H          0.31480        6.11020        0.81350
H         -0.04120        7.35380        2.92190
H         -0.71270        6.14720        4.98290
H         -1.03860        3.68930        4.93560
H         -0.69630        2.42870        2.84500
H         -3.68090       -4.32300        1.31880
H         -1.65790       -3.63500        2.05310
H          3.34030       -2.42550       -4.31920
H          2.29350       -3.86350       -4.00780
H          3.10370       -3.65650       -5.55550
H         -5.72610       -3.26390        2.26860
H         -4.77530       -4.71850        4.57700
H         -3.19660       -3.03250        5.12550
H         -3.22330       -1.17170        6.74020
H         -4.83150        0.69760        6.47010
H         -6.42370        0.69600        4.56860
H         -6.42410       -1.15690        2.94640
H         -5.37600       -8.31070        2.08340
H         -5.68330      -10.39310        3.38750
H         -6.20480      -10.27860        5.81110
H         -6.43820       -8.07800        6.93030
H         -6.15840       -5.99410        5.64930
113
Taxol
O          4.31280        0.86360        1.16400
C          3.01430        1.34170        1.55470
C          2.29720        0.07900        0.99480
C          3.77080       -0.41130        0.74090
C          4.25870       -0.75430       -0.65400
C          3.11360       -0.85280       -1.65610
C          2.13970        0.36500       -1.60500
C          1.33530        0.25640       -0.23740
C          0.20270        1.32760        0.02530
C         -1.32110        0.92160       -0.32810
C         -1.82170       -0.23870        0.58970
C         -2.02250       -1.61490       -0.07810
C         -1.14730       -1.80880       -1.30790
C         -0.83810       -0.74400       -2.10120
C         -1.55870        0.60610       -1.84390
C          1.29020        0.29930       -2.92370
C          0.25220       -0.82210       -3.15040
O          1.60390       -0.66220        2.05070
C          1.58470       -2.01880        1.92200
O          1.94640       -2.62710        0.92420
O          3.67230       -0.99220       -2.96150
C          2.92230        1.70340       -1.72780
O          0.21190        1.68250        1.44160
C         -0.08760        2.96730        1.76360
O         -0.33510        3.84980        0.95570
O         -2.17490        2.04190        0.01180
O         -1.73790       -2.63600        0.90330
C         -2.80960       -3.00880        1.67600
O         -3.91000       -2.47360        1.62670
C         -0.69570       -3.22700       -1.56070
C         -3.07460        0.44810       -2.20000
C         -1.17520        1.84020       -2.71190
O          1.47560        1.12280       -3.83330
O         -0.42720       -0.74300       -4.41330
C          0.14000       -1.06180       -5.59780
O         -0.48390       -0.91040       -6.64620
C          1.14050       -2.65420        3.19910
C         -0.04660        3.16680        3.23470
C         -0.06480        4.47950        3.72530
C         -0.02250        4.71540        5.10090
C          0.03290        3.64290        5.99070
C          0.04320        2.33360        5.50960
C          0.00270        2.09280        4.13430
C         -2.41890       -4.17030        2.59530
O         -1.73820       -3.70080        3.76390
C          1.52320       -1.64030       -5.59400
C         -3.60440       -5.11750        2.95720
N         -4.83030       -4.48410        3.44310
C         -4.87350       -3.63870        4.52530
O         -3.87810       -3.34670        5.18050
C         -3.92180       -6.07200        1.81300
C         -4.64550       -5.65720        0.68170
C         -4.91150       -6.54900       -0.35930
C         -4.45760       -7.86410       -0.28610
C         -3.73720       -8.29010        0.82760
C         -3.46970       -7.40080        1.87040
C         -6.20600       -3.08980        4.88920
C         -6.46700       -2.81040        6.23660
C         -7.70590       -2.29070        6.61610
C         -8.68130       -2.03910        5.65090
C         -8.41870       -2.29800        4.30500
C         -7.18110       -2.81920        3.92030
H          0.83000       -0.70380       -0.29220
H          2.77810        2.29980        1.08530
H          2.95580        1.46530        2.64150
H          4.10860       -1.17750        1.45200
H          4.79260       -1.71350       -0.63320
H          5.01090       -0.03470       -1.00270
H          2.55060       -1.77470       -1.47110
H          0.46770        2.23190       -0.52590
H         -2.77970        0.04060        1.05090
H         -1.15020       -0.35520        1.44910
H         -3.05590       -1.75220       -0.41150
H          0.80160       -1.76300       -3.09670
H          4.39640       -1.64510       -2.91920
H          3.62480        1.88920       -0.92020
H          3.52380        1.72750       -2.64550
H          2.24510        2.56280       -1.77090
H         -1.68380        2.87890       -0.12110
H         -1.52390       -3.92340       -1.38620
H         -0.38090       -3.39830       -2.59330
H          0.12920       -3.49390       -0.89490
H         -3.61990       -0.26790       -1.58900
H         -3.61530        1.39590       -2.08750
H         -3.19130        0.13150       -3.24420
H         -1.23080        1.61590       -3.78230
H         -1.86450        2.67660       -2.53740
H         -0.18990        2.24790       -2.49580
H          0.29490       -2.10050        3.61410
H          0.82490       -3.68100        2.99850
H          1.96920       -2.66140        3.91090
H         -0.11040        5.32420        3.04040
H         -0.03480        5.73510        5.47880
H          0.06350        3.82790        7.06230
H          0.07870        1.50000        6.20740
H          0.00100        1.06420        3.78280
H         -1.67550       -4.76680        2.04980
H         -2.43340       -3.39970        4.39430
H          2.25460       -0.90030       -5.27050
H          1.56470       -2.54450       -4.98340
H          1.78360       -1.93160       -6.61730
H         -3.26990       -5.72030        3.81360
H         -5.70270       -4.77970        3.02350
H         -5.01780       -4.63770        0.59860
H         -5.47590       -6.21850       -1.22820
H         -4.66680       -8.55820       -1.09650
H         -3.38410       -9.31710        0.88480
H         -2.90530       -7.75810        2.73020
H         -5.70860       -2.99990        6.99330
H         -7.90910       -2.07870        7.66320
H         -9.64490       -1.63050        5.94710
H         -9.17580       -2.08310        3.55420
H         -6.98290       -2.97660        2.86340
113
Taxol
O          4.24520        0.82850        1.44410
C          2.91160        1.24590        1.78240
C          2.26910       -0.00600        1.11660
C          3.77050       -0.43870        0.92760
C          4.34860       -0.69660       -0.45050
C          3.26590       -0.77980       -1.52070
C          2.25330        0.40660       -1.47040
C          1.37350        0.21020       -0.15940
C          0.20180        1.24270        0.09290
C         -1.28740        0.82800       -0.37780
C         -1.81490       -0.38920        0.44860
C         -1.97730       -1.72160       -0.31030
C         -1.01350       -1.84510       -1.48200
C         -0.66710       -0.73740       -2.19770
C         -1.42250        0.59000       -1.92020
C          1.48830        0.37960       -2.84080
C          0.48920       -0.74930       -3.17650
O          1.54080       -0.82260        2.09030
C          1.58190       -2.17110        1.89460
O          2.00900       -2.71300        0.88470
O          3.90340       -0.84140       -2.79580
C          3.00010        1.77090       -1.48270
O          0.11270        1.50980        1.52610
C         -0.24490        2.76340        1.90610
O         -0.46050        3.69000        1.13960
O         -2.18660        1.91170       -0.03700
O         -1.77650       -2.80670        0.62110
C         -2.90490       -3.20090        1.29820
O         -3.97780       -2.61400        1.23730
C         -0.52190       -3.24350       -1.76870
C         -2.90970        0.43740       -2.38430
C         -1.00080        1.87210       -2.69620
O          1.71380        1.24220       -3.70410
O         -0.11160       -0.62690       -4.47560
C          0.53210       -0.89070       -5.63430
O         -0.03030       -0.70990       -6.71250
C          1.11360       -2.88360        3.12150
C         -0.31670        2.86640        3.38610
C         -0.42300        4.14210        3.95650
C         -0.49150        4.28710        5.34370
C         -0.45900        3.16040        6.16510
C         -0.36020        1.88740        5.60360
C         -0.29000        1.73750        4.21670
C         -2.61850       -4.47980        2.09530
O         -1.65280       -4.25590        3.12860
C          1.92370       -1.44440       -5.56780
C         -3.88990       -5.18490        2.66140
N         -4.86000       -4.33340        3.34950
C         -4.53720       -3.51290        4.40310
O         -3.39960       -3.43030        4.85580
C         -4.57610       -6.03910        1.60260
C         -5.41940       -5.48090        0.62730
C         -6.01690       -6.28670       -0.34440
C         -5.77980       -7.65920       -0.35650
C         -4.94490       -8.22850        0.60220
C         -4.34560       -7.42490        1.57430
C         -5.64560       -2.71880        4.99390
C         -5.59450       -2.41560        6.36030
C         -6.61520       -1.66730        6.94950
C         -7.68190       -1.21200        6.17420
C         -7.72740       -1.49590        4.80860
C         -6.70900       -2.24500        4.21440
H          0.89580       -0.75740       -0.29100
H          2.67170        2.22040        1.35020
H          2.78730        1.30940        2.86880
H          4.09160       -1.22930        1.61940
H          4.91210       -1.63890       -0.44460
H          5.09480        0.06220       -0.71970
H          2.72160       -1.72470       -1.41220
H          0.47950        2.18450       -0.38430
H         -2.79020       -0.14300        0.89140
H         -1.17340       -0.55940        1.32190
H         -2.98350       -1.82970       -0.72610
H          1.05380       -1.68140       -3.12720
H          4.64120       -1.47780       -2.74150
H          3.64170        1.93960       -0.62240
H          3.65900        1.85380       -2.35650
H          2.30090        2.61200       -1.53340
H         -1.70530        2.76330       -0.08580
H         -1.35140       -3.95650       -1.70010
H         -0.11930       -3.35800       -2.77830
H          0.24890       -3.53560       -1.05030
H         -3.49270       -0.29750       -1.83420
H         -3.46330        1.37870       -2.27870
H         -2.95310        0.15440       -3.44360
H         -0.98510        1.70360       -3.77820
H         -1.71010        2.69180       -2.52290
H         -0.03710        2.27800       -2.39620
H          0.17870       -2.44090        3.47310
H          0.94190       -3.93600        2.88250
H          1.87870       -2.81410        3.89840
H         -0.45240        5.02830        3.32550
H         -0.57290        5.27830        5.78390
H         -0.51560        3.27440        7.24540
H         -0.34350        1.01070        6.24730
H         -0.22550        0.73510        3.80160
H         -2.13510       -5.17220        1.39350
H         -2.13890       -3.84120        3.87890
H          2.61920       -0.70430       -5.17320
H          1.94680       -2.37040       -4.98980
H          2.25100       -1.69170       -6.58340
H         -3.54220       -5.86330        3.45390
H         -5.83430       -4.44540        3.09910
H         -5.62530       -4.41240        0.61050
H         -6.66890       -5.84240       -1.09290
H         -6.24630       -8.28550       -1.11300
H         -4.76020       -9.30010        0.59310
H         -3.69570       -7.89390        2.31140
H         -4.76320       -2.76440        6.96930
H         -6.57710       -1.43660        8.01150
H         -8.47500       -0.62610        6.63350
H         -8.55220       -1.12360        4.20510
H         -6.74370       -2.42170        3.14260
113
Taxol
O          4.39100        0.66750        0.90740
C          3.18060        1.30890        1.34440
C          2.29820        0.09850        0.92380
C          3.68890       -0.56280        0.60260
C          4.03570       -1.03330       -0.79800
C          2.81860       -1.05810       -1.71710
C          1.98170        0.25740       -1.67270
C          1.27220        0.30000       -0.25050
C          0.26300        1.48460        0.01920
C         -1.31190        1.19240       -0.19600
C         -1.82680        0.12330        0.81720
C         -2.18640       -1.26530        0.24520
C         -1.44430       -1.58920       -1.04470
C         -1.10920       -0.59080       -1.91040
C         -1.69370        0.82600       -1.67030
C          1.03450        0.22190       -2.92520
C         -0.11240       -0.80760       -3.03070
O          1.61400       -0.49140        2.07600
C          1.44350       -1.84300        2.05470
O          1.66010       -2.55640        1.08500
O          3.26450       -1.32090       -3.04670
C          2.88720        1.49680       -1.92420
O          0.41410        1.92440        1.40330
C          0.24390        3.24690        1.65940
O          0.00540        4.09600        0.81380
O         -2.04370        2.39480        0.14750
O         -1.86260       -2.22210        1.27900
C         -2.86000       -3.09280        1.64170
O         -3.95100       -3.15970        1.09100
C         -1.13700       -3.05110       -1.26580
C         -3.24080        0.77920       -1.90240
C         -1.28270        1.98080       -2.63030
O          1.22350        0.99220       -3.87960
O         -0.87330       -0.71510       -4.24510
C         -0.42470       -1.12890       -5.45100
O         -1.10670       -0.95910       -6.45960
C          1.03130       -2.32920        3.40700
C          0.40660        3.53170        3.10850
C          0.46980        2.51310        4.06960
C          0.62470        2.83370        5.42040
C          0.71440        4.16810        5.81630
C          0.64600        5.18630        4.86570
C          0.49040        4.87060        3.51440
C         -2.38230       -3.96790        2.80730
O         -1.96580       -3.16780        3.92470
C          0.89700       -1.83350       -5.51690
C         -3.39640       -5.06050        3.26240
N         -4.79100       -4.64550        3.40640
C         -5.18740       -3.57190        4.16670
O         -4.39510       -2.86700        4.78410
C         -3.29070       -6.31600        2.40580
C         -2.54680       -7.41300        2.87310
C         -2.41710       -8.56870        2.10030
C         -3.02590       -8.64420        0.84980
C         -3.76440       -7.56480        0.37050
C         -3.89530       -6.40750        1.14120
C         -6.64740       -3.29900        4.22400
C         -7.49160       -3.57020        3.13910
C         -8.85770       -3.29380        3.23410
C         -9.38020       -2.74080        4.40400
C         -8.53940       -2.45320        5.47940
C         -7.17330       -2.72620        5.38900
H          0.68000       -0.61010       -0.21380
H          3.01090        2.25520        0.82500
H          3.21310        1.50780        2.42110
H          3.99630       -1.32050        1.33610
H          4.46320       -2.04370       -0.75290
H          4.83440       -0.42240       -1.23840
H          2.17860       -1.90450       -1.44180
H          0.56070        2.32540       -0.61020
H         -2.72400        0.49830        1.33090
H         -1.10420        0.00150        1.63340
H         -3.25920       -1.30120        0.04080
H          0.35620       -1.79080       -2.97580
H          3.92270       -2.04080       -3.01470
H          3.67530        1.63580       -1.18960
H          3.40490        1.41970       -2.88890
H          2.30250        2.42230       -1.95120
H         -1.50520        3.17980       -0.08330
H         -2.01770       -3.66110       -1.03850
H         -0.88290       -3.28650       -2.30210
H         -0.31250       -3.37420       -0.62460
H         -3.78830        0.11980       -1.23250
H         -3.69660        1.76900       -1.77640
H         -3.46410        0.44810       -2.92470
H         -1.44130        1.71220       -3.68000
H         -1.88660        2.87940       -2.44930
H         -0.25330        2.31330       -2.51270
H          0.20980       -1.71710        3.78610
H          0.69520       -3.36610        3.33110
H          1.88410       -2.27970        4.08840
H          0.39100        1.46680        3.78630
H          0.67130        2.04280        6.16570
H          0.83340        4.41540        6.86900
H          0.71170        6.22620        5.17760
H          0.43550        5.67390        2.78210
H         -1.47210       -4.47000        2.45490
H         -2.79210       -2.85280        4.36080
H          1.71370       -1.15520       -5.27170
H          0.89830       -2.71720       -4.87560
H          1.05780       -2.18100       -6.54310
H         -3.11170       -5.34210        4.28660
H         -5.49770       -5.25830        3.01960
H         -2.06050       -7.37840        3.84670
H         -1.84070       -9.41140        2.47480
H         -2.92530       -9.54480        0.24910
H         -4.23990       -7.62390       -0.60580
H         -4.47840       -5.58120        0.73910
H         -7.09980       -3.96570        2.20580
H         -9.51450       -3.50000        2.39200
H        -10.44400       -2.52460        4.47420
H         -8.94730       -2.01360        6.38650
H         -6.52220       -2.49560        6.22960
113
Taxol
O          4.11980        0.63640        1.79460
C          2.78290        1.11490        2.01970
C          2.14290       -0.11010        1.30460
C          3.63360       -0.60910        1.23670
C          4.31130       -0.89090       -0.09160
C          3.32080       -0.91780       -1.25130
C          2.35780        0.30940       -1.27270
C          1.36740        0.13580       -0.04110
C          0.20700        1.19770        0.11390
C         -1.24940        0.80220       -0.46180
C         -1.84040       -0.42410        0.31020
C         -1.98300       -1.73660       -0.48810
C         -0.94130       -1.86000       -1.59190
C         -0.52160       -0.74750       -2.25780
C         -1.27440        0.58750       -2.01480
C          1.70370        0.33030       -2.70040
C          0.70890       -0.76600       -3.14130
O          1.29820       -0.88470        2.21590
C          1.29130       -2.23530        2.03150
O          1.80240       -2.80780        1.07960
O          4.05910       -0.99460       -2.46970
C          3.15850        1.64120       -1.20890
O          0.02290        1.49490        1.53150
C         -0.32820        2.76630        1.85700
O         -0.48450        3.67380        1.05360
O         -2.16220        1.88840       -0.17090
O         -1.87410       -2.85880        0.41330
C         -3.05500       -3.25370        0.99100
O         -4.07860       -2.58250        0.97130
C         -0.45200       -3.26220       -1.86690
C         -2.72720        0.46800       -2.58620
C         -0.77570        1.86990       -2.74400
O          2.01580        1.20590       -3.52270
O          0.21830       -0.60190       -4.48150
C          0.94800       -0.85800       -5.58990
O          0.48140       -0.63750       -6.70570
C          0.60670       -2.90190        3.18100
C         -0.47280        2.91970        3.32730
C         -0.60780        4.21460        3.84690
C         -0.74050        4.40910        5.22320
C         -0.74250        3.31270        6.08490
C         -0.61490        2.02100        5.57420
C         -0.48180        1.82160        4.19800
C         -2.91170       -4.67240        1.56420
O         -1.76310       -4.81610        2.40830
C          2.31370       -1.45350       -5.42320
C         -4.18540       -5.20790        2.28680
N         -4.84570       -4.29120        3.21570
C         -4.19320       -3.65100        4.24120
O         -2.98820       -3.77050        4.44090
C         -5.18490       -5.81090        1.30720
C         -6.09690       -5.02100        0.58820
C         -6.98620       -5.60310       -0.31800
C         -6.97570       -6.98100       -0.52080
C         -6.07570       -7.77920        0.18110
C         -5.18540       -7.19930        1.08730
C         -5.02730       -2.80180        5.13030
C         -4.66710       -2.69410        6.47950
C         -5.42720       -1.90560        7.34500
C         -6.53950       -1.21510        6.86300
C         -6.89090       -1.30510        5.51530
C         -6.13530       -2.09470        4.64550
H          0.87690       -0.81790       -0.21960
H          2.62200        2.09700        1.56840
H          2.57220        1.18900        3.09210
H          3.86310       -1.41260        1.94960
H          4.82560       -1.85990       -0.04550
H          5.11380       -0.16900       -0.29160
H          2.73090       -1.84020       -1.19900
H          0.54040        2.12400       -0.35730
H         -2.83390       -0.17000        0.70520
H         -1.25020       -0.62310        1.21250
H         -2.96110       -1.80780       -0.97330
H          1.24700       -1.71200       -3.06940
H          4.76650       -1.65810       -2.36030
H          3.75020        1.76860       -0.30690
H          3.87670        1.71140       -2.03590
H          2.49800        2.51100       -1.28810
H         -1.67690        2.73850       -0.20670
H         -1.29480       -3.96270       -1.87060
H          0.01950       -3.36700       -2.84730
H          0.26160       -3.57800       -1.10070
H         -3.36820       -0.24490       -2.07300
H         -3.26290        1.42380       -2.52850
H         -2.70070        0.17670       -3.64380
H         -0.69370        1.71420       -3.82500
H         -1.47690        2.70300       -2.60510
H          0.17550        2.25100       -2.37960
H         -0.43580       -2.57960        3.22540
H          0.64970       -3.98550        3.04680
H          1.12210       -2.65180        4.11200
H         -0.60940        5.07800        3.18420
H         -0.84410        5.41510        5.62330
H         -0.84840        3.46480        7.15680
H         -0.62500        1.16800        6.24910
H         -0.39580        0.80530        3.82260
H         -2.71060       -5.31850        0.69960
H         -2.00990       -4.41200        3.27220
H          2.99280       -0.74560       -4.94880
H          2.26220       -2.39560       -4.87350
H          2.71980       -1.68170       -6.41450
H         -3.85030       -6.02490        2.94260
H         -5.85630       -4.24530        3.17660
H         -6.12920       -3.94150        0.72200
H         -7.68750       -4.97920       -0.86730
H         -7.66860       -7.43270       -1.22640
H         -6.06650       -8.85500        0.02240
H         -4.49000       -7.84480        1.62160
H         -3.79900       -3.22780        6.86050
H         -5.15100       -1.82740        8.39390
H         -7.12920       -0.59820        7.53750
H         -7.74940       -0.75180        5.14130
H         -6.40510       -2.12370        3.59310
113
Taxol
O          4.37260        0.76770        1.06960
C          3.10900        1.27380        1.53270
C          2.32910        0.04380        0.98400
C          3.77340       -0.48150        0.64650
C          4.18220       -0.80650       -0.77770
C          2.98710       -0.84880       -1.72380
C          2.05340        0.39490       -1.59800
C          1.31350        0.27620       -0.19490
C          0.22720        1.37260        0.14770
C         -1.32220        1.01380       -0.14090
C         -1.79980       -0.15850        0.77210
C         -2.09190       -1.50530        0.07840
C         -1.28490       -1.69570       -1.19830
C         -0.97660       -0.61880       -1.97630
C         -1.64090        0.74570       -1.65090
C          1.14060        0.38570       -2.87550
C          0.06000       -0.69940       -3.07810
O          1.66960       -0.69970        2.05970
C          1.60840       -2.05310        1.90890
O          1.88640       -2.64990        0.87770
O          3.47730       -0.97370       -3.05800
C          2.86870        1.71300       -1.72900
O          0.31300        1.68930        1.57060
C          0.05240        2.96900        1.94180
O         -0.20780        3.88000        1.17040
O         -2.13190        2.14270        0.27040
O         -1.78920       -2.53120        1.05000
C         -2.78560       -3.43930        1.30530
O         -3.82870       -3.51170        0.66800
C         -0.89030       -3.11950       -1.50850
C         -3.17550        0.64500       -1.94220
C         -1.26000        1.99140       -2.50400
O          1.30770        1.22500       -3.77430
O         -0.67560       -0.56720       -4.30480
C         -0.17680       -0.87620       -5.52220
O         -0.84440       -0.67940       -6.53560
C          1.24920       -2.70170        3.20670
C          0.14480        3.12110        3.41650
C          0.13940        4.41740        3.94950
C          0.22570        4.60930        5.32980
C          0.31330        3.50910        6.18250
C          0.31190        2.21600        5.65950
C          0.22670        2.01900        4.27920
C         -2.38120       -4.36420        2.46270
O         -1.67850       -3.65750        3.49860
C          1.18440       -1.49970       -5.59820
C         -3.56910       -5.15690        3.08930
N         -4.81800       -4.41900        3.28530
C         -4.88660       -3.20270        3.92180
O         -3.89460       -2.62790        4.36050
C         -3.81850       -6.47740        2.37130
C         -3.25320       -7.65910        2.88130
C         -3.45140       -8.88220        2.23710
C         -4.21350       -8.94240        1.07300
C         -4.77690       -7.78040        0.55140
C         -4.58030       -6.55600        1.19430
C         -6.23720       -2.59900        4.07030
C         -7.25370       -2.81940        3.13140
C         -8.50490       -2.22320        3.30690
C         -8.74120       -1.40280        4.41070
C         -7.72650       -1.16770        5.33850
C         -6.47400       -1.76020        5.16700
H          0.77840       -0.66830       -0.24630
H          2.87770        2.24810        1.09500
H          3.10680        1.37610        2.62340
H          4.12340       -1.27290        1.32320
H          4.68720       -1.78110       -0.80400
H          4.93770       -0.10130       -1.14770
H          2.40660       -1.75830       -1.53120
H          0.49120        2.28410       -0.39200
H         -2.71490        0.13190        1.30830
H         -1.07700       -0.32370        1.58070
H         -3.15250       -1.55350       -0.17690
H          0.58530       -1.65510       -3.07490
H          4.18210       -1.64870       -3.06580
H          3.61630        1.85860       -0.95450
H          3.42390        1.74270       -2.67530
H          2.21610        2.59220       -1.71750
H         -1.62860        2.97160        0.13270
H         -1.74660       -3.78780       -1.36840
H         -0.57620       -3.26490       -2.54480
H         -0.07990       -3.44710       -0.85180
H         -3.71570       -0.07860       -1.33640
H         -3.68160        1.60300       -1.77010
H         -3.34820        0.37230       -2.99110
H         -1.37300        1.79860       -3.57600
H         -1.91360        2.84300       -2.27460
H         -0.25330        2.36340       -2.32550
H          0.43030       -2.15620        3.68180
H          0.92820       -3.72930        3.01930
H          2.12270       -2.71110        3.86300
H          0.06830        5.28330        3.29400
H          0.22230        5.61640        5.74050
H          0.37820        3.65990        7.25790
H          0.37290        1.36060        6.32860
H          0.21590        1.00210        3.89560
H         -1.65060       -5.06960        2.04810
H         -2.35400       -3.09480        3.94500
H          1.95470       -0.79330       -5.29030
H          1.22290       -2.42110       -5.01360
H          1.38750       -1.77140       -6.63970
H         -3.26940       -5.40870        4.11720
H         -5.67760       -4.90380        3.06050
H         -2.65190       -7.63830        3.78880
H         -3.01040       -9.78900        2.64440
H         -4.36780       -9.89470        0.57170
H         -5.37000       -7.82610       -0.35900
H         -5.03120       -5.66590        0.75980
H         -7.08210       -3.42390        2.24500
H         -9.29430       -2.38970        2.57730
H         -9.71560       -0.93790        4.54300
H         -7.90970       -0.52050        6.19300
H         -5.68590       -1.56830        5.89220
113
Taxol
O          4.04240        0.61600        1.86940
C          2.67270        0.96700        2.12980
C          2.12760       -0.23930        1.30960
C          3.65320       -0.61700        1.21700
C          4.35090       -0.74980       -0.12210
C          3.36320       -0.77010       -1.28300
C          2.31690        0.38720       -1.22640
C          1.33280        0.06640       -0.01600
C          0.12070        1.05750        0.22610
C         -1.31320        0.68090       -0.41860
C         -1.90060       -0.60620        0.24650
C         -1.99840       -1.85860       -0.64660
C         -0.91220       -1.88720       -1.71130
C         -0.51020       -0.72270       -2.29710
C         -1.30000        0.57820       -1.98190
C          1.67900        0.45520       -2.65830
C          0.72930       -0.65130       -3.16400
O          1.34870       -1.15490        2.14640
C          1.45940       -2.48090        1.84920
O          1.97780       -2.92260        0.83320
O          4.10760       -0.71630       -2.49930
C          3.02380        1.76340       -1.06430
O         -0.10430        1.17280        1.66520
C         -0.52100        2.37330        2.14170
O         -0.69240        3.37280        1.46050
O         -2.25530        1.72630       -0.07330
O         -1.92110       -3.02340        0.20200
C         -3.12710       -3.45370        0.69790
O         -4.19250       -2.88770        0.48440
C         -0.37650       -3.25730       -2.04890
C         -2.73530        0.47210       -2.59850
C         -0.81430        1.92300       -2.59810
O          1.97200        1.37890       -3.43400
O          0.24420       -0.43130       -4.49870
C          0.98930       -0.60440       -5.61280
O          0.52280       -0.34130       -6.71940
C          0.94970       -3.30660        2.98590
C         -0.70920        2.31760        3.61410
C         -0.87300        3.52490        4.30660
C         -1.04240        3.52150        5.69260
C         -1.05360        2.31430        6.39090
C         -0.89960        1.10870        5.70670
C         -0.72890        1.10700        4.32050
C         -2.95570       -4.75650        1.49370
O         -1.73420       -4.77910        2.24760
C          2.37340       -1.16100       -5.46610
C         -4.15150       -5.07760        2.44270
N         -4.72750       -3.94430        3.16730
C         -3.97960       -3.04950        3.89460
O         -2.75810       -3.12590        3.98930
C         -5.23490       -5.89440        1.75040
C         -6.21350       -5.30110        0.93670
C         -7.18510       -6.08070        0.30470
C         -7.19170       -7.46320        0.47410
C         -6.22610       -8.06880        1.27430
C         -5.25340       -7.29140        1.90660
C         -4.72720       -1.96460        4.58170
C         -4.22170       -1.46560        5.78830
C         -4.89700       -0.44470        6.45950
C         -6.07050        0.08570        5.92260
C         -6.56700       -0.39550        4.71070
C         -5.89600       -1.41760        4.03570
H          0.88850       -0.89460       -0.26540
H          2.43640        1.96880        1.76280
H          2.45940        0.93270        3.20370
H          3.94130       -1.45180        1.87040
H          4.93880       -1.67690       -0.14270
H          5.09460        0.04460       -0.26650
H          2.83760       -1.73160       -1.29640
H          0.42330        2.04670       -0.12370
H         -2.90660       -0.40050        0.63850
H         -1.32420       -0.86510        1.14340
H         -2.95030       -1.90490       -1.18210
H          1.30030       -1.58020       -3.13540
H          4.85180       -1.34420       -2.43350
H          3.57760        1.87820       -0.13690
H          3.75850        1.92790       -1.86280
H          2.30950        2.59150       -1.11700
H         -1.77920        2.57580        0.03100
H         -1.20130       -3.97340       -2.13760
H          0.14650       -3.29110       -3.00760
H          0.30500       -3.60580       -1.26790
H         -3.38160       -0.27270       -2.14060
H         -3.28590        1.41650       -2.50430
H         -2.67670        0.23880       -3.66890
H         -0.69810        1.85090       -3.68480
H         -1.53960        2.72720       -2.41850
H          0.11480        2.29750       -2.17440
H         -0.01590       -2.92160        3.32000
H          0.82570       -4.34040        2.65500
H          1.66920       -3.27860        3.80780
H         -0.86760        4.47290        3.77200
H         -1.16760        4.46010        6.22770
H         -1.18800        2.31300        7.47020
H         -0.91790        0.16830        6.25280
H         -0.62460        0.15400        3.80790
H         -2.85210       -5.55680        0.75100
H         -1.88100       -4.15590        2.99620
H          3.02560       -0.45390       -4.95460
H          2.35180       -2.12950       -4.96250
H          2.79140       -1.32770       -6.46480
H         -3.75050       -5.70740        3.25050
H         -5.73730       -3.90360        3.22950
H         -6.23500       -4.22420        0.78260
H         -7.93730       -5.60740       -0.32210
H         -7.94870       -8.06850       -0.01820
H         -6.22980       -9.14820        1.40630
H         -4.50840       -7.78920        2.52520
H         -3.30650       -1.87360        6.21110
H         -4.50710       -0.05990        7.39880
H         -6.59330        0.88410        6.44460
H         -7.47200        0.03410        4.28710
H         -6.27980       -1.75240        3.07560
113
Taxol
O          4.05330        0.64220        1.81760
C          2.69250        0.96590        2.15000
C          2.12980       -0.25410        1.36240
C          3.65550       -0.60080        1.19000
C          4.28410       -0.72450       -0.18360
C          3.23710       -0.76820       -1.29040
C          2.17240        0.36860       -1.18160
C          1.25980        0.03340        0.08030
C          0.04360        1.00290        0.38550
C         -1.41320        0.59570       -0.18680
C         -1.93480       -0.69880        0.51310
C         -2.05960       -1.95770       -0.36700
C         -1.03770       -1.97100       -1.49420
C         -0.68410       -0.80080       -2.10050
C         -1.47720        0.48730       -1.74840
C          1.46000        0.41840       -2.57890
C          0.50670       -0.70800       -3.03120
O          1.41680       -1.18370        2.24180
C          1.53490       -2.50770        1.93890
O          1.99620       -2.94020        0.89170
O          3.91550       -0.70440       -2.54420
C          2.85950        1.75890       -1.06030
O         -0.10860        1.11240        1.83540
C         -0.54590        2.29570        2.33540
O         -0.78660        3.28810        1.66440
O         -2.36110        1.62030        0.19950
O         -1.90080       -3.08500        0.52140
C         -2.88910       -4.03170        0.47940
O         -3.77400       -4.07110       -0.36760
C         -0.49720       -3.33150       -1.86110
C         -2.93700        0.35480       -2.29830
C         -1.04850        1.84080       -2.38850
O          1.69580        1.34360       -3.37210
O         -0.05140       -0.50070       -4.33920
C          0.63540       -0.66960       -5.49060
O          0.10780       -0.41770       -6.57210
C          1.12310       -3.34320        3.10840
C         -0.67120        2.23240        3.81490
C         -0.52330        1.03600        4.53050
C         -0.63530        1.03370        5.92300
C         -0.90320        2.22030        6.60480
C         -1.06110        3.41220        5.89840
C         -0.94560        3.41990        4.50670
C         -2.76450       -5.03080        1.63580
O         -1.57810       -4.84700        2.42190
C          2.03240       -1.20800       -5.41510
C         -4.01180       -5.00090        2.56950
N         -4.57610       -3.67560        2.84240
C         -3.83540       -2.63480        3.35360
O         -2.62860       -2.72080        3.56160
C         -5.09620       -5.97640        2.13350
C         -5.17250       -7.24170        2.74140
C         -6.15120       -8.16130        2.35860
C         -7.06520       -7.83240        1.36070
C         -7.00060       -6.58510        0.74410
C         -6.02310       -5.66340        1.12640
C         -4.56800       -1.37690        3.65720
C         -5.70490       -0.98760        2.93700
C         -6.34980        0.21190        3.24870
C         -5.85970        1.02590        4.27040
C         -4.72060        0.64810        4.98020
C         -4.07350       -0.54980        4.67310
H          0.82050       -0.93610       -0.14360
H          2.41600        1.96140        1.79410
H          2.53790        0.93070        3.23380
H          3.99430       -1.42750        1.82920
H          4.88830       -1.64010       -0.23300
H          5.00350        0.08370       -0.36900
H          2.73060       -1.73980       -1.27370
H          0.30870        1.99870        0.02390
H         -2.92280       -0.51460        0.95790
H         -1.30660       -0.93950        1.37970
H         -3.05810       -1.99210       -0.80570
H          1.09800       -1.62430       -3.03060
H          4.67270       -1.31940       -2.51700
H          3.45840        1.88790       -0.16340
H          3.54820        1.93500       -1.89650
H          2.12720        2.57260       -1.07780
H         -1.89720        2.47730        0.29880
H         -1.31730       -4.05150       -1.95260
H          0.01400       -3.34970       -2.82620
H          0.19760       -3.68800       -1.09550
H         -3.53180       -0.43870       -1.85350
H         -3.51510        1.27230       -2.13250
H         -2.92250        0.17410       -3.38060
H         -0.98200        1.76950       -3.47940
H         -1.78170        2.62980       -2.17580
H         -0.10830        2.23520       -2.00960
H          0.18230       -2.97290        3.52050
H          0.98570       -4.37730        2.78390
H          1.90430       -3.30930        3.87180
H         -0.32940        0.09560        4.02090
H         -0.51780        0.10460        6.47630
H         -0.99140        2.21610        7.68900
H         -1.27290        4.33620        6.43160
H         -1.07000        4.35670        3.96670
H         -2.64470       -6.02100        1.18120
H         -1.72050       -3.99560        2.89680
H          2.70030       -0.49210       -4.93710
H          2.04900       -2.17650       -4.91120
H          2.40120       -1.36940       -6.43370
H         -3.67070       -5.33390        3.56090
H         -5.58610       -3.59880        2.83740
H         -4.46820       -7.52390        3.52250
H         -6.19930       -9.13570        2.83890
H         -7.82600       -8.54890        1.06120
H         -7.70970       -6.32990       -0.03980
H         -5.99400       -4.70090        0.61950
H         -6.08660       -1.58470        2.11390
H         -7.22930        0.51930        2.68730
H         -6.36080        1.96190        4.50680
H         -4.33200        1.28910        5.76820
H         -3.18480       -0.83600        5.23060
113
Taxol
O          3.76620        0.31870        2.28930
C          2.70600        1.25730        2.04410
C          1.71790        0.14410        1.59490
C          2.91700       -0.80800        1.96300
C          3.58740       -1.68140        0.91810
C          2.76590       -1.77920       -0.36280
C          2.29470       -0.39340       -0.90480
C          1.19660        0.14360        0.11270
C          0.43170        1.46860       -0.27360
C         -1.01240        1.31480       -0.97090
C         -2.04980        0.62970       -0.02180
C         -2.50150       -0.80180       -0.39720
C         -1.45730       -1.54660       -1.21710
C         -0.65560       -0.86690       -2.08510
C         -0.96970        0.62460       -2.37460
C          1.82360       -0.63560       -2.38420
C          0.57950       -1.49800       -2.69410
O          0.57850        0.04210        2.51010
C          0.07810       -1.20800        2.71570
O          0.39090       -2.19720        2.06960
O          3.54300       -2.46100       -1.34590
C          3.49730        0.58110       -1.04950
O          0.17030        2.26390        0.92700
C          0.67990        3.52200        0.98680
O          1.40410        4.03570        0.15170
O         -1.49990        2.66260       -1.18020
O         -2.80230       -1.53560        0.81470
C         -4.04160       -1.29810        1.33000
O         -4.79290       -0.40010        0.95960
C         -1.41490       -3.03970       -1.00520
C         -2.33390        0.72010       -3.13610
C         -0.03580        1.41600       -3.33730
O          2.47720       -0.18300       -3.33690
O          0.29110       -1.63410       -4.09420
C          1.00640       -2.40700       -4.94120
O          0.73950       -2.42590       -6.14110
C         -0.89420       -1.18530        3.85100
C          0.24660        4.20250        2.23680
C          0.67480        5.51980        2.45240
C          0.29830        6.20130        3.61140
C         -0.50670        5.57150        4.55980
C         -0.93710        4.26100        4.35300
C         -0.56300        3.57520        3.19480
C         -4.39110       -2.22350        2.49460
O         -5.71780       -1.94920        2.98830
C          2.09570       -3.26750       -4.37470
C         -4.23260       -3.72210        2.12530
N         -4.63470       -4.58180        3.23830
C         -3.83130       -4.77690        4.33550
O         -2.73370       -4.24230        4.45510
C         -4.94790       -4.21160        0.87110
C         -6.18030       -3.70060        0.43780
C         -6.79940       -4.20360       -0.71010
C         -6.20600       -5.23560       -1.43270
C         -4.99640       -5.77410       -1.00410
C         -4.37670       -5.27140        0.14150
C         -4.37170       -5.64880        5.41570
C         -3.89650       -5.46080        6.72080
C         -4.37320       -6.25640        7.76470
C         -5.31910       -7.24840        7.50820
C         -5.78470       -7.45180        6.20890
C         -5.31090       -6.65750        5.16110
H          0.43900       -0.63530        0.12220
H          2.99120        2.00500        1.30180
H          2.42850        1.77750        2.96730
H          2.75330       -1.38800        2.88100
H          3.73560       -2.69180        1.32140
H          4.60300       -1.33030        0.69380
H          1.89090       -2.41320       -0.17710
H          1.06960        2.05940       -0.93150
H         -2.95400        1.25150        0.03450
H         -1.67480        0.62720        1.00820
H         -3.41970       -0.78910       -0.99400
H          0.78180       -2.48410       -2.27500
H          3.97250       -3.22860       -0.92280
H          4.03810        0.76810       -0.12560
H          4.25060        0.18370       -1.74170
H          3.17980        1.55130       -1.44570
H         -1.57150        3.09340       -0.31010
H         -2.43300       -3.43970       -1.00790
H         -0.89030       -3.57640       -1.79920
H         -0.94310       -3.28410       -0.04980
H         -3.20010        0.37310       -2.57720
H         -2.56660        1.75510       -3.41580
H         -2.29640        0.13490       -4.06370
H          0.08450        0.90350       -4.29760
H         -0.45190        2.40570       -3.56640
H          0.95320        1.62170       -2.93380
H         -1.72140       -0.51100        3.61760
H         -1.28820       -2.19080        4.00380
H         -0.38730       -0.86810        4.76570
H          1.30360        6.02310        1.71990
H          0.63280        7.22340        3.77460
H         -0.79910        6.10360        5.46250
H         -1.56440        3.77450        5.09670
H         -0.90970        2.55450        3.06050
H         -3.72020       -1.96690        3.32030
H         -5.86780       -0.99190        2.85980
H          2.91400       -2.65940       -3.99020
H          1.70040       -3.94250       -3.61300
H          2.50200       -3.89180       -5.17770
H         -3.15750       -3.88490        1.96270
H         -5.59630       -4.89530        3.24660
H         -6.68960       -2.91050        0.98410
H         -7.75200       -3.79210       -1.03610
H         -6.69180       -5.62650       -2.32320
H         -4.53780       -6.58960       -1.55800
H         -3.43800       -5.71730        0.46770
H         -3.15600       -4.69130        6.92900
H         -4.00510       -6.10380        8.77640
H         -5.68860       -7.86950        8.32110
H         -6.51220       -8.23590        6.01090
H         -5.66690       -6.85830        4.15470
