# Supplementary material for: Reference-free NOE NMR analysis
Source: Chem Sci. 2020 Aug 31;11(36):9930–6. doi: 10.1039/d0sc02970j (PMC8162118; doi:10.1039/d0sc02970j)
Supplement: SC-011-D0SC02970J-s006 [file SC-011-D0SC02970J-s006.piz › taxol_structures/2prime_epi_structures/2p_epi_conformation_3]

113
Taxol
O          3.79210        0.58830        2.39020
C          2.64860        1.42100        2.13350
C          1.77120        0.21220        1.69810
C          3.03230       -0.61940        2.13880
C          3.77170       -1.51190        1.15890
C          2.99140       -1.71930       -0.13510
C          2.45960       -0.39150       -0.75740
C          1.30400        0.13340        0.19870
C          0.51300        1.42090       -0.26120
C         -0.90150        1.20280       -1.01060
C         -1.94080        0.52790       -0.05780
C         -2.35590       -0.92240       -0.39350
C         -1.26150       -1.68060       -1.13470
C         -0.44330       -1.02210       -2.00410
C         -0.78570        0.44460       -2.37670
C          2.04190       -0.73180       -2.23250
C          0.83360       -1.64820       -2.53010
O          0.61200        0.04120        2.57790
C          0.21360       -1.24210        2.80480
O          0.64670       -2.21750        2.20910
O          3.83260       -2.40290       -1.06270
C          3.61060        0.64140       -0.92100
O          0.23410        2.24680        0.91010
C          0.24730        3.59400        0.73440
O          0.49670        4.15680       -0.32120
O         -1.46530        2.50620       -1.29500
O         -2.69290       -1.61680        0.83020
C         -3.93930       -1.35350        1.31570
O         -4.69800       -0.48920        0.88840
C         -1.17550       -3.15750       -0.83460
C         -2.11950        0.46410       -3.19570
C          0.16500        1.21570       -3.33870
O          2.70900       -0.30780       -3.18900
O          0.59920       -1.87160       -3.92950
C          1.36690       -2.66660       -4.70760
O          1.14060       -2.76190       -5.91210
C         -0.79900       -1.27750        3.90460
C         -0.06120        4.30010        2.00440
C          0.12570        5.68850        2.05060
C         -0.14660        6.39520        3.22360
C         -0.60950        5.72000        4.35250
C         -0.80410        4.33930        4.31180
C         -0.53260        3.62800        3.14060
C         -4.30280       -2.25590        2.49030
O         -5.44480       -1.73290        3.19350
C          2.46440       -3.45530       -4.05870
C         -4.52610       -3.71450        2.00780
N         -4.75080       -4.63240        3.12300
C         -3.72420       -5.02250        3.95140
O         -2.57710       -4.60650        3.82450
C         -5.64620       -3.87670        0.98660
C         -6.98660       -3.59650        1.30260
C         -7.99440       -3.75250        0.34830
C         -7.68000       -4.19900       -0.93270
C         -6.35950       -4.49690       -1.25900
C         -5.35060       -4.34130       -0.30580
C         -4.07420       -5.95950        5.05470
C         -3.29150       -5.93930        6.21700
C         -3.58390       -6.80050        7.27650
C         -4.65210       -7.69130        7.17550
C         -5.42480       -7.72860        6.01450
C         -5.13660       -6.86780        4.95190
H          0.57630       -0.67320        0.21170
H          2.86170        2.18130        1.37800
H          2.32210        1.92600        3.04900
H          2.90170       -1.14440        3.09480
H          3.95720       -2.49140        1.61910
H          4.77460       -1.12190        0.94170
H          2.14820       -2.39250        0.05760
H          1.17370        2.00400       -0.90530
H         -2.85730        1.13360       -0.03110
H         -1.58160        0.56220        0.97760
H         -3.24960       -0.95170       -1.02520
H          1.04860       -2.60210       -2.04690
H          4.28270       -3.13040       -0.59260
H          4.08260        0.94040        0.01060
H          4.42230        0.23520       -1.53800
H          3.26360        1.55470       -1.41560
H         -0.74210        3.13930       -1.48410
H         -2.17840       -3.59460       -0.81070
H         -0.63090       -3.72020       -1.59700
H         -0.69760       -3.32850        0.13370
H         -3.00010        0.12950       -2.65200
H         -2.36370        1.47550       -3.54360
H         -2.03150       -0.17130       -4.08610
H          0.34610        0.65730       -4.26320
H         -0.27140        2.17660       -3.64080
H          1.12610        1.47780       -2.90170
H         -1.64860       -0.64070        3.64710
H         -1.15280       -2.30230        4.03660
H         -0.34010       -0.94320        4.83830
H          0.48450        6.22680        1.17530
H          0.00060        7.47240        3.25650
H         -0.82270        6.27210        5.26540
H         -1.17100        3.81830        5.19330
H         -0.70070        2.55470        3.12960
H         -3.47980       -2.21030        3.20800
H         -5.94180       -1.19720        2.54120
H          3.25160       -2.79840       -3.68980
H          2.06770       -4.09540       -3.26800
H          2.91350       -4.11370       -4.81000
H         -3.59090       -4.04350        1.53370
H         -5.70380       -4.88980        3.33990
H         -7.26530       -3.25910        2.29910
H         -9.02680       -3.52820        0.60610
H         -8.46520       -4.32110       -1.67470
H         -6.11550       -4.85560       -2.25620
H         -4.33090       -4.59750       -0.58420
H         -2.45430       -5.24970        6.30180
H         -2.97740       -6.77810        8.17880
H         -4.87810       -8.36360        8.00020
H         -6.24780       -8.43530        5.93430
H         -5.73350       -6.94020        4.04730
