# Supplementary material for: Reference-free NOE NMR analysis
Source: Chem Sci. 2020 Aug 31;11(36):9930–6. doi: 10.1039/d0sc02970j (PMC8162118; doi:10.1039/d0sc02970j)
Supplement: SC-011-D0SC02970J-s006 [file SC-011-D0SC02970J-s006.piz › taxol_structures/2prime_epi_structures/2p_epi_conformation_4]

113
Taxol
O          4.32290        0.81290        0.98190
C          3.06890        1.40470        1.36220
C          2.26200        0.13860        0.95500
C          3.69320       -0.46040        0.69560
C          4.10640       -0.95410       -0.67940
C          2.92250       -1.06460       -1.63540
C          2.01960        0.20680       -1.65370
C          1.26500        0.24890       -0.25550
C          0.18320        1.38050       -0.05380
C         -1.36560        0.99280       -0.30120
C         -1.85180       -0.07780        0.72630
C         -2.09800       -1.50310        0.18470
C         -1.30470       -1.80990       -1.07790
C         -1.01010       -0.81630       -1.96220
C         -1.68570        0.56630       -1.77430
C          1.11330        0.09260       -2.93190
C          0.03000       -1.00270       -3.04800
O          1.57050       -0.44790        2.10470
C          1.47060       -1.80610        2.12590
O          1.76800       -2.54080        1.19480
O          3.42270       -1.33870       -2.94300
C          2.86940        1.48360       -1.91260
O          0.27080        1.87490        1.31670
C          0.02900        3.19600        1.51750
O         -0.23400        3.99940        0.63530
O         -2.17140        2.16170       -0.01170
O         -1.74520       -2.45180        1.21430
C         -2.73070       -2.71620        2.12800
O         -3.79490       -2.11340        2.18890
C         -0.89900       -3.25450       -1.25100
C         -3.22110        0.41610       -2.03790
C         -1.32140        1.71770       -2.75630
O          1.28490        0.85480       -3.89590
O         -0.69810       -0.98190       -4.28530
C         -0.18870       -1.39250       -5.46790
O         -0.84940       -1.28680       -6.49920
C          0.99910       -2.26350        3.46900
C          0.15430        3.54450        2.95580
C          0.19550        4.90090        3.30640
C          0.31880        5.27630        4.64560
C          0.39660        4.30030        5.63880
C          0.34820        2.94860        5.29770
C          0.22600        2.56820        3.95920
C         -2.30560       -3.86090        3.04930
O         -1.92250       -3.37870        4.34080
C          1.17520       -2.01490       -5.47970
C         -3.37060       -4.99730        3.12430
N         -4.74190       -4.59970        3.44790
C         -5.08890       -3.91480        4.58780
O         -4.26810       -3.56500        5.42950
C         -3.35800       -5.83810        1.85320
C         -4.00390       -5.41230        0.67890
C         -3.96290       -6.19230       -0.47830
C         -3.27390       -7.40300       -0.47990
C         -2.62590       -7.83660        0.67480
C         -2.66620       -7.05990        1.83440
C         -6.53580       -3.62970        4.77740
C         -7.03830       -3.56930        6.08340
C         -8.39200       -3.30580        6.30090
C         -9.24340       -3.09160        5.21670
C         -8.74340       -3.13170        3.91440
C         -7.38990       -3.39630        3.69150
H          0.72410       -0.69210       -0.20930
H          2.86770        2.32480        0.80810
H          3.05800        1.63790        2.43250
H          4.01610       -1.17870        1.46120
H          4.57920       -1.94110       -0.59020
H          4.88940       -0.31860       -1.11300
H          2.31750       -1.93510       -1.35610
H          0.45080        2.21460       -0.70520
H         -2.79130        0.25790        1.18800
H         -1.15700       -0.12860        1.57320
H         -3.15390       -1.66040       -0.06050
H          0.54940       -1.95740       -2.95550
H          4.11580       -2.02210       -2.87110
H          3.63100        1.67850       -1.16310
H          3.41500        1.41020       -2.86210
H          2.24070        2.37800       -1.97620
H         -1.67350        2.96880       -0.25690
H         -1.72560       -3.91470       -0.96880
H         -0.66180       -3.51020       -2.28690
H         -0.03450       -3.49110       -0.62490
H         -3.74140       -0.25320       -1.35550
H         -3.73950        1.37930       -1.95580
H         -3.39990        0.03780       -3.05240
H         -1.43590        1.41160       -3.80140
H         -1.98370        2.58170       -2.61580
H         -0.31750        2.11570       -2.62310
H          0.08950       -1.72430        3.74310
H          0.77900       -3.33310        3.43010
H          1.78190       -2.08970        4.21120
H          0.13350        5.67130        2.54020
H          0.35210        6.32960        4.91470
H          0.49060        4.59410        6.68210
H          0.40170        2.19100        6.07640
H          0.17930        1.50950        3.71800
H         -1.38850       -4.29470        2.63050
H         -2.75420       -3.24150        4.85100
H          1.94130       -1.28190       -5.22820
H          1.21200       -2.88220       -4.81740
H          1.38710       -2.37470       -6.49230
H         -3.08230       -5.64460        3.96460
H         -5.48380       -4.98540        2.87740
H         -4.54930       -4.47050        0.65070
H         -4.46950       -5.85640       -1.38020
H         -3.24350       -8.01090       -1.38090
H         -2.08960       -8.78280        0.67280
H         -2.15250       -7.42050        2.72400
H         -6.37860       -3.73140        6.93320
H         -8.78180       -3.26430        7.31520
H        -10.29720       -2.88290        5.38740
H         -9.40750       -2.94620        3.07330
H         -7.01380       -3.38540        2.67220
