# Supplementary material for: Reference-free NOE NMR analysis
Source: Chem Sci. 2020 Aug 31;11(36):9930–6. doi: 10.1039/d0sc02970j (PMC8162118; doi:10.1039/d0sc02970j)
Supplement: SC-011-D0SC02970J-s006 [file SC-011-D0SC02970J-s006.piz › taxol_structures/2prime_epi_structures/2p_epi_conformation_10]

113
Taxol
O          4.37260        0.76770        1.06960
C          3.10900        1.27380        1.53270
C          2.32910        0.04380        0.98400
C          3.77340       -0.48150        0.64650
C          4.18220       -0.80650       -0.77770
C          2.98710       -0.84880       -1.72380
C          2.05340        0.39490       -1.59800
C          1.31350        0.27620       -0.19490
C          0.22720        1.37260        0.14770
C         -1.32220        1.01380       -0.14090
C         -1.79980       -0.15850        0.77210
C         -2.09190       -1.50530        0.07840
C         -1.28490       -1.69570       -1.19830
C         -0.97660       -0.61880       -1.97630
C         -1.64090        0.74570       -1.65090
C          1.14060        0.38570       -2.87550
C          0.06000       -0.69940       -3.07810
O          1.66960       -0.69970        2.05970
C          1.60840       -2.05310        1.90890
O          1.88640       -2.64990        0.87770
O          3.47730       -0.97370       -3.05800
C          2.86870        1.71300       -1.72900
O          0.31300        1.68930        1.57060
C          0.05240        2.96900        1.94180
O         -0.20780        3.88000        1.17040
O         -2.13190        2.14270        0.27040
O         -1.78920       -2.53120        1.05000
C         -2.78560       -3.43930        1.30530
O         -3.82870       -3.51170        0.66800
C         -0.89030       -3.11950       -1.50850
C         -3.17550        0.64500       -1.94220
C         -1.26000        1.99140       -2.50400
O          1.30770        1.22500       -3.77430
O         -0.67560       -0.56720       -4.30480
C         -0.17680       -0.87620       -5.52220
O         -0.84440       -0.67940       -6.53560
C          1.24920       -2.70170        3.20670
C          0.14480        3.12110        3.41650
C          0.13940        4.41740        3.94950
C          0.22570        4.60930        5.32980
C          0.31330        3.50910        6.18250
C          0.31190        2.21600        5.65950
C          0.22670        2.01900        4.27920
C         -2.38120       -4.36420        2.46270
O         -1.67850       -3.65750        3.49860
C          1.18440       -1.49970       -5.59820
C         -3.56910       -5.15690        3.08930
N         -4.81800       -4.41900        3.28530
C         -4.88660       -3.20270        3.92180
O         -3.89460       -2.62790        4.36050
C         -3.81850       -6.47740        2.37130
C         -3.25320       -7.65910        2.88130
C         -3.45140       -8.88220        2.23710
C         -4.21350       -8.94240        1.07300
C         -4.77690       -7.78040        0.55140
C         -4.58030       -6.55600        1.19430
C         -6.23720       -2.59900        4.07030
C         -7.25370       -2.81940        3.13140
C         -8.50490       -2.22320        3.30690
C         -8.74120       -1.40280        4.41070
C         -7.72650       -1.16770        5.33850
C         -6.47400       -1.76020        5.16700
H          0.77840       -0.66830       -0.24630
H          2.87770        2.24810        1.09500
H          3.10680        1.37610        2.62340
H          4.12340       -1.27290        1.32320
H          4.68720       -1.78110       -0.80400
H          4.93770       -0.10130       -1.14770
H          2.40660       -1.75830       -1.53120
H          0.49120        2.28410       -0.39200
H         -2.71490        0.13190        1.30830
H         -1.07700       -0.32370        1.58070
H         -3.15250       -1.55350       -0.17690
H          0.58530       -1.65510       -3.07490
H          4.18210       -1.64870       -3.06580
H          3.61630        1.85860       -0.95450
H          3.42390        1.74270       -2.67530
H          2.21610        2.59220       -1.71750
H         -1.62860        2.97160        0.13270
H         -1.74660       -3.78780       -1.36840
H         -0.57620       -3.26490       -2.54480
H         -0.07990       -3.44710       -0.85180
H         -3.71570       -0.07860       -1.33640
H         -3.68160        1.60300       -1.77010
H         -3.34820        0.37230       -2.99110
H         -1.37300        1.79860       -3.57600
H         -1.91360        2.84300       -2.27460
H         -0.25330        2.36340       -2.32550
H          0.43030       -2.15620        3.68180
H          0.92820       -3.72930        3.01930
H          2.12270       -2.71110        3.86300
H          0.06830        5.28330        3.29400
H          0.22230        5.61640        5.74050
H          0.37820        3.65990        7.25790
H          0.37290        1.36060        6.32860
H          0.21590        1.00210        3.89560
H         -1.65060       -5.06960        2.04810
H         -2.35400       -3.09480        3.94500
H          1.95470       -0.79330       -5.29030
H          1.22290       -2.42110       -5.01360
H          1.38750       -1.77140       -6.63970
H         -3.26940       -5.40870        4.11720
H         -5.67760       -4.90380        3.06050
H         -2.65190       -7.63830        3.78880
H         -3.01040       -9.78900        2.64440
H         -4.36780       -9.89470        0.57170
H         -5.37000       -7.82610       -0.35900
H         -5.03120       -5.66590        0.75980
H         -7.08210       -3.42390        2.24500
H         -9.29430       -2.38970        2.57730
H         -9.71560       -0.93790        4.54300
H         -7.90970       -0.52050        6.19300
H         -5.68590       -1.56830        5.89220
