# Supplementary material for: Reference-free NOE NMR analysis
Source: Chem Sci. 2020 Aug 31;11(36):9930–6. doi: 10.1039/d0sc02970j (PMC8162118; doi:10.1039/d0sc02970j)
Supplement: SC-011-D0SC02970J-s006 [file SC-011-D0SC02970J-s006.piz › taxol_structures/2prime_epi_structures/2p_epi_conformation_5]

113
Taxol
O          3.81530        0.50610        1.96100
C          2.68110        1.35460        1.71160
C          1.78340        0.15490        1.29860
C          3.04700       -0.69330        1.68690
C          3.77290       -1.55710        0.66690
C          2.99600       -1.70690       -0.63940
C          2.43300       -0.36130       -1.18730
C          1.27770        0.07320       -0.18440
C          0.39740        1.31060       -0.60160
C         -1.03720        0.99990       -1.27850
C         -1.96270        0.18800       -0.31340
C         -2.21350       -1.29360       -0.67450
C         -1.12310       -1.90320       -1.54330
C         -0.42550       -1.12500       -2.41450
C         -0.92930        0.31550       -2.68590
C          2.00070       -0.60740       -2.67950
C          0.87290       -1.60130       -3.03110
O          0.65670        0.02000        2.21950
C          0.23770       -1.23800        2.51730
O          0.56400       -2.24860        1.91100
O          3.84340       -2.31880       -1.60960
C          3.56600        0.69840       -1.30920
O          0.14360        2.12940        0.57810
C          0.08120        3.47380        0.39340
O          0.21980        4.03750       -0.68200
O         -1.72610        2.25940       -1.46690
O         -2.30860       -2.06510        0.54240
C         -3.57820       -2.24270        1.02560
O         -4.55560       -1.60570        0.65890
C         -0.89820       -3.38620       -1.35830
C         -2.31020        0.23570       -3.41930
C         -0.11970        1.21380       -3.66650
O          2.58820       -0.03390       -3.60970
O          0.61150       -1.73410       -4.43550
C          1.42850       -2.38190       -5.29580
O          1.17920       -2.39370       -6.49940
C         -0.69730       -1.18880        3.68490
C         -0.15080        4.17890        1.67960
C          0.02230        5.56950        1.71160
C         -0.17780        6.27490        2.89980
C         -0.55520        5.59620        4.05820
C         -0.73680        4.21350        4.03160
C         -0.53720        3.50350        2.84520
C         -3.59660       -3.44820        1.97480
O         -2.38150       -3.63220        2.71000
C          2.61080       -3.11750       -4.73940
C         -4.83980       -3.39290        2.90530
N         -5.05580       -4.66070        3.60850
C         -5.51770       -5.77900        2.95310
O         -5.73410       -5.79940        1.74560
C         -4.81370       -2.24640        3.91050
C         -3.91570       -2.22630        4.99110
C         -3.92200       -1.17220        5.90720
C         -4.82440       -0.12210        5.75600
C         -5.71920       -0.12350        4.68850
C         -5.71540       -1.17820        3.77320
C         -5.71030       -7.00470        3.77660
C         -5.60040       -8.25170        3.14650
C         -5.77380       -9.42760        3.87940
C         -6.06680       -9.36250        5.24130
C         -6.19430       -8.12410        5.87120
C         -6.02070       -6.94460        5.14200
H          0.60270       -0.77820       -0.16260
H          2.88560        2.11210        0.95120
H          2.37430        1.86930        2.62890
H          2.93410       -1.24810        2.62780
H          3.94390       -2.55700        1.08740
H          4.78220       -1.17350        0.46840
H          2.16860       -2.40770       -0.47600
H          0.99190        1.92200       -1.28270
H         -2.94790        0.67250       -0.25540
H         -1.58720        0.25820        0.71370
H         -3.15370       -1.40850       -1.22450
H          1.18270       -2.56960       -2.63630
H          4.33550       -3.04300       -1.17810
H          4.11180        0.88800       -0.38960
H          4.33510        0.37790       -2.02400
H          3.17770        1.65850       -1.66520
H         -1.07520        2.94760       -1.71700
H         -1.85810       -3.90530       -1.25830
H         -0.40260       -3.85150       -2.21450
H         -0.30240       -3.57700       -0.46100
H         -3.10780       -0.23420       -2.84700
H         -2.68550        1.23300       -3.67960
H         -2.21460       -0.32860       -4.35570
H          0.04860        0.71700       -4.62770
H         -0.66190        2.14110       -3.89220
H          0.84240        1.54340       -3.28120
H         -1.69300       -0.90100        3.34250
H         -0.72680       -2.16870        4.16700
H         -0.33480       -0.47120        4.42660
H          0.31480        6.11020        0.81350
H         -0.04120        7.35380        2.92190
H         -0.71270        6.14720        4.98290
H         -1.03860        3.68930        4.93560
H         -0.69630        2.42870        2.84500
H         -3.68090       -4.32300        1.31880
H         -1.65790       -3.63500        2.05310
H          3.34030       -2.42550       -4.31920
H          2.29350       -3.86350       -4.00780
H          3.10370       -3.65650       -5.55550
H         -5.72610       -3.26390        2.26860
H         -4.77530       -4.71850        4.57700
H         -3.19660       -3.03250        5.12550
H         -3.22330       -1.17170        6.74020
H         -4.83150        0.69760        6.47010
H         -6.42370        0.69600        4.56860
H         -6.42410       -1.15690        2.94640
H         -5.37600       -8.31070        2.08340
H         -5.68330      -10.39310        3.38750
H         -6.20480      -10.27860        5.81110
H         -6.43820       -8.07800        6.93030
H         -6.15840       -5.99410        5.64930
