# Supplementary material for: Reference-free NOE NMR analysis
Source: Chem Sci. 2020 Aug 31;11(36):9930–6. doi: 10.1039/d0sc02970j (PMC8162118; doi:10.1039/d0sc02970j)
Supplement: SC-011-D0SC02970J-s006 [file SC-011-D0SC02970J-s006.piz › taxol_structures/2prime_epi_structures/2p_epi_conformation_2]

113
Taxol
O          3.84070        0.35200        2.23170
C          2.72850        1.24620        2.05630
C          1.78200        0.09920        1.60020
C          3.01900       -0.80730        1.94820
C          3.68250       -1.67680        0.89580
C          2.84760       -1.78320       -0.37630
C          2.34860       -0.40400       -0.90820
C          1.25320        0.11430        0.11980
C          0.49220        1.45070       -0.23940
C         -0.95900        1.31970       -0.93800
C         -1.98390        0.62910        0.02040
C         -2.46320       -0.78710       -0.37250
C         -1.42750       -1.53940       -1.19800
C         -0.61990       -0.86300       -2.06340
C         -0.92330        0.63250       -2.34480
C          1.86180       -0.64930       -2.38120
C          0.60870       -1.50400       -2.67700
O          0.65230       -0.06250        2.51780
C          0.19030       -1.33210        2.68780
O          0.54880       -2.29680        2.02830
O          3.62490       -2.44910       -1.37000
C          3.53460        0.58950       -1.06450
O          0.28970        2.22160        0.98400
C          0.33910        3.57520        0.87870
O          0.56790        4.18560       -0.15490
O         -1.48790        2.65440       -1.12940
O         -2.77850       -1.52900        0.83130
C         -4.01870       -1.28260        1.34150
O         -4.76770       -0.38560        0.96450
C         -1.39930       -3.03370       -0.99270
C         -2.28640        0.74150       -3.10670
C          0.01690        1.42100       -3.30330
O          2.50750       -0.19940       -3.34050
O          0.31090       -1.63970       -4.07540
C          1.01290       -2.42190       -4.92500
O          0.74060       -2.43820       -6.12370
C         -0.79480       -1.37000        3.81090
C          0.09190        4.22180        2.19340
C          0.28730        5.60600        2.29610
C          0.07020        6.25800        3.51160
C         -0.34520        5.53220        4.62750
C         -0.54710        4.15540        4.53160
C         -0.33140        3.49900        3.31750
C         -4.37550       -2.20170        2.50910
O         -5.69360       -1.90350        3.01270
C          2.09460       -3.29410       -4.36230
C         -4.24890       -3.70220        2.13500
N         -4.66750       -4.55810        3.24500
C         -3.86510       -4.78130        4.33740
O         -2.75330       -4.27710        4.45650
C         -4.97740       -4.17100        0.88040
C         -6.21110       -3.64730        0.46650
C         -6.84440       -4.13070       -0.68200
C         -6.26370       -5.15570       -1.42470
C         -5.05300       -5.70670       -1.01550
C         -4.41920       -5.22360        0.13090
C         -4.42290       -5.64700        5.41330
C         -3.94240       -5.47630        6.71880
C         -4.43390       -6.26820        7.75850
C         -5.40010       -7.23930        7.49720
C         -5.87150       -7.42530        6.19730
C         -5.38300       -6.63450        5.15370
H          0.49630       -0.66500        0.12220
H          2.94780        2.03160        1.32890
H          2.45870        1.72130        3.00570
H          2.89870       -1.37660        2.87990
H          3.84170       -2.68610        1.29770
H          4.69290       -1.31810        0.66030
H          1.98480       -2.43180       -0.18570
H          1.14750        2.04480       -0.87900
H         -2.87720        1.26170        0.11740
H         -1.58300        0.59650        1.04030
H         -3.37920       -0.75190       -0.97120
H          0.80750       -2.48990       -2.25540
H          4.06360       -3.21640       -0.95590
H          4.05940        0.81290       -0.13980
H          4.30110        0.18830       -1.73980
H          3.20550        1.54360       -1.48940
H         -0.75150        3.27170       -1.31970
H         -2.42100       -3.42460       -0.99850
H         -0.87800       -3.57140       -1.78810
H         -0.93150       -3.28650       -0.03750
H         -3.15700        0.41190       -2.54420
H         -2.50530        1.77740       -3.39400
H         -2.25740        0.14950       -4.03010
H          0.13900        0.90850       -4.26330
H         -0.39420        2.41220       -3.53440
H          1.00430        1.62320       -2.89410
H         -1.59790       -0.65260        3.62590
H         -1.22540       -2.36990        3.87010
H         -0.28980       -1.14580        4.75340
H          0.60940        6.18380        1.43170
H          0.22350        7.33210        3.58790
H         -0.51530        6.04170        5.57350
H         -0.87600        3.59470        5.40360
H         -0.50420        2.42780        3.26500
H         -3.69380       -1.95900        3.33030
H         -5.83140       -0.94580        2.87300
H          2.92140       -2.69450       -3.98270
H          1.69500       -3.96300       -3.59730
H          2.48980       -3.92460       -5.16600
H         -3.17770       -3.88650        1.96980
H         -5.63680       -4.84650        3.25620
H         -6.70990       -2.86160        1.02880
H         -7.79750       -3.70910       -0.99300
H         -6.76030       -5.53130       -2.31580
H         -4.60460       -6.51690       -1.58530
H         -3.48010       -5.67950        0.44160
H         -3.18600       -4.72340        6.93040
H         -4.06160       -6.12930        8.77070
H         -5.78090       -7.85780        8.30680
H         -6.61480       -8.19330        5.99560
H         -5.74380       -6.82160        4.14640
