# Supplementary material for: Reference-free NOE NMR analysis
Source: Chem Sci. 2020 Aug 31;11(36):9930–6. doi: 10.1039/d0sc02970j (PMC8162118; doi:10.1039/d0sc02970j)
Supplement: SC-011-D0SC02970J-s006 [file SC-011-D0SC02970J-s006.piz › taxol_structures/2prime_epi_structures/2p_epi_conformation_11]

113
Taxol
O          4.04240        0.61600        1.86940
C          2.67270        0.96700        2.12980
C          2.12760       -0.23930        1.30960
C          3.65320       -0.61700        1.21700
C          4.35090       -0.74980       -0.12210
C          3.36320       -0.77010       -1.28300
C          2.31690        0.38720       -1.22640
C          1.33280        0.06640       -0.01600
C          0.12070        1.05750        0.22610
C         -1.31320        0.68090       -0.41860
C         -1.90060       -0.60620        0.24650
C         -1.99840       -1.85860       -0.64660
C         -0.91220       -1.88720       -1.71130
C         -0.51020       -0.72270       -2.29710
C         -1.30000        0.57820       -1.98190
C          1.67900        0.45520       -2.65830
C          0.72930       -0.65130       -3.16400
O          1.34870       -1.15490        2.14640
C          1.45940       -2.48090        1.84920
O          1.97780       -2.92260        0.83320
O          4.10760       -0.71630       -2.49930
C          3.02380        1.76340       -1.06430
O         -0.10430        1.17280        1.66520
C         -0.52100        2.37330        2.14170
O         -0.69240        3.37280        1.46050
O         -2.25530        1.72630       -0.07330
O         -1.92110       -3.02340        0.20200
C         -3.12710       -3.45370        0.69790
O         -4.19250       -2.88770        0.48440
C         -0.37650       -3.25730       -2.04890
C         -2.73530        0.47210       -2.59850
C         -0.81430        1.92300       -2.59810
O          1.97200        1.37890       -3.43400
O          0.24420       -0.43130       -4.49870
C          0.98930       -0.60440       -5.61280
O          0.52280       -0.34130       -6.71940
C          0.94970       -3.30660        2.98590
C         -0.70920        2.31760        3.61410
C         -0.87300        3.52490        4.30660
C         -1.04240        3.52150        5.69260
C         -1.05360        2.31430        6.39090
C         -0.89960        1.10870        5.70670
C         -0.72890        1.10700        4.32050
C         -2.95570       -4.75650        1.49370
O         -1.73420       -4.77910        2.24760
C          2.37340       -1.16100       -5.46610
C         -4.15150       -5.07760        2.44270
N         -4.72750       -3.94430        3.16730
C         -3.97960       -3.04950        3.89460
O         -2.75810       -3.12590        3.98930
C         -5.23490       -5.89440        1.75040
C         -6.21350       -5.30110        0.93670
C         -7.18510       -6.08070        0.30470
C         -7.19170       -7.46320        0.47410
C         -6.22610       -8.06880        1.27430
C         -5.25340       -7.29140        1.90660
C         -4.72720       -1.96460        4.58170
C         -4.22170       -1.46560        5.78830
C         -4.89700       -0.44470        6.45950
C         -6.07050        0.08570        5.92260
C         -6.56700       -0.39550        4.71070
C         -5.89600       -1.41760        4.03570
H          0.88850       -0.89460       -0.26540
H          2.43640        1.96880        1.76280
H          2.45940        0.93270        3.20370
H          3.94130       -1.45180        1.87040
H          4.93880       -1.67690       -0.14270
H          5.09460        0.04460       -0.26650
H          2.83760       -1.73160       -1.29640
H          0.42330        2.04670       -0.12370
H         -2.90660       -0.40050        0.63850
H         -1.32420       -0.86510        1.14340
H         -2.95030       -1.90490       -1.18210
H          1.30030       -1.58020       -3.13540
H          4.85180       -1.34420       -2.43350
H          3.57760        1.87820       -0.13690
H          3.75850        1.92790       -1.86280
H          2.30950        2.59150       -1.11700
H         -1.77920        2.57580        0.03100
H         -1.20130       -3.97340       -2.13760
H          0.14650       -3.29110       -3.00760
H          0.30500       -3.60580       -1.26790
H         -3.38160       -0.27270       -2.14060
H         -3.28590        1.41650       -2.50430
H         -2.67670        0.23880       -3.66890
H         -0.69810        1.85090       -3.68480
H         -1.53960        2.72720       -2.41850
H          0.11480        2.29750       -2.17440
H         -0.01590       -2.92160        3.32000
H          0.82570       -4.34040        2.65500
H          1.66920       -3.27860        3.80780
H         -0.86760        4.47290        3.77200
H         -1.16760        4.46010        6.22770
H         -1.18800        2.31300        7.47020
H         -0.91790        0.16830        6.25280
H         -0.62460        0.15400        3.80790
H         -2.85210       -5.55680        0.75100
H         -1.88100       -4.15590        2.99620
H          3.02560       -0.45390       -4.95460
H          2.35180       -2.12950       -4.96250
H          2.79140       -1.32770       -6.46480
H         -3.75050       -5.70740        3.25050
H         -5.73730       -3.90360        3.22950
H         -6.23500       -4.22420        0.78260
H         -7.93730       -5.60740       -0.32210
H         -7.94870       -8.06850       -0.01820
H         -6.22980       -9.14820        1.40630
H         -4.50840       -7.78920        2.52520
H         -3.30650       -1.87360        6.21110
H         -4.50710       -0.05990        7.39880
H         -6.59330        0.88410        6.44460
H         -7.47200        0.03410        4.28710
H         -6.27980       -1.75240        3.07560
