# Supplementary material for: Reference-free NOE NMR analysis
Source: Chem Sci. 2020 Aug 31;11(36):9930–6. doi: 10.1039/d0sc02970j (PMC8162118; doi:10.1039/d0sc02970j)
Supplement: SC-011-D0SC02970J-s006 [file SC-011-D0SC02970J-s006.piz › taxol_structures/2prime_epi_structures/2prime_EpiTaxol_confelin_3kcal.mae]

{ 
 s_m_m2io_version
 :::
 2.0.0 
} 

f_m_ct { 
 s_m_title
 s_m_entry_id
 s_m_entry_name
 i_f3d_flags
 r_f3d_energy
 r_mmod_Potential_Energy-MMFF94s
 b_mmod_Minimization_Converged-MMFF94s
 r_mmod_RMS_Derivative-MMFF94s
 s_m_job_name
 s_m_Source_Path
 s_m_Source_File
 i_m_Source_File_Index
 i_mmod_Times_Found-MMFF94s
 r_mmod_Relative_Potential_Energy-MMFF94s
 i_mmod_Conformation-MMFF94s
 i_mmod_Serial_Number-MMFF94s
 s_m_subgroup_title
 s_m_subgroupid
 b_m_subgroup_collapsed
 i_m_ct_format
 :::
 Taxol 
  16 
  entry 
  0
  0
  848.520812988281
  1
  0.0343941636383533
  mmod_confelim_2prime_EpiTaxol 
  /Users/rgil/Documents/Matthias_Niemitz/Taxol 
  Taxol_Template.mae 
  1
  624
  0
  1
  1
  mmod_confelim_2prime_EpiTaxol-out1 
  mmod_confelim_2prime_EpiTaxol-out1 
  0
  2
 m_depend[8] { 
  # First column is dependency index #
  i_m_depend_dependency
  s_m_depend_property
  :::
  1 20 r_mmod_Potential_Energy-MMFF94s 
  2 20 b_mmod_Minimization_Converged-MMFF94s 
  3 20 r_mmod_RMS_Derivative-MMFF94s 
  4 30 s_m_job_name 
  5 20 i_mmod_Times_Found-MMFF94s 
  6 20 r_mmod_Relative_Potential_Energy-MMFF94s 
  7 20 i_mmod_Conformation-MMFF94s 
  8 10 i_mmod_Serial_Number-MMFF94s 
  :::
 } 
 m_atom[113] { 
  # First column is atom index #
  i_m_mmod_type
  r_m_x_coord
  r_m_y_coord
  r_m_z_coord
  i_m_residue_number
  i_m_color
  i_m_atomic_number
  s_m_color_rgb
  s_m_atom_name
  i_m_Hcount
  i_m_atom_chirality
  i_m_bond_stereo
  i_sd_original_parity
  b_st_NoSrcChirality
  :::
  1 16 3.826082 0.100831 2.119436 900 70 8 FF2F2F  O1  0 0 10 <> <>
  2 3 2.708612 1.002164 2.046381 900 2 6 A0A0A0  C2  2 0 10 <> <>
  3 3 1.757025 -0.101258 1.499647 900 2 6 A0A0A0  C3  0 2 10 2 1
  4 3 3.001476 -1.031136 1.750298 900 2 6 A0A0A0  C4  1 1 10 1 1
  5 3 3.648232 -1.805777 0.618150 900 2 6 A0A0A0  C5  2 0 10 <> <>
  6 3 2.786221 -1.811590 -0.639274 900 2 6 A0A0A0  C6  1 2 10 1 1
  7 3 2.281680 -0.393260 -1.050897 900 2 6 A0A0A0  C7  0 2 10 2 1
  8 3 1.206969 0.050863 0.033961 900 2 6 A0A0A0  C8  1 1 10 2 1
  9 3 0.464808 1.428590 -0.194339 900 2 6 A0A0A0  C9  1 2 10 1 1
  10 3 -0.990323 1.395034 -0.897551 900 2 6 A0A0A0  C10  0 2 10 2 1
  11 3 -2.034968 0.663590 0.006444 900 2 6 A0A0A0  C11  2 0 10 <> <>
  12 3 -2.553511 -0.701763 -0.494172 900 2 6 A0A0A0  C12  1 2 10 1 1
  13 2 -1.534894 -1.420845 -1.366362 900 2 6 A0A0A0  C13  0 0 11 <> <>
  14 2 -0.712624 -0.704037 -2.185347 900 2 6 A0A0A0  C14  0 0 11 <> <>
  15 3 -0.974750 0.817804 -2.352727 900 2 6 A0A0A0  C15  0 0 10 <> <>
  16 2 1.769807 -0.529535 -2.528786 900 2 6 A0A0A0  C16  0 0 10 <> <>
  17 3 0.490667 -1.330440 -2.860426 900 2 6 A0A0A0  C17  1 1 10 2 1
  18 16 0.639200 -0.355433 2.412027 900 70 8 FF2F2F  O18  0 0 10 <> <>
  19 2 0.198292 -1.642441 2.474987 900 2 6 A0A0A0  C19  0 0 10 <> <>
  20 15 0.537317 -2.532998 1.708410 900 70 8 FF2F2F  O20  0 0 10 <> <>
  21 16 3.542286 -2.400309 -1.696351 900 70 8 FF2F2F  O21  1 0 10 <> <>
  22 3 3.467784 0.607187 -1.150800 900 2 6 A0A0A0  C22  3 0 10 <> <>
  23 16 0.277124 2.082387 1.098196 900 70 8 FF2F2F  O23  0 0 10 <> <>
  24 2 0.352094 3.438626 1.124190 900 2 6 A0A0A0  C24  0 0 10 <> <>
  25 15 0.589652 4.141891 0.153642 900 70 8 FF2F2F  O25  0 0 10 <> <>
  26 16 -1.481346 2.754894 -0.983133 900 70 8 FF2F2F  O26  1 0 10 <> <>
  27 16 -2.908721 -1.497208 0.664342 900 70 8 FF2F2F  O27  0 0 10 <> <>
  28 2 -4.191871 -1.317682 1.092296 900 2 6 A0A0A0  C28  0 0 10 <> <>
  29 15 -4.981739 -0.503900 0.617720 900 70 8 FF2F2F  O29  0 0 10 <> <>
  30 3 -1.559419 -2.925090 -1.273570 900 2 6 A0A0A0  C30  3 0 10 <> <>
  31 3 -2.333035 1.024302 -3.102957 900 2 6 A0A0A0  C31  3 0 10 <> <>
  32 3 -0.012705 1.652987 -3.247916 900 2 6 A0A0A0  C32  3 0 10 <> <>
  33 15 2.416731 -0.037271 -3.466366 900 70 8 FF2F2F  O33  0 0 10 <> <>
  34 16 0.169514 -1.359753 -4.260118 900 70 8 FF2F2F  O34  0 0 10 <> <>
  35 2 0.833784 -2.103256 -5.172485 900 2 6 A0A0A0  C35  0 0 10 <> <>
  36 15 0.543284 -2.029823 -6.364739 900 70 8 FF2F2F  O36  0 0 10 <> <>
  37 3 -0.751537 -1.810041 3.614464 900 2 6 A0A0A0  C37  3 0 10 <> <>
  38 2 0.125199 3.958304 2.497592 900 2 6 A0A0A0  C38  0 0 10 <> <>
  39 2 0.357294 5.319967 2.735527 900 2 6 A0A0A0  C39  1 0 10 <> <>
  40 2 0.162316 5.853501 4.011048 900 2 6 A0A0A0  C40  1 0 10 <> <>
  41 2 -0.267779 5.031520 5.052264 900 2 6 A0A0A0  C41  1 0 10 <> <>
  42 2 -0.506566 3.676776 4.821677 900 2 6 A0A0A0  C42  1 0 10 <> <>
  43 2 -0.312661 3.138552 3.547250 900 2 6 A0A0A0  C43  1 0 10 <> <>
  44 3 -4.559691 -2.166482 2.307884 900 2 6 A0A0A0  C44  1 2 10 2 1
  45 16 -5.976098 -2.071384 2.569982 900 70 8 FF2F2F  O45  1 0 10 <> <>
  46 3 1.895958 -3.043931 -4.688360 900 2 6 A0A0A0  C46  3 0 10 <> <>
  47 3 -4.112885 -3.647008 2.197116 900 2 6 A0A0A0  C47  1 2 10 1 1
  48 25 -4.578199 -4.428623 3.344675 900 43 7 5757FF  N48  1 0 10 <> <>
  49 2 -4.051193 -4.270211 4.603501 900 2 6 A0A0A0  C49  0 0 10 <> <>
  50 15 -3.158775 -3.466535 4.853471 900 70 8 FF2F2F  O50  0 0 10 <> <>
  51 2 -4.504517 -4.399734 0.931503 900 2 6 A0A0A0  C51  0 0 10 <> <>
  52 2 -5.711680 -4.179883 0.251811 900 2 6 A0A0A0  C52  1 0 10 <> <>
  53 2 -6.032216 -4.917609 -0.891149 900 2 6 A0A0A0  C53  1 0 10 <> <>
  54 2 -5.160894 -5.897164 -1.361499 900 2 6 A0A0A0  C54  1 0 10 <> <>
  55 2 -3.970622 -6.148327 -0.685145 900 2 6 A0A0A0  C55  1 0 10 <> <>
  56 2 -3.647988 -5.410367 0.455210 900 2 6 A0A0A0  C56  1 0 10 <> <>
  57 2 -4.645622 -5.102060 5.686439 900 2 6 A0A0A0  C57  0 0 10 <> <>
  58 2 -4.586549 -4.621635 7.001663 900 2 6 A0A0A0  C58  1 0 10 <> <>
  59 2 -5.129553 -5.369496 8.048368 900 2 6 A0A0A0  C59  1 0 10 <> <>
  60 2 -5.724834 -6.603305 7.787125 900 2 6 A0A0A0  C60  1 0 10 <> <>
  61 2 -5.772763 -7.094919 6.482290 900 2 6 A0A0A0  C61  1 0 10 <> <>
  62 2 -5.231495 -6.349540 5.431369 900 2 6 A0A0A0  C62  1 0 10 <> <>
  63 41 0.436288 -0.712930 -0.018633 900 21 1 FFFFFF  H63  0 0 10 <> <>
  64 41 2.916323 1.852044 1.391648 900 21 1 FFFFFF  H64  0 0 10 <> <>
  65 41 2.452818 1.385509 3.040025 900 21 1 FFFFFF  H65  0 0 10 <> <>
  66 41 2.896115 -1.678317 2.631624 900 21 1 FFFFFF  H66  0 0 10 <> <>
  67 41 3.821867 -2.843500 0.932093 900 21 1 FFFFFF  H67  0 0 10 <> <>
  68 41 4.651171 -1.421192 0.391767 900 21 1 FFFFFF  H68  0 0 10 <> <>
  69 41 1.924955 -2.471141 -0.484034 900 21 1 FFFFFF  H69  0 0 10 <> <>
  70 41 1.129026 2.070490 -0.776130 900 21 1 FFFFFF  H70  0 0 10 <> <>
  71 41 -2.911119 1.309316 0.159836 900 21 1 FFFFFF  H71  0 0 10 <> <>
  72 41 -1.631865 0.536534 1.018596 900 21 1 FFFFFF  H72  0 0 10 <> <>
  73 41 -3.453044 -0.592921 -1.106993 900 21 1 FFFFFF  H73  0 0 10 <> <>
  74 41 0.670313 -2.347467 -2.510185 900 21 1 FFFFFF  H74  0 0 10 <> <>
  75 42 3.983739 -3.199974 -1.352754 900 21 1 FFFFFF  H75  0 0 10 <> <>
  76 41 3.992689 0.775422 -0.214447 900 21 1 FFFFFF  H76  0 0 10 <> <>
  77 41 4.231940 0.246918 -1.851341 900 21 1 FFFFFF  H77  0 0 10 <> <>
  78 41 3.139208 1.585225 -1.517424 900 21 1 FFFFFF  H78  0 0 10 <> <>
  79 42 -0.726356 3.367776 -1.101608 900 21 1 FFFFFF  H79  0 0 10 <> <>
  80 41 -2.593352 -3.276501 -1.347586 900 21 1 FFFFFF  H80  0 0 10 <> <>
  81 41 -1.023224 -3.422102 -2.085014 900 21 1 FFFFFF  H81  0 0 10 <> <>
  82 41 -1.137802 -3.262797 -0.323159 900 21 1 FFFFFF  H82  0 0 10 <> <>
  83 41 -3.215681 0.693871 -2.560456 900 21 1 FFFFFF  H83  0 0 10 <> <>
  84 41 -2.514633 2.083653 -3.323197 900 21 1 FFFFFF  H84  0 0 10 <> <>
  85 41 -2.325767 0.491848 -4.062342 900 21 1 FFFFFF  H85  0 0 10 <> <>
  86 41 0.094889 1.214388 -4.245613 900 21 1 FFFFFF  H86  0 0 10 <> <>
  87 41 -0.395398 2.670678 -3.399200 900 21 1 FFFFFF  H87  0 0 10 <> <>
  88 41 0.979487 1.795386 -2.825376 900 21 1 FFFFFF  H88  0 0 10 <> <>
  89 41 -0.966725 -2.874287 3.733270 900 21 1 FFFFFF  H89  0 0 10 <> <>
  90 41 -0.293069 -1.449708 4.538912 900 21 1 FFFFFF  H90  0 0 10 <> <>
  91 41 -1.676427 -1.268688 3.408602 900 21 1 FFFFFF  H91  0 0 10 <> <>
  92 41 0.691550 5.972062 1.930701 900 21 1 FFFFFF  H92  0 0 10 <> <>
  93 41 0.344469 6.910338 4.192555 900 21 1 FFFFFF  H93  0 0 10 <> <>
  94 41 -0.420323 5.448747 6.045322 900 21 1 FFFFFF  H94  0 0 10 <> <>
  95 41 -0.846509 3.040807 5.636020 900 21 1 FFFFFF  H95  0 0 10 <> <>
  96 41 -0.512967 2.082335 3.390362 900 21 1 FFFFFF  H96  0 0 10 <> <>
  97 41 -4.075523 -1.695120 3.170085 900 21 1 FFFFFF  H97  0 0 10 <> <>
  98 42 -6.230145 -1.151259 2.357857 900 21 1 FFFFFF  H98  0 0 10 <> <>
  99 41 2.745449 -2.496552 -4.281043 900 21 1 FFFFFF  H99  0 0 10 <> <>
  100 41 1.486635 -3.752528 -3.965441 900 21 1 FFFFFF  H100  0 0 10 <> <>
  101 41 2.261268 -3.628037 -5.539857 900 21 1 FFFFFF  H101  0 0 10 <> <>
  102 41 -3.014640 -3.639945 2.240150 900 21 1 FFFFFF  H102  0 0 10 <> <>
  103 43 -5.422866 -4.969696 3.214200 900 21 1 FFFFFF  H103  0 0 10 <> <>
  104 41 -6.430651 -3.442146 0.600394 900 21 1 FFFFFF  H104  0 0 10 <> <>
  105 41 -6.969699 -4.731867 -1.410420 900 21 1 FFFFFF  H105  0 0 10 <> <>
  106 41 -5.415642 -6.471724 -2.248580 900 21 1 FFFFFF  H106  0 0 10 <> <>
  107 41 -3.295791 -6.922548 -1.041886 900 21 1 FFFFFF  H107  0 0 10 <> <>
  108 41 -2.717853 -5.631616 0.976867 900 21 1 FFFFFF  H108  0 0 10 <> <>
  109 41 -4.121881 -3.661037 7.213954 900 21 1 FFFFFF  H109  0 0 10 <> <>
  110 41 -5.086634 -4.990623 9.066710 900 21 1 FFFFFF  H110  0 0 10 <> <>
  111 41 -6.146028 -7.186401 8.603030 900 21 1 FFFFFF  H111  0 0 10 <> <>
  112 41 -6.226056 -8.063794 6.284945 900 21 1 FFFFFF  H112  0 0 10 <> <>
  113 41 -5.254762 -6.768798 4.429535 900 21 1 FFFFFF  H113  0 0 10 <> <>
  :::
 } 
 m_bond[130] { 
  # First column is bond index #
  i_m_from
  i_m_to
  i_m_order
  i_sd_original_parity
  :::
  1 1 4 1 1
  2 1 2 1 <>
  3 2 3 1 <>
  4 2 64 1 <>
  5 2 65 1 <>
  6 3 8 1 <>
  7 3 4 1 <>
  8 3 18 1 6
  9 4 1 1 1
  10 4 5 1 <>
  11 4 66 1 <>
  12 5 6 1 <>
  13 5 67 1 <>
  14 5 68 1 <>
  15 6 7 1 <>
  16 6 21 1 1
  17 6 69 1 <>
  18 7 16 1 <>
  19 7 8 1 <>
  20 7 22 1 1
  21 8 9 1 <>
  22 8 63 1 6
  23 9 10 1 <>
  24 9 23 1 6
  25 9 70 1 <>
  26 10 15 1 1
  27 10 11 1 <>
  28 10 26 1 <>
  29 11 12 1 <>
  30 11 71 1 <>
  31 11 72 1 <>
  32 12 13 1 <>
  33 12 27 1 6
  34 12 73 1 <>
  35 13 14 2 <>
  36 13 30 1 <>
  37 14 15 1 <>
  38 14 17 1 <>
  39 15 10 1 1
  40 15 31 1 <>
  41 15 32 1 <>
  42 16 17 1 <>
  43 16 33 2 <>
  44 17 34 1 1
  45 17 74 1 <>
  46 18 3 1 6
  47 18 19 1 <>
  48 19 20 2 <>
  49 19 37 1 <>
  50 21 6 1 1
  51 21 75 1 <>
  52 22 7 1 1
  53 22 76 1 <>
  54 22 77 1 <>
  55 22 78 1 <>
  56 23 9 1 6
  57 23 24 1 <>
  58 24 25 2 <>
  59 24 38 1 <>
  60 26 79 1 <>
  61 27 12 1 6
  62 27 28 1 <>
  63 28 44 1 <>
  64 28 29 2 <>
  65 30 80 1 <>
  66 30 81 1 <>
  67 30 82 1 <>
  68 31 83 1 <>
  69 31 84 1 <>
  70 31 85 1 <>
  71 32 86 1 <>
  72 32 87 1 <>
  73 32 88 1 <>
  74 34 17 1 1
  75 34 35 1 <>
  76 35 36 2 <>
  77 35 46 1 <>
  78 37 89 1 <>
  79 37 90 1 <>
  80 37 91 1 <>
  81 38 43 2 <>
  82 38 39 1 <>
  83 39 40 2 <>
  84 39 92 1 <>
  85 40 41 1 <>
  86 40 93 1 <>
  87 41 42 2 <>
  88 41 94 1 <>
  89 42 43 1 <>
  90 42 95 1 <>
  91 43 96 1 <>
  92 44 47 1 <>
  93 44 45 1 1
  94 44 97 1 <>
  95 45 44 1 1
  96 45 98 1 <>
  97 46 99 1 <>
  98 46 100 1 <>
  99 46 101 1 <>
  100 47 48 1 6
  101 47 51 1 <>
  102 47 102 1 <>
  103 48 47 1 6
  104 48 49 1 <>
  105 48 103 1 <>
  106 49 50 2 <>
  107 49 57 1 <>
  108 51 52 2 <>
  109 51 56 1 <>
  110 52 53 1 <>
  111 52 104 1 <>
  112 53 54 2 <>
  113 53 105 1 <>
  114 54 55 1 <>
  115 54 106 1 <>
  116 55 56 2 <>
  117 55 107 1 <>
  118 56 108 1 <>
  119 57 62 2 <>
  120 57 58 1 <>
  121 58 59 2 <>
  122 58 109 1 <>
  123 59 60 1 <>
  124 59 110 1 <>
  125 60 61 2 <>
  126 60 111 1 <>
  127 61 62 1 <>
  128 61 112 1 <>
  129 62 113 1 <>
  130 63 8 1 6
  :::
 } 
} 

f_m_ct { 
 s_m_title
 s_m_entry_id
 s_m_entry_name
 i_f3d_flags
 r_f3d_energy
 r_mmod_Potential_Energy-MMFF94s
 b_mmod_Minimization_Converged-MMFF94s
 r_mmod_RMS_Derivative-MMFF94s
 s_m_job_name
 s_m_Source_Path
 s_m_Source_File
 i_m_Source_File_Index
 i_mmod_Times_Found-MMFF94s
 r_mmod_Relative_Potential_Energy-MMFF94s
 i_mmod_Conformation-MMFF94s
 i_mmod_Serial_Number-MMFF94s
 s_m_subgroup_title
 s_m_subgroupid
 b_m_subgroup_collapsed
 i_m_ct_format
 :::
 Taxol 
  17 
  entry 
  0
  0
  848.95068359375
  1
  0.0322828516364098
  mmod_confelim_2prime_EpiTaxol 
  /Users/rgil/Documents/Matthias_Niemitz/Taxol 
  Taxol_Template.mae 
  1
  84
  0.42987060546875
  2
  1
  mmod_confelim_2prime_EpiTaxol-out1 
  mmod_confelim_2prime_EpiTaxol-out1 
  0
  2
 m_depend[8] { 
  # First column is dependency index #
  i_m_depend_dependency
  s_m_depend_property
  :::
  1 20 r_mmod_Potential_Energy-MMFF94s 
  2 20 b_mmod_Minimization_Converged-MMFF94s 
  3 20 r_mmod_RMS_Derivative-MMFF94s 
  4 30 s_m_job_name 
  5 20 i_mmod_Times_Found-MMFF94s 
  6 20 r_mmod_Relative_Potential_Energy-MMFF94s 
  7 20 i_mmod_Conformation-MMFF94s 
  8 10 i_mmod_Serial_Number-MMFF94s 
  :::
 } 
 m_atom[113] { 
  # First column is atom index #
  i_m_mmod_type
  r_m_x_coord
  r_m_y_coord
  r_m_z_coord
  i_m_residue_number
  i_m_color
  i_m_atomic_number
  s_m_color_rgb
  s_m_atom_name
  i_m_Hcount
  i_m_atom_chirality
  i_m_bond_stereo
  i_sd_original_parity
  b_st_NoSrcChirality
  :::
  1 16 3.840685 0.352020 2.231711 900 70 8 FF2F2F  O1  0 0 10 <> <>
  2 3 2.728549 1.246208 2.056331 900 2 6 A0A0A0  C2  2 0 10 <> <>
  3 3 1.781984 0.099209 1.600175 900 2 6 A0A0A0  C3  0 2 10 2 1
  4 3 3.019025 -0.807320 1.948156 900 2 6 A0A0A0  C4  1 1 10 1 1
  5 3 3.682471 -1.676756 0.895790 900 2 6 A0A0A0  C5  2 0 10 <> <>
  6 3 2.847580 -1.783162 -0.376296 900 2 6 A0A0A0  C6  1 2 10 1 1
  7 3 2.348621 -0.403996 -0.908188 900 2 6 A0A0A0  C7  0 2 10 2 1
  8 3 1.253234 0.114294 0.119812 900 2 6 A0A0A0  C8  1 1 10 2 1
  9 3 0.492224 1.450667 -0.239390 900 2 6 A0A0A0  C9  1 2 10 1 1
  10 3 -0.959037 1.319683 -0.937957 900 2 6 A0A0A0  C10  0 2 10 2 1
  11 3 -1.983917 0.629062 0.020433 900 2 6 A0A0A0  C11  2 0 10 <> <>
  12 3 -2.463225 -0.787096 -0.372504 900 2 6 A0A0A0  C12  1 2 10 1 1
  13 2 -1.427549 -1.539437 -1.197991 900 2 6 A0A0A0  C13  0 0 11 <> <>
  14 2 -0.619905 -0.862961 -2.063384 900 2 6 A0A0A0  C14  0 0 11 <> <>
  15 3 -0.923295 0.632496 -2.344769 900 2 6 A0A0A0  C15  0 0 10 <> <>
  16 2 1.861792 -0.649313 -2.381156 900 2 6 A0A0A0  C16  0 0 10 <> <>
  17 3 0.608749 -1.504036 -2.677004 900 2 6 A0A0A0  C17  1 1 10 2 1
  18 16 0.652325 -0.062501 2.517760 900 70 8 FF2F2F  O18  0 0 10 <> <>
  19 2 0.190334 -1.332128 2.687801 900 2 6 A0A0A0  C19  0 0 10 <> <>
  20 15 0.548815 -2.296827 2.028253 900 70 8 FF2F2F  O20  0 0 10 <> <>
  21 16 3.624910 -2.449136 -1.370011 900 70 8 FF2F2F  O21  1 0 10 <> <>
  22 3 3.534585 0.589476 -1.064499 900 2 6 A0A0A0  C22  3 0 10 <> <>
  23 16 0.289718 2.221633 0.984041 900 70 8 FF2F2F  O23  0 0 10 <> <>
  24 2 0.339123 3.575184 0.878667 900 2 6 A0A0A0  C24  0 0 10 <> <>
  25 15 0.567880 4.185593 -0.154867 900 70 8 FF2F2F  O25  0 0 10 <> <>
  26 16 -1.487863 2.654371 -1.129398 900 70 8 FF2F2F  O26  1 0 10 <> <>
  27 16 -2.778533 -1.529036 0.831326 900 70 8 FF2F2F  O27  0 0 10 <> <>
  28 2 -4.018705 -1.282588 1.341547 900 2 6 A0A0A0  C28  0 0 10 <> <>
  29 15 -4.767664 -0.385578 0.964538 900 70 8 FF2F2F  O29  0 0 10 <> <>
  30 3 -1.399293 -3.033663 -0.992698 900 2 6 A0A0A0  C30  3 0 10 <> <>
  31 3 -2.286356 0.741461 -3.106671 900 2 6 A0A0A0  C31  3 0 10 <> <>
  32 3 0.016864 1.420980 -3.303258 900 2 6 A0A0A0  C32  3 0 10 <> <>
  33 15 2.507526 -0.199436 -3.340515 900 70 8 FF2F2F  O33  0 0 10 <> <>
  34 16 0.310850 -1.639681 -4.075366 900 70 8 FF2F2F  O34  0 0 10 <> <>
  35 2 1.012895 -2.421862 -4.925036 900 2 6 A0A0A0  C35  0 0 10 <> <>
  36 15 0.740584 -2.438167 -6.123702 900 70 8 FF2F2F  O36  0 0 10 <> <>
  37 3 -0.794767 -1.369990 3.810877 900 2 6 A0A0A0  C37  3 0 10 <> <>
  38 2 0.091925 4.221845 2.193389 900 2 6 A0A0A0  C38  0 0 10 <> <>
  39 2 0.287336 5.606008 2.296062 900 2 6 A0A0A0  C39  1 0 10 <> <>
  40 2 0.070236 6.258010 3.511550 900 2 6 A0A0A0  C40  1 0 10 <> <>
  41 2 -0.345160 5.532186 4.627510 900 2 6 A0A0A0  C41  1 0 10 <> <>
  42 2 -0.547076 4.155402 4.531577 900 2 6 A0A0A0  C42  1 0 10 <> <>
  43 2 -0.331395 3.498995 3.317508 900 2 6 A0A0A0  C43  1 0 10 <> <>
  44 3 -4.375529 -2.201656 2.509063 900 2 6 A0A0A0  C44  1 2 10 2 1
  45 16 -5.693553 -1.903510 3.012728 900 70 8 FF2F2F  O45  1 0 10 <> <>
  46 3 2.094588 -3.294111 -4.362269 900 2 6 A0A0A0  C46  3 0 10 <> <>
  47 3 -4.248940 -3.702186 2.135024 900 2 6 A0A0A0  C47  1 2 10 1 1
  48 25 -4.667463 -4.558072 3.244968 900 43 7 5757FF  N48  1 0 10 <> <>
  49 2 -3.865057 -4.781311 4.337367 900 2 6 A0A0A0  C49  0 0 10 <> <>
  50 15 -2.753273 -4.277093 4.456530 900 70 8 FF2F2F  O50  0 0 10 <> <>
  51 2 -4.977372 -4.171003 0.880376 900 2 6 A0A0A0  C51  0 0 10 <> <>
  52 2 -6.211120 -3.647257 0.466502 900 2 6 A0A0A0  C52  1 0 10 <> <>
  53 2 -6.844374 -4.130702 -0.682039 900 2 6 A0A0A0  C53  1 0 10 <> <>
  54 2 -6.263728 -5.155690 -1.424692 900 2 6 A0A0A0  C54  1 0 10 <> <>
  55 2 -5.052975 -5.706665 -1.015522 900 2 6 A0A0A0  C55  1 0 10 <> <>
  56 2 -4.419150 -5.223572 0.130874 900 2 6 A0A0A0  C56  1 0 10 <> <>
  57 2 -4.422925 -5.646968 5.413285 900 2 6 A0A0A0  C57  0 0 10 <> <>
  58 2 -3.942360 -5.476310 6.718825 900 2 6 A0A0A0  C58  1 0 10 <> <>
  59 2 -4.433927 -6.268222 7.758510 900 2 6 A0A0A0  C59  1 0 10 <> <>
  60 2 -5.400060 -7.239287 7.497196 900 2 6 A0A0A0  C60  1 0 10 <> <>
  61 2 -5.871455 -7.425326 6.197309 900 2 6 A0A0A0  C61  1 0 10 <> <>
  62 2 -5.383025 -6.634459 5.153701 900 2 6 A0A0A0  C62  1 0 10 <> <>
  63 41 0.496309 -0.664950 0.122212 900 21 1 FFFFFF  H63  0 0 10 <> <>
  64 41 2.947759 2.031645 1.328891 900 21 1 FFFFFF  H64  0 0 10 <> <>
  65 41 2.458731 1.721298 3.005698 900 21 1 FFFFFF  H65  0 0 10 <> <>
  66 41 2.898695 -1.376551 2.879867 900 21 1 FFFFFF  H66  0 0 10 <> <>
  67 41 3.841669 -2.686088 1.297736 900 21 1 FFFFFF  H67  0 0 10 <> <>
  68 41 4.692915 -1.318145 0.660311 900 21 1 FFFFFF  H68  0 0 10 <> <>
  69 41 1.984752 -2.431759 -0.185691 900 21 1 FFFFFF  H69  0 0 10 <> <>
  70 41 1.147453 2.044785 -0.879030 900 21 1 FFFFFF  H70  0 0 10 <> <>
  71 41 -2.877218 1.261687 0.117401 900 21 1 FFFFFF  H71  0 0 10 <> <>
  72 41 -1.583011 0.596482 1.040329 900 21 1 FFFFFF  H72  0 0 10 <> <>
  73 41 -3.379170 -0.751883 -0.971221 900 21 1 FFFFFF  H73  0 0 10 <> <>
  74 41 0.807454 -2.489941 -2.255384 900 21 1 FFFFFF  H74  0 0 10 <> <>
  75 42 4.063645 -3.216357 -0.955875 900 21 1 FFFFFF  H75  0 0 10 <> <>
  76 41 4.059353 0.812880 -0.139842 900 21 1 FFFFFF  H76  0 0 10 <> <>
  77 41 4.301130 0.188291 -1.739835 900 21 1 FFFFFF  H77  0 0 10 <> <>
  78 41 3.205467 1.543561 -1.489365 900 21 1 FFFFFF  H78  0 0 10 <> <>
  79 42 -0.751457 3.271731 -1.319671 900 21 1 FFFFFF  H79  0 0 10 <> <>
  80 41 -2.421015 -3.424568 -0.998488 900 21 1 FFFFFF  H80  0 0 10 <> <>
  81 41 -0.877964 -3.571390 -1.788126 900 21 1 FFFFFF  H81  0 0 10 <> <>
  82 41 -0.931477 -3.286479 -0.037537 900 21 1 FFFFFF  H82  0 0 10 <> <>
  83 41 -3.157027 0.411949 -2.544248 900 21 1 FFFFFF  H83  0 0 10 <> <>
  84 41 -2.505296 1.777351 -3.394047 900 21 1 FFFFFF  H84  0 0 10 <> <>
  85 41 -2.257415 0.149453 -4.030146 900 21 1 FFFFFF  H85  0 0 10 <> <>
  86 41 0.139038 0.908494 -4.263283 900 21 1 FFFFFF  H86  0 0 10 <> <>
  87 41 -0.394207 2.412221 -3.534397 900 21 1 FFFFFF  H87  0 0 10 <> <>
  88 41 1.004303 1.623240 -2.894089 900 21 1 FFFFFF  H88  0 0 10 <> <>
  89 41 -1.597922 -0.652632 3.625855 900 21 1 FFFFFF  H89  0 0 10 <> <>
  90 41 -1.225433 -2.369949 3.870110 900 21 1 FFFFFF  H90  0 0 10 <> <>
  91 41 -0.289750 -1.145763 4.753402 900 21 1 FFFFFF  H91  0 0 10 <> <>
  92 41 0.609449 6.183784 1.431705 900 21 1 FFFFFF  H92  0 0 10 <> <>
  93 41 0.223492 7.332124 3.587856 900 21 1 FFFFFF  H93  0 0 10 <> <>
  94 41 -0.515269 6.041687 5.573544 900 21 1 FFFFFF  H94  0 0 10 <> <>
  95 41 -0.875983 3.594699 5.403650 900 21 1 FFFFFF  H95  0 0 10 <> <>
  96 41 -0.504168 2.427810 3.265013 900 21 1 FFFFFF  H96  0 0 10 <> <>
  97 41 -3.693799 -1.958964 3.330279 900 21 1 FFFFFF  H97  0 0 10 <> <>
  98 42 -5.831398 -0.945776 2.873024 900 21 1 FFFFFF  H98  0 0 10 <> <>
  99 41 2.921422 -2.694511 -3.982659 900 21 1 FFFFFF  H99  0 0 10 <> <>
  100 41 1.695022 -3.963019 -3.597300 900 21 1 FFFFFF  H100  0 0 10 <> <>
  101 41 2.489794 -3.924620 -5.165982 900 21 1 FFFFFF  H101  0 0 10 <> <>
  102 41 -3.177700 -3.886527 1.969833 900 21 1 FFFFFF  H102  0 0 10 <> <>
  103 43 -5.636814 -4.846527 3.256183 900 21 1 FFFFFF  H103  0 0 10 <> <>
  104 41 -6.709878 -2.861615 1.028754 900 21 1 FFFFFF  H104  0 0 10 <> <>
  105 41 -7.797507 -3.709108 -0.993049 900 21 1 FFFFFF  H105  0 0 10 <> <>
  106 41 -6.760311 -5.531294 -2.315849 900 21 1 FFFFFF  H106  0 0 10 <> <>
  107 41 -4.604569 -6.516881 -1.585263 900 21 1 FFFFFF  H107  0 0 10 <> <>
  108 41 -3.480119 -5.679479 0.441581 900 21 1 FFFFFF  H108  0 0 10 <> <>
  109 41 -3.185978 -4.723395 6.930377 900 21 1 FFFFFF  H109  0 0 10 <> <>
  110 41 -4.061563 -6.129259 8.770654 900 21 1 FFFFFF  H110  0 0 10 <> <>
  111 41 -5.780945 -7.857757 8.306817 900 21 1 FFFFFF  H111  0 0 10 <> <>
  112 41 -6.614820 -8.193332 5.995595 900 21 1 FFFFFF  H112  0 0 10 <> <>
  113 41 -5.743839 -6.821598 4.146384 900 21 1 FFFFFF  H113  0 0 10 <> <>
  :::
 } 
 m_bond[130] { 
  # First column is bond index #
  i_m_from
  i_m_to
  i_m_order
  i_sd_original_parity
  :::
  1 1 4 1 1
  2 1 2 1 <>
  3 2 3 1 <>
  4 2 64 1 <>
  5 2 65 1 <>
  6 3 8 1 <>
  7 3 4 1 <>
  8 3 18 1 6
  9 4 1 1 1
  10 4 5 1 <>
  11 4 66 1 <>
  12 5 6 1 <>
  13 5 67 1 <>
  14 5 68 1 <>
  15 6 7 1 <>
  16 6 21 1 1
  17 6 69 1 <>
  18 7 16 1 <>
  19 7 8 1 <>
  20 7 22 1 1
  21 8 9 1 <>
  22 8 63 1 6
  23 9 10 1 <>
  24 9 23 1 6
  25 9 70 1 <>
  26 10 15 1 1
  27 10 11 1 <>
  28 10 26 1 <>
  29 11 12 1 <>
  30 11 71 1 <>
  31 11 72 1 <>
  32 12 13 1 <>
  33 12 27 1 6
  34 12 73 1 <>
  35 13 14 2 <>
  36 13 30 1 <>
  37 14 15 1 <>
  38 14 17 1 <>
  39 15 10 1 1
  40 15 31 1 <>
  41 15 32 1 <>
  42 16 17 1 <>
  43 16 33 2 <>
  44 17 34 1 1
  45 17 74 1 <>
  46 18 3 1 6
  47 18 19 1 <>
  48 19 20 2 <>
  49 19 37 1 <>
  50 21 6 1 1
  51 21 75 1 <>
  52 22 7 1 1
  53 22 76 1 <>
  54 22 77 1 <>
  55 22 78 1 <>
  56 23 9 1 6
  57 23 24 1 <>
  58 24 25 2 <>
  59 24 38 1 <>
  60 26 79 1 <>
  61 27 12 1 6
  62 27 28 1 <>
  63 28 44 1 <>
  64 28 29 2 <>
  65 30 80 1 <>
  66 30 81 1 <>
  67 30 82 1 <>
  68 31 83 1 <>
  69 31 84 1 <>
  70 31 85 1 <>
  71 32 86 1 <>
  72 32 87 1 <>
  73 32 88 1 <>
  74 34 17 1 1
  75 34 35 1 <>
  76 35 36 2 <>
  77 35 46 1 <>
  78 37 89 1 <>
  79 37 90 1 <>
  80 37 91 1 <>
  81 38 43 2 <>
  82 38 39 1 <>
  83 39 40 2 <>
  84 39 92 1 <>
  85 40 41 1 <>
  86 40 93 1 <>
  87 41 42 2 <>
  88 41 94 1 <>
  89 42 43 1 <>
  90 42 95 1 <>
  91 43 96 1 <>
  92 44 47 1 <>
  93 44 45 1 1
  94 44 97 1 <>
  95 45 44 1 1
  96 45 98 1 <>
  97 46 99 1 <>
  98 46 100 1 <>
  99 46 101 1 <>
  100 47 48 1 6
  101 47 51 1 <>
  102 47 102 1 <>
  103 48 47 1 6
  104 48 49 1 <>
  105 48 103 1 <>
  106 49 50 2 <>
  107 49 57 1 <>
  108 51 52 2 <>
  109 51 56 1 <>
  110 52 53 1 <>
  111 52 104 1 <>
  112 53 54 2 <>
  113 53 105 1 <>
  114 54 55 1 <>
  115 54 106 1 <>
  116 55 56 2 <>
  117 55 107 1 <>
  118 56 108 1 <>
  119 57 62 2 <>
  120 57 58 1 <>
  121 58 59 2 <>
  122 58 109 1 <>
  123 59 60 1 <>
  124 59 110 1 <>
  125 60 61 2 <>
  126 60 111 1 <>
  127 61 62 1 <>
  128 61 112 1 <>
  129 62 113 1 <>
  130 63 8 1 6
  :::
 } 
} 

f_m_ct { 
 s_m_title
 s_m_entry_id
 s_m_entry_name
 i_f3d_flags
 r_f3d_energy
 r_mmod_Potential_Energy-MMFF94s
 b_mmod_Minimization_Converged-MMFF94s
 r_mmod_RMS_Derivative-MMFF94s
 s_m_job_name
 s_m_Source_Path
 s_m_Source_File
 i_m_Source_File_Index
 i_mmod_Times_Found-MMFF94s
 r_mmod_Relative_Potential_Energy-MMFF94s
 i_mmod_Conformation-MMFF94s
 i_mmod_Serial_Number-MMFF94s
 s_m_subgroup_title
 s_m_subgroupid
 b_m_subgroup_collapsed
 i_m_ct_format
 :::
 Taxol 
  18 
  entry 
  0
  0
  850.362487792969
  1
  0.0255202930420637
  mmod_confelim_2prime_EpiTaxol 
  /Users/rgil/Documents/Matthias_Niemitz/Taxol 
  Taxol_Template.mae 
  1
  576
  1.8416748046875
  3
  1
  mmod_confelim_2prime_EpiTaxol-out1 
  mmod_confelim_2prime_EpiTaxol-out1 
  0
  2
 m_depend[8] { 
  # First column is dependency index #
  i_m_depend_dependency
  s_m_depend_property
  :::
  1 20 r_mmod_Potential_Energy-MMFF94s 
  2 20 b_mmod_Minimization_Converged-MMFF94s 
  3 20 r_mmod_RMS_Derivative-MMFF94s 
  4 30 s_m_job_name 
  5 20 i_mmod_Times_Found-MMFF94s 
  6 20 r_mmod_Relative_Potential_Energy-MMFF94s 
  7 20 i_mmod_Conformation-MMFF94s 
  8 10 i_mmod_Serial_Number-MMFF94s 
  :::
 } 
 m_atom[113] { 
  # First column is atom index #
  i_m_mmod_type
  r_m_x_coord
  r_m_y_coord
  r_m_z_coord
  i_m_residue_number
  i_m_color
  i_m_atomic_number
  s_m_color_rgb
  s_m_atom_name
  i_m_Hcount
  i_m_atom_chirality
  i_m_bond_stereo
  i_sd_original_parity
  b_st_NoSrcChirality
  :::
  1 16 3.792058 0.588251 2.390235 900 70 8 FF2F2F  O1  0 0 10 <> <>
  2 3 2.648622 1.421044 2.133491 900 2 6 A0A0A0  C2  2 0 10 <> <>
  3 3 1.771174 0.212191 1.698131 900 2 6 A0A0A0  C3  0 2 10 2 1
  4 3 3.032295 -0.619412 2.138792 900 2 6 A0A0A0  C4  1 1 10 1 1
  5 3 3.771712 -1.511852 1.158895 900 2 6 A0A0A0  C5  2 0 10 <> <>
  6 3 2.991383 -1.719329 -0.135137 900 2 6 A0A0A0  C6  1 2 10 1 1
  7 3 2.459575 -0.391487 -0.757395 900 2 6 A0A0A0  C7  0 2 10 2 1
  8 3 1.304012 0.133419 0.198712 900 2 6 A0A0A0  C8  1 1 10 2 1
  9 3 0.513034 1.420869 -0.261163 900 2 6 A0A0A0  C9  1 2 10 1 1
  10 3 -0.901454 1.202788 -1.010567 900 2 6 A0A0A0  C10  0 2 10 2 1
  11 3 -1.940790 0.527941 -0.057811 900 2 6 A0A0A0  C11  2 0 10 <> <>
  12 3 -2.355866 -0.922442 -0.393537 900 2 6 A0A0A0  C12  1 2 10 1 1
  13 2 -1.261538 -1.680645 -1.134740 900 2 6 A0A0A0  C13  0 0 11 <> <>
  14 2 -0.443281 -1.022101 -2.004136 900 2 6 A0A0A0  C14  0 0 11 <> <>
  15 3 -0.785661 0.444612 -2.376671 900 2 6 A0A0A0  C15  0 0 10 <> <>
  16 2 2.041877 -0.731761 -2.232453 900 2 6 A0A0A0  C16  0 0 10 <> <>
  17 3 0.833558 -1.648232 -2.530140 900 2 6 A0A0A0  C17  1 1 10 2 1
  18 16 0.611965 0.041246 2.577851 900 70 8 FF2F2F  O18  0 0 10 <> <>
  19 2 0.213567 -1.242061 2.804836 900 2 6 A0A0A0  C19  0 0 10 <> <>
  20 15 0.646700 -2.217466 2.209087 900 70 8 FF2F2F  O20  0 0 10 <> <>
  21 16 3.832622 -2.402943 -1.062702 900 70 8 FF2F2F  O21  1 0 10 <> <>
  22 3 3.610569 0.641436 -0.921022 900 2 6 A0A0A0  C22  3 0 10 <> <>
  23 16 0.234123 2.246788 0.910121 900 70 8 FF2F2F  O23  0 0 10 <> <>
  24 2 0.247298 3.593958 0.734369 900 2 6 A0A0A0  C24  0 0 10 <> <>
  25 15 0.496659 4.156759 -0.321220 900 70 8 FF2F2F  O25  0 0 10 <> <>
  26 16 -1.465313 2.506229 -1.294996 900 70 8 FF2F2F  O26  1 0 10 <> <>
  27 16 -2.692926 -1.616811 0.830175 900 70 8 FF2F2F  O27  0 0 10 <> <>
  28 2 -3.939286 -1.353492 1.315673 900 2 6 A0A0A0  C28  0 0 10 <> <>
  29 15 -4.697996 -0.489211 0.888353 900 70 8 FF2F2F  O29  0 0 10 <> <>
  30 3 -1.175459 -3.157542 -0.834592 900 2 6 A0A0A0  C30  3 0 10 <> <>
  31 3 -2.119531 0.464109 -3.195702 900 2 6 A0A0A0  C31  3 0 10 <> <>
  32 3 0.165007 1.215736 -3.338748 900 2 6 A0A0A0  C32  3 0 10 <> <>
  33 15 2.708992 -0.307765 -3.188973 900 70 8 FF2F2F  O33  0 0 10 <> <>
  34 16 0.599237 -1.871624 -3.929482 900 70 8 FF2F2F  O34  0 0 10 <> <>
  35 2 1.366851 -2.666605 -4.707561 900 2 6 A0A0A0  C35  0 0 10 <> <>
  36 15 1.140624 -2.761869 -5.912148 900 70 8 FF2F2F  O36  0 0 10 <> <>
  37 3 -0.798975 -1.277514 3.904560 900 2 6 A0A0A0  C37  3 0 10 <> <>
  38 2 -0.061176 4.300120 2.004352 900 2 6 A0A0A0  C38  0 0 10 <> <>
  39 2 0.125684 5.688512 2.050575 900 2 6 A0A0A0  C39  1 0 10 <> <>
  40 2 -0.146572 6.395226 3.223563 900 2 6 A0A0A0  C40  1 0 10 <> <>
  41 2 -0.609462 5.720009 4.352542 900 2 6 A0A0A0  C41  1 0 10 <> <>
  42 2 -0.804094 4.339346 4.311827 900 2 6 A0A0A0  C42  1 0 10 <> <>
  43 2 -0.532562 3.628007 3.140625 900 2 6 A0A0A0  C43  1 0 10 <> <>
  44 3 -4.302763 -2.255906 2.490343 900 2 6 A0A0A0  C44  1 2 10 2 1
  45 16 -5.444825 -1.732860 3.193538 900 70 8 FF2F2F  O45  1 0 10 <> <>
  46 3 2.464353 -3.455264 -4.058674 900 2 6 A0A0A0  C46  3 0 10 <> <>
  47 3 -4.526054 -3.714469 2.007821 900 2 6 A0A0A0  C47  1 2 10 1 1
  48 25 -4.750790 -4.632443 3.122979 900 43 7 5757FF  N48  1 0 10 <> <>
  49 2 -3.724193 -5.022513 3.951416 900 2 6 A0A0A0  C49  0 0 10 <> <>
  50 15 -2.577101 -4.606481 3.824461 900 70 8 FF2F2F  O50  0 0 10 <> <>
  51 2 -5.646206 -3.876691 0.986606 900 2 6 A0A0A0  C51  0 0 10 <> <>
  52 2 -6.986628 -3.596486 1.302573 900 2 6 A0A0A0  C52  1 0 10 <> <>
  53 2 -7.994417 -3.752507 0.348344 900 2 6 A0A0A0  C53  1 0 10 <> <>
  54 2 -7.680047 -4.198956 -0.932676 900 2 6 A0A0A0  C54  1 0 10 <> <>
  55 2 -6.359481 -4.496865 -1.258972 900 2 6 A0A0A0  C55  1 0 10 <> <>
  56 2 -5.350553 -4.341309 -0.305802 900 2 6 A0A0A0  C56  1 0 10 <> <>
  57 2 -4.074206 -5.959488 5.054707 900 2 6 A0A0A0  C57  0 0 10 <> <>
  58 2 -3.291493 -5.939323 6.216951 900 2 6 A0A0A0  C58  1 0 10 <> <>
  59 2 -3.583871 -6.800486 7.276508 900 2 6 A0A0A0  C59  1 0 10 <> <>
  60 2 -4.652136 -7.691275 7.175540 900 2 6 A0A0A0  C60  1 0 10 <> <>
  61 2 -5.424828 -7.728574 6.014471 900 2 6 A0A0A0  C61  1 0 10 <> <>
  62 2 -5.136631 -6.867829 4.951882 900 2 6 A0A0A0  C62  1 0 10 <> <>
  63 41 0.576277 -0.673230 0.211723 900 21 1 FFFFFF  H63  0 0 10 <> <>
  64 41 2.861670 2.181307 1.378031 900 21 1 FFFFFF  H64  0 0 10 <> <>
  65 41 2.322132 1.925992 3.049031 900 21 1 FFFFFF  H65  0 0 10 <> <>
  66 41 2.901744 -1.144364 3.094813 900 21 1 FFFFFF  H66  0 0 10 <> <>
  67 41 3.957193 -2.491363 1.619088 900 21 1 FFFFFF  H67  0 0 10 <> <>
  68 41 4.774635 -1.121948 0.941707 900 21 1 FFFFFF  H68  0 0 10 <> <>
  69 41 2.148165 -2.392496 0.057561 900 21 1 FFFFFF  H69  0 0 10 <> <>
  70 41 1.173670 2.003972 -0.905257 900 21 1 FFFFFF  H70  0 0 10 <> <>
  71 41 -2.857266 1.133576 -0.031051 900 21 1 FFFFFF  H71  0 0 10 <> <>
  72 41 -1.581582 0.562223 0.977571 900 21 1 FFFFFF  H72  0 0 10 <> <>
  73 41 -3.249646 -0.951712 -1.025179 900 21 1 FFFFFF  H73  0 0 10 <> <>
  74 41 1.048600 -2.602062 -2.046905 900 21 1 FFFFFF  H74  0 0 10 <> <>
  75 42 4.282659 -3.130359 -0.592627 900 21 1 FFFFFF  H75  0 0 10 <> <>
  76 41 4.082644 0.940431 0.010630 900 21 1 FFFFFF  H76  0 0 10 <> <>
  77 41 4.422262 0.235160 -1.538036 900 21 1 FFFFFF  H77  0 0 10 <> <>
  78 41 3.263579 1.554726 -1.415599 900 21 1 FFFFFF  H78  0 0 10 <> <>
  79 42 -0.742123 3.139348 -1.484137 900 21 1 FFFFFF  H79  0 0 10 <> <>
  80 41 -2.178407 -3.594638 -0.810665 900 21 1 FFFFFF  H80  0 0 10 <> <>
  81 41 -0.630946 -3.720223 -1.596957 900 21 1 FFFFFF  H81  0 0 10 <> <>
  82 41 -0.697642 -3.328453 0.133679 900 21 1 FFFFFF  H82  0 0 10 <> <>
  83 41 -3.000096 0.129543 -2.652033 900 21 1 FFFFFF  H83  0 0 10 <> <>
  84 41 -2.363666 1.475489 -3.543637 900 21 1 FFFFFF  H84  0 0 10 <> <>
  85 41 -2.031485 -0.171255 -4.086050 900 21 1 FFFFFF  H85  0 0 10 <> <>
  86 41 0.346121 0.657303 -4.263173 900 21 1 FFFFFF  H86  0 0 10 <> <>
  87 41 -0.271440 2.176592 -3.640844 900 21 1 FFFFFF  H87  0 0 10 <> <>
  88 41 1.126076 1.477775 -2.901653 900 21 1 FFFFFF  H88  0 0 10 <> <>
  89 41 -1.648583 -0.640667 3.647101 900 21 1 FFFFFF  H89  0 0 10 <> <>
  90 41 -1.152813 -2.302339 4.036554 900 21 1 FFFFFF  H90  0 0 10 <> <>
  91 41 -0.340142 -0.943155 4.838282 900 21 1 FFFFFF  H91  0 0 10 <> <>
  92 41 0.484543 6.226817 1.175278 900 21 1 FFFFFF  H92  0 0 10 <> <>
  93 41 0.000608 7.472390 3.256538 900 21 1 FFFFFF  H93  0 0 10 <> <>
  94 41 -0.822735 6.272062 5.265370 900 21 1 FFFFFF  H94  0 0 10 <> <>
  95 41 -1.170964 3.818298 5.193306 900 21 1 FFFFFF  H95  0 0 10 <> <>
  96 41 -0.700749 2.554665 3.129629 900 21 1 FFFFFF  H96  0 0 10 <> <>
  97 41 -3.479778 -2.210338 3.208031 900 21 1 FFFFFF  H97  0 0 10 <> <>
  98 42 -5.941765 -1.197164 2.541219 900 21 1 FFFFFF  H98  0 0 10 <> <>
  99 41 3.251553 -2.798404 -3.689799 900 21 1 FFFFFF  H99  0 0 10 <> <>
  100 41 2.067703 -4.095360 -3.268049 900 21 1 FFFFFF  H100  0 0 10 <> <>
  101 41 2.913508 -4.113721 -4.809968 900 21 1 FFFFFF  H101  0 0 10 <> <>
  102 41 -3.590936 -4.043533 1.533697 900 21 1 FFFFFF  H102  0 0 10 <> <>
  103 43 -5.703816 -4.889787 3.339910 900 21 1 FFFFFF  H103  0 0 10 <> <>
  104 41 -7.265285 -3.259122 2.299091 900 21 1 FFFFFF  H104  0 0 10 <> <>
  105 41 -9.026850 -3.528223 0.606069 900 21 1 FFFFFF  H105  0 0 10 <> <>
  106 41 -8.465237 -4.321116 -1.674690 900 21 1 FFFFFF  H106  0 0 10 <> <>
  107 41 -6.115489 -4.855602 -2.256163 900 21 1 FFFFFF  H107  0 0 10 <> <>
  108 41 -4.330948 -4.597517 -0.584203 900 21 1 FFFFFF  H108  0 0 10 <> <>
  109 41 -2.454286 -5.249671 6.301769 900 21 1 FFFFFF  H109  0 0 10 <> <>
  110 41 -2.977368 -6.778062 8.178775 900 21 1 FFFFFF  H110  0 0 10 <> <>
  111 41 -4.878095 -8.363640 8.000164 900 21 1 FFFFFF  H111  0 0 10 <> <>
  112 41 -6.247804 -8.435292 5.934300 900 21 1 FFFFFF  H112  0 0 10 <> <>
  113 41 -5.733487 -6.940198 4.047263 900 21 1 FFFFFF  H113  0 0 10 <> <>
  :::
 } 
 m_bond[130] { 
  # First column is bond index #
  i_m_from
  i_m_to
  i_m_order
  i_sd_original_parity
  :::
  1 1 4 1 1
  2 1 2 1 <>
  3 2 3 1 <>
  4 2 64 1 <>
  5 2 65 1 <>
  6 3 8 1 <>
  7 3 4 1 <>
  8 3 18 1 6
  9 4 1 1 1
  10 4 5 1 <>
  11 4 66 1 <>
  12 5 6 1 <>
  13 5 67 1 <>
  14 5 68 1 <>
  15 6 7 1 <>
  16 6 21 1 1
  17 6 69 1 <>
  18 7 16 1 <>
  19 7 8 1 <>
  20 7 22 1 1
  21 8 9 1 <>
  22 8 63 1 6
  23 9 10 1 <>
  24 9 23 1 6
  25 9 70 1 <>
  26 10 15 1 1
  27 10 11 1 <>
  28 10 26 1 <>
  29 11 12 1 <>
  30 11 71 1 <>
  31 11 72 1 <>
  32 12 13 1 <>
  33 12 27 1 6
  34 12 73 1 <>
  35 13 14 2 <>
  36 13 30 1 <>
  37 14 15 1 <>
  38 14 17 1 <>
  39 15 10 1 1
  40 15 31 1 <>
  41 15 32 1 <>
  42 16 17 1 <>
  43 16 33 2 <>
  44 17 34 1 1
  45 17 74 1 <>
  46 18 3 1 6
  47 18 19 1 <>
  48 19 20 2 <>
  49 19 37 1 <>
  50 21 6 1 1
  51 21 75 1 <>
  52 22 7 1 1
  53 22 76 1 <>
  54 22 77 1 <>
  55 22 78 1 <>
  56 23 9 1 6
  57 23 24 1 <>
  58 24 25 2 <>
  59 24 38 1 <>
  60 26 79 1 <>
  61 27 12 1 6
  62 27 28 1 <>
  63 28 44 1 <>
  64 28 29 2 <>
  65 30 80 1 <>
  66 30 81 1 <>
  67 30 82 1 <>
  68 31 83 1 <>
  69 31 84 1 <>
  70 31 85 1 <>
  71 32 86 1 <>
  72 32 87 1 <>
  73 32 88 1 <>
  74 34 17 1 1
  75 34 35 1 <>
  76 35 36 2 <>
  77 35 46 1 <>
  78 37 89 1 <>
  79 37 90 1 <>
  80 37 91 1 <>
  81 38 43 2 <>
  82 38 39 1 <>
  83 39 40 2 <>
  84 39 92 1 <>
  85 40 41 1 <>
  86 40 93 1 <>
  87 41 42 2 <>
  88 41 94 1 <>
  89 42 43 1 <>
  90 42 95 1 <>
  91 43 96 1 <>
  92 44 47 1 <>
  93 44 45 1 1
  94 44 97 1 <>
  95 45 44 1 1
  96 45 98 1 <>
  97 46 99 1 <>
  98 46 100 1 <>
  99 46 101 1 <>
  100 47 48 1 6
  101 47 51 1 <>
  102 47 102 1 <>
  103 48 47 1 6
  104 48 49 1 <>
  105 48 103 1 <>
  106 49 50 2 <>
  107 49 57 1 <>
  108 51 52 2 <>
  109 51 56 1 <>
  110 52 53 1 <>
  111 52 104 1 <>
  112 53 54 2 <>
  113 53 105 1 <>
  114 54 55 1 <>
  115 54 106 1 <>
  116 55 56 2 <>
  117 55 107 1 <>
  118 56 108 1 <>
  119 57 62 2 <>
  120 57 58 1 <>
  121 58 59 2 <>
  122 58 109 1 <>
  123 59 60 1 <>
  124 59 110 1 <>
  125 60 61 2 <>
  126 60 111 1 <>
  127 61 62 1 <>
  128 61 112 1 <>
  129 62 113 1 <>
  130 63 8 1 6
  :::
 } 
} 

f_m_ct { 
 s_m_title
 s_m_entry_id
 s_m_entry_name
 i_f3d_flags
 r_f3d_energy
 r_mmod_Potential_Energy-MMFF94s
 b_mmod_Minimization_Converged-MMFF94s
 r_mmod_RMS_Derivative-MMFF94s
 s_m_job_name
 s_m_Source_Path
 s_m_Source_File
 i_m_Source_File_Index
 i_mmod_Times_Found-MMFF94s
 r_mmod_Relative_Potential_Energy-MMFF94s
 i_mmod_Conformation-MMFF94s
 i_mmod_Serial_Number-MMFF94s
 s_m_subgroup_title
 s_m_subgroupid
 b_m_subgroup_collapsed
 i_m_ct_format
 :::
 Taxol 
  19 
  entry 
  0
  0
  854.504089355469
  1
  0.034367524087429
  mmod_confelim_2prime_EpiTaxol 
  /Users/rgil/Documents/Matthias_Niemitz/Taxol 
  Taxol_Template.mae 
  1
  2100
  5.9832763671875
  4
  1
  mmod_confelim_2prime_EpiTaxol-out1 
  mmod_confelim_2prime_EpiTaxol-out1 
  0
  2
 m_depend[8] { 
  # First column is dependency index #
  i_m_depend_dependency
  s_m_depend_property
  :::
  1 20 r_mmod_Potential_Energy-MMFF94s 
  2 20 b_mmod_Minimization_Converged-MMFF94s 
  3 20 r_mmod_RMS_Derivative-MMFF94s 
  4 30 s_m_job_name 
  5 20 i_mmod_Times_Found-MMFF94s 
  6 20 r_mmod_Relative_Potential_Energy-MMFF94s 
  7 20 i_mmod_Conformation-MMFF94s 
  8 10 i_mmod_Serial_Number-MMFF94s 
  :::
 } 
 m_atom[113] { 
  # First column is atom index #
  i_m_mmod_type
  r_m_x_coord
  r_m_y_coord
  r_m_z_coord
  i_m_residue_number
  i_m_color
  i_m_atomic_number
  s_m_color_rgb
  s_m_atom_name
  i_m_Hcount
  i_m_atom_chirality
  i_m_bond_stereo
  i_sd_original_parity
  b_st_NoSrcChirality
  :::
  1 16 4.322888 0.812926 0.981861 900 70 8 FF2F2F  O1  0 0 10 <> <>
  2 3 3.068865 1.404723 1.362231 900 2 6 A0A0A0  C2  2 0 10 <> <>
  3 3 2.261982 0.138601 0.954957 900 2 6 A0A0A0  C3  0 2 10 2 1
  4 3 3.693154 -0.460389 0.695592 900 2 6 A0A0A0  C4  1 1 10 1 1
  5 3 4.106368 -0.954145 -0.679394 900 2 6 A0A0A0  C5  2 0 10 <> <>
  6 3 2.922517 -1.064601 -1.635407 900 2 6 A0A0A0  C6  1 2 10 1 1
  7 3 2.019643 0.206797 -1.653690 900 2 6 A0A0A0  C7  0 2 10 2 1
  8 3 1.264982 0.248864 -0.255493 900 2 6 A0A0A0  C8  1 1 10 2 1
  9 3 0.183194 1.380527 -0.053800 900 2 6 A0A0A0  C9  1 2 10 1 1
  10 3 -1.365565 0.992822 -0.301214 900 2 6 A0A0A0  C10  0 2 10 2 1
  11 3 -1.851777 -0.077775 0.726288 900 2 6 A0A0A0  C11  2 0 10 <> <>
  12 3 -2.097960 -1.503085 0.184706 900 2 6 A0A0A0  C12  1 2 10 1 1
  13 2 -1.304747 -1.809914 -1.077921 900 2 6 A0A0A0  C13  0 0 11 <> <>
  14 2 -1.010052 -0.816341 -1.962199 900 2 6 A0A0A0  C14  0 0 11 <> <>
  15 3 -1.685666 0.566349 -1.774266 900 2 6 A0A0A0  C15  0 0 10 <> <>
  16 2 1.113290 0.092649 -2.931890 900 2 6 A0A0A0  C16  0 0 10 <> <>
  17 3 0.030041 -1.002678 -3.047989 900 2 6 A0A0A0  C17  1 1 10 2 1
  18 16 1.570517 -0.447865 2.104697 900 70 8 FF2F2F  O18  0 0 10 <> <>
  19 2 1.470608 -1.806060 2.125928 900 2 6 A0A0A0  C19  0 0 10 <> <>
  20 15 1.767974 -2.540806 1.194783 900 70 8 FF2F2F  O20  0 0 10 <> <>
  21 16 3.422726 -1.338713 -2.943028 900 70 8 FF2F2F  O21  1 0 10 <> <>
  22 3 2.869382 1.483616 -1.912592 900 2 6 A0A0A0  C22  3 0 10 <> <>
  23 16 0.270780 1.874857 1.316714 900 70 8 FF2F2F  O23  0 0 10 <> <>
  24 2 0.028983 3.195993 1.517519 900 2 6 A0A0A0  C24  0 0 10 <> <>
  25 15 -0.234043 3.999387 0.635304 900 70 8 FF2F2F  O25  0 0 10 <> <>
  26 16 -2.171396 2.161711 -0.011683 900 70 8 FF2F2F  O26  1 0 10 <> <>
  27 16 -1.745248 -2.451766 1.214344 900 70 8 FF2F2F  O27  0 0 10 <> <>
  28 2 -2.730726 -2.716164 2.128038 900 2 6 A0A0A0  C28  0 0 10 <> <>
  29 15 -3.794863 -2.113392 2.188852 900 70 8 FF2F2F  O29  0 0 10 <> <>
  30 3 -0.898986 -3.254453 -1.250958 900 2 6 A0A0A0  C30  3 0 10 <> <>
  31 3 -3.221067 0.416083 -2.037892 900 2 6 A0A0A0  C31  3 0 10 <> <>
  32 3 -1.321433 1.717721 -2.756296 900 2 6 A0A0A0  C32  3 0 10 <> <>
  33 15 1.284925 0.854843 -3.895920 900 70 8 FF2F2F  O33  0 0 10 <> <>
  34 16 -0.698122 -0.981892 -4.285254 900 70 8 FF2F2F  O34  0 0 10 <> <>
  35 2 -0.188691 -1.392467 -5.467892 900 2 6 A0A0A0  C35  0 0 10 <> <>
  36 15 -0.849426 -1.286800 -6.499201 900 70 8 FF2F2F  O36  0 0 10 <> <>
  37 3 0.999099 -2.263486 3.469024 900 2 6 A0A0A0  C37  3 0 10 <> <>
  38 2 0.154304 3.544531 2.955829 900 2 6 A0A0A0  C38  0 0 10 <> <>
  39 2 0.195533 4.900892 3.306429 900 2 6 A0A0A0  C39  1 0 10 <> <>
  40 2 0.318763 5.276290 4.645621 900 2 6 A0A0A0  C40  1 0 10 <> <>
  41 2 0.396582 4.300301 5.638836 900 2 6 A0A0A0  C41  1 0 10 <> <>
  42 2 0.348163 2.948587 5.297679 900 2 6 A0A0A0  C42  1 0 10 <> <>
  43 2 0.225956 2.568176 3.959183 900 2 6 A0A0A0  C43  1 0 10 <> <>
  44 3 -2.305579 -3.860892 3.049273 900 2 6 A0A0A0  C44  1 2 10 2 1
  45 16 -1.922496 -3.378718 4.340755 900 70 8 FF2F2F  O45  1 0 10 <> <>
  46 3 1.175237 -2.014859 -5.479685 900 2 6 A0A0A0  C46  3 0 10 <> <>
  47 3 -3.370645 -4.997265 3.124330 900 2 6 A0A0A0  C47  1 2 10 1 1
  48 25 -4.741863 -4.599692 3.447922 900 43 7 5757FF  N48  1 0 10 <> <>
  49 2 -5.088943 -3.914808 4.587841 900 2 6 A0A0A0  C49  0 0 10 <> <>
  50 15 -4.268053 -3.564994 5.429536 900 70 8 FF2F2F  O50  0 0 10 <> <>
  51 2 -3.358005 -5.838070 1.853227 900 2 6 A0A0A0  C51  0 0 10 <> <>
  52 2 -4.003904 -5.412342 0.678855 900 2 6 A0A0A0  C52  1 0 10 <> <>
  53 2 -3.962910 -6.192298 -0.478300 900 2 6 A0A0A0  C53  1 0 10 <> <>
  54 2 -3.273896 -7.402985 -0.479852 900 2 6 A0A0A0  C54  1 0 10 <> <>
  55 2 -2.625933 -7.836581 0.674846 900 2 6 A0A0A0  C55  1 0 10 <> <>
  56 2 -2.666190 -7.059883 1.834374 900 2 6 A0A0A0  C56  1 0 10 <> <>
  57 2 -6.535824 -3.629745 4.777424 900 2 6 A0A0A0  C57  0 0 10 <> <>
  58 2 -7.038333 -3.569295 6.083390 900 2 6 A0A0A0  C58  1 0 10 <> <>
  59 2 -8.392035 -3.305757 6.300907 900 2 6 A0A0A0  C59  1 0 10 <> <>
  60 2 -9.243367 -3.091570 5.216675 900 2 6 A0A0A0  C60  1 0 10 <> <>
  61 2 -8.743402 -3.131722 3.914439 900 2 6 A0A0A0  C61  1 0 10 <> <>
  62 2 -7.389923 -3.396269 3.691496 900 2 6 A0A0A0  C62  1 0 10 <> <>
  63 41 0.724082 -0.692070 -0.209253 900 21 1 FFFFFF  H63  0 0 10 <> <>
  64 41 2.867724 2.324825 0.808099 900 21 1 FFFFFF  H64  0 0 10 <> <>
  65 41 3.057992 1.637852 2.432489 900 21 1 FFFFFF  H65  0 0 10 <> <>
  66 41 4.016134 -1.178743 1.461168 900 21 1 FFFFFF  H66  0 0 10 <> <>
  67 41 4.579204 -1.941121 -0.590192 900 21 1 FFFFFF  H67  0 0 10 <> <>
  68 41 4.889395 -0.318616 -1.113043 900 21 1 FFFFFF  H68  0 0 10 <> <>
  69 41 2.317515 -1.935089 -1.356133 900 21 1 FFFFFF  H69  0 0 10 <> <>
  70 41 0.450775 2.214573 -0.705243 900 21 1 FFFFFF  H70  0 0 10 <> <>
  71 41 -2.791287 0.257897 1.188045 900 21 1 FFFFFF  H71  0 0 10 <> <>
  72 41 -1.156963 -0.128632 1.573210 900 21 1 FFFFFF  H72  0 0 10 <> <>
  73 41 -3.153906 -1.660431 -0.060538 900 21 1 FFFFFF  H73  0 0 10 <> <>
  74 41 0.549419 -1.957372 -2.955458 900 21 1 FFFFFF  H74  0 0 10 <> <>
  75 42 4.115841 -2.022105 -2.871066 900 21 1 FFFFFF  H75  0 0 10 <> <>
  76 41 3.631030 1.678514 -1.163059 900 21 1 FFFFFF  H76  0 0 10 <> <>
  77 41 3.415016 1.410180 -2.862122 900 21 1 FFFFFF  H77  0 0 10 <> <>
  78 41 2.240717 2.378005 -1.976150 900 21 1 FFFFFF  H78  0 0 10 <> <>
  79 42 -1.673531 2.968829 -0.256863 900 21 1 FFFFFF  H79  0 0 10 <> <>
  80 41 -1.725621 -3.914680 -0.968764 900 21 1 FFFFFF  H80  0 0 10 <> <>
  81 41 -0.661805 -3.510169 -2.286930 900 21 1 FFFFFF  H81  0 0 10 <> <>
  82 41 -0.034496 -3.491100 -0.624917 900 21 1 FFFFFF  H82  0 0 10 <> <>
  83 41 -3.741428 -0.253176 -1.355519 900 21 1 FFFFFF  H83  0 0 10 <> <>
  84 41 -3.739487 1.379263 -1.955798 900 21 1 FFFFFF  H84  0 0 10 <> <>
  85 41 -3.399880 0.037785 -3.052412 900 21 1 FFFFFF  H85  0 0 10 <> <>
  86 41 -1.435932 1.411638 -3.801361 900 21 1 FFFFFF  H86  0 0 10 <> <>
  87 41 -1.983749 2.581744 -2.615787 900 21 1 FFFFFF  H87  0 0 10 <> <>
  88 41 -0.317521 2.115701 -2.623104 900 21 1 FFFFFF  H88  0 0 10 <> <>
  89 41 0.089453 -1.724302 3.743128 900 21 1 FFFFFF  H89  0 0 10 <> <>
  90 41 0.779021 -3.333129 3.430145 900 21 1 FFFFFF  H90  0 0 10 <> <>
  91 41 1.781917 -2.089652 4.211240 900 21 1 FFFFFF  H91  0 0 10 <> <>
  92 41 0.133457 5.671318 2.540158 900 21 1 FFFFFF  H92  0 0 10 <> <>
  93 41 0.352123 6.329601 4.914719 900 21 1 FFFFFF  H93  0 0 10 <> <>
  94 41 0.490645 4.594070 6.682059 900 21 1 FFFFFF  H94  0 0 10 <> <>
  95 41 0.401700 2.190971 6.076354 900 21 1 FFFFFF  H95  0 0 10 <> <>
  96 41 0.179343 1.509513 3.718002 900 21 1 FFFFFF  H96  0 0 10 <> <>
  97 41 -1.388462 -4.294733 2.630464 900 21 1 FFFFFF  H97  0 0 10 <> <>
  98 42 -2.754197 -3.241451 4.851006 900 21 1 FFFFFF  H98  0 0 10 <> <>
  99 41 1.941261 -1.281862 -5.228197 900 21 1 FFFFFF  H99  0 0 10 <> <>
  100 41 1.211998 -2.882194 -4.817418 900 21 1 FFFFFF  H100  0 0 10 <> <>
  101 41 1.387140 -2.374660 -6.492275 900 21 1 FFFFFF  H101  0 0 10 <> <>
  102 41 -3.082255 -5.644588 3.964588 900 21 1 FFFFFF  H102  0 0 10 <> <>
  103 43 -5.483783 -4.985403 2.877419 900 21 1 FFFFFF  H103  0 0 10 <> <>
  104 41 -4.549293 -4.470466 0.650730 900 21 1 FFFFFF  H104  0 0 10 <> <>
  105 41 -4.469501 -5.856351 -1.380164 900 21 1 FFFFFF  H105  0 0 10 <> <>
  106 41 -3.243478 -8.010871 -1.380924 900 21 1 FFFFFF  H106  0 0 10 <> <>
  107 41 -2.089637 -8.782750 0.672778 900 21 1 FFFFFF  H107  0 0 10 <> <>
  108 41 -2.152454 -7.420545 2.724038 900 21 1 FFFFFF  H108  0 0 10 <> <>
  109 41 -6.378624 -3.731425 6.933189 900 21 1 FFFFFF  H109  0 0 10 <> <>
  110 41 -8.781827 -3.264327 7.315223 900 21 1 FFFFFF  H110  0 0 10 <> <>
  111 41 -10.297184 -2.882899 5.387359 900 21 1 FFFFFF  H111  0 0 10 <> <>
  112 41 -9.407548 -2.946209 3.073304 900 21 1 FFFFFF  H112  0 0 10 <> <>
  113 41 -7.013838 -3.385364 2.672190 900 21 1 FFFFFF  H113  0 0 10 <> <>
  :::
 } 
 m_bond[130] { 
  # First column is bond index #
  i_m_from
  i_m_to
  i_m_order
  i_sd_original_parity
  :::
  1 1 4 1 1
  2 1 2 1 <>
  3 2 3 1 <>
  4 2 64 1 <>
  5 2 65 1 <>
  6 3 8 1 <>
  7 3 4 1 <>
  8 3 18 1 6
  9 4 1 1 1
  10 4 5 1 <>
  11 4 66 1 <>
  12 5 6 1 <>
  13 5 67 1 <>
  14 5 68 1 <>
  15 6 7 1 <>
  16 6 21 1 1
  17 6 69 1 <>
  18 7 16 1 <>
  19 7 8 1 <>
  20 7 22 1 1
  21 8 9 1 <>
  22 8 63 1 6
  23 9 10 1 <>
  24 9 23 1 6
  25 9 70 1 <>
  26 10 15 1 1
  27 10 11 1 <>
  28 10 26 1 <>
  29 11 12 1 <>
  30 11 71 1 <>
  31 11 72 1 <>
  32 12 13 1 <>
  33 12 27 1 6
  34 12 73 1 <>
  35 13 14 2 <>
  36 13 30 1 <>
  37 14 15 1 <>
  38 14 17 1 <>
  39 15 10 1 1
  40 15 31 1 <>
  41 15 32 1 <>
  42 16 17 1 <>
  43 16 33 2 <>
  44 17 34 1 1
  45 17 74 1 <>
  46 18 3 1 6
  47 18 19 1 <>
  48 19 20 2 <>
  49 19 37 1 <>
  50 21 6 1 1
  51 21 75 1 <>
  52 22 7 1 1
  53 22 76 1 <>
  54 22 77 1 <>
  55 22 78 1 <>
  56 23 9 1 6
  57 23 24 1 <>
  58 24 25 2 <>
  59 24 38 1 <>
  60 26 79 1 <>
  61 27 12 1 6
  62 27 28 1 <>
  63 28 44 1 <>
  64 28 29 2 <>
  65 30 80 1 <>
  66 30 81 1 <>
  67 30 82 1 <>
  68 31 83 1 <>
  69 31 84 1 <>
  70 31 85 1 <>
  71 32 86 1 <>
  72 32 87 1 <>
  73 32 88 1 <>
  74 34 17 1 1
  75 34 35 1 <>
  76 35 36 2 <>
  77 35 46 1 <>
  78 37 89 1 <>
  79 37 90 1 <>
  80 37 91 1 <>
  81 38 43 2 <>
  82 38 39 1 <>
  83 39 40 2 <>
  84 39 92 1 <>
  85 40 41 1 <>
  86 40 93 1 <>
  87 41 42 2 <>
  88 41 94 1 <>
  89 42 43 1 <>
  90 42 95 1 <>
  91 43 96 1 <>
  92 44 47 1 <>
  93 44 45 1 1
  94 44 97 1 <>
  95 45 44 1 1
  96 45 98 1 <>
  97 46 99 1 <>
  98 46 100 1 <>
  99 46 101 1 <>
  100 47 48 1 6
  101 47 51 1 <>
  102 47 102 1 <>
  103 48 47 1 6
  104 48 49 1 <>
  105 48 103 1 <>
  106 49 50 2 <>
  107 49 57 1 <>
  108 51 52 2 <>
  109 51 56 1 <>
  110 52 53 1 <>
  111 52 104 1 <>
  112 53 54 2 <>
  113 53 105 1 <>
  114 54 55 1 <>
  115 54 106 1 <>
  116 55 56 2 <>
  117 55 107 1 <>
  118 56 108 1 <>
  119 57 62 2 <>
  120 57 58 1 <>
  121 58 59 2 <>
  122 58 109 1 <>
  123 59 60 1 <>
  124 59 110 1 <>
  125 60 61 2 <>
  126 60 111 1 <>
  127 61 62 1 <>
  128 61 112 1 <>
  129 62 113 1 <>
  130 63 8 1 6
  :::
 } 
} 

f_m_ct { 
 s_m_title
 s_m_entry_id
 s_m_entry_name
 i_f3d_flags
 r_f3d_energy
 r_mmod_Potential_Energy-MMFF94s
 b_mmod_Minimization_Converged-MMFF94s
 r_mmod_RMS_Derivative-MMFF94s
 s_m_job_name
 s_m_Source_Path
 s_m_Source_File
 i_m_Source_File_Index
 i_mmod_Times_Found-MMFF94s
 r_mmod_Relative_Potential_Energy-MMFF94s
 i_mmod_Conformation-MMFF94s
 i_mmod_Serial_Number-MMFF94s
 s_m_subgroup_title
 s_m_subgroupid
 b_m_subgroup_collapsed
 i_m_ct_format
 :::
 Taxol 
  20 
  entry 
  0
  0
  855.033569335938
  1
  0.0366157032549381
  mmod_confelim_2prime_EpiTaxol 
  /Users/rgil/Documents/Matthias_Niemitz/Taxol 
  Taxol_Template.mae 
  1
  480
  6.51275634765625
  5
  1
  mmod_confelim_2prime_EpiTaxol-out1 
  mmod_confelim_2prime_EpiTaxol-out1 
  0
  2
 m_depend[8] { 
  # First column is dependency index #
  i_m_depend_dependency
  s_m_depend_property
  :::
  1 20 r_mmod_Potential_Energy-MMFF94s 
  2 20 b_mmod_Minimization_Converged-MMFF94s 
  3 20 r_mmod_RMS_Derivative-MMFF94s 
  4 30 s_m_job_name 
  5 20 i_mmod_Times_Found-MMFF94s 
  6 20 r_mmod_Relative_Potential_Energy-MMFF94s 
  7 20 i_mmod_Conformation-MMFF94s 
  8 10 i_mmod_Serial_Number-MMFF94s 
  :::
 } 
 m_atom[113] { 
  # First column is atom index #
  i_m_mmod_type
  r_m_x_coord
  r_m_y_coord
  r_m_z_coord
  i_m_residue_number
  i_m_color
  i_m_atomic_number
  s_m_color_rgb
  s_m_atom_name
  i_m_Hcount
  i_m_atom_chirality
  i_m_bond_stereo
  i_sd_original_parity
  b_st_NoSrcChirality
  :::
  1 16 3.815264 0.506114 1.960957 900 70 8 FF2F2F  O1  0 0 10 <> <>
  2 3 2.681123 1.354628 1.711619 900 2 6 A0A0A0  C2  2 0 10 <> <>
  3 3 1.783375 0.154862 1.298562 900 2 6 A0A0A0  C3  0 2 10 2 1
  4 3 3.047038 -0.693321 1.686868 900 2 6 A0A0A0  C4  1 1 10 1 1
  5 3 3.772932 -1.557117 0.666911 900 2 6 A0A0A0  C5  2 0 10 <> <>
  6 3 2.996048 -1.706903 -0.639380 900 2 6 A0A0A0  C6  1 2 10 1 1
  7 3 2.433017 -0.361322 -1.187287 900 2 6 A0A0A0  C7  0 2 10 2 1
  8 3 1.277730 0.073184 -0.184359 900 2 6 A0A0A0  C8  1 1 10 2 1
  9 3 0.397425 1.310578 -0.601614 900 2 6 A0A0A0  C9  1 2 10 1 1
  10 3 -1.037152 0.999861 -1.278472 900 2 6 A0A0A0  C10  0 2 10 2 1
  11 3 -1.962656 0.187971 -0.313395 900 2 6 A0A0A0  C11  2 0 10 <> <>
  12 3 -2.213546 -1.293594 -0.674460 900 2 6 A0A0A0  C12  1 2 10 1 1
  13 2 -1.123131 -1.903214 -1.543312 900 2 6 A0A0A0  C13  0 0 11 <> <>
  14 2 -0.425531 -1.125036 -2.414479 900 2 6 A0A0A0  C14  0 0 11 <> <>
  15 3 -0.929333 0.315544 -2.685879 900 2 6 A0A0A0  C15  0 0 10 <> <>
  16 2 2.000694 -0.607385 -2.679510 900 2 6 A0A0A0  C16  0 0 10 <> <>
  17 3 0.872894 -1.601329 -3.031125 900 2 6 A0A0A0  C17  1 1 10 2 1
  18 16 0.656676 0.020031 2.219452 900 70 8 FF2F2F  O18  0 0 10 <> <>
  19 2 0.237743 -1.237963 2.517262 900 2 6 A0A0A0  C19  0 0 10 <> <>
  20 15 0.563989 -2.248646 1.910993 900 70 8 FF2F2F  O20  0 0 10 <> <>
  21 16 3.843396 -2.318750 -1.609643 900 70 8 FF2F2F  O21  1 0 10 <> <>
  22 3 3.566009 0.698398 -1.309247 900 2 6 A0A0A0  C22  3 0 10 <> <>
  23 16 0.143583 2.129431 0.578080 900 70 8 FF2F2F  O23  0 0 10 <> <>
  24 2 0.081190 3.473778 0.393430 900 2 6 A0A0A0  C24  0 0 10 <> <>
  25 15 0.219818 4.037463 -0.681993 900 70 8 FF2F2F  O25  0 0 10 <> <>
  26 16 -1.726067 2.259421 -1.466851 900 70 8 FF2F2F  O26  1 0 10 <> <>
  27 16 -2.308624 -2.065061 0.542407 900 70 8 FF2F2F  O27  0 0 10 <> <>
  28 2 -3.578185 -2.242745 1.025631 900 2 6 A0A0A0  C28  0 0 10 <> <>
  29 15 -4.555601 -1.605689 0.658903 900 70 8 FF2F2F  O29  0 0 10 <> <>
  30 3 -0.898153 -3.386175 -1.358264 900 2 6 A0A0A0  C30  3 0 10 <> <>
  31 3 -2.310209 0.235687 -3.419322 900 2 6 A0A0A0  C31  3 0 10 <> <>
  32 3 -0.119683 1.213751 -3.666547 900 2 6 A0A0A0  C32  3 0 10 <> <>
  33 15 2.588166 -0.033884 -3.609691 900 70 8 FF2F2F  O33  0 0 10 <> <>
  34 16 0.611530 -1.734147 -4.435503 900 70 8 FF2F2F  O34  0 0 10 <> <>
  35 2 1.428515 -2.381934 -5.295772 900 2 6 A0A0A0  C35  0 0 10 <> <>
  36 15 1.179231 -2.393718 -6.499424 900 70 8 FF2F2F  O36  0 0 10 <> <>
  37 3 -0.697336 -1.188754 3.684858 900 2 6 A0A0A0  C37  3 0 10 <> <>
  38 2 -0.150789 4.178922 1.679638 900 2 6 A0A0A0  C38  0 0 10 <> <>
  39 2 0.022255 5.569503 1.711647 900 2 6 A0A0A0  C39  1 0 10 <> <>
  40 2 -0.177841 6.274945 2.899846 900 2 6 A0A0A0  C40  1 0 10 <> <>
  41 2 -0.555210 5.596232 4.058183 900 2 6 A0A0A0  C41  1 0 10 <> <>
  42 2 -0.736795 4.213471 4.031559 900 2 6 A0A0A0  C42  1 0 10 <> <>
  43 2 -0.537174 3.503531 2.845217 900 2 6 A0A0A0  C43  1 0 10 <> <>
  44 3 -3.596626 -3.448225 1.974774 900 2 6 A0A0A0  C44  1 2 10 2 1
  45 16 -2.381509 -3.632185 2.709985 900 70 8 FF2F2F  O45  1 0 10 <> <>
  46 3 2.610769 -3.117484 -4.739366 900 2 6 A0A0A0  C46  3 0 10 <> <>
  47 3 -4.839759 -3.392866 2.905294 900 2 6 A0A0A0  C47  1 2 10 1 1
  48 25 -5.055774 -4.660713 3.608463 900 43 7 5757FF  N48  1 0 10 <> <>
  49 2 -5.517686 -5.779011 2.953130 900 2 6 A0A0A0  C49  0 0 10 <> <>
  50 15 -5.734066 -5.799417 1.745576 900 70 8 FF2F2F  O50  0 0 10 <> <>
  51 2 -4.813653 -2.246394 3.910542 900 2 6 A0A0A0  C51  0 0 10 <> <>
  52 2 -3.915701 -2.226274 4.991097 900 2 6 A0A0A0  C52  1 0 10 <> <>
  53 2 -3.921969 -1.172205 5.907231 900 2 6 A0A0A0  C53  1 0 10 <> <>
  54 2 -4.824384 -0.122122 5.756031 900 2 6 A0A0A0  C54  1 0 10 <> <>
  55 2 -5.719186 -0.123523 4.688513 900 2 6 A0A0A0  C55  1 0 10 <> <>
  56 2 -5.715444 -1.178213 3.773170 900 2 6 A0A0A0  C56  1 0 10 <> <>
  57 2 -5.710275 -7.004743 3.776615 900 2 6 A0A0A0  C57  0 0 10 <> <>
  58 2 -5.600370 -8.251739 3.146480 900 2 6 A0A0A0  C58  1 0 10 <> <>
  59 2 -5.773766 -9.427579 3.879379 900 2 6 A0A0A0  C59  1 0 10 <> <>
  60 2 -6.066831 -9.362485 5.241260 900 2 6 A0A0A0  C60  1 0 10 <> <>
  61 2 -6.194305 -8.124125 5.871230 900 2 6 A0A0A0  C61  1 0 10 <> <>
  62 2 -6.020708 -6.944605 5.141990 900 2 6 A0A0A0  C62  1 0 10 <> <>
  63 41 0.602723 -0.778234 -0.162610 900 21 1 FFFFFF  H63  0 0 10 <> <>
  64 41 2.885557 2.112090 0.951243 900 21 1 FFFFFF  H64  0 0 10 <> <>
  65 41 2.374257 1.869318 2.628856 900 21 1 FFFFFF  H65  0 0 10 <> <>
  66 41 2.934051 -1.248054 2.627839 900 21 1 FFFFFF  H66  0 0 10 <> <>
  67 41 3.943945 -2.557000 1.087366 900 21 1 FFFFFF  H67  0 0 10 <> <>
  68 41 4.782203 -1.173481 0.468369 900 21 1 FFFFFF  H68  0 0 10 <> <>
  69 41 2.168559 -2.407715 -0.475988 900 21 1 FFFFFF  H69  0 0 10 <> <>
  70 41 0.991861 1.921962 -1.282668 900 21 1 FFFFFF  H70  0 0 10 <> <>
  71 41 -2.947943 0.672503 -0.255430 900 21 1 FFFFFF  H71  0 0 10 <> <>
  72 41 -1.587229 0.258248 0.713697 900 21 1 FFFFFF  H72  0 0 10 <> <>
  73 41 -3.153676 -1.408516 -1.224507 900 21 1 FFFFFF  H73  0 0 10 <> <>
  74 41 1.182654 -2.569613 -2.636275 900 21 1 FFFFFF  H74  0 0 10 <> <>
  75 42 4.335546 -3.043007 -1.178057 900 21 1 FFFFFF  H75  0 0 10 <> <>
  76 41 4.111833 0.887988 -0.389626 900 21 1 FFFFFF  H76  0 0 10 <> <>
  77 41 4.335078 0.377916 -2.024010 900 21 1 FFFFFF  H77  0 0 10 <> <>
  78 41 3.177690 1.658539 -1.665201 900 21 1 FFFFFF  H78  0 0 10 <> <>
  79 42 -1.075192 2.947628 -1.717006 900 21 1 FFFFFF  H79  0 0 10 <> <>
  80 41 -1.858098 -3.905318 -1.258318 900 21 1 FFFFFF  H80  0 0 10 <> <>
  81 41 -0.402614 -3.851532 -2.214501 900 21 1 FFFFFF  H81  0 0 10 <> <>
  82 41 -0.302362 -3.577000 -0.460995 900 21 1 FFFFFF  H82  0 0 10 <> <>
  83 41 -3.107807 -0.234191 -2.847007 900 21 1 FFFFFF  H83  0 0 10 <> <>
  84 41 -2.685484 1.233049 -3.679556 900 21 1 FFFFFF  H84  0 0 10 <> <>
  85 41 -2.214615 -0.328574 -4.355693 900 21 1 FFFFFF  H85  0 0 10 <> <>
  86 41 0.048641 0.716998 -4.627662 900 21 1 FFFFFF  H86  0 0 10 <> <>
  87 41 -0.661905 2.141065 -3.892194 900 21 1 FFFFFF  H87  0 0 10 <> <>
  88 41 0.842440 1.543398 -3.281170 900 21 1 FFFFFF  H88  0 0 10 <> <>
  89 41 -1.692958 -0.900981 3.342499 900 21 1 FFFFFF  H89  0 0 10 <> <>
  90 41 -0.726846 -2.168744 4.166991 900 21 1 FFFFFF  H90  0 0 10 <> <>
  91 41 -0.334770 -0.471203 4.426638 900 21 1 FFFFFF  H91  0 0 10 <> <>
  92 41 0.314827 6.110237 0.813506 900 21 1 FFFFFF  H92  0 0 10 <> <>
  93 41 -0.041247 7.353765 2.921878 900 21 1 FFFFFF  H93  0 0 10 <> <>
  94 41 -0.712701 6.147158 4.982907 900 21 1 FFFFFF  H94  0 0 10 <> <>
  95 41 -1.038623 3.689337 4.935593 900 21 1 FFFFFF  H95  0 0 10 <> <>
  96 41 -0.696291 2.428712 2.845045 900 21 1 FFFFFF  H96  0 0 10 <> <>
  97 41 -3.680887 -4.323020 1.318783 900 21 1 FFFFFF  H97  0 0 10 <> <>
  98 42 -1.657880 -3.634981 2.053103 900 21 1 FFFFFF  H98  0 0 10 <> <>
  99 41 3.340279 -2.425460 -4.319249 900 21 1 FFFFFF  H99  0 0 10 <> <>
  100 41 2.293473 -3.863497 -4.007800 900 21 1 FFFFFF  H100  0 0 10 <> <>
  101 41 3.103749 -3.656489 -5.555524 900 21 1 FFFFFF  H101  0 0 10 <> <>
  102 41 -5.726071 -3.263850 2.268565 900 21 1 FFFFFF  H102  0 0 10 <> <>
  103 43 -4.775334 -4.718548 4.577013 900 21 1 FFFFFF  H103  0 0 10 <> <>
  104 41 -3.196645 -3.032458 5.125463 900 21 1 FFFFFF  H104  0 0 10 <> <>
  105 41 -3.223293 -1.171698 6.740241 900 21 1 FFFFFF  H105  0 0 10 <> <>
  106 41 -4.831467 0.697568 6.470101 900 21 1 FFFFFF  H106  0 0 10 <> <>
  107 41 -6.423746 0.696002 4.568649 900 21 1 FFFFFF  H107  0 0 10 <> <>
  108 41 -6.424102 -1.156950 2.946357 900 21 1 FFFFFF  H108  0 0 10 <> <>
  109 41 -5.376031 -8.310686 2.083386 900 21 1 FFFFFF  H109  0 0 10 <> <>
  110 41 -5.683277 -10.393128 3.387466 900 21 1 FFFFFF  H110  0 0 10 <> <>
  111 41 -6.204818 -10.278613 5.811149 900 21 1 FFFFFF  H111  0 0 10 <> <>
  112 41 -6.438176 -8.078014 6.930256 900 21 1 FFFFFF  H112  0 0 10 <> <>
  113 41 -6.158392 -5.994104 5.649339 900 21 1 FFFFFF  H113  0 0 10 <> <>
  :::
 } 
 m_bond[130] { 
  # First column is bond index #
  i_m_from
  i_m_to
  i_m_order
  i_sd_original_parity
  :::
  1 1 4 1 1
  2 1 2 1 <>
  3 2 3 1 <>
  4 2 64 1 <>
  5 2 65 1 <>
  6 3 8 1 <>
  7 3 4 1 <>
  8 3 18 1 6
  9 4 1 1 1
  10 4 5 1 <>
  11 4 66 1 <>
  12 5 6 1 <>
  13 5 67 1 <>
  14 5 68 1 <>
  15 6 7 1 <>
  16 6 21 1 1
  17 6 69 1 <>
  18 7 16 1 <>
  19 7 8 1 <>
  20 7 22 1 1
  21 8 9 1 <>
  22 8 63 1 6
  23 9 10 1 <>
  24 9 23 1 6
  25 9 70 1 <>
  26 10 15 1 1
  27 10 11 1 <>
  28 10 26 1 <>
  29 11 12 1 <>
  30 11 71 1 <>
  31 11 72 1 <>
  32 12 13 1 <>
  33 12 27 1 6
  34 12 73 1 <>
  35 13 14 2 <>
  36 13 30 1 <>
  37 14 15 1 <>
  38 14 17 1 <>
  39 15 10 1 1
  40 15 31 1 <>
  41 15 32 1 <>
  42 16 17 1 <>
  43 16 33 2 <>
  44 17 34 1 1
  45 17 74 1 <>
  46 18 3 1 6
  47 18 19 1 <>
  48 19 20 2 <>
  49 19 37 1 <>
  50 21 6 1 1
  51 21 75 1 <>
  52 22 7 1 1
  53 22 76 1 <>
  54 22 77 1 <>
  55 22 78 1 <>
  56 23 9 1 6
  57 23 24 1 <>
  58 24 25 2 <>
  59 24 38 1 <>
  60 26 79 1 <>
  61 27 12 1 6
  62 27 28 1 <>
  63 28 44 1 <>
  64 28 29 2 <>
  65 30 80 1 <>
  66 30 81 1 <>
  67 30 82 1 <>
  68 31 83 1 <>
  69 31 84 1 <>
  70 31 85 1 <>
  71 32 86 1 <>
  72 32 87 1 <>
  73 32 88 1 <>
  74 34 17 1 1
  75 34 35 1 <>
  76 35 36 2 <>
  77 35 46 1 <>
  78 37 89 1 <>
  79 37 90 1 <>
  80 37 91 1 <>
  81 38 43 2 <>
  82 38 39 1 <>
  83 39 40 2 <>
  84 39 92 1 <>
  85 40 41 1 <>
  86 40 93 1 <>
  87 41 42 2 <>
  88 41 94 1 <>
  89 42 43 1 <>
  90 42 95 1 <>
  91 43 96 1 <>
  92 44 47 1 <>
  93 44 45 1 1
  94 44 97 1 <>
  95 45 44 1 1
  96 45 98 1 <>
  97 46 99 1 <>
  98 46 100 1 <>
  99 46 101 1 <>
  100 47 48 1 6
  101 47 51 1 <>
  102 47 102 1 <>
  103 48 47 1 6
  104 48 49 1 <>
  105 48 103 1 <>
  106 49 50 2 <>
  107 49 57 1 <>
  108 51 52 2 <>
  109 51 56 1 <>
  110 52 53 1 <>
  111 52 104 1 <>
  112 53 54 2 <>
  113 53 105 1 <>
  114 54 55 1 <>
  115 54 106 1 <>
  116 55 56 2 <>
  117 55 107 1 <>
  118 56 108 1 <>
  119 57 62 2 <>
  120 57 58 1 <>
  121 58 59 2 <>
  122 58 109 1 <>
  123 59 60 1 <>
  124 59 110 1 <>
  125 60 61 2 <>
  126 60 111 1 <>
  127 61 62 1 <>
  128 61 112 1 <>
  129 62 113 1 <>
  130 63 8 1 6
  :::
 } 
} 

f_m_ct { 
 s_m_title
 s_m_entry_id
 s_m_entry_name
 i_f3d_flags
 r_f3d_energy
 r_mmod_Potential_Energy-MMFF94s
 b_mmod_Minimization_Converged-MMFF94s
 r_mmod_RMS_Derivative-MMFF94s
 s_m_job_name
 s_m_Source_Path
 s_m_Source_File
 i_m_Source_File_Index
 i_mmod_Times_Found-MMFF94s
 r_mmod_Relative_Potential_Energy-MMFF94s
 i_mmod_Conformation-MMFF94s
 i_mmod_Serial_Number-MMFF94s
 s_m_subgroup_title
 s_m_subgroupid
 b_m_subgroup_collapsed
 i_m_ct_format
 :::
 Taxol 
  21 
  entry 
  0
  0
  856.542114257812
  0
  0.0728913396596909
  mmod_confelim_2prime_EpiTaxol 
  /Users/rgil/Documents/Matthias_Niemitz/Taxol 
  Taxol_Template.mae 
  1
  456
  8.02130126953125
  6
  1
  mmod_confelim_2prime_EpiTaxol-out1 
  mmod_confelim_2prime_EpiTaxol-out1 
  0
  2
 m_depend[8] { 
  # First column is dependency index #
  i_m_depend_dependency
  s_m_depend_property
  :::
  1 20 r_mmod_Potential_Energy-MMFF94s 
  2 20 b_mmod_Minimization_Converged-MMFF94s 
  3 20 r_mmod_RMS_Derivative-MMFF94s 
  4 30 s_m_job_name 
  5 20 i_mmod_Times_Found-MMFF94s 
  6 20 r_mmod_Relative_Potential_Energy-MMFF94s 
  7 20 i_mmod_Conformation-MMFF94s 
  8 10 i_mmod_Serial_Number-MMFF94s 
  :::
 } 
 m_atom[113] { 
  # First column is atom index #
  i_m_mmod_type
  r_m_x_coord
  r_m_y_coord
  r_m_z_coord
  i_m_residue_number
  i_m_color
  i_m_atomic_number
  s_m_color_rgb
  s_m_atom_name
  i_m_Hcount
  i_m_atom_chirality
  i_m_bond_stereo
  i_sd_original_parity
  b_st_NoSrcChirality
  :::
  1 16 4.312797 0.863632 1.163972 900 70 8 FF2F2F  O1  0 0 10 <> <>
  2 3 3.014333 1.341655 1.554712 900 2 6 A0A0A0  C2  2 0 10 <> <>
  3 3 2.297202 0.078994 0.994755 900 2 6 A0A0A0  C3  0 2 10 2 1
  4 3 3.770772 -0.411318 0.740869 900 2 6 A0A0A0  C4  1 1 10 1 1
  5 3 4.258741 -0.754278 -0.653952 900 2 6 A0A0A0  C5  2 0 10 <> <>
  6 3 3.113619 -0.852811 -1.656077 900 2 6 A0A0A0  C6  1 2 10 1 1
  7 3 2.139669 0.364982 -1.605036 900 2 6 A0A0A0  C7  0 2 10 2 1
  8 3 1.335252 0.256417 -0.237381 900 2 6 A0A0A0  C8  1 1 10 2 1
  9 3 0.202723 1.327591 0.025297 900 2 6 A0A0A0  C9  1 2 10 1 1
  10 3 -1.321143 0.921627 -0.328113 900 2 6 A0A0A0  C10  0 2 10 2 1
  11 3 -1.821744 -0.238694 0.589668 900 2 6 A0A0A0  C11  2 0 10 <> <>
  12 3 -2.022470 -1.614932 -0.078086 900 2 6 A0A0A0  C12  1 2 10 1 1
  13 2 -1.147290 -1.808754 -1.307950 900 2 6 A0A0A0  C13  0 0 11 <> <>
  14 2 -0.838129 -0.743990 -2.101230 900 2 6 A0A0A0  C14  0 0 11 <> <>
  15 3 -1.558688 0.606146 -1.843887 900 2 6 A0A0A0  C15  0 0 10 <> <>
  16 2 1.290195 0.299294 -2.923725 900 2 6 A0A0A0  C16  0 0 10 <> <>
  17 3 0.252159 -0.822105 -3.150389 900 2 6 A0A0A0  C17  1 1 10 2 1
  18 16 1.603914 -0.662215 2.050688 900 70 8 FF2F2F  O18  0 0 10 <> <>
  19 2 1.584698 -2.018775 1.921957 900 2 6 A0A0A0  C19  0 0 10 <> <>
  20 15 1.946430 -2.627135 0.924233 900 70 8 FF2F2F  O20  0 0 10 <> <>
  21 16 3.672275 -0.992232 -2.961544 900 70 8 FF2F2F  O21  1 0 10 <> <>
  22 3 2.922331 1.703381 -1.727755 900 2 6 A0A0A0  C22  3 0 10 <> <>
  23 16 0.211925 1.682473 1.441585 900 70 8 FF2F2F  O23  0 0 10 <> <>
  24 2 -0.087644 2.967273 1.763560 900 2 6 A0A0A0  C24  0 0 10 <> <>
  25 15 -0.335113 3.849823 0.955712 900 70 8 FF2F2F  O25  0 0 10 <> <>
  26 16 -2.174917 2.041919 0.011826 900 70 8 FF2F2F  O26  1 0 10 <> <>
  27 16 -1.737916 -2.636048 0.903263 900 70 8 FF2F2F  O27  0 0 10 <> <>
  28 2 -2.809625 -3.008820 1.676025 900 2 6 A0A0A0  C28  0 0 10 <> <>
  29 15 -3.909987 -2.473609 1.626688 900 70 8 FF2F2F  O29  0 0 10 <> <>
  30 3 -0.695713 -3.226986 -1.560703 900 2 6 A0A0A0  C30  3 0 10 <> <>
  31 3 -3.074553 0.448130 -2.199970 900 2 6 A0A0A0  C31  3 0 10 <> <>
  32 3 -1.175221 1.840237 -2.711853 900 2 6 A0A0A0  C32  3 0 10 <> <>
  33 15 1.475582 1.122845 -3.833330 900 70 8 FF2F2F  O33  0 0 10 <> <>
  34 16 -0.427231 -0.742960 -4.413301 900 70 8 FF2F2F  O34  0 0 10 <> <>
  35 2 0.140042 -1.061798 -5.597820 900 2 6 A0A0A0  C35  0 0 10 <> <>
  36 15 -0.483928 -0.910434 -6.646209 900 70 8 FF2F2F  O36  0 0 10 <> <>
  37 3 1.140509 -2.654153 3.199146 900 2 6 A0A0A0  C37  3 0 10 <> <>
  38 2 -0.046620 3.166817 3.234748 900 2 6 A0A0A0  C38  0 0 10 <> <>
  39 2 -0.064777 4.479536 3.725263 900 2 6 A0A0A0  C39  1 0 10 <> <>
  40 2 -0.022490 4.715365 5.100854 900 2 6 A0A0A0  C40  1 0 10 <> <>
  41 2 0.032871 3.642885 5.990746 900 2 6 A0A0A0  C41  1 0 10 <> <>
  42 2 0.043176 2.333628 5.509613 900 2 6 A0A0A0  C42  1 0 10 <> <>
  43 2 0.002682 2.092811 4.134292 900 2 6 A0A0A0  C43  1 0 10 <> <>
  44 3 -2.418889 -4.170254 2.595257 900 2 6 A0A0A0  C44  1 2 10 2 1
  45 16 -1.738158 -3.700754 3.763950 900 70 8 FF2F2F  O45  1 0 10 <> <>
  46 3 1.523165 -1.640269 -5.594016 900 2 6 A0A0A0  C46  3 0 10 <> <>
  47 3 -3.604392 -5.117473 2.957225 900 2 6 A0A0A0  C47  1 2 10 1 1
  48 25 -4.830345 -4.484122 3.443051 900 43 7 5757FF  N48  1 0 10 <> <>
  49 2 -4.873533 -3.638710 4.525253 900 2 6 A0A0A0  C49  0 0 10 <> <>
  50 15 -3.878057 -3.346743 5.180507 900 70 8 FF2F2F  O50  0 0 10 <> <>
  51 2 -3.921824 -6.072003 1.813028 900 2 6 A0A0A0  C51  0 0 10 <> <>
  52 2 -4.645495 -5.657230 0.681726 900 2 6 A0A0A0  C52  1 0 10 <> <>
  53 2 -4.911463 -6.549047 -0.359339 900 2 6 A0A0A0  C53  1 0 10 <> <>
  54 2 -4.457558 -7.864102 -0.286093 900 2 6 A0A0A0  C54  1 0 10 <> <>
  55 2 -3.737214 -8.290051 0.827585 900 2 6 A0A0A0  C55  1 0 10 <> <>
  56 2 -3.469651 -7.400765 1.870353 900 2 6 A0A0A0  C56  1 0 10 <> <>
  57 2 -6.205958 -3.089835 4.889239 900 2 6 A0A0A0  C57  0 0 10 <> <>
  58 2 -6.466968 -2.810414 6.236648 900 2 6 A0A0A0  C58  1 0 10 <> <>
  59 2 -7.705901 -2.290663 6.616134 900 2 6 A0A0A0  C59  1 0 10 <> <>
  60 2 -8.681265 -2.039065 5.650940 900 2 6 A0A0A0  C60  1 0 10 <> <>
  61 2 -8.418747 -2.298045 4.305003 900 2 6 A0A0A0  C61  1 0 10 <> <>
  62 2 -7.181063 -2.819158 3.920274 900 2 6 A0A0A0  C62  1 0 10 <> <>
  63 41 0.830047 -0.703826 -0.292215 900 21 1 FFFFFF  H63  0 0 10 <> <>
  64 41 2.778144 2.299771 1.085334 900 21 1 FFFFFF  H64  0 0 10 <> <>
  65 41 2.955844 1.465316 2.641535 900 21 1 FFFFFF  H65  0 0 10 <> <>
  66 41 4.108626 -1.177471 1.451963 900 21 1 FFFFFF  H66  0 0 10 <> <>
  67 41 4.792581 -1.713548 -0.633182 900 21 1 FFFFFF  H67  0 0 10 <> <>
  68 41 5.010876 -0.034704 -1.002688 900 21 1 FFFFFF  H68  0 0 10 <> <>
  69 41 2.550603 -1.774694 -1.471100 900 21 1 FFFFFF  H69  0 0 10 <> <>
  70 41 0.467658 2.231933 -0.525885 900 21 1 FFFFFF  H70  0 0 10 <> <>
  71 41 -2.779742 0.040587 1.050909 900 21 1 FFFFFF  H71  0 0 10 <> <>
  72 41 -1.150172 -0.355165 1.449103 900 21 1 FFFFFF  H72  0 0 10 <> <>
  73 41 -3.055887 -1.752221 -0.411490 900 21 1 FFFFFF  H73  0 0 10 <> <>
  74 41 0.801568 -1.762970 -3.096685 900 21 1 FFFFFF  H74  0 0 10 <> <>
  75 42 4.396424 -1.645124 -2.919206 900 21 1 FFFFFF  H75  0 0 10 <> <>
  76 41 3.624750 1.889229 -0.920151 900 21 1 FFFFFF  H76  0 0 10 <> <>
  77 41 3.523767 1.727482 -2.645495 900 21 1 FFFFFF  H77  0 0 10 <> <>
  78 41 2.245138 2.562771 -1.770930 900 21 1 FFFFFF  H78  0 0 10 <> <>
  79 42 -1.683842 2.878857 -0.121115 900 21 1 FFFFFF  H79  0 0 10 <> <>
  80 41 -1.523851 -3.923389 -1.386203 900 21 1 FFFFFF  H80  0 0 10 <> <>
  81 41 -0.380916 -3.398257 -2.593261 900 21 1 FFFFFF  H81  0 0 10 <> <>
  82 41 0.129237 -3.493925 -0.894897 900 21 1 FFFFFF  H82  0 0 10 <> <>
  83 41 -3.619893 -0.267898 -1.589049 900 21 1 FFFFFF  H83  0 0 10 <> <>
  84 41 -3.615319 1.395937 -2.087470 900 21 1 FFFFFF  H84  0 0 10 <> <>
  85 41 -3.191274 0.131457 -3.244167 900 21 1 FFFFFF  H85  0 0 10 <> <>
  86 41 -1.230780 1.615942 -3.782283 900 21 1 FFFFFF  H86  0 0 10 <> <>
  87 41 -1.864464 2.676612 -2.537429 900 21 1 FFFFFF  H87  0 0 10 <> <>
  88 41 -0.189887 2.247907 -2.495801 900 21 1 FFFFFF  H88  0 0 10 <> <>
  89 41 0.294910 -2.100488 3.614120 900 21 1 FFFFFF  H89  0 0 10 <> <>
  90 41 0.824940 -3.680972 2.998466 900 21 1 FFFFFF  H90  0 0 10 <> <>
  91 41 1.969234 -2.661427 3.910949 900 21 1 FFFFFF  H91  0 0 10 <> <>
  92 41 -0.110430 5.324193 3.040407 900 21 1 FFFFFF  H92  0 0 10 <> <>
  93 41 -0.034818 5.735150 5.478822 900 21 1 FFFFFF  H93  0 0 10 <> <>
  94 41 0.063477 3.827868 7.062317 900 21 1 FFFFFF  H94  0 0 10 <> <>
  95 41 0.078707 1.499957 6.207423 900 21 1 FFFFFF  H95  0 0 10 <> <>
  96 41 0.001035 1.064247 3.782817 900 21 1 FFFFFF  H96  0 0 10 <> <>
  97 41 -1.675542 -4.766834 2.049848 900 21 1 FFFFFF  H97  0 0 10 <> <>
  98 42 -2.433399 -3.399711 4.394304 900 21 1 FFFFFF  H98  0 0 10 <> <>
  99 41 2.254599 -0.900338 -5.270460 900 21 1 FFFFFF  H99  0 0 10 <> <>
  100 41 1.564669 -2.544494 -4.983441 900 21 1 FFFFFF  H100  0 0 10 <> <>
  101 41 1.783597 -1.931620 -6.617265 900 21 1 FFFFFF  H101  0 0 10 <> <>
  102 41 -3.269930 -5.720340 3.813607 900 21 1 FFFFFF  H102  0 0 10 <> <>
  103 43 -5.702707 -4.779730 3.023508 900 21 1 FFFFFF  H103  0 0 10 <> <>
  104 41 -5.017839 -4.637655 0.598639 900 21 1 FFFFFF  H104  0 0 10 <> <>
  105 41 -5.475944 -6.218480 -1.228217 900 21 1 FFFFFF  H105  0 0 10 <> <>
  106 41 -4.666798 -8.558162 -1.096527 900 21 1 FFFFFF  H106  0 0 10 <> <>
  107 41 -3.384139 -9.317089 0.884829 900 21 1 FFFFFF  H107  0 0 10 <> <>
  108 41 -2.905252 -7.758091 2.730187 900 21 1 FFFFFF  H108  0 0 10 <> <>
  109 41 -5.708570 -2.999939 6.993331 900 21 1 FFFFFF  H109  0 0 10 <> <>
  110 41 -7.909089 -2.078706 7.663162 900 21 1 FFFFFF  H110  0 0 10 <> <>
  111 41 -9.644851 -1.630495 5.947144 900 21 1 FFFFFF  H111  0 0 10 <> <>
  112 41 -9.175784 -2.083087 3.554191 900 21 1 FFFFFF  H112  0 0 10 <> <>
  113 41 -6.982884 -2.976628 2.863432 900 21 1 FFFFFF  H113  0 0 10 <> <>
  :::
 } 
 m_bond[130] { 
  # First column is bond index #
  i_m_from
  i_m_to
  i_m_order
  i_sd_original_parity
  :::
  1 1 4 1 1
  2 1 2 1 <>
  3 2 3 1 <>
  4 2 64 1 <>
  5 2 65 1 <>
  6 3 8 1 <>
  7 3 4 1 <>
  8 3 18 1 6
  9 4 1 1 1
  10 4 5 1 <>
  11 4 66 1 <>
  12 5 6 1 <>
  13 5 67 1 <>
  14 5 68 1 <>
  15 6 7 1 <>
  16 6 21 1 1
  17 6 69 1 <>
  18 7 16 1 <>
  19 7 8 1 <>
  20 7 22 1 1
  21 8 9 1 <>
  22 8 63 1 6
  23 9 10 1 <>
  24 9 23 1 6
  25 9 70 1 <>
  26 10 15 1 1
  27 10 11 1 <>
  28 10 26 1 <>
  29 11 12 1 <>
  30 11 71 1 <>
  31 11 72 1 <>
  32 12 13 1 <>
  33 12 27 1 6
  34 12 73 1 <>
  35 13 14 2 <>
  36 13 30 1 <>
  37 14 15 1 <>
  38 14 17 1 <>
  39 15 10 1 1
  40 15 31 1 <>
  41 15 32 1 <>
  42 16 17 1 <>
  43 16 33 2 <>
  44 17 34 1 1
  45 17 74 1 <>
  46 18 3 1 6
  47 18 19 1 <>
  48 19 20 2 <>
  49 19 37 1 <>
  50 21 6 1 1
  51 21 75 1 <>
  52 22 7 1 1
  53 22 76 1 <>
  54 22 77 1 <>
  55 22 78 1 <>
  56 23 9 1 6
  57 23 24 1 <>
  58 24 25 2 <>
  59 24 38 1 <>
  60 26 79 1 <>
  61 27 12 1 6
  62 27 28 1 <>
  63 28 44 1 <>
  64 28 29 2 <>
  65 30 80 1 <>
  66 30 81 1 <>
  67 30 82 1 <>
  68 31 83 1 <>
  69 31 84 1 <>
  70 31 85 1 <>
  71 32 86 1 <>
  72 32 87 1 <>
  73 32 88 1 <>
  74 34 17 1 1
  75 34 35 1 <>
  76 35 36 2 <>
  77 35 46 1 <>
  78 37 89 1 <>
  79 37 90 1 <>
  80 37 91 1 <>
  81 38 43 2 <>
  82 38 39 1 <>
  83 39 40 2 <>
  84 39 92 1 <>
  85 40 41 1 <>
  86 40 93 1 <>
  87 41 42 2 <>
  88 41 94 1 <>
  89 42 43 1 <>
  90 42 95 1 <>
  91 43 96 1 <>
  92 44 47 1 <>
  93 44 45 1 1
  94 44 97 1 <>
  95 45 44 1 1
  96 45 98 1 <>
  97 46 99 1 <>
  98 46 100 1 <>
  99 46 101 1 <>
  100 47 48 1 6
  101 47 51 1 <>
  102 47 102 1 <>
  103 48 47 1 6
  104 48 49 1 <>
  105 48 103 1 <>
  106 49 50 2 <>
  107 49 57 1 <>
  108 51 52 2 <>
  109 51 56 1 <>
  110 52 53 1 <>
  111 52 104 1 <>
  112 53 54 2 <>
  113 53 105 1 <>
  114 54 55 1 <>
  115 54 106 1 <>
  116 55 56 2 <>
  117 55 107 1 <>
  118 56 108 1 <>
  119 57 62 2 <>
  120 57 58 1 <>
  121 58 59 2 <>
  122 58 109 1 <>
  123 59 60 1 <>
  124 59 110 1 <>
  125 60 61 2 <>
  126 60 111 1 <>
  127 61 62 1 <>
  128 61 112 1 <>
  129 62 113 1 <>
  130 63 8 1 6
  :::
 } 
} 

f_m_ct { 
 s_m_title
 s_m_entry_id
 s_m_entry_name
 i_f3d_flags
 r_f3d_energy
 r_mmod_Potential_Energy-MMFF94s
 b_mmod_Minimization_Converged-MMFF94s
 r_mmod_RMS_Derivative-MMFF94s
 s_m_job_name
 s_m_Source_Path
 s_m_Source_File
 i_m_Source_File_Index
 i_mmod_Times_Found-MMFF94s
 r_mmod_Relative_Potential_Energy-MMFF94s
 i_mmod_Conformation-MMFF94s
 i_mmod_Serial_Number-MMFF94s
 s_m_subgroup_title
 s_m_subgroupid
 b_m_subgroup_collapsed
 i_m_ct_format
 :::
 Taxol 
  22 
  entry 
  0
  0
  857.657836914062
  0
  0.0557175315916538
  mmod_confelim_2prime_EpiTaxol 
  /Users/rgil/Documents/Matthias_Niemitz/Taxol 
  Taxol_Template.mae 
  1
  1284
  9.13702392578125
  7
  1
  mmod_confelim_2prime_EpiTaxol-out1 
  mmod_confelim_2prime_EpiTaxol-out1 
  0
  2
 m_depend[8] { 
  # First column is dependency index #
  i_m_depend_dependency
  s_m_depend_property
  :::
  1 20 r_mmod_Potential_Energy-MMFF94s 
  2 20 b_mmod_Minimization_Converged-MMFF94s 
  3 20 r_mmod_RMS_Derivative-MMFF94s 
  4 30 s_m_job_name 
  5 20 i_mmod_Times_Found-MMFF94s 
  6 20 r_mmod_Relative_Potential_Energy-MMFF94s 
  7 20 i_mmod_Conformation-MMFF94s 
  8 10 i_mmod_Serial_Number-MMFF94s 
  :::
 } 
 m_atom[113] { 
  # First column is atom index #
  i_m_mmod_type
  r_m_x_coord
  r_m_y_coord
  r_m_z_coord
  i_m_residue_number
  i_m_color
  i_m_atomic_number
  s_m_color_rgb
  s_m_atom_name
  i_m_Hcount
  i_m_atom_chirality
  i_m_bond_stereo
  i_sd_original_parity
  b_st_NoSrcChirality
  :::
  1 16 4.245181 0.828456 1.444091 900 70 8 FF2F2F  O1  0 0 10 <> <>
  2 3 2.911621 1.245890 1.782381 900 2 6 A0A0A0  C2  2 0 10 <> <>
  3 3 2.269059 -0.005969 1.116606 900 2 6 A0A0A0  C3  0 2 10 2 1
  4 3 3.770470 -0.438684 0.927612 900 2 6 A0A0A0  C4  1 1 10 1 1
  5 3 4.348625 -0.696562 -0.450450 900 2 6 A0A0A0  C5  2 0 10 <> <>
  6 3 3.265947 -0.779803 -1.520694 900 2 6 A0A0A0  C6  1 2 10 1 1
  7 3 2.253326 0.406587 -1.470430 900 2 6 A0A0A0  C7  0 2 10 2 1
  8 3 1.373454 0.210163 -0.159387 900 2 6 A0A0A0  C8  1 1 10 2 1
  9 3 0.201786 1.242669 0.092914 900 2 6 A0A0A0  C9  1 2 10 1 1
  10 3 -1.287352 0.828025 -0.377805 900 2 6 A0A0A0  C10  0 2 10 2 1
  11 3 -1.814904 -0.389171 0.448571 900 2 6 A0A0A0  C11  2 0 10 <> <>
  12 3 -1.977272 -1.721561 -0.310347 900 2 6 A0A0A0  C12  1 2 10 1 1
  13 2 -1.013454 -1.845086 -1.482019 900 2 6 A0A0A0  C13  0 0 11 <> <>
  14 2 -0.667056 -0.737352 -2.197733 900 2 6 A0A0A0  C14  0 0 11 <> <>
  15 3 -1.422505 0.589997 -1.920249 900 2 6 A0A0A0  C15  0 0 10 <> <>
  16 2 1.488274 0.379646 -2.840770 900 2 6 A0A0A0  C16  0 0 10 <> <>
  17 3 0.489219 -0.749265 -3.176481 900 2 6 A0A0A0  C17  1 1 10 2 1
  18 16 1.540800 -0.822570 2.090304 900 70 8 FF2F2F  O18  0 0 10 <> <>
  19 2 1.581859 -2.171107 1.894607 900 2 6 A0A0A0  C19  0 0 10 <> <>
  20 15 2.009037 -2.713029 0.884658 900 70 8 FF2F2F  O20  0 0 10 <> <>
  21 16 3.903395 -0.841353 -2.795799 900 70 8 FF2F2F  O21  1 0 10 <> <>
  22 3 3.000121 1.770877 -1.482655 900 2 6 A0A0A0  C22  3 0 10 <> <>
  23 16 0.112736 1.509830 1.526061 900 70 8 FF2F2F  O23  0 0 10 <> <>
  24 2 -0.244933 2.763376 1.906057 900 2 6 A0A0A0  C24  0 0 10 <> <>
  25 15 -0.460544 3.690036 1.139567 900 70 8 FF2F2F  O25  0 0 10 <> <>
  26 16 -2.186622 1.911714 -0.036973 900 70 8 FF2F2F  O26  1 0 10 <> <>
  27 16 -1.776509 -2.806678 0.621095 900 70 8 FF2F2F  O27  0 0 10 <> <>
  28 2 -2.904936 -3.200908 1.298181 900 2 6 A0A0A0  C28  0 0 10 <> <>
  29 15 -3.977800 -2.614026 1.237345 900 70 8 FF2F2F  O29  0 0 10 <> <>
  30 3 -0.521938 -3.243550 -1.768724 900 2 6 A0A0A0  C30  3 0 10 <> <>
  31 3 -2.909721 0.437392 -2.384260 900 2 6 A0A0A0  C31  3 0 10 <> <>
  32 3 -1.000762 1.872121 -2.696213 900 2 6 A0A0A0  C32  3 0 10 <> <>
  33 15 1.713838 1.242218 -3.704109 900 70 8 FF2F2F  O33  0 0 10 <> <>
  34 16 -0.111608 -0.626861 -4.475649 900 70 8 FF2F2F  O34  0 0 10 <> <>
  35 2 0.532073 -0.890675 -5.634314 900 2 6 A0A0A0  C35  0 0 10 <> <>
  36 15 -0.030282 -0.709946 -6.712509 900 70 8 FF2F2F  O36  0 0 10 <> <>
  37 3 1.113569 -2.883591 3.121532 900 2 6 A0A0A0  C37  3 0 10 <> <>
  38 2 -0.316667 2.866435 3.386070 900 2 6 A0A0A0  C38  0 0 10 <> <>
  39 2 -0.422977 4.142088 3.956535 900 2 6 A0A0A0  C39  1 0 10 <> <>
  40 2 -0.491513 4.287107 5.343652 900 2 6 A0A0A0  C40  1 0 10 <> <>
  41 2 -0.458971 3.160427 6.165059 900 2 6 A0A0A0  C41  1 0 10 <> <>
  42 2 -0.360218 1.887441 5.603620 900 2 6 A0A0A0  C42  1 0 10 <> <>
  43 2 -0.289991 1.737499 4.216722 900 2 6 A0A0A0  C43  1 0 10 <> <>
  44 3 -2.618549 -4.479835 2.095250 900 2 6 A0A0A0  C44  1 2 10 2 1
  45 16 -1.652779 -4.255944 3.128574 900 70 8 FF2F2F  O45  1 0 10 <> <>
  46 3 1.923678 -1.444380 -5.567768 900 2 6 A0A0A0  C46  3 0 10 <> <>
  47 3 -3.889897 -5.184897 2.661389 900 2 6 A0A0A0  C47  1 2 10 1 1
  48 25 -4.860000 -4.333398 3.349522 900 43 7 5757FF  N48  1 0 10 <> <>
  49 2 -4.537166 -3.512919 4.403059 900 2 6 A0A0A0  C49  0 0 10 <> <>
  50 15 -3.399553 -3.430295 4.855836 900 70 8 FF2F2F  O50  0 0 10 <> <>
  51 2 -4.576069 -6.039063 1.602576 900 2 6 A0A0A0  C51  0 0 10 <> <>
  52 2 -5.419374 -5.480911 0.627261 900 2 6 A0A0A0  C52  1 0 10 <> <>
  53 2 -6.016895 -6.286682 -0.344355 900 2 6 A0A0A0  C53  1 0 10 <> <>
  54 2 -5.779753 -7.659177 -0.356527 900 2 6 A0A0A0  C54  1 0 10 <> <>
  55 2 -4.944946 -8.228456 0.602163 900 2 6 A0A0A0  C55  1 0 10 <> <>
  56 2 -4.345614 -7.424933 1.574338 900 2 6 A0A0A0  C56  1 0 10 <> <>
  57 2 -5.645633 -2.718819 4.993871 900 2 6 A0A0A0  C57  0 0 10 <> <>
  58 2 -5.594462 -2.415642 6.360322 900 2 6 A0A0A0  C58  1 0 10 <> <>
  59 2 -6.615170 -1.667312 6.949489 900 2 6 A0A0A0  C59  1 0 10 <> <>
  60 2 -7.681921 -1.212033 6.174249 900 2 6 A0A0A0  C60  1 0 10 <> <>
  61 2 -7.727392 -1.495883 4.808609 900 2 6 A0A0A0  C61  1 0 10 <> <>
  62 2 -6.708974 -2.244954 4.214356 900 2 6 A0A0A0  C62  1 0 10 <> <>
  63 41 0.895771 -0.757355 -0.290963 900 21 1 FFFFFF  H63  0 0 10 <> <>
  64 41 2.671700 2.220447 1.350166 900 21 1 FFFFFF  H64  0 0 10 <> <>
  65 41 2.787271 1.309362 2.868836 900 21 1 FFFFFF  H65  0 0 10 <> <>
  66 41 4.091593 -1.229277 1.619397 900 21 1 FFFFFF  H66  0 0 10 <> <>
  67 41 4.912142 -1.638902 -0.444574 900 21 1 FFFFFF  H67  0 0 10 <> <>
  68 41 5.094834 0.062192 -0.719721 900 21 1 FFFFFF  H68  0 0 10 <> <>
  69 41 2.721572 -1.724717 -1.412238 900 21 1 FFFFFF  H69  0 0 10 <> <>
  70 41 0.479514 2.184474 -0.384342 900 21 1 FFFFFF  H70  0 0 10 <> <>
  71 41 -2.790237 -0.143003 0.891417 900 21 1 FFFFFF  H71  0 0 10 <> <>
  72 41 -1.173430 -0.559440 1.321887 900 21 1 FFFFFF  H72  0 0 10 <> <>
  73 41 -2.983511 -1.829743 -0.726062 900 21 1 FFFFFF  H73  0 0 10 <> <>
  74 41 1.053801 -1.681359 -3.127180 900 21 1 FFFFFF  H74  0 0 10 <> <>
  75 42 4.641194 -1.477831 -2.741485 900 21 1 FFFFFF  H75  0 0 10 <> <>
  76 41 3.641733 1.939634 -0.622439 900 21 1 FFFFFF  H76  0 0 10 <> <>
  77 41 3.659000 1.853848 -2.356461 900 21 1 FFFFFF  H77  0 0 10 <> <>
  78 41 2.300918 2.611986 -1.533428 900 21 1 FFFFFF  H78  0 0 10 <> <>
  79 42 -1.705283 2.763324 -0.085758 900 21 1 FFFFFF  H79  0 0 10 <> <>
  80 41 -1.351403 -3.956529 -1.700100 900 21 1 FFFFFF  H80  0 0 10 <> <>
  81 41 -0.119270 -3.357992 -2.778256 900 21 1 FFFFFF  H81  0 0 10 <> <>
  82 41 0.248855 -3.535583 -1.050320 900 21 1 FFFFFF  H82  0 0 10 <> <>
  83 41 -3.492724 -0.297525 -1.834207 900 21 1 FFFFFF  H83  0 0 10 <> <>
  84 41 -3.463276 1.378678 -2.278725 900 21 1 FFFFFF  H84  0 0 10 <> <>
  85 41 -2.953121 0.154358 -3.443568 900 21 1 FFFFFF  H85  0 0 10 <> <>
  86 41 -0.985100 1.703609 -3.778228 900 21 1 FFFFFF  H86  0 0 10 <> <>
  87 41 -1.710104 2.691783 -2.522935 900 21 1 FFFFFF  H87  0 0 10 <> <>
  88 41 -0.037085 2.278030 -2.396209 900 21 1 FFFFFF  H88  0 0 10 <> <>
  89 41 0.178707 -2.440856 3.473146 900 21 1 FFFFFF  H89  0 0 10 <> <>
  90 41 0.941861 -3.935957 2.882457 900 21 1 FFFFFF  H90  0 0 10 <> <>
  91 41 1.878743 -2.814135 3.898437 900 21 1 FFFFFF  H91  0 0 10 <> <>
  92 41 -0.452419 5.028334 3.325493 900 21 1 FFFFFF  H92  0 0 10 <> <>
  93 41 -0.572887 5.278332 5.783867 900 21 1 FFFFFF  H93  0 0 10 <> <>
  94 41 -0.515616 3.274440 7.245421 900 21 1 FFFFFF  H94  0 0 10 <> <>
  95 41 -0.343504 1.010742 6.247335 900 21 1 FFFFFF  H95  0 0 10 <> <>
  96 41 -0.225463 0.735066 3.801601 900 21 1 FFFFFF  H96  0 0 10 <> <>
  97 41 -2.135062 -5.172216 1.393451 900 21 1 FFFFFF  H97  0 0 10 <> <>
  98 42 -2.138910 -3.841209 3.878928 900 21 1 FFFFFF  H98  0 0 10 <> <>
  99 41 2.619162 -0.704273 -5.173171 900 21 1 FFFFFF  H99  0 0 10 <> <>
  100 41 1.946767 -2.370430 -4.989845 900 21 1 FFFFFF  H100  0 0 10 <> <>
  101 41 2.251044 -1.691707 -6.583351 900 21 1 FFFFFF  H101  0 0 10 <> <>
  102 41 -3.542183 -5.863270 3.453947 900 21 1 FFFFFF  H102  0 0 10 <> <>
  103 43 -5.834261 -4.445357 3.099131 900 21 1 FFFFFF  H103  0 0 10 <> <>
  104 41 -5.625318 -4.412379 0.610524 900 21 1 FFFFFF  H104  0 0 10 <> <>
  105 41 -6.668869 -5.842427 -1.092929 900 21 1 FFFFFF  H105  0 0 10 <> <>
  106 41 -6.246255 -8.285528 -1.112960 900 21 1 FFFFFF  H106  0 0 10 <> <>
  107 41 -4.760195 -9.300103 0.593056 900 21 1 FFFFFF  H107  0 0 10 <> <>
  108 41 -3.695684 -7.893853 2.311447 900 21 1 FFFFFF  H108  0 0 10 <> <>
  109 41 -4.763166 -2.764372 6.969330 900 21 1 FFFFFF  H109  0 0 10 <> <>
  110 41 -6.577075 -1.436615 8.011489 900 21 1 FFFFFF  H110  0 0 10 <> <>
  111 41 -8.474993 -0.626069 6.633510 900 21 1 FFFFFF  H111  0 0 10 <> <>
  112 41 -8.552162 -1.123605 4.205101 900 21 1 FFFFFF  H112  0 0 10 <> <>
  113 41 -6.743734 -2.421660 3.142567 900 21 1 FFFFFF  H113  0 0 10 <> <>
  :::
 } 
 m_bond[130] { 
  # First column is bond index #
  i_m_from
  i_m_to
  i_m_order
  i_sd_original_parity
  :::
  1 1 4 1 1
  2 1 2 1 <>
  3 2 3 1 <>
  4 2 64 1 <>
  5 2 65 1 <>
  6 3 8 1 <>
  7 3 4 1 <>
  8 3 18 1 6
  9 4 1 1 1
  10 4 5 1 <>
  11 4 66 1 <>
  12 5 6 1 <>
  13 5 67 1 <>
  14 5 68 1 <>
  15 6 7 1 <>
  16 6 21 1 1
  17 6 69 1 <>
  18 7 16 1 <>
  19 7 8 1 <>
  20 7 22 1 1
  21 8 9 1 <>
  22 8 63 1 6
  23 9 10 1 <>
  24 9 23 1 6
  25 9 70 1 <>
  26 10 15 1 1
  27 10 11 1 <>
  28 10 26 1 <>
  29 11 12 1 <>
  30 11 71 1 <>
  31 11 72 1 <>
  32 12 13 1 <>
  33 12 27 1 6
  34 12 73 1 <>
  35 13 14 2 <>
  36 13 30 1 <>
  37 14 15 1 <>
  38 14 17 1 <>
  39 15 10 1 1
  40 15 31 1 <>
  41 15 32 1 <>
  42 16 17 1 <>
  43 16 33 2 <>
  44 17 34 1 1
  45 17 74 1 <>
  46 18 3 1 6
  47 18 19 1 <>
  48 19 20 2 <>
  49 19 37 1 <>
  50 21 6 1 1
  51 21 75 1 <>
  52 22 7 1 1
  53 22 76 1 <>
  54 22 77 1 <>
  55 22 78 1 <>
  56 23 9 1 6
  57 23 24 1 <>
  58 24 25 2 <>
  59 24 38 1 <>
  60 26 79 1 <>
  61 27 12 1 6
  62 27 28 1 <>
  63 28 44 1 <>
  64 28 29 2 <>
  65 30 80 1 <>
  66 30 81 1 <>
  67 30 82 1 <>
  68 31 83 1 <>
  69 31 84 1 <>
  70 31 85 1 <>
  71 32 86 1 <>
  72 32 87 1 <>
  73 32 88 1 <>
  74 34 17 1 1
  75 34 35 1 <>
  76 35 36 2 <>
  77 35 46 1 <>
  78 37 89 1 <>
  79 37 90 1 <>
  80 37 91 1 <>
  81 38 43 2 <>
  82 38 39 1 <>
  83 39 40 2 <>
  84 39 92 1 <>
  85 40 41 1 <>
  86 40 93 1 <>
  87 41 42 2 <>
  88 41 94 1 <>
  89 42 43 1 <>
  90 42 95 1 <>
  91 43 96 1 <>
  92 44 47 1 <>
  93 44 45 1 1
  94 44 97 1 <>
  95 45 44 1 1
  96 45 98 1 <>
  97 46 99 1 <>
  98 46 100 1 <>
  99 46 101 1 <>
  100 47 48 1 6
  101 47 51 1 <>
  102 47 102 1 <>
  103 48 47 1 6
  104 48 49 1 <>
  105 48 103 1 <>
  106 49 50 2 <>
  107 49 57 1 <>
  108 51 52 2 <>
  109 51 56 1 <>
  110 52 53 1 <>
  111 52 104 1 <>
  112 53 54 2 <>
  113 53 105 1 <>
  114 54 55 1 <>
  115 54 106 1 <>
  116 55 56 2 <>
  117 55 107 1 <>
  118 56 108 1 <>
  119 57 62 2 <>
  120 57 58 1 <>
  121 58 59 2 <>
  122 58 109 1 <>
  123 59 60 1 <>
  124 59 110 1 <>
  125 60 61 2 <>
  126 60 111 1 <>
  127 61 62 1 <>
  128 61 112 1 <>
  129 62 113 1 <>
  130 63 8 1 6
  :::
 } 
} 

f_m_ct { 
 s_m_title
 s_m_entry_id
 s_m_entry_name
 i_f3d_flags
 r_f3d_energy
 r_mmod_Potential_Energy-MMFF94s
 b_mmod_Minimization_Converged-MMFF94s
 r_mmod_RMS_Derivative-MMFF94s
 s_m_job_name
 s_m_Source_Path
 s_m_Source_File
 i_m_Source_File_Index
 i_mmod_Times_Found-MMFF94s
 r_mmod_Relative_Potential_Energy-MMFF94s
 i_mmod_Conformation-MMFF94s
 i_mmod_Serial_Number-MMFF94s
 s_m_subgroup_title
 s_m_subgroupid
 b_m_subgroup_collapsed
 i_m_ct_format
 :::
 Taxol 
  23 
  entry 
  0
  0
  857.763061523438
  1
  0.0432763360440731
  mmod_confelim_2prime_EpiTaxol 
  /Users/rgil/Documents/Matthias_Niemitz/Taxol 
  Taxol_Template.mae 
  1
  1224
  9.24224853515625
  8
  1
  mmod_confelim_2prime_EpiTaxol-out1 
  mmod_confelim_2prime_EpiTaxol-out1 
  0
  2
 m_depend[8] { 
  # First column is dependency index #
  i_m_depend_dependency
  s_m_depend_property
  :::
  1 20 r_mmod_Potential_Energy-MMFF94s 
  2 20 b_mmod_Minimization_Converged-MMFF94s 
  3 20 r_mmod_RMS_Derivative-MMFF94s 
  4 30 s_m_job_name 
  5 20 i_mmod_Times_Found-MMFF94s 
  6 20 r_mmod_Relative_Potential_Energy-MMFF94s 
  7 20 i_mmod_Conformation-MMFF94s 
  8 10 i_mmod_Serial_Number-MMFF94s 
  :::
 } 
 m_atom[113] { 
  # First column is atom index #
  i_m_mmod_type
  r_m_x_coord
  r_m_y_coord
  r_m_z_coord
  i_m_residue_number
  i_m_color
  i_m_atomic_number
  s_m_color_rgb
  s_m_atom_name
  i_m_Hcount
  i_m_atom_chirality
  i_m_bond_stereo
  i_sd_original_parity
  b_st_NoSrcChirality
  :::
  1 16 4.391026 0.667495 0.907377 900 70 8 FF2F2F  O1  0 0 10 <> <>
  2 3 3.180576 1.308854 1.344409 900 2 6 A0A0A0  C2  2 0 10 <> <>
  3 3 2.298209 0.098471 0.923800 900 2 6 A0A0A0  C3  0 2 10 2 1
  4 3 3.688857 -0.562787 0.602645 900 2 6 A0A0A0  C4  1 1 10 1 1
  5 3 4.035674 -1.033298 -0.798043 900 2 6 A0A0A0  C5  2 0 10 <> <>
  6 3 2.818607 -1.058118 -1.717138 900 2 6 A0A0A0  C6  1 2 10 1 1
  7 3 1.981664 0.257404 -1.672681 900 2 6 A0A0A0  C7  0 2 10 2 1
  8 3 1.272236 0.299954 -0.250461 900 2 6 A0A0A0  C8  1 1 10 2 1
  9 3 0.263010 1.484622 0.019194 900 2 6 A0A0A0  C9  1 2 10 1 1
  10 3 -1.311930 1.192393 -0.195974 900 2 6 A0A0A0  C10  0 2 10 2 1
  11 3 -1.826829 0.123255 0.817237 900 2 6 A0A0A0  C11  2 0 10 <> <>
  12 3 -2.186444 -1.265281 0.245180 900 2 6 A0A0A0  C12  1 2 10 1 1
  13 2 -1.444280 -1.589159 -1.044664 900 2 6 A0A0A0  C13  0 0 11 <> <>
  14 2 -1.109216 -0.590774 -1.910403 900 2 6 A0A0A0  C14  0 0 11 <> <>
  15 3 -1.693654 0.826037 -1.670337 900 2 6 A0A0A0  C15  0 0 10 <> <>
  16 2 1.034513 0.221922 -2.925196 900 2 6 A0A0A0  C16  0 0 10 <> <>
  17 3 -0.112433 -0.807641 -3.030696 900 2 6 A0A0A0  C17  1 1 10 2 1
  18 16 1.614024 -0.491391 2.076029 900 70 8 FF2F2F  O18  0 0 10 <> <>
  19 2 1.443495 -1.842969 2.054690 900 2 6 A0A0A0  C19  0 0 10 <> <>
  20 15 1.660090 -2.556412 1.084980 900 70 8 FF2F2F  O20  0 0 10 <> <>
  21 16 3.264460 -1.320935 -3.046668 900 70 8 FF2F2F  O21  1 0 10 <> <>
  22 3 2.887184 1.496765 -1.924190 900 2 6 A0A0A0  C22  3 0 10 <> <>
  23 16 0.414106 1.924351 1.403278 900 70 8 FF2F2F  O23  0 0 10 <> <>
  24 2 0.243887 3.246880 1.659400 900 2 6 A0A0A0  C24  0 0 10 <> <>
  25 15 0.005384 4.096019 0.813798 900 70 8 FF2F2F  O25  0 0 10 <> <>
  26 16 -2.043714 2.394790 0.147516 900 70 8 FF2F2F  O26  1 0 10 <> <>
  27 16 -1.862622 -2.222079 1.278980 900 70 8 FF2F2F  O27  0 0 10 <> <>
  28 2 -2.860044 -3.092766 1.641658 900 2 6 A0A0A0  C28  0 0 10 <> <>
  29 15 -3.951018 -3.159746 1.090980 900 70 8 FF2F2F  O29  0 0 10 <> <>
  30 3 -1.137040 -3.051077 -1.265751 900 2 6 A0A0A0  C30  3 0 10 <> <>
  31 3 -3.240805 0.779215 -1.902429 900 2 6 A0A0A0  C31  3 0 10 <> <>
  32 3 -1.282654 1.980830 -2.630302 900 2 6 A0A0A0  C32  3 0 10 <> <>
  33 15 1.223533 0.992207 -3.879584 900 70 8 FF2F2F  O33  0 0 10 <> <>
  34 16 -0.873323 -0.715085 -4.245099 900 70 8 FF2F2F  O34  0 0 10 <> <>
  35 2 -0.424674 -1.128867 -5.450960 900 2 6 A0A0A0  C35  0 0 10 <> <>
  36 15 -1.106726 -0.959108 -6.459599 900 70 8 FF2F2F  O36  0 0 10 <> <>
  37 3 1.031339 -2.329201 3.406958 900 2 6 A0A0A0  C37  3 0 10 <> <>
  38 2 0.406582 3.531692 3.108459 900 2 6 A0A0A0  C38  0 0 10 <> <>
  39 2 0.469836 2.513112 4.069600 900 2 6 A0A0A0  C39  1 0 10 <> <>
  40 2 0.624674 2.833714 5.420361 900 2 6 A0A0A0  C40  1 0 10 <> <>
  41 2 0.714371 4.168125 5.816345 900 2 6 A0A0A0  C41  1 0 10 <> <>
  42 2 0.646016 5.186317 4.865729 900 2 6 A0A0A0  C42  1 0 10 <> <>
  43 2 0.490383 4.870574 3.514411 900 2 6 A0A0A0  C43  1 0 10 <> <>
  44 3 -2.382348 -3.967889 2.807267 900 2 6 A0A0A0  C44  1 2 10 2 1
  45 16 -1.965815 -3.167824 3.924735 900 70 8 FF2F2F  O45  1 0 10 <> <>
  46 3 0.897030 -1.833505 -5.516934 900 2 6 A0A0A0  C46  3 0 10 <> <>
  47 3 -3.396415 -5.060494 3.262390 900 2 6 A0A0A0  C47  1 2 10 1 1
  48 25 -4.791022 -4.645539 3.406409 900 43 7 5757FF  N48  1 0 10 <> <>
  49 2 -5.187449 -3.571918 4.166656 900 2 6 A0A0A0  C49  0 0 10 <> <>
  50 15 -4.395120 -2.867008 4.784107 900 70 8 FF2F2F  O50  0 0 10 <> <>
  51 2 -3.290656 -6.316042 2.405819 900 2 6 A0A0A0  C51  0 0 10 <> <>
  52 2 -2.546846 -7.412977 2.873145 900 2 6 A0A0A0  C52  1 0 10 <> <>
  53 2 -2.417074 -8.568724 2.100299 900 2 6 A0A0A0  C53  1 0 10 <> <>
  54 2 -3.025871 -8.644197 0.849842 900 2 6 A0A0A0  C54  1 0 10 <> <>
  55 2 -3.764418 -7.564840 0.370503 900 2 6 A0A0A0  C55  1 0 10 <> <>
  56 2 -3.895256 -6.407493 1.141192 900 2 6 A0A0A0  C56  1 0 10 <> <>
  57 2 -6.647444 -3.298962 4.224008 900 2 6 A0A0A0  C57  0 0 10 <> <>
  58 2 -7.491594 -3.570164 3.139094 900 2 6 A0A0A0  C58  1 0 10 <> <>
  59 2 -8.857670 -3.293770 3.234110 900 2 6 A0A0A0  C59  1 0 10 <> <>
  60 2 -9.380240 -2.740830 4.404011 900 2 6 A0A0A0  C60  1 0 10 <> <>
  61 2 -8.539438 -2.453178 5.479395 900 2 6 A0A0A0  C61  1 0 10 <> <>
  62 2 -7.173302 -2.726242 5.389002 900 2 6 A0A0A0  C62  1 0 10 <> <>
  63 41 0.680044 -0.610134 -0.213827 900 21 1 FFFFFF  H63  0 0 10 <> <>
  64 41 3.010927 2.255238 0.825047 900 21 1 FFFFFF  H64  0 0 10 <> <>
  65 41 3.213052 1.507774 2.421118 900 21 1 FFFFFF  H65  0 0 10 <> <>
  66 41 3.996344 -1.320462 1.336061 900 21 1 FFFFFF  H66  0 0 10 <> <>
  67 41 4.463163 -2.043664 -0.752851 900 21 1 FFFFFF  H67  0 0 10 <> <>
  68 41 4.834384 -0.422363 -1.238385 900 21 1 FFFFFF  H68  0 0 10 <> <>
  69 41 2.178627 -1.904462 -1.441834 900 21 1 FFFFFF  H69  0 0 10 <> <>
  70 41 0.560653 2.325433 -0.610168 900 21 1 FFFFFF  H70  0 0 10 <> <>
  71 41 -2.724011 0.498269 1.330935 900 21 1 FFFFFF  H71  0 0 10 <> <>
  72 41 -1.104238 0.001467 1.633422 900 21 1 FFFFFF  H72  0 0 10 <> <>
  73 41 -3.259159 -1.301150 0.040846 900 21 1 FFFFFF  H73  0 0 10 <> <>
  74 41 0.356194 -1.790803 -2.975833 900 21 1 FFFFFF  H74  0 0 10 <> <>
  75 42 3.922682 -2.040837 -3.014724 900 21 1 FFFFFF  H75  0 0 10 <> <>
  76 41 3.675281 1.635776 -1.189639 900 21 1 FFFFFF  H76  0 0 10 <> <>
  77 41 3.404904 1.419721 -2.888927 900 21 1 FFFFFF  H77  0 0 10 <> <>
  78 41 2.302503 2.422267 -1.951161 900 21 1 FFFFFF  H78  0 0 10 <> <>
  79 42 -1.505217 3.179798 -0.083344 900 21 1 FFFFFF  H79  0 0 10 <> <>
  80 41 -2.017749 -3.661122 -1.038459 900 21 1 FFFFFF  H80  0 0 10 <> <>
  81 41 -0.882886 -3.286495 -2.302094 900 21 1 FFFFFF  H81  0 0 10 <> <>
  82 41 -0.312476 -3.374197 -0.624600 900 21 1 FFFFFF  H82  0 0 10 <> <>
  83 41 -3.788341 0.119809 -1.232545 900 21 1 FFFFFF  H83  0 0 10 <> <>
  84 41 -3.696623 1.768982 -1.776443 900 21 1 FFFFFF  H84  0 0 10 <> <>
  85 41 -3.464086 0.448144 -2.924688 900 21 1 FFFFFF  H85  0 0 10 <> <>
  86 41 -1.441302 1.712185 -3.679953 900 21 1 FFFFFF  H86  0 0 10 <> <>
  87 41 -1.886632 2.879407 -2.449311 900 21 1 FFFFFF  H87  0 0 10 <> <>
  88 41 -0.253348 2.313252 -2.512687 900 21 1 FFFFFF  H88  0 0 10 <> <>
  89 41 0.209777 -1.717073 3.786109 900 21 1 FFFFFF  H89  0 0 10 <> <>
  90 41 0.695187 -3.366071 3.331140 900 21 1 FFFFFF  H90  0 0 10 <> <>
  91 41 1.884051 -2.279711 4.088378 900 21 1 FFFFFF  H91  0 0 10 <> <>
  92 41 0.390989 1.466774 3.786297 900 21 1 FFFFFF  H92  0 0 10 <> <>
  93 41 0.671279 2.042833 6.165696 900 21 1 FFFFFF  H93  0 0 10 <> <>
  94 41 0.833406 4.415431 6.869016 900 21 1 FFFFFF  H94  0 0 10 <> <>
  95 41 0.711745 6.226234 5.177569 900 21 1 FFFFFF  H95  0 0 10 <> <>
  96 41 0.435501 5.673914 2.782148 900 21 1 FFFFFF  H96  0 0 10 <> <>
  97 41 -1.472093 -4.470033 2.454910 900 21 1 FFFFFF  H97  0 0 10 <> <>
  98 42 -2.792119 -2.852816 4.360754 900 21 1 FFFFFF  H98  0 0 10 <> <>
  99 41 1.713738 -1.155166 -5.271733 900 21 1 FFFFFF  H99  0 0 10 <> <>
  100 41 0.898291 -2.717188 -4.875566 900 21 1 FFFFFF  H100  0 0 10 <> <>
  101 41 1.057782 -2.181044 -6.543148 900 21 1 FFFFFF  H101  0 0 10 <> <>
  102 41 -3.111722 -5.342100 4.286603 900 21 1 FFFFFF  H102  0 0 10 <> <>
  103 43 -5.497674 -5.258260 3.019647 900 21 1 FFFFFF  H103  0 0 10 <> <>
  104 41 -2.060464 -7.378363 3.846718 900 21 1 FFFFFF  H104  0 0 10 <> <>
  105 41 -1.840670 -9.411390 2.474845 900 21 1 FFFFFF  H105  0 0 10 <> <>
  106 41 -2.925327 -9.544803 0.249093 900 21 1 FFFFFF  H106  0 0 10 <> <>
  107 41 -4.239857 -7.623916 -0.605805 900 21 1 FFFFFF  H107  0 0 10 <> <>
  108 41 -4.478433 -5.581228 0.739144 900 21 1 FFFFFF  H108  0 0 10 <> <>
  109 41 -7.099765 -3.965722 2.205791 900 21 1 FFFFFF  H109  0 0 10 <> <>
  110 41 -9.514514 -3.499988 2.392026 900 21 1 FFFFFF  H110  0 0 10 <> <>
  111 41 -10.443983 -2.524584 4.474184 900 21 1 FFFFFF  H111  0 0 10 <> <>
  112 41 -8.947327 -2.013587 6.386541 900 21 1 FFFFFF  H112  0 0 10 <> <>
  113 41 -6.522194 -2.495640 6.229555 900 21 1 FFFFFF  H113  0 0 10 <> <>
  :::
 } 
 m_bond[130] { 
  # First column is bond index #
  i_m_from
  i_m_to
  i_m_order
  i_sd_original_parity
  :::
  1 1 4 1 1
  2 1 2 1 <>
  3 2 3 1 <>
  4 2 64 1 <>
  5 2 65 1 <>
  6 3 8 1 <>
  7 3 4 1 <>
  8 3 18 1 6
  9 4 1 1 1
  10 4 5 1 <>
  11 4 66 1 <>
  12 5 6 1 <>
  13 5 67 1 <>
  14 5 68 1 <>
  15 6 7 1 <>
  16 6 21 1 1
  17 6 69 1 <>
  18 7 16 1 <>
  19 7 8 1 <>
  20 7 22 1 1
  21 8 9 1 <>
  22 8 63 1 6
  23 9 10 1 <>
  24 9 23 1 6
  25 9 70 1 <>
  26 10 15 1 1
  27 10 11 1 <>
  28 10 26 1 <>
  29 11 12 1 <>
  30 11 71 1 <>
  31 11 72 1 <>
  32 12 13 1 <>
  33 12 27 1 6
  34 12 73 1 <>
  35 13 14 2 <>
  36 13 30 1 <>
  37 14 15 1 <>
  38 14 17 1 <>
  39 15 10 1 1
  40 15 31 1 <>
  41 15 32 1 <>
  42 16 17 1 <>
  43 16 33 2 <>
  44 17 34 1 1
  45 17 74 1 <>
  46 18 3 1 6
  47 18 19 1 <>
  48 19 20 2 <>
  49 19 37 1 <>
  50 21 6 1 1
  51 21 75 1 <>
  52 22 7 1 1
  53 22 76 1 <>
  54 22 77 1 <>
  55 22 78 1 <>
  56 23 9 1 6
  57 23 24 1 <>
  58 24 25 2 <>
  59 24 38 1 <>
  60 26 79 1 <>
  61 27 12 1 6
  62 27 28 1 <>
  63 28 44 1 <>
  64 28 29 2 <>
  65 30 80 1 <>
  66 30 81 1 <>
  67 30 82 1 <>
  68 31 83 1 <>
  69 31 84 1 <>
  70 31 85 1 <>
  71 32 86 1 <>
  72 32 87 1 <>
  73 32 88 1 <>
  74 34 17 1 1
  75 34 35 1 <>
  76 35 36 2 <>
  77 35 46 1 <>
  78 37 89 1 <>
  79 37 90 1 <>
  80 37 91 1 <>
  81 38 43 2 <>
  82 38 39 1 <>
  83 39 40 2 <>
  84 39 92 1 <>
  85 40 41 1 <>
  86 40 93 1 <>
  87 41 42 2 <>
  88 41 94 1 <>
  89 42 43 1 <>
  90 42 95 1 <>
  91 43 96 1 <>
  92 44 47 1 <>
  93 44 45 1 1
  94 44 97 1 <>
  95 45 44 1 1
  96 45 98 1 <>
  97 46 99 1 <>
  98 46 100 1 <>
  99 46 101 1 <>
  100 47 48 1 6
  101 47 51 1 <>
  102 47 102 1 <>
  103 48 47 1 6
  104 48 49 1 <>
  105 48 103 1 <>
  106 49 50 2 <>
  107 49 57 1 <>
  108 51 52 2 <>
  109 51 56 1 <>
  110 52 53 1 <>
  111 52 104 1 <>
  112 53 54 2 <>
  113 53 105 1 <>
  114 54 55 1 <>
  115 54 106 1 <>
  116 55 56 2 <>
  117 55 107 1 <>
  118 56 108 1 <>
  119 57 62 2 <>
  120 57 58 1 <>
  121 58 59 2 <>
  122 58 109 1 <>
  123 59 60 1 <>
  124 59 110 1 <>
  125 60 61 2 <>
  126 60 111 1 <>
  127 61 62 1 <>
  128 61 112 1 <>
  129 62 113 1 <>
  130 63 8 1 6
  :::
 } 
} 

f_m_ct { 
 s_m_title
 s_m_entry_id
 s_m_entry_name
 i_f3d_flags
 r_f3d_energy
 r_mmod_Potential_Energy-MMFF94s
 b_mmod_Minimization_Converged-MMFF94s
 r_mmod_RMS_Derivative-MMFF94s
 s_m_job_name
 s_m_Source_Path
 s_m_Source_File
 i_m_Source_File_Index
 i_mmod_Times_Found-MMFF94s
 r_mmod_Relative_Potential_Energy-MMFF94s
 i_mmod_Conformation-MMFF94s
 i_mmod_Serial_Number-MMFF94s
 s_m_subgroup_title
 s_m_subgroupid
 b_m_subgroup_collapsed
 i_m_ct_format
 :::
 Taxol 
  24 
  entry 
  0
  0
  858.74755859375
  1
  0.0445121824741364
  mmod_confelim_2prime_EpiTaxol 
  /Users/rgil/Documents/Matthias_Niemitz/Taxol 
  Taxol_Template.mae 
  1
  180
  10.2267456054688
  9
  1
  mmod_confelim_2prime_EpiTaxol-out1 
  mmod_confelim_2prime_EpiTaxol-out1 
  0
  2
 m_depend[8] { 
  # First column is dependency index #
  i_m_depend_dependency
  s_m_depend_property
  :::
  1 20 r_mmod_Potential_Energy-MMFF94s 
  2 20 b_mmod_Minimization_Converged-MMFF94s 
  3 20 r_mmod_RMS_Derivative-MMFF94s 
  4 30 s_m_job_name 
  5 20 i_mmod_Times_Found-MMFF94s 
  6 20 r_mmod_Relative_Potential_Energy-MMFF94s 
  7 20 i_mmod_Conformation-MMFF94s 
  8 10 i_mmod_Serial_Number-MMFF94s 
  :::
 } 
 m_atom[113] { 
  # First column is atom index #
  i_m_mmod_type
  r_m_x_coord
  r_m_y_coord
  r_m_z_coord
  i_m_residue_number
  i_m_color
  i_m_atomic_number
  s_m_color_rgb
  s_m_atom_name
  i_m_Hcount
  i_m_atom_chirality
  i_m_bond_stereo
  i_sd_original_parity
  b_st_NoSrcChirality
  :::
  1 16 4.119847 0.636442 1.794604 900 70 8 FF2F2F  O1  0 0 10 <> <>
  2 3 2.782882 1.114878 2.019731 900 2 6 A0A0A0  C2  2 0 10 <> <>
  3 3 2.142880 -0.110133 1.304641 900 2 6 A0A0A0  C3  0 2 10 2 1
  4 3 3.633580 -0.609119 1.236678 900 2 6 A0A0A0  C4  1 1 10 1 1
  5 3 4.311282 -0.890864 -0.091592 900 2 6 A0A0A0  C5  2 0 10 <> <>
  6 3 3.320816 -0.917849 -1.251251 900 2 6 A0A0A0  C6  1 2 10 1 1
  7 3 2.357801 0.309401 -1.272727 900 2 6 A0A0A0  C7  0 2 10 2 1
  8 3 1.367431 0.135803 -0.041077 900 2 6 A0A0A0  C8  1 1 10 2 1
  9 3 0.206972 1.197712 0.113938 900 2 6 A0A0A0  C9  1 2 10 1 1
  10 3 -1.249361 0.802155 -0.461780 900 2 6 A0A0A0  C10  0 2 10 2 1
  11 3 -1.840398 -0.424107 0.310158 900 2 6 A0A0A0  C11  2 0 10 <> <>
  12 3 -1.983007 -1.736561 -0.488134 900 2 6 A0A0A0  C12  1 2 10 1 1
  13 2 -0.941339 -1.859985 -1.591852 900 2 6 A0A0A0  C13  0 0 11 <> <>
  14 2 -0.521590 -0.747455 -2.257817 900 2 6 A0A0A0  C14  0 0 11 <> <>
  15 3 -1.274383 0.587545 -2.014844 900 2 6 A0A0A0  C15  0 0 10 <> <>
  16 2 1.703682 0.330293 -2.700431 900 2 6 A0A0A0  C16  0 0 10 <> <>
  17 3 0.708916 -0.766000 -3.141332 900 2 6 A0A0A0  C17  1 1 10 2 1
  18 16 1.298202 -0.884689 2.215871 900 70 8 FF2F2F  O18  0 0 10 <> <>
  19 2 1.291269 -2.235322 2.031488 900 2 6 A0A0A0  C19  0 0 10 <> <>
  20 15 1.802369 -2.807848 1.079579 900 70 8 FF2F2F  O20  0 0 10 <> <>
  21 16 4.059133 -0.994590 -2.469743 900 70 8 FF2F2F  O21  1 0 10 <> <>
  22 3 3.158545 1.641235 -1.208918 900 2 6 A0A0A0  C22  3 0 10 <> <>
  23 16 0.022851 1.494878 1.531531 900 70 8 FF2F2F  O23  0 0 10 <> <>
  24 2 -0.328167 2.766270 1.856985 900 2 6 A0A0A0  C24  0 0 10 <> <>
  25 15 -0.484498 3.673780 1.053599 900 70 8 FF2F2F  O25  0 0 10 <> <>
  26 16 -2.162180 1.888402 -0.170919 900 70 8 FF2F2F  O26  1 0 10 <> <>
  27 16 -1.874144 -2.858804 0.413280 900 70 8 FF2F2F  O27  0 0 10 <> <>
  28 2 -3.055007 -3.253654 0.991015 900 2 6 A0A0A0  C28  0 0 10 <> <>
  29 15 -4.078599 -2.582541 0.971298 900 70 8 FF2F2F  O29  0 0 10 <> <>
  30 3 -0.451991 -3.262197 -1.866871 900 2 6 A0A0A0  C30  3 0 10 <> <>
  31 3 -2.727220 0.468037 -2.586223 900 2 6 A0A0A0  C31  3 0 10 <> <>
  32 3 -0.775708 1.869906 -2.744033 900 2 6 A0A0A0  C32  3 0 10 <> <>
  33 15 2.015778 1.205910 -3.522733 900 70 8 FF2F2F  O33  0 0 10 <> <>
  34 16 0.218288 -0.601869 -4.481507 900 70 8 FF2F2F  O34  0 0 10 <> <>
  35 2 0.948015 -0.857960 -5.589895 900 2 6 A0A0A0  C35  0 0 10 <> <>
  36 15 0.481403 -0.637499 -6.705716 900 70 8 FF2F2F  O36  0 0 10 <> <>
  37 3 0.606749 -2.901909 3.180964 900 2 6 A0A0A0  C37  3 0 10 <> <>
  38 2 -0.472805 2.919741 3.327297 900 2 6 A0A0A0  C38  0 0 10 <> <>
  39 2 -0.607789 4.214617 3.846874 900 2 6 A0A0A0  C39  1 0 10 <> <>
  40 2 -0.740456 4.409060 5.223210 900 2 6 A0A0A0  C40  1 0 10 <> <>
  41 2 -0.742474 3.312674 6.084919 900 2 6 A0A0A0  C41  1 0 10 <> <>
  42 2 -0.614898 2.021042 5.574175 900 2 6 A0A0A0  C42  1 0 10 <> <>
  43 2 -0.481780 1.821562 4.198022 900 2 6 A0A0A0  C43  1 0 10 <> <>
  44 3 -2.911731 -4.672404 1.564184 900 2 6 A0A0A0  C44  1 2 10 2 1
  45 16 -1.763070 -4.816103 2.408288 900 70 8 FF2F2F  O45  1 0 10 <> <>
  46 3 2.313744 -1.453501 -5.423158 900 2 6 A0A0A0  C46  3 0 10 <> <>
  47 3 -4.185379 -5.207930 2.286781 900 2 6 A0A0A0  C47  1 2 10 1 1
  48 25 -4.845704 -4.291239 3.215654 900 43 7 5757FF  N48  1 0 10 <> <>
  49 2 -4.193208 -3.651022 4.241204 900 2 6 A0A0A0  C49  0 0 10 <> <>
  50 15 -2.988161 -3.770524 4.440874 900 70 8 FF2F2F  O50  0 0 10 <> <>
  51 2 -5.184937 -5.810948 1.307163 900 2 6 A0A0A0  C51  0 0 10 <> <>
  52 2 -6.096883 -5.020993 0.588152 900 2 6 A0A0A0  C52  1 0 10 <> <>
  53 2 -6.986222 -5.603125 -0.317984 900 2 6 A0A0A0  C53  1 0 10 <> <>
  54 2 -6.975713 -6.981027 -0.520820 900 2 6 A0A0A0  C54  1 0 10 <> <>
  55 2 -6.075715 -7.779163 0.181070 900 2 6 A0A0A0  C55  1 0 10 <> <>
  56 2 -5.185383 -7.199289 1.087316 900 2 6 A0A0A0  C56  1 0 10 <> <>
  57 2 -5.027266 -2.801774 5.130348 900 2 6 A0A0A0  C57  0 0 10 <> <>
  58 2 -4.667075 -2.694124 6.479470 900 2 6 A0A0A0  C58  1 0 10 <> <>
  59 2 -5.427195 -1.905612 7.345031 900 2 6 A0A0A0  C59  1 0 10 <> <>
  60 2 -6.539454 -1.215069 6.862980 900 2 6 A0A0A0  C60  1 0 10 <> <>
  61 2 -6.890893 -1.305105 5.515344 900 2 6 A0A0A0  C61  1 0 10 <> <>
  62 2 -6.135268 -2.094727 4.645527 900 2 6 A0A0A0  C62  1 0 10 <> <>
  63 41 0.876874 -0.817895 -0.219627 900 21 1 FFFFFF  H63  0 0 10 <> <>
  64 41 2.622017 2.097002 1.568421 900 21 1 FFFFFF  H64  0 0 10 <> <>
  65 41 2.572193 1.188987 3.092061 900 21 1 FFFFFF  H65  0 0 10 <> <>
  66 41 3.863129 -1.412632 1.949563 900 21 1 FFFFFF  H66  0 0 10 <> <>
  67 41 4.825642 -1.859850 -0.045478 900 21 1 FFFFFF  H67  0 0 10 <> <>
  68 41 5.113805 -0.169030 -0.291569 900 21 1 FFFFFF  H68  0 0 10 <> <>
  69 41 2.730880 -1.840247 -1.198968 900 21 1 FFFFFF  H69  0 0 10 <> <>
  70 41 0.540441 2.123952 -0.357321 900 21 1 FFFFFF  H70  0 0 10 <> <>
  71 41 -2.833877 -0.169968 0.705209 900 21 1 FFFFFF  H71  0 0 10 <> <>
  72 41 -1.250175 -0.623118 1.212454 900 21 1 FFFFFF  H72  0 0 10 <> <>
  73 41 -2.961111 -1.807772 -0.973332 900 21 1 FFFFFF  H73  0 0 10 <> <>
  74 41 1.247039 -1.712043 -3.069372 900 21 1 FFFFFF  H74  0 0 10 <> <>
  75 42 4.766459 -1.658079 -2.360284 900 21 1 FFFFFF  H75  0 0 10 <> <>
  76 41 3.750225 1.768592 -0.306945 900 21 1 FFFFFF  H76  0 0 10 <> <>
  77 41 3.876725 1.711444 -2.035926 900 21 1 FFFFFF  H77  0 0 10 <> <>
  78 41 2.498038 2.511042 -1.288060 900 21 1 FFFFFF  H78  0 0 10 <> <>
  79 42 -1.676875 2.738542 -0.206749 900 21 1 FFFFFF  H79  0 0 10 <> <>
  80 41 -1.294792 -3.962694 -1.870639 900 21 1 FFFFFF  H80  0 0 10 <> <>
  81 41 0.019453 -3.367006 -2.847291 900 21 1 FFFFFF  H81  0 0 10 <> <>
  82 41 0.261568 -3.578041 -1.100697 900 21 1 FFFFFF  H82  0 0 10 <> <>
  83 41 -3.368201 -0.244912 -2.073021 900 21 1 FFFFFF  H83  0 0 10 <> <>
  84 41 -3.262866 1.423820 -2.528532 900 21 1 FFFFFF  H84  0 0 10 <> <>
  85 41 -2.700682 0.176668 -3.643762 900 21 1 FFFFFF  H85  0 0 10 <> <>
  86 41 -0.693694 1.714235 -3.825016 900 21 1 FFFFFF  H86  0 0 10 <> <>
  87 41 -1.476856 2.702982 -2.605068 900 21 1 FFFFFF  H87  0 0 10 <> <>
  88 41 0.175548 2.250973 -2.379616 900 21 1 FFFFFF  H88  0 0 10 <> <>
  89 41 -0.435777 -2.579650 3.225380 900 21 1 FFFFFF  H89  0 0 10 <> <>
  90 41 0.649687 -3.985475 3.046768 900 21 1 FFFFFF  H90  0 0 10 <> <>
  91 41 1.122139 -2.651832 4.111958 900 21 1 FFFFFF  H91  0 0 10 <> <>
  92 41 -0.609438 5.078013 3.184171 900 21 1 FFFFFF  H92  0 0 10 <> <>
  93 41 -0.844110 5.415112 5.623290 900 21 1 FFFFFF  H93  0 0 10 <> <>
  94 41 -0.848362 3.464834 7.156838 900 21 1 FFFFFF  H94  0 0 10 <> <>
  95 41 -0.625026 1.168040 6.249129 900 21 1 FFFFFF  H95  0 0 10 <> <>
  96 41 -0.395769 0.805265 3.822634 900 21 1 FFFFFF  H96  0 0 10 <> <>
  97 41 -2.710573 -5.318468 0.699648 900 21 1 FFFFFF  H97  0 0 10 <> <>
  98 42 -2.009903 -4.411966 3.272218 900 21 1 FFFFFF  H98  0 0 10 <> <>
  99 41 2.992795 -0.745595 -4.948828 900 21 1 FFFFFF  H99  0 0 10 <> <>
  100 41 2.262214 -2.395567 -4.873546 900 21 1 FFFFFF  H100  0 0 10 <> <>
  101 41 2.719787 -1.681667 -6.414518 900 21 1 FFFFFF  H101  0 0 10 <> <>
  102 41 -3.850326 -6.024938 2.942568 900 21 1 FFFFFF  H102  0 0 10 <> <>
  103 43 -5.856268 -4.245261 3.176556 900 21 1 FFFFFF  H103  0 0 10 <> <>
  104 41 -6.129160 -3.941535 0.721981 900 21 1 FFFFFF  H104  0 0 10 <> <>
  105 41 -7.687484 -4.979222 -0.867276 900 21 1 FFFFFF  H105  0 0 10 <> <>
  106 41 -7.668631 -7.432706 -1.226430 900 21 1 FFFFFF  H106  0 0 10 <> <>
  107 41 -6.066490 -8.854950 0.022421 900 21 1 FFFFFF  H107  0 0 10 <> <>
  108 41 -4.490012 -7.844816 1.621624 900 21 1 FFFFFF  H108  0 0 10 <> <>
  109 41 -3.799017 -3.227772 6.860519 900 21 1 FFFFFF  H109  0 0 10 <> <>
  110 41 -5.151019 -1.827374 8.393915 900 21 1 FFFFFF  H110  0 0 10 <> <>
  111 41 -7.129164 -0.598193 7.537515 900 21 1 FFFFFF  H111  0 0 10 <> <>
  112 41 -7.749417 -0.751793 5.141318 900 21 1 FFFFFF  H112  0 0 10 <> <>
  113 41 -6.405129 -2.123683 3.593125 900 21 1 FFFFFF  H113  0 0 10 <> <>
  :::
 } 
 m_bond[130] { 
  # First column is bond index #
  i_m_from
  i_m_to
  i_m_order
  i_sd_original_parity
  :::
  1 1 4 1 1
  2 1 2 1 <>
  3 2 3 1 <>
  4 2 64 1 <>
  5 2 65 1 <>
  6 3 8 1 <>
  7 3 4 1 <>
  8 3 18 1 6
  9 4 1 1 1
  10 4 5 1 <>
  11 4 66 1 <>
  12 5 6 1 <>
  13 5 67 1 <>
  14 5 68 1 <>
  15 6 7 1 <>
  16 6 21 1 1
  17 6 69 1 <>
  18 7 16 1 <>
  19 7 8 1 <>
  20 7 22 1 1
  21 8 9 1 <>
  22 8 63 1 6
  23 9 10 1 <>
  24 9 23 1 6
  25 9 70 1 <>
  26 10 15 1 1
  27 10 11 1 <>
  28 10 26 1 <>
  29 11 12 1 <>
  30 11 71 1 <>
  31 11 72 1 <>
  32 12 13 1 <>
  33 12 27 1 6
  34 12 73 1 <>
  35 13 14 2 <>
  36 13 30 1 <>
  37 14 15 1 <>
  38 14 17 1 <>
  39 15 10 1 1
  40 15 31 1 <>
  41 15 32 1 <>
  42 16 17 1 <>
  43 16 33 2 <>
  44 17 34 1 1
  45 17 74 1 <>
  46 18 3 1 6
  47 18 19 1 <>
  48 19 20 2 <>
  49 19 37 1 <>
  50 21 6 1 1
  51 21 75 1 <>
  52 22 7 1 1
  53 22 76 1 <>
  54 22 77 1 <>
  55 22 78 1 <>
  56 23 9 1 6
  57 23 24 1 <>
  58 24 25 2 <>
  59 24 38 1 <>
  60 26 79 1 <>
  61 27 12 1 6
  62 27 28 1 <>
  63 28 44 1 <>
  64 28 29 2 <>
  65 30 80 1 <>
  66 30 81 1 <>
  67 30 82 1 <>
  68 31 83 1 <>
  69 31 84 1 <>
  70 31 85 1 <>
  71 32 86 1 <>
  72 32 87 1 <>
  73 32 88 1 <>
  74 34 17 1 1
  75 34 35 1 <>
  76 35 36 2 <>
  77 35 46 1 <>
  78 37 89 1 <>
  79 37 90 1 <>
  80 37 91 1 <>
  81 38 43 2 <>
  82 38 39 1 <>
  83 39 40 2 <>
  84 39 92 1 <>
  85 40 41 1 <>
  86 40 93 1 <>
  87 41 42 2 <>
  88 41 94 1 <>
  89 42 43 1 <>
  90 42 95 1 <>
  91 43 96 1 <>
  92 44 47 1 <>
  93 44 45 1 1
  94 44 97 1 <>
  95 45 44 1 1
  96 45 98 1 <>
  97 46 99 1 <>
  98 46 100 1 <>
  99 46 101 1 <>
  100 47 48 1 6
  101 47 51 1 <>
  102 47 102 1 <>
  103 48 47 1 6
  104 48 49 1 <>
  105 48 103 1 <>
  106 49 50 2 <>
  107 49 57 1 <>
  108 51 52 2 <>
  109 51 56 1 <>
  110 52 53 1 <>
  111 52 104 1 <>
  112 53 54 2 <>
  113 53 105 1 <>
  114 54 55 1 <>
  115 54 106 1 <>
  116 55 56 2 <>
  117 55 107 1 <>
  118 56 108 1 <>
  119 57 62 2 <>
  120 57 58 1 <>
  121 58 59 2 <>
  122 58 109 1 <>
  123 59 60 1 <>
  124 59 110 1 <>
  125 60 61 2 <>
  126 60 111 1 <>
  127 61 62 1 <>
  128 61 112 1 <>
  129 62 113 1 <>
  130 63 8 1 6
  :::
 } 
} 

f_m_ct { 
 s_m_title
 s_m_entry_id
 s_m_entry_name
 i_f3d_flags
 r_f3d_energy
 r_mmod_Potential_Energy-MMFF94s
 b_mmod_Minimization_Converged-MMFF94s
 r_mmod_RMS_Derivative-MMFF94s
 s_m_job_name
 s_m_Source_Path
 s_m_Source_File
 i_m_Source_File_Index
 i_mmod_Times_Found-MMFF94s
 r_mmod_Relative_Potential_Energy-MMFF94s
 i_mmod_Conformation-MMFF94s
 i_mmod_Serial_Number-MMFF94s
 s_m_subgroup_title
 s_m_subgroupid
 b_m_subgroup_collapsed
 i_m_ct_format
 :::
 Taxol 
  25 
  entry 
  0
  0
  859.030212402344
  1
  0.04378916695714
  mmod_confelim_2prime_EpiTaxol 
  /Users/rgil/Documents/Matthias_Niemitz/Taxol 
  Taxol_Template.mae 
  1
  120
  10.5093994140625
  10
  1
  mmod_confelim_2prime_EpiTaxol-out1 
  mmod_confelim_2prime_EpiTaxol-out1 
  0
  2
 m_depend[8] { 
  # First column is dependency index #
  i_m_depend_dependency
  s_m_depend_property
  :::
  1 20 r_mmod_Potential_Energy-MMFF94s 
  2 20 b_mmod_Minimization_Converged-MMFF94s 
  3 20 r_mmod_RMS_Derivative-MMFF94s 
  4 30 s_m_job_name 
  5 20 i_mmod_Times_Found-MMFF94s 
  6 20 r_mmod_Relative_Potential_Energy-MMFF94s 
  7 20 i_mmod_Conformation-MMFF94s 
  8 10 i_mmod_Serial_Number-MMFF94s 
  :::
 } 
 m_atom[113] { 
  # First column is atom index #
  i_m_mmod_type
  r_m_x_coord
  r_m_y_coord
  r_m_z_coord
  i_m_residue_number
  i_m_color
  i_m_atomic_number
  s_m_color_rgb
  s_m_atom_name
  i_m_Hcount
  i_m_atom_chirality
  i_m_bond_stereo
  i_sd_original_parity
  b_st_NoSrcChirality
  :::
  1 16 4.372564 0.767657 1.069611 900 70 8 FF2F2F  O1  0 0 10 <> <>
  2 3 3.108950 1.273816 1.532738 900 2 6 A0A0A0  C2  2 0 10 <> <>
  3 3 2.329125 0.043816 0.983968 900 2 6 A0A0A0  C3  0 2 10 2 1
  4 3 3.773429 -0.481535 0.646512 900 2 6 A0A0A0  C4  1 1 10 1 1
  5 3 4.182191 -0.806459 -0.777707 900 2 6 A0A0A0  C5  2 0 10 <> <>
  6 3 2.987093 -0.848818 -1.723833 900 2 6 A0A0A0  C6  1 2 10 1 1
  7 3 2.053430 0.394886 -1.598020 900 2 6 A0A0A0  C7  0 2 10 2 1
  8 3 1.313459 0.276193 -0.194931 900 2 6 A0A0A0  C8  1 1 10 2 1
  9 3 0.227163 1.372620 0.147654 900 2 6 A0A0A0  C9  1 2 10 1 1
  10 3 -1.322190 1.013822 -0.140865 900 2 6 A0A0A0  C10  0 2 10 2 1
  11 3 -1.799782 -0.158465 0.772129 900 2 6 A0A0A0  C11  2 0 10 <> <>
  12 3 -2.091923 -1.505275 0.078433 900 2 6 A0A0A0  C12  1 2 10 1 1
  13 2 -1.284883 -1.695679 -1.198300 900 2 6 A0A0A0  C13  0 0 11 <> <>
  14 2 -0.976625 -0.618787 -1.976305 900 2 6 A0A0A0  C14  0 0 11 <> <>
  15 3 -1.640920 0.745691 -1.650950 900 2 6 A0A0A0  C15  0 0 10 <> <>
  16 2 1.140559 0.385687 -2.875467 900 2 6 A0A0A0  C16  0 0 10 <> <>
  17 3 0.060036 -0.699360 -3.078055 900 2 6 A0A0A0  C17  1 1 10 2 1
  18 16 1.669642 -0.699747 2.059735 900 70 8 FF2F2F  O18  0 0 10 <> <>
  19 2 1.608416 -2.053084 1.908852 900 2 6 A0A0A0  C19  0 0 10 <> <>
  20 15 1.886362 -2.649881 0.877707 900 70 8 FF2F2F  O20  0 0 10 <> <>
  21 16 3.477293 -0.973731 -3.057991 900 70 8 FF2F2F  O21  1 0 10 <> <>
  22 3 2.868719 1.712995 -1.729016 900 2 6 A0A0A0  C22  3 0 10 <> <>
  23 16 0.312987 1.689335 1.570620 900 70 8 FF2F2F  O23  0 0 10 <> <>
  24 2 0.052365 2.968966 1.941813 900 2 6 A0A0A0  C24  0 0 10 <> <>
  25 15 -0.207775 3.880049 1.170389 900 70 8 FF2F2F  O25  0 0 10 <> <>
  26 16 -2.131860 2.142675 0.270400 900 70 8 FF2F2F  O26  1 0 10 <> <>
  27 16 -1.789153 -2.531238 1.050003 900 70 8 FF2F2F  O27  0 0 10 <> <>
  28 2 -2.785618 -3.439292 1.305260 900 2 6 A0A0A0  C28  0 0 10 <> <>
  29 15 -3.828707 -3.511699 0.668022 900 70 8 FF2F2F  O29  0 0 10 <> <>
  30 3 -0.890341 -3.119460 -1.508479 900 2 6 A0A0A0  C30  3 0 10 <> <>
  31 3 -3.175505 0.645019 -1.942208 900 2 6 A0A0A0  C31  3 0 10 <> <>
  32 3 -1.259958 1.991410 -2.503961 900 2 6 A0A0A0  C32  3 0 10 <> <>
  33 15 1.307728 1.224967 -3.774260 900 70 8 FF2F2F  O33  0 0 10 <> <>
  34 16 -0.675564 -0.567156 -4.304772 900 70 8 FF2F2F  O34  0 0 10 <> <>
  35 2 -0.176845 -0.876210 -5.522196 900 2 6 A0A0A0  C35  0 0 10 <> <>
  36 15 -0.844405 -0.679415 -6.535625 900 70 8 FF2F2F  O36  0 0 10 <> <>
  37 3 1.249153 -2.701690 3.206731 900 2 6 A0A0A0  C37  3 0 10 <> <>
  38 2 0.144798 3.121100 3.416547 900 2 6 A0A0A0  C38  0 0 10 <> <>
  39 2 0.139359 4.417353 3.949450 900 2 6 A0A0A0  C39  1 0 10 <> <>
  40 2 0.225705 4.609267 5.329805 900 2 6 A0A0A0  C40  1 0 10 <> <>
  41 2 0.313292 3.509140 6.182545 900 2 6 A0A0A0  C41  1 0 10 <> <>
  42 2 0.311911 2.216006 5.659524 900 2 6 A0A0A0  C42  1 0 10 <> <>
  43 2 0.226684 2.019028 4.279246 900 2 6 A0A0A0  C43  1 0 10 <> <>
  44 3 -2.381249 -4.364235 2.462653 900 2 6 A0A0A0  C44  1 2 10 2 1
  45 16 -1.678516 -3.657507 3.498559 900 70 8 FF2F2F  O45  1 0 10 <> <>
  46 3 1.184412 -1.499739 -5.598204 900 2 6 A0A0A0  C46  3 0 10 <> <>
  47 3 -3.569121 -5.156898 3.089264 900 2 6 A0A0A0  C47  1 2 10 1 1
  48 25 -4.818005 -4.419049 3.285257 900 43 7 5757FF  N48  1 0 10 <> <>
  49 2 -4.886574 -3.202709 3.921818 900 2 6 A0A0A0  C49  0 0 10 <> <>
  50 15 -3.894638 -2.627948 4.360461 900 70 8 FF2F2F  O50  0 0 10 <> <>
  51 2 -3.818487 -6.477377 2.371326 900 2 6 A0A0A0  C51  0 0 10 <> <>
  52 2 -3.253195 -7.659058 2.881262 900 2 6 A0A0A0  C52  1 0 10 <> <>
  53 2 -3.451367 -8.882247 2.237147 900 2 6 A0A0A0  C53  1 0 10 <> <>
  54 2 -4.213494 -8.942428 1.073016 900 2 6 A0A0A0  C54  1 0 10 <> <>
  55 2 -4.776924 -7.780359 0.551400 900 2 6 A0A0A0  C55  1 0 10 <> <>
  56 2 -4.580321 -6.555972 1.194255 900 2 6 A0A0A0  C56  1 0 10 <> <>
  57 2 -6.237214 -2.599015 4.070315 900 2 6 A0A0A0  C57  0 0 10 <> <>
  58 2 -7.253660 -2.819365 3.131418 900 2 6 A0A0A0  C58  1 0 10 <> <>
  59 2 -8.504947 -2.223214 3.306929 900 2 6 A0A0A0  C59  1 0 10 <> <>
  60 2 -8.741155 -1.402803 4.410715 900 2 6 A0A0A0  C60  1 0 10 <> <>
  61 2 -7.726489 -1.167733 5.338494 900 2 6 A0A0A0  C61  1 0 10 <> <>
  62 2 -6.474033 -1.760154 5.167045 900 2 6 A0A0A0  C62  1 0 10 <> <>
  63 41 0.778417 -0.668304 -0.246293 900 21 1 FFFFFF  H63  0 0 10 <> <>
  64 41 2.877746 2.248053 1.095038 900 21 1 FFFFFF  H64  0 0 10 <> <>
  65 41 3.106843 1.376130 2.623360 900 21 1 FFFFFF  H65  0 0 10 <> <>
  66 41 4.123447 -1.272864 1.323238 900 21 1 FFFFFF  H66  0 0 10 <> <>
  67 41 4.687243 -1.781055 -0.803987 900 21 1 FFFFFF  H67  0 0 10 <> <>
  68 41 4.937745 -0.101254 -1.147672 900 21 1 FFFFFF  H68  0 0 10 <> <>
  69 41 2.406563 -1.758286 -1.531247 900 21 1 FFFFFF  H69  0 0 10 <> <>
  70 41 0.491160 2.284112 -0.391976 900 21 1 FFFFFF  H70  0 0 10 <> <>
  71 41 -2.714936 0.131857 1.308323 900 21 1 FFFFFF  H71  0 0 10 <> <>
  72 41 -1.077048 -0.323738 1.580656 900 21 1 FFFFFF  H72  0 0 10 <> <>
  73 41 -3.152510 -1.553524 -0.176888 900 21 1 FFFFFF  H73  0 0 10 <> <>
  74 41 0.585313 -1.655056 -3.074943 900 21 1 FFFFFF  H74  0 0 10 <> <>
  75 42 4.182128 -1.648687 -3.065752 900 21 1 FFFFFF  H75  0 0 10 <> <>
  76 41 3.616316 1.858644 -0.954468 900 21 1 FFFFFF  H76  0 0 10 <> <>
  77 41 3.423939 1.742747 -2.675293 900 21 1 FFFFFF  H77  0 0 10 <> <>
  78 41 2.216073 2.592170 -1.717498 900 21 1 FFFFFF  H78  0 0 10 <> <>
  79 42 -1.628582 2.971607 0.132685 900 21 1 FFFFFF  H79  0 0 10 <> <>
  80 41 -1.746597 -3.787774 -1.368393 900 21 1 FFFFFF  H80  0 0 10 <> <>
  81 41 -0.576227 -3.264881 -2.544800 900 21 1 FFFFFF  H81  0 0 10 <> <>
  82 41 -0.079920 -3.447141 -0.851753 900 21 1 FFFFFF  H82  0 0 10 <> <>
  83 41 -3.715673 -0.078593 -1.336409 900 21 1 FFFFFF  H83  0 0 10 <> <>
  84 41 -3.681594 1.602962 -1.770108 900 21 1 FFFFFF  H84  0 0 10 <> <>
  85 41 -3.348154 0.372301 -2.991132 900 21 1 FFFFFF  H85  0 0 10 <> <>
  86 41 -1.372982 1.798616 -3.576036 900 21 1 FFFFFF  H86  0 0 10 <> <>
  87 41 -1.913602 2.843019 -2.274646 900 21 1 FFFFFF  H87  0 0 10 <> <>
  88 41 -0.253295 2.363372 -2.325474 900 21 1 FFFFFF  H88  0 0 10 <> <>
  89 41 0.430323 -2.156176 3.681775 900 21 1 FFFFFF  H89  0 0 10 <> <>
  90 41 0.928235 -3.729338 3.019297 900 21 1 FFFFFF  H90  0 0 10 <> <>
  91 41 2.122656 -2.711055 3.863028 900 21 1 FFFFFF  H91  0 0 10 <> <>
  92 41 0.068264 5.283339 3.294034 900 21 1 FFFFFF  H92  0 0 10 <> <>
  93 41 0.222269 5.616394 5.740464 900 21 1 FFFFFF  H93  0 0 10 <> <>
  94 41 0.378167 3.659909 7.257937 900 21 1 FFFFFF  H94  0 0 10 <> <>
  95 41 0.372910 1.360581 6.328618 900 21 1 FFFFFF  H95  0 0 10 <> <>
  96 41 0.215860 1.002110 3.895593 900 21 1 FFFFFF  H96  0 0 10 <> <>
  97 41 -1.650597 -5.069640 2.048133 900 21 1 FFFFFF  H97  0 0 10 <> <>
  98 42 -2.354020 -3.094836 3.944983 900 21 1 FFFFFF  H98  0 0 10 <> <>
  99 41 1.954692 -0.793304 -5.290271 900 21 1 FFFFFF  H99  0 0 10 <> <>
  100 41 1.222919 -2.421128 -5.013609 900 21 1 FFFFFF  H100  0 0 10 <> <>
  101 41 1.387541 -1.771373 -6.639683 900 21 1 FFFFFF  H101  0 0 10 <> <>
  102 41 -3.269401 -5.408659 4.117195 900 21 1 FFFFFF  H102  0 0 10 <> <>
  103 43 -5.677582 -4.903846 3.060465 900 21 1 FFFFFF  H103  0 0 10 <> <>
  104 41 -2.651880 -7.638320 3.788818 900 21 1 FFFFFF  H104  0 0 10 <> <>
  105 41 -3.010367 -9.789009 2.644377 900 21 1 FFFFFF  H105  0 0 10 <> <>
  106 41 -4.367796 -9.894741 0.571733 900 21 1 FFFFFF  H106  0 0 10 <> <>
  107 41 -5.369956 -7.826127 -0.359043 900 21 1 FFFFFF  H107  0 0 10 <> <>
  108 41 -5.031190 -5.665935 0.759787 900 21 1 FFFFFF  H108  0 0 10 <> <>
  109 41 -7.082146 -3.423872 2.244969 900 21 1 FFFFFF  H109  0 0 10 <> <>
  110 41 -9.294270 -2.389718 2.577273 900 21 1 FFFFFF  H110  0 0 10 <> <>
  111 41 -9.715623 -0.937905 4.543041 900 21 1 FFFFFF  H111  0 0 10 <> <>
  112 41 -7.909681 -0.520542 6.192980 900 21 1 FFFFFF  H112  0 0 10 <> <>
  113 41 -5.685914 -1.568301 5.892187 900 21 1 FFFFFF  H113  0 0 10 <> <>
  :::
 } 
 m_bond[130] { 
  # First column is bond index #
  i_m_from
  i_m_to
  i_m_order
  i_sd_original_parity
  :::
  1 1 4 1 1
  2 1 2 1 <>
  3 2 3 1 <>
  4 2 64 1 <>
  5 2 65 1 <>
  6 3 8 1 <>
  7 3 4 1 <>
  8 3 18 1 6
  9 4 1 1 1
  10 4 5 1 <>
  11 4 66 1 <>
  12 5 6 1 <>
  13 5 67 1 <>
  14 5 68 1 <>
  15 6 7 1 <>
  16 6 21 1 1
  17 6 69 1 <>
  18 7 16 1 <>
  19 7 8 1 <>
  20 7 22 1 1
  21 8 9 1 <>
  22 8 63 1 6
  23 9 10 1 <>
  24 9 23 1 6
  25 9 70 1 <>
  26 10 15 1 1
  27 10 11 1 <>
  28 10 26 1 <>
  29 11 12 1 <>
  30 11 71 1 <>
  31 11 72 1 <>
  32 12 13 1 <>
  33 12 27 1 6
  34 12 73 1 <>
  35 13 14 2 <>
  36 13 30 1 <>
  37 14 15 1 <>
  38 14 17 1 <>
  39 15 10 1 1
  40 15 31 1 <>
  41 15 32 1 <>
  42 16 17 1 <>
  43 16 33 2 <>
  44 17 34 1 1
  45 17 74 1 <>
  46 18 3 1 6
  47 18 19 1 <>
  48 19 20 2 <>
  49 19 37 1 <>
  50 21 6 1 1
  51 21 75 1 <>
  52 22 7 1 1
  53 22 76 1 <>
  54 22 77 1 <>
  55 22 78 1 <>
  56 23 9 1 6
  57 23 24 1 <>
  58 24 25 2 <>
  59 24 38 1 <>
  60 26 79 1 <>
  61 27 12 1 6
  62 27 28 1 <>
  63 28 44 1 <>
  64 28 29 2 <>
  65 30 80 1 <>
  66 30 81 1 <>
  67 30 82 1 <>
  68 31 83 1 <>
  69 31 84 1 <>
  70 31 85 1 <>
  71 32 86 1 <>
  72 32 87 1 <>
  73 32 88 1 <>
  74 34 17 1 1
  75 34 35 1 <>
  76 35 36 2 <>
  77 35 46 1 <>
  78 37 89 1 <>
  79 37 90 1 <>
  80 37 91 1 <>
  81 38 43 2 <>
  82 38 39 1 <>
  83 39 40 2 <>
  84 39 92 1 <>
  85 40 41 1 <>
  86 40 93 1 <>
  87 41 42 2 <>
  88 41 94 1 <>
  89 42 43 1 <>
  90 42 95 1 <>
  91 43 96 1 <>
  92 44 47 1 <>
  93 44 45 1 1
  94 44 97 1 <>
  95 45 44 1 1
  96 45 98 1 <>
  97 46 99 1 <>
  98 46 100 1 <>
  99 46 101 1 <>
  100 47 48 1 6
  101 47 51 1 <>
  102 47 102 1 <>
  103 48 47 1 6
  104 48 49 1 <>
  105 48 103 1 <>
  106 49 50 2 <>
  107 49 57 1 <>
  108 51 52 2 <>
  109 51 56 1 <>
  110 52 53 1 <>
  111 52 104 1 <>
  112 53 54 2 <>
  113 53 105 1 <>
  114 54 55 1 <>
  115 54 106 1 <>
  116 55 56 2 <>
  117 55 107 1 <>
  118 56 108 1 <>
  119 57 62 2 <>
  120 57 58 1 <>
  121 58 59 2 <>
  122 58 109 1 <>
  123 59 60 1 <>
  124 59 110 1 <>
  125 60 61 2 <>
  126 60 111 1 <>
  127 61 62 1 <>
  128 61 112 1 <>
  129 62 113 1 <>
  130 63 8 1 6
  :::
 } 
} 

f_m_ct { 
 s_m_title
 s_m_entry_id
 s_m_entry_name
 i_f3d_flags
 r_f3d_energy
 r_mmod_Potential_Energy-MMFF94s
 b_mmod_Minimization_Converged-MMFF94s
 r_mmod_RMS_Derivative-MMFF94s
 s_m_job_name
 s_m_Source_Path
 s_m_Source_File
 i_m_Source_File_Index
 i_mmod_Times_Found-MMFF94s
 r_mmod_Relative_Potential_Energy-MMFF94s
 i_mmod_Conformation-MMFF94s
 i_mmod_Serial_Number-MMFF94s
 s_m_subgroup_title
 s_m_subgroupid
 b_m_subgroup_collapsed
 i_m_ct_format
 :::
 Taxol 
  26 
  entry 
  0
  0
  860.458984375
  1
  0.0471753254532814
  mmod_confelim_2prime_EpiTaxol 
  /Users/rgil/Documents/Matthias_Niemitz/Taxol 
  Taxol_Template.mae 
  1
  432
  11.9381713867188
  11
  1
  mmod_confelim_2prime_EpiTaxol-out1 
  mmod_confelim_2prime_EpiTaxol-out1 
  0
  2
 m_depend[8] { 
  # First column is dependency index #
  i_m_depend_dependency
  s_m_depend_property
  :::
  1 20 r_mmod_Potential_Energy-MMFF94s 
  2 20 b_mmod_Minimization_Converged-MMFF94s 
  3 20 r_mmod_RMS_Derivative-MMFF94s 
  4 30 s_m_job_name 
  5 20 i_mmod_Times_Found-MMFF94s 
  6 20 r_mmod_Relative_Potential_Energy-MMFF94s 
  7 20 i_mmod_Conformation-MMFF94s 
  8 10 i_mmod_Serial_Number-MMFF94s 
  :::
 } 
 m_atom[113] { 
  # First column is atom index #
  i_m_mmod_type
  r_m_x_coord
  r_m_y_coord
  r_m_z_coord
  i_m_residue_number
  i_m_color
  i_m_atomic_number
  s_m_color_rgb
  s_m_atom_name
  i_m_Hcount
  i_m_atom_chirality
  i_m_bond_stereo
  i_sd_original_parity
  b_st_NoSrcChirality
  :::
  1 16 4.042387 0.615979 1.869350 900 70 8 FF2F2F  O1  0 0 10 <> <>
  2 3 2.672710 0.967025 2.129829 900 2 6 A0A0A0  C2  2 0 10 <> <>
  3 3 2.127643 -0.239263 1.309615 900 2 6 A0A0A0  C3  0 2 10 2 1
  4 3 3.653168 -0.616968 1.217034 900 2 6 A0A0A0  C4  1 1 10 1 1
  5 3 4.350879 -0.749787 -0.122131 900 2 6 A0A0A0  C5  2 0 10 <> <>
  6 3 3.363173 -0.770111 -1.282989 900 2 6 A0A0A0  C6  1 2 10 1 1
  7 3 2.316906 0.387193 -1.226388 900 2 6 A0A0A0  C7  0 2 10 2 1
  8 3 1.332758 0.066380 -0.016004 900 2 6 A0A0A0  C8  1 1 10 2 1
  9 3 0.120679 1.057493 0.226089 900 2 6 A0A0A0  C9  1 2 10 1 1
  10 3 -1.313150 0.680946 -0.418586 900 2 6 A0A0A0  C10  0 2 10 2 1
  11 3 -1.900626 -0.606246 0.246493 900 2 6 A0A0A0  C11  2 0 10 <> <>
  12 3 -1.998434 -1.858643 -0.646626 900 2 6 A0A0A0  C12  1 2 10 1 1
  13 2 -0.912233 -1.887168 -1.711307 900 2 6 A0A0A0  C13  0 0 11 <> <>
  14 2 -0.510231 -0.722708 -2.297082 900 2 6 A0A0A0  C14  0 0 11 <> <>
  15 3 -1.299994 0.578188 -1.981934 900 2 6 A0A0A0  C15  0 0 10 <> <>
  16 2 1.678994 0.455219 -2.658329 900 2 6 A0A0A0  C16  0 0 10 <> <>
  17 3 0.729314 -0.651299 -3.163965 900 2 6 A0A0A0  C17  1 1 10 2 1
  18 16 1.348659 -1.154877 2.146379 900 70 8 FF2F2F  O18  0 0 10 <> <>
  19 2 1.459437 -2.480901 1.849219 900 2 6 A0A0A0  C19  0 0 10 <> <>
  20 15 1.977761 -2.922586 0.833191 900 70 8 FF2F2F  O20  0 0 10 <> <>
  21 16 4.107595 -0.716335 -2.499271 900 70 8 FF2F2F  O21  1 0 10 <> <>
  22 3 3.023802 1.763390 -1.064265 900 2 6 A0A0A0  C22  3 0 10 <> <>
  23 16 -0.104256 1.172754 1.665220 900 70 8 FF2F2F  O23  0 0 10 <> <>
  24 2 -0.521049 2.373329 2.141741 900 2 6 A0A0A0  C24  0 0 10 <> <>
  25 15 -0.692446 3.372801 1.460515 900 70 8 FF2F2F  O25  0 0 10 <> <>
  26 16 -2.255289 1.726250 -0.073292 900 70 8 FF2F2F  O26  1 0 10 <> <>
  27 16 -1.921087 -3.023351 0.201959 900 70 8 FF2F2F  O27  0 0 10 <> <>
  28 2 -3.127117 -3.453735 0.697913 900 2 6 A0A0A0  C28  0 0 10 <> <>
  29 15 -4.192458 -2.887666 0.484412 900 70 8 FF2F2F  O29  0 0 10 <> <>
  30 3 -0.376508 -3.257252 -2.048855 900 2 6 A0A0A0  C30  3 0 10 <> <>
  31 3 -2.735278 0.472142 -2.598479 900 2 6 A0A0A0  C31  3 0 10 <> <>
  32 3 -0.814281 1.922997 -2.598130 900 2 6 A0A0A0  C32  3 0 10 <> <>
  33 15 1.972015 1.378895 -3.433999 900 70 8 FF2F2F  O33  0 0 10 <> <>
  34 16 0.244236 -0.431276 -4.498713 900 70 8 FF2F2F  O34  0 0 10 <> <>
  35 2 0.989268 -0.604374 -5.612762 900 2 6 A0A0A0  C35  0 0 10 <> <>
  36 15 0.522814 -0.341271 -6.719412 900 70 8 FF2F2F  O36  0 0 10 <> <>
  37 3 0.949682 -3.306636 2.985904 900 2 6 A0A0A0  C37  3 0 10 <> <>
  38 2 -0.709193 2.317648 3.614122 900 2 6 A0A0A0  C38  0 0 10 <> <>
  39 2 -0.873045 3.524890 4.306570 900 2 6 A0A0A0  C39  1 0 10 <> <>
  40 2 -1.042377 3.521531 5.692585 900 2 6 A0A0A0  C40  1 0 10 <> <>
  41 2 -1.053617 2.314282 6.390850 900 2 6 A0A0A0  C41  1 0 10 <> <>
  42 2 -0.899584 1.108675 5.706692 900 2 6 A0A0A0  C42  1 0 10 <> <>
  43 2 -0.728917 1.106994 4.320472 900 2 6 A0A0A0  C43  1 0 10 <> <>
  44 3 -2.955727 -4.756476 1.493716 900 2 6 A0A0A0  C44  1 2 10 2 1
  45 16 -1.734173 -4.779074 2.247561 900 70 8 FF2F2F  O45  1 0 10 <> <>
  46 3 2.373448 -1.161033 -5.466135 900 2 6 A0A0A0  C46  3 0 10 <> <>
  47 3 -4.151457 -5.077623 2.442719 900 2 6 A0A0A0  C47  1 2 10 1 1
  48 25 -4.727488 -3.944273 3.167295 900 43 7 5757FF  N48  1 0 10 <> <>
  49 2 -3.979632 -3.049531 3.894555 900 2 6 A0A0A0  C49  0 0 10 <> <>
  50 15 -2.758080 -3.125865 3.989287 900 70 8 FF2F2F  O50  0 0 10 <> <>
  51 2 -5.234872 -5.894442 1.750365 900 2 6 A0A0A0  C51  0 0 10 <> <>
  52 2 -6.213539 -5.301143 0.936707 900 2 6 A0A0A0  C52  1 0 10 <> <>
  53 2 -7.185126 -6.080737 0.304678 900 2 6 A0A0A0  C53  1 0 10 <> <>
  54 2 -7.191666 -7.463195 0.474122 900 2 6 A0A0A0  C54  1 0 10 <> <>
  55 2 -6.226076 -8.068825 1.274307 900 2 6 A0A0A0  C55  1 0 10 <> <>
  56 2 -5.253439 -7.291351 1.906571 900 2 6 A0A0A0  C56  1 0 10 <> <>
  57 2 -4.727201 -1.964639 4.581719 900 2 6 A0A0A0  C57  0 0 10 <> <>
  58 2 -4.221705 -1.465568 5.788306 900 2 6 A0A0A0  C58  1 0 10 <> <>
  59 2 -4.897046 -0.444690 6.459468 900 2 6 A0A0A0  C59  1 0 10 <> <>
  60 2 -6.070528 0.085730 5.922586 900 2 6 A0A0A0  C60  1 0 10 <> <>
  61 2 -6.567023 -0.395488 4.710683 900 2 6 A0A0A0  C61  1 0 10 <> <>
  62 2 -5.895997 -1.417616 4.035742 900 2 6 A0A0A0  C62  1 0 10 <> <>
  63 41 0.888518 -0.894610 -0.265417 900 21 1 FFFFFF  H63  0 0 10 <> <>
  64 41 2.436444 1.968838 1.762834 900 21 1 FFFFFF  H64  0 0 10 <> <>
  65 41 2.459450 0.932675 3.203710 900 21 1 FFFFFF  H65  0 0 10 <> <>
  66 41 3.941255 -1.451819 1.870354 900 21 1 FFFFFF  H66  0 0 10 <> <>
  67 41 4.938766 -1.676921 -0.142677 900 21 1 FFFFFF  H67  0 0 10 <> <>
  68 41 5.094648 0.044564 -0.266504 900 21 1 FFFFFF  H68  0 0 10 <> <>
  69 41 2.837573 -1.731589 -1.296385 900 21 1 FFFFFF  H69  0 0 10 <> <>
  70 41 0.423307 2.046724 -0.123686 900 21 1 FFFFFF  H70  0 0 10 <> <>
  71 41 -2.906600 -0.400456 0.638458 900 21 1 FFFFFF  H71  0 0 10 <> <>
  72 41 -1.324212 -0.865118 1.143441 900 21 1 FFFFFF  H72  0 0 10 <> <>
  73 41 -2.950263 -1.904933 -1.182143 900 21 1 FFFFFF  H73  0 0 10 <> <>
  74 41 1.300318 -1.580224 -3.135367 900 21 1 FFFFFF  H74  0 0 10 <> <>
  75 42 4.851765 -1.344179 -2.433542 900 21 1 FFFFFF  H75  0 0 10 <> <>
  76 41 3.577611 1.878177 -0.136930 900 21 1 FFFFFF  H76  0 0 10 <> <>
  77 41 3.758482 1.927941 -1.862837 900 21 1 FFFFFF  H77  0 0 10 <> <>
  78 41 2.309518 2.591493 -1.117004 900 21 1 FFFFFF  H78  0 0 10 <> <>
  79 42 -1.779160 2.575752 0.030977 900 21 1 FFFFFF  H79  0 0 10 <> <>
  80 41 -1.201251 -3.973410 -2.137555 900 21 1 FFFFFF  H80  0 0 10 <> <>
  81 41 0.146466 -3.291131 -3.007648 900 21 1 FFFFFF  H81  0 0 10 <> <>
  82 41 0.305010 -3.605752 -1.267855 900 21 1 FFFFFF  H82  0 0 10 <> <>
  83 41 -3.381639 -0.272659 -2.140586 900 21 1 FFFFFF  H83  0 0 10 <> <>
  84 41 -3.285865 1.416533 -2.504313 900 21 1 FFFFFF  H84  0 0 10 <> <>
  85 41 -2.676719 0.238753 -3.668922 900 21 1 FFFFFF  H85  0 0 10 <> <>
  86 41 -0.698070 1.850940 -3.684795 900 21 1 FFFFFF  H86  0 0 10 <> <>
  87 41 -1.539551 2.727239 -2.418461 900 21 1 FFFFFF  H87  0 0 10 <> <>
  88 41 0.114781 2.297545 -2.174417 900 21 1 FFFFFF  H88  0 0 10 <> <>
  89 41 -0.015870 -2.921609 3.320024 900 21 1 FFFFFF  H89  0 0 10 <> <>
  90 41 0.825748 -4.340438 2.655010 900 21 1 FFFFFF  H90  0 0 10 <> <>
  91 41 1.669221 -3.278611 3.807787 900 21 1 FFFFFF  H91  0 0 10 <> <>
  92 41 -0.867582 4.472883 3.772034 900 21 1 FFFFFF  H92  0 0 10 <> <>
  93 41 -1.167565 4.460083 6.227695 900 21 1 FFFFFF  H93  0 0 10 <> <>
  94 41 -1.188025 2.313019 7.470233 900 21 1 FFFFFF  H94  0 0 10 <> <>
  95 41 -0.917901 0.168327 6.252770 900 21 1 FFFFFF  H95  0 0 10 <> <>
  96 41 -0.624564 0.153975 3.807923 900 21 1 FFFFFF  H96  0 0 10 <> <>
  97 41 -2.852057 -5.556811 0.751002 900 21 1 FFFFFF  H97  0 0 10 <> <>
  98 42 -1.880997 -4.155864 2.996225 900 21 1 FFFFFF  H98  0 0 10 <> <>
  99 41 3.025616 -0.453877 -4.954595 900 21 1 FFFFFF  H99  0 0 10 <> <>
  100 41 2.351809 -2.129529 -4.962488 900 21 1 FFFFFF  H100  0 0 10 <> <>
  101 41 2.791426 -1.327709 -6.464759 900 21 1 FFFFFF  H101  0 0 10 <> <>
  102 41 -3.750539 -5.707377 3.250522 900 21 1 FFFFFF  H102  0 0 10 <> <>
  103 43 -5.737250 -3.903593 3.229532 900 21 1 FFFFFF  H103  0 0 10 <> <>
  104 41 -6.235016 -4.224236 0.782556 900 21 1 FFFFFF  H104  0 0 10 <> <>
  105 41 -7.937260 -5.607359 -0.322139 900 21 1 FFFFFF  H105  0 0 10 <> <>
  106 41 -7.948745 -8.068493 -0.018231 900 21 1 FFFFFF  H106  0 0 10 <> <>
  107 41 -6.229809 -9.148209 1.406334 900 21 1 FFFFFF  H107  0 0 10 <> <>
  108 41 -4.508363 -7.789175 2.525236 900 21 1 FFFFFF  H108  0 0 10 <> <>
  109 41 -3.306504 -1.873605 6.211093 900 21 1 FFFFFF  H109  0 0 10 <> <>
  110 41 -4.507119 -0.059914 7.398783 900 21 1 FFFFFF  H110  0 0 10 <> <>
  111 41 -6.593318 0.884097 6.444611 900 21 1 FFFFFF  H111  0 0 10 <> <>
  112 41 -7.472041 0.034088 4.287080 900 21 1 FFFFFF  H112  0 0 10 <> <>
  113 41 -6.279764 -1.752362 3.075617 900 21 1 FFFFFF  H113  0 0 10 <> <>
  :::
 } 
 m_bond[130] { 
  # First column is bond index #
  i_m_from
  i_m_to
  i_m_order
  i_sd_original_parity
  :::
  1 1 4 1 1
  2 1 2 1 <>
  3 2 3 1 <>
  4 2 64 1 <>
  5 2 65 1 <>
  6 3 8 1 <>
  7 3 4 1 <>
  8 3 18 1 6
  9 4 1 1 1
  10 4 5 1 <>
  11 4 66 1 <>
  12 5 6 1 <>
  13 5 67 1 <>
  14 5 68 1 <>
  15 6 7 1 <>
  16 6 21 1 1
  17 6 69 1 <>
  18 7 16 1 <>
  19 7 8 1 <>
  20 7 22 1 1
  21 8 9 1 <>
  22 8 63 1 6
  23 9 10 1 <>
  24 9 23 1 6
  25 9 70 1 <>
  26 10 15 1 1
  27 10 11 1 <>
  28 10 26 1 <>
  29 11 12 1 <>
  30 11 71 1 <>
  31 11 72 1 <>
  32 12 13 1 <>
  33 12 27 1 6
  34 12 73 1 <>
  35 13 14 2 <>
  36 13 30 1 <>
  37 14 15 1 <>
  38 14 17 1 <>
  39 15 10 1 1
  40 15 31 1 <>
  41 15 32 1 <>
  42 16 17 1 <>
  43 16 33 2 <>
  44 17 34 1 1
  45 17 74 1 <>
  46 18 3 1 6
  47 18 19 1 <>
  48 19 20 2 <>
  49 19 37 1 <>
  50 21 6 1 1
  51 21 75 1 <>
  52 22 7 1 1
  53 22 76 1 <>
  54 22 77 1 <>
  55 22 78 1 <>
  56 23 9 1 6
  57 23 24 1 <>
  58 24 25 2 <>
  59 24 38 1 <>
  60 26 79 1 <>
  61 27 12 1 6
  62 27 28 1 <>
  63 28 44 1 <>
  64 28 29 2 <>
  65 30 80 1 <>
  66 30 81 1 <>
  67 30 82 1 <>
  68 31 83 1 <>
  69 31 84 1 <>
  70 31 85 1 <>
  71 32 86 1 <>
  72 32 87 1 <>
  73 32 88 1 <>
  74 34 17 1 1
  75 34 35 1 <>
  76 35 36 2 <>
  77 35 46 1 <>
  78 37 89 1 <>
  79 37 90 1 <>
  80 37 91 1 <>
  81 38 43 2 <>
  82 38 39 1 <>
  83 39 40 2 <>
  84 39 92 1 <>
  85 40 41 1 <>
  86 40 93 1 <>
  87 41 42 2 <>
  88 41 94 1 <>
  89 42 43 1 <>
  90 42 95 1 <>
  91 43 96 1 <>
  92 44 47 1 <>
  93 44 45 1 1
  94 44 97 1 <>
  95 45 44 1 1
  96 45 98 1 <>
  97 46 99 1 <>
  98 46 100 1 <>
  99 46 101 1 <>
  100 47 48 1 6
  101 47 51 1 <>
  102 47 102 1 <>
  103 48 47 1 6
  104 48 49 1 <>
  105 48 103 1 <>
  106 49 50 2 <>
  107 49 57 1 <>
  108 51 52 2 <>
  109 51 56 1 <>
  110 52 53 1 <>
  111 52 104 1 <>
  112 53 54 2 <>
  113 53 105 1 <>
  114 54 55 1 <>
  115 54 106 1 <>
  116 55 56 2 <>
  117 55 107 1 <>
  118 56 108 1 <>
  119 57 62 2 <>
  120 57 58 1 <>
  121 58 59 2 <>
  122 58 109 1 <>
  123 59 60 1 <>
  124 59 110 1 <>
  125 60 61 2 <>
  126 60 111 1 <>
  127 61 62 1 <>
  128 61 112 1 <>
  129 62 113 1 <>
  130 63 8 1 6
  :::
 } 
} 

f_m_ct { 
 s_m_title
 s_m_entry_id
 s_m_entry_name
 i_f3d_flags
 r_f3d_energy
 r_mmod_Potential_Energy-MMFF94s
 b_mmod_Minimization_Converged-MMFF94s
 r_mmod_RMS_Derivative-MMFF94s
 s_m_job_name
 s_m_Source_Path
 s_m_Source_File
 i_m_Source_File_Index
 i_mmod_Times_Found-MMFF94s
 r_mmod_Relative_Potential_Energy-MMFF94s
 i_mmod_Conformation-MMFF94s
 i_mmod_Serial_Number-MMFF94s
 s_m_subgroup_title
 s_m_subgroupid
 b_m_subgroup_collapsed
 i_m_ct_format
 :::
 Taxol 
  27 
  entry 
  0
  0
  860.477355957031
  1
  0.0484212823212147
  mmod_confelim_2prime_EpiTaxol 
  /Users/rgil/Documents/Matthias_Niemitz/Taxol 
  Taxol_Template.mae 
  1
  756
  11.95654296875
  12
  1
  mmod_confelim_2prime_EpiTaxol-out1 
  mmod_confelim_2prime_EpiTaxol-out1 
  0
  2
 m_depend[8] { 
  # First column is dependency index #
  i_m_depend_dependency
  s_m_depend_property
  :::
  1 20 r_mmod_Potential_Energy-MMFF94s 
  2 20 b_mmod_Minimization_Converged-MMFF94s 
  3 20 r_mmod_RMS_Derivative-MMFF94s 
  4 30 s_m_job_name 
  5 20 i_mmod_Times_Found-MMFF94s 
  6 20 r_mmod_Relative_Potential_Energy-MMFF94s 
  7 20 i_mmod_Conformation-MMFF94s 
  8 10 i_mmod_Serial_Number-MMFF94s 
  :::
 } 
 m_atom[113] { 
  # First column is atom index #
  i_m_mmod_type
  r_m_x_coord
  r_m_y_coord
  r_m_z_coord
  i_m_residue_number
  i_m_color
  i_m_atomic_number
  s_m_color_rgb
  s_m_atom_name
  i_m_Hcount
  i_m_atom_chirality
  i_m_bond_stereo
  i_sd_original_parity
  b_st_NoSrcChirality
  :::
  1 16 4.053342 0.642180 1.817627 900 70 8 FF2F2F  O1  0 0 10 <> <>
  2 3 2.692476 0.965859 2.150013 900 2 6 A0A0A0  C2  2 0 10 <> <>
  3 3 2.129769 -0.254098 1.362425 900 2 6 A0A0A0  C3  0 2 10 2 1
  4 3 3.655514 -0.600806 1.189990 900 2 6 A0A0A0  C4  1 1 10 1 1
  5 3 4.284115 -0.724521 -0.183616 900 2 6 A0A0A0  C5  2 0 10 <> <>
  6 3 3.237061 -0.768198 -1.290397 900 2 6 A0A0A0  C6  1 2 10 1 1
  7 3 2.172401 0.368615 -1.181556 900 2 6 A0A0A0  C7  0 2 10 2 1
  8 3 1.259759 0.033436 0.080313 900 2 6 A0A0A0  C8  1 1 10 2 1
  9 3 0.043603 1.002921 0.385483 900 2 6 A0A0A0  C9  1 2 10 1 1
  10 3 -1.413236 0.595696 -0.186793 900 2 6 A0A0A0  C10  0 2 10 2 1
  11 3 -1.934833 -0.698808 0.513100 900 2 6 A0A0A0  C11  2 0 10 <> <>
  12 3 -2.059623 -1.957691 -0.367041 900 2 6 A0A0A0  C12  1 2 10 1 1
  13 2 -1.037742 -1.970972 -1.494209 900 2 6 A0A0A0  C13  0 0 11 <> <>
  14 2 -0.684074 -0.800778 -2.100547 900 2 6 A0A0A0  C14  0 0 11 <> <>
  15 3 -1.477206 0.487326 -1.748386 900 2 6 A0A0A0  C15  0 0 10 <> <>
  16 2 1.460013 0.418416 -2.578881 900 2 6 A0A0A0  C16  0 0 10 <> <>
  17 3 0.506708 -0.708029 -3.031196 900 2 6 A0A0A0  C17  1 1 10 2 1
  18 16 1.416821 -1.183680 2.241798 900 70 8 FF2F2F  O18  0 0 10 <> <>
  19 2 1.534894 -2.507690 1.938877 900 2 6 A0A0A0  C19  0 0 10 <> <>
  20 15 1.996202 -2.940214 0.891700 900 70 8 FF2F2F  O20  0 0 10 <> <>
  21 16 3.915525 -0.704359 -2.544234 900 70 8 FF2F2F  O21  1 0 10 <> <>
  22 3 2.859480 1.758928 -1.060284 900 2 6 A0A0A0  C22  3 0 10 <> <>
  23 16 -0.108650 1.112388 1.835402 900 70 8 FF2F2F  O23  0 0 10 <> <>
  24 2 -0.545862 2.295727 2.335381 900 2 6 A0A0A0  C24  0 0 10 <> <>
  25 15 -0.786639 3.288074 1.664414 900 70 8 FF2F2F  O25  0 0 10 <> <>
  26 16 -2.361119 1.620319 0.199461 900 70 8 FF2F2F  O26  1 0 10 <> <>
  27 16 -1.900814 -3.084982 0.521356 900 70 8 FF2F2F  O27  0 0 10 <> <>
  28 2 -2.889060 -4.031704 0.479420 900 2 6 A0A0A0  C28  0 0 10 <> <>
  29 15 -3.774004 -4.071126 -0.367623 900 70 8 FF2F2F  O29  0 0 10 <> <>
  30 3 -0.497225 -3.331467 -1.861103 900 2 6 A0A0A0  C30  3 0 10 <> <>
  31 3 -2.937000 0.354758 -2.298307 900 2 6 A0A0A0  C31  3 0 10 <> <>
  32 3 -1.048520 1.840836 -2.388475 900 2 6 A0A0A0  C32  3 0 10 <> <>
  33 15 1.695782 1.343619 -3.372090 900 70 8 FF2F2F  O33  0 0 10 <> <>
  34 16 -0.051432 -0.500701 -4.339244 900 70 8 FF2F2F  O34  0 0 10 <> <>
  35 2 0.635432 -0.669600 -5.490609 900 2 6 A0A0A0  C35  0 0 10 <> <>
  36 15 0.107810 -0.417687 -6.572075 900 70 8 FF2F2F  O36  0 0 10 <> <>
  37 3 1.123116 -3.343207 3.108425 900 2 6 A0A0A0  C37  3 0 10 <> <>
  38 2 -0.671231 2.232401 3.814948 900 2 6 A0A0A0  C38  0 0 10 <> <>
  39 2 -0.523329 1.035993 4.530506 900 2 6 A0A0A0  C39  1 0 10 <> <>
  40 2 -0.635290 1.033685 5.923027 900 2 6 A0A0A0  C40  1 0 10 <> <>
  41 2 -0.903203 2.220288 6.604806 900 2 6 A0A0A0  C41  1 0 10 <> <>
  42 2 -1.061148 3.412208 5.898361 900 2 6 A0A0A0  C42  1 0 10 <> <>
  43 2 -0.945614 3.419942 4.506655 900 2 6 A0A0A0  C43  1 0 10 <> <>
  44 3 -2.764545 -5.030844 1.635817 900 2 6 A0A0A0  C44  1 2 10 2 1
  45 16 -1.578097 -4.846951 2.421914 900 70 8 FF2F2F  O45  1 0 10 <> <>
  46 3 2.032439 -1.207953 -5.415109 900 2 6 A0A0A0  C46  3 0 10 <> <>
  47 3 -4.011846 -5.000908 2.569541 900 2 6 A0A0A0  C47  1 2 10 1 1
  48 25 -4.576128 -3.675581 2.842444 900 43 7 5757FF  N48  1 0 10 <> <>
  49 2 -3.835403 -2.634848 3.353563 900 2 6 A0A0A0  C49  0 0 10 <> <>
  50 15 -2.628611 -2.720840 3.561566 900 70 8 FF2F2F  O50  0 0 10 <> <>
  51 2 -5.096209 -5.976424 2.133537 900 2 6 A0A0A0  C51  0 0 10 <> <>
  52 2 -5.172507 -7.241667 2.741416 900 2 6 A0A0A0  C52  1 0 10 <> <>
  53 2 -6.151215 -8.161340 2.358568 900 2 6 A0A0A0  C53  1 0 10 <> <>
  54 2 -7.065240 -7.832400 1.360693 900 2 6 A0A0A0  C54  1 0 10 <> <>
  55 2 -7.000597 -6.585138 0.744140 900 2 6 A0A0A0  C55  1 0 10 <> <>
  56 2 -6.023129 -5.663387 1.126440 900 2 6 A0A0A0  C56  1 0 10 <> <>
  57 2 -4.567973 -1.376875 3.657191 900 2 6 A0A0A0  C57  0 0 10 <> <>
  58 2 -5.704861 -0.987567 2.936982 900 2 6 A0A0A0  C58  1 0 10 <> <>
  59 2 -6.349792 0.211928 3.248730 900 2 6 A0A0A0  C59  1 0 10 <> <>
  60 2 -5.859735 1.025893 4.270387 900 2 6 A0A0A0  C60  1 0 10 <> <>
  61 2 -4.720628 0.648111 4.980196 900 2 6 A0A0A0  C61  1 0 10 <> <>
  62 2 -4.073505 -0.549795 4.673052 900 2 6 A0A0A0  C62  1 0 10 <> <>
  63 41 0.820483 -0.936107 -0.143578 900 21 1 FFFFFF  H63  0 0 10 <> <>
  64 41 2.415971 1.961385 1.794130 900 21 1 FFFFFF  H64  0 0 10 <> <>
  65 41 2.537936 0.930673 3.233827 900 21 1 FFFFFF  H65  0 0 10 <> <>
  66 41 3.994333 -1.427530 1.829186 900 21 1 FFFFFF  H66  0 0 10 <> <>
  67 41 4.888269 -1.640051 -0.232953 900 21 1 FFFFFF  H67  0 0 10 <> <>
  68 41 5.003456 0.083704 -0.368954 900 21 1 FFFFFF  H68  0 0 10 <> <>
  69 41 2.730567 -1.739791 -1.273680 900 21 1 FFFFFF  H69  0 0 10 <> <>
  70 41 0.308740 1.998729 0.023912 900 21 1 FFFFFF  H70  0 0 10 <> <>
  71 41 -2.922850 -0.514565 0.957922 900 21 1 FFFFFF  H71  0 0 10 <> <>
  72 41 -1.306558 -0.939549 1.379714 900 21 1 FFFFFF  H72  0 0 10 <> <>
  73 41 -3.058059 -1.992135 -0.805734 900 21 1 FFFFFF  H73  0 0 10 <> <>
  74 41 1.097962 -1.624313 -3.030576 900 21 1 FFFFFF  H74  0 0 10 <> <>
  75 42 4.672668 -1.319406 -2.517022 900 21 1 FFFFFF  H75  0 0 10 <> <>
  76 41 3.458389 1.887922 -0.163355 900 21 1 FFFFFF  H76  0 0 10 <> <>
  77 41 3.548205 1.934958 -1.896465 900 21 1 FFFFFF  H77  0 0 10 <> <>
  78 41 2.127167 2.572615 -1.077821 900 21 1 FFFFFF  H78  0 0 10 <> <>
  79 42 -1.897209 2.477279 0.298813 900 21 1 FFFFFF  H79  0 0 10 <> <>
  80 41 -1.317265 -4.051500 -1.952647 900 21 1 FFFFFF  H80  0 0 10 <> <>
  81 41 0.014034 -3.349684 -2.826232 900 21 1 FFFFFF  H81  0 0 10 <> <>
  82 41 0.197580 -3.688037 -1.095519 900 21 1 FFFFFF  H82  0 0 10 <> <>
  83 41 -3.531760 -0.438677 -1.853451 900 21 1 FFFFFF  H83  0 0 10 <> <>
  84 41 -3.515106 1.272346 -2.132471 900 21 1 FFFFFF  H84  0 0 10 <> <>
  85 41 -2.922514 0.174097 -3.380643 900 21 1 FFFFFF  H85  0 0 10 <> <>
  86 41 -0.982047 1.769521 -3.479375 900 21 1 FFFFFF  H86  0 0 10 <> <>
  87 41 -1.781728 2.629754 -2.175833 900 21 1 FFFFFF  H87  0 0 10 <> <>
  88 41 -0.108301 2.235218 -2.009640 900 21 1 FFFFFF  H88  0 0 10 <> <>
  89 41 0.182294 -2.972872 3.520534 900 21 1 FFFFFF  H89  0 0 10 <> <>
  90 41 0.985742 -4.377315 2.783916 900 21 1 FFFFFF  H90  0 0 10 <> <>
  91 41 1.904269 -3.309295 3.871809 900 21 1 FFFFFF  H91  0 0 10 <> <>
  92 41 -0.329379 0.095568 4.020937 900 21 1 FFFFFF  H92  0 0 10 <> <>
  93 41 -0.517756 0.104556 6.476262 900 21 1 FFFFFF  H93  0 0 10 <> <>
  94 41 -0.991394 2.216093 7.689046 900 21 1 FFFFFF  H94  0 0 10 <> <>
  95 41 -1.272856 4.336224 6.431627 900 21 1 FFFFFF  H95  0 0 10 <> <>
  96 41 -1.070027 4.356730 3.966727 900 21 1 FFFFFF  H96  0 0 10 <> <>
  97 41 -2.644691 -6.021034 1.181183 900 21 1 FFFFFF  H97  0 0 10 <> <>
  98 42 -1.720519 -3.995617 2.896789 900 21 1 FFFFFF  H98  0 0 10 <> <>
  99 41 2.700301 -0.492065 -4.937079 900 21 1 FFFFFF  H99  0 0 10 <> <>
  100 41 2.048991 -2.176455 -4.911243 900 21 1 FFFFFF  H100  0 0 10 <> <>
  101 41 2.401211 -1.369359 -6.433745 900 21 1 FFFFFF  H101  0 0 10 <> <>
  102 41 -3.670653 -5.333935 3.560864 900 21 1 FFFFFF  H102  0 0 10 <> <>
  103 43 -5.586124 -3.598787 2.837433 900 21 1 FFFFFF  H103  0 0 10 <> <>
  104 41 -4.468243 -7.523858 3.522493 900 21 1 FFFFFF  H104  0 0 10 <> <>
  105 41 -6.199350 -9.135728 2.838872 900 21 1 FFFFFF  H105  0 0 10 <> <>
  106 41 -7.826016 -8.548935 1.061220 900 21 1 FFFFFF  H106  0 0 10 <> <>
  107 41 -7.709703 -6.329863 -0.039824 900 21 1 FFFFFF  H107  0 0 10 <> <>
  108 41 -5.993980 -4.700914 0.619542 900 21 1 FFFFFF  H108  0 0 10 <> <>
  109 41 -6.086627 -1.584731 2.113940 900 21 1 FFFFFF  H109  0 0 10 <> <>
  110 41 -7.229269 0.519313 2.687272 900 21 1 FFFFFF  H110  0 0 10 <> <>
  111 41 -6.360834 1.961872 4.506848 900 21 1 FFFFFF  H111  0 0 10 <> <>
  112 41 -4.331998 1.289113 5.768242 900 21 1 FFFFFF  H112  0 0 10 <> <>
  113 41 -3.184799 -0.835961 5.230557 900 21 1 FFFFFF  H113  0 0 10 <> <>
  :::
 } 
 m_bond[130] { 
  # First column is bond index #
  i_m_from
  i_m_to
  i_m_order
  i_sd_original_parity
  :::
  1 1 4 1 1
  2 1 2 1 <>
  3 2 3 1 <>
  4 2 64 1 <>
  5 2 65 1 <>
  6 3 8 1 <>
  7 3 4 1 <>
  8 3 18 1 6
  9 4 1 1 1
  10 4 5 1 <>
  11 4 66 1 <>
  12 5 6 1 <>
  13 5 67 1 <>
  14 5 68 1 <>
  15 6 7 1 <>
  16 6 21 1 1
  17 6 69 1 <>
  18 7 16 1 <>
  19 7 8 1 <>
  20 7 22 1 1
  21 8 9 1 <>
  22 8 63 1 6
  23 9 10 1 <>
  24 9 23 1 6
  25 9 70 1 <>
  26 10 15 1 1
  27 10 11 1 <>
  28 10 26 1 <>
  29 11 12 1 <>
  30 11 71 1 <>
  31 11 72 1 <>
  32 12 13 1 <>
  33 12 27 1 6
  34 12 73 1 <>
  35 13 14 2 <>
  36 13 30 1 <>
  37 14 15 1 <>
  38 14 17 1 <>
  39 15 10 1 1
  40 15 31 1 <>
  41 15 32 1 <>
  42 16 17 1 <>
  43 16 33 2 <>
  44 17 34 1 1
  45 17 74 1 <>
  46 18 3 1 6
  47 18 19 1 <>
  48 19 20 2 <>
  49 19 37 1 <>
  50 21 6 1 1
  51 21 75 1 <>
  52 22 7 1 1
  53 22 76 1 <>
  54 22 77 1 <>
  55 22 78 1 <>
  56 23 9 1 6
  57 23 24 1 <>
  58 24 25 2 <>
  59 24 38 1 <>
  60 26 79 1 <>
  61 27 12 1 6
  62 27 28 1 <>
  63 28 44 1 <>
  64 28 29 2 <>
  65 30 80 1 <>
  66 30 81 1 <>
  67 30 82 1 <>
  68 31 83 1 <>
  69 31 84 1 <>
  70 31 85 1 <>
  71 32 86 1 <>
  72 32 87 1 <>
  73 32 88 1 <>
  74 34 17 1 1
  75 34 35 1 <>
  76 35 36 2 <>
  77 35 46 1 <>
  78 37 89 1 <>
  79 37 90 1 <>
  80 37 91 1 <>
  81 38 43 2 <>
  82 38 39 1 <>
  83 39 40 2 <>
  84 39 92 1 <>
  85 40 41 1 <>
  86 40 93 1 <>
  87 41 42 2 <>
  88 41 94 1 <>
  89 42 43 1 <>
  90 42 95 1 <>
  91 43 96 1 <>
  92 44 47 1 <>
  93 44 45 1 1
  94 44 97 1 <>
  95 45 44 1 1
  96 45 98 1 <>
  97 46 99 1 <>
  98 46 100 1 <>
  99 46 101 1 <>
  100 47 48 1 6
  101 47 51 1 <>
  102 47 102 1 <>
  103 48 47 1 6
  104 48 49 1 <>
  105 48 103 1 <>
  106 49 50 2 <>
  107 49 57 1 <>
  108 51 52 2 <>
  109 51 56 1 <>
  110 52 53 1 <>
  111 52 104 1 <>
  112 53 54 2 <>
  113 53 105 1 <>
  114 54 55 1 <>
  115 54 106 1 <>
  116 55 56 2 <>
  117 55 107 1 <>
  118 56 108 1 <>
  119 57 62 2 <>
  120 57 58 1 <>
  121 58 59 2 <>
  122 58 109 1 <>
  123 59 60 1 <>
  124 59 110 1 <>
  125 60 61 2 <>
  126 60 111 1 <>
  127 61 62 1 <>
  128 61 112 1 <>
  129 62 113 1 <>
  130 63 8 1 6
  :::
 } 
} 

f_m_ct { 
 s_m_title
 s_m_entry_id
 s_m_entry_name
 i_f3d_flags
 r_f3d_energy
 r_mmod_Potential_Energy-MMFF94s
 b_mmod_Minimization_Converged-MMFF94s
 r_mmod_RMS_Derivative-MMFF94s
 s_m_job_name
 s_m_Source_Path
 s_m_Source_File
 i_m_Source_File_Index
 i_mmod_Times_Found-MMFF94s
 r_mmod_Relative_Potential_Energy-MMFF94s
 i_mmod_Conformation-MMFF94s
 i_mmod_Serial_Number-MMFF94s
 s_m_subgroup_title
 s_m_subgroupid
 b_m_subgroup_collapsed
 i_m_ct_format
 :::
 Taxol 
  28 
  entry 
  0
  0
  860.786315917969
  1
  0.0347708985209465
  mmod_confelim_2prime_EpiTaxol 
  /Users/rgil/Documents/Matthias_Niemitz/Taxol 
  Taxol_Template.mae 
  1
  528
  12.2655029296875
  13
  1
  mmod_confelim_2prime_EpiTaxol-out1 
  mmod_confelim_2prime_EpiTaxol-out1 
  0
  2
 m_depend[8] { 
  # First column is dependency index #
  i_m_depend_dependency
  s_m_depend_property
  :::
  1 20 r_mmod_Potential_Energy-MMFF94s 
  2 20 b_mmod_Minimization_Converged-MMFF94s 
  3 20 r_mmod_RMS_Derivative-MMFF94s 
  4 30 s_m_job_name 
  5 20 i_mmod_Times_Found-MMFF94s 
  6 20 r_mmod_Relative_Potential_Energy-MMFF94s 
  7 20 i_mmod_Conformation-MMFF94s 
  8 10 i_mmod_Serial_Number-MMFF94s 
  :::
 } 
 m_atom[113] { 
  # First column is atom index #
  i_m_mmod_type
  r_m_x_coord
  r_m_y_coord
  r_m_z_coord
  i_m_residue_number
  i_m_color
  i_m_atomic_number
  s_m_color_rgb
  s_m_atom_name
  i_m_Hcount
  i_m_atom_chirality
  i_m_bond_stereo
  i_sd_original_parity
  b_st_NoSrcChirality
  :::
  1 16 3.766200 0.318693 2.289306 900 70 8 FF2F2F  O1  0 0 10 <> <>
  2 3 2.705993 1.257320 2.044145 900 2 6 A0A0A0  C2  2 0 10 <> <>
  3 3 1.717892 0.144068 1.594860 900 2 6 A0A0A0  C3  0 2 10 2 1
  4 3 2.916956 -0.808003 1.962966 900 2 6 A0A0A0  C4  1 1 10 1 1
  5 3 3.587395 -1.681366 0.918096 900 2 6 A0A0A0  C5  2 0 10 <> <>
  6 3 2.765947 -1.779197 -0.362812 900 2 6 A0A0A0  C6  1 2 10 1 1
  7 3 2.294716 -0.393435 -0.904786 900 2 6 A0A0A0  C7  0 2 10 2 1
  8 3 1.196624 0.143645 0.112706 900 2 6 A0A0A0  C8  1 1 10 2 1
  9 3 0.431704 1.468589 -0.273580 900 2 6 A0A0A0  C9  1 2 10 1 1
  10 3 -1.012399 1.314828 -0.970925 900 2 6 A0A0A0  C10  0 2 10 2 1
  11 3 -2.049760 0.629670 -0.021776 900 2 6 A0A0A0  C11  2 0 10 <> <>
  12 3 -2.501482 -0.801798 -0.397188 900 2 6 A0A0A0  C12  1 2 10 1 1
  13 2 -1.457302 -1.546619 -1.217106 900 2 6 A0A0A0  C13  0 0 11 <> <>
  14 2 -0.655618 -0.866925 -2.085055 900 2 6 A0A0A0  C14  0 0 11 <> <>
  15 3 -0.969694 0.624594 -2.374580 900 2 6 A0A0A0  C15  0 0 10 <> <>
  16 2 1.823566 -0.635575 -2.384207 900 2 6 A0A0A0  C16  0 0 10 <> <>
  17 3 0.579511 -1.498040 -2.694108 900 2 6 A0A0A0  C17  1 1 10 2 1
  18 16 0.578531 0.042076 2.510097 900 70 8 FF2F2F  O18  0 0 10 <> <>
  19 2 0.078133 -1.207995 2.715662 900 2 6 A0A0A0  C19  0 0 10 <> <>
  20 15 0.390863 -2.197210 2.069622 900 70 8 FF2F2F  O20  0 0 10 <> <>
  21 16 3.542957 -2.461023 -1.345862 900 70 8 FF2F2F  O21  1 0 10 <> <>
  22 3 3.497290 0.581128 -1.049463 900 2 6 A0A0A0  C22  3 0 10 <> <>
  23 16 0.170300 2.263931 0.927021 900 70 8 FF2F2F  O23  0 0 10 <> <>
  24 2 0.679880 3.522031 0.986763 900 2 6 A0A0A0  C24  0 0 10 <> <>
  25 15 1.404085 4.035716 0.151741 900 70 8 FF2F2F  O25  0 0 10 <> <>
  26 16 -1.499923 2.662626 -1.180169 900 70 8 FF2F2F  O26  1 0 10 <> <>
  27 16 -2.802293 -1.535557 0.814687 900 70 8 FF2F2F  O27  0 0 10 <> <>
  28 2 -4.041598 -1.298065 1.330000 900 2 6 A0A0A0  C28  0 0 10 <> <>
  29 15 -4.792934 -0.400127 0.959571 900 70 8 FF2F2F  O29  0 0 10 <> <>
  30 3 -1.414868 -3.039678 -1.005231 900 2 6 A0A0A0  C30  3 0 10 <> <>
  31 3 -2.333917 0.720096 -3.136118 900 2 6 A0A0A0  C31  3 0 10 <> <>
  32 3 -0.035754 1.416043 -3.337322 900 2 6 A0A0A0  C32  3 0 10 <> <>
  33 15 2.477157 -0.183005 -3.336931 900 70 8 FF2F2F  O33  0 0 10 <> <>
  34 16 0.291080 -1.634119 -4.094213 900 70 8 FF2F2F  O34  0 0 10 <> <>
  35 2 1.006434 -2.406971 -4.941227 900 2 6 A0A0A0  C35  0 0 10 <> <>
  36 15 0.739501 -2.425882 -6.141149 900 70 8 FF2F2F  O36  0 0 10 <> <>
  37 3 -0.894178 -1.185284 3.851016 900 2 6 A0A0A0  C37  3 0 10 <> <>
  38 2 0.246574 4.202464 2.236773 900 2 6 A0A0A0  C38  0 0 10 <> <>
  39 2 0.674771 5.519838 2.452387 900 2 6 A0A0A0  C39  1 0 10 <> <>
  40 2 0.298298 6.201325 3.611406 900 2 6 A0A0A0  C40  1 0 10 <> <>
  41 2 -0.506683 5.571476 4.559768 900 2 6 A0A0A0  C41  1 0 10 <> <>
  42 2 -0.937097 4.261042 4.352965 900 2 6 A0A0A0  C42  1 0 10 <> <>
  43 2 -0.563035 3.575217 3.194779 900 2 6 A0A0A0  C43  1 0 10 <> <>
  44 3 -4.391150 -2.223521 2.494584 900 2 6 A0A0A0  C44  1 2 10 2 1
  45 16 -5.717834 -1.949165 2.988306 900 70 8 FF2F2F  O45  1 0 10 <> <>
  46 3 2.095676 -3.267451 -4.374730 900 2 6 A0A0A0  C46  3 0 10 <> <>
  47 3 -4.232608 -3.722065 2.125316 900 2 6 A0A0A0  C47  1 2 10 1 1
  48 25 -4.634741 -4.581801 3.238272 900 43 7 5757FF  N48  1 0 10 <> <>
  49 2 -3.831329 -4.776865 4.335547 900 2 6 A0A0A0  C49  0 0 10 <> <>
  50 15 -2.733712 -4.242298 4.455127 900 70 8 FF2F2F  O50  0 0 10 <> <>
  51 2 -4.947948 -4.211595 0.871089 900 2 6 A0A0A0  C51  0 0 10 <> <>
  52 2 -6.180265 -3.700602 0.437840 900 2 6 A0A0A0  C52  1 0 10 <> <>
  53 2 -6.799434 -4.203638 -0.710056 900 2 6 A0A0A0  C53  1 0 10 <> <>
  54 2 -6.205979 -5.235611 -1.432695 900 2 6 A0A0A0  C54  1 0 10 <> <>
  55 2 -4.996382 -5.774074 -1.004109 900 2 6 A0A0A0  C55  1 0 10 <> <>
  56 2 -4.376660 -5.271402 0.141548 900 2 6 A0A0A0  C56  1 0 10 <> <>
  57 2 -4.371656 -5.648832 5.415668 900 2 6 A0A0A0  C57  0 0 10 <> <>
  58 2 -3.896475 -5.460773 6.720818 900 2 6 A0A0A0  C58  1 0 10 <> <>
  59 2 -4.373182 -6.256377 7.764689 900 2 6 A0A0A0  C59  1 0 10 <> <>
  60 2 -5.319092 -7.248387 7.508176 900 2 6 A0A0A0  C60  1 0 10 <> <>
  61 2 -5.784718 -7.451849 6.208880 900 2 6 A0A0A0  C61  1 0 10 <> <>
  62 2 -5.310949 -6.657524 5.161089 900 2 6 A0A0A0  C62  1 0 10 <> <>
  63 41 0.439027 -0.635282 0.122210 900 21 1 FFFFFF  H63  0 0 10 <> <>
  64 41 2.991228 2.004979 1.301843 900 21 1 FFFFFF  H64  0 0 10 <> <>
  65 41 2.428525 1.777533 2.967320 900 21 1 FFFFFF  H65  0 0 10 <> <>
  66 41 2.753307 -1.388008 2.881023 900 21 1 FFFFFF  H66  0 0 10 <> <>
  67 41 3.735609 -2.691841 1.321364 900 21 1 FFFFFF  H67  0 0 10 <> <>
  68 41 4.602977 -1.330342 0.693759 900 21 1 FFFFFF  H68  0 0 10 <> <>
  69 41 1.890925 -2.413170 -0.177109 900 21 1 FFFFFF  H69  0 0 10 <> <>
  70 41 1.069630 2.059378 -0.931490 900 21 1 FFFFFF  H70  0 0 10 <> <>
  71 41 -2.953993 1.251518 0.034505 900 21 1 FFFFFF  H71  0 0 10 <> <>
  72 41 -1.674837 0.627163 1.008238 900 21 1 FFFFFF  H72  0 0 10 <> <>
  73 41 -3.419677 -0.789110 -0.994027 900 21 1 FFFFFF  H73  0 0 10 <> <>
  74 41 0.781847 -2.484103 -2.274988 900 21 1 FFFFFF  H74  0 0 10 <> <>
  75 42 3.972490 -3.228569 -0.922822 900 21 1 FFFFFF  H75  0 0 10 <> <>
  76 41 4.038070 0.768061 -0.125609 900 21 1 FFFFFF  H76  0 0 10 <> <>
  77 41 4.250566 0.183674 -1.741706 900 21 1 FFFFFF  H77  0 0 10 <> <>
  78 41 3.179778 1.551331 -1.445739 900 21 1 FFFFFF  H78  0 0 10 <> <>
  79 42 -1.571462 3.093365 -0.310073 900 21 1 FFFFFF  H79  0 0 10 <> <>
  80 41 -2.433008 -3.439656 -1.007881 900 21 1 FFFFFF  H80  0 0 10 <> <>
  81 41 -0.890291 -3.576351 -1.799212 900 21 1 FFFFFF  H81  0 0 10 <> <>
  82 41 -0.943102 -3.284148 -0.049808 900 21 1 FFFFFF  H82  0 0 10 <> <>
  83 41 -3.200125 0.373128 -2.577174 900 21 1 FFFFFF  H83  0 0 10 <> <>
  84 41 -2.566585 1.755055 -3.415806 900 21 1 FFFFFF  H84  0 0 10 <> <>
  85 41 -2.296355 0.134949 -4.063677 900 21 1 FFFFFF  H85  0 0 10 <> <>
  86 41 0.084461 0.903523 -4.297581 900 21 1 FFFFFF  H86  0 0 10 <> <>
  87 41 -0.451875 2.405730 -3.566421 900 21 1 FFFFFF  H87  0 0 10 <> <>
  88 41 0.953227 1.621748 -2.933785 900 21 1 FFFFFF  H88  0 0 10 <> <>
  89 41 -1.721442 -0.511004 3.617582 900 21 1 FFFFFF  H89  0 0 10 <> <>
  90 41 -1.288176 -2.190845 4.003805 900 21 1 FFFFFF  H90  0 0 10 <> <>
  91 41 -0.387290 -0.868055 4.765734 900 21 1 FFFFFF  H91  0 0 10 <> <>
  92 41 1.303617 6.023121 1.719881 900 21 1 FFFFFF  H92  0 0 10 <> <>
  93 41 0.632832 7.223383 3.774638 900 21 1 FFFFFF  H93  0 0 10 <> <>
  94 41 -0.799117 6.103591 5.462527 900 21 1 FFFFFF  H94  0 0 10 <> <>
  95 41 -1.564377 3.774545 5.096678 900 21 1 FFFFFF  H95  0 0 10 <> <>
  96 41 -0.909684 2.554502 3.060478 900 21 1 FFFFFF  H96  0 0 10 <> <>
  97 41 -3.720175 -1.966931 3.320290 900 21 1 FFFFFF  H97  0 0 10 <> <>
  98 42 -5.867795 -0.991876 2.859817 900 21 1 FFFFFF  H98  0 0 10 <> <>
  99 41 2.914015 -2.659390 -3.990180 900 21 1 FFFFFF  H99  0 0 10 <> <>
  100 41 1.700390 -3.942495 -3.612958 900 21 1 FFFFFF  H100  0 0 10 <> <>
  101 41 2.501966 -3.891815 -5.177726 900 21 1 FFFFFF  H101  0 0 10 <> <>
  102 41 -3.157491 -3.884940 1.962711 900 21 1 FFFFFF  H102  0 0 10 <> <>
  103 43 -5.596296 -4.895278 3.246623 900 21 1 FFFFFF  H103  0 0 10 <> <>
  104 41 -6.689614 -2.910529 0.984059 900 21 1 FFFFFF  H104  0 0 10 <> <>
  105 41 -7.751959 -3.792080 -1.036089 900 21 1 FFFFFF  H105  0 0 10 <> <>
  106 41 -6.691819 -5.626468 -2.323214 900 21 1 FFFFFF  H106  0 0 10 <> <>
  107 41 -4.537823 -6.589580 -1.558037 900 21 1 FFFFFF  H107  0 0 10 <> <>
  108 41 -3.437953 -5.717256 0.467652 900 21 1 FFFFFF  H108  0 0 10 <> <>
  109 41 -3.155981 -4.691286 6.928972 900 21 1 FFFFFF  H109  0 0 10 <> <>
  110 41 -4.005090 -6.103813 8.776441 900 21 1 FFFFFF  H110  0 0 10 <> <>
  111 41 -5.688568 -7.869486 8.321067 900 21 1 FFFFFF  H111  0 0 10 <> <>
  112 41 -6.512170 -8.235914 6.010890 900 21 1 FFFFFF  H112  0 0 10 <> <>
  113 41 -5.666850 -6.858338 4.154690 900 21 1 FFFFFF  H113  0 0 10 <> <>
  :::
 } 
 m_bond[130] { 
  # First column is bond index #
  i_m_from
  i_m_to
  i_m_order
  i_sd_original_parity
  :::
  1 1 4 1 1
  2 1 2 1 <>
  3 2 3 1 <>
  4 2 64 1 <>
  5 2 65 1 <>
  6 3 8 1 <>
  7 3 4 1 <>
  8 3 18 1 6
  9 4 1 1 1
  10 4 5 1 <>
  11 4 66 1 <>
  12 5 6 1 <>
  13 5 67 1 <>
  14 5 68 1 <>
  15 6 7 1 <>
  16 6 21 1 1
  17 6 69 1 <>
  18 7 16 1 <>
  19 7 8 1 <>
  20 7 22 1 1
  21 8 9 1 <>
  22 8 63 1 6
  23 9 10 1 <>
  24 9 23 1 6
  25 9 70 1 <>
  26 10 15 1 1
  27 10 11 1 <>
  28 10 26 1 <>
  29 11 12 1 <>
  30 11 71 1 <>
  31 11 72 1 <>
  32 12 13 1 <>
  33 12 27 1 6
  34 12 73 1 <>
  35 13 14 2 <>
  36 13 30 1 <>
  37 14 15 1 <>
  38 14 17 1 <>
  39 15 10 1 1
  40 15 31 1 <>
  41 15 32 1 <>
  42 16 17 1 <>
  43 16 33 2 <>
  44 17 34 1 1
  45 17 74 1 <>
  46 18 3 1 6
  47 18 19 1 <>
  48 19 20 2 <>
  49 19 37 1 <>
  50 21 6 1 1
  51 21 75 1 <>
  52 22 7 1 1
  53 22 76 1 <>
  54 22 77 1 <>
  55 22 78 1 <>
  56 23 9 1 6
  57 23 24 1 <>
  58 24 25 2 <>
  59 24 38 1 <>
  60 26 79 1 <>
  61 27 12 1 6
  62 27 28 1 <>
  63 28 44 1 <>
  64 28 29 2 <>
  65 30 80 1 <>
  66 30 81 1 <>
  67 30 82 1 <>
  68 31 83 1 <>
  69 31 84 1 <>
  70 31 85 1 <>
  71 32 86 1 <>
  72 32 87 1 <>
  73 32 88 1 <>
  74 34 17 1 1
  75 34 35 1 <>
  76 35 36 2 <>
  77 35 46 1 <>
  78 37 89 1 <>
  79 37 90 1 <>
  80 37 91 1 <>
  81 38 43 2 <>
  82 38 39 1 <>
  83 39 40 2 <>
  84 39 92 1 <>
  85 40 41 1 <>
  86 40 93 1 <>
  87 41 42 2 <>
  88 41 94 1 <>
  89 42 43 1 <>
  90 42 95 1 <>
  91 43 96 1 <>
  92 44 47 1 <>
  93 44 45 1 1
  94 44 97 1 <>
  95 45 44 1 1
  96 45 98 1 <>
  97 46 99 1 <>
  98 46 100 1 <>
  99 46 101 1 <>
  100 47 48 1 6
  101 47 51 1 <>
  102 47 102 1 <>
  103 48 47 1 6
  104 48 49 1 <>
  105 48 103 1 <>
  106 49 50 2 <>
  107 49 57 1 <>
  108 51 52 2 <>
  109 51 56 1 <>
  110 52 53 1 <>
  111 52 104 1 <>
  112 53 54 2 <>
  113 53 105 1 <>
  114 54 55 1 <>
  115 54 106 1 <>
  116 55 56 2 <>
  117 55 107 1 <>
  118 56 108 1 <>
  119 57 62 2 <>
  120 57 58 1 <>
  121 58 59 2 <>
  122 58 109 1 <>
  123 59 60 1 <>
  124 59 110 1 <>
  125 60 61 2 <>
  126 60 111 1 <>
  127 61 62 1 <>
  128 61 112 1 <>
  129 62 113 1 <>
  130 63 8 1 6
  :::
 } 
} 
