# Supplementary material for: Reference-free NOE NMR analysis
Source: Chem Sci. 2020 Aug 31;11(36):9930–6. doi: 10.1039/d0sc02970j (PMC8162118; doi:10.1039/d0sc02970j)
Supplement: SC-011-D0SC02970J-s006 [file SC-011-D0SC02970J-s006.piz › taxol_structures/2epi_structures/2-EpiTaxol_confelin_3kcal.xyz]

113
Taxol
O         -1.60670       -2.15900        2.89090
C         -1.45800       -0.74670        2.66200
C         -1.53970       -0.91680        1.11800
C         -1.84870       -2.41290        1.48340
C         -0.95800       -3.54050        0.99360
C          0.02400       -3.07670       -0.07910
C          0.80190       -1.77620        0.30290
C         -0.25430       -0.59240        0.26840
C          0.17240        0.89650        0.55820
C          0.54300        1.84990       -0.68170
C         -0.74220        2.19440       -1.49240
C         -0.90180        1.53760       -2.87970
C         -0.08590        0.25910       -3.04240
C          1.07740        0.08080       -2.34930
C          1.67610        1.31610       -1.61830
C          2.00110       -1.64550       -0.70360
C          1.80980       -1.25020       -2.18560
O         -2.67500       -0.16880        0.57290
C         -3.34580       -0.75260       -0.46140
O         -2.95170       -1.72860       -1.08180
O          0.90190       -4.16700       -0.36690
C          1.48240       -1.97510        1.68820
O          1.21050        0.92590        1.56610
C          1.14750        1.93940        2.47330
O          0.27080        2.79160        2.50880
O          0.99580        3.11440       -0.14070
O         -2.30240        1.24770       -3.08620
C         -3.06420        2.31440       -3.47940
O         -2.69590        3.48310       -3.45500
C         -0.66950       -0.72940       -4.02370
C          2.11070        2.37650       -2.68700
C          3.00700        1.11890       -0.84350
O          3.15360       -1.91100       -0.32110
O          1.12270       -2.34470       -2.79510
C          1.90410       -3.35080       -3.27320
O          3.12630       -3.35980       -3.29140
C         -4.64690       -0.04830       -0.68570
C          2.25720        1.86980        3.45640
C          2.10490        2.55410        4.67080
C          3.12060        2.52260        5.62840
C          4.29450        1.81410        5.37530
C          4.45740        1.14090        4.16470
C          3.44310        1.16990        3.20420
C         -4.46820        1.86620       -3.90740
O         -4.66700        0.44710       -3.89890
C          1.04430       -4.44190       -3.83590
C         -4.83810        2.48420       -5.28840
N         -4.55850        1.60070       -6.42580
C         -3.27970        1.29910       -6.82630
O         -2.29240        1.69500       -6.21770
C         -6.30940        2.88570       -5.34780
C         -6.66320        4.18980       -5.73100
C         -8.00480        4.56930       -5.80810
C         -9.00920        3.65080       -5.50980
C         -8.67480        2.35060       -5.13730
C         -7.33430        1.96810       -5.05990
C         -3.13150        0.45870       -8.04630
C         -1.93810        0.55770       -8.77490
C         -1.74780       -0.21500       -9.92210
C         -2.74410       -1.09580      -10.34130
C         -3.92800       -1.21090       -9.61250
C         -4.12360       -0.43890       -8.46390
H         -0.64590       -0.59750       -0.74690
H         -0.52590       -0.36430        3.08070
H         -2.28730       -0.18890        3.11090
H         -2.90460       -2.69030        1.36470
H         -1.57520       -4.34760        0.57730
H         -0.42320       -4.01340        1.82740
H         -0.53990       -2.90000       -1.00150
H         -0.70700        1.37580        1.00760
H         -0.78560        3.28220       -1.64670
H         -1.63230        1.99050       -0.88350
H         -0.59250        2.21840       -3.68130
H          2.79800       -1.11870       -2.64420
H          1.35500       -4.44160        0.45090
H          0.79290       -2.03450        2.52500
H          2.06520       -2.90380        1.71670
H          2.19640       -1.18150        1.91190
H          0.38830        3.38340        0.57950
H         -1.33090       -1.43740       -3.51630
H         -1.24860       -0.21950       -4.79890
H          0.10550       -1.26640       -4.57690
H          1.29680        2.79700       -3.27490
H          2.60810        3.23550       -2.21990
H          2.82240        1.93640       -3.39710
H          3.78760        0.69800       -1.48790
H          3.39220        2.07360       -0.46370
H          2.91880        0.48040        0.02870
H         -5.19700       -0.54850       -1.48650
H         -5.25120       -0.09460        0.22410
H         -4.46370        0.99050       -0.96730
H          1.19490        3.11400        4.87820
H          2.99760        3.05220        6.57040
H          5.08640        1.79070        6.12060
H          5.37770        0.59570        3.96660
H          3.60200        0.65100        2.26380
H         -5.12410        2.26670       -3.12390
H         -4.00800        0.08920       -4.52350
H          0.60600       -4.11370       -4.78130
H          1.65690       -5.33070       -4.01150
H          0.25860       -4.70770       -3.12400
H         -4.24010        3.39030       -5.44930
H         -5.34430        1.34370       -7.00960
H         -5.89620        4.92300       -5.97490
H         -8.26660        5.58270       -6.10330
H        -10.05330        3.94790       -5.57040
H         -9.45890        1.63300       -4.90780
H         -7.09760        0.94520       -4.77140
H         -1.15420        1.24110       -8.45390
H         -0.82270       -0.13060      -10.48740
H         -2.59500       -1.69880      -11.23430
H         -4.69690       -1.90880       -9.93660
H         -5.04270       -0.57380       -7.90170
113
Taxol
O         -1.63510       -2.08520        2.95510
C         -1.52180       -0.68330        2.65430
C         -1.51750       -0.94040        1.11950
C         -1.80560       -2.42260        1.55500
C         -0.86480       -3.54920        1.17020
C          0.14190       -3.11700        0.10830
C          0.87680       -1.78020        0.45010
C         -0.19900       -0.62170        0.31830
C          0.18350        0.88800        0.56680
C          0.60020        1.79880       -0.69090
C         -0.65080        2.09730       -1.57030
C         -0.73600        1.39550       -2.94100
C          0.09600        0.12050       -3.02040
C          1.22630       -0.02360       -2.26690
C          1.78060        1.24250       -1.55290
C          2.10650       -1.67830       -0.52140
C          1.95910       -1.34260       -2.02330
O         -2.64260       -0.26030        0.47250
C         -3.22960       -0.91870       -0.56850
O         -2.77910       -1.92390       -1.09690
O          1.05190       -4.19990       -0.09570
C          1.50860       -1.88910        1.86740
O          1.16720        0.98270        1.62490
C          1.03890        2.03500        2.47980
O          0.14570        2.86940        2.43070
O          1.01410        3.08900       -0.18080
O         -2.12530        1.09290       -3.20110
C         -2.86310        2.13490       -3.69690
O         -2.47160        3.29510       -3.75640
C         -0.43090       -0.89880       -4.00200
C          2.25770        2.26820       -2.63730
C          3.07440        1.08650       -0.70890
O          3.24750       -1.92060       -0.09200
O          1.29130       -2.46500       -2.60390
C          2.08740       -3.48770       -3.01820
O          3.30970       -3.49090       -3.00830
C         -4.52560       -0.26130       -0.92310
C          2.09800        2.03590        3.51960
C          1.87150        2.77550        4.68930
C          2.83720        2.81140        5.69720
C          4.03470        2.11510        5.53910
C          4.27160        1.38750        4.37300
C          3.30780        1.34950        3.36210
C         -4.27580        1.67670       -4.09350
O         -4.42860        0.25920       -4.21780
C          1.24500       -4.60740       -3.55050
C         -4.76080        2.42960       -5.37230
N         -4.65040        1.68490       -6.63200
C         -3.47860        1.12980       -7.08030
O         -2.48820        1.03210       -6.36430
C         -6.21170        2.87940       -5.21750
C         -6.54300        4.24040       -5.30880
C         -7.86950        4.65710       -5.18040
C         -8.87920        3.72080       -4.96380
C         -8.56580        2.36590       -4.87620
C         -7.24100        1.94600       -5.00380
C         -3.48000        0.57420       -8.46130
C         -2.60140       -0.47730       -8.75520
C         -2.56990       -1.02900      -10.03750
C         -3.40750       -0.52640      -11.03290
C         -4.27180        0.53200      -10.75160
C         -4.30780        1.08670       -9.46950
H         -0.54090       -0.67580       -0.71350
H         -0.62580       -0.24720        3.09790
H         -2.39120       -0.13190        3.02900
H         -2.84780       -2.73460        1.40410
H         -1.44110       -4.39950        0.78230
H         -0.34770       -3.95310        2.05010
H         -0.39340       -3.00000       -0.83980
H         -0.72770        1.36520        0.95010
H         -0.70630        3.17880       -1.76060
H         -1.56490        1.89550       -0.99720
H         -0.38940        2.05080       -3.74840
H          2.96050       -1.22660       -2.45680
H          1.49180       -4.41580        0.74640
H          0.78860       -1.88990        2.68090
H          2.08760       -2.81400        1.97730
H          2.21740       -1.08320        2.06240
H          0.36690        3.38130        0.49450
H         -0.94260       -0.40750       -4.83500
H          0.37110       -1.46840       -4.47830
H         -1.13850       -1.57740       -3.51730
H          1.46920        2.66270       -3.27560
H          2.72840        3.14660       -2.17860
H          3.00360        1.80890       -3.29840
H          3.88670        0.64570       -1.29870
H          3.43610        2.05860       -0.35040
H          2.94890        0.48380        0.18410
H         -4.95480       -0.75430       -1.79850
H         -5.22610       -0.35920       -0.09000
H         -4.35600        0.79220       -1.15460
H          0.94240        3.32650        4.82240
H          2.65670        3.38390        6.60420
H          4.78760        2.14390        6.32380
H          5.21060        0.85240        4.24880
H          3.52450        0.79060        2.45690
H         -4.89100        1.97160       -3.23380
H         -3.75200       -0.00980       -4.87170
H          0.44110       -4.84130       -2.84770
H          0.83130       -4.32630       -4.52180
H          1.86370       -5.50160       -3.66650
H         -4.15180        3.32970       -5.52090
H         -5.47740        1.64770       -7.21400
H         -5.77180        4.98910       -5.48110
H         -8.11630        5.71380       -5.25070
H         -9.91140        4.04760       -4.86470
H         -9.35390        1.63560       -4.70910
H         -7.01470        0.88260       -4.93460
H         -1.94110       -0.87290       -7.98640
H         -1.89070       -1.84830      -10.26090
H         -3.38080       -0.95480      -12.03240
H         -4.91240        0.93060      -11.53520
H         -4.96690        1.93070       -9.28770
113
Taxol
O         -1.53980       -2.45480        2.63610
C         -1.50040       -1.02430        2.49310
C         -1.44460       -1.10960        0.94040
C         -1.64320       -2.64620        1.20210
C         -0.61620       -3.66100        0.73430
C          0.39640       -3.05200       -0.23130
C          1.02150       -1.71270        0.27810
C         -0.13250       -0.62360        0.21670
C          0.13000        0.87730        0.62200
C          0.52040        1.93280       -0.52580
C         -0.71550        2.21940       -1.43230
C         -0.68650        1.65170       -2.86600
C          0.24420        0.45760       -3.02750
C          1.34780        0.32210       -2.23530
C          1.77360        1.55000       -1.37930
C          2.27900       -1.42680       -0.61900
C          2.16970       -0.95630       -2.08620
O         -2.59820       -0.43220        0.34410
C         -3.13570       -1.01460       -0.76610
O         -2.60330       -1.90780       -1.40760
O          1.38850       -4.04380       -0.50400
C          1.60830       -1.92980        1.70290
O          1.06760        0.93370        1.72310
C          0.83360        1.88110        2.67270
O         -0.11180        2.65720        2.66730
O          0.81100        3.19580        0.11920
O         -2.03970        1.27870       -3.21450
C         -2.80630        2.29090       -3.72430
O         -2.44550        3.46000       -3.80720
C         -0.15280       -0.48070       -4.14110
C          2.21320        2.70980       -2.33760
C          3.04190        1.40660       -0.49540
O          3.41700       -1.62610       -0.16030
O          1.61560       -2.06080       -2.80390
C          2.50660       -2.97080       -3.28310
O          3.72390       -2.88400       -3.21420
C         -4.48480       -0.42970       -1.04220
C          1.84610        1.83600        3.75650
C          1.51400        2.40850        4.99250
C          2.43250        2.39310        6.04410
C          3.68760        1.81300        5.86400
C          4.02880        1.25260        4.63310
C          3.11220        1.26580        3.57870
C         -4.20760        1.80060       -4.11770
O         -4.37790        0.38170       -4.08350
C          1.77780       -4.08720       -3.96790
C         -4.61680        2.42270       -5.49340
N         -4.75940        1.47410       -6.60300
C         -3.73680        0.65770       -7.01660
O         -2.69950        0.54480       -6.37090
C         -5.91740        3.20910       -5.36720
C         -5.93820        4.58710       -5.63270
C         -7.12730        5.31090       -5.52670
C         -8.30720        4.66740       -5.15720
C         -8.30180        3.29900       -4.89300
C         -7.11510        2.57220       -4.99780
C         -3.97110       -0.15400       -8.24170
C         -3.28930       -1.37150       -8.37180
C         -3.48390       -2.16860       -9.50150
C         -4.35160       -1.74850      -10.50920
C         -5.02000       -0.52930      -10.39390
C         -4.82950        0.27140       -9.26450
H         -0.44050       -0.60020       -0.82750
H         -0.64290       -0.58960        3.00850
H         -2.40910       -0.56620        2.89890
H         -2.65600       -3.00760        0.97940
H         -1.12100       -4.49650        0.23170
H         -0.10440       -4.12860        1.58540
H         -0.11110       -2.87140       -1.18510
H         -0.82540        1.25160        1.01200
H         -0.85590        3.30630       -1.52230
H         -1.63140        1.88930       -0.92540
H         -0.35160        2.40600       -3.58650
H          3.17620       -0.72390       -2.45660
H          1.80930       -4.31820        0.33090
H          0.86420       -2.09110        2.47730
H          2.26520       -2.80750        1.73470
H          2.23180       -1.09310        2.02070
H          0.12710        3.36570        0.80030
H         -0.62300        0.07670       -4.95680
H          0.70850       -0.96210       -4.61020
H         -0.85820       -1.23630       -3.78390
H          1.42010        3.11500       -2.96310
H          2.60650        3.56640       -1.77610
H          3.01030        2.37020       -3.01110
H          3.90910        1.09140       -1.08740
H          3.31020        2.36130       -0.02540
H          2.93090        0.70730        0.32610
H         -4.94090       -0.95330       -1.88600
H         -5.12970       -0.56610       -0.17000
H         -4.38770        0.63140       -1.27980
H          0.53890        2.86750        5.14380
H          2.17050        2.83510        7.00270
H          4.40380        1.80230        6.68270
H          5.01180        0.80820        4.49300
H          3.40820        0.83760        2.62580
H         -4.84730        2.18880       -3.31490
H         -3.68420        0.03050       -4.68100
H          0.98770       -4.47470       -3.31970
H          1.35620       -3.72790       -4.90970
H          2.47730       -4.90210       -4.17500
H         -3.83830        3.12110       -5.82570
H         -5.64420        1.46280       -7.09340
H         -5.02860        5.11000       -5.92320
H         -7.13330        6.37860       -5.73300
H         -9.23190        5.23340       -5.07560
H         -9.22310        2.79830       -4.60510
H         -7.12800        1.50340       -4.78730
H         -2.60930       -1.70660       -7.59150
H         -2.95830       -3.11580       -9.59630
H         -4.50170       -2.36900      -11.38990
H         -5.68520       -0.19950      -11.18890
H         -5.33920        1.22920       -9.21510
113
Taxol
O         -2.16470       -0.64210        3.07070
C         -1.80870        0.47300        2.23500
C         -1.81500       -0.39940        0.94710
C         -2.33690       -1.51280        1.92390
C         -1.56480       -2.80290        2.12700
C         -0.47950       -2.99180        1.07170
C          0.43900       -1.74000        0.88680
C         -0.44900       -0.62170        0.19460
C          0.14650        0.78900       -0.18280
C          0.72020        1.01420       -1.66820
C         -0.45580        1.05610       -2.69060
C         -0.59640       -0.13910       -3.65530
C          0.03000       -1.42290       -3.12080
C          1.10500       -1.37000       -2.27800
C          1.82560        0.00060       -2.11260
C          1.69180       -2.21580        0.06880
C          1.62980       -2.53760       -1.44180
O         -2.81150        0.09080       -0.00700
C         -3.45080       -0.85070       -0.75560
O         -3.13670       -2.02990       -0.81400
O          0.26200       -4.16380        1.41490
C          1.01460       -1.31770        2.26900
O          1.10840        1.20260        0.81590
C          1.11410        2.52480        1.14150
O          0.35380        3.36280        0.67720
O          1.30850        2.33560       -1.71440
O         -2.01960       -0.29530       -3.87900
C         -2.41300       -0.33040       -5.18650
O         -1.66810       -0.40940       -6.15940
C         -0.60770       -2.69340       -3.62980
C          2.48530        0.39750       -3.47760
C          3.05890        0.05900       -1.17020
O          2.77400       -2.39220        0.65390
O          0.81840       -3.70930       -1.54970
C          1.46780       -4.89920       -1.42760
O          2.67610       -5.04540       -1.31460
C         -4.62490       -0.24210       -1.45230
C          2.13350        2.83230        2.17530
C          1.97940        4.00840        2.92310
C          2.91180        4.34350        3.90700
C          4.00460        3.51030        4.14330
C          4.17040        2.34520        3.39460
C          3.23930        2.00650        2.40950
C         -3.93330       -0.29760       -5.32000
O         -4.30430       -0.70190       -6.65300
C          0.48580       -6.02840       -1.51050
C         -4.47210        1.12030       -4.99810
N         -4.23420        2.05810       -6.09270
C         -3.07640        2.79690       -6.17410
O         -2.17130        2.69420       -5.35240
C         -5.95100        1.18170       -4.63080
C         -6.39160        2.20850       -3.77410
C         -7.73680        2.32040       -3.41790
C         -8.66660        1.41500       -3.92110
C         -8.25270        0.40430       -4.78570
C         -6.90630        0.29120       -5.14360
C         -2.94680        3.71220       -7.33930
C         -1.66070        4.00470       -7.81210
C         -1.49170        4.85600       -8.90560
C         -2.60500        5.42490       -9.52390
C         -3.88730        5.15010       -9.04730
C         -4.06170        4.29750       -7.95400
H         -0.77230       -1.06620       -0.74450
H         -0.86180        0.92090        2.53960
H         -2.58000        1.25030        2.27130
H         -3.40820       -1.72860        1.81490
H         -2.25130       -3.65870        2.08270
H         -1.13470       -2.85460        3.13550
H         -0.96950       -3.22120        0.11950
H         -0.69230        1.49370       -0.11280
H         -0.36640        1.95750       -3.31410
H         -1.40380        1.21500       -2.16060
H         -0.10970        0.10870       -4.60230
H          2.64710       -2.74220       -1.79900
H          0.64710       -4.05470        2.30330
H          0.28050       -0.90020        2.95240
H          1.46030       -2.17110        2.79430
H          1.82040       -0.58890        2.17150
H          0.68930        2.96900       -1.29530
H         -1.44240       -2.99330       -2.99020
H         -0.98310       -2.56450       -4.64920
H          0.10950       -3.51290       -3.71890
H          1.78710        0.58870       -4.28960
H          3.07870        1.31550       -3.38410
H          3.16430       -0.39360       -3.82020
H          3.81200       -0.68750       -1.44880
H          3.55180        1.03820       -1.21900
H          2.82130       -0.08580       -0.12200
H         -4.95600       -0.90770       -2.25320
H         -5.44080       -0.09800       -0.74030
H         -4.33540        0.71350       -1.89410
H          1.13260        4.66840        2.74490
H          2.78740        5.25480        4.48740
H          4.73160        3.77200        4.90890
H          5.02850        1.70160        3.57550
H          3.40030        1.10300        1.82930
H         -4.33860       -1.05160       -4.63650
H         -3.62650       -0.31310       -7.24290
H          0.96750       -6.95150       -1.17620
H         -0.36680       -5.83540       -0.85430
H          0.15100       -6.14910       -2.54340
H         -3.92230        1.48610       -4.12070
H         -4.92880        2.09440       -6.82820
H         -5.68320        2.93660       -3.38140
H         -8.05970        3.11810       -2.75320
H         -9.71530        1.50190       -3.64750
H         -8.98110       -0.29590       -5.18870
H         -6.62690       -0.50130       -5.83450
H         -0.78750        3.56530       -7.33390
H         -0.49260        5.07660       -9.27370
H         -2.47260        6.09030      -10.37420
H         -4.75140        5.60770       -9.52390
H         -5.06800        4.12580       -7.58320
113
Taxol
O         -2.02080       -2.13810        2.55930
C         -1.58560       -0.76650        2.58830
C         -1.73940       -0.61840        1.05110
C         -2.29430       -2.07910        1.13340
C         -1.61180       -3.23760        0.41690
C         -0.42680       -2.81940       -0.46230
C          0.47060       -1.69720        0.14170
C         -0.44600       -0.39770        0.19240
C          0.16680        1.00360        0.54430
C          0.57550        1.98510       -0.66540
C         -0.68520        2.41450       -1.47730
C         -0.91350        1.72890       -2.84570
C         -0.09500        0.46180       -3.06850
C          1.05650        0.24050       -2.37510
C          1.68510        1.44760       -1.62890
C          1.77310       -1.54440       -0.73220
C          1.74090       -1.11410       -2.21800
O         -2.72600        0.41910        0.75570
C         -3.58190        0.20190       -0.27530
O         -3.43470       -0.63870       -1.15060
O          0.33410       -3.99170       -0.76110
C          1.00610       -2.19840        1.51840
O          1.25290        0.83300        1.48110
C          1.38040        1.78310        2.44670
O          0.62460        2.73430        2.59000
O          1.08030        3.21010       -0.08020
O         -2.30580        1.36470       -2.94880
C         -3.14680        2.34920       -3.37850
O         -2.88270        3.54420       -3.37190
C         -0.68820       -0.47990       -4.09090
C          2.11240        2.52360       -2.68830
C          3.03200        1.21390       -0.89500
O          2.88370       -1.78210       -0.22750
O          1.10360       -2.15340       -2.95790
C          1.89970       -3.18410       -3.35010
O          3.10460       -3.26710       -3.16210
C         -4.72340        1.16960       -0.19860
C          2.54470        1.52200        3.33370
C          2.66500        2.28930        4.50180
C          3.73940        2.08800        5.37110
C          4.70140        1.12290        5.07730
C          4.59300        0.36050        3.91480
C          3.51900        0.55860        3.04270
C         -4.50020        1.74730       -3.78040
O         -4.55910        0.31220       -3.73330
C          1.09150       -4.19540       -4.10570
C         -4.91210        2.27460       -5.18610
N         -4.43900        1.42260       -6.27660
C         -3.13040        1.42140       -6.69170
O         -2.28300        2.18150       -6.23630
C         -6.42470        2.43630       -5.31250
C         -6.96190        3.66330       -5.73580
C         -8.34220        3.82880       -5.86920
C         -9.20320        2.77010       -5.58830
C         -8.68590        1.54340       -5.17770
C         -7.30620        1.37540       -5.04360
C         -2.76800        0.44210       -7.75130
C         -1.72090        0.76490       -8.62450
C         -1.34260       -0.12960       -9.62770
C         -2.00100       -1.35260       -9.75490
C         -3.03220       -1.68740       -8.87650
C         -3.41490       -0.79510       -7.87150
H         -0.85570       -0.29690       -0.81150
H         -0.58480       -0.65060        3.00860
H         -2.27220       -0.15440        3.18390
H         -3.38140       -2.15300        0.99820
H         -2.34170       -3.74980       -0.22450
H         -1.30710       -4.00760        1.13790
H         -0.83640       -2.47440       -1.41820
H         -0.61810        1.55510        1.07680
H         -0.62640        3.49510       -1.67500
H         -1.57850        2.32390       -0.84820
H         -0.68340        2.41660       -3.66920
H          2.77080       -0.99070       -2.57510
H          0.57960       -4.43560        0.07150
H          0.24470       -2.58510        2.18980
H          1.70230       -3.03840        1.39500
H          1.55520       -1.42740        2.05730
H          0.56380        3.42010        0.72520
H         -1.35460       -1.20520       -3.61510
H         -1.26560        0.07200       -4.83830
H          0.08100       -0.99550       -4.67190
H          1.29610        2.93350       -3.28190
H          2.59600        3.38460       -2.21080
H          2.83310        2.09790       -3.39820
H          3.79310        0.80760       -1.57150
H          3.43550        2.15240       -0.49470
H          2.96260        0.54560       -0.04620
H         -5.51540        0.84970       -0.88100
H         -5.13730        1.17720        0.81340
H         -4.38170        2.16860       -0.47780
H          1.92300        3.04840        4.74230
H          3.82670        2.68500        6.27600
H          5.53900        0.96670        5.75340
H          5.34740       -0.38870        3.68430
H          3.46730       -0.04560        2.14110
H         -5.20120        2.11010       -3.01890
H         -3.97030        0.01600       -3.00760
H          0.83420       -3.79820       -5.09050
H          1.67920       -5.10950       -4.22810
H          0.18550       -4.44720       -3.54870
H         -4.46220        3.26390       -5.34030
H         -5.11490        0.81060       -6.71210
H         -6.30820        4.50200       -5.96900
H         -8.74540        4.78430       -6.19610
H        -10.27740        2.89980       -5.69390
H         -9.35720        0.71520       -4.96400
H         -6.92530        0.40540       -4.72840
H         -1.20090        1.71580       -8.52770
H         -0.53380        0.12670      -10.30780
H         -1.70460       -2.04980      -10.53530
H         -3.53280       -2.64850       -8.97000
H         -4.19650       -1.09300       -7.17830
113
Taxol
O         -1.35560       -2.77060        2.40740
C         -1.40210       -1.33300        2.41020
C         -1.36890       -1.25850        0.85670
C         -1.46790       -2.82260        0.96200
C         -0.38660       -3.71820        0.38460
C          0.58170       -2.95250       -0.51360
C          1.12280       -1.63280        0.12580
C         -0.10140       -0.62240        0.17200
C          0.06600        0.84820        0.71230
C          0.36140        2.02580       -0.33980
C         -0.90260        2.29190       -1.21450
C         -0.84050        1.85650       -2.69190
C          0.18600        0.76840       -2.97030
C          1.29750        0.64310       -2.18940
C          1.63290        1.81780       -1.22690
C          2.35480       -1.17320       -0.73550
C          2.20950       -0.58080       -2.15470
O         -2.57180       -0.59600        0.34810
C         -3.10070       -1.09870       -0.80420
O         -2.53030       -1.88830       -1.54150
O          1.63510       -3.84620       -0.87990
C          1.73280       -1.95460        1.52120
O          1.01800        0.86930        1.80210
C          0.73980        1.71100        2.83560
O         -0.25750        2.41490        2.91350
O          0.55980        3.24720        0.41150
O         -2.15270        1.38290       -3.06900
C         -3.01330        2.34020       -3.52560
O         -2.78630        3.54440       -3.50300
C         -0.13710       -0.08220       -4.17580
C          1.97100        3.08990       -2.07890
C          2.91850        1.69460       -0.36600
O          3.50530       -1.32470       -0.28970
O          1.73320       -1.65050       -2.97390
C          2.68440       -2.45110       -3.52650
O          3.89290       -2.28940       -3.43980
C         -4.48660       -0.56760       -0.99770
C          1.77890        1.64890        3.89380
C          1.44460        2.11540        5.17320
C          2.38690        2.08170        6.20310
C          3.66820        1.58890        5.95870
C          4.01110        1.13410        4.68560
C          3.07070        1.16590        3.65280
C         -4.30160        1.72270       -4.08520
O         -4.35080        0.29760       -3.97760
C          2.03440       -3.54520       -4.31840
C         -4.48880        2.23610       -5.55110
N         -4.82630        1.20570       -6.53750
C         -3.93850        0.21640       -6.88790
O         -2.87980        0.05510       -6.28620
C         -5.53580        3.34130       -5.61820
C         -5.16590        4.64200       -5.99350
C         -6.12020        5.65880       -6.06340
C         -7.45360        5.38870       -5.76080
C         -7.83610        4.10220       -5.38640
C         -6.88470        3.08340       -5.31510
C         -4.34470       -0.70160       -7.98560
C         -3.83000       -2.00500       -7.98600
C         -4.18470       -2.90000       -8.99710
C         -5.04620       -2.49390      -10.01580
C         -5.54910       -1.19240      -10.03000
C         -5.19800       -0.29330       -9.01940
H         -0.42310       -0.52400       -0.86410
H         -0.56240       -0.90040        2.95620
H         -2.32870       -0.97350        2.87130
H         -2.45940       -3.22390        0.71320
H         -0.84610       -4.52350       -0.20360
H          0.15840       -4.24340        1.17970
H          0.05930       -2.71170       -1.44610
H         -0.90500        1.11910        1.14680
H         -1.12870        3.36810       -1.20910
H         -1.78530        1.84820       -0.73670
H         -0.58640        2.70070       -3.34270
H          3.19590       -0.24470       -2.49860
H          2.06750       -4.18320       -0.07430
H          1.01050       -2.26370        2.27060
H          2.46080       -2.77280        1.45880
H          2.28520       -1.10890        1.93210
H         -0.12010        3.29820        1.11540
H         -0.65280        0.51670       -4.93410
H          0.75960       -0.44440       -4.68430
H         -0.77950       -0.92370       -3.90070
H          1.14150        3.48580       -2.66220
H          2.30300        3.92090       -1.44420
H          2.78440        2.87540       -2.78370
H          3.80090        1.50560       -0.98880
H          3.11600        2.61960        0.19030
H          2.87320        0.91450        0.38570
H         -4.96160       -1.08880       -1.83250
H         -5.08270       -0.75930       -0.10120
H         -4.44880        0.50370       -1.20460
H          0.44910        2.50610        5.37530
H          2.12300        2.44180        7.19480
H          4.40280        1.56400        6.76050
H          5.01390        0.75780        4.49580
H          3.36870        0.82070        2.66760
H         -5.09920        2.08410       -3.42600
H         -3.61080       -0.03460       -4.53170
H          2.78160       -4.30380       -4.56790
H          1.25030       -4.02440       -3.72650
H          1.61700       -3.13320       -5.24020
H         -3.53470        2.65140       -5.90420
H         -5.73810        1.24560       -6.97310
H         -4.12970        4.87730       -6.23060
H         -5.82240        6.66370       -6.35340
H         -8.19460        6.18240       -5.81580
H         -8.87660        3.89330       -5.14940
H         -7.20340        2.08530       -5.01870
H         -3.15590       -2.32940       -7.19590
H         -3.78810       -3.91250       -8.99120
H         -5.32060       -3.19080      -10.80460
H         -6.20940       -0.87610      -10.83440
H         -5.57840        0.72260       -9.07170
113
Taxol
O         -1.62130       -1.79170        3.12960
C         -1.40790       -0.41480        2.77380
C         -1.54660       -0.71200        1.25210
C         -1.93450       -2.14850        1.75930
C         -1.13560       -3.36880        1.34110
C         -0.18210       -3.06140        0.19060
C          0.69930       -1.79270        0.43050
C         -0.27090       -0.53990        0.34290
C          0.26990        0.93140        0.51850
C          0.67910        1.76920       -0.79020
C         -0.59850        2.17090       -1.58650
C         -0.84950        1.45120       -2.92580
C         -0.15050        0.10280       -3.03550
C          1.00890       -0.13910       -2.35610
C          1.73360        1.08010       -1.71710
C          1.85270       -1.83640       -0.63460
C          1.62190       -1.52020       -2.12960
O         -2.65150        0.05430        0.66970
C         -3.38710       -0.58050       -0.28910
O         -3.07270       -1.63670       -0.81680
O          0.60340       -4.23120       -0.04830
C          1.42900       -1.92410        1.79830
O          1.33260        0.95380        1.50130
C          1.36550        2.02930        2.33580
O          0.55690        2.94700        2.32500
O          1.25190        3.02340       -0.34880
O         -2.27630        1.27570       -3.07030
C         -2.94710        2.34720       -3.59020
O         -2.44020        3.44330       -3.80390
C         -0.83740       -0.86790       -3.96640
C          2.22800        2.03100       -2.86080
C          3.06440        0.81360       -0.96360
O          2.99450       -2.18340       -0.28640
O          0.79830       -2.57970       -2.62130
C          1.45020       -3.68630       -3.07060
O          2.66260       -3.81420       -3.15990
C         -4.65020        0.17790       -0.54840
C          2.48540        1.93990        3.30490
C          2.39640        2.69060        4.48570
C          3.42550        2.64290        5.42820
C          4.54950        1.85210        5.19240
C          4.64960        1.11260        4.01400
C          3.62180        1.15740        3.06870
C         -4.42560        2.02710       -3.83790
O         -4.76590        0.64900       -3.70240
C          0.45820       -4.72450       -3.50000
C         -4.87420        2.66380       -5.18870
N         -4.18290        2.26180       -6.42100
C         -3.67340        1.02220       -6.71290
O         -3.69940        0.07950       -5.92990
C         -6.38290        2.61450       -5.39630
C         -7.14490        3.79130       -5.29550
C         -8.52820        3.76430       -5.48760
C         -9.16910        2.56320       -5.78290
C         -8.42830        1.38810       -5.88630
C         -7.04510        1.41320       -5.69510
C         -3.07900        0.84800       -8.06690
C         -3.11260       -0.42700       -8.64740
C         -2.56270       -0.63680       -9.91330
C         -1.96890        0.42260      -10.59910
C         -1.91730        1.69060      -10.01940
C         -2.46730        1.90610       -8.75310
H         -0.69560       -0.58430       -0.65850
H         -0.44500       -0.05090        3.13440
H         -2.19280        0.22370        3.19410
H         -3.00960       -2.36480        1.70150
H         -1.81710       -4.17060        1.02780
H         -0.58880       -3.79650        2.19140
H         -0.77890       -2.91760       -0.71630
H         -0.56150        1.50310        0.95090
H         -0.56550        3.24830       -1.80450
H         -1.48330        2.07180       -0.94450
H         -0.50260        2.05380       -3.77290
H          2.59250       -1.51780       -2.64180
H          1.09120       -4.46450        0.76210
H          0.78020       -1.82620        2.66410
H          1.91950       -2.89970        1.89820
H          2.22860       -1.18990        1.90770
H          0.69080        3.38990        0.36630
H         -1.31990       -0.33000       -4.78920
H         -0.13300       -1.54020       -4.46210
H         -1.59930       -1.44610       -3.43600
H          1.43690        2.49020       -3.45090
H          2.81610        2.86650       -2.46140
H          2.87340        1.48590       -3.56130
H          3.78380        0.28160       -1.59700
H          3.54500        1.75210       -0.65920
H          2.94630        0.24560       -0.04710
H         -5.23880       -0.34670       -1.30490
H         -5.24110        0.23060        0.36970
H         -4.41390        1.18210       -0.90550
H          1.52580        3.31460        4.67850
H          3.35200        3.22380        6.34470
H          5.35190        1.81600        5.92600
H          5.53160        0.50310        3.82920
H          3.73140        0.58620        2.15190
H         -4.96530        2.53070       -3.02580
H         -4.31880        0.18480       -4.44640
H         -0.29150       -4.87490       -2.71890
H         -0.01980       -4.41310       -4.43180
H          0.97570       -5.67440       -3.66060
H         -4.61040        3.72890       -5.12000
H         -4.23900        2.93700       -7.17280
H         -6.67000        4.74360       -5.06730
H         -9.10650        4.68170       -5.40700
H        -10.24570        2.54240       -5.93160
H         -8.92660        0.44920       -6.11440
H         -6.48810        0.48190       -5.77680
H         -3.57180       -1.25940       -8.11810
H         -2.59570       -1.62610      -10.36360
H         -1.53870        0.25800      -11.58450
H         -1.44000        2.51010      -10.55230
H         -2.38350        2.89470       -8.31110
113
Taxol
O         -1.56880       -2.22810        2.93610
C         -1.48230       -0.81460        2.68770
C         -1.54900       -1.01020        1.14430
C         -1.81910       -2.50810        1.53490
C         -0.90400       -3.61960        1.05710
C          0.04170       -3.14780       -0.04180
C          0.80550       -1.83030        0.31320
C         -0.26890       -0.66000        0.29330
C          0.12990        0.83610        0.59920
C          0.51440        1.79240       -0.64000
C         -0.76940        2.14110       -1.45170
C         -0.92060        1.50720       -2.84840
C         -0.10760        0.22980       -3.02310
C          1.04900        0.03500       -2.32370
C          1.65080        1.25360       -1.56820
C          1.98670       -1.71230       -0.71630
C          1.77520       -1.29970       -2.18680
O         -2.70100       -0.29970        0.58310
C         -3.34470       -0.90840       -0.45400
O         -2.92760       -1.88950       -1.05070
O          0.92620       -4.22840       -0.34550
C          1.51640       -1.99100        1.68490
O          1.13010        0.87930        1.64650
C          1.07800        1.95570        2.48040
O          0.23640        2.84210        2.44080
O          0.97040        3.05940       -0.11000
O         -2.31990        1.21810       -3.06680
C         -3.08570        2.29020       -3.43560
O         -2.72570        3.46020       -3.37580
C         -0.68260       -0.73710       -4.03110
C          2.10870        2.31610       -2.62490
C          2.96760        1.03890       -0.77110
O          3.13900       -2.01750       -0.36340
O          1.06440       -2.38650       -2.78460
C          1.82560       -3.38990       -3.29970
O          3.04610       -3.40050       -3.36460
C         -4.64940       -0.22460       -0.71670
C          2.23000        1.97340        3.40530
C          2.70000        0.80870        4.01980
C          3.78360        0.87550        4.89820
C          4.39000        2.10290        5.16910
C          3.91220        3.26840        4.56950
C          2.82910        3.20650        3.69150
C         -4.48220        1.84400       -3.88930
O         -4.66950        0.42350       -3.92320
C          0.94280       -4.47570       -3.83660
C         -4.84120        2.49740       -5.25690
N         -4.53230        1.65280       -6.41660
C         -3.24340        1.38160       -6.80680
O         -2.27120        1.76680       -6.16780
C         -6.31690        2.88060       -5.32500
C         -6.68350        4.19490       -5.65790
C         -8.02900        4.55870       -5.74180
C         -9.02470        3.61420       -5.50070
C         -8.67730        2.30410       -5.17810
C         -7.33290        1.93740       -5.09360
C         -3.06320        0.58930       -8.05440
C         -1.85630        0.72670       -8.75400
C         -1.63500        0.00040       -9.92560
C         -2.61390       -0.87240      -10.39870
C         -3.81140       -1.02560       -9.69960
C         -4.03790       -0.30020       -8.52660
H         -0.66150       -0.66180       -0.72200
H         -0.57130       -0.38700        3.10780
H         -2.33810       -0.28810        3.12470
H         -2.86940       -2.81090        1.42840
H         -1.50280       -4.45530        0.67170
H         -0.33790       -4.05500        1.89080
H         -0.54610       -2.98610       -0.95160
H         -0.76730        1.30250        1.02750
H         -0.82100        3.23090       -1.58800
H         -1.66120        1.91990       -0.85140
H         -0.60650        2.20060       -3.63730
H          2.75590       -1.17200       -2.66220
H          1.44050       -4.45990        0.44900
H          0.84720       -1.97360        2.54040
H          2.06270       -2.93950        1.74770
H          2.27010       -1.21500        1.83860
H          0.35320        3.34220        0.59750
H         -1.36190       -1.44510       -3.54760
H         -1.24070       -0.20790       -4.80910
H          0.09650       -1.27470       -4.57780
H          1.30480        2.74220       -3.22300
H          2.60460        3.17010       -2.14730
H          2.82840        1.87460       -3.32600
H          3.75040        0.60150       -1.40170
H          3.36300        1.99070       -0.39410
H          2.85790        0.41100        0.10860
H         -5.16040       -0.72360       -1.54380
H         -5.28430       -0.29170        0.17040
H         -4.47480        0.82030       -0.98110
H          2.22380       -0.14910        3.84070
H          4.15320       -0.02870        5.37690
H          5.23370        2.15190        5.85420
H          4.38280        4.22430        4.78750
H          2.45920        4.11910        3.22840
H         -5.14950        2.21730       -3.10190
H         -4.00980        0.09090       -4.56090
H          0.19390       -4.75530       -3.09110
H          0.45790       -4.13510       -4.75450
H          1.54900       -5.35910       -4.05610
H         -4.25380        3.41600       -5.38250
H         -5.30500        1.40880       -7.02320
H         -5.92340        4.94870       -5.85660
H         -8.30080        5.58010       -5.99760
H        -10.07190        3.89900       -5.56670
H         -9.45460        1.56650       -4.99290
H         -7.08590        0.90680       -4.84390
H         -1.08560        1.40410       -8.39100
H         -0.69920        0.11460      -10.46780
H         -2.44070       -1.43930      -11.31080
H         -4.56670       -1.71730      -10.06630
H         -4.96720       -0.46460       -7.98960
113
Taxol
O         -2.46090       -0.94730        2.43090
C         -1.91510        0.24970        1.84980
C         -1.84040       -0.38760        0.43120
C         -2.53150       -1.60670        1.14120
C         -1.85810       -2.96430        1.21210
C         -0.65710       -3.05840        0.27680
C          0.33340       -1.85400        0.40150
C         -0.41680       -0.59350       -0.21900
C          0.27750        0.82010       -0.32080
C          1.05010        1.19150       -1.67800
C          0.01170        1.36370       -2.83820
C          0.14850        0.40320       -4.03610
C          0.61760       -0.97660       -3.59870
C          1.49660       -1.09450       -2.56160
C          2.20270        0.20670       -2.07220
C          1.66730       -2.29340       -0.30280
C          1.81560       -2.39600       -1.83360
O         -2.70720        0.35060       -0.48700
C         -3.39390       -0.38340       -1.40330
O         -3.08350       -1.50940       -1.76540
O         -0.02040       -4.31440        0.51800
C          0.74110       -1.67900        1.89430
O          1.10810        1.05350        0.84060
C          1.13010        2.32660        1.32400
O          0.47760        3.25810        0.87400
O          1.65480        2.49400       -1.50360
O         -1.12640        0.29190       -4.70280
C         -1.37210        1.25170       -5.63900
O         -0.67820        2.24450       -5.83900
C          0.06570       -2.12040       -4.41510
C          3.09620        0.78260       -3.22930
C          3.25920        0.06520       -0.94400
O          2.64530       -2.62490        0.39020
O          0.95900       -3.47180       -2.22700
C          1.51100       -4.71590       -2.20060
O          2.67870       -4.97400       -1.94810
C         -4.65350        0.32640       -1.79430
C          2.01980        2.45300        2.50580
C          1.84410        3.56140        3.34670
C          2.65800        3.72990        4.46880
C          3.65430        2.79680        4.75270
C          3.84190        1.69790        3.91470
C          3.02910        1.52580        2.79120
C         -2.57940        0.89690       -6.50670
O         -2.72900        1.85820       -7.57020
C          0.48600       -5.73830       -2.58900
C         -3.87430        0.77490       -5.67050
N         -4.48620        2.07200       -5.38280
C         -4.04350        2.87720       -4.36090
O         -3.11080        2.56070       -3.62990
C         -4.89960       -0.13120       -6.34400
C         -5.34310       -1.29330       -5.69070
C         -6.28480       -2.13340       -6.28900
C         -6.79600       -1.82550       -7.54770
C         -6.36540       -0.67860       -8.21060
C         -5.42410        0.16310       -7.61420
C         -4.73000        4.18580       -4.18980
C         -4.01000        5.24120       -3.61390
C         -4.61370        6.48680       -3.43270
C         -5.94010        6.68010       -3.81740
C         -6.66720        5.62890       -4.37670
C         -6.06720        4.38040       -4.56090
H         -0.65150       -0.88260       -1.24570
H         -0.97980        0.54650        2.32630
H         -2.61920        1.08400        1.94460
H         -3.59040       -1.73070        0.87850
H         -2.57570       -3.75030        0.94210
H         -1.56560       -3.21020        2.24120
H         -1.03360       -3.10800       -0.75120
H         -0.53530        1.55650       -0.27110
H          0.04960        2.39130       -3.22460
H         -1.00630        1.27290       -2.44110
H          0.86670        0.76450       -4.77720
H          2.86230       -2.63030       -2.06660
H          0.27500       -4.35450        1.44590
H         -0.06750       -1.38280        2.55500
H          1.12680       -2.61560        2.31580
H          1.54570       -0.95300        2.01550
H          1.00130        3.08600       -1.07570
H         -0.89280       -2.45890       -4.01060
H         -0.08700       -1.81650       -5.45710
H          0.76270       -2.95960       -4.48000
H          2.55180        1.34140       -3.98860
H          3.83760        1.49890       -2.85250
H          3.65280       -0.01940       -3.72900
H          4.04340       -0.64940       -1.22110
H          3.75580        1.02220       -0.73900
H          2.85220       -0.24560        0.01090
H         -4.93560        0.04560       -2.80940
H         -5.45130        0.04750       -1.10160
H         -4.51060        1.40860       -1.76190
H          1.07280        4.29900        3.13300
H          2.51690        4.58980        5.11960
H          4.28980        2.92910        5.62560
H          4.62570        0.97610        4.13400
H          3.20790        0.67110        2.14650
H         -2.33580       -0.05840       -6.98820
H         -2.39670        2.70520       -7.21040
H          0.85520       -6.73540       -2.33330
H         -0.44260       -5.57030       -2.03750
H          0.30370       -5.68510       -3.66490
H         -3.62100        0.32210       -4.70520
H         -5.18350        2.40890       -6.03360
H         -4.95720       -1.56080       -4.70880
H         -6.61890       -3.03020       -5.77270
H         -7.52800       -2.48070       -8.01320
H         -6.76040       -0.44010       -9.19520
H         -5.09870        1.04860       -8.15750
H         -2.97500        5.09800       -3.30960
H         -4.05030        7.30510       -2.99050
H         -6.41070        7.65040       -3.67440
H         -7.70570        5.78110       -4.66240
H         -6.66590        3.57130       -4.96890
113
Taxol
O         -2.27120       -0.68740        2.70770
C         -1.83880        0.42840        1.90980
C         -1.80310       -0.42430        0.60760
C         -2.41310       -1.53350        1.53930
C         -1.69910       -2.85270        1.75990
C         -0.57850       -3.06400        0.74900
C          0.39880       -1.84760        0.63620
C         -0.40450       -0.67760       -0.07810
C          0.25890        0.72510       -0.37610
C          0.94370        0.95690       -1.81050
C         -0.16550        1.03240       -2.91200
C         -0.12980       -0.05690       -3.99990
C          0.34110       -1.39260       -3.44130
C          1.31030       -1.41530       -2.47790
C          2.06020       -0.07760       -2.18360
C          1.66810       -2.37560       -0.11970
C          1.68820       -2.63630       -1.64140
O         -2.73830        0.11040       -0.38300
C         -3.36890       -0.80130       -1.17300
O         -3.04920       -1.97690       -1.27260
O          0.09280       -4.27720        1.09430
C          0.91950       -1.46980        2.05290
O          1.15910        1.08800        0.69740
C          1.19320        2.40490        1.04220
O          0.50470        3.27990        0.53670
O          1.56640        2.26240       -1.80190
O         -1.44930       -0.17420       -4.57870
C         -1.66180        0.64240       -5.65230
O         -0.88610        1.50680       -6.05310
C         -0.30560       -2.60290       -4.06870
C          2.86740        0.36210       -3.45750
C          3.19350       -0.11010       -1.12350
O          2.69330       -2.65140        0.52730
O          0.80040       -3.73890       -1.84620
C          1.35110       -4.97890       -1.73680
O          2.53670       -5.22130       -1.56490
C         -4.56020       -0.18430       -1.83080
C          2.14400        2.65660        2.15360
C          1.97380        3.82130        2.91520
C          2.84330        4.10500        3.97040
C          3.88960        3.23150        4.26450
C          4.07190        2.07740        3.50280
C          3.20370        1.79000        2.44660
C         -2.96100        0.30950       -6.38260
O         -2.92980        0.91670       -7.69180
C          0.29260       -6.02510       -1.91520
C         -4.19490        0.78750       -5.58420
N         -4.32930        2.24340       -5.61520
C         -3.74410        3.05120       -4.66810
O         -3.05070        2.60630       -3.75920
C         -5.53190        0.18020       -6.00270
C         -6.61280        0.24930       -5.10200
C         -7.86330       -0.27720       -5.43210
C         -8.05930       -0.87530       -6.67310
C         -7.00830       -0.93910       -7.58440
C         -5.75600       -0.41140       -7.25500
C         -3.96360        4.51560       -4.80920
C         -2.98480        5.38420       -4.30840
C         -3.15050        6.76610       -4.41760
C         -4.29740        7.28470       -5.01840
C         -5.28280        6.42510       -5.50490
C         -5.12100        5.04120       -5.39900
H         -0.68180       -1.08440       -1.05070
H         -0.89770        0.84280        2.27310
H         -2.58770        1.22800        1.91850
H         -3.48390       -1.71020        1.37080
H         -2.41320       -3.68230        1.67420
H         -1.31430       -2.93260        2.78470
H         -1.03390       -3.24980       -0.22920
H         -0.56160        1.45460       -0.35200
H         -0.12930        2.00850       -3.41500
H         -1.15720        1.01870       -2.44350
H          0.56040        0.19150       -4.81030
H          2.71190       -2.90400       -1.93360
H          0.48540       -4.18970        1.98180
H          0.17400       -1.01220        2.69710
H          1.28300       -2.35080        2.59510
H          1.77140       -0.78990        2.00700
H          0.93820        2.90300       -1.40730
H         -1.22660       -2.86750       -3.54110
H         -0.55260       -2.41240       -5.11930
H          0.36690       -3.46340       -4.10310
H          2.27760        0.88800       -4.20710
H          3.66880        1.06980       -3.20920
H          3.34360       -0.50140       -3.93710
H          3.95120       -0.86200       -1.37420
H          3.71010        0.85620       -1.06040
H          2.85290       -0.30630       -0.11370
H         -4.86130       -0.80500       -2.67820
H         -5.38310       -0.12470       -1.11470
H         -4.31320        0.81270       -2.20050
H          1.16330        4.51260        2.69220
H          2.70650        5.00780        4.56110
H          4.56800        3.45330        5.08540
H          4.89460        1.40250        3.72910
H          3.37780        0.89480        1.85780
H         -2.97690       -0.77550       -6.53750
H         -2.47410        1.77500       -7.57320
H          0.69310       -6.99870       -1.61900
H         -0.56680       -5.80410       -1.27700
H         -0.01190       -6.06500       -2.96360
H         -4.03530        0.48330       -4.54420
H         -4.82140        2.64010       -6.40600
H         -6.48630        0.72650       -4.13180
H         -8.68460       -0.21630       -4.72240
H         -9.03190       -1.28510       -6.93370
H         -7.16330       -1.39670       -8.55880
H         -4.96970       -0.46860       -8.00440
H         -2.08800        4.98690       -3.83720
H         -2.38660        7.43750       -4.03280
H         -4.42710        8.36150       -5.10090
H         -6.18190        6.83470       -5.95980
H         -5.91800        4.39560       -5.75660
