# Supplementary material for: Reference-free NOE NMR analysis
Source: Chem Sci. 2020 Aug 31;11(36):9930–6. doi: 10.1039/d0sc02970j (PMC8162118; doi:10.1039/d0sc02970j)
Supplement: SC-011-D0SC02970J-s006 [file SC-011-D0SC02970J-s006.piz › taxol_structures/2epi_structures/2epi_conformation_10]

113
Taxol
O         -2.27120       -0.68740        2.70770
C         -1.83880        0.42840        1.90980
C         -1.80310       -0.42430        0.60760
C         -2.41310       -1.53350        1.53930
C         -1.69910       -2.85270        1.75990
C         -0.57850       -3.06400        0.74900
C          0.39880       -1.84760        0.63620
C         -0.40450       -0.67760       -0.07810
C          0.25890        0.72510       -0.37610
C          0.94370        0.95690       -1.81050
C         -0.16550        1.03240       -2.91200
C         -0.12980       -0.05690       -3.99990
C          0.34110       -1.39260       -3.44130
C          1.31030       -1.41530       -2.47790
C          2.06020       -0.07760       -2.18360
C          1.66810       -2.37560       -0.11970
C          1.68820       -2.63630       -1.64140
O         -2.73830        0.11040       -0.38300
C         -3.36890       -0.80130       -1.17300
O         -3.04920       -1.97690       -1.27260
O          0.09280       -4.27720        1.09430
C          0.91950       -1.46980        2.05290
O          1.15910        1.08800        0.69740
C          1.19320        2.40490        1.04220
O          0.50470        3.27990        0.53670
O          1.56640        2.26240       -1.80190
O         -1.44930       -0.17420       -4.57870
C         -1.66180        0.64240       -5.65230
O         -0.88610        1.50680       -6.05310
C         -0.30560       -2.60290       -4.06870
C          2.86740        0.36210       -3.45750
C          3.19350       -0.11010       -1.12350
O          2.69330       -2.65140        0.52730
O          0.80040       -3.73890       -1.84620
C          1.35110       -4.97890       -1.73680
O          2.53670       -5.22130       -1.56490
C         -4.56020       -0.18430       -1.83080
C          2.14400        2.65660        2.15360
C          1.97380        3.82130        2.91520
C          2.84330        4.10500        3.97040
C          3.88960        3.23150        4.26450
C          4.07190        2.07740        3.50280
C          3.20370        1.79000        2.44660
C         -2.96100        0.30950       -6.38260
O         -2.92980        0.91670       -7.69180
C          0.29260       -6.02510       -1.91520
C         -4.19490        0.78750       -5.58420
N         -4.32930        2.24340       -5.61520
C         -3.74410        3.05120       -4.66810
O         -3.05070        2.60630       -3.75920
C         -5.53190        0.18020       -6.00270
C         -6.61280        0.24930       -5.10200
C         -7.86330       -0.27720       -5.43210
C         -8.05930       -0.87530       -6.67310
C         -7.00830       -0.93910       -7.58440
C         -5.75600       -0.41140       -7.25500
C         -3.96360        4.51560       -4.80920
C         -2.98480        5.38420       -4.30840
C         -3.15050        6.76610       -4.41760
C         -4.29740        7.28470       -5.01840
C         -5.28280        6.42510       -5.50490
C         -5.12100        5.04120       -5.39900
H         -0.68180       -1.08440       -1.05070
H         -0.89770        0.84280        2.27310
H         -2.58770        1.22800        1.91850
H         -3.48390       -1.71020        1.37080
H         -2.41320       -3.68230        1.67420
H         -1.31430       -2.93260        2.78470
H         -1.03390       -3.24980       -0.22920
H         -0.56160        1.45460       -0.35200
H         -0.12930        2.00850       -3.41500
H         -1.15720        1.01870       -2.44350
H          0.56040        0.19150       -4.81030
H          2.71190       -2.90400       -1.93360
H          0.48540       -4.18970        1.98180
H          0.17400       -1.01220        2.69710
H          1.28300       -2.35080        2.59510
H          1.77140       -0.78990        2.00700
H          0.93820        2.90300       -1.40730
H         -1.22660       -2.86750       -3.54110
H         -0.55260       -2.41240       -5.11930
H          0.36690       -3.46340       -4.10310
H          2.27760        0.88800       -4.20710
H          3.66880        1.06980       -3.20920
H          3.34360       -0.50140       -3.93710
H          3.95120       -0.86200       -1.37420
H          3.71010        0.85620       -1.06040
H          2.85290       -0.30630       -0.11370
H         -4.86130       -0.80500       -2.67820
H         -5.38310       -0.12470       -1.11470
H         -4.31320        0.81270       -2.20050
H          1.16330        4.51260        2.69220
H          2.70650        5.00780        4.56110
H          4.56800        3.45330        5.08540
H          4.89460        1.40250        3.72910
H          3.37780        0.89480        1.85780
H         -2.97690       -0.77550       -6.53750
H         -2.47410        1.77500       -7.57320
H          0.69310       -6.99870       -1.61900
H         -0.56680       -5.80410       -1.27700
H         -0.01190       -6.06500       -2.96360
H         -4.03530        0.48330       -4.54420
H         -4.82140        2.64010       -6.40600
H         -6.48630        0.72650       -4.13180
H         -8.68460       -0.21630       -4.72240
H         -9.03190       -1.28510       -6.93370
H         -7.16330       -1.39670       -8.55880
H         -4.96970       -0.46860       -8.00440
H         -2.08800        4.98690       -3.83720
H         -2.38660        7.43750       -4.03280
H         -4.42710        8.36150       -5.10090
H         -6.18190        6.83470       -5.95980
H         -5.91800        4.39560       -5.75660
