# Supplementary material for: Reference-free NOE NMR analysis
Source: Chem Sci. 2020 Aug 31;11(36):9930–6. doi: 10.1039/d0sc02970j (PMC8162118; doi:10.1039/d0sc02970j)
Supplement: SC-011-D0SC02970J-s006 [file SC-011-D0SC02970J-s006.piz › taxol_structures/2epi_structures/2epi_conformation_7]

113
Taxol
O         -1.62130       -1.79170        3.12960
C         -1.40790       -0.41480        2.77380
C         -1.54660       -0.71200        1.25210
C         -1.93450       -2.14850        1.75930
C         -1.13560       -3.36880        1.34110
C         -0.18210       -3.06140        0.19060
C          0.69930       -1.79270        0.43050
C         -0.27090       -0.53990        0.34290
C          0.26990        0.93140        0.51850
C          0.67910        1.76920       -0.79020
C         -0.59850        2.17090       -1.58650
C         -0.84950        1.45120       -2.92580
C         -0.15050        0.10280       -3.03550
C          1.00890       -0.13910       -2.35610
C          1.73360        1.08010       -1.71710
C          1.85270       -1.83640       -0.63460
C          1.62190       -1.52020       -2.12960
O         -2.65150        0.05430        0.66970
C         -3.38710       -0.58050       -0.28910
O         -3.07270       -1.63670       -0.81680
O          0.60340       -4.23120       -0.04830
C          1.42900       -1.92410        1.79830
O          1.33260        0.95380        1.50130
C          1.36550        2.02930        2.33580
O          0.55690        2.94700        2.32500
O          1.25190        3.02340       -0.34880
O         -2.27630        1.27570       -3.07030
C         -2.94710        2.34720       -3.59020
O         -2.44020        3.44330       -3.80390
C         -0.83740       -0.86790       -3.96640
C          2.22800        2.03100       -2.86080
C          3.06440        0.81360       -0.96360
O          2.99450       -2.18340       -0.28640
O          0.79830       -2.57970       -2.62130
C          1.45020       -3.68630       -3.07060
O          2.66260       -3.81420       -3.15990
C         -4.65020        0.17790       -0.54840
C          2.48540        1.93990        3.30490
C          2.39640        2.69060        4.48570
C          3.42550        2.64290        5.42820
C          4.54950        1.85210        5.19240
C          4.64960        1.11260        4.01400
C          3.62180        1.15740        3.06870
C         -4.42560        2.02710       -3.83790
O         -4.76590        0.64900       -3.70240
C          0.45820       -4.72450       -3.50000
C         -4.87420        2.66380       -5.18870
N         -4.18290        2.26180       -6.42100
C         -3.67340        1.02220       -6.71290
O         -3.69940        0.07950       -5.92990
C         -6.38290        2.61450       -5.39630
C         -7.14490        3.79130       -5.29550
C         -8.52820        3.76430       -5.48760
C         -9.16910        2.56320       -5.78290
C         -8.42830        1.38810       -5.88630
C         -7.04510        1.41320       -5.69510
C         -3.07900        0.84800       -8.06690
C         -3.11260       -0.42700       -8.64740
C         -2.56270       -0.63680       -9.91330
C         -1.96890        0.42260      -10.59910
C         -1.91730        1.69060      -10.01940
C         -2.46730        1.90610       -8.75310
H         -0.69560       -0.58430       -0.65850
H         -0.44500       -0.05090        3.13440
H         -2.19280        0.22370        3.19410
H         -3.00960       -2.36480        1.70150
H         -1.81710       -4.17060        1.02780
H         -0.58880       -3.79650        2.19140
H         -0.77890       -2.91760       -0.71630
H         -0.56150        1.50310        0.95090
H         -0.56550        3.24830       -1.80450
H         -1.48330        2.07180       -0.94450
H         -0.50260        2.05380       -3.77290
H          2.59250       -1.51780       -2.64180
H          1.09120       -4.46450        0.76210
H          0.78020       -1.82620        2.66410
H          1.91950       -2.89970        1.89820
H          2.22860       -1.18990        1.90770
H          0.69080        3.38990        0.36630
H         -1.31990       -0.33000       -4.78920
H         -0.13300       -1.54020       -4.46210
H         -1.59930       -1.44610       -3.43600
H          1.43690        2.49020       -3.45090
H          2.81610        2.86650       -2.46140
H          2.87340        1.48590       -3.56130
H          3.78380        0.28160       -1.59700
H          3.54500        1.75210       -0.65920
H          2.94630        0.24560       -0.04710
H         -5.23880       -0.34670       -1.30490
H         -5.24110        0.23060        0.36970
H         -4.41390        1.18210       -0.90550
H          1.52580        3.31460        4.67850
H          3.35200        3.22380        6.34470
H          5.35190        1.81600        5.92600
H          5.53160        0.50310        3.82920
H          3.73140        0.58620        2.15190
H         -4.96530        2.53070       -3.02580
H         -4.31880        0.18480       -4.44640
H         -0.29150       -4.87490       -2.71890
H         -0.01980       -4.41310       -4.43180
H          0.97570       -5.67440       -3.66060
H         -4.61040        3.72890       -5.12000
H         -4.23900        2.93700       -7.17280
H         -6.67000        4.74360       -5.06730
H         -9.10650        4.68170       -5.40700
H        -10.24570        2.54240       -5.93160
H         -8.92660        0.44920       -6.11440
H         -6.48810        0.48190       -5.77680
H         -3.57180       -1.25940       -8.11810
H         -2.59570       -1.62610      -10.36360
H         -1.53870        0.25800      -11.58450
H         -1.44000        2.51010      -10.55230
H         -2.38350        2.89470       -8.31110
