# Supplementary material for: Reference-free NOE NMR analysis
Source: Chem Sci. 2020 Aug 31;11(36):9930–6. doi: 10.1039/d0sc02970j (PMC8162118; doi:10.1039/d0sc02970j)
Supplement: SC-011-D0SC02970J-s006 [file SC-011-D0SC02970J-s006.piz › taxol_structures/2epi_structures/2epi_conformation_9]

113
Taxol
O         -2.46090       -0.94730        2.43090
C         -1.91510        0.24970        1.84980
C         -1.84040       -0.38760        0.43120
C         -2.53150       -1.60670        1.14120
C         -1.85810       -2.96430        1.21210
C         -0.65710       -3.05840        0.27680
C          0.33340       -1.85400        0.40150
C         -0.41680       -0.59350       -0.21900
C          0.27750        0.82010       -0.32080
C          1.05010        1.19150       -1.67800
C          0.01170        1.36370       -2.83820
C          0.14850        0.40320       -4.03610
C          0.61760       -0.97660       -3.59870
C          1.49660       -1.09450       -2.56160
C          2.20270        0.20670       -2.07220
C          1.66730       -2.29340       -0.30280
C          1.81560       -2.39600       -1.83360
O         -2.70720        0.35060       -0.48700
C         -3.39390       -0.38340       -1.40330
O         -3.08350       -1.50940       -1.76540
O         -0.02040       -4.31440        0.51800
C          0.74110       -1.67900        1.89430
O          1.10810        1.05350        0.84060
C          1.13010        2.32660        1.32400
O          0.47760        3.25810        0.87400
O          1.65480        2.49400       -1.50360
O         -1.12640        0.29190       -4.70280
C         -1.37210        1.25170       -5.63900
O         -0.67820        2.24450       -5.83900
C          0.06570       -2.12040       -4.41510
C          3.09620        0.78260       -3.22930
C          3.25920        0.06520       -0.94400
O          2.64530       -2.62490        0.39020
O          0.95900       -3.47180       -2.22700
C          1.51100       -4.71590       -2.20060
O          2.67870       -4.97400       -1.94810
C         -4.65350        0.32640       -1.79430
C          2.01980        2.45300        2.50580
C          1.84410        3.56140        3.34670
C          2.65800        3.72990        4.46880
C          3.65430        2.79680        4.75270
C          3.84190        1.69790        3.91470
C          3.02910        1.52580        2.79120
C         -2.57940        0.89690       -6.50670
O         -2.72900        1.85820       -7.57020
C          0.48600       -5.73830       -2.58900
C         -3.87430        0.77490       -5.67050
N         -4.48620        2.07200       -5.38280
C         -4.04350        2.87720       -4.36090
O         -3.11080        2.56070       -3.62990
C         -4.89960       -0.13120       -6.34400
C         -5.34310       -1.29330       -5.69070
C         -6.28480       -2.13340       -6.28900
C         -6.79600       -1.82550       -7.54770
C         -6.36540       -0.67860       -8.21060
C         -5.42410        0.16310       -7.61420
C         -4.73000        4.18580       -4.18980
C         -4.01000        5.24120       -3.61390
C         -4.61370        6.48680       -3.43270
C         -5.94010        6.68010       -3.81740
C         -6.66720        5.62890       -4.37670
C         -6.06720        4.38040       -4.56090
H         -0.65150       -0.88260       -1.24570
H         -0.97980        0.54650        2.32630
H         -2.61920        1.08400        1.94460
H         -3.59040       -1.73070        0.87850
H         -2.57570       -3.75030        0.94210
H         -1.56560       -3.21020        2.24120
H         -1.03360       -3.10800       -0.75120
H         -0.53530        1.55650       -0.27110
H          0.04960        2.39130       -3.22460
H         -1.00630        1.27290       -2.44110
H          0.86670        0.76450       -4.77720
H          2.86230       -2.63030       -2.06660
H          0.27500       -4.35450        1.44590
H         -0.06750       -1.38280        2.55500
H          1.12680       -2.61560        2.31580
H          1.54570       -0.95300        2.01550
H          1.00130        3.08600       -1.07570
H         -0.89280       -2.45890       -4.01060
H         -0.08700       -1.81650       -5.45710
H          0.76270       -2.95960       -4.48000
H          2.55180        1.34140       -3.98860
H          3.83760        1.49890       -2.85250
H          3.65280       -0.01940       -3.72900
H          4.04340       -0.64940       -1.22110
H          3.75580        1.02220       -0.73900
H          2.85220       -0.24560        0.01090
H         -4.93560        0.04560       -2.80940
H         -5.45130        0.04750       -1.10160
H         -4.51060        1.40860       -1.76190
H          1.07280        4.29900        3.13300
H          2.51690        4.58980        5.11960
H          4.28980        2.92910        5.62560
H          4.62570        0.97610        4.13400
H          3.20790        0.67110        2.14650
H         -2.33580       -0.05840       -6.98820
H         -2.39670        2.70520       -7.21040
H          0.85520       -6.73540       -2.33330
H         -0.44260       -5.57030       -2.03750
H          0.30370       -5.68510       -3.66490
H         -3.62100        0.32210       -4.70520
H         -5.18350        2.40890       -6.03360
H         -4.95720       -1.56080       -4.70880
H         -6.61890       -3.03020       -5.77270
H         -7.52800       -2.48070       -8.01320
H         -6.76040       -0.44010       -9.19520
H         -5.09870        1.04860       -8.15750
H         -2.97500        5.09800       -3.30960
H         -4.05030        7.30510       -2.99050
H         -6.41070        7.65040       -3.67440
H         -7.70570        5.78110       -4.66240
H         -6.66590        3.57130       -4.96890
