# Supplementary material for: Reference-free NOE NMR analysis
Source: Chem Sci. 2020 Aug 31;11(36):9930–6. doi: 10.1039/d0sc02970j (PMC8162118; doi:10.1039/d0sc02970j)
Supplement: SC-011-D0SC02970J-s006 [file SC-011-D0SC02970J-s006.piz › taxol_structures/2epi_structures/2epi_conformation_8]

113
Taxol
O         -1.56880       -2.22810        2.93610
C         -1.48230       -0.81460        2.68770
C         -1.54900       -1.01020        1.14430
C         -1.81910       -2.50810        1.53490
C         -0.90400       -3.61960        1.05710
C          0.04170       -3.14780       -0.04180
C          0.80550       -1.83030        0.31320
C         -0.26890       -0.66000        0.29330
C          0.12990        0.83610        0.59920
C          0.51440        1.79240       -0.64000
C         -0.76940        2.14110       -1.45170
C         -0.92060        1.50720       -2.84840
C         -0.10760        0.22980       -3.02310
C          1.04900        0.03500       -2.32370
C          1.65080        1.25360       -1.56820
C          1.98670       -1.71230       -0.71630
C          1.77520       -1.29970       -2.18680
O         -2.70100       -0.29970        0.58310
C         -3.34470       -0.90840       -0.45400
O         -2.92760       -1.88950       -1.05070
O          0.92620       -4.22840       -0.34550
C          1.51640       -1.99100        1.68490
O          1.13010        0.87930        1.64650
C          1.07800        1.95570        2.48040
O          0.23640        2.84210        2.44080
O          0.97040        3.05940       -0.11000
O         -2.31990        1.21810       -3.06680
C         -3.08570        2.29020       -3.43560
O         -2.72570        3.46020       -3.37580
C         -0.68260       -0.73710       -4.03110
C          2.10870        2.31610       -2.62490
C          2.96760        1.03890       -0.77110
O          3.13900       -2.01750       -0.36340
O          1.06440       -2.38650       -2.78460
C          1.82560       -3.38990       -3.29970
O          3.04610       -3.40050       -3.36460
C         -4.64940       -0.22460       -0.71670
C          2.23000        1.97340        3.40530
C          2.70000        0.80870        4.01980
C          3.78360        0.87550        4.89820
C          4.39000        2.10290        5.16910
C          3.91220        3.26840        4.56950
C          2.82910        3.20650        3.69150
C         -4.48220        1.84400       -3.88930
O         -4.66950        0.42350       -3.92320
C          0.94280       -4.47570       -3.83660
C         -4.84120        2.49740       -5.25690
N         -4.53230        1.65280       -6.41660
C         -3.24340        1.38160       -6.80680
O         -2.27120        1.76680       -6.16780
C         -6.31690        2.88060       -5.32500
C         -6.68350        4.19490       -5.65790
C         -8.02900        4.55870       -5.74180
C         -9.02470        3.61420       -5.50070
C         -8.67730        2.30410       -5.17810
C         -7.33290        1.93740       -5.09360
C         -3.06320        0.58930       -8.05440
C         -1.85630        0.72670       -8.75400
C         -1.63500        0.00040       -9.92560
C         -2.61390       -0.87240      -10.39870
C         -3.81140       -1.02560       -9.69960
C         -4.03790       -0.30020       -8.52660
H         -0.66150       -0.66180       -0.72200
H         -0.57130       -0.38700        3.10780
H         -2.33810       -0.28810        3.12470
H         -2.86940       -2.81090        1.42840
H         -1.50280       -4.45530        0.67170
H         -0.33790       -4.05500        1.89080
H         -0.54610       -2.98610       -0.95160
H         -0.76730        1.30250        1.02750
H         -0.82100        3.23090       -1.58800
H         -1.66120        1.91990       -0.85140
H         -0.60650        2.20060       -3.63730
H          2.75590       -1.17200       -2.66220
H          1.44050       -4.45990        0.44900
H          0.84720       -1.97360        2.54040
H          2.06270       -2.93950        1.74770
H          2.27010       -1.21500        1.83860
H          0.35320        3.34220        0.59750
H         -1.36190       -1.44510       -3.54760
H         -1.24070       -0.20790       -4.80910
H          0.09650       -1.27470       -4.57780
H          1.30480        2.74220       -3.22300
H          2.60460        3.17010       -2.14730
H          2.82840        1.87460       -3.32600
H          3.75040        0.60150       -1.40170
H          3.36300        1.99070       -0.39410
H          2.85790        0.41100        0.10860
H         -5.16040       -0.72360       -1.54380
H         -5.28430       -0.29170        0.17040
H         -4.47480        0.82030       -0.98110
H          2.22380       -0.14910        3.84070
H          4.15320       -0.02870        5.37690
H          5.23370        2.15190        5.85420
H          4.38280        4.22430        4.78750
H          2.45920        4.11910        3.22840
H         -5.14950        2.21730       -3.10190
H         -4.00980        0.09090       -4.56090
H          0.19390       -4.75530       -3.09110
H          0.45790       -4.13510       -4.75450
H          1.54900       -5.35910       -4.05610
H         -4.25380        3.41600       -5.38250
H         -5.30500        1.40880       -7.02320
H         -5.92340        4.94870       -5.85660
H         -8.30080        5.58010       -5.99760
H        -10.07190        3.89900       -5.56670
H         -9.45460        1.56650       -4.99290
H         -7.08590        0.90680       -4.84390
H         -1.08560        1.40410       -8.39100
H         -0.69920        0.11460      -10.46780
H         -2.44070       -1.43930      -11.31080
H         -4.56670       -1.71730      -10.06630
H         -4.96720       -0.46460       -7.98960
