# Supplementary material for: Reference-free NOE NMR analysis
Source: Chem Sci. 2020 Aug 31;11(36):9930–6. doi: 10.1039/d0sc02970j (PMC8162118; doi:10.1039/d0sc02970j)
Supplement: SC-011-D0SC02970J-s006 [file SC-011-D0SC02970J-s006.piz › taxol_structures/2epi_structures/2epi_conformation_1]

113
Taxol
O         -1.60670       -2.15900        2.89090
C         -1.45800       -0.74670        2.66200
C         -1.53970       -0.91680        1.11800
C         -1.84870       -2.41290        1.48340
C         -0.95800       -3.54050        0.99360
C          0.02400       -3.07670       -0.07910
C          0.80190       -1.77620        0.30290
C         -0.25430       -0.59240        0.26840
C          0.17240        0.89650        0.55820
C          0.54300        1.84990       -0.68170
C         -0.74220        2.19440       -1.49240
C         -0.90180        1.53760       -2.87970
C         -0.08590        0.25910       -3.04240
C          1.07740        0.08080       -2.34930
C          1.67610        1.31610       -1.61830
C          2.00110       -1.64550       -0.70360
C          1.80980       -1.25020       -2.18560
O         -2.67500       -0.16880        0.57290
C         -3.34580       -0.75260       -0.46140
O         -2.95170       -1.72860       -1.08180
O          0.90190       -4.16700       -0.36690
C          1.48240       -1.97510        1.68820
O          1.21050        0.92590        1.56610
C          1.14750        1.93940        2.47330
O          0.27080        2.79160        2.50880
O          0.99580        3.11440       -0.14070
O         -2.30240        1.24770       -3.08620
C         -3.06420        2.31440       -3.47940
O         -2.69590        3.48310       -3.45500
C         -0.66950       -0.72940       -4.02370
C          2.11070        2.37650       -2.68700
C          3.00700        1.11890       -0.84350
O          3.15360       -1.91100       -0.32110
O          1.12270       -2.34470       -2.79510
C          1.90410       -3.35080       -3.27320
O          3.12630       -3.35980       -3.29140
C         -4.64690       -0.04830       -0.68570
C          2.25720        1.86980        3.45640
C          2.10490        2.55410        4.67080
C          3.12060        2.52260        5.62840
C          4.29450        1.81410        5.37530
C          4.45740        1.14090        4.16470
C          3.44310        1.16990        3.20420
C         -4.46820        1.86620       -3.90740
O         -4.66700        0.44710       -3.89890
C          1.04430       -4.44190       -3.83590
C         -4.83810        2.48420       -5.28840
N         -4.55850        1.60070       -6.42580
C         -3.27970        1.29910       -6.82630
O         -2.29240        1.69500       -6.21770
C         -6.30940        2.88570       -5.34780
C         -6.66320        4.18980       -5.73100
C         -8.00480        4.56930       -5.80810
C         -9.00920        3.65080       -5.50980
C         -8.67480        2.35060       -5.13730
C         -7.33430        1.96810       -5.05990
C         -3.13150        0.45870       -8.04630
C         -1.93810        0.55770       -8.77490
C         -1.74780       -0.21500       -9.92210
C         -2.74410       -1.09580      -10.34130
C         -3.92800       -1.21090       -9.61250
C         -4.12360       -0.43890       -8.46390
H         -0.64590       -0.59750       -0.74690
H         -0.52590       -0.36430        3.08070
H         -2.28730       -0.18890        3.11090
H         -2.90460       -2.69030        1.36470
H         -1.57520       -4.34760        0.57730
H         -0.42320       -4.01340        1.82740
H         -0.53990       -2.90000       -1.00150
H         -0.70700        1.37580        1.00760
H         -0.78560        3.28220       -1.64670
H         -1.63230        1.99050       -0.88350
H         -0.59250        2.21840       -3.68130
H          2.79800       -1.11870       -2.64420
H          1.35500       -4.44160        0.45090
H          0.79290       -2.03450        2.52500
H          2.06520       -2.90380        1.71670
H          2.19640       -1.18150        1.91190
H          0.38830        3.38340        0.57950
H         -1.33090       -1.43740       -3.51630
H         -1.24860       -0.21950       -4.79890
H          0.10550       -1.26640       -4.57690
H          1.29680        2.79700       -3.27490
H          2.60810        3.23550       -2.21990
H          2.82240        1.93640       -3.39710
H          3.78760        0.69800       -1.48790
H          3.39220        2.07360       -0.46370
H          2.91880        0.48040        0.02870
H         -5.19700       -0.54850       -1.48650
H         -5.25120       -0.09460        0.22410
H         -4.46370        0.99050       -0.96730
H          1.19490        3.11400        4.87820
H          2.99760        3.05220        6.57040
H          5.08640        1.79070        6.12060
H          5.37770        0.59570        3.96660
H          3.60200        0.65100        2.26380
H         -5.12410        2.26670       -3.12390
H         -4.00800        0.08920       -4.52350
H          0.60600       -4.11370       -4.78130
H          1.65690       -5.33070       -4.01150
H          0.25860       -4.70770       -3.12400
H         -4.24010        3.39030       -5.44930
H         -5.34430        1.34370       -7.00960
H         -5.89620        4.92300       -5.97490
H         -8.26660        5.58270       -6.10330
H        -10.05330        3.94790       -5.57040
H         -9.45890        1.63300       -4.90780
H         -7.09760        0.94520       -4.77140
H         -1.15420        1.24110       -8.45390
H         -0.82270       -0.13060      -10.48740
H         -2.59500       -1.69880      -11.23430
H         -4.69690       -1.90880       -9.93660
H         -5.04270       -0.57380       -7.90170
