# Supplementary material for: Reference-free NOE NMR analysis
Source: Chem Sci. 2020 Aug 31;11(36):9930–6. doi: 10.1039/d0sc02970j (PMC8162118; doi:10.1039/d0sc02970j)
Supplement: SC-011-D0SC02970J-s006 [file SC-011-D0SC02970J-s006.piz › taxol_structures/2epi_structures/2epi_conformation_6]

113
Taxol
O         -1.35560       -2.77060        2.40740
C         -1.40210       -1.33300        2.41020
C         -1.36890       -1.25850        0.85670
C         -1.46790       -2.82260        0.96200
C         -0.38660       -3.71820        0.38460
C          0.58170       -2.95250       -0.51360
C          1.12280       -1.63280        0.12580
C         -0.10140       -0.62240        0.17200
C          0.06600        0.84820        0.71230
C          0.36140        2.02580       -0.33980
C         -0.90260        2.29190       -1.21450
C         -0.84050        1.85650       -2.69190
C          0.18600        0.76840       -2.97030
C          1.29750        0.64310       -2.18940
C          1.63290        1.81780       -1.22690
C          2.35480       -1.17320       -0.73550
C          2.20950       -0.58080       -2.15470
O         -2.57180       -0.59600        0.34810
C         -3.10070       -1.09870       -0.80420
O         -2.53030       -1.88830       -1.54150
O          1.63510       -3.84620       -0.87990
C          1.73280       -1.95460        1.52120
O          1.01800        0.86930        1.80210
C          0.73980        1.71100        2.83560
O         -0.25750        2.41490        2.91350
O          0.55980        3.24720        0.41150
O         -2.15270        1.38290       -3.06900
C         -3.01330        2.34020       -3.52560
O         -2.78630        3.54440       -3.50300
C         -0.13710       -0.08220       -4.17580
C          1.97100        3.08990       -2.07890
C          2.91850        1.69460       -0.36600
O          3.50530       -1.32470       -0.28970
O          1.73320       -1.65050       -2.97390
C          2.68440       -2.45110       -3.52650
O          3.89290       -2.28940       -3.43980
C         -4.48660       -0.56760       -0.99770
C          1.77890        1.64890        3.89380
C          1.44460        2.11540        5.17320
C          2.38690        2.08170        6.20310
C          3.66820        1.58890        5.95870
C          4.01110        1.13410        4.68560
C          3.07070        1.16590        3.65280
C         -4.30160        1.72270       -4.08520
O         -4.35080        0.29760       -3.97760
C          2.03440       -3.54520       -4.31840
C         -4.48880        2.23610       -5.55110
N         -4.82630        1.20570       -6.53750
C         -3.93850        0.21640       -6.88790
O         -2.87980        0.05510       -6.28620
C         -5.53580        3.34130       -5.61820
C         -5.16590        4.64200       -5.99350
C         -6.12020        5.65880       -6.06340
C         -7.45360        5.38870       -5.76080
C         -7.83610        4.10220       -5.38640
C         -6.88470        3.08340       -5.31510
C         -4.34470       -0.70160       -7.98560
C         -3.83000       -2.00500       -7.98600
C         -4.18470       -2.90000       -8.99710
C         -5.04620       -2.49390      -10.01580
C         -5.54910       -1.19240      -10.03000
C         -5.19800       -0.29330       -9.01940
H         -0.42310       -0.52400       -0.86410
H         -0.56240       -0.90040        2.95620
H         -2.32870       -0.97350        2.87130
H         -2.45940       -3.22390        0.71320
H         -0.84610       -4.52350       -0.20360
H          0.15840       -4.24340        1.17970
H          0.05930       -2.71170       -1.44610
H         -0.90500        1.11910        1.14680
H         -1.12870        3.36810       -1.20910
H         -1.78530        1.84820       -0.73670
H         -0.58640        2.70070       -3.34270
H          3.19590       -0.24470       -2.49860
H          2.06750       -4.18320       -0.07430
H          1.01050       -2.26370        2.27060
H          2.46080       -2.77280        1.45880
H          2.28520       -1.10890        1.93210
H         -0.12010        3.29820        1.11540
H         -0.65280        0.51670       -4.93410
H          0.75960       -0.44440       -4.68430
H         -0.77950       -0.92370       -3.90070
H          1.14150        3.48580       -2.66220
H          2.30300        3.92090       -1.44420
H          2.78440        2.87540       -2.78370
H          3.80090        1.50560       -0.98880
H          3.11600        2.61960        0.19030
H          2.87320        0.91450        0.38570
H         -4.96160       -1.08880       -1.83250
H         -5.08270       -0.75930       -0.10120
H         -4.44880        0.50370       -1.20460
H          0.44910        2.50610        5.37530
H          2.12300        2.44180        7.19480
H          4.40280        1.56400        6.76050
H          5.01390        0.75780        4.49580
H          3.36870        0.82070        2.66760
H         -5.09920        2.08410       -3.42600
H         -3.61080       -0.03460       -4.53170
H          2.78160       -4.30380       -4.56790
H          1.25030       -4.02440       -3.72650
H          1.61700       -3.13320       -5.24020
H         -3.53470        2.65140       -5.90420
H         -5.73810        1.24560       -6.97310
H         -4.12970        4.87730       -6.23060
H         -5.82240        6.66370       -6.35340
H         -8.19460        6.18240       -5.81580
H         -8.87660        3.89330       -5.14940
H         -7.20340        2.08530       -5.01870
H         -3.15590       -2.32940       -7.19590
H         -3.78810       -3.91250       -8.99120
H         -5.32060       -3.19080      -10.80460
H         -6.20940       -0.87610      -10.83440
H         -5.57840        0.72260       -9.07170
