# Supplementary material for: Reference-free NOE NMR analysis
Source: Chem Sci. 2020 Aug 31;11(36):9930–6. doi: 10.1039/d0sc02970j (PMC8162118; doi:10.1039/d0sc02970j)
Supplement: SC-011-D0SC02970J-s006 [file SC-011-D0SC02970J-s006.piz › taxol_structures/2epi_structures/2epi_conformation_3]

113
Taxol
O         -1.53980       -2.45480        2.63610
C         -1.50040       -1.02430        2.49310
C         -1.44460       -1.10960        0.94040
C         -1.64320       -2.64620        1.20210
C         -0.61620       -3.66100        0.73430
C          0.39640       -3.05200       -0.23130
C          1.02150       -1.71270        0.27810
C         -0.13250       -0.62360        0.21670
C          0.13000        0.87730        0.62200
C          0.52040        1.93280       -0.52580
C         -0.71550        2.21940       -1.43230
C         -0.68650        1.65170       -2.86600
C          0.24420        0.45760       -3.02750
C          1.34780        0.32210       -2.23530
C          1.77360        1.55000       -1.37930
C          2.27900       -1.42680       -0.61900
C          2.16970       -0.95630       -2.08620
O         -2.59820       -0.43220        0.34410
C         -3.13570       -1.01460       -0.76610
O         -2.60330       -1.90780       -1.40760
O          1.38850       -4.04380       -0.50400
C          1.60830       -1.92980        1.70290
O          1.06760        0.93370        1.72310
C          0.83360        1.88110        2.67270
O         -0.11180        2.65720        2.66730
O          0.81100        3.19580        0.11920
O         -2.03970        1.27870       -3.21450
C         -2.80630        2.29090       -3.72430
O         -2.44550        3.46000       -3.80720
C         -0.15280       -0.48070       -4.14110
C          2.21320        2.70980       -2.33760
C          3.04190        1.40660       -0.49540
O          3.41700       -1.62610       -0.16030
O          1.61560       -2.06080       -2.80390
C          2.50660       -2.97080       -3.28310
O          3.72390       -2.88400       -3.21420
C         -4.48480       -0.42970       -1.04220
C          1.84610        1.83600        3.75650
C          1.51400        2.40850        4.99250
C          2.43250        2.39310        6.04410
C          3.68760        1.81300        5.86400
C          4.02880        1.25260        4.63310
C          3.11220        1.26580        3.57870
C         -4.20760        1.80060       -4.11770
O         -4.37790        0.38170       -4.08350
C          1.77780       -4.08720       -3.96790
C         -4.61680        2.42270       -5.49340
N         -4.75940        1.47410       -6.60300
C         -3.73680        0.65770       -7.01660
O         -2.69950        0.54480       -6.37090
C         -5.91740        3.20910       -5.36720
C         -5.93820        4.58710       -5.63270
C         -7.12730        5.31090       -5.52670
C         -8.30720        4.66740       -5.15720
C         -8.30180        3.29900       -4.89300
C         -7.11510        2.57220       -4.99780
C         -3.97110       -0.15400       -8.24170
C         -3.28930       -1.37150       -8.37180
C         -3.48390       -2.16860       -9.50150
C         -4.35160       -1.74850      -10.50920
C         -5.02000       -0.52930      -10.39390
C         -4.82950        0.27140       -9.26450
H         -0.44050       -0.60020       -0.82750
H         -0.64290       -0.58960        3.00850
H         -2.40910       -0.56620        2.89890
H         -2.65600       -3.00760        0.97940
H         -1.12100       -4.49650        0.23170
H         -0.10440       -4.12860        1.58540
H         -0.11110       -2.87140       -1.18510
H         -0.82540        1.25160        1.01200
H         -0.85590        3.30630       -1.52230
H         -1.63140        1.88930       -0.92540
H         -0.35160        2.40600       -3.58650
H          3.17620       -0.72390       -2.45660
H          1.80930       -4.31820        0.33090
H          0.86420       -2.09110        2.47730
H          2.26520       -2.80750        1.73470
H          2.23180       -1.09310        2.02070
H          0.12710        3.36570        0.80030
H         -0.62300        0.07670       -4.95680
H          0.70850       -0.96210       -4.61020
H         -0.85820       -1.23630       -3.78390
H          1.42010        3.11500       -2.96310
H          2.60650        3.56640       -1.77610
H          3.01030        2.37020       -3.01110
H          3.90910        1.09140       -1.08740
H          3.31020        2.36130       -0.02540
H          2.93090        0.70730        0.32610
H         -4.94090       -0.95330       -1.88600
H         -5.12970       -0.56610       -0.17000
H         -4.38770        0.63140       -1.27980
H          0.53890        2.86750        5.14380
H          2.17050        2.83510        7.00270
H          4.40380        1.80230        6.68270
H          5.01180        0.80820        4.49300
H          3.40820        0.83760        2.62580
H         -4.84730        2.18880       -3.31490
H         -3.68420        0.03050       -4.68100
H          0.98770       -4.47470       -3.31970
H          1.35620       -3.72790       -4.90970
H          2.47730       -4.90210       -4.17500
H         -3.83830        3.12110       -5.82570
H         -5.64420        1.46280       -7.09340
H         -5.02860        5.11000       -5.92320
H         -7.13330        6.37860       -5.73300
H         -9.23190        5.23340       -5.07560
H         -9.22310        2.79830       -4.60510
H         -7.12800        1.50340       -4.78730
H         -2.60930       -1.70660       -7.59150
H         -2.95830       -3.11580       -9.59630
H         -4.50170       -2.36900      -11.38990
H         -5.68520       -0.19950      -11.18890
H         -5.33920        1.22920       -9.21510
