# Supplementary material for: Reference-free NOE NMR analysis
Source: Chem Sci. 2020 Aug 31;11(36):9930–6. doi: 10.1039/d0sc02970j (PMC8162118; doi:10.1039/d0sc02970j)
Supplement: SC-011-D0SC02970J-s006 [file SC-011-D0SC02970J-s006.piz › taxol_structures/2epi_structures/2epi_conformation_4]

113
Taxol
O         -2.16470       -0.64210        3.07070
C         -1.80870        0.47300        2.23500
C         -1.81500       -0.39940        0.94710
C         -2.33690       -1.51280        1.92390
C         -1.56480       -2.80290        2.12700
C         -0.47950       -2.99180        1.07170
C          0.43900       -1.74000        0.88680
C         -0.44900       -0.62170        0.19460
C          0.14650        0.78900       -0.18280
C          0.72020        1.01420       -1.66820
C         -0.45580        1.05610       -2.69060
C         -0.59640       -0.13910       -3.65530
C          0.03000       -1.42290       -3.12080
C          1.10500       -1.37000       -2.27800
C          1.82560        0.00060       -2.11260
C          1.69180       -2.21580        0.06880
C          1.62980       -2.53760       -1.44180
O         -2.81150        0.09080       -0.00700
C         -3.45080       -0.85070       -0.75560
O         -3.13670       -2.02990       -0.81400
O          0.26200       -4.16380        1.41490
C          1.01460       -1.31770        2.26900
O          1.10840        1.20260        0.81590
C          1.11410        2.52480        1.14150
O          0.35380        3.36280        0.67720
O          1.30850        2.33560       -1.71440
O         -2.01960       -0.29530       -3.87900
C         -2.41300       -0.33040       -5.18650
O         -1.66810       -0.40940       -6.15940
C         -0.60770       -2.69340       -3.62980
C          2.48530        0.39750       -3.47760
C          3.05890        0.05900       -1.17020
O          2.77400       -2.39220        0.65390
O          0.81840       -3.70930       -1.54970
C          1.46780       -4.89920       -1.42760
O          2.67610       -5.04540       -1.31460
C         -4.62490       -0.24210       -1.45230
C          2.13350        2.83230        2.17530
C          1.97940        4.00840        2.92310
C          2.91180        4.34350        3.90700
C          4.00460        3.51030        4.14330
C          4.17040        2.34520        3.39460
C          3.23930        2.00650        2.40950
C         -3.93330       -0.29760       -5.32000
O         -4.30430       -0.70190       -6.65300
C          0.48580       -6.02840       -1.51050
C         -4.47210        1.12030       -4.99810
N         -4.23420        2.05810       -6.09270
C         -3.07640        2.79690       -6.17410
O         -2.17130        2.69420       -5.35240
C         -5.95100        1.18170       -4.63080
C         -6.39160        2.20850       -3.77410
C         -7.73680        2.32040       -3.41790
C         -8.66660        1.41500       -3.92110
C         -8.25270        0.40430       -4.78570
C         -6.90630        0.29120       -5.14360
C         -2.94680        3.71220       -7.33930
C         -1.66070        4.00470       -7.81210
C         -1.49170        4.85600       -8.90560
C         -2.60500        5.42490       -9.52390
C         -3.88730        5.15010       -9.04730
C         -4.06170        4.29750       -7.95400
H         -0.77230       -1.06620       -0.74450
H         -0.86180        0.92090        2.53960
H         -2.58000        1.25030        2.27130
H         -3.40820       -1.72860        1.81490
H         -2.25130       -3.65870        2.08270
H         -1.13470       -2.85460        3.13550
H         -0.96950       -3.22120        0.11950
H         -0.69230        1.49370       -0.11280
H         -0.36640        1.95750       -3.31410
H         -1.40380        1.21500       -2.16060
H         -0.10970        0.10870       -4.60230
H          2.64710       -2.74220       -1.79900
H          0.64710       -4.05470        2.30330
H          0.28050       -0.90020        2.95240
H          1.46030       -2.17110        2.79430
H          1.82040       -0.58890        2.17150
H          0.68930        2.96900       -1.29530
H         -1.44240       -2.99330       -2.99020
H         -0.98310       -2.56450       -4.64920
H          0.10950       -3.51290       -3.71890
H          1.78710        0.58870       -4.28960
H          3.07870        1.31550       -3.38410
H          3.16430       -0.39360       -3.82020
H          3.81200       -0.68750       -1.44880
H          3.55180        1.03820       -1.21900
H          2.82130       -0.08580       -0.12200
H         -4.95600       -0.90770       -2.25320
H         -5.44080       -0.09800       -0.74030
H         -4.33540        0.71350       -1.89410
H          1.13260        4.66840        2.74490
H          2.78740        5.25480        4.48740
H          4.73160        3.77200        4.90890
H          5.02850        1.70160        3.57550
H          3.40030        1.10300        1.82930
H         -4.33860       -1.05160       -4.63650
H         -3.62650       -0.31310       -7.24290
H          0.96750       -6.95150       -1.17620
H         -0.36680       -5.83540       -0.85430
H          0.15100       -6.14910       -2.54340
H         -3.92230        1.48610       -4.12070
H         -4.92880        2.09440       -6.82820
H         -5.68320        2.93660       -3.38140
H         -8.05970        3.11810       -2.75320
H         -9.71530        1.50190       -3.64750
H         -8.98110       -0.29590       -5.18870
H         -6.62690       -0.50130       -5.83450
H         -0.78750        3.56530       -7.33390
H         -0.49260        5.07660       -9.27370
H         -2.47260        6.09030      -10.37420
H         -4.75140        5.60770       -9.52390
H         -5.06800        4.12580       -7.58320
