# Supplementary material for: Reference-free NOE NMR analysis
Source: Chem Sci. 2020 Aug 31;11(36):9930–6. doi: 10.1039/d0sc02970j (PMC8162118; doi:10.1039/d0sc02970j)
Supplement: SC-011-D0SC02970J-s006 [file SC-011-D0SC02970J-s006.piz › taxol_structures/2epi_structures/2epi_conformation_5]

113
Taxol
O         -2.02080       -2.13810        2.55930
C         -1.58560       -0.76650        2.58830
C         -1.73940       -0.61840        1.05110
C         -2.29430       -2.07910        1.13340
C         -1.61180       -3.23760        0.41690
C         -0.42680       -2.81940       -0.46230
C          0.47060       -1.69720        0.14170
C         -0.44600       -0.39770        0.19240
C          0.16680        1.00360        0.54430
C          0.57550        1.98510       -0.66540
C         -0.68520        2.41450       -1.47730
C         -0.91350        1.72890       -2.84570
C         -0.09500        0.46180       -3.06850
C          1.05650        0.24050       -2.37510
C          1.68510        1.44760       -1.62890
C          1.77310       -1.54440       -0.73220
C          1.74090       -1.11410       -2.21800
O         -2.72600        0.41910        0.75570
C         -3.58190        0.20190       -0.27530
O         -3.43470       -0.63870       -1.15060
O          0.33410       -3.99170       -0.76110
C          1.00610       -2.19840        1.51840
O          1.25290        0.83300        1.48110
C          1.38040        1.78310        2.44670
O          0.62460        2.73430        2.59000
O          1.08030        3.21010       -0.08020
O         -2.30580        1.36470       -2.94880
C         -3.14680        2.34920       -3.37850
O         -2.88270        3.54420       -3.37190
C         -0.68820       -0.47990       -4.09090
C          2.11240        2.52360       -2.68830
C          3.03200        1.21390       -0.89500
O          2.88370       -1.78210       -0.22750
O          1.10360       -2.15340       -2.95790
C          1.89970       -3.18410       -3.35010
O          3.10460       -3.26710       -3.16210
C         -4.72340        1.16960       -0.19860
C          2.54470        1.52200        3.33370
C          2.66500        2.28930        4.50180
C          3.73940        2.08800        5.37110
C          4.70140        1.12290        5.07730
C          4.59300        0.36050        3.91480
C          3.51900        0.55860        3.04270
C         -4.50020        1.74730       -3.78040
O         -4.55910        0.31220       -3.73330
C          1.09150       -4.19540       -4.10570
C         -4.91210        2.27460       -5.18610
N         -4.43900        1.42260       -6.27660
C         -3.13040        1.42140       -6.69170
O         -2.28300        2.18150       -6.23630
C         -6.42470        2.43630       -5.31250
C         -6.96190        3.66330       -5.73580
C         -8.34220        3.82880       -5.86920
C         -9.20320        2.77010       -5.58830
C         -8.68590        1.54340       -5.17770
C         -7.30620        1.37540       -5.04360
C         -2.76800        0.44210       -7.75130
C         -1.72090        0.76490       -8.62450
C         -1.34260       -0.12960       -9.62770
C         -2.00100       -1.35260       -9.75490
C         -3.03220       -1.68740       -8.87650
C         -3.41490       -0.79510       -7.87150
H         -0.85570       -0.29690       -0.81150
H         -0.58480       -0.65060        3.00860
H         -2.27220       -0.15440        3.18390
H         -3.38140       -2.15300        0.99820
H         -2.34170       -3.74980       -0.22450
H         -1.30710       -4.00760        1.13790
H         -0.83640       -2.47440       -1.41820
H         -0.61810        1.55510        1.07680
H         -0.62640        3.49510       -1.67500
H         -1.57850        2.32390       -0.84820
H         -0.68340        2.41660       -3.66920
H          2.77080       -0.99070       -2.57510
H          0.57960       -4.43560        0.07150
H          0.24470       -2.58510        2.18980
H          1.70230       -3.03840        1.39500
H          1.55520       -1.42740        2.05730
H          0.56380        3.42010        0.72520
H         -1.35460       -1.20520       -3.61510
H         -1.26560        0.07200       -4.83830
H          0.08100       -0.99550       -4.67190
H          1.29610        2.93350       -3.28190
H          2.59600        3.38460       -2.21080
H          2.83310        2.09790       -3.39820
H          3.79310        0.80760       -1.57150
H          3.43550        2.15240       -0.49470
H          2.96260        0.54560       -0.04620
H         -5.51540        0.84970       -0.88100
H         -5.13730        1.17720        0.81340
H         -4.38170        2.16860       -0.47780
H          1.92300        3.04840        4.74230
H          3.82670        2.68500        6.27600
H          5.53900        0.96670        5.75340
H          5.34740       -0.38870        3.68430
H          3.46730       -0.04560        2.14110
H         -5.20120        2.11010       -3.01890
H         -3.97030        0.01600       -3.00760
H          0.83420       -3.79820       -5.09050
H          1.67920       -5.10950       -4.22810
H          0.18550       -4.44720       -3.54870
H         -4.46220        3.26390       -5.34030
H         -5.11490        0.81060       -6.71210
H         -6.30820        4.50200       -5.96900
H         -8.74540        4.78430       -6.19610
H        -10.27740        2.89980       -5.69390
H         -9.35720        0.71520       -4.96400
H         -6.92530        0.40540       -4.72840
H         -1.20090        1.71580       -8.52770
H         -0.53380        0.12670      -10.30780
H         -1.70460       -2.04980      -10.53530
H         -3.53280       -2.64850       -8.97000
H         -4.19650       -1.09300       -7.17830
