# Supplementary material for: Reference-free NOE NMR analysis
Source: Chem Sci. 2020 Aug 31;11(36):9930–6. doi: 10.1039/d0sc02970j (PMC8162118; doi:10.1039/d0sc02970j)
Supplement: SC-011-D0SC02970J-s006 [file SC-011-D0SC02970J-s006.piz › taxol_structures/2epi_structures/2epi_conformation_2]

113
Taxol
O         -1.63510       -2.08520        2.95510
C         -1.52180       -0.68330        2.65430
C         -1.51750       -0.94040        1.11950
C         -1.80560       -2.42260        1.55500
C         -0.86480       -3.54920        1.17020
C          0.14190       -3.11700        0.10830
C          0.87680       -1.78020        0.45010
C         -0.19900       -0.62170        0.31830
C          0.18350        0.88800        0.56680
C          0.60020        1.79880       -0.69090
C         -0.65080        2.09730       -1.57030
C         -0.73600        1.39550       -2.94100
C          0.09600        0.12050       -3.02040
C          1.22630       -0.02360       -2.26690
C          1.78060        1.24250       -1.55290
C          2.10650       -1.67830       -0.52140
C          1.95910       -1.34260       -2.02330
O         -2.64260       -0.26030        0.47250
C         -3.22960       -0.91870       -0.56850
O         -2.77910       -1.92390       -1.09690
O          1.05190       -4.19990       -0.09570
C          1.50860       -1.88910        1.86740
O          1.16720        0.98270        1.62490
C          1.03890        2.03500        2.47980
O          0.14570        2.86940        2.43070
O          1.01410        3.08900       -0.18080
O         -2.12530        1.09290       -3.20110
C         -2.86310        2.13490       -3.69690
O         -2.47160        3.29510       -3.75640
C         -0.43090       -0.89880       -4.00200
C          2.25770        2.26820       -2.63730
C          3.07440        1.08650       -0.70890
O          3.24750       -1.92060       -0.09200
O          1.29130       -2.46500       -2.60390
C          2.08740       -3.48770       -3.01820
O          3.30970       -3.49090       -3.00830
C         -4.52560       -0.26130       -0.92310
C          2.09800        2.03590        3.51960
C          1.87150        2.77550        4.68930
C          2.83720        2.81140        5.69720
C          4.03470        2.11510        5.53910
C          4.27160        1.38750        4.37300
C          3.30780        1.34950        3.36210
C         -4.27580        1.67670       -4.09350
O         -4.42860        0.25920       -4.21780
C          1.24500       -4.60740       -3.55050
C         -4.76080        2.42960       -5.37230
N         -4.65040        1.68490       -6.63200
C         -3.47860        1.12980       -7.08030
O         -2.48820        1.03210       -6.36430
C         -6.21170        2.87940       -5.21750
C         -6.54300        4.24040       -5.30880
C         -7.86950        4.65710       -5.18040
C         -8.87920        3.72080       -4.96380
C         -8.56580        2.36590       -4.87620
C         -7.24100        1.94600       -5.00380
C         -3.48000        0.57420       -8.46130
C         -2.60140       -0.47730       -8.75520
C         -2.56990       -1.02900      -10.03750
C         -3.40750       -0.52640      -11.03290
C         -4.27180        0.53200      -10.75160
C         -4.30780        1.08670       -9.46950
H         -0.54090       -0.67580       -0.71350
H         -0.62580       -0.24720        3.09790
H         -2.39120       -0.13190        3.02900
H         -2.84780       -2.73460        1.40410
H         -1.44110       -4.39950        0.78230
H         -0.34770       -3.95310        2.05010
H         -0.39340       -3.00000       -0.83980
H         -0.72770        1.36520        0.95010
H         -0.70630        3.17880       -1.76060
H         -1.56490        1.89550       -0.99720
H         -0.38940        2.05080       -3.74840
H          2.96050       -1.22660       -2.45680
H          1.49180       -4.41580        0.74640
H          0.78860       -1.88990        2.68090
H          2.08760       -2.81400        1.97730
H          2.21740       -1.08320        2.06240
H          0.36690        3.38130        0.49450
H         -0.94260       -0.40750       -4.83500
H          0.37110       -1.46840       -4.47830
H         -1.13850       -1.57740       -3.51730
H          1.46920        2.66270       -3.27560
H          2.72840        3.14660       -2.17860
H          3.00360        1.80890       -3.29840
H          3.88670        0.64570       -1.29870
H          3.43610        2.05860       -0.35040
H          2.94890        0.48380        0.18410
H         -4.95480       -0.75430       -1.79850
H         -5.22610       -0.35920       -0.09000
H         -4.35600        0.79220       -1.15460
H          0.94240        3.32650        4.82240
H          2.65670        3.38390        6.60420
H          4.78760        2.14390        6.32380
H          5.21060        0.85240        4.24880
H          3.52450        0.79060        2.45690
H         -4.89100        1.97160       -3.23380
H         -3.75200       -0.00980       -4.87170
H          0.44110       -4.84130       -2.84770
H          0.83130       -4.32630       -4.52180
H          1.86370       -5.50160       -3.66650
H         -4.15180        3.32970       -5.52090
H         -5.47740        1.64770       -7.21400
H         -5.77180        4.98910       -5.48110
H         -8.11630        5.71380       -5.25070
H         -9.91140        4.04760       -4.86470
H         -9.35390        1.63560       -4.70910
H         -7.01470        0.88260       -4.93460
H         -1.94110       -0.87290       -7.98640
H         -1.89070       -1.84830      -10.26090
H         -3.38080       -0.95480      -12.03240
H         -4.91240        0.93060      -11.53520
H         -4.96690        1.93070       -9.28770
