# Supplementary material for: Reference-free NOE NMR analysis
Source: Chem Sci. 2020 Aug 31;11(36):9930–6. doi: 10.1039/d0sc02970j (PMC8162118; doi:10.1039/d0sc02970j)
Supplement: SC-011-D0SC02970J-s006 [file SC-011-D0SC02970J-s006.piz › taxol_structures/2epi_structures/2-EpiTaxol_confelin_3kcal.mae]

{ 
 s_m_m2io_version
 :::
 2.0.0 
} 

f_m_ct { 
 s_m_title
 s_m_entry_id
 s_m_entry_name
 i_f3d_flags
 r_f3d_energy
 r_mmod_Potential_Energy-MMFF94s
 b_mmod_Minimization_Converged-MMFF94s
 r_mmod_RMS_Derivative-MMFF94s
 s_m_job_name
 s_m_Source_Path
 s_m_Source_File
 i_m_Source_File_Index
 i_mmod_Times_Found-MMFF94s
 r_mmod_Relative_Potential_Energy-MMFF94s
 i_mmod_Conformation-MMFF94s
 i_mmod_Serial_Number-MMFF94s
 s_m_subgroup_title
 s_m_subgroupid
 b_m_subgroup_collapsed
 i_m_ct_format
 :::
 Taxol 
  84 
  entry 
  0
  0
  835.455688476562
  1
  0.0237195733934641
  mmod_confelim_12 
  /Users/rgil/Documents/Schrodinger/2-EpiTaxol 
  2-EpiTaxol.mae 
  1
  1416
  0
  1
  1
  mmod_confelim_12-out1 
  mmod_confelim_12-out1 
  0
  2
 m_depend[8] { 
  # First column is dependency index #
  i_m_depend_dependency
  s_m_depend_property
  :::
  1 20 r_mmod_Potential_Energy-MMFF94s 
  2 20 b_mmod_Minimization_Converged-MMFF94s 
  3 20 r_mmod_RMS_Derivative-MMFF94s 
  4 30 s_m_job_name 
  5 20 i_mmod_Times_Found-MMFF94s 
  6 20 r_mmod_Relative_Potential_Energy-MMFF94s 
  7 20 i_mmod_Conformation-MMFF94s 
  8 10 i_mmod_Serial_Number-MMFF94s 
  :::
 } 
 m_atom[113] { 
  # First column is atom index #
  i_m_mmod_type
  r_m_x_coord
  r_m_y_coord
  r_m_z_coord
  i_m_residue_number
  i_m_color
  i_m_atomic_number
  s_m_color_rgb
  i_m_Hcount
  i_m_atom_chirality
  i_m_bond_stereo
  i_sd_original_parity
  b_st_NoSrcChirality
  :::
  1 16 -1.606691 -2.159023 2.890896 900 70 8 FF2F2F  0 0 10 <> <>
  2 3 -1.458026 -0.746717 2.662049 900 2 6 A0A0A0  2 0 10 <> <>
  3 3 -1.539658 -0.916823 1.118046 900 2 6 A0A0A0  0 2 10 2 1
  4 3 -1.848671 -2.412938 1.483352 900 2 6 A0A0A0  1 1 10 1 1
  5 3 -0.958047 -3.540501 0.993615 900 2 6 A0A0A0  2 0 10 <> <>
  6 3 0.024001 -3.076740 -0.079090 900 2 6 A0A0A0  1 2 10 1 1
  7 3 0.801894 -1.776153 0.302912 900 2 6 A0A0A0  0 2 10 2 1
  8 3 -0.254282 -0.592386 0.268423 900 2 6 A0A0A0  1 1 10 2 1
  9 3 0.172418 0.896524 0.558178 900 2 6 A0A0A0  1 1 10 1 1
  10 3 0.542994 1.849899 -0.681665 900 2 6 A0A0A0  0 2 10 2 1
  11 3 -0.742235 2.194421 -1.492384 900 2 6 A0A0A0  2 0 10 <> <>
  12 3 -0.901777 1.537599 -2.879736 900 2 6 A0A0A0  1 2 10 1 1
  13 2 -0.085927 0.259080 -3.042357 900 2 6 A0A0A0  0 0 11 <> <>
  14 2 1.077363 0.080819 -2.349326 900 2 6 A0A0A0  0 0 11 <> <>
  15 3 1.676111 1.316141 -1.618320 900 2 6 A0A0A0  0 0 10 <> <>
  16 2 2.001088 -1.645487 -0.703623 900 2 6 A0A0A0  0 0 10 <> <>
  17 3 1.809790 -1.250179 -2.185599 900 2 6 A0A0A0  1 2 10 2 1
  18 16 -2.675029 -0.168771 0.572858 900 70 8 FF2F2F  0 0 10 <> <>
  19 2 -3.345830 -0.752591 -0.461406 900 2 6 A0A0A0  0 0 10 <> <>
  20 15 -2.951748 -1.728551 -1.081832 900 70 8 FF2F2F  0 0 10 <> <>
  21 16 0.901889 -4.167033 -0.366949 900 70 8 FF2F2F  1 0 10 <> <>
  22 3 1.482404 -1.975059 1.688187 900 2 6 A0A0A0  3 0 10 <> <>
  23 16 1.210536 0.925890 1.566100 900 70 8 FF2F2F  0 0 10 <> <>
  24 2 1.147536 1.939396 2.473254 900 2 6 A0A0A0  0 0 10 <> <>
  25 15 0.270808 2.791604 2.508834 900 70 8 FF2F2F  0 0 10 <> <>
  26 16 0.995808 3.114386 -0.140731 900 70 8 FF2F2F  1 0 10 <> <>
  27 16 -2.302360 1.247734 -3.086230 900 70 8 FF2F2F  0 0 10 <> <>
  28 2 -3.064224 2.314378 -3.479408 900 2 6 A0A0A0  0 0 10 <> <>
  29 15 -2.695870 3.483086 -3.454992 900 70 8 FF2F2F  0 0 10 <> <>
  30 3 -0.669454 -0.729366 -4.023705 900 2 6 A0A0A0  3 0 10 <> <>
  31 3 2.110707 2.376485 -2.687032 900 2 6 A0A0A0  3 0 10 <> <>
  32 3 3.006952 1.118932 -0.843492 900 2 6 A0A0A0  3 0 10 <> <>
  33 15 3.153602 -1.911029 -0.321106 900 70 8 FF2F2F  0 0 10 <> <>
  34 16 1.122737 -2.344691 -2.795107 900 70 8 FF2F2F  0 0 10 <> <>
  35 2 1.904093 -3.350834 -3.273178 900 2 6 A0A0A0  0 0 10 <> <>
  36 15 3.126277 -3.359796 -3.291352 900 70 8 FF2F2F  0 0 10 <> <>
  37 3 -4.646903 -0.048263 -0.685743 900 2 6 A0A0A0  3 0 10 <> <>
  38 2 2.257237 1.869833 3.456447 900 2 6 A0A0A0  0 0 10 <> <>
  39 2 2.104895 2.554130 4.670804 900 2 6 A0A0A0  1 0 10 <> <>
  40 2 3.120613 2.522577 5.628448 900 2 6 A0A0A0  1 0 10 <> <>
  41 2 4.294489 1.814072 5.375267 900 2 6 A0A0A0  1 0 10 <> <>
  42 2 4.457410 1.140900 4.164653 900 2 6 A0A0A0  1 0 10 <> <>
  43 2 3.443131 1.169925 3.204166 900 2 6 A0A0A0  1 0 10 <> <>
  44 3 -4.468189 1.866245 -3.907399 900 2 6 A0A0A0  1 1 10 2 1
  45 16 -4.667015 0.447147 -3.898900 900 70 8 FF2F2F  1 0 10 <> <>
  46 3 1.044284 -4.441927 -3.835937 900 2 6 A0A0A0  3 0 10 <> <>
  47 3 -4.838126 2.484187 -5.288368 900 2 6 A0A0A0  1 2 10 1 1
  48 25 -4.558469 1.600707 -6.425818 900 43 7 5757FF  1 0 10 <> <>
  49 2 -3.279745 1.299139 -6.826298 900 2 6 A0A0A0  0 0 10 <> <>
  50 15 -2.292409 1.694953 -6.217684 900 70 8 FF2F2F  0 0 10 <> <>
  51 2 -6.309358 2.885748 -5.347796 900 2 6 A0A0A0  0 0 10 <> <>
  52 2 -6.663204 4.189787 -5.730995 900 2 6 A0A0A0  1 0 10 <> <>
  53 2 -8.004837 4.569326 -5.808085 900 2 6 A0A0A0  1 0 10 <> <>
  54 2 -9.009249 3.650796 -5.509799 900 2 6 A0A0A0  1 0 10 <> <>
  55 2 -8.674772 2.350636 -5.137301 900 2 6 A0A0A0  1 0 10 <> <>
  56 2 -7.334304 1.968087 -5.059921 900 2 6 A0A0A0  1 0 10 <> <>
  57 2 -3.131454 0.458695 -8.046304 900 2 6 A0A0A0  0 0 10 <> <>
  58 2 -1.938127 0.557746 -8.774899 900 2 6 A0A0A0  1 0 10 <> <>
  59 2 -1.747821 -0.214970 -9.922091 900 2 6 A0A0A0  1 0 10 <> <>
  60 2 -2.744063 -1.095829 -10.341307 900 2 6 A0A0A0  1 0 10 <> <>
  61 2 -3.928020 -1.210872 -9.612501 900 2 6 A0A0A0  1 0 10 <> <>
  62 2 -4.123580 -0.438947 -8.463894 900 2 6 A0A0A0  1 0 10 <> <>
  63 41 -0.645927 -0.597453 -0.746881 900 21 1 FFFFFF  0 0 10 <> <>
  64 41 -0.525942 -0.364285 3.080663 900 21 1 FFFFFF  0 0 10 <> <>
  65 41 -2.287292 -0.188886 3.110902 900 21 1 FFFFFF  0 0 10 <> <>
  66 41 -2.904601 -2.690269 1.364654 900 21 1 FFFFFF  0 0 10 <> <>
  67 41 -1.575231 -4.347597 0.577343 900 21 1 FFFFFF  0 0 10 <> <>
  68 41 -0.423241 -4.013405 1.827443 900 21 1 FFFFFF  0 0 10 <> <>
  69 41 -0.539881 -2.899957 -1.001497 900 21 1 FFFFFF  0 0 10 <> <>
  70 41 -0.706974 1.375769 1.007583 900 21 1 FFFFFF  0 0 10 <> <>
  71 41 -0.785572 3.282171 -1.646687 900 21 1 FFFFFF  0 0 10 <> <>
  72 41 -1.632272 1.990459 -0.883539 900 21 1 FFFFFF  0 0 10 <> <>
  73 41 -0.592498 2.218392 -3.681293 900 21 1 FFFFFF  0 0 10 <> <>
  74 41 2.798013 -1.118658 -2.644234 900 21 1 FFFFFF  0 0 10 <> <>
  75 42 1.354954 -4.441558 0.450892 900 21 1 FFFFFF  0 0 10 <> <>
  76 41 0.792872 -2.034510 2.525047 900 21 1 FFFFFF  0 0 10 <> <>
  77 41 2.065186 -2.903803 1.716679 900 21 1 FFFFFF  0 0 10 <> <>
  78 41 2.196417 -1.181515 1.911928 900 21 1 FFFFFF  0 0 10 <> <>
  79 42 0.388315 3.383362 0.579474 900 21 1 FFFFFF  0 0 10 <> <>
  80 41 -1.330935 -1.437419 -3.516284 900 21 1 FFFFFF  0 0 10 <> <>
  81 41 -1.248574 -0.219501 -4.798943 900 21 1 FFFFFF  0 0 10 <> <>
  82 41 0.105502 -1.266391 -4.576901 900 21 1 FFFFFF  0 0 10 <> <>
  83 41 1.296832 2.796952 -3.274880 900 21 1 FFFFFF  0 0 10 <> <>
  84 41 2.608114 3.235480 -2.219851 900 21 1 FFFFFF  0 0 10 <> <>
  85 41 2.822361 1.936367 -3.397106 900 21 1 FFFFFF  0 0 10 <> <>
  86 41 3.787595 0.697953 -1.487862 900 21 1 FFFFFF  0 0 10 <> <>
  87 41 3.392212 2.073639 -0.463650 900 21 1 FFFFFF  0 0 10 <> <>
  88 41 2.918809 0.480388 0.028733 900 21 1 FFFFFF  0 0 10 <> <>
  89 41 -5.197018 -0.548496 -1.486456 900 21 1 FFFFFF  0 0 10 <> <>
  90 41 -5.251153 -0.094611 0.224059 900 21 1 FFFFFF  0 0 10 <> <>
  91 41 -4.463714 0.990508 -0.967278 900 21 1 FFFFFF  0 0 10 <> <>
  92 41 1.194906 3.114003 4.878163 900 21 1 FFFFFF  0 0 10 <> <>
  93 41 2.997618 3.052158 6.570395 900 21 1 FFFFFF  0 0 10 <> <>
  94 41 5.086449 1.790676 6.120611 900 21 1 FFFFFF  0 0 10 <> <>
  95 41 5.377712 0.595732 3.966560 900 21 1 FFFFFF  0 0 10 <> <>
  96 41 3.601979 0.650971 2.263799 900 21 1 FFFFFF  0 0 10 <> <>
  97 41 -5.124137 2.266739 -3.123904 900 21 1 FFFFFF  0 0 10 <> <>
  98 42 -4.008049 0.089179 -4.523499 900 21 1 FFFFFF  0 0 10 <> <>
  99 41 0.606040 -4.113664 -4.781344 900 21 1 FFFFFF  0 0 10 <> <>
  100 41 1.656947 -5.330662 -4.011535 900 21 1 FFFFFF  0 0 10 <> <>
  101 41 0.258625 -4.707736 -3.124011 900 21 1 FFFFFF  0 0 10 <> <>
  102 41 -4.240101 3.390349 -5.449342 900 21 1 FFFFFF  0 0 10 <> <>
  103 43 -5.344342 1.343741 -7.009582 900 21 1 FFFFFF  0 0 10 <> <>
  104 41 -5.896234 4.922953 -5.974875 900 21 1 FFFFFF  0 0 10 <> <>
  105 41 -8.266645 5.582652 -6.103343 900 21 1 FFFFFF  0 0 10 <> <>
  106 41 -10.053349 3.947869 -5.570401 900 21 1 FFFFFF  0 0 10 <> <>
  107 41 -9.458884 1.633049 -4.907809 900 21 1 FFFFFF  0 0 10 <> <>
  108 41 -7.097576 0.945198 -4.771372 900 21 1 FFFFFF  0 0 10 <> <>
  109 41 -1.154246 1.241072 -8.453900 900 21 1 FFFFFF  0 0 10 <> <>
  110 41 -0.822670 -0.130597 -10.487392 900 21 1 FFFFFF  0 0 10 <> <>
  111 41 -2.595000 -1.698801 -11.234303 900 21 1 FFFFFF  0 0 10 <> <>
  112 41 -4.696920 -1.908833 -9.936638 900 21 1 FFFFFF  0 0 10 <> <>
  113 41 -5.042735 -0.573834 -7.901694 900 21 1 FFFFFF  0 0 10 <> <>
  :::
 } 
 m_bond[130] { 
  # First column is bond index #
  i_m_from
  i_m_to
  i_m_order
  i_sd_original_parity
  :::
  1 1 4 1 1
  2 1 2 1 <>
  3 2 3 1 <>
  4 2 64 1 <>
  5 2 65 1 <>
  6 3 8 1 <>
  7 3 4 1 <>
  8 3 18 1 6
  9 4 1 1 1
  10 4 5 1 <>
  11 4 66 1 <>
  12 5 6 1 <>
  13 5 67 1 <>
  14 5 68 1 <>
  15 6 7 1 <>
  16 6 21 1 1
  17 6 69 1 <>
  18 7 16 1 <>
  19 7 8 1 <>
  20 7 22 1 1
  21 8 9 1 <>
  22 8 63 1 6
  23 9 10 1 <>
  24 9 23 1 6
  25 9 70 1 <>
  26 10 15 1 1
  27 10 11 1 <>
  28 10 26 1 <>
  29 11 12 1 <>
  30 11 71 1 <>
  31 11 72 1 <>
  32 12 13 1 <>
  33 12 27 1 6
  34 12 73 1 <>
  35 13 14 2 <>
  36 13 30 1 <>
  37 14 15 1 <>
  38 14 17 1 <>
  39 15 10 1 1
  40 15 31 1 <>
  41 15 32 1 <>
  42 16 17 1 <>
  43 16 33 2 <>
  44 17 34 1 1
  45 17 74 1 <>
  46 18 3 1 6
  47 18 19 1 <>
  48 19 20 2 <>
  49 19 37 1 <>
  50 21 6 1 1
  51 21 75 1 <>
  52 22 7 1 1
  53 22 76 1 <>
  54 22 77 1 <>
  55 22 78 1 <>
  56 23 9 1 6
  57 23 24 1 <>
  58 24 25 2 <>
  59 24 38 1 <>
  60 26 79 1 <>
  61 27 12 1 6
  62 27 28 1 <>
  63 28 44 1 <>
  64 28 29 2 <>
  65 30 80 1 <>
  66 30 81 1 <>
  67 30 82 1 <>
  68 31 83 1 <>
  69 31 84 1 <>
  70 31 85 1 <>
  71 32 86 1 <>
  72 32 87 1 <>
  73 32 88 1 <>
  74 34 17 1 1
  75 34 35 1 <>
  76 35 36 2 <>
  77 35 46 1 <>
  78 37 89 1 <>
  79 37 90 1 <>
  80 37 91 1 <>
  81 38 43 2 <>
  82 38 39 1 <>
  83 39 40 2 <>
  84 39 92 1 <>
  85 40 41 1 <>
  86 40 93 1 <>
  87 41 42 2 <>
  88 41 94 1 <>
  89 42 43 1 <>
  90 42 95 1 <>
  91 43 96 1 <>
  92 44 47 1 <>
  93 44 45 1 1
  94 44 97 1 <>
  95 45 44 1 1
  96 45 98 1 <>
  97 46 99 1 <>
  98 46 100 1 <>
  99 46 101 1 <>
  100 47 48 1 6
  101 47 51 1 <>
  102 47 102 1 <>
  103 48 47 1 6
  104 48 49 1 <>
  105 48 103 1 <>
  106 49 50 2 <>
  107 49 57 1 <>
  108 51 52 2 <>
  109 51 56 1 <>
  110 52 53 1 <>
  111 52 104 1 <>
  112 53 54 2 <>
  113 53 105 1 <>
  114 54 55 1 <>
  115 54 106 1 <>
  116 55 56 2 <>
  117 55 107 1 <>
  118 56 108 1 <>
  119 57 62 2 <>
  120 57 58 1 <>
  121 58 59 2 <>
  122 58 109 1 <>
  123 59 60 1 <>
  124 59 110 1 <>
  125 60 61 2 <>
  126 60 111 1 <>
  127 61 62 1 <>
  128 61 112 1 <>
  129 62 113 1 <>
  130 63 8 1 6
  :::
 } 
} 

f_m_ct { 
 s_m_title
 s_m_entry_id
 s_m_entry_name
 i_f3d_flags
 r_f3d_energy
 r_mmod_Potential_Energy-MMFF94s
 b_mmod_Minimization_Converged-MMFF94s
 r_mmod_RMS_Derivative-MMFF94s
 s_m_job_name
 s_m_Source_Path
 s_m_Source_File
 i_m_Source_File_Index
 i_mmod_Times_Found-MMFF94s
 r_mmod_Relative_Potential_Energy-MMFF94s
 i_mmod_Conformation-MMFF94s
 i_mmod_Serial_Number-MMFF94s
 s_m_subgroup_title
 s_m_subgroupid
 b_m_subgroup_collapsed
 i_m_ct_format
 :::
 Taxol 
  85 
  entry 
  0
  0
  836.510070800781
  1
  0.0499500334262848
  mmod_confelim_12 
  /Users/rgil/Documents/Schrodinger/2-EpiTaxol 
  2-EpiTaxol.mae 
  1
  60
  1.05438232421875
  2
  1
  mmod_confelim_12-out1 
  mmod_confelim_12-out1 
  0
  2
 m_depend[8] { 
  # First column is dependency index #
  i_m_depend_dependency
  s_m_depend_property
  :::
  1 20 r_mmod_Potential_Energy-MMFF94s 
  2 20 b_mmod_Minimization_Converged-MMFF94s 
  3 20 r_mmod_RMS_Derivative-MMFF94s 
  4 30 s_m_job_name 
  5 20 i_mmod_Times_Found-MMFF94s 
  6 20 r_mmod_Relative_Potential_Energy-MMFF94s 
  7 20 i_mmod_Conformation-MMFF94s 
  8 10 i_mmod_Serial_Number-MMFF94s 
  :::
 } 
 m_atom[113] { 
  # First column is atom index #
  i_m_mmod_type
  r_m_x_coord
  r_m_y_coord
  r_m_z_coord
  i_m_residue_number
  i_m_color
  i_m_atomic_number
  s_m_color_rgb
  i_m_Hcount
  i_m_atom_chirality
  i_m_bond_stereo
  i_sd_original_parity
  b_st_NoSrcChirality
  :::
  1 16 -1.635086 -2.085229 2.955104 900 70 8 FF2F2F  0 0 10 <> <>
  2 3 -1.521832 -0.683343 2.654298 900 2 6 A0A0A0  2 0 10 <> <>
  3 3 -1.517534 -0.940380 1.119534 900 2 6 A0A0A0  0 2 10 2 1
  4 3 -1.805641 -2.422589 1.554978 900 2 6 A0A0A0  1 1 10 1 1
  5 3 -0.864793 -3.549198 1.170165 900 2 6 A0A0A0  2 0 10 <> <>
  6 3 0.141941 -3.116997 0.108348 900 2 6 A0A0A0  1 2 10 1 1
  7 3 0.876764 -1.780190 0.450139 900 2 6 A0A0A0  0 2 10 2 1
  8 3 -0.199006 -0.621743 0.318285 900 2 6 A0A0A0  1 1 10 2 1
  9 3 0.183512 0.887962 0.566755 900 2 6 A0A0A0  1 1 10 1 1
  10 3 0.600182 1.798785 -0.690858 900 2 6 A0A0A0  0 2 10 2 1
  11 3 -0.650826 2.097322 -1.570319 900 2 6 A0A0A0  2 0 10 <> <>
  12 3 -0.736011 1.395522 -2.941005 900 2 6 A0A0A0  1 2 10 1 1
  13 2 0.096044 0.120497 -3.020413 900 2 6 A0A0A0  0 0 11 <> <>
  14 2 1.226300 -0.023630 -2.266898 900 2 6 A0A0A0  0 0 11 <> <>
  15 3 1.780572 1.242522 -1.552896 900 2 6 A0A0A0  0 0 10 <> <>
  16 2 2.106472 -1.678277 -0.521429 900 2 6 A0A0A0  0 0 10 <> <>
  17 3 1.959074 -1.342633 -2.023264 900 2 6 A0A0A0  1 2 10 2 1
  18 16 -2.642602 -0.260324 0.472506 900 70 8 FF2F2F  0 0 10 <> <>
  19 2 -3.229645 -0.918676 -0.568519 900 2 6 A0A0A0  0 0 10 <> <>
  20 15 -2.779067 -1.923885 -1.096941 900 70 8 FF2F2F  0 0 10 <> <>
  21 16 1.051876 -4.199903 -0.095714 900 70 8 FF2F2F  1 0 10 <> <>
  22 3 1.508620 -1.889138 1.867446 900 2 6 A0A0A0  3 0 10 <> <>
  23 16 1.167178 0.982706 1.624876 900 70 8 FF2F2F  0 0 10 <> <>
  24 2 1.038927 2.035021 2.479797 900 2 6 A0A0A0  0 0 10 <> <>
  25 15 0.145704 2.869382 2.430691 900 70 8 FF2F2F  0 0 10 <> <>
  26 16 1.014083 3.089015 -0.180791 900 70 8 FF2F2F  1 0 10 <> <>
  27 16 -2.125274 1.092873 -3.201118 900 70 8 FF2F2F  0 0 10 <> <>
  28 2 -2.863109 2.134950 -3.696881 900 2 6 A0A0A0  0 0 10 <> <>
  29 15 -2.471616 3.295052 -3.756397 900 70 8 FF2F2F  0 0 10 <> <>
  30 3 -0.430886 -0.898769 -4.001986 900 2 6 A0A0A0  3 0 10 <> <>
  31 3 2.257691 2.268247 -2.637333 900 2 6 A0A0A0  3 0 10 <> <>
  32 3 3.074427 1.086504 -0.708933 900 2 6 A0A0A0  3 0 10 <> <>
  33 15 3.247462 -1.920580 -0.091977 900 70 8 FF2F2F  0 0 10 <> <>
  34 16 1.291260 -2.464983 -2.603901 900 70 8 FF2F2F  0 0 10 <> <>
  35 2 2.087417 -3.487686 -3.018208 900 2 6 A0A0A0  0 0 10 <> <>
  36 15 3.309708 -3.490886 -3.008319 900 70 8 FF2F2F  0 0 10 <> <>
  37 3 -4.525581 -0.261278 -0.923055 900 2 6 A0A0A0  3 0 10 <> <>
  38 2 2.098032 2.035939 3.519600 900 2 6 A0A0A0  0 0 10 <> <>
  39 2 1.871533 2.775475 4.689259 900 2 6 A0A0A0  1 0 10 <> <>
  40 2 2.837153 2.811368 5.697217 900 2 6 A0A0A0  1 0 10 <> <>
  41 2 4.034715 2.115075 5.539111 900 2 6 A0A0A0  1 0 10 <> <>
  42 2 4.271616 1.387498 4.372956 900 2 6 A0A0A0  1 0 10 <> <>
  43 2 3.307820 1.349468 3.362065 900 2 6 A0A0A0  1 0 10 <> <>
  44 3 -4.275845 1.676689 -4.093486 900 2 6 A0A0A0  1 1 10 2 1
  45 16 -4.428553 0.259160 -4.217781 900 70 8 FF2F2F  1 0 10 <> <>
  46 3 1.244994 -4.607355 -3.550497 900 2 6 A0A0A0  3 0 10 <> <>
  47 3 -4.760811 2.429646 -5.372326 900 2 6 A0A0A0  1 2 10 1 1
  48 25 -4.650359 1.684936 -6.631991 900 43 7 5757FF  1 0 10 <> <>
  49 2 -3.478648 1.129752 -7.080318 900 2 6 A0A0A0  0 0 10 <> <>
  50 15 -2.488185 1.032085 -6.364292 900 70 8 FF2F2F  0 0 10 <> <>
  51 2 -6.211667 2.879381 -5.217541 900 2 6 A0A0A0  0 0 10 <> <>
  52 2 -6.542957 4.240390 -5.308788 900 2 6 A0A0A0  1 0 10 <> <>
  53 2 -7.869508 4.657068 -5.180364 900 2 6 A0A0A0  1 0 10 <> <>
  54 2 -8.879152 3.720825 -4.963783 900 2 6 A0A0A0  1 0 10 <> <>
  55 2 -8.565769 2.365929 -4.876189 900 2 6 A0A0A0  1 0 10 <> <>
  56 2 -7.240976 1.945968 -5.003832 900 2 6 A0A0A0  1 0 10 <> <>
  57 2 -3.480049 0.574180 -8.461311 900 2 6 A0A0A0  0 0 10 <> <>
  58 2 -2.601447 -0.477295 -8.755174 900 2 6 A0A0A0  1 0 10 <> <>
  59 2 -2.569944 -1.028956 -10.037504 900 2 6 A0A0A0  1 0 10 <> <>
  60 2 -3.407506 -0.526408 -11.032874 900 2 6 A0A0A0  1 0 10 <> <>
  61 2 -4.271757 0.531989 -10.751617 900 2 6 A0A0A0  1 0 10 <> <>
  62 2 -4.307841 1.086684 -9.469479 900 2 6 A0A0A0  1 0 10 <> <>
  63 41 -0.540865 -0.675793 -0.713465 900 21 1 FFFFFF  0 0 10 <> <>
  64 41 -0.625773 -0.247221 3.097867 900 21 1 FFFFFF  0 0 10 <> <>
  65 41 -2.391199 -0.131875 3.028978 900 21 1 FFFFFF  0 0 10 <> <>
  66 41 -2.847759 -2.734552 1.404058 900 21 1 FFFFFF  0 0 10 <> <>
  67 41 -1.441077 -4.399464 0.782270 900 21 1 FFFFFF  0 0 10 <> <>
  68 41 -0.347658 -3.953077 2.050117 900 21 1 FFFFFF  0 0 10 <> <>
  69 41 -0.393440 -3.000018 -0.839778 900 21 1 FFFFFF  0 0 10 <> <>
  70 41 -0.727718 1.365185 0.950121 900 21 1 FFFFFF  0 0 10 <> <>
  71 41 -0.706329 3.178826 -1.760606 900 21 1 FFFFFF  0 0 10 <> <>
  72 41 -1.564907 1.895473 -0.997190 900 21 1 FFFFFF  0 0 10 <> <>
  73 41 -0.389432 2.050759 -3.748407 900 21 1 FFFFFF  0 0 10 <> <>
  74 41 2.960480 -1.226559 -2.456838 900 21 1 FFFFFF  0 0 10 <> <>
  75 42 1.491823 -4.415830 0.746409 900 21 1 FFFFFF  0 0 10 <> <>
  76 41 0.788612 -1.889850 2.680893 900 21 1 FFFFFF  0 0 10 <> <>
  77 41 2.087619 -2.813951 1.977344 900 21 1 FFFFFF  0 0 10 <> <>
  78 41 2.217414 -1.083240 2.062443 900 21 1 FFFFFF  0 0 10 <> <>
  79 42 0.366900 3.381260 0.494502 900 21 1 FFFFFF  0 0 10 <> <>
  80 41 -0.942616 -0.407460 -4.835029 900 21 1 FFFFFF  0 0 10 <> <>
  81 41 0.371065 -1.468388 -4.478326 900 21 1 FFFFFF  0 0 10 <> <>
  82 41 -1.138543 -1.577375 -3.517298 900 21 1 FFFFFF  0 0 10 <> <>
  83 41 1.469221 2.662698 -3.275564 900 21 1 FFFFFF  0 0 10 <> <>
  84 41 2.728391 3.146649 -2.178572 900 21 1 FFFFFF  0 0 10 <> <>
  85 41 3.003597 1.808930 -3.298373 900 21 1 FFFFFF  0 0 10 <> <>
  86 41 3.886697 0.645727 -1.298691 900 21 1 FFFFFF  0 0 10 <> <>
  87 41 3.436127 2.058553 -0.350447 900 21 1 FFFFFF  0 0 10 <> <>
  88 41 2.948858 0.483777 0.184135 900 21 1 FFFFFF  0 0 10 <> <>
  89 41 -4.954816 -0.754279 -1.798497 900 21 1 FFFFFF  0 0 10 <> <>
  90 41 -5.226148 -0.359208 -0.089979 900 21 1 FFFFFF  0 0 10 <> <>
  91 41 -4.355995 0.792174 -1.154567 900 21 1 FFFFFF  0 0 10 <> <>
  92 41 0.942430 3.326477 4.822388 900 21 1 FFFFFF  0 0 10 <> <>
  93 41 2.656679 3.383869 6.604154 900 21 1 FFFFFF  0 0 10 <> <>
  94 41 4.787565 2.143914 6.323770 900 21 1 FFFFFF  0 0 10 <> <>
  95 41 5.210582 0.852398 4.248828 900 21 1 FFFFFF  0 0 10 <> <>
  96 41 3.524542 0.790560 2.456860 900 21 1 FFFFFF  0 0 10 <> <>
  97 41 -4.890996 1.971574 -3.233766 900 21 1 FFFFFF  0 0 10 <> <>
  98 42 -3.751990 -0.009768 -4.871653 900 21 1 FFFFFF  0 0 10 <> <>
  99 41 0.441088 -4.841253 -2.847748 900 21 1 FFFFFF  0 0 10 <> <>
  100 41 0.831326 -4.326300 -4.521821 900 21 1 FFFFFF  0 0 10 <> <>
  101 41 1.863722 -5.501630 -3.666544 900 21 1 FFFFFF  0 0 10 <> <>
  102 41 -4.151830 3.329683 -5.520892 900 21 1 FFFFFF  0 0 10 <> <>
  103 43 -5.477359 1.647747 -7.214032 900 21 1 FFFFFF  0 0 10 <> <>
  104 41 -5.771822 4.989129 -5.481140 900 21 1 FFFFFF  0 0 10 <> <>
  105 41 -8.116286 5.713845 -5.250729 900 21 1 FFFFFF  0 0 10 <> <>
  106 41 -9.911407 4.047616 -4.864689 900 21 1 FFFFFF  0 0 10 <> <>
  107 41 -9.353857 1.635645 -4.709086 900 21 1 FFFFFF  0 0 10 <> <>
  108 41 -7.014700 0.882618 -4.934565 900 21 1 FFFFFF  0 0 10 <> <>
  109 41 -1.941128 -0.872889 -7.986401 900 21 1 FFFFFF  0 0 10 <> <>
  110 41 -1.890732 -1.848306 -10.260875 900 21 1 FFFFFF  0 0 10 <> <>
  111 41 -3.380821 -0.954846 -12.032354 900 21 1 FFFFFF  0 0 10 <> <>
  112 41 -4.912373 0.930574 -11.535218 900 21 1 FFFFFF  0 0 10 <> <>
  113 41 -4.966861 1.930659 -9.287662 900 21 1 FFFFFF  0 0 10 <> <>
  :::
 } 
 m_bond[130] { 
  # First column is bond index #
  i_m_from
  i_m_to
  i_m_order
  i_sd_original_parity
  :::
  1 1 4 1 1
  2 1 2 1 <>
  3 2 3 1 <>
  4 2 64 1 <>
  5 2 65 1 <>
  6 3 8 1 <>
  7 3 4 1 <>
  8 3 18 1 6
  9 4 1 1 1
  10 4 5 1 <>
  11 4 66 1 <>
  12 5 6 1 <>
  13 5 67 1 <>
  14 5 68 1 <>
  15 6 7 1 <>
  16 6 21 1 1
  17 6 69 1 <>
  18 7 16 1 <>
  19 7 8 1 <>
  20 7 22 1 1
  21 8 9 1 <>
  22 8 63 1 6
  23 9 10 1 <>
  24 9 23 1 6
  25 9 70 1 <>
  26 10 15 1 1
  27 10 11 1 <>
  28 10 26 1 <>
  29 11 12 1 <>
  30 11 71 1 <>
  31 11 72 1 <>
  32 12 13 1 <>
  33 12 27 1 6
  34 12 73 1 <>
  35 13 14 2 <>
  36 13 30 1 <>
  37 14 15 1 <>
  38 14 17 1 <>
  39 15 10 1 1
  40 15 31 1 <>
  41 15 32 1 <>
  42 16 17 1 <>
  43 16 33 2 <>
  44 17 34 1 1
  45 17 74 1 <>
  46 18 3 1 6
  47 18 19 1 <>
  48 19 20 2 <>
  49 19 37 1 <>
  50 21 6 1 1
  51 21 75 1 <>
  52 22 7 1 1
  53 22 76 1 <>
  54 22 77 1 <>
  55 22 78 1 <>
  56 23 9 1 6
  57 23 24 1 <>
  58 24 25 2 <>
  59 24 38 1 <>
  60 26 79 1 <>
  61 27 12 1 6
  62 27 28 1 <>
  63 28 44 1 <>
  64 28 29 2 <>
  65 30 80 1 <>
  66 30 81 1 <>
  67 30 82 1 <>
  68 31 83 1 <>
  69 31 84 1 <>
  70 31 85 1 <>
  71 32 86 1 <>
  72 32 87 1 <>
  73 32 88 1 <>
  74 34 17 1 1
  75 34 35 1 <>
  76 35 36 2 <>
  77 35 46 1 <>
  78 37 89 1 <>
  79 37 90 1 <>
  80 37 91 1 <>
  81 38 43 2 <>
  82 38 39 1 <>
  83 39 40 2 <>
  84 39 92 1 <>
  85 40 41 1 <>
  86 40 93 1 <>
  87 41 42 2 <>
  88 41 94 1 <>
  89 42 43 1 <>
  90 42 95 1 <>
  91 43 96 1 <>
  92 44 47 1 <>
  93 44 45 1 1
  94 44 97 1 <>
  95 45 44 1 1
  96 45 98 1 <>
  97 46 99 1 <>
  98 46 100 1 <>
  99 46 101 1 <>
  100 47 48 1 6
  101 47 51 1 <>
  102 47 102 1 <>
  103 48 47 1 6
  104 48 49 1 <>
  105 48 103 1 <>
  106 49 50 2 <>
  107 49 57 1 <>
  108 51 52 2 <>
  109 51 56 1 <>
  110 52 53 1 <>
  111 52 104 1 <>
  112 53 54 2 <>
  113 53 105 1 <>
  114 54 55 1 <>
  115 54 106 1 <>
  116 55 56 2 <>
  117 55 107 1 <>
  118 56 108 1 <>
  119 57 62 2 <>
  120 57 58 1 <>
  121 58 59 2 <>
  122 58 109 1 <>
  123 59 60 1 <>
  124 59 110 1 <>
  125 60 61 2 <>
  126 60 111 1 <>
  127 61 62 1 <>
  128 61 112 1 <>
  129 62 113 1 <>
  130 63 8 1 6
  :::
 } 
} 

f_m_ct { 
 s_m_title
 s_m_entry_id
 s_m_entry_name
 i_f3d_flags
 r_f3d_energy
 r_mmod_Potential_Energy-MMFF94s
 b_mmod_Minimization_Converged-MMFF94s
 r_mmod_RMS_Derivative-MMFF94s
 s_m_job_name
 s_m_Source_Path
 s_m_Source_File
 i_m_Source_File_Index
 i_mmod_Times_Found-MMFF94s
 r_mmod_Relative_Potential_Energy-MMFF94s
 i_mmod_Conformation-MMFF94s
 i_mmod_Serial_Number-MMFF94s
 s_m_subgroup_title
 s_m_subgroupid
 b_m_subgroup_collapsed
 i_m_ct_format
 :::
 Taxol 
  86 
  entry 
  0
  0
  839.37890625
  0
  0.0838434994220734
  mmod_confelim_12 
  /Users/rgil/Documents/Schrodinger/2-EpiTaxol 
  2-EpiTaxol.mae 
  1
  84
  3.9232177734375
  3
  1
  mmod_confelim_12-out1 
  mmod_confelim_12-out1 
  0
  2
 m_depend[8] { 
  # First column is dependency index #
  i_m_depend_dependency
  s_m_depend_property
  :::
  1 20 r_mmod_Potential_Energy-MMFF94s 
  2 20 b_mmod_Minimization_Converged-MMFF94s 
  3 20 r_mmod_RMS_Derivative-MMFF94s 
  4 30 s_m_job_name 
  5 20 i_mmod_Times_Found-MMFF94s 
  6 20 r_mmod_Relative_Potential_Energy-MMFF94s 
  7 20 i_mmod_Conformation-MMFF94s 
  8 10 i_mmod_Serial_Number-MMFF94s 
  :::
 } 
 m_atom[113] { 
  # First column is atom index #
  i_m_mmod_type
  r_m_x_coord
  r_m_y_coord
  r_m_z_coord
  i_m_residue_number
  i_m_color
  i_m_atomic_number
  s_m_color_rgb
  i_m_Hcount
  i_m_atom_chirality
  i_m_bond_stereo
  i_sd_original_parity
  b_st_NoSrcChirality
  :::
  1 16 -1.539826 -2.454799 2.636099 900 70 8 FF2F2F  0 0 10 <> <>
  2 3 -1.500401 -1.024252 2.493113 900 2 6 A0A0A0  2 0 10 <> <>
  3 3 -1.444570 -1.109608 0.940444 900 2 6 A0A0A0  0 2 10 2 1
  4 3 -1.643227 -2.646173 1.202076 900 2 6 A0A0A0  1 1 10 1 1
  5 3 -0.616212 -3.661039 0.734337 900 2 6 A0A0A0  2 0 10 <> <>
  6 3 0.396379 -3.052037 -0.231272 900 2 6 A0A0A0  1 2 10 1 1
  7 3 1.021452 -1.712730 0.278068 900 2 6 A0A0A0  0 2 10 2 1
  8 3 -0.132471 -0.623554 0.216679 900 2 6 A0A0A0  1 1 10 2 1
  9 3 0.130003 0.877298 0.621988 900 2 6 A0A0A0  1 1 10 1 1
  10 3 0.520404 1.932756 -0.525777 900 2 6 A0A0A0  0 2 10 2 1
  11 3 -0.715453 2.219388 -1.432283 900 2 6 A0A0A0  2 0 10 <> <>
  12 3 -0.686547 1.651654 -2.865954 900 2 6 A0A0A0  1 2 10 1 1
  13 2 0.244152 0.457588 -3.027514 900 2 6 A0A0A0  0 0 11 <> <>
  14 2 1.347811 0.322133 -2.235344 900 2 6 A0A0A0  0 0 11 <> <>
  15 3 1.773577 1.549999 -1.379309 900 2 6 A0A0A0  0 0 10 <> <>
  16 2 2.279037 -1.426794 -0.619006 900 2 6 A0A0A0  0 0 10 <> <>
  17 3 2.169692 -0.956255 -2.086158 900 2 6 A0A0A0  1 2 10 2 1
  18 16 -2.598198 -0.432244 0.344128 900 70 8 FF2F2F  0 0 10 <> <>
  19 2 -3.135706 -1.014644 -0.766088 900 2 6 A0A0A0  0 0 10 <> <>
  20 15 -2.603292 -1.907789 -1.407563 900 70 8 FF2F2F  0 0 10 <> <>
  21 16 1.388524 -4.043801 -0.504018 900 70 8 FF2F2F  1 0 10 <> <>
  22 3 1.608252 -1.929785 1.702925 900 2 6 A0A0A0  3 0 10 <> <>
  23 16 1.067650 0.933721 1.723145 900 70 8 FF2F2F  0 0 10 <> <>
  24 2 0.833568 1.881109 2.672671 900 2 6 A0A0A0  0 0 10 <> <>
  25 15 -0.111761 2.657200 2.667306 900 70 8 FF2F2F  0 0 10 <> <>
  26 16 0.811032 3.195825 0.119232 900 70 8 FF2F2F  1 0 10 <> <>
  27 16 -2.039710 1.278652 -3.214530 900 70 8 FF2F2F  0 0 10 <> <>
  28 2 -2.806342 2.290910 -3.724256 900 2 6 A0A0A0  0 0 10 <> <>
  29 15 -2.445502 3.460016 -3.807151 900 70 8 FF2F2F  0 0 10 <> <>
  30 3 -0.152830 -0.480682 -4.141126 900 2 6 A0A0A0  3 0 10 <> <>
  31 3 2.213228 2.709764 -2.337643 900 2 6 A0A0A0  3 0 10 <> <>
  32 3 3.041896 1.406639 -0.495406 900 2 6 A0A0A0  3 0 10 <> <>
  33 15 3.417047 -1.626117 -0.160255 900 70 8 FF2F2F  0 0 10 <> <>
  34 16 1.615622 -2.060807 -2.803919 900 70 8 FF2F2F  0 0 10 <> <>
  35 2 2.506619 -2.970816 -3.283124 900 2 6 A0A0A0  0 0 10 <> <>
  36 15 3.723937 -2.884017 -3.214154 900 70 8 FF2F2F  0 0 10 <> <>
  37 3 -4.484800 -0.429714 -1.042226 900 2 6 A0A0A0  3 0 10 <> <>
  38 2 1.846123 1.835973 3.756513 900 2 6 A0A0A0  0 0 10 <> <>
  39 2 1.514045 2.408513 4.992542 900 2 6 A0A0A0  1 0 10 <> <>
  40 2 2.432523 2.393093 6.044138 900 2 6 A0A0A0  1 0 10 <> <>
  41 2 3.687624 1.813000 5.863954 900 2 6 A0A0A0  1 0 10 <> <>
  42 2 4.028751 1.252639 4.633078 900 2 6 A0A0A0  1 0 10 <> <>
  43 2 3.112218 1.265790 3.578667 900 2 6 A0A0A0  1 0 10 <> <>
  44 3 -4.207625 1.800596 -4.117669 900 2 6 A0A0A0  1 1 10 2 1
  45 16 -4.377891 0.381736 -4.083541 900 70 8 FF2F2F  1 0 10 <> <>
  46 3 1.777827 -4.087223 -3.967918 900 2 6 A0A0A0  3 0 10 <> <>
  47 3 -4.616832 2.422652 -5.493422 900 2 6 A0A0A0  1 2 10 1 1
  48 25 -4.759404 1.474074 -6.603035 900 43 7 5757FF  1 0 10 <> <>
  49 2 -3.736825 0.657669 -7.016565 900 2 6 A0A0A0  0 0 10 <> <>
  50 15 -2.699462 0.544823 -6.370887 900 70 8 FF2F2F  0 0 10 <> <>
  51 2 -5.917389 3.209077 -5.367165 900 2 6 A0A0A0  0 0 10 <> <>
  52 2 -5.938188 4.587088 -5.632661 900 2 6 A0A0A0  1 0 10 <> <>
  53 2 -7.127258 5.310910 -5.526660 900 2 6 A0A0A0  1 0 10 <> <>
  54 2 -8.307193 4.667390 -5.157202 900 2 6 A0A0A0  1 0 10 <> <>
  55 2 -8.301830 3.299002 -4.892982 900 2 6 A0A0A0  1 0 10 <> <>
  56 2 -7.115105 2.572174 -4.997773 900 2 6 A0A0A0  1 0 10 <> <>
  57 2 -3.971137 -0.153966 -8.241739 900 2 6 A0A0A0  0 0 10 <> <>
  58 2 -3.289346 -1.371474 -8.371799 900 2 6 A0A0A0  1 0 10 <> <>
  59 2 -3.483942 -2.168563 -9.501545 900 2 6 A0A0A0  1 0 10 <> <>
  60 2 -4.351609 -1.748498 -10.509229 900 2 6 A0A0A0  1 0 10 <> <>
  61 2 -5.020012 -0.529336 -10.393891 900 2 6 A0A0A0  1 0 10 <> <>
  62 2 -4.829507 0.271398 -9.264517 900 2 6 A0A0A0  1 0 10 <> <>
  63 41 -0.440455 -0.600154 -0.827537 900 21 1 FFFFFF  0 0 10 <> <>
  64 41 -0.642913 -0.589555 3.008529 900 21 1 FFFFFF  0 0 10 <> <>
  65 41 -2.409146 -0.566164 2.898900 900 21 1 FFFFFF  0 0 10 <> <>
  66 41 -2.656004 -3.007551 0.979423 900 21 1 FFFFFF  0 0 10 <> <>
  67 41 -1.121003 -4.496549 0.231664 900 21 1 FFFFFF  0 0 10 <> <>
  68 41 -0.104371 -4.128565 1.585381 900 21 1 FFFFFF  0 0 10 <> <>
  69 41 -0.111115 -2.871428 -1.185128 900 21 1 FFFFFF  0 0 10 <> <>
  70 41 -0.825388 1.251568 1.012049 900 21 1 FFFFFF  0 0 10 <> <>
  71 41 -0.855944 3.306294 -1.522321 900 21 1 FFFFFF  0 0 10 <> <>
  72 41 -1.631415 1.889286 -0.925428 900 21 1 FFFFFF  0 0 10 <> <>
  73 41 -0.351599 2.405959 -3.586534 900 21 1 FFFFFF  0 0 10 <> <>
  74 41 3.176209 -0.723910 -2.456581 900 21 1 FFFFFF  0 0 10 <> <>
  75 42 1.809251 -4.318201 0.330928 900 21 1 FFFFFF  0 0 10 <> <>
  76 41 0.864172 -2.091129 2.477272 900 21 1 FFFFFF  0 0 10 <> <>
  77 41 2.265180 -2.807520 1.734724 900 21 1 FFFFFF  0 0 10 <> <>
  78 41 2.231848 -1.093116 2.020693 900 21 1 FFFFFF  0 0 10 <> <>
  79 42 0.127138 3.365657 0.800254 900 21 1 FFFFFF  0 0 10 <> <>
  80 41 -0.623013 0.076708 -4.956760 900 21 1 FFFFFF  0 0 10 <> <>
  81 41 0.708474 -0.962096 -4.610192 900 21 1 FFFFFF  0 0 10 <> <>
  82 41 -0.858230 -1.236283 -3.783941 900 21 1 FFFFFF  0 0 10 <> <>
  83 41 1.420075 3.115023 -2.963110 900 21 1 FFFFFF  0 0 10 <> <>
  84 41 2.606452 3.566370 -1.776102 900 21 1 FFFFFF  0 0 10 <> <>
  85 41 3.010350 2.370203 -3.011091 900 21 1 FFFFFF  0 0 10 <> <>
  86 41 3.909114 1.091446 -1.087449 900 21 1 FFFFFF  0 0 10 <> <>
  87 41 3.310170 2.361300 -0.025407 900 21 1 FFFFFF  0 0 10 <> <>
  88 41 2.930886 0.707330 0.326134 900 21 1 FFFFFF  0 0 10 <> <>
  89 41 -4.940932 -0.953289 -1.885962 900 21 1 FFFFFF  0 0 10 <> <>
  90 41 -5.129741 -0.566054 -0.169957 900 21 1 FFFFFF  0 0 10 <> <>
  91 41 -4.387701 0.631449 -1.279761 900 21 1 FFFFFF  0 0 10 <> <>
  92 41 0.538893 2.867525 5.143774 900 21 1 FFFFFF  0 0 10 <> <>
  93 41 2.170460 2.835129 7.002688 900 21 1 FFFFFF  0 0 10 <> <>
  94 41 4.403754 1.802294 6.682705 900 21 1 FFFFFF  0 0 10 <> <>
  95 41 5.011767 0.808236 4.493036 900 21 1 FFFFFF  0 0 10 <> <>
  96 41 3.408241 0.837632 2.625834 900 21 1 FFFFFF  0 0 10 <> <>
  97 41 -4.847306 2.188841 -3.314937 900 21 1 FFFFFF  0 0 10 <> <>
  98 42 -3.684188 0.030462 -4.680974 900 21 1 FFFFFF  0 0 10 <> <>
  99 41 0.987707 -4.474656 -3.319720 900 21 1 FFFFFF  0 0 10 <> <>
  100 41 1.356244 -3.727919 -4.909670 900 21 1 FFFFFF  0 0 10 <> <>
  101 41 2.477256 -4.902053 -4.175048 900 21 1 FFFFFF  0 0 10 <> <>
  102 41 -3.838339 3.121060 -5.825732 900 21 1 FFFFFF  0 0 10 <> <>
  103 43 -5.644169 1.462831 -7.093361 900 21 1 FFFFFF  0 0 10 <> <>
  104 41 -5.028589 5.109989 -5.923195 900 21 1 FFFFFF  0 0 10 <> <>
  105 41 -7.133307 6.378621 -5.732983 900 21 1 FFFFFF  0 0 10 <> <>
  106 41 -9.231929 5.233445 -5.075558 900 21 1 FFFFFF  0 0 10 <> <>
  107 41 -9.223083 2.798270 -4.605095 900 21 1 FFFFFF  0 0 10 <> <>
  108 41 -7.127954 1.503416 -4.787299 900 21 1 FFFFFF  0 0 10 <> <>
  109 41 -2.609337 -1.706608 -7.591493 900 21 1 FFFFFF  0 0 10 <> <>
  110 41 -2.958344 -3.115836 -9.596262 900 21 1 FFFFFF  0 0 10 <> <>
  111 41 -4.501727 -2.369009 -11.389931 900 21 1 FFFFFF  0 0 10 <> <>
  112 41 -5.685182 -0.199467 -11.188873 900 21 1 FFFFFF  0 0 10 <> <>
  113 41 -5.339223 1.229171 -9.215097 900 21 1 FFFFFF  0 0 10 <> <>
  :::
 } 
 m_bond[130] { 
  # First column is bond index #
  i_m_from
  i_m_to
  i_m_order
  i_sd_original_parity
  :::
  1 1 4 1 1
  2 1 2 1 <>
  3 2 3 1 <>
  4 2 64 1 <>
  5 2 65 1 <>
  6 3 8 1 <>
  7 3 4 1 <>
  8 3 18 1 6
  9 4 1 1 1
  10 4 5 1 <>
  11 4 66 1 <>
  12 5 6 1 <>
  13 5 67 1 <>
  14 5 68 1 <>
  15 6 7 1 <>
  16 6 21 1 1
  17 6 69 1 <>
  18 7 16 1 <>
  19 7 8 1 <>
  20 7 22 1 1
  21 8 9 1 <>
  22 8 63 1 6
  23 9 10 1 <>
  24 9 23 1 6
  25 9 70 1 <>
  26 10 15 1 1
  27 10 11 1 <>
  28 10 26 1 <>
  29 11 12 1 <>
  30 11 71 1 <>
  31 11 72 1 <>
  32 12 13 1 <>
  33 12 27 1 6
  34 12 73 1 <>
  35 13 14 2 <>
  36 13 30 1 <>
  37 14 15 1 <>
  38 14 17 1 <>
  39 15 10 1 1
  40 15 31 1 <>
  41 15 32 1 <>
  42 16 17 1 <>
  43 16 33 2 <>
  44 17 34 1 1
  45 17 74 1 <>
  46 18 3 1 6
  47 18 19 1 <>
  48 19 20 2 <>
  49 19 37 1 <>
  50 21 6 1 1
  51 21 75 1 <>
  52 22 7 1 1
  53 22 76 1 <>
  54 22 77 1 <>
  55 22 78 1 <>
  56 23 9 1 6
  57 23 24 1 <>
  58 24 25 2 <>
  59 24 38 1 <>
  60 26 79 1 <>
  61 27 12 1 6
  62 27 28 1 <>
  63 28 44 1 <>
  64 28 29 2 <>
  65 30 80 1 <>
  66 30 81 1 <>
  67 30 82 1 <>
  68 31 83 1 <>
  69 31 84 1 <>
  70 31 85 1 <>
  71 32 86 1 <>
  72 32 87 1 <>
  73 32 88 1 <>
  74 34 17 1 1
  75 34 35 1 <>
  76 35 36 2 <>
  77 35 46 1 <>
  78 37 89 1 <>
  79 37 90 1 <>
  80 37 91 1 <>
  81 38 43 2 <>
  82 38 39 1 <>
  83 39 40 2 <>
  84 39 92 1 <>
  85 40 41 1 <>
  86 40 93 1 <>
  87 41 42 2 <>
  88 41 94 1 <>
  89 42 43 1 <>
  90 42 95 1 <>
  91 43 96 1 <>
  92 44 47 1 <>
  93 44 45 1 1
  94 44 97 1 <>
  95 45 44 1 1
  96 45 98 1 <>
  97 46 99 1 <>
  98 46 100 1 <>
  99 46 101 1 <>
  100 47 48 1 6
  101 47 51 1 <>
  102 47 102 1 <>
  103 48 47 1 6
  104 48 49 1 <>
  105 48 103 1 <>
  106 49 50 2 <>
  107 49 57 1 <>
  108 51 52 2 <>
  109 51 56 1 <>
  110 52 53 1 <>
  111 52 104 1 <>
  112 53 54 2 <>
  113 53 105 1 <>
  114 54 55 1 <>
  115 54 106 1 <>
  116 55 56 2 <>
  117 55 107 1 <>
  118 56 108 1 <>
  119 57 62 2 <>
  120 57 58 1 <>
  121 58 59 2 <>
  122 58 109 1 <>
  123 59 60 1 <>
  124 59 110 1 <>
  125 60 61 2 <>
  126 60 111 1 <>
  127 61 62 1 <>
  128 61 112 1 <>
  129 62 113 1 <>
  130 63 8 1 6
  :::
 } 
} 

f_m_ct { 
 s_m_title
 s_m_entry_id
 s_m_entry_name
 i_f3d_flags
 r_f3d_energy
 r_mmod_Potential_Energy-MMFF94s
 b_mmod_Minimization_Converged-MMFF94s
 r_mmod_RMS_Derivative-MMFF94s
 s_m_job_name
 s_m_Source_Path
 s_m_Source_File
 i_m_Source_File_Index
 i_mmod_Times_Found-MMFF94s
 r_mmod_Relative_Potential_Energy-MMFF94s
 i_mmod_Conformation-MMFF94s
 i_mmod_Serial_Number-MMFF94s
 s_m_subgroup_title
 s_m_subgroupid
 b_m_subgroup_collapsed
 i_m_ct_format
 :::
 Taxol 
  87 
  entry 
  0
  0
  840.706665039062
  1
  0.0204534735530615
  mmod_confelim_12 
  /Users/rgil/Documents/Schrodinger/2-EpiTaxol 
  2-EpiTaxol.mae 
  1
  522
  5.2509765625
  4
  1
  mmod_confelim_12-out1 
  mmod_confelim_12-out1 
  0
  2
 m_depend[8] { 
  # First column is dependency index #
  i_m_depend_dependency
  s_m_depend_property
  :::
  1 20 r_mmod_Potential_Energy-MMFF94s 
  2 20 b_mmod_Minimization_Converged-MMFF94s 
  3 20 r_mmod_RMS_Derivative-MMFF94s 
  4 30 s_m_job_name 
  5 20 i_mmod_Times_Found-MMFF94s 
  6 20 r_mmod_Relative_Potential_Energy-MMFF94s 
  7 20 i_mmod_Conformation-MMFF94s 
  8 10 i_mmod_Serial_Number-MMFF94s 
  :::
 } 
 m_atom[113] { 
  # First column is atom index #
  i_m_mmod_type
  r_m_x_coord
  r_m_y_coord
  r_m_z_coord
  i_m_residue_number
  i_m_color
  i_m_atomic_number
  s_m_color_rgb
  i_m_Hcount
  i_m_atom_chirality
  i_m_bond_stereo
  i_sd_original_parity
  b_st_NoSrcChirality
  :::
  1 16 -2.164651 -0.642126 3.070700 900 70 8 FF2F2F  0 0 10 <> <>
  2 3 -1.808703 0.473032 2.235024 900 2 6 A0A0A0  2 0 10 <> <>
  3 3 -1.815007 -0.399437 0.947102 900 2 6 A0A0A0  0 2 10 2 1
  4 3 -2.336924 -1.512750 1.923879 900 2 6 A0A0A0  1 1 10 1 1
  5 3 -1.564794 -2.802907 2.126999 900 2 6 A0A0A0  2 0 10 <> <>
  6 3 -0.479548 -2.991763 1.071703 900 2 6 A0A0A0  1 2 10 1 1
  7 3 0.438950 -1.740017 0.886842 900 2 6 A0A0A0  0 2 10 2 1
  8 3 -0.448954 -0.621677 0.194619 900 2 6 A0A0A0  1 1 10 2 1
  9 3 0.146459 0.789001 -0.182801 900 2 6 A0A0A0  1 1 10 1 1
  10 3 0.720231 1.014237 -1.668154 900 2 6 A0A0A0  0 2 10 2 1
  11 3 -0.455798 1.056101 -2.690584 900 2 6 A0A0A0  2 0 10 <> <>
  12 3 -0.596372 -0.139112 -3.655329 900 2 6 A0A0A0  1 2 10 1 1
  13 2 0.030026 -1.422919 -3.120847 900 2 6 A0A0A0  0 0 11 <> <>
  14 2 1.104965 -1.369961 -2.278018 900 2 6 A0A0A0  0 0 11 <> <>
  15 3 1.825637 0.000582 -2.112579 900 2 6 A0A0A0  0 0 10 <> <>
  16 2 1.691774 -2.215812 0.068762 900 2 6 A0A0A0  0 0 10 <> <>
  17 3 1.629786 -2.537575 -1.441832 900 2 6 A0A0A0  1 2 10 2 1
  18 16 -2.811495 0.090823 -0.007012 900 70 8 FF2F2F  0 0 10 <> <>
  19 2 -3.450832 -0.850667 -0.755581 900 2 6 A0A0A0  0 0 10 <> <>
  20 15 -3.136681 -2.029886 -0.813983 900 70 8 FF2F2F  0 0 10 <> <>
  21 16 0.262016 -4.163840 1.414886 900 70 8 FF2F2F  1 0 10 <> <>
  22 3 1.014617 -1.317672 2.268989 900 2 6 A0A0A0  3 0 10 <> <>
  23 16 1.108364 1.202618 0.815915 900 70 8 FF2F2F  0 0 10 <> <>
  24 2 1.114117 2.524832 1.141509 900 2 6 A0A0A0  0 0 10 <> <>
  25 15 0.353840 3.362811 0.677155 900 70 8 FF2F2F  0 0 10 <> <>
  26 16 1.308486 2.335632 -1.714386 900 70 8 FF2F2F  1 0 10 <> <>
  27 16 -2.019633 -0.295325 -3.879046 900 70 8 FF2F2F  0 0 10 <> <>
  28 2 -2.413002 -0.330405 -5.186489 900 2 6 A0A0A0  0 0 10 <> <>
  29 15 -1.668124 -0.409356 -6.159449 900 70 8 FF2F2F  0 0 10 <> <>
  30 3 -0.607670 -2.693356 -3.629821 900 2 6 A0A0A0  3 0 10 <> <>
  31 3 2.485273 0.397472 -3.477560 900 2 6 A0A0A0  3 0 10 <> <>
  32 3 3.058875 0.058979 -1.170234 900 2 6 A0A0A0  3 0 10 <> <>
  33 15 2.774025 -2.392214 0.653941 900 70 8 FF2F2F  0 0 10 <> <>
  34 16 0.818355 -3.709252 -1.549668 900 70 8 FF2F2F  0 0 10 <> <>
  35 2 1.467839 -4.899243 -1.427594 900 2 6 A0A0A0  0 0 10 <> <>
  36 15 2.676103 -5.045409 -1.314608 900 70 8 FF2F2F  0 0 10 <> <>
  37 3 -4.624941 -0.242147 -1.452306 900 2 6 A0A0A0  3 0 10 <> <>
  38 2 2.133469 2.832340 2.175297 900 2 6 A0A0A0  0 0 10 <> <>
  39 2 1.979373 4.008393 2.923095 900 2 6 A0A0A0  1 0 10 <> <>
  40 2 2.911788 4.343533 3.906963 900 2 6 A0A0A0  1 0 10 <> <>
  41 2 4.004551 3.510350 4.143259 900 2 6 A0A0A0  1 0 10 <> <>
  42 2 4.170366 2.345246 3.394605 900 2 6 A0A0A0  1 0 10 <> <>
  43 2 3.239324 2.006476 2.409487 900 2 6 A0A0A0  1 0 10 <> <>
  44 3 -3.933290 -0.297648 -5.320014 900 2 6 A0A0A0  1 1 10 2 1
  45 16 -4.304282 -0.701941 -6.652997 900 70 8 FF2F2F  1 0 10 <> <>
  46 3 0.485794 -6.028408 -1.510500 900 2 6 A0A0A0  3 0 10 <> <>
  47 3 -4.472080 1.120325 -4.998095 900 2 6 A0A0A0  1 2 10 1 1
  48 25 -4.234235 2.058087 -6.092678 900 43 7 5757FF  1 0 10 <> <>
  49 2 -3.076367 2.796869 -6.174051 900 2 6 A0A0A0  0 0 10 <> <>
  50 15 -2.171267 2.694244 -5.352375 900 70 8 FF2F2F  0 0 10 <> <>
  51 2 -5.950973 1.181653 -4.630808 900 2 6 A0A0A0  0 0 10 <> <>
  52 2 -6.391576 2.208460 -3.774068 900 2 6 A0A0A0  1 0 10 <> <>
  53 2 -7.736760 2.320421 -3.417875 900 2 6 A0A0A0  1 0 10 <> <>
  54 2 -8.666627 1.414974 -3.921071 900 2 6 A0A0A0  1 0 10 <> <>
  55 2 -8.252728 0.404314 -4.785684 900 2 6 A0A0A0  1 0 10 <> <>
  56 2 -6.906282 0.291247 -5.143592 900 2 6 A0A0A0  1 0 10 <> <>
  57 2 -2.946777 3.712177 -7.339314 900 2 6 A0A0A0  0 0 10 <> <>
  58 2 -1.660684 4.004652 -7.812118 900 2 6 A0A0A0  1 0 10 <> <>
  59 2 -1.491745 4.855998 -8.905587 900 2 6 A0A0A0  1 0 10 <> <>
  60 2 -2.605011 5.424894 -9.523865 900 2 6 A0A0A0  1 0 10 <> <>
  61 2 -3.887315 5.150073 -9.047283 900 2 6 A0A0A0  1 0 10 <> <>
  62 2 -4.061682 4.297516 -7.954045 900 2 6 A0A0A0  1 0 10 <> <>
  63 41 -0.772286 -1.066215 -0.744549 900 21 1 FFFFFF  0 0 10 <> <>
  64 41 -0.861757 0.920878 2.539570 900 21 1 FFFFFF  0 0 10 <> <>
  65 41 -2.580002 1.250329 2.271346 900 21 1 FFFFFF  0 0 10 <> <>
  66 41 -3.408187 -1.728647 1.814859 900 21 1 FFFFFF  0 0 10 <> <>
  67 41 -2.251304 -3.658688 2.082725 900 21 1 FFFFFF  0 0 10 <> <>
  68 41 -1.134708 -2.854564 3.135535 900 21 1 FFFFFF  0 0 10 <> <>
  69 41 -0.969486 -3.221165 0.119505 900 21 1 FFFFFF  0 0 10 <> <>
  70 41 -0.692276 1.493683 -0.112829 900 21 1 FFFFFF  0 0 10 <> <>
  71 41 -0.366379 1.957542 -3.314080 900 21 1 FFFFFF  0 0 10 <> <>
  72 41 -1.403835 1.214994 -2.160575 900 21 1 FFFFFF  0 0 10 <> <>
  73 41 -0.109672 0.108663 -4.602337 900 21 1 FFFFFF  0 0 10 <> <>
  74 41 2.647097 -2.742194 -1.798950 900 21 1 FFFFFF  0 0 10 <> <>
  75 42 0.647126 -4.054667 2.303328 900 21 1 FFFFFF  0 0 10 <> <>
  76 41 0.280483 -0.900222 2.952354 900 21 1 FFFFFF  0 0 10 <> <>
  77 41 1.460276 -2.171088 2.794324 900 21 1 FFFFFF  0 0 10 <> <>
  78 41 1.820443 -0.588881 2.171548 900 21 1 FFFFFF  0 0 10 <> <>
  79 42 0.689329 2.968981 -1.295299 900 21 1 FFFFFF  0 0 10 <> <>
  80 41 -1.442439 -2.993328 -2.990178 900 21 1 FFFFFF  0 0 10 <> <>
  81 41 -0.983072 -2.564455 -4.649195 900 21 1 FFFFFF  0 0 10 <> <>
  82 41 0.109466 -3.512907 -3.718909 900 21 1 FFFFFF  0 0 10 <> <>
  83 41 1.787149 0.588689 -4.289569 900 21 1 FFFFFF  0 0 10 <> <>
  84 41 3.078698 1.315542 -3.384073 900 21 1 FFFFFF  0 0 10 <> <>
  85 41 3.164328 -0.393613 -3.820173 900 21 1 FFFFFF  0 0 10 <> <>
  86 41 3.812046 -0.687474 -1.448791 900 21 1 FFFFFF  0 0 10 <> <>
  87 41 3.551801 1.038238 -1.219002 900 21 1 FFFFFF  0 0 10 <> <>
  88 41 2.821341 -0.085769 -0.121992 900 21 1 FFFFFF  0 0 10 <> <>
  89 41 -4.956012 -0.907688 -2.253180 900 21 1 FFFFFF  0 0 10 <> <>
  90 41 -5.440804 -0.097976 -0.740281 900 21 1 FFFFFF  0 0 10 <> <>
  91 41 -4.335355 0.713529 -1.894130 900 21 1 FFFFFF  0 0 10 <> <>
  92 41 1.132555 4.668447 2.744869 900 21 1 FFFFFF  0 0 10 <> <>
  93 41 2.787376 5.254827 4.487421 900 21 1 FFFFFF  0 0 10 <> <>
  94 41 4.731623 3.771976 4.908868 900 21 1 FFFFFF  0 0 10 <> <>
  95 41 5.028497 1.701579 3.575540 900 21 1 FFFFFF  0 0 10 <> <>
  96 41 3.400344 1.103001 1.829257 900 21 1 FFFFFF  0 0 10 <> <>
  97 41 -4.338578 -1.051594 -4.636502 900 21 1 FFFFFF  0 0 10 <> <>
  98 42 -3.626490 -0.313116 -7.242911 900 21 1 FFFFFF  0 0 10 <> <>
  99 41 0.967548 -6.951498 -1.176170 900 21 1 FFFFFF  0 0 10 <> <>
  100 41 -0.366823 -5.835417 -0.854339 900 21 1 FFFFFF  0 0 10 <> <>
  101 41 0.150974 -6.149132 -2.543363 900 21 1 FFFFFF  0 0 10 <> <>
  102 41 -3.922339 1.486089 -4.120741 900 21 1 FFFFFF  0 0 10 <> <>
  103 43 -4.928757 2.094397 -6.828214 900 21 1 FFFFFF  0 0 10 <> <>
  104 41 -5.683172 2.936629 -3.381420 900 21 1 FFFFFF  0 0 10 <> <>
  105 41 -8.059656 3.118078 -2.753193 900 21 1 FFFFFF  0 0 10 <> <>
  106 41 -9.715287 1.501875 -3.647468 900 21 1 FFFFFF  0 0 10 <> <>
  107 41 -8.981060 -0.295859 -5.188691 900 21 1 FFFFFF  0 0 10 <> <>
  108 41 -6.626913 -0.501310 -5.834546 900 21 1 FFFFFF  0 0 10 <> <>
  109 41 -0.787521 3.565290 -7.333867 900 21 1 FFFFFF  0 0 10 <> <>
  110 41 -0.492575 5.076609 -9.273689 900 21 1 FFFFFF  0 0 10 <> <>
  111 41 -2.472610 6.090283 -10.374235 900 21 1 FFFFFF  0 0 10 <> <>
  112 41 -4.751389 5.607678 -9.523874 900 21 1 FFFFFF  0 0 10 <> <>
  113 41 -5.068011 4.125820 -7.583169 900 21 1 FFFFFF  0 0 10 <> <>
  :::
 } 
 m_bond[130] { 
  # First column is bond index #
  i_m_from
  i_m_to
  i_m_order
  i_sd_original_parity
  :::
  1 1 4 1 1
  2 1 2 1 <>
  3 2 3 1 <>
  4 2 64 1 <>
  5 2 65 1 <>
  6 3 8 1 <>
  7 3 4 1 <>
  8 3 18 1 6
  9 4 1 1 1
  10 4 5 1 <>
  11 4 66 1 <>
  12 5 6 1 <>
  13 5 67 1 <>
  14 5 68 1 <>
  15 6 7 1 <>
  16 6 21 1 1
  17 6 69 1 <>
  18 7 16 1 <>
  19 7 8 1 <>
  20 7 22 1 1
  21 8 9 1 <>
  22 8 63 1 6
  23 9 10 1 <>
  24 9 23 1 6
  25 9 70 1 <>
  26 10 15 1 1
  27 10 11 1 <>
  28 10 26 1 <>
  29 11 12 1 <>
  30 11 71 1 <>
  31 11 72 1 <>
  32 12 13 1 <>
  33 12 27 1 6
  34 12 73 1 <>
  35 13 14 2 <>
  36 13 30 1 <>
  37 14 15 1 <>
  38 14 17 1 <>
  39 15 10 1 1
  40 15 31 1 <>
  41 15 32 1 <>
  42 16 17 1 <>
  43 16 33 2 <>
  44 17 34 1 1
  45 17 74 1 <>
  46 18 3 1 6
  47 18 19 1 <>
  48 19 20 2 <>
  49 19 37 1 <>
  50 21 6 1 1
  51 21 75 1 <>
  52 22 7 1 1
  53 22 76 1 <>
  54 22 77 1 <>
  55 22 78 1 <>
  56 23 9 1 6
  57 23 24 1 <>
  58 24 25 2 <>
  59 24 38 1 <>
  60 26 79 1 <>
  61 27 12 1 6
  62 27 28 1 <>
  63 28 44 1 <>
  64 28 29 2 <>
  65 30 80 1 <>
  66 30 81 1 <>
  67 30 82 1 <>
  68 31 83 1 <>
  69 31 84 1 <>
  70 31 85 1 <>
  71 32 86 1 <>
  72 32 87 1 <>
  73 32 88 1 <>
  74 34 17 1 1
  75 34 35 1 <>
  76 35 36 2 <>
  77 35 46 1 <>
  78 37 89 1 <>
  79 37 90 1 <>
  80 37 91 1 <>
  81 38 43 2 <>
  82 38 39 1 <>
  83 39 40 2 <>
  84 39 92 1 <>
  85 40 41 1 <>
  86 40 93 1 <>
  87 41 42 2 <>
  88 41 94 1 <>
  89 42 43 1 <>
  90 42 95 1 <>
  91 43 96 1 <>
  92 44 47 1 <>
  93 44 45 1 1
  94 44 97 1 <>
  95 45 44 1 1
  96 45 98 1 <>
  97 46 99 1 <>
  98 46 100 1 <>
  99 46 101 1 <>
  100 47 48 1 6
  101 47 51 1 <>
  102 47 102 1 <>
  103 48 47 1 6
  104 48 49 1 <>
  105 48 103 1 <>
  106 49 50 2 <>
  107 49 57 1 <>
  108 51 52 2 <>
  109 51 56 1 <>
  110 52 53 1 <>
  111 52 104 1 <>
  112 53 54 2 <>
  113 53 105 1 <>
  114 54 55 1 <>
  115 54 106 1 <>
  116 55 56 2 <>
  117 55 107 1 <>
  118 56 108 1 <>
  119 57 62 2 <>
  120 57 58 1 <>
  121 58 59 2 <>
  122 58 109 1 <>
  123 59 60 1 <>
  124 59 110 1 <>
  125 60 61 2 <>
  126 60 111 1 <>
  127 61 62 1 <>
  128 61 112 1 <>
  129 62 113 1 <>
  130 63 8 1 6
  :::
 } 
} 

f_m_ct { 
 s_m_title
 s_m_entry_id
 s_m_entry_name
 i_f3d_flags
 r_f3d_energy
 r_mmod_Potential_Energy-MMFF94s
 b_mmod_Minimization_Converged-MMFF94s
 r_mmod_RMS_Derivative-MMFF94s
 s_m_job_name
 s_m_Source_Path
 s_m_Source_File
 i_m_Source_File_Index
 i_mmod_Times_Found-MMFF94s
 r_mmod_Relative_Potential_Energy-MMFF94s
 i_mmod_Conformation-MMFF94s
 i_mmod_Serial_Number-MMFF94s
 s_m_subgroup_title
 s_m_subgroupid
 b_m_subgroup_collapsed
 i_m_ct_format
 :::
 Taxol 
  88 
  entry 
  0
  0
  841.427978515625
  1
  0.0427125617861748
  mmod_confelim_12 
  /Users/rgil/Documents/Schrodinger/2-EpiTaxol 
  2-EpiTaxol.mae 
  1
  282
  5.9722900390625
  5
  1
  mmod_confelim_12-out1 
  mmod_confelim_12-out1 
  0
  2
 m_depend[8] { 
  # First column is dependency index #
  i_m_depend_dependency
  s_m_depend_property
  :::
  1 20 r_mmod_Potential_Energy-MMFF94s 
  2 20 b_mmod_Minimization_Converged-MMFF94s 
  3 20 r_mmod_RMS_Derivative-MMFF94s 
  4 30 s_m_job_name 
  5 20 i_mmod_Times_Found-MMFF94s 
  6 20 r_mmod_Relative_Potential_Energy-MMFF94s 
  7 20 i_mmod_Conformation-MMFF94s 
  8 10 i_mmod_Serial_Number-MMFF94s 
  :::
 } 
 m_atom[113] { 
  # First column is atom index #
  i_m_mmod_type
  r_m_x_coord
  r_m_y_coord
  r_m_z_coord
  i_m_residue_number
  i_m_color
  i_m_atomic_number
  s_m_color_rgb
  i_m_Hcount
  i_m_atom_chirality
  i_m_bond_stereo
  i_sd_original_parity
  b_st_NoSrcChirality
  :::
  1 16 -2.020807 -2.138093 2.559327 900 70 8 FF2F2F  0 0 10 <> <>
  2 3 -1.585577 -0.766537 2.588347 900 2 6 A0A0A0  2 0 10 <> <>
  3 3 -1.739363 -0.618373 1.051062 900 2 6 A0A0A0  0 2 10 2 1
  4 3 -2.294330 -2.079142 1.133425 900 2 6 A0A0A0  1 1 10 1 1
  5 3 -1.611770 -3.237638 0.416900 900 2 6 A0A0A0  2 0 10 <> <>
  6 3 -0.426825 -2.819431 -0.462311 900 2 6 A0A0A0  1 2 10 1 1
  7 3 0.470611 -1.697248 0.141652 900 2 6 A0A0A0  0 2 10 2 1
  8 3 -0.445986 -0.397707 0.192363 900 2 6 A0A0A0  1 1 10 2 1
  9 3 0.166780 1.003632 0.544259 900 2 6 A0A0A0  1 1 10 1 1
  10 3 0.575540 1.985146 -0.665414 900 2 6 A0A0A0  0 2 10 2 1
  11 3 -0.685170 2.414536 -1.477334 900 2 6 A0A0A0  2 0 10 <> <>
  12 3 -0.913471 1.728912 -2.845749 900 2 6 A0A0A0  1 2 10 1 1
  13 2 -0.095004 0.461774 -3.068547 900 2 6 A0A0A0  0 0 11 <> <>
  14 2 1.056522 0.240481 -2.375134 900 2 6 A0A0A0  0 0 11 <> <>
  15 3 1.685091 1.447623 -1.628860 900 2 6 A0A0A0  0 0 10 <> <>
  16 2 1.773138 -1.544446 -0.732191 900 2 6 A0A0A0  0 0 10 <> <>
  17 3 1.740927 -1.114116 -2.217974 900 2 6 A0A0A0  1 2 10 2 1
  18 16 -2.725999 0.419082 0.755723 900 70 8 FF2F2F  0 0 10 <> <>
  19 2 -3.581926 0.201875 -0.275278 900 2 6 A0A0A0  0 0 10 <> <>
  20 15 -3.434740 -0.638698 -1.150565 900 70 8 FF2F2F  0 0 10 <> <>
  21 16 0.334110 -3.991707 -0.761131 900 70 8 FF2F2F  1 0 10 <> <>
  22 3 1.006148 -2.198445 1.518436 900 2 6 A0A0A0  3 0 10 <> <>
  23 16 1.252938 0.832961 1.481127 900 70 8 FF2F2F  0 0 10 <> <>
  24 2 1.380365 1.783143 2.446688 900 2 6 A0A0A0  0 0 10 <> <>
  25 15 0.624615 2.734336 2.590043 900 70 8 FF2F2F  0 0 10 <> <>
  26 16 1.080304 3.210090 -0.080218 900 70 8 FF2F2F  1 0 10 <> <>
  27 16 -2.305843 1.364703 -2.948774 900 70 8 FF2F2F  0 0 10 <> <>
  28 2 -3.146774 2.349224 -3.378490 900 2 6 A0A0A0  0 0 10 <> <>
  29 15 -2.882692 3.544225 -3.371944 900 70 8 FF2F2F  0 0 10 <> <>
  30 3 -0.688186 -0.479932 -4.090942 900 2 6 A0A0A0  3 0 10 <> <>
  31 3 2.112410 2.523600 -2.688286 900 2 6 A0A0A0  3 0 10 <> <>
  32 3 3.032035 1.213900 -0.895014 900 2 6 A0A0A0  3 0 10 <> <>
  33 15 2.883690 -1.782143 -0.227510 900 70 8 FF2F2F  0 0 10 <> <>
  34 16 1.103640 -2.153365 -2.957906 900 70 8 FF2F2F  0 0 10 <> <>
  35 2 1.899676 -3.184130 -3.350061 900 2 6 A0A0A0  0 0 10 <> <>
  36 15 3.104551 -3.267127 -3.162055 900 70 8 FF2F2F  0 0 10 <> <>
  37 3 -4.723425 1.169563 -0.198563 900 2 6 A0A0A0  3 0 10 <> <>
  38 2 2.544673 1.521994 3.333658 900 2 6 A0A0A0  0 0 10 <> <>
  39 2 2.665020 2.289257 4.501808 900 2 6 A0A0A0  1 0 10 <> <>
  40 2 3.739354 2.087960 5.371139 900 2 6 A0A0A0  1 0 10 <> <>
  41 2 4.701362 1.122907 5.077290 900 2 6 A0A0A0  1 0 10 <> <>
  42 2 4.593023 0.360470 3.914794 900 2 6 A0A0A0  1 0 10 <> <>
  43 2 3.519037 0.558591 3.042750 900 2 6 A0A0A0  1 0 10 <> <>
  44 3 -4.500223 1.747334 -3.780435 900 2 6 A0A0A0  1 1 10 2 1
  45 16 -4.559085 0.312160 -3.733325 900 70 8 FF2F2F  1 0 10 <> <>
  46 3 1.091480 -4.195398 -4.105713 900 2 6 A0A0A0  3 0 10 <> <>
  47 3 -4.912088 2.274618 -5.186082 900 2 6 A0A0A0  1 2 10 1 1
  48 25 -4.439024 1.422622 -6.276590 900 43 7 5757FF  1 0 10 <> <>
  49 2 -3.130443 1.421412 -6.691716 900 2 6 A0A0A0  0 0 10 <> <>
  50 15 -2.283008 2.181529 -6.236340 900 70 8 FF2F2F  0 0 10 <> <>
  51 2 -6.424654 2.436293 -5.312535 900 2 6 A0A0A0  0 0 10 <> <>
  52 2 -6.961929 3.663271 -5.735817 900 2 6 A0A0A0  1 0 10 <> <>
  53 2 -8.342186 3.828844 -5.869195 900 2 6 A0A0A0  1 0 10 <> <>
  54 2 -9.203188 2.770088 -5.588297 900 2 6 A0A0A0  1 0 10 <> <>
  55 2 -8.685897 1.543422 -5.177665 900 2 6 A0A0A0  1 0 10 <> <>
  56 2 -7.306185 1.375352 -5.043596 900 2 6 A0A0A0  1 0 10 <> <>
  57 2 -2.767960 0.442100 -7.751342 900 2 6 A0A0A0  0 0 10 <> <>
  58 2 -1.720898 0.764881 -8.624490 900 2 6 A0A0A0  1 0 10 <> <>
  59 2 -1.342641 -0.129567 -9.627676 900 2 6 A0A0A0  1 0 10 <> <>
  60 2 -2.001027 -1.352608 -9.754882 900 2 6 A0A0A0  1 0 10 <> <>
  61 2 -3.032220 -1.687413 -8.876470 900 2 6 A0A0A0  1 0 10 <> <>
  62 2 -3.414902 -0.795113 -7.871546 900 2 6 A0A0A0  1 0 10 <> <>
  63 41 -0.855729 -0.296915 -0.811503 900 21 1 FFFFFF  0 0 10 <> <>
  64 41 -0.584751 -0.650595 3.008604 900 21 1 FFFFFF  0 0 10 <> <>
  65 41 -2.272213 -0.154387 3.183852 900 21 1 FFFFFF  0 0 10 <> <>
  66 41 -3.381390 -2.153019 0.998186 900 21 1 FFFFFF  0 0 10 <> <>
  67 41 -2.341663 -3.749771 -0.224521 900 21 1 FFFFFF  0 0 10 <> <>
  68 41 -1.307142 -4.007618 1.137919 900 21 1 FFFFFF  0 0 10 <> <>
  69 41 -0.836412 -2.474361 -1.418182 900 21 1 FFFFFF  0 0 10 <> <>
  70 41 -0.618114 1.555076 1.076790 900 21 1 FFFFFF  0 0 10 <> <>
  71 41 -0.626389 3.495088 -1.674977 900 21 1 FFFFFF  0 0 10 <> <>
  72 41 -1.578528 2.323858 -0.848177 900 21 1 FFFFFF  0 0 10 <> <>
  73 41 -0.683369 2.416561 -3.669191 900 21 1 FFFFFF  0 0 10 <> <>
  74 41 2.770770 -0.990741 -2.575096 900 21 1 FFFFFF  0 0 10 <> <>
  75 42 0.579646 -4.435555 0.071500 900 21 1 FFFFFF  0 0 10 <> <>
  76 41 0.244742 -2.585109 2.189836 900 21 1 FFFFFF  0 0 10 <> <>
  77 41 1.702304 -3.038374 1.395018 900 21 1 FFFFFF  0 0 10 <> <>
  78 41 1.555232 -1.427382 2.057303 900 21 1 FFFFFF  0 0 10 <> <>
  79 42 0.563760 3.420138 0.725230 900 21 1 FFFFFF  0 0 10 <> <>
  80 41 -1.354584 -1.205249 -3.615105 900 21 1 FFFFFF  0 0 10 <> <>
  81 41 -1.265573 0.071992 -4.838263 900 21 1 FFFFFF  0 0 10 <> <>
  82 41 0.080996 -0.995542 -4.671879 900 21 1 FFFFFF  0 0 10 <> <>
  83 41 1.296079 2.933519 -3.281891 900 21 1 FFFFFF  0 0 10 <> <>
  84 41 2.596016 3.384593 -2.210768 900 21 1 FFFFFF  0 0 10 <> <>
  85 41 2.833149 2.097908 -3.398249 900 21 1 FFFFFF  0 0 10 <> <>
  86 41 3.793054 0.807561 -1.571464 900 21 1 FFFFFF  0 0 10 <> <>
  87 41 3.435539 2.152450 -0.494691 900 21 1 FFFFFF  0 0 10 <> <>
  88 41 2.962566 0.545600 -0.046194 900 21 1 FFFFFF  0 0 10 <> <>
  89 41 -5.515408 0.849690 -0.880961 900 21 1 FFFFFF  0 0 10 <> <>
  90 41 -5.137341 1.177176 0.813447 900 21 1 FFFFFF  0 0 10 <> <>
  91 41 -4.381709 2.168566 -0.477810 900 21 1 FFFFFF  0 0 10 <> <>
  92 41 1.922989 3.048406 4.742322 900 21 1 FFFFFF  0 0 10 <> <>
  93 41 3.826728 2.684985 6.275995 900 21 1 FFFFFF  0 0 10 <> <>
  94 41 5.539012 0.966718 5.753403 900 21 1 FFFFFF  0 0 10 <> <>
  95 41 5.347425 -0.388744 3.684348 900 21 1 FFFFFF  0 0 10 <> <>
  96 41 3.467255 -0.045624 2.141061 900 21 1 FFFFFF  0 0 10 <> <>
  97 41 -5.201236 2.110105 -3.018950 900 21 1 FFFFFF  0 0 10 <> <>
  98 42 -3.970283 0.015976 -3.007599 900 21 1 FFFFFF  0 0 10 <> <>
  99 41 0.834190 -3.798219 -5.090477 900 21 1 FFFFFF  0 0 10 <> <>
  100 41 1.679217 -5.109511 -4.228075 900 21 1 FFFFFF  0 0 10 <> <>
  101 41 0.185463 -4.447247 -3.548673 900 21 1 FFFFFF  0 0 10 <> <>
  102 41 -4.462249 3.263939 -5.340319 900 21 1 FFFFFF  0 0 10 <> <>
  103 43 -5.114913 0.810598 -6.712120 900 21 1 FFFFFF  0 0 10 <> <>
  104 41 -6.308186 4.501996 -5.969001 900 21 1 FFFFFF  0 0 10 <> <>
  105 41 -8.745420 4.784317 -6.196064 900 21 1 FFFFFF  0 0 10 <> <>
  106 41 -10.277393 2.899840 -5.693917 900 21 1 FFFFFF  0 0 10 <> <>
  107 41 -9.357219 0.715204 -4.963971 900 21 1 FFFFFF  0 0 10 <> <>
  108 41 -6.925300 0.405357 -4.728373 900 21 1 FFFFFF  0 0 10 <> <>
  109 41 -1.200924 1.715835 -8.527713 900 21 1 FFFFFF  0 0 10 <> <>
  110 41 -0.533800 0.126727 -10.307769 900 21 1 FFFFFF  0 0 10 <> <>
  111 41 -1.704584 -2.049823 -10.535342 900 21 1 FFFFFF  0 0 10 <> <>
  112 41 -3.532803 -2.648503 -8.970047 900 21 1 FFFFFF  0 0 10 <> <>
  113 41 -4.196489 -1.092993 -7.178251 900 21 1 FFFFFF  0 0 10 <> <>
  :::
 } 
 m_bond[130] { 
  # First column is bond index #
  i_m_from
  i_m_to
  i_m_order
  i_sd_original_parity
  :::
  1 1 4 1 1
  2 1 2 1 <>
  3 2 3 1 <>
  4 2 64 1 <>
  5 2 65 1 <>
  6 3 8 1 <>
  7 3 4 1 <>
  8 3 18 1 6
  9 4 1 1 1
  10 4 5 1 <>
  11 4 66 1 <>
  12 5 6 1 <>
  13 5 67 1 <>
  14 5 68 1 <>
  15 6 7 1 <>
  16 6 21 1 1
  17 6 69 1 <>
  18 7 16 1 <>
  19 7 8 1 <>
  20 7 22 1 1
  21 8 9 1 <>
  22 8 63 1 6
  23 9 10 1 <>
  24 9 23 1 6
  25 9 70 1 <>
  26 10 15 1 1
  27 10 11 1 <>
  28 10 26 1 <>
  29 11 12 1 <>
  30 11 71 1 <>
  31 11 72 1 <>
  32 12 13 1 <>
  33 12 27 1 6
  34 12 73 1 <>
  35 13 14 2 <>
  36 13 30 1 <>
  37 14 15 1 <>
  38 14 17 1 <>
  39 15 10 1 1
  40 15 31 1 <>
  41 15 32 1 <>
  42 16 17 1 <>
  43 16 33 2 <>
  44 17 34 1 1
  45 17 74 1 <>
  46 18 3 1 6
  47 18 19 1 <>
  48 19 20 2 <>
  49 19 37 1 <>
  50 21 6 1 1
  51 21 75 1 <>
  52 22 7 1 1
  53 22 76 1 <>
  54 22 77 1 <>
  55 22 78 1 <>
  56 23 9 1 6
  57 23 24 1 <>
  58 24 25 2 <>
  59 24 38 1 <>
  60 26 79 1 <>
  61 27 12 1 6
  62 27 28 1 <>
  63 28 44 1 <>
  64 28 29 2 <>
  65 30 80 1 <>
  66 30 81 1 <>
  67 30 82 1 <>
  68 31 83 1 <>
  69 31 84 1 <>
  70 31 85 1 <>
  71 32 86 1 <>
  72 32 87 1 <>
  73 32 88 1 <>
  74 34 17 1 1
  75 34 35 1 <>
  76 35 36 2 <>
  77 35 46 1 <>
  78 37 89 1 <>
  79 37 90 1 <>
  80 37 91 1 <>
  81 38 43 2 <>
  82 38 39 1 <>
  83 39 40 2 <>
  84 39 92 1 <>
  85 40 41 1 <>
  86 40 93 1 <>
  87 41 42 2 <>
  88 41 94 1 <>
  89 42 43 1 <>
  90 42 95 1 <>
  91 43 96 1 <>
  92 44 47 1 <>
  93 44 45 1 1
  94 44 97 1 <>
  95 45 44 1 1
  96 45 98 1 <>
  97 46 99 1 <>
  98 46 100 1 <>
  99 46 101 1 <>
  100 47 48 1 6
  101 47 51 1 <>
  102 47 102 1 <>
  103 48 47 1 6
  104 48 49 1 <>
  105 48 103 1 <>
  106 49 50 2 <>
  107 49 57 1 <>
  108 51 52 2 <>
  109 51 56 1 <>
  110 52 53 1 <>
  111 52 104 1 <>
  112 53 54 2 <>
  113 53 105 1 <>
  114 54 55 1 <>
  115 54 106 1 <>
  116 55 56 2 <>
  117 55 107 1 <>
  118 56 108 1 <>
  119 57 62 2 <>
  120 57 58 1 <>
  121 58 59 2 <>
  122 58 109 1 <>
  123 59 60 1 <>
  124 59 110 1 <>
  125 60 61 2 <>
  126 60 111 1 <>
  127 61 62 1 <>
  128 61 112 1 <>
  129 62 113 1 <>
  130 63 8 1 6
  :::
 } 
} 

f_m_ct { 
 s_m_title
 s_m_entry_id
 s_m_entry_name
 i_f3d_flags
 r_f3d_energy
 r_mmod_Potential_Energy-MMFF94s
 b_mmod_Minimization_Converged-MMFF94s
 r_mmod_RMS_Derivative-MMFF94s
 s_m_job_name
 s_m_Source_Path
 s_m_Source_File
 i_m_Source_File_Index
 i_mmod_Times_Found-MMFF94s
 r_mmod_Relative_Potential_Energy-MMFF94s
 i_mmod_Conformation-MMFF94s
 i_mmod_Serial_Number-MMFF94s
 s_m_subgroup_title
 s_m_subgroupid
 b_m_subgroup_collapsed
 i_m_ct_format
 :::
 Taxol 
  89 
  entry 
  0
  0
  841.922973632812
  1
  0.040974535048008
  mmod_confelim_12 
  /Users/rgil/Documents/Schrodinger/2-EpiTaxol 
  2-EpiTaxol.mae 
  1
  72
  6.46728515625
  6
  1
  mmod_confelim_12-out1 
  mmod_confelim_12-out1 
  0
  2
 m_depend[8] { 
  # First column is dependency index #
  i_m_depend_dependency
  s_m_depend_property
  :::
  1 20 r_mmod_Potential_Energy-MMFF94s 
  2 20 b_mmod_Minimization_Converged-MMFF94s 
  3 20 r_mmod_RMS_Derivative-MMFF94s 
  4 30 s_m_job_name 
  5 20 i_mmod_Times_Found-MMFF94s 
  6 20 r_mmod_Relative_Potential_Energy-MMFF94s 
  7 20 i_mmod_Conformation-MMFF94s 
  8 10 i_mmod_Serial_Number-MMFF94s 
  :::
 } 
 m_atom[113] { 
  # First column is atom index #
  i_m_mmod_type
  r_m_x_coord
  r_m_y_coord
  r_m_z_coord
  i_m_residue_number
  i_m_color
  i_m_atomic_number
  s_m_color_rgb
  i_m_Hcount
  i_m_atom_chirality
  i_m_bond_stereo
  i_sd_original_parity
  b_st_NoSrcChirality
  :::
  1 16 -1.355561 -2.770599 2.407407 900 70 8 FF2F2F  0 0 10 <> <>
  2 3 -1.402084 -1.333049 2.410235 900 2 6 A0A0A0  2 0 10 <> <>
  3 3 -1.368934 -1.258477 0.856697 900 2 6 A0A0A0  0 2 10 2 1
  4 3 -1.467947 -2.822559 0.961956 900 2 6 A0A0A0  1 1 10 1 1
  5 3 -0.386560 -3.718234 0.384611 900 2 6 A0A0A0  2 0 10 <> <>
  6 3 0.581744 -2.952501 -0.513638 900 2 6 A0A0A0  1 2 10 1 1
  7 3 1.122848 -1.632795 0.125850 900 2 6 A0A0A0  0 2 10 2 1
  8 3 -0.101404 -0.622428 0.171997 900 2 6 A0A0A0  1 1 10 2 1
  9 3 0.066036 0.848209 0.712344 900 2 6 A0A0A0  1 1 10 1 1
  10 3 0.361401 2.025783 -0.339798 900 2 6 A0A0A0  0 2 10 2 1
  11 3 -0.902607 2.291911 -1.214455 900 2 6 A0A0A0  2 0 10 <> <>
  12 3 -0.840478 1.856465 -2.691881 900 2 6 A0A0A0  1 2 10 1 1
  13 2 0.185961 0.768367 -2.970329 900 2 6 A0A0A0  0 0 11 <> <>
  14 2 1.297534 0.643079 -2.189427 900 2 6 A0A0A0  0 0 11 <> <>
  15 3 1.632881 1.817840 -1.226911 900 2 6 A0A0A0  0 0 10 <> <>
  16 2 2.354766 -1.173191 -0.735497 900 2 6 A0A0A0  0 0 10 <> <>
  17 3 2.209459 -0.580769 -2.154739 900 2 6 A0A0A0  1 2 10 2 1
  18 16 -2.571773 -0.596044 0.348112 900 70 8 FF2F2F  0 0 10 <> <>
  19 2 -3.100673 -1.098711 -0.804203 900 2 6 A0A0A0  0 0 10 <> <>
  20 15 -2.530267 -1.888301 -1.541549 900 70 8 FF2F2F  0 0 10 <> <>
  21 16 1.635086 -3.846215 -0.879911 900 70 8 FF2F2F  1 0 10 <> <>
  22 3 1.732815 -1.954616 1.521216 900 2 6 A0A0A0  3 0 10 <> <>
  23 16 1.018004 0.869347 1.802058 900 70 8 FF2F2F  0 0 10 <> <>
  24 2 0.739823 1.710990 2.835644 900 2 6 A0A0A0  0 0 10 <> <>
  25 15 -0.257506 2.414875 2.913539 900 70 8 FF2F2F  0 0 10 <> <>
  26 16 0.559788 3.247168 0.411483 900 70 8 FF2F2F  1 0 10 <> <>
  27 16 -2.152736 1.382949 -3.068972 900 70 8 FF2F2F  0 0 10 <> <>
  28 2 -3.013297 2.340241 -3.525615 900 2 6 A0A0A0  0 0 10 <> <>
  29 15 -2.786321 3.544376 -3.502999 900 70 8 FF2F2F  0 0 10 <> <>
  30 3 -0.137122 -0.082225 -4.175823 900 2 6 A0A0A0  3 0 10 <> <>
  31 3 1.970976 3.089879 -2.078938 900 2 6 A0A0A0  3 0 10 <> <>
  32 3 2.918536 1.694570 -0.366041 900 2 6 A0A0A0  3 0 10 <> <>
  33 15 3.505292 -1.324687 -0.289738 900 70 8 FF2F2F  0 0 10 <> <>
  34 16 1.733183 -1.650489 -2.973881 900 70 8 FF2F2F  0 0 10 <> <>
  35 2 2.684415 -2.451133 -3.526536 900 2 6 A0A0A0  0 0 10 <> <>
  36 15 3.892931 -2.289361 -3.439776 900 70 8 FF2F2F  0 0 10 <> <>
  37 3 -4.486586 -0.567617 -0.997661 900 2 6 A0A0A0  3 0 10 <> <>
  38 2 1.778934 1.648913 3.893842 900 2 6 A0A0A0  0 0 10 <> <>
  39 2 1.444556 2.115376 5.173211 900 2 6 A0A0A0  1 0 10 <> <>
  40 2 2.386948 2.081698 6.203084 900 2 6 A0A0A0  1 0 10 <> <>
  41 2 3.668152 1.588915 5.958720 900 2 6 A0A0A0  1 0 10 <> <>
  42 2 4.011071 1.134139 4.685644 900 2 6 A0A0A0  1 0 10 <> <>
  43 2 3.070664 1.165947 3.652807 900 2 6 A0A0A0  1 0 10 <> <>
  44 3 -4.301602 1.722740 -4.085210 900 2 6 A0A0A0  1 1 10 2 1
  45 16 -4.350790 0.297575 -3.977619 900 70 8 FF2F2F  1 0 10 <> <>
  46 3 2.034360 -3.545188 -4.318383 900 2 6 A0A0A0  3 0 10 <> <>
  47 3 -4.488803 2.236057 -5.551081 900 2 6 A0A0A0  1 2 10 1 1
  48 25 -4.826323 1.205694 -6.537476 900 43 7 5757FF  1 0 10 <> <>
  49 2 -3.938465 0.216371 -6.887948 900 2 6 A0A0A0  0 0 10 <> <>
  50 15 -2.879838 0.055081 -6.286221 900 70 8 FF2F2F  0 0 10 <> <>
  51 2 -5.535802 3.341287 -5.618187 900 2 6 A0A0A0  0 0 10 <> <>
  52 2 -5.165873 4.641990 -5.993542 900 2 6 A0A0A0  1 0 10 <> <>
  53 2 -6.120206 5.658778 -6.063426 900 2 6 A0A0A0  1 0 10 <> <>
  54 2 -7.453556 5.388690 -5.760811 900 2 6 A0A0A0  1 0 10 <> <>
  55 2 -7.836135 4.102175 -5.386445 900 2 6 A0A0A0  1 0 10 <> <>
  56 2 -6.884677 3.083442 -5.315050 900 2 6 A0A0A0  1 0 10 <> <>
  57 2 -4.344704 -0.701602 -7.985649 900 2 6 A0A0A0  0 0 10 <> <>
  58 2 -3.829953 -2.004998 -7.985954 900 2 6 A0A0A0  1 0 10 <> <>
  59 2 -4.184714 -2.899976 -8.997127 900 2 6 A0A0A0  1 0 10 <> <>
  60 2 -5.046238 -2.493850 -10.015799 900 2 6 A0A0A0  1 0 10 <> <>
  61 2 -5.549060 -1.192421 -10.029974 900 2 6 A0A0A0  1 0 10 <> <>
  62 2 -5.197972 -0.293344 -9.019411 900 2 6 A0A0A0  1 0 10 <> <>
  63 41 -0.423113 -0.523978 -0.864107 900 21 1 FFFFFF  0 0 10 <> <>
  64 41 -0.562393 -0.900397 2.956152 900 21 1 FFFFFF  0 0 10 <> <>
  65 41 -2.328669 -0.973484 2.871284 900 21 1 FFFFFF  0 0 10 <> <>
  66 41 -2.459363 -3.223850 0.713161 900 21 1 FFFFFF  0 0 10 <> <>
  67 41 -0.846081 -4.523536 -0.203592 900 21 1 FFFFFF  0 0 10 <> <>
  68 41 0.158423 -4.243366 1.179701 900 21 1 FFFFFF  0 0 10 <> <>
  69 41 0.059288 -2.711712 -1.446095 900 21 1 FFFFFF  0 0 10 <> <>
  70 41 -0.904954 1.119134 1.146798 900 21 1 FFFFFF  0 0 10 <> <>
  71 41 -1.128691 3.368106 -1.209112 900 21 1 FFFFFF  0 0 10 <> <>
  72 41 -1.785312 1.848172 -0.736673 900 21 1 FFFFFF  0 0 10 <> <>
  73 41 -0.586423 2.700689 -3.342685 900 21 1 FFFFFF  0 0 10 <> <>
  74 41 3.195887 -0.244720 -2.498610 900 21 1 FFFFFF  0 0 10 <> <>
  75 42 2.067476 -4.183171 -0.074291 900 21 1 FFFFFF  0 0 10 <> <>
  76 41 1.010467 -2.263729 2.270554 900 21 1 FFFFFF  0 0 10 <> <>
  77 41 2.460848 -2.772763 1.458765 900 21 1 FFFFFF  0 0 10 <> <>
  78 41 2.285233 -1.108855 1.932072 900 21 1 FFFFFF  0 0 10 <> <>
  79 42 -0.120144 3.298238 1.115371 900 21 1 FFFFFF  0 0 10 <> <>
  80 41 -0.652820 0.516710 -4.934124 900 21 1 FFFFFF  0 0 10 <> <>
  81 41 0.759617 -0.444407 -4.684347 900 21 1 FFFFFF  0 0 10 <> <>
  82 41 -0.779492 -0.923741 -3.900748 900 21 1 FFFFFF  0 0 10 <> <>
  83 41 1.141494 3.485758 -2.662154 900 21 1 FFFFFF  0 0 10 <> <>
  84 41 2.303014 3.920862 -1.444201 900 21 1 FFFFFF  0 0 10 <> <>
  85 41 2.784395 2.875425 -2.783677 900 21 1 FFFFFF  0 0 10 <> <>
  86 41 3.800855 1.505578 -0.988781 900 21 1 FFFFFF  0 0 10 <> <>
  87 41 3.116023 2.619561 0.190301 900 21 1 FFFFFF  0 0 10 <> <>
  88 41 2.873215 0.914470 0.385740 900 21 1 FFFFFF  0 0 10 <> <>
  89 41 -4.961632 -1.088787 -1.832481 900 21 1 FFFFFF  0 0 10 <> <>
  90 41 -5.082683 -0.759253 -0.101182 900 21 1 FFFFFF  0 0 10 <> <>
  91 41 -4.448785 0.503695 -1.204607 900 21 1 FFFFFF  0 0 10 <> <>
  92 41 0.449053 2.506141 5.375259 900 21 1 FFFFFF  0 0 10 <> <>
  93 41 2.122993 2.441767 7.194820 900 21 1 FFFFFF  0 0 10 <> <>
  94 41 4.402831 1.563969 6.760538 900 21 1 FFFFFF  0 0 10 <> <>
  95 41 5.013933 0.757795 4.495756 900 21 1 FFFFFF  0 0 10 <> <>
  96 41 3.368702 0.820734 2.667560 900 21 1 FFFFFF  0 0 10 <> <>
  97 41 -5.099197 2.084097 -3.425975 900 21 1 FFFFFF  0 0 10 <> <>
  98 42 -3.610819 -0.034574 -4.531696 900 21 1 FFFFFF  0 0 10 <> <>
  99 41 2.781580 -4.303752 -4.567894 900 21 1 FFFFFF  0 0 10 <> <>
  100 41 1.250273 -4.024355 -3.726482 900 21 1 FFFFFF  0 0 10 <> <>
  101 41 1.617003 -3.133215 -5.240187 900 21 1 FFFFFF  0 0 10 <> <>
  102 41 -3.534699 2.651445 -5.904166 900 21 1 FFFFFF  0 0 10 <> <>
  103 43 -5.738083 1.245562 -6.973093 900 21 1 FFFFFF  0 0 10 <> <>
  104 41 -4.129733 4.877271 -6.230611 900 21 1 FFFFFF  0 0 10 <> <>
  105 41 -5.822392 6.663668 -6.353364 900 21 1 FFFFFF  0 0 10 <> <>
  106 41 -8.194643 6.182363 -5.815844 900 21 1 FFFFFF  0 0 10 <> <>
  107 41 -8.876621 3.893252 -5.149420 900 21 1 FFFFFF  0 0 10 <> <>
  108 41 -7.203430 2.085255 -5.018651 900 21 1 FFFFFF  0 0 10 <> <>
  109 41 -3.155896 -2.329386 -7.195882 900 21 1 FFFFFF  0 0 10 <> <>
  110 41 -3.788100 -3.912487 -8.991170 900 21 1 FFFFFF  0 0 10 <> <>
  111 41 -5.320632 -3.190781 -10.804583 900 21 1 FFFFFF  0 0 10 <> <>
  112 41 -6.209419 -0.876144 -10.834392 900 21 1 FFFFFF  0 0 10 <> <>
  113 41 -5.578440 0.722618 -9.071724 900 21 1 FFFFFF  0 0 10 <> <>
  :::
 } 
 m_bond[130] { 
  # First column is bond index #
  i_m_from
  i_m_to
  i_m_order
  i_sd_original_parity
  :::
  1 1 4 1 1
  2 1 2 1 <>
  3 2 3 1 <>
  4 2 64 1 <>
  5 2 65 1 <>
  6 3 8 1 <>
  7 3 4 1 <>
  8 3 18 1 6
  9 4 1 1 1
  10 4 5 1 <>
  11 4 66 1 <>
  12 5 6 1 <>
  13 5 67 1 <>
  14 5 68 1 <>
  15 6 7 1 <>
  16 6 21 1 1
  17 6 69 1 <>
  18 7 16 1 <>
  19 7 8 1 <>
  20 7 22 1 1
  21 8 9 1 <>
  22 8 63 1 6
  23 9 10 1 <>
  24 9 23 1 6
  25 9 70 1 <>
  26 10 15 1 1
  27 10 11 1 <>
  28 10 26 1 <>
  29 11 12 1 <>
  30 11 71 1 <>
  31 11 72 1 <>
  32 12 13 1 <>
  33 12 27 1 6
  34 12 73 1 <>
  35 13 14 2 <>
  36 13 30 1 <>
  37 14 15 1 <>
  38 14 17 1 <>
  39 15 10 1 1
  40 15 31 1 <>
  41 15 32 1 <>
  42 16 17 1 <>
  43 16 33 2 <>
  44 17 34 1 1
  45 17 74 1 <>
  46 18 3 1 6
  47 18 19 1 <>
  48 19 20 2 <>
  49 19 37 1 <>
  50 21 6 1 1
  51 21 75 1 <>
  52 22 7 1 1
  53 22 76 1 <>
  54 22 77 1 <>
  55 22 78 1 <>
  56 23 9 1 6
  57 23 24 1 <>
  58 24 25 2 <>
  59 24 38 1 <>
  60 26 79 1 <>
  61 27 12 1 6
  62 27 28 1 <>
  63 28 44 1 <>
  64 28 29 2 <>
  65 30 80 1 <>
  66 30 81 1 <>
  67 30 82 1 <>
  68 31 83 1 <>
  69 31 84 1 <>
  70 31 85 1 <>
  71 32 86 1 <>
  72 32 87 1 <>
  73 32 88 1 <>
  74 34 17 1 1
  75 34 35 1 <>
  76 35 36 2 <>
  77 35 46 1 <>
  78 37 89 1 <>
  79 37 90 1 <>
  80 37 91 1 <>
  81 38 43 2 <>
  82 38 39 1 <>
  83 39 40 2 <>
  84 39 92 1 <>
  85 40 41 1 <>
  86 40 93 1 <>
  87 41 42 2 <>
  88 41 94 1 <>
  89 42 43 1 <>
  90 42 95 1 <>
  91 43 96 1 <>
  92 44 47 1 <>
  93 44 45 1 1
  94 44 97 1 <>
  95 45 44 1 1
  96 45 98 1 <>
  97 46 99 1 <>
  98 46 100 1 <>
  99 46 101 1 <>
  100 47 48 1 6
  101 47 51 1 <>
  102 47 102 1 <>
  103 48 47 1 6
  104 48 49 1 <>
  105 48 103 1 <>
  106 49 50 2 <>
  107 49 57 1 <>
  108 51 52 2 <>
  109 51 56 1 <>
  110 52 53 1 <>
  111 52 104 1 <>
  112 53 54 2 <>
  113 53 105 1 <>
  114 54 55 1 <>
  115 54 106 1 <>
  116 55 56 2 <>
  117 55 107 1 <>
  118 56 108 1 <>
  119 57 62 2 <>
  120 57 58 1 <>
  121 58 59 2 <>
  122 58 109 1 <>
  123 59 60 1 <>
  124 59 110 1 <>
  125 60 61 2 <>
  126 60 111 1 <>
  127 61 62 1 <>
  128 61 112 1 <>
  129 62 113 1 <>
  130 63 8 1 6
  :::
 } 
} 

f_m_ct { 
 s_m_title
 s_m_entry_id
 s_m_entry_name
 i_f3d_flags
 r_f3d_energy
 r_mmod_Potential_Energy-MMFF94s
 b_mmod_Minimization_Converged-MMFF94s
 r_mmod_RMS_Derivative-MMFF94s
 s_m_job_name
 s_m_Source_Path
 s_m_Source_File
 i_m_Source_File_Index
 i_mmod_Times_Found-MMFF94s
 r_mmod_Relative_Potential_Energy-MMFF94s
 i_mmod_Conformation-MMFF94s
 i_mmod_Serial_Number-MMFF94s
 s_m_subgroup_title
 s_m_subgroupid
 b_m_subgroup_collapsed
 i_m_ct_format
 :::
 Taxol 
  90 
  entry 
  0
  0
  842.027099609375
  1
  0.0454612225294113
  mmod_confelim_12 
  /Users/rgil/Documents/Schrodinger/2-EpiTaxol 
  2-EpiTaxol.mae 
  1
  642
  6.5714111328125
  7
  1
  mmod_confelim_12-out1 
  mmod_confelim_12-out1 
  0
  2
 m_depend[8] { 
  # First column is dependency index #
  i_m_depend_dependency
  s_m_depend_property
  :::
  1 20 r_mmod_Potential_Energy-MMFF94s 
  2 20 b_mmod_Minimization_Converged-MMFF94s 
  3 20 r_mmod_RMS_Derivative-MMFF94s 
  4 30 s_m_job_name 
  5 20 i_mmod_Times_Found-MMFF94s 
  6 20 r_mmod_Relative_Potential_Energy-MMFF94s 
  7 20 i_mmod_Conformation-MMFF94s 
  8 10 i_mmod_Serial_Number-MMFF94s 
  :::
 } 
 m_atom[113] { 
  # First column is atom index #
  i_m_mmod_type
  r_m_x_coord
  r_m_y_coord
  r_m_z_coord
  i_m_residue_number
  i_m_color
  i_m_atomic_number
  s_m_color_rgb
  i_m_Hcount
  i_m_atom_chirality
  i_m_bond_stereo
  i_sd_original_parity
  b_st_NoSrcChirality
  :::
  1 16 -1.621287 -1.791716 3.129605 900 70 8 FF2F2F  0 0 10 <> <>
  2 3 -1.407904 -0.414763 2.773807 900 2 6 A0A0A0  2 0 10 <> <>
  3 3 -1.546588 -0.712007 1.252139 900 2 6 A0A0A0  0 2 10 2 1
  4 3 -1.934487 -2.148538 1.759315 900 2 6 A0A0A0  1 1 10 1 1
  5 3 -1.135602 -3.368801 1.341113 900 2 6 A0A0A0  2 0 10 <> <>
  6 3 -0.182104 -3.061435 0.190581 900 2 6 A0A0A0  1 2 10 1 1
  7 3 0.699272 -1.792698 0.430530 900 2 6 A0A0A0  0 2 10 2 1
  8 3 -0.270895 -0.539854 0.342950 900 2 6 A0A0A0  1 1 10 2 1
  9 3 0.269893 0.931390 0.518480 900 2 6 A0A0A0  1 1 10 1 1
  10 3 0.679071 1.769192 -0.790229 900 2 6 A0A0A0  0 2 10 2 1
  11 3 -0.598457 2.170943 -1.586545 900 2 6 A0A0A0  2 0 10 <> <>
  12 3 -0.849476 1.451186 -2.925774 900 2 6 A0A0A0  1 2 10 1 1
  13 2 -0.150478 0.102822 -3.035479 900 2 6 A0A0A0  0 0 11 <> <>
  14 2 1.008930 -0.139078 -2.356065 900 2 6 A0A0A0  0 0 11 <> <>
  15 3 1.733649 1.080061 -1.717078 900 2 6 A0A0A0  0 0 10 <> <>
  16 2 1.852708 -1.836419 -0.634565 900 2 6 A0A0A0  0 0 10 <> <>
  17 3 1.621943 -1.520152 -2.129563 900 2 6 A0A0A0  1 2 10 2 1
  18 16 -2.651493 0.054312 0.669684 900 70 8 FF2F2F  0 0 10 <> <>
  19 2 -3.387061 -0.580527 -0.289064 900 2 6 A0A0A0  0 0 10 <> <>
  20 15 -3.072741 -1.636669 -0.816756 900 70 8 FF2F2F  0 0 10 <> <>
  21 16 0.603370 -4.231231 -0.048334 900 70 8 FF2F2F  1 0 10 <> <>
  22 3 1.429024 -1.924066 1.798302 900 2 6 A0A0A0  3 0 10 <> <>
  23 16 1.332622 0.953835 1.501316 900 70 8 FF2F2F  0 0 10 <> <>
  24 2 1.365486 2.029313 2.335788 900 2 6 A0A0A0  0 0 10 <> <>
  25 15 0.556943 2.947018 2.324966 900 70 8 FF2F2F  0 0 10 <> <>
  26 16 1.251870 3.023444 -0.348778 900 70 8 FF2F2F  1 0 10 <> <>
  27 16 -2.276305 1.275724 -3.070251 900 70 8 FF2F2F  0 0 10 <> <>
  28 2 -2.947120 2.347173 -3.590209 900 2 6 A0A0A0  0 0 10 <> <>
  29 15 -2.440171 3.443276 -3.803850 900 70 8 FF2F2F  0 0 10 <> <>
  30 3 -0.837405 -0.867864 -3.966390 900 2 6 A0A0A0  3 0 10 <> <>
  31 3 2.227962 2.031003 -2.860813 900 2 6 A0A0A0  3 0 10 <> <>
  32 3 3.064437 0.813649 -0.963569 900 2 6 A0A0A0  3 0 10 <> <>
  33 15 2.994466 -2.183394 -0.286447 900 70 8 FF2F2F  0 0 10 <> <>
  34 16 0.798255 -2.579710 -2.621268 900 70 8 FF2F2F  0 0 10 <> <>
  35 2 1.450241 -3.686276 -3.070575 900 2 6 A0A0A0  0 0 10 <> <>
  36 15 2.662632 -3.814161 -3.159868 900 70 8 FF2F2F  0 0 10 <> <>
  37 3 -4.650158 0.177869 -0.548376 900 2 6 A0A0A0  3 0 10 <> <>
  38 2 2.485377 1.939924 3.304860 900 2 6 A0A0A0  0 0 10 <> <>
  39 2 2.396417 2.690568 4.485689 900 2 6 A0A0A0  1 0 10 <> <>
  40 2 3.425475 2.642863 5.428203 900 2 6 A0A0A0  1 0 10 <> <>
  41 2 4.549507 1.852097 5.192375 900 2 6 A0A0A0  1 0 10 <> <>
  42 2 4.649644 1.112564 4.013959 900 2 6 A0A0A0  1 0 10 <> <>
  43 2 3.621821 1.157408 3.068731 900 2 6 A0A0A0  1 0 10 <> <>
  44 3 -4.425636 2.027095 -3.837924 900 2 6 A0A0A0  1 1 10 2 1
  45 16 -4.765929 0.649035 -3.702404 900 70 8 FF2F2F  1 0 10 <> <>
  46 3 0.458182 -4.724496 -3.499955 900 2 6 A0A0A0  3 0 10 <> <>
  47 3 -4.874181 2.663784 -5.188699 900 2 6 A0A0A0  1 2 10 1 1
  48 25 -4.182930 2.261844 -6.421029 900 43 7 5757FF  1 0 10 <> <>
  49 2 -3.673441 1.022214 -6.712936 900 2 6 A0A0A0  0 0 10 <> <>
  50 15 -3.699430 0.079489 -5.929911 900 70 8 FF2F2F  0 0 10 <> <>
  51 2 -6.382852 2.614508 -5.396323 900 2 6 A0A0A0  0 0 10 <> <>
  52 2 -7.144937 3.791326 -5.295528 900 2 6 A0A0A0  1 0 10 <> <>
  53 2 -8.528241 3.764312 -5.487601 900 2 6 A0A0A0  1 0 10 <> <>
  54 2 -9.169072 2.563202 -5.782862 900 2 6 A0A0A0  1 0 10 <> <>
  55 2 -8.428273 1.388134 -5.886281 900 2 6 A0A0A0  1 0 10 <> <>
  56 2 -7.045135 1.413192 -5.695061 900 2 6 A0A0A0  1 0 10 <> <>
  57 2 -3.079001 0.848028 -8.066931 900 2 6 A0A0A0  0 0 10 <> <>
  58 2 -3.112629 -0.426972 -8.647403 900 2 6 A0A0A0  1 0 10 <> <>
  59 2 -2.562652 -0.636759 -9.913342 900 2 6 A0A0A0  1 0 10 <> <>
  60 2 -1.968944 0.422599 -10.599081 900 2 6 A0A0A0  1 0 10 <> <>
  61 2 -1.917251 1.690642 -10.019376 900 2 6 A0A0A0  1 0 10 <> <>
  62 2 -2.467338 1.906078 -8.753072 900 2 6 A0A0A0  1 0 10 <> <>
  63 41 -0.695641 -0.584347 -0.658549 900 21 1 FFFFFF  0 0 10 <> <>
  64 41 -0.445033 -0.050938 3.134381 900 21 1 FFFFFF  0 0 10 <> <>
  65 41 -2.192833 0.223683 3.194051 900 21 1 FFFFFF  0 0 10 <> <>
  66 41 -3.009648 -2.364822 1.701460 900 21 1 FFFFFF  0 0 10 <> <>
  67 41 -1.817123 -4.170615 1.027845 900 21 1 FFFFFF  0 0 10 <> <>
  68 41 -0.588834 -3.796459 2.191403 900 21 1 FFFFFF  0 0 10 <> <>
  69 41 -0.778909 -2.917593 -0.716273 900 21 1 FFFFFF  0 0 10 <> <>
  70 41 -0.561520 1.503094 0.950906 900 21 1 FFFFFF  0 0 10 <> <>
  71 41 -0.565511 3.248276 -1.804469 900 21 1 FFFFFF  0 0 10 <> <>
  72 41 -1.483254 2.071757 -0.944481 900 21 1 FFFFFF  0 0 10 <> <>
  73 41 -0.502612 2.053774 -3.772937 900 21 1 FFFFFF  0 0 10 <> <>
  74 41 2.592456 -1.517848 -2.641777 900 21 1 FFFFFF  0 0 10 <> <>
  75 42 1.091217 -4.464460 0.762139 900 21 1 FFFFFF  0 0 10 <> <>
  76 41 0.780220 -1.826218 2.664058 900 21 1 FFFFFF  0 0 10 <> <>
  77 41 1.919540 -2.899724 1.898221 900 21 1 FFFFFF  0 0 10 <> <>
  78 41 2.228643 -1.189852 1.907671 900 21 1 FFFFFF  0 0 10 <> <>
  79 42 0.690778 3.389857 0.366277 900 21 1 FFFFFF  0 0 10 <> <>
  80 41 -1.319893 -0.329983 -4.789212 900 21 1 FFFFFF  0 0 10 <> <>
  81 41 -0.132952 -1.540154 -4.462090 900 21 1 FFFFFF  0 0 10 <> <>
  82 41 -1.599332 -1.446121 -3.435999 900 21 1 FFFFFF  0 0 10 <> <>
  83 41 1.436926 2.490164 -3.450881 900 21 1 FFFFFF  0 0 10 <> <>
  84 41 2.816088 2.866541 -2.461382 900 21 1 FFFFFF  0 0 10 <> <>
  85 41 2.873386 1.485868 -3.561255 900 21 1 FFFFFF  0 0 10 <> <>
  86 41 3.783847 0.281551 -1.597012 900 21 1 FFFFFF  0 0 10 <> <>
  87 41 3.544966 1.752061 -0.659166 900 21 1 FFFFFF  0 0 10 <> <>
  88 41 2.946341 0.245624 -0.047100 900 21 1 FFFFFF  0 0 10 <> <>
  89 41 -5.238805 -0.346706 -1.304878 900 21 1 FFFFFF  0 0 10 <> <>
  90 41 -5.241139 0.230639 0.369724 900 21 1 FFFFFF  0 0 10 <> <>
  91 41 -4.413872 1.182061 -0.905517 900 21 1 FFFFFF  0 0 10 <> <>
  92 41 1.525830 3.314584 4.678457 900 21 1 FFFFFF  0 0 10 <> <>
  93 41 3.351989 3.223835 6.344702 900 21 1 FFFFFF  0 0 10 <> <>
  94 41 5.351902 1.816047 5.925989 900 21 1 FFFFFF  0 0 10 <> <>
  95 41 5.531602 0.503105 3.829219 900 21 1 FFFFFF  0 0 10 <> <>
  96 41 3.731386 0.586163 2.151938 900 21 1 FFFFFF  0 0 10 <> <>
  97 41 -4.965310 2.530740 -3.025794 900 21 1 FFFFFF  0 0 10 <> <>
  98 42 -4.318753 0.184756 -4.446424 900 21 1 FFFFFF  0 0 10 <> <>
  99 41 -0.291485 -4.874925 -2.718894 900 21 1 FFFFFF  0 0 10 <> <>
  100 41 -0.019760 -4.413147 -4.431763 900 21 1 FFFFFF  0 0 10 <> <>
  101 41 0.975743 -5.674441 -3.660589 900 21 1 FFFFFF  0 0 10 <> <>
  102 41 -4.610374 3.728915 -5.120037 900 21 1 FFFFFF  0 0 10 <> <>
  103 43 -4.239026 2.936974 -7.172757 900 21 1 FFFFFF  0 0 10 <> <>
  104 41 -6.670031 4.743600 -5.067303 900 21 1 FFFFFF  0 0 10 <> <>
  105 41 -9.106456 4.681651 -5.407047 900 21 1 FFFFFF  0 0 10 <> <>
  106 41 -10.245681 2.542418 -5.931647 900 21 1 FFFFFF  0 0 10 <> <>
  107 41 -8.926559 0.449172 -6.114381 900 21 1 FFFFFF  0 0 10 <> <>
  108 41 -6.488055 0.481895 -5.776849 900 21 1 FFFFFF  0 0 10 <> <>
  109 41 -3.571754 -1.259416 -8.118073 900 21 1 FFFFFF  0 0 10 <> <>
  110 41 -2.595650 -1.626079 -10.363610 900 21 1 FFFFFF  0 0 10 <> <>
  111 41 -1.538653 0.257959 -11.584481 900 21 1 FFFFFF  0 0 10 <> <>
  112 41 -1.439956 2.510064 -10.552319 900 21 1 FFFFFF  0 0 10 <> <>
  113 41 -2.383520 2.894738 -8.311080 900 21 1 FFFFFF  0 0 10 <> <>
  :::
 } 
 m_bond[130] { 
  # First column is bond index #
  i_m_from
  i_m_to
  i_m_order
  i_sd_original_parity
  :::
  1 1 4 1 1
  2 1 2 1 <>
  3 2 3 1 <>
  4 2 64 1 <>
  5 2 65 1 <>
  6 3 8 1 <>
  7 3 4 1 <>
  8 3 18 1 6
  9 4 1 1 1
  10 4 5 1 <>
  11 4 66 1 <>
  12 5 6 1 <>
  13 5 67 1 <>
  14 5 68 1 <>
  15 6 7 1 <>
  16 6 21 1 1
  17 6 69 1 <>
  18 7 16 1 <>
  19 7 8 1 <>
  20 7 22 1 1
  21 8 9 1 <>
  22 8 63 1 6
  23 9 10 1 <>
  24 9 23 1 6
  25 9 70 1 <>
  26 10 15 1 1
  27 10 11 1 <>
  28 10 26 1 <>
  29 11 12 1 <>
  30 11 71 1 <>
  31 11 72 1 <>
  32 12 13 1 <>
  33 12 27 1 6
  34 12 73 1 <>
  35 13 14 2 <>
  36 13 30 1 <>
  37 14 15 1 <>
  38 14 17 1 <>
  39 15 10 1 1
  40 15 31 1 <>
  41 15 32 1 <>
  42 16 17 1 <>
  43 16 33 2 <>
  44 17 34 1 1
  45 17 74 1 <>
  46 18 3 1 6
  47 18 19 1 <>
  48 19 20 2 <>
  49 19 37 1 <>
  50 21 6 1 1
  51 21 75 1 <>
  52 22 7 1 1
  53 22 76 1 <>
  54 22 77 1 <>
  55 22 78 1 <>
  56 23 9 1 6
  57 23 24 1 <>
  58 24 25 2 <>
  59 24 38 1 <>
  60 26 79 1 <>
  61 27 12 1 6
  62 27 28 1 <>
  63 28 44 1 <>
  64 28 29 2 <>
  65 30 80 1 <>
  66 30 81 1 <>
  67 30 82 1 <>
  68 31 83 1 <>
  69 31 84 1 <>
  70 31 85 1 <>
  71 32 86 1 <>
  72 32 87 1 <>
  73 32 88 1 <>
  74 34 17 1 1
  75 34 35 1 <>
  76 35 36 2 <>
  77 35 46 1 <>
  78 37 89 1 <>
  79 37 90 1 <>
  80 37 91 1 <>
  81 38 43 2 <>
  82 38 39 1 <>
  83 39 40 2 <>
  84 39 92 1 <>
  85 40 41 1 <>
  86 40 93 1 <>
  87 41 42 2 <>
  88 41 94 1 <>
  89 42 43 1 <>
  90 42 95 1 <>
  91 43 96 1 <>
  92 44 47 1 <>
  93 44 45 1 1
  94 44 97 1 <>
  95 45 44 1 1
  96 45 98 1 <>
  97 46 99 1 <>
  98 46 100 1 <>
  99 46 101 1 <>
  100 47 48 1 6
  101 47 51 1 <>
  102 47 102 1 <>
  103 48 47 1 6
  104 48 49 1 <>
  105 48 103 1 <>
  106 49 50 2 <>
  107 49 57 1 <>
  108 51 52 2 <>
  109 51 56 1 <>
  110 52 53 1 <>
  111 52 104 1 <>
  112 53 54 2 <>
  113 53 105 1 <>
  114 54 55 1 <>
  115 54 106 1 <>
  116 55 56 2 <>
  117 55 107 1 <>
  118 56 108 1 <>
  119 57 62 2 <>
  120 57 58 1 <>
  121 58 59 2 <>
  122 58 109 1 <>
  123 59 60 1 <>
  124 59 110 1 <>
  125 60 61 2 <>
  126 60 111 1 <>
  127 61 62 1 <>
  128 61 112 1 <>
  129 62 113 1 <>
  130 63 8 1 6
  :::
 } 
} 

f_m_ct { 
 s_m_title
 s_m_entry_id
 s_m_entry_name
 i_f3d_flags
 r_f3d_energy
 r_mmod_Potential_Energy-MMFF94s
 b_mmod_Minimization_Converged-MMFF94s
 r_mmod_RMS_Derivative-MMFF94s
 s_m_job_name
 s_m_Source_Path
 s_m_Source_File
 i_m_Source_File_Index
 i_mmod_Times_Found-MMFF94s
 r_mmod_Relative_Potential_Energy-MMFF94s
 i_mmod_Conformation-MMFF94s
 i_mmod_Serial_Number-MMFF94s
 s_m_subgroup_title
 s_m_subgroupid
 b_m_subgroup_collapsed
 i_m_ct_format
 :::
 Taxol 
  91 
  entry 
  0
  0
  843.042663574219
  1
  0.042361281812191
  mmod_confelim_12 
  /Users/rgil/Documents/Schrodinger/2-EpiTaxol 
  2-EpiTaxol.mae 
  1
  510
  7.58697509765625
  8
  1
  mmod_confelim_12-out1 
  mmod_confelim_12-out1 
  0
  2
 m_depend[8] { 
  # First column is dependency index #
  i_m_depend_dependency
  s_m_depend_property
  :::
  1 20 r_mmod_Potential_Energy-MMFF94s 
  2 20 b_mmod_Minimization_Converged-MMFF94s 
  3 20 r_mmod_RMS_Derivative-MMFF94s 
  4 30 s_m_job_name 
  5 20 i_mmod_Times_Found-MMFF94s 
  6 20 r_mmod_Relative_Potential_Energy-MMFF94s 
  7 20 i_mmod_Conformation-MMFF94s 
  8 10 i_mmod_Serial_Number-MMFF94s 
  :::
 } 
 m_atom[113] { 
  # First column is atom index #
  i_m_mmod_type
  r_m_x_coord
  r_m_y_coord
  r_m_z_coord
  i_m_residue_number
  i_m_color
  i_m_atomic_number
  s_m_color_rgb
  i_m_Hcount
  i_m_atom_chirality
  i_m_bond_stereo
  i_sd_original_parity
  b_st_NoSrcChirality
  :::
  1 16 -1.568834 -2.228085 2.936100 900 70 8 FF2F2F  0 0 10 <> <>
  2 3 -1.482304 -0.814576 2.687661 900 2 6 A0A0A0  2 0 10 <> <>
  3 3 -1.548993 -1.010246 1.144281 900 2 6 A0A0A0  0 2 10 2 1
  4 3 -1.819096 -2.508089 1.534948 900 2 6 A0A0A0  1 1 10 1 1
  5 3 -0.904029 -3.619581 1.057131 900 2 6 A0A0A0  2 0 10 <> <>
  6 3 0.041747 -3.147757 -0.041785 900 2 6 A0A0A0  1 2 10 1 1
  7 3 0.805467 -1.830295 0.313151 900 2 6 A0A0A0  0 2 10 2 1
  8 3 -0.268882 -0.659954 0.293287 900 2 6 A0A0A0  1 1 10 2 1
  9 3 0.129931 0.836138 0.599159 900 2 6 A0A0A0  1 1 10 1 1
  10 3 0.514414 1.792406 -0.640049 900 2 6 A0A0A0  0 2 10 2 1
  11 3 -0.769380 2.141108 -1.451747 900 2 6 A0A0A0  2 0 10 <> <>
  12 3 -0.920580 1.507152 -2.848405 900 2 6 A0A0A0  1 2 10 1 1
  13 2 -0.107636 0.229758 -3.023111 900 2 6 A0A0A0  0 0 11 <> <>
  14 2 1.048969 0.035039 -2.323679 900 2 6 A0A0A0  0 0 11 <> <>
  15 3 1.650766 1.253624 -1.568191 900 2 6 A0A0A0  0 0 10 <> <>
  16 2 1.986743 -1.712266 -0.716285 900 2 6 A0A0A0  0 0 10 <> <>
  17 3 1.775172 -1.299661 -2.186817 900 2 6 A0A0A0  1 2 10 2 1
  18 16 -2.701032 -0.299678 0.583061 900 70 8 FF2F2F  0 0 10 <> <>
  19 2 -3.344705 -0.908438 -0.453979 900 2 6 A0A0A0  0 0 10 <> <>
  20 15 -2.927551 -1.889493 -1.050748 900 70 8 FF2F2F  0 0 10 <> <>
  21 16 0.926222 -4.228438 -0.345488 900 70 8 FF2F2F  1 0 10 <> <>
  22 3 1.516390 -1.991012 1.684861 900 2 6 A0A0A0  3 0 10 <> <>
  23 16 1.130118 0.879341 1.646476 900 70 8 FF2F2F  0 0 10 <> <>
  24 2 1.077971 1.955684 2.480392 900 2 6 A0A0A0  0 0 10 <> <>
  25 15 0.236416 2.842069 2.440810 900 70 8 FF2F2F  0 0 10 <> <>
  26 16 0.970363 3.059377 -0.110040 900 70 8 FF2F2F  1 0 10 <> <>
  27 16 -2.319854 1.218144 -3.066759 900 70 8 FF2F2F  0 0 10 <> <>
  28 2 -3.085682 2.290239 -3.435561 900 2 6 A0A0A0  0 0 10 <> <>
  29 15 -2.725692 3.460244 -3.375780 900 70 8 FF2F2F  0 0 10 <> <>
  30 3 -0.682635 -0.737070 -4.031139 900 2 6 A0A0A0  3 0 10 <> <>
  31 3 2.108716 2.316093 -2.624896 900 2 6 A0A0A0  3 0 10 <> <>
  32 3 2.967579 1.038872 -0.771055 900 2 6 A0A0A0  3 0 10 <> <>
  33 15 3.138984 -2.017549 -0.363436 900 70 8 FF2F2F  0 0 10 <> <>
  34 16 1.064377 -2.386538 -2.784630 900 70 8 FF2F2F  0 0 10 <> <>
  35 2 1.825565 -3.389885 -3.299750 900 2 6 A0A0A0  0 0 10 <> <>
  36 15 3.046108 -3.400521 -3.364618 900 70 8 FF2F2F  0 0 10 <> <>
  37 3 -4.649387 -0.224594 -0.716727 900 2 6 A0A0A0  3 0 10 <> <>
  38 2 2.229993 1.973357 3.405316 900 2 6 A0A0A0  0 0 10 <> <>
  39 2 2.700049 0.808729 4.019810 900 2 6 A0A0A0  1 0 10 <> <>
  40 2 3.783606 0.875471 4.898224 900 2 6 A0A0A0  1 0 10 <> <>
  41 2 4.390035 2.102868 5.169115 900 2 6 A0A0A0  1 0 10 <> <>
  42 2 3.912219 3.268421 4.569469 900 2 6 A0A0A0  1 0 10 <> <>
  43 2 2.829064 3.206519 3.691484 900 2 6 A0A0A0  1 0 10 <> <>
  44 3 -4.482231 1.844017 -3.889313 900 2 6 A0A0A0  1 1 10 2 1
  45 16 -4.669525 0.423498 -3.923216 900 70 8 FF2F2F  1 0 10 <> <>
  46 3 0.942794 -4.475725 -3.836614 900 2 6 A0A0A0  3 0 10 <> <>
  47 3 -4.841220 2.497395 -5.256887 900 2 6 A0A0A0  1 2 10 1 1
  48 25 -4.532347 1.652775 -6.416604 900 43 7 5757FF  1 0 10 <> <>
  49 2 -3.243432 1.381600 -6.806754 900 2 6 A0A0A0  0 0 10 <> <>
  50 15 -2.271185 1.766844 -6.167806 900 70 8 FF2F2F  0 0 10 <> <>
  51 2 -6.316907 2.880610 -5.325034 900 2 6 A0A0A0  0 0 10 <> <>
  52 2 -6.683473 4.194944 -5.657915 900 2 6 A0A0A0  1 0 10 <> <>
  53 2 -8.029043 4.558710 -5.741782 900 2 6 A0A0A0  1 0 10 <> <>
  54 2 -9.024662 3.614207 -5.500693 900 2 6 A0A0A0  1 0 10 <> <>
  55 2 -8.677349 2.304103 -5.178084 900 2 6 A0A0A0  1 0 10 <> <>
  56 2 -7.332871 1.937407 -5.093551 900 2 6 A0A0A0  1 0 10 <> <>
  57 2 -3.063246 0.589331 -8.054411 900 2 6 A0A0A0  0 0 10 <> <>
  58 2 -1.856266 0.726727 -8.753984 900 2 6 A0A0A0  1 0 10 <> <>
  59 2 -1.634956 0.000378 -9.925590 900 2 6 A0A0A0  1 0 10 <> <>
  60 2 -2.613874 -0.872416 -10.398740 900 2 6 A0A0A0  1 0 10 <> <>
  61 2 -3.811375 -1.025641 -9.699635 900 2 6 A0A0A0  1 0 10 <> <>
  62 2 -4.037947 -0.300159 -8.526617 900 2 6 A0A0A0  1 0 10 <> <>
  63 41 -0.661548 -0.661841 -0.721967 900 21 1 FFFFFF  0 0 10 <> <>
  64 41 -0.571274 -0.386979 3.107780 900 21 1 FFFFFF  0 0 10 <> <>
  65 41 -2.338076 -0.288055 3.124679 900 21 1 FFFFFF  0 0 10 <> <>
  66 41 -2.869365 -2.810946 1.428358 900 21 1 FFFFFF  0 0 10 <> <>
  67 41 -1.502813 -4.455258 0.671654 900 21 1 FFFFFF  0 0 10 <> <>
  68 41 -0.337929 -4.054952 1.890759 900 21 1 FFFFFF  0 0 10 <> <>
  69 41 -0.546102 -2.986108 -0.951593 900 21 1 FFFFFF  0 0 10 <> <>
  70 41 -0.767274 1.302464 1.027532 900 21 1 FFFFFF  0 0 10 <> <>
  71 41 -0.820977 3.230890 -1.587991 900 21 1 FFFFFF  0 0 10 <> <>
  72 41 -1.661227 1.919878 -0.851388 900 21 1 FFFFFF  0 0 10 <> <>
  73 41 -0.606514 2.200564 -3.637312 900 21 1 FFFFFF  0 0 10 <> <>
  74 41 2.755939 -1.172034 -2.662191 900 21 1 FFFFFF  0 0 10 <> <>
  75 42 1.440504 -4.459903 0.448971 900 21 1 FFFFFF  0 0 10 <> <>
  76 41 0.847223 -1.973562 2.540434 900 21 1 FFFFFF  0 0 10 <> <>
  77 41 2.062740 -2.939540 1.747711 900 21 1 FFFFFF  0 0 10 <> <>
  78 41 2.270076 -1.214989 1.838611 900 21 1 FFFFFF  0 0 10 <> <>
  79 42 0.353207 3.342202 0.597538 900 21 1 FFFFFF  0 0 10 <> <>
  80 41 -1.361896 -1.445143 -3.547608 900 21 1 FFFFFF  0 0 10 <> <>
  81 41 -1.240657 -0.207947 -4.809150 900 21 1 FFFFFF  0 0 10 <> <>
  82 41 0.096517 -1.274662 -4.577811 900 21 1 FFFFFF  0 0 10 <> <>
  83 41 1.304832 2.742222 -3.222965 900 21 1 FFFFFF  0 0 10 <> <>
  84 41 2.604592 3.170137 -2.147330 900 21 1 FFFFFF  0 0 10 <> <>
  85 41 2.828420 1.874571 -3.325960 900 21 1 FFFFFF  0 0 10 <> <>
  86 41 3.750391 0.601532 -1.401653 900 21 1 FFFFFF  0 0 10 <> <>
  87 41 3.363030 1.990700 -0.394097 900 21 1 FFFFFF  0 0 10 <> <>
  88 41 2.857948 0.410991 0.108607 900 21 1 FFFFFF  0 0 10 <> <>
  89 41 -5.160379 -0.723637 -1.543806 900 21 1 FFFFFF  0 0 10 <> <>
  90 41 -5.284349 -0.291660 0.170444 900 21 1 FFFFFF  0 0 10 <> <>
  91 41 -4.474838 0.820290 -0.981088 900 21 1 FFFFFF  0 0 10 <> <>
  92 41 2.223840 -0.149115 3.840724 900 21 1 FFFFFF  0 0 10 <> <>
  93 41 4.153211 -0.028679 5.376861 900 21 1 FFFFFF  0 0 10 <> <>
  94 41 5.233672 2.151868 5.854198 900 21 1 FFFFFF  0 0 10 <> <>
  95 41 4.382788 4.224347 4.787478 900 21 1 FFFFFF  0 0 10 <> <>
  96 41 2.459157 4.119073 3.228441 900 21 1 FFFFFF  0 0 10 <> <>
  97 41 -5.149483 2.217265 -3.101918 900 21 1 FFFFFF  0 0 10 <> <>
  98 42 -4.009783 0.090946 -4.560860 900 21 1 FFFFFF  0 0 10 <> <>
  99 41 0.193925 -4.755291 -3.091131 900 21 1 FFFFFF  0 0 10 <> <>
  100 41 0.457908 -4.135136 -4.754516 900 21 1 FFFFFF  0 0 10 <> <>
  101 41 1.549031 -5.359110 -4.056051 900 21 1 FFFFFF  0 0 10 <> <>
  102 41 -4.253829 3.416030 -5.382488 900 21 1 FFFFFF  0 0 10 <> <>
  103 43 -5.304993 1.408770 -7.023151 900 21 1 FFFFFF  0 0 10 <> <>
  104 41 -5.923450 4.948709 -5.856568 900 21 1 FFFFFF  0 0 10 <> <>
  105 41 -8.300751 5.580129 -5.997575 900 21 1 FFFFFF  0 0 10 <> <>
  106 41 -10.071860 3.898981 -5.566727 900 21 1 FFFFFF  0 0 10 <> <>
  107 41 -9.454589 1.566507 -4.992919 900 21 1 FFFFFF  0 0 10 <> <>
  108 41 -7.085905 0.906760 -4.843889 900 21 1 FFFFFF  0 0 10 <> <>
  109 41 -1.085595 1.404110 -8.391037 900 21 1 FFFFFF  0 0 10 <> <>
  110 41 -0.699218 0.114586 -10.467752 900 21 1 FFFFFF  0 0 10 <> <>
  111 41 -2.440741 -1.439335 -11.310805 900 21 1 FFFFFF  0 0 10 <> <>
  112 41 -4.566731 -1.717323 -10.066298 900 21 1 FFFFFF  0 0 10 <> <>
  113 41 -4.967237 -0.464597 -7.989603 900 21 1 FFFFFF  0 0 10 <> <>
  :::
 } 
 m_bond[130] { 
  # First column is bond index #
  i_m_from
  i_m_to
  i_m_order
  i_sd_original_parity
  :::
  1 1 4 1 1
  2 1 2 1 <>
  3 2 3 1 <>
  4 2 64 1 <>
  5 2 65 1 <>
  6 3 8 1 <>
  7 3 4 1 <>
  8 3 18 1 6
  9 4 1 1 1
  10 4 5 1 <>
  11 4 66 1 <>
  12 5 6 1 <>
  13 5 67 1 <>
  14 5 68 1 <>
  15 6 7 1 <>
  16 6 21 1 1
  17 6 69 1 <>
  18 7 16 1 <>
  19 7 8 1 <>
  20 7 22 1 1
  21 8 9 1 <>
  22 8 63 1 6
  23 9 10 1 <>
  24 9 23 1 6
  25 9 70 1 <>
  26 10 15 1 1
  27 10 11 1 <>
  28 10 26 1 <>
  29 11 12 1 <>
  30 11 71 1 <>
  31 11 72 1 <>
  32 12 13 1 <>
  33 12 27 1 6
  34 12 73 1 <>
  35 13 14 2 <>
  36 13 30 1 <>
  37 14 15 1 <>
  38 14 17 1 <>
  39 15 10 1 1
  40 15 31 1 <>
  41 15 32 1 <>
  42 16 17 1 <>
  43 16 33 2 <>
  44 17 34 1 1
  45 17 74 1 <>
  46 18 3 1 6
  47 18 19 1 <>
  48 19 20 2 <>
  49 19 37 1 <>
  50 21 6 1 1
  51 21 75 1 <>
  52 22 7 1 1
  53 22 76 1 <>
  54 22 77 1 <>
  55 22 78 1 <>
  56 23 9 1 6
  57 23 24 1 <>
  58 24 25 2 <>
  59 24 38 1 <>
  60 26 79 1 <>
  61 27 12 1 6
  62 27 28 1 <>
  63 28 44 1 <>
  64 28 29 2 <>
  65 30 80 1 <>
  66 30 81 1 <>
  67 30 82 1 <>
  68 31 83 1 <>
  69 31 84 1 <>
  70 31 85 1 <>
  71 32 86 1 <>
  72 32 87 1 <>
  73 32 88 1 <>
  74 34 17 1 1
  75 34 35 1 <>
  76 35 36 2 <>
  77 35 46 1 <>
  78 37 89 1 <>
  79 37 90 1 <>
  80 37 91 1 <>
  81 38 43 2 <>
  82 38 39 1 <>
  83 39 40 2 <>
  84 39 92 1 <>
  85 40 41 1 <>
  86 40 93 1 <>
  87 41 42 2 <>
  88 41 94 1 <>
  89 42 43 1 <>
  90 42 95 1 <>
  91 43 96 1 <>
  92 44 47 1 <>
  93 44 45 1 1
  94 44 97 1 <>
  95 45 44 1 1
  96 45 98 1 <>
  97 46 99 1 <>
  98 46 100 1 <>
  99 46 101 1 <>
  100 47 48 1 6
  101 47 51 1 <>
  102 47 102 1 <>
  103 48 47 1 6
  104 48 49 1 <>
  105 48 103 1 <>
  106 49 50 2 <>
  107 49 57 1 <>
  108 51 52 2 <>
  109 51 56 1 <>
  110 52 53 1 <>
  111 52 104 1 <>
  112 53 54 2 <>
  113 53 105 1 <>
  114 54 55 1 <>
  115 54 106 1 <>
  116 55 56 2 <>
  117 55 107 1 <>
  118 56 108 1 <>
  119 57 62 2 <>
  120 57 58 1 <>
  121 58 59 2 <>
  122 58 109 1 <>
  123 59 60 1 <>
  124 59 110 1 <>
  125 60 61 2 <>
  126 60 111 1 <>
  127 61 62 1 <>
  128 61 112 1 <>
  129 62 113 1 <>
  130 63 8 1 6
  :::
 } 
} 

f_m_ct { 
 s_m_title
 s_m_entry_id
 s_m_entry_name
 i_f3d_flags
 r_f3d_energy
 r_mmod_Potential_Energy-MMFF94s
 b_mmod_Minimization_Converged-MMFF94s
 r_mmod_RMS_Derivative-MMFF94s
 s_m_job_name
 s_m_Source_Path
 s_m_Source_File
 i_m_Source_File_Index
 i_mmod_Times_Found-MMFF94s
 r_mmod_Relative_Potential_Energy-MMFF94s
 i_mmod_Conformation-MMFF94s
 i_mmod_Serial_Number-MMFF94s
 s_m_subgroup_title
 s_m_subgroupid
 b_m_subgroup_collapsed
 i_m_ct_format
 :::
 Taxol 
  92 
  entry 
  0
  0
  843.998840332031
  1
  0.0498474203050137
  mmod_confelim_12 
  /Users/rgil/Documents/Schrodinger/2-EpiTaxol 
  2-EpiTaxol.mae 
  1
  690
  8.54315185546875
  9
  1
  mmod_confelim_12-out1 
  mmod_confelim_12-out1 
  0
  2
 m_depend[8] { 
  # First column is dependency index #
  i_m_depend_dependency
  s_m_depend_property
  :::
  1 20 r_mmod_Potential_Energy-MMFF94s 
  2 20 b_mmod_Minimization_Converged-MMFF94s 
  3 20 r_mmod_RMS_Derivative-MMFF94s 
  4 30 s_m_job_name 
  5 20 i_mmod_Times_Found-MMFF94s 
  6 20 r_mmod_Relative_Potential_Energy-MMFF94s 
  7 20 i_mmod_Conformation-MMFF94s 
  8 10 i_mmod_Serial_Number-MMFF94s 
  :::
 } 
 m_atom[113] { 
  # First column is atom index #
  i_m_mmod_type
  r_m_x_coord
  r_m_y_coord
  r_m_z_coord
  i_m_residue_number
  i_m_color
  i_m_atomic_number
  s_m_color_rgb
  i_m_Hcount
  i_m_atom_chirality
  i_m_bond_stereo
  i_sd_original_parity
  b_st_NoSrcChirality
  :::
  1 16 -2.460947 -0.947331 2.430860 900 70 8 FF2F2F  0 0 10 <> <>
  2 3 -1.915064 0.249726 1.849774 900 2 6 A0A0A0  2 0 10 <> <>
  3 3 -1.840354 -0.387589 0.431176 900 2 6 A0A0A0  0 2 10 2 1
  4 3 -2.531495 -1.606708 1.141224 900 2 6 A0A0A0  1 1 10 1 1
  5 3 -1.858084 -2.964330 1.212091 900 2 6 A0A0A0  2 0 10 <> <>
  6 3 -0.657101 -3.058359 0.276819 900 2 6 A0A0A0  1 2 10 1 1
  7 3 0.333438 -1.853972 0.401518 900 2 6 A0A0A0  0 2 10 2 1
  8 3 -0.416817 -0.593509 -0.219024 900 2 6 A0A0A0  1 1 10 2 1
  9 3 0.277497 0.820110 -0.320803 900 2 6 A0A0A0  1 1 10 1 1
  10 3 1.050087 1.191460 -1.678033 900 2 6 A0A0A0  0 2 10 2 1
  11 3 0.011749 1.363700 -2.838169 900 2 6 A0A0A0  2 0 10 <> <>
  12 3 0.148496 0.403219 -4.036050 900 2 6 A0A0A0  1 2 10 1 1
  13 2 0.617612 -0.976638 -3.598729 900 2 6 A0A0A0  0 0 11 <> <>
  14 2 1.496629 -1.094515 -2.561566 900 2 6 A0A0A0  0 0 11 <> <>
  15 3 2.202721 0.206704 -2.072208 900 2 6 A0A0A0  0 0 10 <> <>
  16 2 1.667291 -2.293435 -0.302832 900 2 6 A0A0A0  0 0 10 <> <>
  17 3 1.815552 -2.395954 -1.833634 900 2 6 A0A0A0  1 2 10 2 1
  18 16 -2.707235 0.350611 -0.486989 900 70 8 FF2F2F  0 0 10 <> <>
  19 2 -3.393927 -0.383443 -1.403304 900 2 6 A0A0A0  0 0 10 <> <>
  20 15 -3.083478 -1.509398 -1.765446 900 70 8 FF2F2F  0 0 10 <> <>
  21 16 -0.020397 -4.314381 0.517983 900 70 8 FF2F2F  1 0 10 <> <>
  22 3 0.741065 -1.678991 1.894340 900 2 6 A0A0A0  3 0 10 <> <>
  23 16 1.108099 1.053538 0.840567 900 70 8 FF2F2F  0 0 10 <> <>
  24 2 1.130076 2.326646 1.323991 900 2 6 A0A0A0  0 0 10 <> <>
  25 15 0.477648 3.258106 0.873967 900 70 8 FF2F2F  0 0 10 <> <>
  26 16 1.654797 2.494031 -1.503612 900 70 8 FF2F2F  1 0 10 <> <>
  27 16 -1.126411 0.291917 -4.702837 900 70 8 FF2F2F  0 0 10 <> <>
  28 2 -1.372119 1.251719 -5.639015 900 2 6 A0A0A0  0 0 10 <> <>
  29 15 -0.678203 2.244536 -5.839007 900 70 8 FF2F2F  0 0 10 <> <>
  30 3 0.065717 -2.120435 -4.415140 900 2 6 A0A0A0  3 0 10 <> <>
  31 3 3.096150 0.782623 -3.229251 900 2 6 A0A0A0  3 0 10 <> <>
  32 3 3.259202 0.065230 -0.944025 900 2 6 A0A0A0  3 0 10 <> <>
  33 15 2.645266 -2.624910 0.390161 900 70 8 FF2F2F  0 0 10 <> <>
  34 16 0.959004 -3.471792 -2.227047 900 70 8 FF2F2F  0 0 10 <> <>
  35 2 1.510994 -4.715889 -2.200598 900 2 6 A0A0A0  0 0 10 <> <>
  36 15 2.678741 -4.973952 -1.948091 900 70 8 FF2F2F  0 0 10 <> <>
  37 3 -4.653482 0.326427 -1.794303 900 2 6 A0A0A0  3 0 10 <> <>
  38 2 2.019812 2.453012 2.505755 900 2 6 A0A0A0  0 0 10 <> <>
  39 2 1.844116 3.561379 3.346664 900 2 6 A0A0A0  1 0 10 <> <>
  40 2 2.657962 3.729879 4.468821 900 2 6 A0A0A0  1 0 10 <> <>
  41 2 3.654320 2.796849 4.752703 900 2 6 A0A0A0  1 0 10 <> <>
  42 2 3.841880 1.697895 3.914716 900 2 6 A0A0A0  1 0 10 <> <>
  43 2 3.029134 1.525840 2.791233 900 2 6 A0A0A0  1 0 10 <> <>
  44 3 -2.579358 0.896856 -6.506722 900 2 6 A0A0A0  1 1 10 2 1
  45 16 -2.729033 1.858209 -7.570189 900 70 8 FF2F2F  1 0 10 <> <>
  46 3 0.485995 -5.738266 -2.589045 900 2 6 A0A0A0  3 0 10 <> <>
  47 3 -3.874295 0.774880 -5.670547 900 2 6 A0A0A0  1 2 10 1 1
  48 25 -4.486153 2.071980 -5.382827 900 43 7 5757FF  1 0 10 <> <>
  49 2 -4.043458 2.877235 -4.360931 900 2 6 A0A0A0  0 0 10 <> <>
  50 15 -3.110848 2.560684 -3.629875 900 70 8 FF2F2F  0 0 10 <> <>
  51 2 -4.899551 -0.131170 -6.344020 900 2 6 A0A0A0  0 0 10 <> <>
  52 2 -5.343110 -1.293311 -5.690688 900 2 6 A0A0A0  1 0 10 <> <>
  53 2 -6.284804 -2.133440 -6.289011 900 2 6 A0A0A0  1 0 10 <> <>
  54 2 -6.795988 -1.825481 -7.547661 900 2 6 A0A0A0  1 0 10 <> <>
  55 2 -6.365440 -0.678633 -8.210608 900 2 6 A0A0A0  1 0 10 <> <>
  56 2 -5.424077 0.163087 -7.614248 900 2 6 A0A0A0  1 0 10 <> <>
  57 2 -4.730016 4.185846 -4.189808 900 2 6 A0A0A0  0 0 10 <> <>
  58 2 -4.009953 5.241202 -3.613914 900 2 6 A0A0A0  1 0 10 <> <>
  59 2 -4.613719 6.486788 -3.432720 900 2 6 A0A0A0  1 0 10 <> <>
  60 2 -5.940141 6.680149 -3.817418 900 2 6 A0A0A0  1 0 10 <> <>
  61 2 -6.667229 5.628862 -4.376732 900 2 6 A0A0A0  1 0 10 <> <>
  62 2 -6.067170 4.380428 -4.560855 900 2 6 A0A0A0  1 0 10 <> <>
  63 41 -0.651462 -0.882585 -1.245702 900 21 1 FFFFFF  0 0 10 <> <>
  64 41 -0.979796 0.546473 2.326254 900 21 1 FFFFFF  0 0 10 <> <>
  65 41 -2.619161 1.084039 1.944638 900 21 1 FFFFFF  0 0 10 <> <>
  66 41 -3.590391 -1.730671 0.878509 900 21 1 FFFFFF  0 0 10 <> <>
  67 41 -2.575726 -3.750324 0.942103 900 21 1 FFFFFF  0 0 10 <> <>
  68 41 -1.565627 -3.210192 2.241172 900 21 1 FFFFFF  0 0 10 <> <>
  69 41 -1.033553 -3.108006 -0.751234 900 21 1 FFFFFF  0 0 10 <> <>
  70 41 -0.535350 1.556541 -0.271050 900 21 1 FFFFFF  0 0 10 <> <>
  71 41 0.049612 2.391272 -3.224620 900 21 1 FFFFFF  0 0 10 <> <>
  72 41 -1.006269 1.272903 -2.441080 900 21 1 FFFFFF  0 0 10 <> <>
  73 41 0.866705 0.764550 -4.777232 900 21 1 FFFFFF  0 0 10 <> <>
  74 41 2.862331 -2.630329 -2.066578 900 21 1 FFFFFF  0 0 10 <> <>
  75 42 0.274965 -4.354510 1.445939 900 21 1 FFFFFF  0 0 10 <> <>
  76 41 -0.067518 -1.382795 2.554973 900 21 1 FFFFFF  0 0 10 <> <>
  77 41 1.126768 -2.615620 2.315842 900 21 1 FFFFFF  0 0 10 <> <>
  78 41 1.545724 -0.952976 2.015460 900 21 1 FFFFFF  0 0 10 <> <>
  79 42 1.001266 3.086011 -1.075734 900 21 1 FFFFFF  0 0 10 <> <>
  80 41 -0.892801 -2.458943 -4.010612 900 21 1 FFFFFF  0 0 10 <> <>
  81 41 -0.087035 -1.816471 -5.457111 900 21 1 FFFFFF  0 0 10 <> <>
  82 41 0.762681 -2.959620 -4.480005 900 21 1 FFFFFF  0 0 10 <> <>
  83 41 2.551774 1.341400 -3.988584 900 21 1 FFFFFF  0 0 10 <> <>
  84 41 3.837647 1.498865 -2.852498 900 21 1 FFFFFF  0 0 10 <> <>
  85 41 3.652802 -0.019399 -3.728951 900 21 1 FFFFFF  0 0 10 <> <>
  86 41 4.043374 -0.649427 -1.221053 900 21 1 FFFFFF  0 0 10 <> <>
  87 41 3.755806 1.022200 -0.738989 900 21 1 FFFFFF  0 0 10 <> <>
  88 41 2.852248 -0.245600 0.010929 900 21 1 FFFFFF  0 0 10 <> <>
  89 41 -4.935604 0.045621 -2.809433 900 21 1 FFFFFF  0 0 10 <> <>
  90 41 -5.451332 0.047453 -1.101602 900 21 1 FFFFFF  0 0 10 <> <>
  91 41 -4.510578 1.408648 -1.761864 900 21 1 FFFFFF  0 0 10 <> <>
  92 41 1.072841 4.299040 3.133015 900 21 1 FFFFFF  0 0 10 <> <>
  93 41 2.516928 4.589765 5.119630 900 21 1 FFFFFF  0 0 10 <> <>
  94 41 4.289788 2.929082 5.625617 900 21 1 FFFFFF  0 0 10 <> <>
  95 41 4.625670 0.976099 4.134000 900 21 1 FFFFFF  0 0 10 <> <>
  96 41 3.207922 0.671078 2.146503 900 21 1 FFFFFF  0 0 10 <> <>
  97 41 -2.335806 -0.058390 -6.988170 900 21 1 FFFFFF  0 0 10 <> <>
  98 42 -2.396724 2.705231 -7.210417 900 21 1 FFFFFF  0 0 10 <> <>
  99 41 0.855170 -6.735384 -2.333268 900 21 1 FFFFFF  0 0 10 <> <>
  100 41 -0.442649 -5.570315 -2.037452 900 21 1 FFFFFF  0 0 10 <> <>
  101 41 0.303662 -5.685096 -3.664900 900 21 1 FFFFFF  0 0 10 <> <>
  102 41 -3.621046 0.322100 -4.705171 900 21 1 FFFFFF  0 0 10 <> <>
  103 43 -5.183504 2.408865 -6.033576 900 21 1 FFFFFF  0 0 10 <> <>
  104 41 -4.957233 -1.560842 -4.708778 900 21 1 FFFFFF  0 0 10 <> <>
  105 41 -6.618884 -3.030236 -5.772660 900 21 1 FFFFFF  0 0 10 <> <>
  106 41 -7.528008 -2.480711 -8.013230 900 21 1 FFFFFF  0 0 10 <> <>
  107 41 -6.760433 -0.440073 -9.195240 900 21 1 FFFFFF  0 0 10 <> <>
  108 41 -5.098661 1.048572 -8.157537 900 21 1 FFFFFF  0 0 10 <> <>
  109 41 -2.974967 5.098010 -3.309576 900 21 1 FFFFFF  0 0 10 <> <>
  110 41 -4.050350 7.305116 -2.990505 900 21 1 FFFFFF  0 0 10 <> <>
  111 41 -6.410717 7.650387 -3.674426 900 21 1 FFFFFF  0 0 10 <> <>
  112 41 -7.705738 5.781063 -4.662438 900 21 1 FFFFFF  0 0 10 <> <>
  113 41 -6.665938 3.571265 -4.968867 900 21 1 FFFFFF  0 0 10 <> <>
  :::
 } 
 m_bond[130] { 
  # First column is bond index #
  i_m_from
  i_m_to
  i_m_order
  i_sd_original_parity
  :::
  1 1 4 1 1
  2 1 2 1 <>
  3 2 3 1 <>
  4 2 64 1 <>
  5 2 65 1 <>
  6 3 8 1 <>
  7 3 4 1 <>
  8 3 18 1 6
  9 4 1 1 1
  10 4 5 1 <>
  11 4 66 1 <>
  12 5 6 1 <>
  13 5 67 1 <>
  14 5 68 1 <>
  15 6 7 1 <>
  16 6 21 1 1
  17 6 69 1 <>
  18 7 16 1 <>
  19 7 8 1 <>
  20 7 22 1 1
  21 8 9 1 <>
  22 8 63 1 6
  23 9 10 1 <>
  24 9 23 1 6
  25 9 70 1 <>
  26 10 15 1 1
  27 10 11 1 <>
  28 10 26 1 <>
  29 11 12 1 <>
  30 11 71 1 <>
  31 11 72 1 <>
  32 12 13 1 <>
  33 12 27 1 6
  34 12 73 1 <>
  35 13 14 2 <>
  36 13 30 1 <>
  37 14 15 1 <>
  38 14 17 1 <>
  39 15 10 1 1
  40 15 31 1 <>
  41 15 32 1 <>
  42 16 17 1 <>
  43 16 33 2 <>
  44 17 34 1 1
  45 17 74 1 <>
  46 18 3 1 6
  47 18 19 1 <>
  48 19 20 2 <>
  49 19 37 1 <>
  50 21 6 1 1
  51 21 75 1 <>
  52 22 7 1 1
  53 22 76 1 <>
  54 22 77 1 <>
  55 22 78 1 <>
  56 23 9 1 6
  57 23 24 1 <>
  58 24 25 2 <>
  59 24 38 1 <>
  60 26 79 1 <>
  61 27 12 1 6
  62 27 28 1 <>
  63 28 44 1 <>
  64 28 29 2 <>
  65 30 80 1 <>
  66 30 81 1 <>
  67 30 82 1 <>
  68 31 83 1 <>
  69 31 84 1 <>
  70 31 85 1 <>
  71 32 86 1 <>
  72 32 87 1 <>
  73 32 88 1 <>
  74 34 17 1 1
  75 34 35 1 <>
  76 35 36 2 <>
  77 35 46 1 <>
  78 37 89 1 <>
  79 37 90 1 <>
  80 37 91 1 <>
  81 38 43 2 <>
  82 38 39 1 <>
  83 39 40 2 <>
  84 39 92 1 <>
  85 40 41 1 <>
  86 40 93 1 <>
  87 41 42 2 <>
  88 41 94 1 <>
  89 42 43 1 <>
  90 42 95 1 <>
  91 43 96 1 <>
  92 44 47 1 <>
  93 44 45 1 1
  94 44 97 1 <>
  95 45 44 1 1
  96 45 98 1 <>
  97 46 99 1 <>
  98 46 100 1 <>
  99 46 101 1 <>
  100 47 48 1 6
  101 47 51 1 <>
  102 47 102 1 <>
  103 48 47 1 6
  104 48 49 1 <>
  105 48 103 1 <>
  106 49 50 2 <>
  107 49 57 1 <>
  108 51 52 2 <>
  109 51 56 1 <>
  110 52 53 1 <>
  111 52 104 1 <>
  112 53 54 2 <>
  113 53 105 1 <>
  114 54 55 1 <>
  115 54 106 1 <>
  116 55 56 2 <>
  117 55 107 1 <>
  118 56 108 1 <>
  119 57 62 2 <>
  120 57 58 1 <>
  121 58 59 2 <>
  122 58 109 1 <>
  123 59 60 1 <>
  124 59 110 1 <>
  125 60 61 2 <>
  126 60 111 1 <>
  127 61 62 1 <>
  128 61 112 1 <>
  129 62 113 1 <>
  130 63 8 1 6
  :::
 } 
} 

f_m_ct { 
 s_m_title
 s_m_entry_id
 s_m_entry_name
 i_f3d_flags
 r_f3d_energy
 r_mmod_Potential_Energy-MMFF94s
 b_mmod_Minimization_Converged-MMFF94s
 r_mmod_RMS_Derivative-MMFF94s
 s_m_job_name
 s_m_Source_Path
 s_m_Source_File
 i_m_Source_File_Index
 i_mmod_Times_Found-MMFF94s
 r_mmod_Relative_Potential_Energy-MMFF94s
 i_mmod_Conformation-MMFF94s
 i_mmod_Serial_Number-MMFF94s
 s_m_subgroup_title
 s_m_subgroupid
 b_m_subgroup_collapsed
 i_m_ct_format
 :::
 Taxol 
  93 
  entry 
  0
  0
  844.109619140625
  1
  0.0428337082266808
  mmod_confelim_12 
  /Users/rgil/Documents/Schrodinger/2-EpiTaxol 
  2-EpiTaxol.mae 
  1
  876
  8.6539306640625
  10
  1
  mmod_confelim_12-out1 
  mmod_confelim_12-out1 
  0
  2
 m_depend[8] { 
  # First column is dependency index #
  i_m_depend_dependency
  s_m_depend_property
  :::
  1 20 r_mmod_Potential_Energy-MMFF94s 
  2 20 b_mmod_Minimization_Converged-MMFF94s 
  3 20 r_mmod_RMS_Derivative-MMFF94s 
  4 30 s_m_job_name 
  5 20 i_mmod_Times_Found-MMFF94s 
  6 20 r_mmod_Relative_Potential_Energy-MMFF94s 
  7 20 i_mmod_Conformation-MMFF94s 
  8 10 i_mmod_Serial_Number-MMFF94s 
  :::
 } 
 m_atom[113] { 
  # First column is atom index #
  i_m_mmod_type
  r_m_x_coord
  r_m_y_coord
  r_m_z_coord
  i_m_residue_number
  i_m_color
  i_m_atomic_number
  s_m_color_rgb
  i_m_Hcount
  i_m_atom_chirality
  i_m_bond_stereo
  i_sd_original_parity
  b_st_NoSrcChirality
  :::
  1 16 -2.271228 -0.687431 2.707685 900 70 8 FF2F2F  0 0 10 <> <>
  2 3 -1.838783 0.428367 1.909828 900 2 6 A0A0A0  2 0 10 <> <>
  3 3 -1.803145 -0.424289 0.607638 900 2 6 A0A0A0  0 2 10 2 1
  4 3 -2.413110 -1.533515 1.539269 900 2 6 A0A0A0  1 1 10 1 1
  5 3 -1.699138 -2.852674 1.759899 900 2 6 A0A0A0  2 0 10 <> <>
  6 3 -0.578454 -3.064024 0.749000 900 2 6 A0A0A0  1 2 10 1 1
  7 3 0.398836 -1.847575 0.636234 900 2 6 A0A0A0  0 2 10 2 1
  8 3 -0.404495 -0.677582 -0.078057 900 2 6 A0A0A0  1 1 10 2 1
  9 3 0.258855 0.725078 -0.376076 900 2 6 A0A0A0  1 1 10 1 1
  10 3 0.943674 0.956902 -1.810528 900 2 6 A0A0A0  0 2 10 2 1
  11 3 -0.165485 1.032351 -2.912020 900 2 6 A0A0A0  2 0 10 <> <>
  12 3 -0.129804 -0.056929 -3.999861 900 2 6 A0A0A0  1 2 10 1 1
  13 2 0.341120 -1.392555 -3.441341 900 2 6 A0A0A0  0 0 11 <> <>
  14 2 1.310274 -1.415325 -2.477863 900 2 6 A0A0A0  0 0 11 <> <>
  15 3 2.060235 -0.077634 -2.183593 900 2 6 A0A0A0  0 0 10 <> <>
  16 2 1.668067 -2.375646 -0.119736 900 2 6 A0A0A0  0 0 10 <> <>
  17 3 1.688236 -2.636298 -1.641420 900 2 6 A0A0A0  1 2 10 2 1
  18 16 -2.738284 0.110380 -0.382993 900 70 8 FF2F2F  0 0 10 <> <>
  19 2 -3.368923 -0.801310 -1.173025 900 2 6 A0A0A0  0 0 10 <> <>
  20 15 -3.049239 -1.976927 -1.272594 900 70 8 FF2F2F  0 0 10 <> <>
  21 16 0.092773 -4.277193 1.094254 900 70 8 FF2F2F  1 0 10 <> <>
  22 3 0.919453 -1.469802 2.052866 900 2 6 A0A0A0  3 0 10 <> <>
  23 16 1.159060 1.087987 0.697358 900 70 8 FF2F2F  0 0 10 <> <>
  24 2 1.193235 2.404874 1.042245 900 2 6 A0A0A0  0 0 10 <> <>
  25 15 0.504657 3.279909 0.536668 900 70 8 FF2F2F  0 0 10 <> <>
  26 16 1.566403 2.262441 -1.801950 900 70 8 FF2F2F  1 0 10 <> <>
  27 16 -1.449290 -0.174234 -4.578673 900 70 8 FF2F2F  0 0 10 <> <>
  28 2 -1.661781 0.642388 -5.652311 900 2 6 A0A0A0  0 0 10 <> <>
  29 15 -0.886132 1.506826 -6.053092 900 70 8 FF2F2F  0 0 10 <> <>
  30 3 -0.305599 -2.602931 -4.068676 900 2 6 A0A0A0  3 0 10 <> <>
  31 3 2.867420 0.362134 -3.457451 900 2 6 A0A0A0  3 0 10 <> <>
  32 3 3.193533 -0.110121 -1.123496 900 2 6 A0A0A0  3 0 10 <> <>
  33 15 2.693275 -2.651356 0.527282 900 70 8 FF2F2F  0 0 10 <> <>
  34 16 0.800409 -3.738866 -1.846189 900 70 8 FF2F2F  0 0 10 <> <>
  35 2 1.351079 -4.978918 -1.736756 900 2 6 A0A0A0  0 0 10 <> <>
  36 15 2.536675 -5.221292 -1.564899 900 70 8 FF2F2F  0 0 10 <> <>
  37 3 -4.560240 -0.184251 -1.830775 900 2 6 A0A0A0  3 0 10 <> <>
  38 2 2.143962 2.656581 2.153563 900 2 6 A0A0A0  0 0 10 <> <>
  39 2 1.973794 3.821342 2.915238 900 2 6 A0A0A0  1 0 10 <> <>
  40 2 2.843313 4.104970 3.970364 900 2 6 A0A0A0  1 0 10 <> <>
  41 2 3.889608 3.231464 4.264481 900 2 6 A0A0A0  1 0 10 <> <>
  42 2 4.071947 2.077353 3.502795 900 2 6 A0A0A0  1 0 10 <> <>
  43 2 3.203654 1.790039 2.446574 900 2 6 A0A0A0  1 0 10 <> <>
  44 3 -2.961017 0.309462 -6.382630 900 2 6 A0A0A0  1 1 10 2 1
  45 16 -2.929807 0.916671 -7.691810 900 70 8 FF2F2F  1 0 10 <> <>
  46 3 0.292632 -6.025086 -1.915167 900 2 6 A0A0A0  3 0 10 <> <>
  47 3 -4.194862 0.787516 -5.584243 900 2 6 A0A0A0  1 2 10 1 1
  48 25 -4.329257 2.243442 -5.615157 900 43 7 5757FF  1 0 10 <> <>
  49 2 -3.744132 3.051231 -4.668099 900 2 6 A0A0A0  0 0 10 <> <>
  50 15 -3.050708 2.606250 -3.759169 900 70 8 FF2F2F  0 0 10 <> <>
  51 2 -5.531859 0.180177 -6.002666 900 2 6 A0A0A0  0 0 10 <> <>
  52 2 -6.612802 0.249289 -5.102014 900 2 6 A0A0A0  1 0 10 <> <>
  53 2 -7.863257 -0.277205 -5.432077 900 2 6 A0A0A0  1 0 10 <> <>
  54 2 -8.059319 -0.875296 -6.673086 900 2 6 A0A0A0  1 0 10 <> <>
  55 2 -7.008294 -0.939108 -7.584419 900 2 6 A0A0A0  1 0 10 <> <>
  56 2 -5.755985 -0.411394 -7.254971 900 2 6 A0A0A0  1 0 10 <> <>
  57 2 -3.963605 4.515643 -4.809175 900 2 6 A0A0A0  0 0 10 <> <>
  58 2 -2.984780 5.384163 -4.308411 900 2 6 A0A0A0  1 0 10 <> <>
  59 2 -3.150533 6.766060 -4.417629 900 2 6 A0A0A0  1 0 10 <> <>
  60 2 -4.297393 7.284714 -5.018371 900 2 6 A0A0A0  1 0 10 <> <>
  61 2 -5.282799 6.425076 -5.504900 900 2 6 A0A0A0  1 0 10 <> <>
  62 2 -5.121043 5.041222 -5.399039 900 2 6 A0A0A0  1 0 10 <> <>
  63 41 -0.681766 -1.084366 -1.050706 900 21 1 FFFFFF  0 0 10 <> <>
  64 41 -0.897714 0.842792 2.273112 900 21 1 FFFFFF  0 0 10 <> <>
  65 41 -2.587742 1.228035 1.918515 900 21 1 FFFFFF  0 0 10 <> <>
  66 41 -3.483941 -1.710161 1.370763 900 21 1 FFFFFF  0 0 10 <> <>
  67 41 -2.413234 -3.682267 1.674160 900 21 1 FFFFFF  0 0 10 <> <>
  68 41 -1.314326 -2.932627 2.784687 900 21 1 FFFFFF  0 0 10 <> <>
  69 41 -1.033870 -3.249809 -0.229211 900 21 1 FFFFFF  0 0 10 <> <>
  70 41 -0.561606 1.454630 -0.351986 900 21 1 FFFFFF  0 0 10 <> <>
  71 41 -0.129304 2.008529 -3.414961 900 21 1 FFFFFF  0 0 10 <> <>
  72 41 -1.157154 1.018690 -2.443465 900 21 1 FFFFFF  0 0 10 <> <>
  73 41 0.560434 0.191529 -4.810277 900 21 1 FFFFFF  0 0 10 <> <>
  74 41 2.711881 -2.903981 -1.933594 900 21 1 FFFFFF  0 0 10 <> <>
  75 42 0.485364 -4.189654 1.981759 900 21 1 FFFFFF  0 0 10 <> <>
  76 41 0.174049 -1.012189 2.697093 900 21 1 FFFFFF  0 0 10 <> <>
  77 41 1.282991 -2.350844 2.595140 900 21 1 FFFFFF  0 0 10 <> <>
  78 41 1.771439 -0.789891 2.007020 900 21 1 FFFFFF  0 0 10 <> <>
  79 42 0.938164 2.903020 -1.407269 900 21 1 FFFFFF  0 0 10 <> <>
  80 41 -1.226572 -2.867477 -3.541103 900 21 1 FFFFFF  0 0 10 <> <>
  81 41 -0.552617 -2.412436 -5.119288 900 21 1 FFFFFF  0 0 10 <> <>
  82 41 0.366859 -3.463432 -4.103068 900 21 1 FFFFFF  0 0 10 <> <>
  83 41 2.277578 0.887972 -4.207084 900 21 1 FFFFFF  0 0 10 <> <>
  84 41 3.668829 1.069814 -3.209237 900 21 1 FFFFFF  0 0 10 <> <>
  85 41 3.343635 -0.501383 -3.937079 900 21 1 FFFFFF  0 0 10 <> <>
  86 41 3.951165 -0.862030 -1.374197 900 21 1 FFFFFF  0 0 10 <> <>
  87 41 3.710057 0.856192 -1.060421 900 21 1 FFFFFF  0 0 10 <> <>
  88 41 2.852864 -0.306264 -0.113657 900 21 1 FFFFFF  0 0 10 <> <>
  89 41 -4.861332 -0.805032 -2.678181 900 21 1 FFFFFF  0 0 10 <> <>
  90 41 -5.383123 -0.124679 -1.114677 900 21 1 FFFFFF  0 0 10 <> <>
  91 41 -4.313217 0.812665 -2.200505 900 21 1 FFFFFF  0 0 10 <> <>
  92 41 1.163304 4.512629 2.692165 900 21 1 FFFFFF  0 0 10 <> <>
  93 41 2.706478 5.007818 4.561115 900 21 1 FFFFFF  0 0 10 <> <>
  94 41 4.568013 3.453271 5.085386 900 21 1 FFFFFF  0 0 10 <> <>
  95 41 4.894567 1.402465 3.729087 900 21 1 FFFFFF  0 0 10 <> <>
  96 41 3.377838 0.894807 1.857816 900 21 1 FFFFFF  0 0 10 <> <>
  97 41 -2.976876 -0.775522 -6.537494 900 21 1 FFFFFF  0 0 10 <> <>
  98 42 -2.474064 1.775011 -7.573155 900 21 1 FFFFFF  0 0 10 <> <>
  99 41 0.693070 -6.998707 -1.618989 900 21 1 FFFFFF  0 0 10 <> <>
  100 41 -0.566831 -5.804103 -1.277031 900 21 1 FFFFFF  0 0 10 <> <>
  101 41 -0.011881 -6.064963 -2.963639 900 21 1 FFFFFF  0 0 10 <> <>
  102 41 -4.035304 0.483285 -4.544231 900 21 1 FFFFFF  0 0 10 <> <>
  103 43 -4.821422 2.640078 -6.405966 900 21 1 FFFFFF  0 0 10 <> <>
  104 41 -6.486287 0.726539 -4.131827 900 21 1 FFFFFF  0 0 10 <> <>
  105 41 -8.684647 -0.216322 -4.722376 900 21 1 FFFFFF  0 0 10 <> <>
  106 41 -9.031892 -1.285081 -6.933704 900 21 1 FFFFFF  0 0 10 <> <>
  107 41 -7.163257 -1.396747 -8.558844 900 21 1 FFFFFF  0 0 10 <> <>
  108 41 -4.969658 -0.468604 -8.004374 900 21 1 FFFFFF  0 0 10 <> <>
  109 41 -2.087965 4.986851 -3.837223 900 21 1 FFFFFF  0 0 10 <> <>
  110 41 -2.386562 7.437457 -4.032773 900 21 1 FFFFFF  0 0 10 <> <>
  111 41 -4.427123 8.361548 -5.100916 900 21 1 FFFFFF  0 0 10 <> <>
  112 41 -6.181941 6.834746 -5.959840 900 21 1 FFFFFF  0 0 10 <> <>
  113 41 -5.918047 4.395632 -5.756571 900 21 1 FFFFFF  0 0 10 <> <>
  :::
 } 
 m_bond[130] { 
  # First column is bond index #
  i_m_from
  i_m_to
  i_m_order
  i_sd_original_parity
  :::
  1 1 4 1 1
  2 1 2 1 <>
  3 2 3 1 <>
  4 2 64 1 <>
  5 2 65 1 <>
  6 3 8 1 <>
  7 3 4 1 <>
  8 3 18 1 6
  9 4 1 1 1
  10 4 5 1 <>
  11 4 66 1 <>
  12 5 6 1 <>
  13 5 67 1 <>
  14 5 68 1 <>
  15 6 7 1 <>
  16 6 21 1 1
  17 6 69 1 <>
  18 7 16 1 <>
  19 7 8 1 <>
  20 7 22 1 1
  21 8 9 1 <>
  22 8 63 1 6
  23 9 10 1 <>
  24 9 23 1 6
  25 9 70 1 <>
  26 10 15 1 1
  27 10 11 1 <>
  28 10 26 1 <>
  29 11 12 1 <>
  30 11 71 1 <>
  31 11 72 1 <>
  32 12 13 1 <>
  33 12 27 1 6
  34 12 73 1 <>
  35 13 14 2 <>
  36 13 30 1 <>
  37 14 15 1 <>
  38 14 17 1 <>
  39 15 10 1 1
  40 15 31 1 <>
  41 15 32 1 <>
  42 16 17 1 <>
  43 16 33 2 <>
  44 17 34 1 1
  45 17 74 1 <>
  46 18 3 1 6
  47 18 19 1 <>
  48 19 20 2 <>
  49 19 37 1 <>
  50 21 6 1 1
  51 21 75 1 <>
  52 22 7 1 1
  53 22 76 1 <>
  54 22 77 1 <>
  55 22 78 1 <>
  56 23 9 1 6
  57 23 24 1 <>
  58 24 25 2 <>
  59 24 38 1 <>
  60 26 79 1 <>
  61 27 12 1 6
  62 27 28 1 <>
  63 28 44 1 <>
  64 28 29 2 <>
  65 30 80 1 <>
  66 30 81 1 <>
  67 30 82 1 <>
  68 31 83 1 <>
  69 31 84 1 <>
  70 31 85 1 <>
  71 32 86 1 <>
  72 32 87 1 <>
  73 32 88 1 <>
  74 34 17 1 1
  75 34 35 1 <>
  76 35 36 2 <>
  77 35 46 1 <>
  78 37 89 1 <>
  79 37 90 1 <>
  80 37 91 1 <>
  81 38 43 2 <>
  82 38 39 1 <>
  83 39 40 2 <>
  84 39 92 1 <>
  85 40 41 1 <>
  86 40 93 1 <>
  87 41 42 2 <>
  88 41 94 1 <>
  89 42 43 1 <>
  90 42 95 1 <>
  91 43 96 1 <>
  92 44 47 1 <>
  93 44 45 1 1
  94 44 97 1 <>
  95 45 44 1 1
  96 45 98 1 <>
  97 46 99 1 <>
  98 46 100 1 <>
  99 46 101 1 <>
  100 47 48 1 6
  101 47 51 1 <>
  102 47 102 1 <>
  103 48 47 1 6
  104 48 49 1 <>
  105 48 103 1 <>
  106 49 50 2 <>
  107 49 57 1 <>
  108 51 52 2 <>
  109 51 56 1 <>
  110 52 53 1 <>
  111 52 104 1 <>
  112 53 54 2 <>
  113 53 105 1 <>
  114 54 55 1 <>
  115 54 106 1 <>
  116 55 56 2 <>
  117 55 107 1 <>
  118 56 108 1 <>
  119 57 62 2 <>
  120 57 58 1 <>
  121 58 59 2 <>
  122 58 109 1 <>
  123 59 60 1 <>
  124 59 110 1 <>
  125 60 61 2 <>
  126 60 111 1 <>
  127 61 62 1 <>
  128 61 112 1 <>
  129 62 113 1 <>
  130 63 8 1 6
  :::
 } 
} 
