# Supplementary material for: Reference-free NOE NMR analysis
Source: Chem Sci. 2020 Aug 31;11(36):9930–6. doi: 10.1039/d0sc02970j (PMC8162118; doi:10.1039/d0sc02970j)
Supplement: SC-011-D0SC02970J-s006 [file SC-011-D0SC02970J-s006.piz › taxol_structures/3prime_epi_structures/3p_epi_conformation_9]

113
Taxol
O          1.56760        6.21960       -3.49010
C          1.58180        5.35850       -2.33890
C          0.50990        4.40670       -2.94400
C          0.67190        5.33310       -4.20510
C         -0.50270        6.11240       -4.76790
C         -1.83320        5.66570       -4.16990
C         -1.81320        5.57310       -2.61280
C         -0.89550        4.32840       -2.24200
C         -0.78860        3.93460       -0.71590
C         -1.74830        2.75360       -0.17390
C         -1.40170        1.39020       -0.85270
C         -2.42890        0.83340       -1.86150
C         -3.28570        1.91860       -2.49650
C         -3.60800        3.03840       -1.79060
C         -3.27670        3.08000       -0.27610
C         -3.31410        5.49960       -2.15460
C         -4.18610        4.26380       -2.46690
O          1.03730        3.05300       -3.12820
C          0.59150        2.37260       -4.22010
O         -0.31940        2.74100       -4.94710
O         -2.84670        6.57150       -4.60290
C         -1.29800        6.90060       -1.98690
O          0.58010        3.50750       -0.43730
C          1.08910        3.80400        0.78610
O          0.49730        4.42560        1.65570
O         -1.44990        2.54160        1.22810
O         -1.71550        0.11730       -2.89180
C         -1.43080       -1.19130       -2.59720
O         -1.59550       -1.69720       -1.49470
C         -3.73290        1.63850       -3.91220
C         -4.16930        2.02960        0.46510
C         -3.60210        4.37250        0.52770
O         -3.84230        6.46000       -1.57260
O         -5.53640        4.36450       -1.98850
C         -6.48320        5.14260       -2.55840
O         -7.60150        5.22970       -2.05550
C          1.40340        1.13200       -4.41420
C          2.47550        3.28680        0.92280
C          3.21860        3.67580        2.04560
C          4.52760        3.21990        2.21390
C          5.09840        2.37240        1.26470
C          4.36290        1.97610        0.14800
C          3.05280        2.42910       -0.02410
C         -0.91840       -1.90610       -3.85140
O         -1.98660       -2.21410       -4.75380
C         -6.14720        5.85630       -3.83340
C         -0.01870       -3.14340       -3.55350
N         -0.53850       -4.12660       -2.60470
C         -1.75990       -4.74120       -2.73970
O         -2.51960       -4.51280       -3.67550
C          1.38610       -2.70610       -3.15230
C          1.68040       -2.25780       -1.85270
C          2.96850       -1.83390       -1.51970
C          3.97810       -1.84940       -2.47910
C          3.70230       -2.28870       -3.77210
C          2.41530       -2.71390       -4.10810
C         -2.12660       -5.72890       -1.69120
C         -2.93280       -6.81610       -2.05100
C         -3.29920       -7.76270       -1.09240
C         -2.87090       -7.61970        0.22760
C         -2.08340       -6.52760        0.59460
C         -1.71310       -5.57840       -0.36100
H         -1.36730        3.48300       -2.73610
H          1.31450        5.89520       -1.42530
H          2.57270        4.91290       -2.19920
H          1.23710        4.86860       -5.02450
H         -0.54500        5.98080       -5.85710
H         -0.36650        7.19320       -4.63220
H         -2.10430        4.68900       -4.58740
H         -0.96140        4.83700       -0.12620
H         -1.25710        0.62150       -0.08030
H         -0.42000        1.44970       -1.33800
H         -3.11690        0.12700       -1.38500
H         -4.19650        4.16310       -3.55310
H         -2.72530        6.73720       -5.55700
H         -0.28350        7.16810       -2.26780
H         -1.91560        7.75210       -2.30030
H         -1.33330        6.86860       -0.89290
H         -1.19680        3.39370        1.63950
H         -4.03970        0.59110       -4.01180
H         -4.60390        2.22870       -4.20900
H         -2.92100        1.83330       -4.61840
H         -4.00130        0.99500        0.17320
H         -4.00610        2.05650        1.54960
H         -5.23230        2.24100        0.29280
H         -4.64300        4.68410        0.39080
H         -3.46900        4.21230        1.60540
H         -2.95690        5.21680        0.29350
H          1.32520        0.50090       -3.52670
H          1.02360        0.58120       -5.27850
H          2.44630        1.39860       -4.60240
H          2.78390        4.33620        2.79370
H          5.10210        3.52520        3.08560
H          6.11850        2.01840        1.39750
H          4.81080        1.31250       -0.58810
H          2.49700        2.09900       -0.89740
H         -0.30210       -1.18030       -4.39250
H         -2.41360       -3.03520       -4.41600
H         -5.39460        6.62560       -3.66320
H         -5.83540        5.14830       -4.60390
H         -7.04880        6.35680       -4.20260
H          0.06030       -3.70850       -4.49310
H          0.09140       -4.45460       -1.88350
H          0.91270       -2.23720       -1.08070
H          3.18530       -1.49700       -0.50840
H          4.98300       -1.52650       -2.21790
H          4.49250       -2.30580       -4.51930
H          2.22540       -3.05420       -5.12490
H         -3.27380       -6.93040       -3.07780
H         -3.92100       -8.60920       -1.37400
H         -3.16010       -8.35580        0.97440
H         -1.76730       -6.41080        1.62880
H         -1.13220       -4.71530       -0.04680
