# Supplementary material for: Reference-free NOE NMR analysis
Source: Chem Sci. 2020 Aug 31;11(36):9930–6. doi: 10.1039/d0sc02970j (PMC8162118; doi:10.1039/d0sc02970j)
Supplement: SC-011-D0SC02970J-s006 [file SC-011-D0SC02970J-s006.piz › taxol_structures/3prime_epi_structures/3p_epi_conformation_7]

113
Taxol
O          1.85480        5.64550       -4.21360
C          1.90350        5.31090       -2.81600
C          0.87390        4.15700       -2.98060
C          0.97900        4.52780       -4.50510
C         -0.23120        4.99990       -5.29350
C         -1.53890        4.80100       -4.53180
C         -1.48150        5.30400       -3.05760
C         -0.52420        4.30000       -2.27960
C         -0.40970        4.48560       -0.71830
C         -1.31540        3.52610        0.21400
C         -0.93410        2.02330        0.02300
C         -1.94580        1.13690       -0.73900
C         -2.86440        1.92490       -1.66110
C         -3.20980        3.20610       -1.35790
C         -2.85650        3.75480        0.04750
C         -2.96540        5.39080       -2.54530
C         -3.83250        4.12260       -2.39030
O          1.47360        2.86730       -2.63470
C          1.08790        1.79260       -3.37560
O          0.12010        1.77270       -4.12240
O         -2.58390        5.46350       -5.24130
C         -0.98750        6.77820       -2.99780
O          0.97700        4.27000       -0.31840
C          1.44850        5.02490        0.70800
O          0.80140        5.87270        1.30440
O         -0.98790        3.80770        1.59660
O         -1.21490        0.17040       -1.52540
C         -0.84100       -0.96240       -0.85900
O         -0.93570       -1.13160        0.34910
C         -3.34210        1.18330       -2.88650
C         -3.69720        2.97740        1.11480
C         -3.22280        5.22890        0.38770
O         -3.48370        6.49040       -2.29700
O         -5.16930        4.37100       -1.93140
C         -6.14040        4.91620       -2.69720
O         -7.24390        5.16580       -2.21660
C          2.02850        0.65170       -3.13740
C          2.86850        4.70110        1.00010
C          3.57220        5.54280        1.87250
C          4.91040        5.28180        2.17340
C          5.54960        4.17870        1.60830
C          4.85370        3.33280        0.74460
C          3.51490        3.59030        0.44030
C         -0.31490       -2.01380       -1.84010
O         -0.19730       -1.57280       -3.19980
C         -5.85000        5.16410       -4.14720
C         -1.16950       -3.29970       -1.74190
N         -0.58530       -4.35330       -2.57300
C         -0.52130       -5.66640       -2.16870
O         -0.91900       -6.05770       -1.07690
C         -2.62920       -3.06580       -2.12210
C         -3.59570       -2.93770       -1.10980
C         -4.93440       -2.69860       -1.42620
C         -5.32750       -2.58580       -2.75770
C         -4.38340       -2.71270       -3.77420
C         -3.04340       -2.94940       -3.46000
C          0.04940       -6.63350       -3.14800
C         -0.38220       -7.96560       -3.09210
C          0.12410       -8.90720       -3.99040
C          1.06980       -8.52450       -4.94120
C          1.51610       -7.20350       -4.99190
C          1.01140       -6.25740       -4.09560
H         -0.97180        3.32180       -2.43210
H          1.61480        6.15140       -2.18020
H          2.91220        4.99510       -2.52800
H          1.54570        3.79850       -5.09920
H         -0.29120        4.44860       -6.24130
H         -0.12300        6.04870       -5.59900
H         -1.79580        3.73500       -4.54200
H         -0.64200        5.52770       -0.49180
H         -0.77930        1.55840        1.00720
H          0.05080        1.94390       -0.45220
H         -2.58800        0.58090       -0.04680
H         -3.87540        3.65840       -3.37640
H         -2.47800        5.27650       -6.19340
H         -0.00760        6.94630       -3.43490
H         -1.65970        7.44460       -3.55360
H         -0.95260        7.14730       -1.96730
H         -0.80020        4.76410        1.69600
H         -3.60320        0.15430       -2.62170
H         -4.24970        1.61230       -3.31920
H         -2.56370        1.16080       -3.65410
H         -3.50230        1.90750        1.16200
H         -3.51000        3.35540        2.12730
H         -4.77020        3.09670        0.91800
H         -4.27700        5.44320        0.18370
H         -3.06880        5.43830        1.45410
H         -2.61710        5.96980       -0.12980
H          1.83780        0.21240       -2.15640
H          1.89110       -0.10140       -3.91720
H          3.06200        1.00440       -3.19810
H          3.08360        6.40560        2.32130
H          5.45400        5.93760        2.84980
H          6.59190        3.97560        1.84490
H          5.35510        2.47030        0.31140
H          2.99010        2.91220       -0.22670
H          0.71130       -2.23730       -1.52360
H         -0.96730       -0.99480       -3.37110
H         -5.09890        5.94420       -4.26780
H         -5.55620        4.23890       -4.64730
H         -6.76690        5.51510       -4.63290
H         -1.14210       -3.65120       -0.70220
H         -0.32040       -4.09130       -3.51340
H         -3.31400       -3.03080       -0.06150
H         -5.67220       -2.60770       -0.63250
H         -6.37150       -2.40700       -3.00310
H         -4.69270       -2.63410       -4.81380
H         -2.32930       -3.05110       -4.27420
H         -1.11840       -8.27150       -2.35130
H         -0.21770       -9.93850       -3.94660
H          1.46560       -9.25890       -5.63910
H          2.26440       -6.91300       -5.72600
H          1.39950       -5.24390       -4.13650
