# Supplementary material for: Reference-free NOE NMR analysis
Source: Chem Sci. 2020 Aug 31;11(36):9930–6. doi: 10.1039/d0sc02970j (PMC8162118; doi:10.1039/d0sc02970j)
Supplement: SC-011-D0SC02970J-s006 [file SC-011-D0SC02970J-s006.piz › taxol_structures/3prime_epi_structures/3p_epi_conformation_6]

113
Taxol
O          2.00350        4.90570       -4.38060
C          1.99530        4.87350       -2.94350
C          0.90370        3.76690       -2.90020
C          1.00470        3.85830       -4.46790
C         -0.16190        4.32750       -5.32640
C         -1.47940        4.39300       -4.55630
C         -1.35550        5.07660       -3.16210
C         -0.49580        4.07980       -2.26340
C         -0.43310        4.39230       -0.72410
C         -1.43650        3.57770        0.23650
C         -1.21480        2.03360        0.17020
C         -2.24610        1.21460       -0.64240
C         -3.10940        2.03880       -1.58320
C         -3.33440        3.35750       -1.34440
C         -2.94620        3.93640        0.03690
C         -2.81220        5.39830       -2.65600
C         -3.84610        4.27440       -2.43260
O          1.46060        2.54570       -2.31740
C          1.09590        1.35750       -2.86090
O          0.15200        1.18450       -3.61940
O         -2.44590        5.07440       -5.35360
C         -0.71090        6.48600       -3.30350
O          0.89490        4.08620       -0.19490
C          1.65960        5.11990        0.24280
O          1.37190        6.30150        0.15780
O         -1.08170        3.96350        1.58840
O         -1.52730        0.26510       -1.45280
C         -1.32070       -0.96400       -0.90020
O         -1.45560       -1.22260        0.28750
C         -3.66080        1.28340       -2.77180
C         -3.86040        3.27430        1.12200
C         -3.18730        5.44920        0.30910
O         -3.17200        6.57020       -2.46530
O         -5.13910        4.71890       -2.00150
C         -6.02230        5.35160       -2.80570
O         -7.08400        5.77390       -2.35210
C          2.00410        0.27430       -2.36380
C          2.93090        4.61810        0.83010
C          3.82740        5.55640        1.36020
C          5.03580        5.13690        1.92000
C          5.35480        3.78000        1.95270
C          4.46860        2.83990        1.42720
C          3.25830        3.25500        0.86630
C         -0.85670       -1.94580       -1.98300
O         -1.07660       -1.49420       -3.32840
C         -5.69430        5.47990       -4.26340
C         -1.52310       -3.32810       -1.73970
N         -1.01600       -4.35030       -2.65540
C          0.25090       -4.87000       -2.52420
O          1.03650       -4.49260       -1.66020
C         -3.04720       -3.29880       -1.79980
C         -3.79480       -3.61430       -0.65290
C         -5.19080       -3.59030       -0.68100
C         -5.85990       -3.25430       -1.85560
C         -5.13460       -2.94330       -3.00330
C         -3.73850       -2.96620       -2.97680
C          0.65790       -5.90170       -3.51870
C          2.02320       -6.05250       -3.79750
C          2.45130       -7.00710       -4.72240
C          1.51900       -7.82070       -5.36560
C          0.15980       -7.68740       -5.08070
C         -0.27330       -6.73300       -4.15600
H         -1.01020        3.12500       -2.34610
H          1.75340        5.84360       -2.50760
H          2.97590        4.56920       -2.56030
H          1.47330        2.98240       -4.93480
H         -0.28890        3.64500       -6.17730
H          0.05410        5.29750       -5.79310
H         -1.85710        3.37160       -4.42930
H         -0.61360        5.45770       -0.57620
H         -1.22630        1.62770        1.19220
H         -0.19840        1.81560       -0.17790
H         -2.92230        0.66720        0.02560
H         -3.95380        3.75820       -3.38720
H         -2.35910        4.76660       -6.27600
H          0.22800        6.50240       -3.85010
H         -1.35960        7.16870       -3.86760
H         -0.53650        6.94240       -2.32330
H         -0.14340        3.73670        1.72000
H         -3.98720        0.28380       -2.46420
H         -4.54470        1.76030       -3.20400
H         -2.90000        1.17840       -3.55090
H         -3.79180        2.18790        1.17490
H         -3.61980        3.64100        2.12720
H         -4.91460        3.51360        0.93220
H         -4.21830        5.74390        0.08870
H         -3.01950        5.68980        1.36690
H         -2.52060        6.11300       -0.23700
H          1.74790        0.02210       -1.33240
H          1.89430       -0.60930       -2.99800
H          3.04540        0.60200       -2.42730
H          3.59030        6.61880        1.34150
H          5.72810        5.86830        2.33090
H          6.29650        3.45440        2.38940
H          4.72280        1.78260        1.45540
H          2.58790        2.50210        0.46180
H          0.22840       -2.03340       -1.86880
H         -0.79120       -0.55790       -3.37470
H         -4.83780        6.13610       -4.41680
H         -5.53570        4.49700       -4.71200
H         -6.54920        5.93380       -4.77610
H         -1.23060       -3.65880       -0.73320
H         -1.58190       -4.57970       -3.46030
H         -3.29430       -3.87720        0.27770
H         -5.75610       -3.83450        0.21520
H         -6.94670       -3.23700       -1.87670
H         -5.65610       -2.68330       -3.92120
H         -3.19530       -2.71850       -3.88690
H          2.75730       -5.42430       -3.29710
H          3.51120       -7.11760       -4.93870
H          1.85290       -8.56580       -6.08420
H         -0.56270       -8.33390       -5.57370
H         -1.33380       -6.67300       -3.92910
