# Supplementary material for: Reference-free NOE NMR analysis
Source: Chem Sci. 2020 Aug 31;11(36):9930–6. doi: 10.1039/d0sc02970j (PMC8162118; doi:10.1039/d0sc02970j)
Supplement: SC-011-D0SC02970J-s006 [file SC-011-D0SC02970J-s006.piz › taxol_structures/3prime_epi_structures/3p_epi_conformation_1]

113
Taxol
O          2.01340        4.98650       -4.37060
C          2.02130        4.86130       -2.93780
C          0.92160        3.76320       -2.95680
C          1.04760        3.91340       -4.51500
C         -0.12180        4.37450       -5.37390
C         -1.44280        4.42570       -4.60700
C         -1.32560        5.09310       -3.20540
C         -0.47290        4.08680       -2.31420
C         -0.38560        4.41010       -0.77750
C         -1.37980        3.60060        0.20640
C         -1.14780        2.05870        0.12740
C         -2.19440        1.23170       -0.65640
C         -3.06580        2.04670       -1.59890
C         -3.28950        3.36720       -1.36920
C         -2.89400        3.95420        0.00700
C         -2.78280        5.40460       -2.69680
C         -3.80720        4.27380       -2.46460
O          1.45340        2.51260       -2.41700
C          1.05450        1.35260       -2.99610
O          0.09870        1.22900       -3.74900
O         -2.40930        5.11310       -5.39880
C         -0.68310        6.50600       -3.32680
O          0.97450        4.15180       -0.31930
C          1.46840        4.97480        0.64210
O          0.85830        5.90760        1.14300
O         -1.03250        3.94690        1.56970
O         -1.49160        0.26350       -1.46030
C         -1.32560       -0.97130       -0.90450
O         -1.48160       -1.22870        0.28070
C         -3.62520        1.28280       -2.77820
C         -3.80360        3.29950        1.10060
C         -3.13780        5.46860        0.26760
O         -3.14780        6.57440       -2.50380
O         -5.10220        4.71340       -2.03420
C         -5.99280        5.33120       -2.84190
O         -7.05830        5.74550       -2.38980
C          1.94860        0.23460       -2.55370
C          2.86450        4.60850        0.99220
C          3.61090        5.51000        1.76320
C          4.92910        5.21110        2.11310
C          5.50500        4.01030        1.69900
C          4.76550        3.10490        0.93820
C          3.44660        3.40020        0.58520
C         -0.87900       -1.96370       -1.98500
O         -1.11940       -1.52170       -3.33050
C         -5.66640        5.45560       -4.30020
C         -1.54170       -3.34440       -1.72170
N         -1.04240       -4.37550       -2.63220
C          0.22840       -4.88800       -2.51230
O          1.02560       -4.49630       -1.66550
C         -3.06650       -3.31830       -1.76770
C         -3.80250       -3.62450       -0.61080
C         -5.19880       -3.60460       -0.62590
C         -5.87980       -3.28180       -1.79740
C         -5.16620       -2.98010       -2.95480
C         -3.76990       -2.99930       -2.94130
C          0.62450       -5.93140       -3.49840
C          1.98460       -6.07220       -3.80600
C          2.40180       -7.03820       -4.72390
C          1.46400       -7.87320       -5.33070
C          0.11030       -7.74960       -5.01670
C         -0.31200       -6.78360       -4.09930
H         -0.99680        3.13780       -2.39190
H          1.78390        5.80020       -2.43230
H          3.00340        4.52750       -2.58460
H          1.55070        3.06760       -5.00200
H         -0.24210        3.69230       -6.22600
H          0.08770        5.34740       -5.83740
H         -1.81810        3.40180       -4.49250
H         -0.55790        5.48130       -0.65750
H         -1.12180        1.64510        1.14620
H         -0.14070        1.85210       -0.25340
H         -2.86570        0.70180        0.02970
H         -3.91130        3.75060       -3.41590
H         -2.32410        4.80970       -6.32290
H          0.27220        6.52940       -3.84280
H         -1.32080        7.18490       -3.90780
H         -0.53870        6.96420       -2.34260
H         -0.79880        4.89750        1.60930
H         -3.94520        0.28340       -2.46310
H         -4.51510        1.75460       -3.20400
H         -2.87160        1.17750       -3.56420
H         -3.72330        2.21500        1.17070
H         -3.56890        3.68320        2.10080
H         -4.85970        3.52570        0.90580
H         -4.16690        5.76170        0.03700
H         -2.98000        5.71720        1.32500
H         -2.46550        6.12800       -0.27720
H          1.73240       -0.02220       -1.51440
H          1.78030       -0.63780       -3.19050
H          2.99570        0.53040       -2.66240
H          3.17140        6.44920        2.09410
H          5.50640        5.91340        2.71030
H          6.53160        3.77780        1.97400
H          5.21690        2.16650        0.62390
H          2.88550        2.67530        0.00260
H          0.20760       -2.05080       -1.88580
H         -0.85890       -0.57910       -3.38120
H         -4.81810        6.12180       -4.45640
H         -5.49510        4.47260       -4.74370
H         -6.52680        5.89580       -4.81540
H         -1.23860       -3.66540       -0.71530
H         -1.61960       -4.62030       -3.42440
H         -3.29240       -3.87620        0.31770
H         -5.75480       -3.84120        0.27810
H         -6.96680       -3.26740       -1.80830
H         -5.69710       -2.73040       -3.87020
H         -3.23590       -2.75940       -3.85900
H          2.72270       -5.42730       -3.33360
H          3.45760       -7.14100       -4.96290
H          1.78960       -8.62740       -6.04360
H         -0.61610       -8.41280       -5.48110
H         -1.36750       -6.73050       -3.84830
