# Supplementary material for: Reference-free NOE NMR analysis
Source: Chem Sci. 2020 Aug 31;11(36):9930–6. doi: 10.1039/d0sc02970j (PMC8162118; doi:10.1039/d0sc02970j)
Supplement: SC-011-D0SC02970J-s006 [file SC-011-D0SC02970J-s006.piz › taxol_structures/3prime_epi_structures/3p_epi_conformation_8]

113
Taxol
O          2.31710        4.93170       -3.99570
C          2.10750        4.42930       -2.66490
C          0.82270        3.65620       -3.07870
C          1.21380        4.15170       -4.51900
C          0.28450        5.03580       -5.33060
C         -1.11420        5.11180       -4.72710
C         -1.11410        5.41640       -3.19710
C         -0.55220        4.11840       -2.47280
C         -0.55730        4.10940       -0.89310
C         -1.78800        3.36380       -0.15440
C         -1.79360        1.83640       -0.48170
C         -2.95430        1.31510       -1.35810
C         -3.49060        2.38410       -2.30430
C         -3.50820        3.69070       -1.91140
C         -3.18140        4.02550       -0.43050
C         -2.58150        5.83830       -2.82930
C         -3.74420        4.82240       -2.89280
O          0.98020        2.21400       -2.88610
C          0.34250        1.40780       -3.77860
O         -0.45920        1.79210       -4.61810
O         -1.85640        6.10470       -5.43290
C         -0.26990        6.68490       -2.88670
O          0.66260        3.46220       -0.41990
C          1.20930        3.94040        0.72840
O          0.76180        4.87500        1.37630
O         -1.56120        3.42270        1.27420
O         -2.43200        0.16990       -2.07520
C         -3.25070       -0.92010       -2.13320
O         -4.40400       -0.97440       -1.71850
C         -3.98450        1.88830       -3.64270
C         -4.31830        3.45880        0.48400
C         -3.16260        5.51740        0.01670
O         -2.84200        7.01350       -2.52840
O         -5.02240        5.37420       -2.54030
C         -5.73450        6.20150       -3.33740
O         -6.79140        6.68870       -2.94130
C          0.79840       -0.00490       -3.61180
C          2.43890        3.18900        1.08900
C          3.23360        3.68420        2.13220
C          4.40060        3.01460        2.50530
C          4.77680        1.84720        1.84170
C          3.98780        1.34530        0.80680
C          2.81980        2.01230        0.42950
C         -2.58020       -2.09720       -2.83160
O         -3.54130       -3.10550       -3.19650
C         -5.22570        6.47080       -4.72170
C         -1.45290       -2.68860       -1.95470
N         -0.79330       -3.78830       -2.65700
C          0.55940       -3.82040       -2.89610
O          1.32820       -2.93530       -2.53550
C         -1.90580       -3.14800       -0.57450
C         -1.45510       -2.46370        0.56770
C         -1.86480       -2.85520        1.84410
C         -2.72720       -3.93770        1.99870
C         -3.17680       -4.63270        0.87850
C         -2.76820       -4.24300       -0.39900
C          1.07790       -5.01080       -3.62550
C          2.40100       -5.40810       -3.39070
C          2.93190       -6.51360       -4.05820
C          2.14710       -7.22000       -4.96930
C          0.83410       -6.82000       -5.21970
C          0.29800       -5.71490       -4.55320
H         -1.23100        3.32590       -2.77510
H          1.99210        5.23650       -1.93740
H          2.94720        3.80000       -2.35080
H          1.62810        3.36070       -5.15870
H          0.20550        4.64660       -6.35430
H          0.70100        6.04350       -5.45710
H         -1.63360        4.16350       -4.90790
H         -0.51120        5.14630       -0.55600
H         -1.80870        1.25250        0.45010
H         -0.84050        1.54850       -0.94140
H         -3.76580        0.97560       -0.71040
H         -3.77880        4.47030       -3.92370
H         -1.68970        5.99470       -6.38830
H          0.77690        6.60900       -3.16700
H         -0.65010        7.55740       -3.43350
H         -0.30320        6.93850       -1.82190
H         -1.11750        4.26750        1.49700
H         -4.66260        1.04050       -3.50530
H         -4.56510        2.62890       -4.19690
H         -3.14730        1.57100       -4.27030
H         -4.42560        2.37700        0.47480
H         -4.15770        3.72360        1.53640
H         -5.28930        3.87740        0.19030
H         -4.09000        6.03340       -0.25330
H         -3.07040        5.60230        1.10730
H         -2.32530        6.09160       -0.37370
H          0.81650       -0.25970       -2.54940
H          0.09720       -0.67410       -4.11620
H          1.79270       -0.12490       -4.04760
H          2.94950        4.59320        2.65910
H          5.01550        3.40230        3.31440
H          5.68530        1.32530        2.13420
H          4.28170        0.43110        0.29560
H          2.21750        1.59650       -0.37370
H         -2.16930       -1.73260       -3.78010
H         -4.30400       -2.97870       -2.59380
H         -4.29790        7.04150       -4.69240
H         -5.11080        5.53990       -5.28070
H         -5.96570        7.07690       -5.25520
H         -0.71040       -1.89690       -1.80540
H         -1.37920       -4.57160       -2.91480
H         -0.77120       -1.62180        0.47640
H         -1.50720       -2.31750        2.71900
H         -3.04470       -4.24340        2.99250
H         -3.84470       -5.48220        0.99980
H         -3.12890       -4.81070       -1.25380
H          3.02010       -4.85980       -2.68340
H          3.95740       -6.82180       -3.86920
H          2.56200       -8.07950       -5.49100
H          0.23050       -7.36560       -5.94160
H         -0.71570       -5.40600       -4.79140
