# Supplementary material for: Reference-free NOE NMR analysis
Source: Chem Sci. 2020 Aug 31;11(36):9930–6. doi: 10.1039/d0sc02970j (PMC8162118; doi:10.1039/d0sc02970j)
Supplement: SC-011-D0SC02970J-s006 [file SC-011-D0SC02970J-s006.piz › taxol_structures/3prime_epi_structures/3prime_EpiTaxol_confelin_3kcal.mae]

{ 
 s_m_m2io_version
 :::
 2.0.0 
} 

f_m_ct { 
 s_m_title
 s_m_entry_id
 s_m_entry_name
 i_f3d_flags
 r_f3d_energy
 r_mmod_Potential_Energy-MMFF94s
 b_mmod_Minimization_Converged-MMFF94s
 r_mmod_RMS_Derivative-MMFF94s
 s_m_job_name
 s_m_Source_Path
 s_m_Source_File
 i_m_Source_File_Index
 i_mmod_Times_Found-MMFF94s
 r_mmod_Relative_Potential_Energy-MMFF94s
 i_mmod_Conformation-MMFF94s
 i_mmod_Serial_Number-MMFF94s
 s_m_subgroup_title
 s_m_subgroupid
 b_m_subgroup_collapsed
 i_m_ct_format
 :::
 Taxol 
  12 
  entry 
  0
  0
  848.285888671875
  1
  0.0379818566143513
  mmod_confelim_3prime_EpiTaxol 
  /Users/rgil/Documents/Matthias_Niemitz/Taxol 
  Taxol_Template.mae 
  1
  1332
  0
  1
  1
  mmod_confelim_3prime_EpiTaxol-out1 
  mmod_confelim_3prime_EpiTaxol-out1 
  0
  2
 m_depend[8] { 
  # First column is dependency index #
  i_m_depend_dependency
  s_m_depend_property
  :::
  1 20 r_mmod_Potential_Energy-MMFF94s 
  2 20 b_mmod_Minimization_Converged-MMFF94s 
  3 20 r_mmod_RMS_Derivative-MMFF94s 
  4 30 s_m_job_name 
  5 20 i_mmod_Times_Found-MMFF94s 
  6 20 r_mmod_Relative_Potential_Energy-MMFF94s 
  7 20 i_mmod_Conformation-MMFF94s 
  8 10 i_mmod_Serial_Number-MMFF94s 
  :::
 } 
 m_atom[113] { 
  # First column is atom index #
  i_m_mmod_type
  r_m_x_coord
  r_m_y_coord
  r_m_z_coord
  i_m_residue_number
  i_m_color
  i_m_atomic_number
  s_m_color_rgb
  s_m_atom_name
  i_m_Hcount
  i_m_atom_chirality
  i_m_bond_stereo
  i_sd_original_parity
  b_st_NoSrcChirality
  :::
  1 16 2.013433 4.986498 -4.370607 900 70 8 FF2F2F  O1  0 0 10 <> <>
  2 3 2.021288 4.861323 -2.937849 900 2 6 A0A0A0  C2  2 0 10 <> <>
  3 3 0.921626 3.763232 -2.956847 900 2 6 A0A0A0  C3  0 2 10 2 1
  4 3 1.047580 3.913421 -4.515048 900 2 6 A0A0A0  C4  1 1 10 1 1
  5 3 -0.121845 4.374473 -5.373864 900 2 6 A0A0A0  C5  2 0 10 <> <>
  6 3 -1.442810 4.425670 -4.607004 900 2 6 A0A0A0  C6  1 2 10 1 1
  7 3 -1.325567 5.093091 -3.205428 900 2 6 A0A0A0  C7  0 2 10 2 1
  8 3 -0.472894 4.086783 -2.314221 900 2 6 A0A0A0  C8  1 1 10 2 1
  9 3 -0.385575 4.410109 -0.777518 900 2 6 A0A0A0  C9  1 2 10 1 1
  10 3 -1.379797 3.600588 0.206412 900 2 6 A0A0A0  C10  0 2 10 2 1
  11 3 -1.147836 2.058669 0.127404 900 2 6 A0A0A0  C11  2 0 10 <> <>
  12 3 -2.194353 1.231748 -0.656436 900 2 6 A0A0A0  C12  1 2 10 1 1
  13 2 -3.065752 2.046683 -1.598907 900 2 6 A0A0A0  C13  0 0 11 <> <>
  14 2 -3.289464 3.367218 -1.369248 900 2 6 A0A0A0  C14  0 0 11 <> <>
  15 3 -2.893962 3.954238 0.007042 900 2 6 A0A0A0  C15  0 0 10 <> <>
  16 2 -2.782825 5.404558 -2.696818 900 2 6 A0A0A0  C16  0 0 10 <> <>
  17 3 -3.807197 4.273829 -2.464640 900 2 6 A0A0A0  C17  1 1 10 2 1
  18 16 1.453365 2.512621 -2.416996 900 70 8 FF2F2F  O18  0 0 10 <> <>
  19 2 1.054516 1.352604 -2.996122 900 2 6 A0A0A0  C19  0 0 10 <> <>
  20 15 0.098683 1.229019 -3.748980 900 70 8 FF2F2F  O20  0 0 10 <> <>
  21 16 -2.409268 5.113057 -5.398833 900 70 8 FF2F2F  O21  1 0 10 <> <>
  22 3 -0.683074 6.505996 -3.326785 900 2 6 A0A0A0  C22  3 0 10 <> <>
  23 16 0.974545 4.151794 -0.319262 900 70 8 FF2F2F  O23  0 0 10 <> <>
  24 2 1.468381 4.974759 0.642096 900 2 6 A0A0A0  C24  0 0 10 <> <>
  25 15 0.858340 5.907626 1.142990 900 70 8 FF2F2F  O25  0 0 10 <> <>
  26 16 -1.032480 3.946878 1.569678 900 70 8 FF2F2F  O26  1 0 10 <> <>
  27 16 -1.491636 0.263519 -1.460330 900 70 8 FF2F2F  O27  0 0 10 <> <>
  28 2 -1.325635 -0.971302 -0.904533 900 2 6 A0A0A0  C28  0 0 10 <> <>
  29 15 -1.481576 -1.228662 0.280669 900 70 8 FF2F2F  O29  0 0 10 <> <>
  30 3 -3.625217 1.282760 -2.778201 900 2 6 A0A0A0  C30  3 0 10 <> <>
  31 3 -3.803578 3.299497 1.100569 900 2 6 A0A0A0  C31  3 0 10 <> <>
  32 3 -3.137767 5.468567 0.267619 900 2 6 A0A0A0  C32  3 0 10 <> <>
  33 15 -3.147800 6.574423 -2.503803 900 70 8 FF2F2F  O33  0 0 10 <> <>
  34 16 -5.102229 4.713411 -2.034248 900 70 8 FF2F2F  O34  0 0 10 <> <>
  35 2 -5.992822 5.331248 -2.841885 900 2 6 A0A0A0  C35  0 0 10 <> <>
  36 15 -7.058281 5.745510 -2.389812 900 70 8 FF2F2F  O36  0 0 10 <> <>
  37 3 1.948617 0.234604 -2.553671 900 2 6 A0A0A0  C37  3 0 10 <> <>
  38 2 2.864458 4.608462 0.992238 900 2 6 A0A0A0  C38  0 0 10 <> <>
  39 2 3.610902 5.510041 1.763244 900 2 6 A0A0A0  C39  1 0 10 <> <>
  40 2 4.929129 5.211075 2.113149 900 2 6 A0A0A0  C40  1 0 10 <> <>
  41 2 5.505033 4.010343 1.699041 900 2 6 A0A0A0  C41  1 0 10 <> <>
  42 2 4.765475 3.104884 0.938180 900 2 6 A0A0A0  C42  1 0 10 <> <>
  43 2 3.446612 3.400239 0.585206 900 2 6 A0A0A0  C43  1 0 10 <> <>
  44 3 -0.878973 -1.963692 -1.985035 900 2 6 A0A0A0  C44  1 1 10 2 1
  45 16 -1.119355 -1.521665 -3.330504 900 70 8 FF2F2F  O45  1 0 10 <> <>
  46 3 -5.666352 5.455599 -4.300164 900 2 6 A0A0A0  C46  3 0 10 <> <>
  47 3 -1.541659 -3.344435 -1.721746 900 2 6 A0A0A0  C47  1 1 10 1 1
  48 25 -1.042350 -4.375513 -2.632172 900 43 7 5757FF  N48  1 0 10 <> <>
  49 2 0.228428 -4.888048 -2.512275 900 2 6 A0A0A0  C49  0 0 10 <> <>
  50 15 1.025585 -4.496285 -1.665548 900 70 8 FF2F2F  O50  0 0 10 <> <>
  51 2 -3.066502 -3.318287 -1.767723 900 2 6 A0A0A0  C51  0 0 10 <> <>
  52 2 -3.802515 -3.624539 -0.610847 900 2 6 A0A0A0  C52  1 0 10 <> <>
  53 2 -5.198815 -3.604579 -0.625941 900 2 6 A0A0A0  C53  1 0 10 <> <>
  54 2 -5.879803 -3.281850 -1.797365 900 2 6 A0A0A0  C54  1 0 10 <> <>
  55 2 -5.166171 -2.980121 -2.954842 900 2 6 A0A0A0  C55  1 0 10 <> <>
  56 2 -3.769861 -2.999253 -2.941319 900 2 6 A0A0A0  C56  1 0 10 <> <>
  57 2 0.624491 -5.931440 -3.498428 900 2 6 A0A0A0  C57  0 0 10 <> <>
  58 2 1.984599 -6.072174 -3.805991 900 2 6 A0A0A0  C58  1 0 10 <> <>
  59 2 2.401797 -7.038201 -4.723917 900 2 6 A0A0A0  C59  1 0 10 <> <>
  60 2 1.464036 -7.873162 -5.330734 900 2 6 A0A0A0  C60  1 0 10 <> <>
  61 2 0.110267 -7.749605 -5.016706 900 2 6 A0A0A0  C61  1 0 10 <> <>
  62 2 -0.312034 -6.783601 -4.099262 900 2 6 A0A0A0  C62  1 0 10 <> <>
  63 41 -0.996823 3.137754 -2.391912 900 21 1 FFFFFF  H63  0 0 10 <> <>
  64 41 1.783919 5.800183 -2.432292 900 21 1 FFFFFF  H64  0 0 10 <> <>
  65 41 3.003367 4.527537 -2.584627 900 21 1 FFFFFF  H65  0 0 10 <> <>
  66 41 1.550679 3.067575 -5.002003 900 21 1 FFFFFF  H66  0 0 10 <> <>
  67 41 -0.242146 3.692321 -6.225975 900 21 1 FFFFFF  H67  0 0 10 <> <>
  68 41 0.087698 5.347358 -5.837439 900 21 1 FFFFFF  H68  0 0 10 <> <>
  69 41 -1.818084 3.401752 -4.492471 900 21 1 FFFFFF  H69  0 0 10 <> <>
  70 41 -0.557916 5.481293 -0.657530 900 21 1 FFFFFF  H70  0 0 10 <> <>
  71 41 -1.121794 1.645063 1.146189 900 21 1 FFFFFF  H71  0 0 10 <> <>
  72 41 -0.140654 1.852135 -0.253388 900 21 1 FFFFFF  H72  0 0 10 <> <>
  73 41 -2.865734 0.701792 0.029716 900 21 1 FFFFFF  H73  0 0 10 <> <>
  74 41 -3.911326 3.750638 -3.415943 900 21 1 FFFFFF  H74  0 0 10 <> <>
  75 42 -2.324058 4.809672 -6.322890 900 21 1 FFFFFF  H75  0 0 10 <> <>
  76 41 0.272216 6.529434 -3.842774 900 21 1 FFFFFF  H76  0 0 10 <> <>
  77 41 -1.320792 7.184936 -3.907831 900 21 1 FFFFFF  H77  0 0 10 <> <>
  78 41 -0.538726 6.964221 -2.342595 900 21 1 FFFFFF  H78  0 0 10 <> <>
  79 42 -0.798770 4.897481 1.609318 900 21 1 FFFFFF  H79  0 0 10 <> <>
  80 41 -3.945184 0.283353 -2.463114 900 21 1 FFFFFF  H80  0 0 10 <> <>
  81 41 -4.515057 1.754637 -3.204008 900 21 1 FFFFFF  H81  0 0 10 <> <>
  82 41 -2.871644 1.177470 -3.564205 900 21 1 FFFFFF  H82  0 0 10 <> <>
  83 41 -3.723324 2.215030 1.170690 900 21 1 FFFFFF  H83  0 0 10 <> <>
  84 41 -3.568893 3.683164 2.100818 900 21 1 FFFFFF  H84  0 0 10 <> <>
  85 41 -4.859716 3.525691 0.905759 900 21 1 FFFFFF  H85  0 0 10 <> <>
  86 41 -4.166924 5.761743 0.037010 900 21 1 FFFFFF  H86  0 0 10 <> <>
  87 41 -2.979956 5.717232 1.325000 900 21 1 FFFFFF  H87  0 0 10 <> <>
  88 41 -2.465472 6.127959 -0.277160 900 21 1 FFFFFF  H88  0 0 10 <> <>
  89 41 1.732414 -0.022216 -1.514355 900 21 1 FFFFFF  H89  0 0 10 <> <>
  90 41 1.780334 -0.637847 -3.190511 900 21 1 FFFFFF  H90  0 0 10 <> <>
  91 41 2.995704 0.530387 -2.662430 900 21 1 FFFFFF  H91  0 0 10 <> <>
  92 41 3.171418 6.449194 2.094145 900 21 1 FFFFFF  H92  0 0 10 <> <>
  93 41 5.506386 5.913404 2.710256 900 21 1 FFFFFF  H93  0 0 10 <> <>
  94 41 6.531577 3.777755 1.974047 900 21 1 FFFFFF  H94  0 0 10 <> <>
  95 41 5.216935 2.166549 0.623939 900 21 1 FFFFFF  H95  0 0 10 <> <>
  96 41 2.885477 2.675299 0.002591 900 21 1 FFFFFF  H96  0 0 10 <> <>
  97 41 0.207561 -2.050819 -1.885838 900 21 1 FFFFFF  H97  0 0 10 <> <>
  98 42 -0.858870 -0.579105 -3.381234 900 21 1 FFFFFF  H98  0 0 10 <> <>
  99 41 -4.818099 6.121816 -4.456368 900 21 1 FFFFFF  H99  0 0 10 <> <>
  100 41 -5.495115 4.472581 -4.743725 900 21 1 FFFFFF  H100  0 0 10 <> <>
  101 41 -6.526800 5.895814 -4.815448 900 21 1 FFFFFF  H101  0 0 10 <> <>
  102 41 -1.238644 -3.665385 -0.715284 900 21 1 FFFFFF  H102  0 0 10 <> <>
  103 43 -1.619600 -4.620305 -3.424418 900 21 1 FFFFFF  H103  0 0 10 <> <>
  104 41 -3.292373 -3.876232 0.317674 900 21 1 FFFFFF  H104  0 0 10 <> <>
  105 41 -5.754777 -3.841179 0.278059 900 21 1 FFFFFF  H105  0 0 10 <> <>
  106 41 -6.966776 -3.267417 -1.808322 900 21 1 FFFFFF  H106  0 0 10 <> <>
  107 41 -5.697060 -2.730447 -3.870245 900 21 1 FFFFFF  H107  0 0 10 <> <>
  108 41 -3.235923 -2.759423 -3.859048 900 21 1 FFFFFF  H108  0 0 10 <> <>
  109 41 2.722733 -5.427344 -3.333589 900 21 1 FFFFFF  H109  0 0 10 <> <>
  110 41 3.457584 -7.141035 -4.962935 900 21 1 FFFFFF  H110  0 0 10 <> <>
  111 41 1.789622 -8.627441 -6.043567 900 21 1 FFFFFF  H111  0 0 10 <> <>
  112 41 -0.616057 -8.412838 -5.481125 900 21 1 FFFFFF  H112  0 0 10 <> <>
  113 41 -1.367533 -6.730485 -3.848340 900 21 1 FFFFFF  H113  0 0 10 <> <>
  :::
 } 
 m_bond[130] { 
  # First column is bond index #
  i_m_from
  i_m_to
  i_m_order
  i_sd_original_parity
  :::
  1 1 4 1 1
  2 1 2 1 <>
  3 2 3 1 <>
  4 2 64 1 <>
  5 2 65 1 <>
  6 3 8 1 <>
  7 3 4 1 <>
  8 3 18 1 6
  9 4 1 1 1
  10 4 5 1 <>
  11 4 66 1 <>
  12 5 6 1 <>
  13 5 67 1 <>
  14 5 68 1 <>
  15 6 7 1 <>
  16 6 21 1 1
  17 6 69 1 <>
  18 7 16 1 <>
  19 7 8 1 <>
  20 7 22 1 1
  21 8 9 1 <>
  22 8 63 1 6
  23 9 10 1 <>
  24 9 23 1 6
  25 9 70 1 <>
  26 10 15 1 1
  27 10 11 1 <>
  28 10 26 1 <>
  29 11 12 1 <>
  30 11 71 1 <>
  31 11 72 1 <>
  32 12 13 1 <>
  33 12 27 1 6
  34 12 73 1 <>
  35 13 14 2 <>
  36 13 30 1 <>
  37 14 15 1 <>
  38 14 17 1 <>
  39 15 10 1 1
  40 15 31 1 <>
  41 15 32 1 <>
  42 16 17 1 <>
  43 16 33 2 <>
  44 17 34 1 1
  45 17 74 1 <>
  46 18 3 1 6
  47 18 19 1 <>
  48 19 20 2 <>
  49 19 37 1 <>
  50 21 6 1 1
  51 21 75 1 <>
  52 22 7 1 1
  53 22 76 1 <>
  54 22 77 1 <>
  55 22 78 1 <>
  56 23 9 1 6
  57 23 24 1 <>
  58 24 25 2 <>
  59 24 38 1 <>
  60 26 79 1 <>
  61 27 12 1 6
  62 27 28 1 <>
  63 28 44 1 <>
  64 28 29 2 <>
  65 30 80 1 <>
  66 30 81 1 <>
  67 30 82 1 <>
  68 31 83 1 <>
  69 31 84 1 <>
  70 31 85 1 <>
  71 32 86 1 <>
  72 32 87 1 <>
  73 32 88 1 <>
  74 34 17 1 1
  75 34 35 1 <>
  76 35 36 2 <>
  77 35 46 1 <>
  78 37 89 1 <>
  79 37 90 1 <>
  80 37 91 1 <>
  81 38 43 2 <>
  82 38 39 1 <>
  83 39 40 2 <>
  84 39 92 1 <>
  85 40 41 1 <>
  86 40 93 1 <>
  87 41 42 2 <>
  88 41 94 1 <>
  89 42 43 1 <>
  90 42 95 1 <>
  91 43 96 1 <>
  92 44 47 1 <>
  93 44 45 1 1
  94 44 97 1 <>
  95 45 44 1 1
  96 45 98 1 <>
  97 46 99 1 <>
  98 46 100 1 <>
  99 46 101 1 <>
  100 47 48 1 6
  101 47 51 1 <>
  102 47 102 1 <>
  103 48 47 1 6
  104 48 49 1 <>
  105 48 103 1 <>
  106 49 50 2 <>
  107 49 57 1 <>
  108 51 52 2 <>
  109 51 56 1 <>
  110 52 53 1 <>
  111 52 104 1 <>
  112 53 54 2 <>
  113 53 105 1 <>
  114 54 55 1 <>
  115 54 106 1 <>
  116 55 56 2 <>
  117 55 107 1 <>
  118 56 108 1 <>
  119 57 62 2 <>
  120 57 58 1 <>
  121 58 59 2 <>
  122 58 109 1 <>
  123 59 60 1 <>
  124 59 110 1 <>
  125 60 61 2 <>
  126 60 111 1 <>
  127 61 62 1 <>
  128 61 112 1 <>
  129 62 113 1 <>
  130 63 8 1 6
  :::
 } 
} 

f_m_ct { 
 s_m_title
 s_m_entry_id
 s_m_entry_name
 i_f3d_flags
 r_f3d_energy
 r_mmod_Potential_Energy-MMFF94s
 b_mmod_Minimization_Converged-MMFF94s
 r_mmod_RMS_Derivative-MMFF94s
 s_m_job_name
 s_m_Source_Path
 s_m_Source_File
 i_m_Source_File_Index
 i_mmod_Times_Found-MMFF94s
 r_mmod_Relative_Potential_Energy-MMFF94s
 i_mmod_Conformation-MMFF94s
 i_mmod_Serial_Number-MMFF94s
 s_m_subgroup_title
 s_m_subgroupid
 b_m_subgroup_collapsed
 i_m_ct_format
 :::
 Taxol 
  13 
  entry 
  0
  0
  849.0166015625
  1
  0.0296034496277571
  mmod_confelim_3prime_EpiTaxol 
  /Users/rgil/Documents/Matthias_Niemitz/Taxol 
  Taxol_Template.mae 
  1
  2652
  0.730712890625
  2
  1
  mmod_confelim_3prime_EpiTaxol-out1 
  mmod_confelim_3prime_EpiTaxol-out1 
  0
  2
 m_depend[8] { 
  # First column is dependency index #
  i_m_depend_dependency
  s_m_depend_property
  :::
  1 20 r_mmod_Potential_Energy-MMFF94s 
  2 20 b_mmod_Minimization_Converged-MMFF94s 
  3 20 r_mmod_RMS_Derivative-MMFF94s 
  4 30 s_m_job_name 
  5 20 i_mmod_Times_Found-MMFF94s 
  6 20 r_mmod_Relative_Potential_Energy-MMFF94s 
  7 20 i_mmod_Conformation-MMFF94s 
  8 10 i_mmod_Serial_Number-MMFF94s 
  :::
 } 
 m_atom[113] { 
  # First column is atom index #
  i_m_mmod_type
  r_m_x_coord
  r_m_y_coord
  r_m_z_coord
  i_m_residue_number
  i_m_color
  i_m_atomic_number
  s_m_color_rgb
  s_m_atom_name
  i_m_Hcount
  i_m_atom_chirality
  i_m_bond_stereo
  i_sd_original_parity
  b_st_NoSrcChirality
  :::
  1 16 2.168360 6.035834 -3.450308 900 70 8 FF2F2F  O1  0 0 10 <> <>
  2 3 1.948397 5.441219 -2.160006 900 2 6 A0A0A0  C2  2 0 10 <> <>
  3 3 1.121752 4.265801 -2.757864 900 2 6 A0A0A0  C3  0 2 10 2 1
  4 3 1.545018 4.916877 -4.127193 900 2 6 A0A0A0  C4  1 1 10 1 1
  5 3 0.508092 5.411396 -5.118764 900 2 6 A0A0A0  C5  2 0 10 <> <>
  6 3 -0.899781 4.943951 -4.763552 900 2 6 A0A0A0  C6  1 2 10 1 1
  7 3 -1.275941 5.191358 -3.270130 900 2 6 A0A0A0  C7  0 2 10 2 1
  8 3 -0.408082 4.178791 -2.404357 900 2 6 A0A0A0  C8  1 1 10 2 1
  9 3 -0.671566 4.151440 -0.846885 900 2 6 A0A0A0  C9  1 2 10 1 1
  10 3 -1.661861 3.014437 -0.267745 900 2 6 A0A0A0  C10  0 2 10 2 1
  11 3 -1.066101 1.587305 -0.478201 900 2 6 A0A0A0  C11  2 0 10 <> <>
  12 3 -1.744664 0.696811 -1.541444 900 2 6 A0A0A0  C12  1 2 10 1 1
  13 2 -2.483350 1.496180 -2.606250 900 2 6 A0A0A0  C13  0 0 11 <> <>
  14 2 -3.051379 2.695325 -2.296529 900 2 6 A0A0A0  C14  0 0 11 <> <>
  15 3 -3.128613 3.113856 -0.806079 900 2 6 A0A0A0  C15  0 0 10 <> <>
  16 2 -2.835799 5.032755 -3.176154 900 2 6 A0A0A0  C16  0 0 10 <> <>
  17 3 -3.512549 3.657949 -3.371165 900 2 6 A0A0A0  C17  1 1 10 2 1
  18 16 1.753991 2.970245 -2.494786 900 70 8 FF2F2F  O18  0 0 10 <> <>
  19 2 1.649071 2.037279 -3.484477 900 2 6 A0A0A0  C19  0 0 10 <> <>
  20 15 0.931114 2.148835 -4.467708 900 70 8 FF2F2F  O20  0 0 10 <> <>
  21 16 -1.822550 5.606145 -5.627229 900 70 8 FF2F2F  O21  1 0 10 <> <>
  22 3 -1.026484 6.675272 -2.876169 900 2 6 A0A0A0  C22  3 0 10 <> <>
  23 16 0.603034 3.973704 -0.156461 900 70 8 FF2F2F  O23  0 0 10 <> <>
  24 2 0.755789 4.601326 1.038315 900 2 6 A0A0A0  C24  0 0 10 <> <>
  25 15 -0.080274 5.325406 1.557702 900 70 8 FF2F2F  O25  0 0 10 <> <>
  26 16 -1.725645 3.167221 1.172185 900 70 8 FF2F2F  O26  1 0 10 <> <>
  27 16 -0.729629 -0.118654 -2.164773 900 70 8 FF2F2F  O27  0 0 10 <> <>
  28 2 -0.408704 -1.269497 -1.496373 900 2 6 A0A0A0  C28  0 0 10 <> <>
  29 15 -0.820256 -1.545377 -0.376134 900 70 8 FF2F2F  O29  0 0 10 <> <>
  30 3 -2.532735 0.851035 -3.971024 900 2 6 A0A0A0  C30  3 0 10 <> <>
  31 3 -4.110799 2.148433 -0.062808 900 2 6 A0A0A0  C31  3 0 10 <> <>
  32 3 -3.737415 4.500275 -0.446245 900 2 6 A0A0A0  C32  3 0 10 <> <>
  33 15 -3.559324 6.024089 -2.992105 900 70 8 FF2F2F  O33  0 0 10 <> <>
  34 16 -4.944537 3.690991 -3.267825 900 70 8 FF2F2F  O34  0 0 10 <> <>
  35 2 -5.758803 4.192719 -4.222623 900 2 6 A0A0A0  C35  0 0 10 <> <>
  36 15 -6.973354 4.244778 -4.039389 900 70 8 FF2F2F  O36  0 0 10 <> <>
  37 3 2.572901 0.893904 -3.206719 900 2 6 A0A0A0  C37  3 0 10 <> <>
  38 2 2.087736 4.306668 1.626873 900 2 6 A0A0A0  C38  0 0 10 <> <>
  39 2 2.942260 3.329875 1.096681 900 2 6 A0A0A0  C39  1 0 10 <> <>
  40 2 4.186296 3.093573 1.686547 900 2 6 A0A0A0  C40  1 0 10 <> <>
  41 2 4.579974 3.826857 2.805903 900 2 6 A0A0A0  C41  1 0 10 <> <>
  42 2 3.731960 4.795719 3.341671 900 2 6 A0A0A0  C42  1 0 10 <> <>
  43 2 2.487405 5.035110 2.755665 900 2 6 A0A0A0  C43  1 0 10 <> <>
  44 3 0.543438 -2.147376 -2.322969 900 2 6 A0A0A0  C44  1 1 10 2 1
  45 16 0.713803 -1.681938 -3.672367 900 70 8 FF2F2F  O45  1 0 10 <> <>
  46 3 -5.148945 4.640882 -5.516803 900 2 6 A0A0A0  C46  3 0 10 <> <>
  47 3 0.125619 -3.648359 -2.340605 900 2 6 A0A0A0  C47  1 1 10 1 1
  48 25 -1.311347 -3.913078 -2.419467 900 43 7 5757FF  N48  1 0 10 <> <>
  49 2 -2.110492 -3.383716 -3.405361 900 2 6 A0A0A0  C49  0 0 10 <> <>
  50 15 -1.677773 -2.617189 -4.260762 900 70 8 FF2F2F  O50  0 0 10 <> <>
  51 2 0.771523 -4.444514 -1.214297 900 2 6 A0A0A0  C51  0 0 10 <> <>
  52 2 0.242149 -4.467516 0.085926 900 2 6 A0A0A0  C52  1 0 10 <> <>
  53 2 0.868657 -5.196918 1.099258 900 2 6 A0A0A0  C53  1 0 10 <> <>
  54 2 2.033074 -5.911852 0.829148 900 2 6 A0A0A0  C54  1 0 10 <> <>
  55 2 2.574341 -5.897212 -0.453876 900 2 6 A0A0A0  C55  1 0 10 <> <>
  56 2 1.950069 -5.167832 -1.468063 900 2 6 A0A0A0  C56  1 0 10 <> <>
  57 2 -3.543436 -3.783327 -3.399406 900 2 6 A0A0A0  C57  0 0 10 <> <>
  58 2 -4.244217 -3.756763 -4.612432 900 2 6 A0A0A0  C58  1 0 10 <> <>
  59 2 -5.593534 -4.112891 -4.651413 900 2 6 A0A0A0  C59  1 0 10 <> <>
  60 2 -6.249275 -4.487060 -3.478848 900 2 6 A0A0A0  C60  1 0 10 <> <>
  61 2 -5.560958 -4.500238 -2.265358 900 2 6 A0A0A0  C61  1 0 10 <> <>
  62 2 -4.210096 -4.146067 -2.221255 900 2 6 A0A0A0  C62  1 0 10 <> <>
  63 41 -0.685480 3.194850 -2.772768 900 21 1 FFFFFF  H63  0 0 10 <> <>
  64 41 1.428856 6.124149 -1.483396 900 21 1 FFFFFF  H64  0 0 10 <> <>
  65 41 2.898529 5.152719 -1.697608 900 21 1 FFFFFF  H65  0 0 10 <> <>
  66 41 2.331098 4.361794 -4.656798 900 21 1 FFFFFF  H66  0 0 10 <> <>
  67 41 0.756179 5.047757 -6.124671 900 21 1 FFFFFF  H67  0 0 10 <> <>
  68 41 0.535253 6.504755 -5.213113 900 21 1 FFFFFF  H68  0 0 10 <> <>
  69 41 -0.992015 3.875052 -4.988064 900 21 1 FFFFFF  H69  0 0 10 <> <>
  70 41 -1.049681 5.133840 -0.557674 900 21 1 FFFFFF  H70  0 0 10 <> <>
  71 41 -1.095442 1.034858 0.471791 900 21 1 FFFFFF  H71  0 0 10 <> <>
  72 41 0.006098 1.656090 -0.698972 900 21 1 FFFFFF  H72  0 0 10 <> <>
  73 41 -2.477781 0.020198 -1.088810 900 21 1 FFFFFF  H73  0 0 10 <> <>
  74 41 -3.231950 3.319974 -4.369444 900 21 1 FFFFFF  H74  0 0 10 <> <>
  75 42 -1.472661 5.568934 -6.537547 900 21 1 FFFFFF  H75  0 0 10 <> <>
  76 41 0.009524 6.993112 -2.950836 900 21 1 FFFFFF  H76  0 0 10 <> <>
  77 41 -1.585497 7.357410 -3.529487 900 21 1 FFFFFF  H77  0 0 10 <> <>
  78 41 -1.353834 6.879600 -1.851362 900 21 1 FFFFFF  H78  0 0 10 <> <>
  79 42 -1.638985 4.115118 1.403189 900 21 1 FFFFFF  H79  0 0 10 <> <>
  80 41 -2.784784 -0.209534 -3.870897 900 21 1 FFFFFF  H80  0 0 10 <> <>
  81 41 -3.303904 1.273195 -4.619977 900 21 1 FFFFFF  H81  0 0 10 <> <>
  82 41 -1.566981 0.937447 -4.476509 900 21 1 FFFFFF  H82  0 0 10 <> <>
  83 41 -3.810214 1.102472 -0.056435 900 21 1 FFFFFF  H83  0 0 10 <> <>
  84 41 -4.227465 2.426564 0.991806 900 21 1 FFFFFF  H84  0 0 10 <> <>
  85 41 -5.107333 2.189689 -0.520595 900 21 1 FFFFFF  H85  0 0 10 <> <>
  86 41 -4.723743 4.640777 -0.900639 900 21 1 FFFFFF  H86  0 0 10 <> <>
  87 41 -3.882189 4.599620 0.637326 900 21 1 FFFFFF  H87  0 0 10 <> <>
  88 41 -3.109406 5.346101 -0.718806 900 21 1 FFFFFF  H88  0 0 10 <> <>
  89 41 2.541394 0.190534 -4.042233 900 21 1 FFFFFF  H89  0 0 10 <> <>
  90 41 3.597407 1.263794 -3.112935 900 21 1 FFFFFF  H90  0 0 10 <> <>
  91 41 2.268256 0.385245 -2.290069 900 21 1 FFFFFF  H91  0 0 10 <> <>
  92 41 2.653258 2.739839 0.231214 900 21 1 FFFFFF  H92  0 0 10 <> <>
  93 41 4.848816 2.334991 1.275849 900 21 1 FFFFFF  H93  0 0 10 <> <>
  94 41 5.548711 3.640280 3.264386 900 21 1 FFFFFF  H94  0 0 10 <> <>
  95 41 4.039533 5.363416 4.216957 900 21 1 FFFFFF  H95  0 0 10 <> <>
  96 41 1.833366 5.792255 3.184175 900 21 1 FFFFFF  H96  0 0 10 <> <>
  97 41 1.533764 -2.036644 -1.865923 900 21 1 FFFFFF  H97  0 0 10 <> <>
  98 42 -0.157737 -1.818184 -4.112669 900 21 1 FFFFFF  H98  0 0 10 <> <>
  99 41 -4.519711 5.517975 -5.368310 900 21 1 FFFFFF  H99  0 0 10 <> <>
  100 41 -4.600287 3.824440 -5.990769 900 21 1 FFFFFF  H100  0 0 10 <> <>
  101 41 -5.953515 4.928089 -6.202291 900 21 1 FFFFFF  H101  0 0 10 <> <>
  102 41 0.508281 -4.071211 -3.281253 900 21 1 FFFFFF  H102  0 0 10 <> <>
  103 43 -1.677030 -4.651663 -1.831520 900 21 1 FFFFFF  H103  0 0 10 <> <>
  104 41 -0.662488 -3.914773 0.331236 900 21 1 FFFFFF  H104  0 0 10 <> <>
  105 41 0.447948 -5.203782 2.102070 900 21 1 FFFFFF  H105  0 0 10 <> <>
  106 41 2.519445 -6.478768 1.619076 900 21 1 FFFFFF  H106  0 0 10 <> <>
  107 41 3.484182 -6.453916 -0.665443 900 21 1 FFFFFF  H107  0 0 10 <> <>
  108 41 2.394258 -5.170855 -2.462297 900 21 1 FFFFFF  H108  0 0 10 <> <>
  109 41 -3.741193 -3.462722 -5.531404 900 21 1 FFFFFF  H109  0 0 10 <> <>
  110 41 -6.133676 -4.096189 -5.595126 900 21 1 FFFFFF  H110  0 0 10 <> <>
  111 41 -7.301435 -4.761552 -3.509359 900 21 1 FFFFFF  H111  0 0 10 <> <>
  112 41 -6.081056 -4.778430 -1.351323 900 21 1 FFFFFF  H112  0 0 10 <> <>
  113 41 -3.708212 -4.131647 -1.258017 900 21 1 FFFFFF  H113  0 0 10 <> <>
  :::
 } 
 m_bond[130] { 
  # First column is bond index #
  i_m_from
  i_m_to
  i_m_order
  i_sd_original_parity
  :::
  1 1 4 1 1
  2 1 2 1 <>
  3 2 3 1 <>
  4 2 64 1 <>
  5 2 65 1 <>
  6 3 8 1 <>
  7 3 4 1 <>
  8 3 18 1 6
  9 4 1 1 1
  10 4 5 1 <>
  11 4 66 1 <>
  12 5 6 1 <>
  13 5 67 1 <>
  14 5 68 1 <>
  15 6 7 1 <>
  16 6 21 1 1
  17 6 69 1 <>
  18 7 16 1 <>
  19 7 8 1 <>
  20 7 22 1 1
  21 8 9 1 <>
  22 8 63 1 6
  23 9 10 1 <>
  24 9 23 1 6
  25 9 70 1 <>
  26 10 15 1 1
  27 10 11 1 <>
  28 10 26 1 <>
  29 11 12 1 <>
  30 11 71 1 <>
  31 11 72 1 <>
  32 12 13 1 <>
  33 12 27 1 6
  34 12 73 1 <>
  35 13 14 2 <>
  36 13 30 1 <>
  37 14 15 1 <>
  38 14 17 1 <>
  39 15 10 1 1
  40 15 31 1 <>
  41 15 32 1 <>
  42 16 17 1 <>
  43 16 33 2 <>
  44 17 34 1 1
  45 17 74 1 <>
  46 18 3 1 6
  47 18 19 1 <>
  48 19 20 2 <>
  49 19 37 1 <>
  50 21 6 1 1
  51 21 75 1 <>
  52 22 7 1 1
  53 22 76 1 <>
  54 22 77 1 <>
  55 22 78 1 <>
  56 23 9 1 6
  57 23 24 1 <>
  58 24 25 2 <>
  59 24 38 1 <>
  60 26 79 1 <>
  61 27 12 1 6
  62 27 28 1 <>
  63 28 44 1 <>
  64 28 29 2 <>
  65 30 80 1 <>
  66 30 81 1 <>
  67 30 82 1 <>
  68 31 83 1 <>
  69 31 84 1 <>
  70 31 85 1 <>
  71 32 86 1 <>
  72 32 87 1 <>
  73 32 88 1 <>
  74 34 17 1 1
  75 34 35 1 <>
  76 35 36 2 <>
  77 35 46 1 <>
  78 37 89 1 <>
  79 37 90 1 <>
  80 37 91 1 <>
  81 38 43 2 <>
  82 38 39 1 <>
  83 39 40 2 <>
  84 39 92 1 <>
  85 40 41 1 <>
  86 40 93 1 <>
  87 41 42 2 <>
  88 41 94 1 <>
  89 42 43 1 <>
  90 42 95 1 <>
  91 43 96 1 <>
  92 44 47 1 <>
  93 44 45 1 1
  94 44 97 1 <>
  95 45 44 1 1
  96 45 98 1 <>
  97 46 99 1 <>
  98 46 100 1 <>
  99 46 101 1 <>
  100 47 48 1 6
  101 47 51 1 <>
  102 47 102 1 <>
  103 48 47 1 6
  104 48 49 1 <>
  105 48 103 1 <>
  106 49 50 2 <>
  107 49 57 1 <>
  108 51 52 2 <>
  109 51 56 1 <>
  110 52 53 1 <>
  111 52 104 1 <>
  112 53 54 2 <>
  113 53 105 1 <>
  114 54 55 1 <>
  115 54 106 1 <>
  116 55 56 2 <>
  117 55 107 1 <>
  118 56 108 1 <>
  119 57 62 2 <>
  120 57 58 1 <>
  121 58 59 2 <>
  122 58 109 1 <>
  123 59 60 1 <>
  124 59 110 1 <>
  125 60 61 2 <>
  126 60 111 1 <>
  127 61 62 1 <>
  128 61 112 1 <>
  129 62 113 1 <>
  130 63 8 1 6
  :::
 } 
} 

f_m_ct { 
 s_m_title
 s_m_entry_id
 s_m_entry_name
 i_f3d_flags
 r_f3d_energy
 r_mmod_Potential_Energy-MMFF94s
 b_mmod_Minimization_Converged-MMFF94s
 r_mmod_RMS_Derivative-MMFF94s
 s_m_job_name
 s_m_Source_Path
 s_m_Source_File
 i_m_Source_File_Index
 i_mmod_Times_Found-MMFF94s
 r_mmod_Relative_Potential_Energy-MMFF94s
 i_mmod_Conformation-MMFF94s
 i_mmod_Serial_Number-MMFF94s
 s_m_subgroup_title
 s_m_subgroupid
 b_m_subgroup_collapsed
 i_m_ct_format
 :::
 Taxol 
  14 
  entry 
  0
  0
  850.336669921875
  1
  0.0352170392870903
  mmod_confelim_3prime_EpiTaxol 
  /Users/rgil/Documents/Matthias_Niemitz/Taxol 
  Taxol_Template.mae 
  1
  804
  2.05078125
  3
  1
  mmod_confelim_3prime_EpiTaxol-out1 
  mmod_confelim_3prime_EpiTaxol-out1 
  0
  2
 m_depend[8] { 
  # First column is dependency index #
  i_m_depend_dependency
  s_m_depend_property
  :::
  1 20 r_mmod_Potential_Energy-MMFF94s 
  2 20 b_mmod_Minimization_Converged-MMFF94s 
  3 20 r_mmod_RMS_Derivative-MMFF94s 
  4 30 s_m_job_name 
  5 20 i_mmod_Times_Found-MMFF94s 
  6 20 r_mmod_Relative_Potential_Energy-MMFF94s 
  7 20 i_mmod_Conformation-MMFF94s 
  8 10 i_mmod_Serial_Number-MMFF94s 
  :::
 } 
 m_atom[113] { 
  # First column is atom index #
  i_m_mmod_type
  r_m_x_coord
  r_m_y_coord
  r_m_z_coord
  i_m_residue_number
  i_m_color
  i_m_atomic_number
  s_m_color_rgb
  s_m_atom_name
  i_m_Hcount
  i_m_atom_chirality
  i_m_bond_stereo
  i_sd_original_parity
  b_st_NoSrcChirality
  :::
  1 16 1.816168 5.473592 -4.301708 900 70 8 FF2F2F  O1  0 0 10 <> <>
  2 3 1.890923 5.131548 -2.906987 900 2 6 A0A0A0  C2  2 0 10 <> <>
  3 3 0.806879 4.025029 -3.044329 900 2 6 A0A0A0  C3  0 2 10 2 1
  4 3 0.883597 4.396733 -4.570323 900 2 6 A0A0A0  C4  1 1 10 1 1
  5 3 -0.327019 4.924870 -5.321713 900 2 6 A0A0A0  C5  2 0 10 <> <>
  6 3 -1.619328 4.782005 -4.522069 900 2 6 A0A0A0  C6  1 2 10 1 1
  7 3 -1.495923 5.276947 -3.049184 900 2 6 A0A0A0  C7  0 2 10 2 1
  8 3 -0.562677 4.227370 -2.302378 900 2 6 A0A0A0  C8  1 1 10 2 1
  9 3 -0.394876 4.400818 -0.744702 900 2 6 A0A0A0  C9  1 2 10 1 1
  10 3 -1.316446 3.480096 0.210834 900 2 6 A0A0A0  C10  0 2 10 2 1
  11 3 -1.010828 1.962296 0.005660 900 2 6 A0A0A0  C11  2 0 10 <> <>
  12 3 -2.080658 1.127449 -0.734660 900 2 6 A0A0A0  C12  1 2 10 1 1
  13 2 -2.990888 1.960205 -1.624796 900 2 6 A0A0A0  C13  0 0 11 <> <>
  14 2 -3.268788 3.254114 -1.306769 900 2 6 A0A0A0  C14  0 0 11 <> <>
  15 3 -2.849708 3.779033 0.089730 900 2 6 A0A0A0  C15  0 0 10 <> <>
  16 2 -2.958604 5.429821 -2.492937 900 2 6 A0A0A0  C16  0 0 10 <> <>
  17 3 -3.878850 4.202589 -2.317426 900 2 6 A0A0A0  C17  1 1 10 2 1
  18 16 1.359449 2.709104 -2.719345 900 70 8 FF2F2F  O18  0 0 10 <> <>
  19 2 0.907882 1.655122 -3.453007 900 2 6 A0A0A0  C19  0 0 10 <> <>
  20 15 -0.084310 1.678972 -4.167102 900 70 8 FF2F2F  O20  0 0 10 <> <>
  21 16 -2.654371 5.492589 -5.198898 900 70 8 FF2F2F  O21  1 0 10 <> <>
  22 3 -0.933949 6.727149 -3.000769 900 2 6 A0A0A0  C22  3 0 10 <> <>
  23 16 0.991389 4.119233 -0.386318 900 70 8 FF2F2F  O23  0 0 10 <> <>
  24 2 1.527878 4.845759 0.628332 900 2 6 A0A0A0  C24  0 0 10 <> <>
  25 15 0.939482 5.719964 1.247033 900 70 8 FF2F2F  O25  0 0 10 <> <>
  26 16 -0.936681 3.741347 1.584112 900 70 8 FF2F2F  O26  1 0 10 <> <>
  27 16 -1.411339 0.139569 -1.548483 900 70 8 FF2F2F  O27  0 0 10 <> <>
  28 2 -1.079782 -1.020328 -0.904321 900 2 6 A0A0A0  C28  0 0 10 <> <>
  29 15 -1.179215 -1.204027 0.301394 900 70 8 FF2F2F  O29  0 0 10 <> <>
  30 3 -3.540149 1.245396 -2.836116 900 2 6 A0A0A0  C30  3 0 10 <> <>
  31 3 -3.692980 3.034303 1.178168 900 2 6 A0A0A0  C31  3 0 10 <> <>
  32 3 -3.138899 5.266243 0.446117 900 2 6 A0A0A0  C32  3 0 10 <> <>
  33 15 -3.417594 6.550942 -2.224672 900 70 8 FF2F2F  O33  0 0 10 <> <>
  34 16 -5.189265 4.509813 -1.819608 900 70 8 FF2F2F  O34  0 0 10 <> <>
  35 2 -6.155457 5.102632 -2.555839 900 2 6 A0A0A0  C35  0 0 10 <> <>
  36 15 -7.233216 5.398668 -2.043968 900 70 8 FF2F2F  O36  0 0 10 <> <>
  37 3 1.812787 0.478221 -3.254155 900 2 6 A0A0A0  C37  3 0 10 <> <>
  38 2 2.939211 4.454041 0.875924 900 2 6 A0A0A0  C38  0 0 10 <> <>
  39 2 3.709217 5.259607 1.726083 900 2 6 A0A0A0  C39  1 0 10 <> <>
  40 2 5.042275 4.934606 1.984677 900 2 6 A0A0A0  C40  1 0 10 <> <>
  41 2 5.610058 3.803279 1.399392 900 2 6 A0A0A0  C41  1 0 10 <> <>
  42 2 4.847691 2.992952 0.558037 900 2 6 A0A0A0  C42  1 0 10 <> <>
  43 2 3.513722 3.314451 0.296131 900 2 6 A0A0A0  C43  1 0 10 <> <>
  44 3 -0.604092 -2.074563 -1.910129 900 2 6 A0A0A0  C44  1 1 10 2 1
  45 16 -0.511036 -1.604514 -3.261942 900 70 8 FF2F2F  O45  1 0 10 <> <>
  46 3 -5.894166 5.346012 -4.012040 900 2 6 A0A0A0  C46  3 0 10 <> <>
  47 3 -1.510423 -3.330011 -1.792722 900 2 6 A0A0A0  C47  1 1 10 1 1
  48 25 -0.991760 -4.465287 -2.555760 900 43 7 5757FF  N48  1 0 10 <> <>
  49 2 0.124440 -5.157028 -2.143145 900 2 6 A0A0A0  C49  0 0 10 <> <>
  50 15 0.766452 -4.848811 -1.144361 900 70 8 FF2F2F  O50  0 0 10 <> <>
  51 2 -2.958740 -3.051823 -2.184418 900 2 6 A0A0A0  C51  0 0 10 <> <>
  52 2 -3.946740 -2.989558 -1.187471 900 2 6 A0A0A0  C52  1 0 10 <> <>
  53 2 -5.277112 -2.723372 -1.517351 900 2 6 A0A0A0  C53  1 0 10 <> <>
  54 2 -5.639448 -2.517023 -2.846549 900 2 6 A0A0A0  C54  1 0 10 <> <>
  55 2 -4.672892 -2.575269 -3.847948 900 2 6 A0A0A0  C55  1 0 10 <> <>
  56 2 -3.341409 -2.838989 -3.520501 900 2 6 A0A0A0  C56  1 0 10 <> <>
  57 2 0.555676 -6.298638 -2.996475 900 2 6 A0A0A0  C57  0 0 10 <> <>
  58 2 1.913805 -6.643969 -3.006357 900 2 6 A0A0A0  C58  1 0 10 <> <>
  59 2 2.362829 -7.707915 -3.791332 900 2 6 A0A0A0  C59  1 0 10 <> <>
  60 2 1.456471 -8.436461 -4.561206 900 2 6 A0A0A0  C60  1 0 10 <> <>
  61 2 0.100420 -8.108641 -4.542774 900 2 6 A0A0A0  C61  1 0 10 <> <>
  62 2 -0.353527 -7.044013 -3.759437 900 2 6 A0A0A0  C62  1 0 10 <> <>
  63 41 -1.057832 3.270715 -2.444813 900 21 1 FFFFFF  H63  0 0 10 <> <>
  64 41 1.658636 5.981364 -2.260575 900 21 1 FFFFFF  H64  0 0 10 <> <>
  65 41 2.892647 4.770308 -2.649720 900 21 1 FFFFFF  H65  0 0 10 <> <>
  66 41 1.399975 3.645424 -5.182745 900 21 1 FFFFFF  H66  0 0 10 <> <>
  67 41 -0.439398 4.379908 -6.268355 900 21 1 FFFFFF  H67  0 0 10 <> <>
  68 41 -0.181076 5.968824 -5.628281 900 21 1 FFFFFF  H68  0 0 10 <> <>
  69 41 -1.923617 3.728536 -4.526898 900 21 1 FFFFFF  H69  0 0 10 <> <>
  70 41 -0.571830 5.451607 -0.508243 900 21 1 FFFFFF  H70  0 0 10 <> <>
  71 41 -0.854759 1.485980 0.984221 900 21 1 FFFFFF  H71  0 0 10 <> <>
  72 41 -0.041969 1.839354 -0.492931 900 21 1 FFFFFF  H72  0 0 10 <> <>
  73 41 -2.727225 0.594134 -0.028760 900 21 1 FFFFFF  H73  0 0 10 <> <>
  74 41 -3.971226 3.745307 -3.303345 900 21 1 FFFFFF  H74  0 0 10 <> <>
  75 42 -2.584208 5.305051 -6.154275 900 21 1 FFFFFF  H75  0 0 10 <> <>
  76 41 0.038386 6.852808 -3.467788 900 21 1 FFFFFF  H76  0 0 10 <> <>
  77 41 -1.592242 7.425544 -3.533557 900 21 1 FFFFFF  H77  0 0 10 <> <>
  78 41 -0.850502 7.089892 -1.970854 900 21 1 FFFFFF  H78  0 0 10 <> <>
  79 42 -0.700040 4.687163 1.679833 900 21 1 FFFFFF  H79  0 0 10 <> <>
  80 41 -3.842184 0.229286 -2.563925 900 21 1 FFFFFF  H80  0 0 10 <> <>
  81 41 -4.438736 1.718289 -3.240923 900 21 1 FFFFFF  H81  0 0 10 <> <>
  82 41 -2.787174 1.187503 -3.626989 900 21 1 FFFFFF  H82  0 0 10 <> <>
  83 41 -3.546256 1.956234 1.213896 900 21 1 FFFFFF  H83  0 0 10 <> <>
  84 41 -3.458361 3.396966 2.186413 900 21 1 FFFFFF  H84  0 0 10 <> <>
  85 41 -4.764801 3.203841 1.014359 900 21 1 FFFFFF  H85  0 0 10 <> <>
  86 41 -4.187520 5.529327 0.272934 900 21 1 FFFFFF  H86  0 0 10 <> <>
  87 41 -2.945604 5.462757 1.508601 900 21 1 FFFFFF  H87  0 0 10 <> <>
  88 41 -2.514581 5.981486 -0.085300 900 21 1 FFFFFF  H88  0 0 10 <> <>
  89 41 1.636911 0.036837 -2.271326 900 21 1 FFFFFF  H89  0 0 10 <> <>
  90 41 1.624717 -0.261550 -4.036132 900 21 1 FFFFFF  H90  0 0 10 <> <>
  91 41 2.856185 0.793777 -3.343892 900 21 1 FFFFFF  H91  0 0 10 <> <>
  92 41 3.276548 6.143887 2.190312 900 21 1 FFFFFF  H92  0 0 10 <> <>
  93 41 5.637513 5.562514 2.643810 900 21 1 FFFFFF  H93  0 0 10 <> <>
  94 41 6.648345 3.550279 1.603004 900 21 1 FFFFFF  H94  0 0 10 <> <>
  95 41 5.293360 2.108119 0.109133 900 21 1 FFFFFF  H95  0 0 10 <> <>
  96 41 2.936461 2.662993 -0.354000 900 21 1 FFFFFF  H96  0 0 10 <> <>
  97 41 0.423593 -2.319135 -1.620571 900 21 1 FFFFFF  H97  0 0 10 <> <>
  98 42 -1.234512 -0.959743 -3.384664 900 21 1 FFFFFF  H98  0 0 10 <> <>
  99 41 -5.112355 6.092556 -4.149567 900 21 1 FFFFFF  H99  0 0 10 <> <>
  100 41 -5.656075 4.411759 -4.524678 900 21 1 FFFFFF  H100  0 0 10 <> <>
  101 41 -6.807267 5.740687 -4.470500 900 21 1 FFFFFF  H101  0 0 10 <> <>
  102 41 -1.500240 -3.654607 -0.742836 900 21 1 FFFFFF  H102  0 0 10 <> <>
  103 43 -1.420820 -4.683583 -3.443588 900 21 1 FFFFFF  H103  0 0 10 <> <>
  104 41 -3.689278 -3.149645 -0.141151 900 21 1 FFFFFF  H104  0 0 10 <> <>
  105 41 -6.032582 -2.681123 -0.736107 900 21 1 FFFFFF  H105  0 0 10 <> <>
  106 41 -6.676840 -2.314761 -3.101979 900 21 1 FFFFFF  H106  0 0 10 <> <>
  107 41 -4.957591 -2.417799 -4.885690 900 21 1 FFFFFF  H107  0 0 10 <> <>
  108 41 -2.606216 -2.876837 -4.322605 900 21 1 FFFFFF  H108  0 0 10 <> <>
  109 41 2.626160 -6.082551 -2.405236 900 21 1 FFFFFF  H109  0 0 10 <> <>
  110 41 3.418202 -7.969747 -3.799765 900 21 1 FFFFFF  H110  0 0 10 <> <>
  111 41 1.806273 -9.267041 -5.170204 900 21 1 FFFFFF  H111  0 0 10 <> <>
  112 41 -0.604999 -8.689462 -5.132835 900 21 1 FFFFFF  H112  0 0 10 <> <>
  113 41 -1.418449 -6.831415 -3.737081 900 21 1 FFFFFF  H113  0 0 10 <> <>
  :::
 } 
 m_bond[130] { 
  # First column is bond index #
  i_m_from
  i_m_to
  i_m_order
  i_sd_original_parity
  :::
  1 1 4 1 1
  2 1 2 1 <>
  3 2 3 1 <>
  4 2 64 1 <>
  5 2 65 1 <>
  6 3 8 1 <>
  7 3 4 1 <>
  8 3 18 1 6
  9 4 1 1 1
  10 4 5 1 <>
  11 4 66 1 <>
  12 5 6 1 <>
  13 5 67 1 <>
  14 5 68 1 <>
  15 6 7 1 <>
  16 6 21 1 1
  17 6 69 1 <>
  18 7 16 1 <>
  19 7 8 1 <>
  20 7 22 1 1
  21 8 9 1 <>
  22 8 63 1 6
  23 9 10 1 <>
  24 9 23 1 6
  25 9 70 1 <>
  26 10 15 1 1
  27 10 11 1 <>
  28 10 26 1 <>
  29 11 12 1 <>
  30 11 71 1 <>
  31 11 72 1 <>
  32 12 13 1 <>
  33 12 27 1 6
  34 12 73 1 <>
  35 13 14 2 <>
  36 13 30 1 <>
  37 14 15 1 <>
  38 14 17 1 <>
  39 15 10 1 1
  40 15 31 1 <>
  41 15 32 1 <>
  42 16 17 1 <>
  43 16 33 2 <>
  44 17 34 1 1
  45 17 74 1 <>
  46 18 3 1 6
  47 18 19 1 <>
  48 19 20 2 <>
  49 19 37 1 <>
  50 21 6 1 1
  51 21 75 1 <>
  52 22 7 1 1
  53 22 76 1 <>
  54 22 77 1 <>
  55 22 78 1 <>
  56 23 9 1 6
  57 23 24 1 <>
  58 24 25 2 <>
  59 24 38 1 <>
  60 26 79 1 <>
  61 27 12 1 6
  62 27 28 1 <>
  63 28 44 1 <>
  64 28 29 2 <>
  65 30 80 1 <>
  66 30 81 1 <>
  67 30 82 1 <>
  68 31 83 1 <>
  69 31 84 1 <>
  70 31 85 1 <>
  71 32 86 1 <>
  72 32 87 1 <>
  73 32 88 1 <>
  74 34 17 1 1
  75 34 35 1 <>
  76 35 36 2 <>
  77 35 46 1 <>
  78 37 89 1 <>
  79 37 90 1 <>
  80 37 91 1 <>
  81 38 43 2 <>
  82 38 39 1 <>
  83 39 40 2 <>
  84 39 92 1 <>
  85 40 41 1 <>
  86 40 93 1 <>
  87 41 42 2 <>
  88 41 94 1 <>
  89 42 43 1 <>
  90 42 95 1 <>
  91 43 96 1 <>
  92 44 47 1 <>
  93 44 45 1 1
  94 44 97 1 <>
  95 45 44 1 1
  96 45 98 1 <>
  97 46 99 1 <>
  98 46 100 1 <>
  99 46 101 1 <>
  100 47 48 1 6
  101 47 51 1 <>
  102 47 102 1 <>
  103 48 47 1 6
  104 48 49 1 <>
  105 48 103 1 <>
  106 49 50 2 <>
  107 49 57 1 <>
  108 51 52 2 <>
  109 51 56 1 <>
  110 52 53 1 <>
  111 52 104 1 <>
  112 53 54 2 <>
  113 53 105 1 <>
  114 54 55 1 <>
  115 54 106 1 <>
  116 55 56 2 <>
  117 55 107 1 <>
  118 56 108 1 <>
  119 57 62 2 <>
  120 57 58 1 <>
  121 58 59 2 <>
  122 58 109 1 <>
  123 59 60 1 <>
  124 59 110 1 <>
  125 60 61 2 <>
  126 60 111 1 <>
  127 61 62 1 <>
  128 61 112 1 <>
  129 62 113 1 <>
  130 63 8 1 6
  :::
 } 
} 

f_m_ct { 
 s_m_title
 s_m_entry_id
 s_m_entry_name
 i_f3d_flags
 r_f3d_energy
 r_mmod_Potential_Energy-MMFF94s
 b_mmod_Minimization_Converged-MMFF94s
 r_mmod_RMS_Derivative-MMFF94s
 s_m_job_name
 s_m_Source_Path
 s_m_Source_File
 i_m_Source_File_Index
 i_mmod_Times_Found-MMFF94s
 r_mmod_Relative_Potential_Energy-MMFF94s
 i_mmod_Conformation-MMFF94s
 i_mmod_Serial_Number-MMFF94s
 s_m_subgroup_title
 s_m_subgroupid
 b_m_subgroup_collapsed
 i_m_ct_format
 :::
 Taxol 
  15 
  entry 
  0
  0
  853.830444335938
  0
  0.128645464777946
  mmod_confelim_3prime_EpiTaxol 
  /Users/rgil/Documents/Matthias_Niemitz/Taxol 
  Taxol_Template.mae 
  1
  144
  5.5445556640625
  4
  1
  mmod_confelim_3prime_EpiTaxol-out1 
  mmod_confelim_3prime_EpiTaxol-out1 
  0
  2
 m_depend[8] { 
  # First column is dependency index #
  i_m_depend_dependency
  s_m_depend_property
  :::
  1 20 r_mmod_Potential_Energy-MMFF94s 
  2 20 b_mmod_Minimization_Converged-MMFF94s 
  3 20 r_mmod_RMS_Derivative-MMFF94s 
  4 30 s_m_job_name 
  5 20 i_mmod_Times_Found-MMFF94s 
  6 20 r_mmod_Relative_Potential_Energy-MMFF94s 
  7 20 i_mmod_Conformation-MMFF94s 
  8 10 i_mmod_Serial_Number-MMFF94s 
  :::
 } 
 m_atom[113] { 
  # First column is atom index #
  i_m_mmod_type
  r_m_x_coord
  r_m_y_coord
  r_m_z_coord
  i_m_residue_number
  i_m_color
  i_m_atomic_number
  s_m_color_rgb
  s_m_atom_name
  i_m_Hcount
  i_m_atom_chirality
  i_m_bond_stereo
  i_sd_original_parity
  b_st_NoSrcChirality
  :::
  1 16 1.847931 6.334902 -3.308349 900 70 8 FF2F2F  O1  0 0 10 <> <>
  2 3 1.747010 5.530287 -2.121424 900 2 6 A0A0A0  C2  2 0 10 <> <>
  3 3 0.822279 4.487141 -2.814554 900 2 6 A0A0A0  C3  0 2 10 2 1
  4 3 1.123660 5.356147 -4.092325 900 2 6 A0A0A0  C4  1 1 10 1 1
  5 3 0.006833 6.025477 -4.869971 900 2 6 A0A0A0  C5  2 0 10 <> <>
  6 3 -1.367991 5.508338 -4.460415 900 2 6 A0A0A0  C6  1 2 10 1 1
  7 3 -1.591385 5.502068 -2.916371 900 2 6 A0A0A0  C7  0 2 10 2 1
  8 3 -0.663336 4.362227 -2.313450 900 2 6 A0A0A0  C8  1 1 10 2 1
  9 3 -0.762221 4.097405 -0.757718 900 2 6 A0A0A0  C9  1 2 10 1 1
  10 3 -1.715144 2.895036 -0.251096 900 2 6 A0A0A0  C10  0 2 10 2 1
  11 3 -1.168530 1.510725 -0.719377 900 2 6 A0A0A0  C11  2 0 10 <> <>
  12 3 -1.964816 0.782167 -1.822265 900 2 6 A0A0A0  C12  1 2 10 1 1
  13 2 -2.786057 1.730459 -2.686891 900 2 6 A0A0A0  C13  0 0 11 <> <>
  14 2 -3.299333 2.876929 -2.156770 900 2 6 A0A0A0  C14  0 0 11 <> <>
  15 3 -3.225067 3.077483 -0.621767 900 2 6 A0A0A0  C15  0 0 10 <> <>
  16 2 -3.136169 5.324811 -2.701708 900 2 6 A0A0A0  C16  0 0 10 <> <>
  17 3 -3.841855 3.989036 -3.032680 900 2 6 A0A0A0  C17  1 1 10 2 1
  18 16 1.429389 3.153317 -2.851697 900 70 8 FF2F2F  O18  0 0 10 <> <>
  19 2 1.156064 2.402579 -3.957317 900 2 6 A0A0A0  C19  0 0 10 <> <>
  20 15 0.354022 2.713110 -4.826427 900 70 8 FF2F2F  O20  0 0 10 <> <>
  21 16 -2.355880 6.310997 -5.105444 900 70 8 FF2F2F  O21  1 0 10 <> <>
  22 3 -1.278566 6.899105 -2.309119 900 2 6 A0A0A0  C22  3 0 10 <> <>
  23 16 0.572794 3.802738 -0.243336 900 70 8 FF2F2F  O23  0 0 10 <> <>
  24 2 0.863454 4.233874 1.011806 900 2 6 A0A0A0  C24  0 0 10 <> <>
  25 15 0.105592 4.880181 1.719709 900 70 8 FF2F2F  O25  0 0 10 <> <>
  26 16 -1.636685 2.839313 1.195127 900 70 8 FF2F2F  O26  1 0 10 <> <>
  27 16 -1.033246 0.053360 -2.650548 900 70 8 FF2F2F  O27  0 0 10 <> <>
  28 2 -0.659144 -1.176036 -2.169722 900 2 6 A0A0A0  C28  0 0 10 <> <>
  29 15 -0.920876 -1.574793 -1.042352 900 70 8 FF2F2F  O29  0 0 10 <> <>
  30 3 -2.975670 1.288899 -4.119205 900 2 6 A0A0A0  C30  3 0 10 <> <>
  31 3 -4.150527 2.020603 0.068073 900 2 6 A0A0A0  C31  3 0 10 <> <>
  32 3 -3.768764 4.400336 -0.008361 900 2 6 A0A0A0  C32  3 0 10 <> <>
  33 15 -3.828507 6.276419 -2.307926 900 70 8 FF2F2F  O33  0 0 10 <> <>
  34 16 -5.258436 4.005502 -2.795690 900 70 8 FF2F2F  O34  0 0 10 <> <>
  35 2 -6.148766 4.648915 -3.582971 900 2 6 A0A0A0  C35  0 0 10 <> <>
  36 15 -7.340597 4.672318 -3.282297 900 70 8 FF2F2F  O36  0 0 10 <> <>
  37 3 2.025200 1.187098 -3.986239 900 2 6 A0A0A0  C37  3 0 10 <> <>
  38 2 2.236282 3.828572 1.410014 900 2 6 A0A0A0  C38  0 0 10 <> <>
  39 2 2.756066 4.342232 2.606102 900 2 6 A0A0A0  C39  1 0 10 <> <>
  40 2 4.041981 3.990929 3.021686 900 2 6 A0A0A0  C40  1 0 10 <> <>
  41 2 4.812473 3.124439 2.246982 900 2 6 A0A0A0  C41  1 0 10 <> <>
  42 2 4.300050 2.605528 1.057996 900 2 6 A0A0A0  C42  1 0 10 <> <>
  43 2 3.013903 2.953826 0.638476 900 2 6 A0A0A0  C43  1 0 10 <> <>
  44 3 0.151303 -1.937837 -3.229552 900 2 6 A0A0A0  C44  1 1 10 2 1
  45 16 -0.331658 -1.688721 -4.560897 900 70 8 FF2F2F  O45  1 0 10 <> <>
  46 3 -5.653121 5.292423 -4.843206 900 2 6 A0A0A0  C46  3 0 10 <> <>
  47 3 0.254520 -3.472579 -2.984678 900 2 6 A0A0A0  C47  1 1 10 1 1
  48 25 -0.950454 -4.145505 -2.506445 900 43 7 5757FF  N48  1 0 10 <> <>
  49 2 -2.179316 -4.009487 -3.106054 900 2 6 A0A0A0  C49  0 0 10 <> <>
  50 15 -2.369171 -3.278332 -4.072995 900 70 8 FF2F2F  O50  0 0 10 <> <>
  51 2 1.457526 -3.827837 -2.119393 900 2 6 A0A0A0  C51  0 0 10 <> <>
  52 2 1.421457 -3.736868 -0.718493 900 2 6 A0A0A0  C52  1 0 10 <> <>
  53 2 2.547472 -4.051064 0.045896 900 2 6 A0A0A0  C53  1 0 10 <> <>
  54 2 3.725541 -4.455480 -0.577700 900 2 6 A0A0A0  C54  1 0 10 <> <>
  55 2 3.779854 -4.547282 -1.966397 900 2 6 A0A0A0  C55  1 0 10 <> <>
  56 2 2.655002 -4.234880 -2.732694 900 2 6 A0A0A0  C56  1 0 10 <> <>
  57 2 -3.286467 -4.816892 -2.528877 900 2 6 A0A0A0  C57  0 0 10 <> <>
  58 2 -4.297795 -5.272531 -3.383281 900 2 6 A0A0A0  C58  1 0 10 <> <>
  59 2 -5.346961 -6.041804 -2.876154 900 2 6 A0A0A0  C59  1 0 10 <> <>
  60 2 -5.394186 -6.347031 -1.515473 900 2 6 A0A0A0  C60  1 0 10 <> <>
  61 2 -4.399061 -5.878167 -0.657107 900 2 6 A0A0A0  C61  1 0 10 <> <>
  62 2 -3.346340 -5.109875 -1.159566 900 2 6 A0A0A0  C62  1 0 10 <> <>
  63 41 -1.004822 3.450102 -2.794194 900 21 1 FFFFFF  H63  0 0 10 <> <>
  64 41 1.324930 6.096831 -1.287809 900 21 1 FFFFFF  H64  0 0 10 <> <>
  65 41 2.730607 5.152740 -1.822050 900 21 1 FFFFFF  H65  0 0 10 <> <>
  66 41 1.832751 4.886526 -4.787588 900 21 1 FFFFFF  H66  0 0 10 <> <>
  67 41 0.145802 5.846696 -5.944347 900 21 1 FFFFFF  H67  0 0 10 <> <>
  68 41 0.049263 7.117900 -4.770685 900 21 1 FFFFFF  H68  0 0 10 <> <>
  69 41 -1.505290 4.493679 -4.850422 900 21 1 FFFFFF  H69  0 0 10 <> <>
  70 41 -1.082245 5.027084 -0.283406 900 21 1 FFFFFF  H70  0 0 10 <> <>
  71 41 -1.111972 0.830285 0.142109 900 21 1 FFFFFF  H71  0 0 10 <> <>
  72 41 -0.123154 1.605778 -1.037488 900 21 1 FFFFFF  H72  0 0 10 <> <>
  73 41 -2.663237 0.052433 -1.398245 900 21 1 FFFFFF  H73  0 0 10 <> <>
  74 41 -3.656456 3.798486 -4.090852 900 21 1 FFFFFF  H74  0 0 10 <> <>
  75 42 -2.097553 6.425800 -6.039508 900 21 1 FFFFFF  H75  0 0 10 <> <>
  76 41 -0.242006 7.209250 -2.410763 900 21 1 FFFFFF  H76  0 0 10 <> <>
  77 41 -1.869089 7.684201 -2.798319 900 21 1 FFFFFF  H77  0 0 10 <> <>
  78 41 -1.523621 6.939392 -1.242676 900 21 1 FFFFFF  H78  0 0 10 <> <>
  79 42 -1.496918 3.741623 1.549630 900 21 1 FFFFFF  H79  0 0 10 <> <>
  80 41 -3.195438 0.215870 -4.157451 900 21 1 FFFFFF  H80  0 0 10 <> <>
  81 41 -3.820668 1.780488 -4.608356 900 21 1 FFFFFF  H81  0 0 10 <> <>
  82 41 -2.073009 1.480742 -4.705446 900 21 1 FFFFFF  H82  0 0 10 <> <>
  83 41 -3.874481 0.982760 -0.107517 900 21 1 FFFFFF  H83  0 0 10 <> <>
  84 41 -4.157111 2.141996 1.158203 900 21 1 FFFFFF  H84  0 0 10 <> <>
  85 41 -5.186007 2.136130 -0.276713 900 21 1 FFFFFF  H85  0 0 10 <> <>
  86 41 -4.789885 4.612774 -0.342018 900 21 1 FFFFFF  H86  0 0 10 <> <>
  87 41 -3.810175 4.341025 1.086975 900 21 1 FFFFFF  H87  0 0 10 <> <>
  88 41 -3.150532 5.272104 -0.213116 900 21 1 FFFFFF  H88  0 0 10 <> <>
  89 41 2.023371 0.705307 -3.005319 900 21 1 FFFFFF  H89  0 0 10 <> <>
  90 41 1.632696 0.479503 -4.720897 900 21 1 FFFFFF  H90  0 0 10 <> <>
  91 41 3.042425 1.470373 -4.266277 900 21 1 FFFFFF  H91  0 0 10 <> <>
  92 41 2.163441 5.017309 3.220720 900 21 1 FFFFFF  H92  0 0 10 <> <>
  93 41 4.442070 4.391294 3.950461 900 21 1 FFFFFF  H93  0 0 10 <> <>
  94 41 5.813423 2.849864 2.572784 900 21 1 FFFFFF  H94  0 0 10 <> <>
  95 41 4.902509 1.925128 0.460292 900 21 1 FFFFFF  H95  0 0 10 <> <>
  96 41 2.632741 2.528627 -0.285952 900 21 1 FFFFFF  H96  0 0 10 <> <>
  97 41 1.158815 -1.508982 -3.206842 900 21 1 FFFFFF  H97  0 0 10 <> <>
  98 42 -1.205726 -2.141515 -4.615603 900 21 1 FFFFFF  H98  0 0 10 <> <>
  99 41 -5.011624 6.144331 -4.619797 900 21 1 FFFFFF  H99  0 0 10 <> <>
  100 41 -5.149867 4.562906 -5.480875 900 21 1 FFFFFF  H100  0 0 10 <> <>
  101 41 -6.513914 5.670102 -5.405488 900 21 1 FFFFFF  H101  0 0 10 <> <>
  102 41 0.423235 -3.937005 -3.967288 900 21 1 FFFFFF  H102  0 0 10 <> <>
  103 43 -0.828054 -4.858435 -1.798071 900 21 1 FFFFFF  H103  0 0 10 <> <>
  104 41 0.517400 -3.419353 -0.202382 900 21 1 FFFFFF  H104  0 0 10 <> <>
  105 41 2.505416 -3.976119 1.130028 900 21 1 FFFFFF  H105  0 0 10 <> <>
  106 41 4.601602 -4.698067 0.018666 900 21 1 FFFFFF  H106  0 0 10 <> <>
  107 41 4.699459 -4.862310 -2.453899 900 21 1 FFFFFF  H107  0 0 10 <> <>
  108 41 2.723208 -4.312895 -3.816692 900 21 1 FFFFFF  H108  0 0 10 <> <>
  109 41 -4.267433 -5.037251 -4.444967 900 21 1 FFFFFF  H109  0 0 10 <> <>
  110 41 -6.128122 -6.402328 -3.541309 900 21 1 FFFFFF  H110  0 0 10 <> <>
  111 41 -6.213058 -6.945014 -1.121506 900 21 1 FFFFFF  H111  0 0 10 <> <>
  112 41 -4.448554 -6.105431 0.405472 900 21 1 FFFFFF  H112  0 0 10 <> <>
  113 41 -2.599886 -4.727489 -0.468409 900 21 1 FFFFFF  H113  0 0 10 <> <>
  :::
 } 
 m_bond[130] { 
  # First column is bond index #
  i_m_from
  i_m_to
  i_m_order
  i_sd_original_parity
  :::
  1 1 4 1 1
  2 1 2 1 <>
  3 2 3 1 <>
  4 2 64 1 <>
  5 2 65 1 <>
  6 3 8 1 <>
  7 3 4 1 <>
  8 3 18 1 6
  9 4 1 1 1
  10 4 5 1 <>
  11 4 66 1 <>
  12 5 6 1 <>
  13 5 67 1 <>
  14 5 68 1 <>
  15 6 7 1 <>
  16 6 21 1 1
  17 6 69 1 <>
  18 7 16 1 <>
  19 7 8 1 <>
  20 7 22 1 1
  21 8 9 1 <>
  22 8 63 1 6
  23 9 10 1 <>
  24 9 23 1 6
  25 9 70 1 <>
  26 10 15 1 1
  27 10 11 1 <>
  28 10 26 1 <>
  29 11 12 1 <>
  30 11 71 1 <>
  31 11 72 1 <>
  32 12 13 1 <>
  33 12 27 1 6
  34 12 73 1 <>
  35 13 14 2 <>
  36 13 30 1 <>
  37 14 15 1 <>
  38 14 17 1 <>
  39 15 10 1 1
  40 15 31 1 <>
  41 15 32 1 <>
  42 16 17 1 <>
  43 16 33 2 <>
  44 17 34 1 1
  45 17 74 1 <>
  46 18 3 1 6
  47 18 19 1 <>
  48 19 20 2 <>
  49 19 37 1 <>
  50 21 6 1 1
  51 21 75 1 <>
  52 22 7 1 1
  53 22 76 1 <>
  54 22 77 1 <>
  55 22 78 1 <>
  56 23 9 1 6
  57 23 24 1 <>
  58 24 25 2 <>
  59 24 38 1 <>
  60 26 79 1 <>
  61 27 12 1 6
  62 27 28 1 <>
  63 28 44 1 <>
  64 28 29 2 <>
  65 30 80 1 <>
  66 30 81 1 <>
  67 30 82 1 <>
  68 31 83 1 <>
  69 31 84 1 <>
  70 31 85 1 <>
  71 32 86 1 <>
  72 32 87 1 <>
  73 32 88 1 <>
  74 34 17 1 1
  75 34 35 1 <>
  76 35 36 2 <>
  77 35 46 1 <>
  78 37 89 1 <>
  79 37 90 1 <>
  80 37 91 1 <>
  81 38 43 2 <>
  82 38 39 1 <>
  83 39 40 2 <>
  84 39 92 1 <>
  85 40 41 1 <>
  86 40 93 1 <>
  87 41 42 2 <>
  88 41 94 1 <>
  89 42 43 1 <>
  90 42 95 1 <>
  91 43 96 1 <>
  92 44 47 1 <>
  93 44 45 1 1
  94 44 97 1 <>
  95 45 44 1 1
  96 45 98 1 <>
  97 46 99 1 <>
  98 46 100 1 <>
  99 46 101 1 <>
  100 47 48 1 6
  101 47 51 1 <>
  102 47 102 1 <>
  103 48 47 1 6
  104 48 49 1 <>
  105 48 103 1 <>
  106 49 50 2 <>
  107 49 57 1 <>
  108 51 52 2 <>
  109 51 56 1 <>
  110 52 53 1 <>
  111 52 104 1 <>
  112 53 54 2 <>
  113 53 105 1 <>
  114 54 55 1 <>
  115 54 106 1 <>
  116 55 56 2 <>
  117 55 107 1 <>
  118 56 108 1 <>
  119 57 62 2 <>
  120 57 58 1 <>
  121 58 59 2 <>
  122 58 109 1 <>
  123 59 60 1 <>
  124 59 110 1 <>
  125 60 61 2 <>
  126 60 111 1 <>
  127 61 62 1 <>
  128 61 112 1 <>
  129 62 113 1 <>
  130 63 8 1 6
  :::
 } 
} 

f_m_ct { 
 s_m_title
 s_m_entry_id
 s_m_entry_name
 i_f3d_flags
 r_f3d_energy
 r_mmod_Potential_Energy-MMFF94s
 b_mmod_Minimization_Converged-MMFF94s
 r_mmod_RMS_Derivative-MMFF94s
 s_m_job_name
 s_m_Source_Path
 s_m_Source_File
 i_m_Source_File_Index
 i_mmod_Times_Found-MMFF94s
 r_mmod_Relative_Potential_Energy-MMFF94s
 i_mmod_Conformation-MMFF94s
 i_mmod_Serial_Number-MMFF94s
 s_m_subgroup_title
 s_m_subgroupid
 b_m_subgroup_collapsed
 i_m_ct_format
 :::
 Taxol 
  16 
  entry 
  0
  0
  856.39111328125
  1
  0.0483011193573475
  mmod_confelim_3prime_EpiTaxol 
  /Users/rgil/Documents/Matthias_Niemitz/Taxol 
  Taxol_Template.mae 
  1
  1536
  8.105224609375
  5
  1
  mmod_confelim_3prime_EpiTaxol-out1 
  mmod_confelim_3prime_EpiTaxol-out1 
  0
  2
 m_depend[8] { 
  # First column is dependency index #
  i_m_depend_dependency
  s_m_depend_property
  :::
  1 20 r_mmod_Potential_Energy-MMFF94s 
  2 20 b_mmod_Minimization_Converged-MMFF94s 
  3 20 r_mmod_RMS_Derivative-MMFF94s 
  4 30 s_m_job_name 
  5 20 i_mmod_Times_Found-MMFF94s 
  6 20 r_mmod_Relative_Potential_Energy-MMFF94s 
  7 20 i_mmod_Conformation-MMFF94s 
  8 10 i_mmod_Serial_Number-MMFF94s 
  :::
 } 
 m_atom[113] { 
  # First column is atom index #
  i_m_mmod_type
  r_m_x_coord
  r_m_y_coord
  r_m_z_coord
  i_m_residue_number
  i_m_color
  i_m_atomic_number
  s_m_color_rgb
  s_m_atom_name
  i_m_Hcount
  i_m_atom_chirality
  i_m_bond_stereo
  i_sd_original_parity
  b_st_NoSrcChirality
  :::
  1 16 2.342431 5.200926 -3.793117 900 70 8 FF2F2F  O1  0 0 10 <> <>
  2 3 2.107696 4.567046 -2.524482 900 2 6 A0A0A0  C2  2 0 10 <> <>
  3 3 0.852450 3.811468 -3.048349 900 2 6 A0A0A0  C3  0 2 10 2 1
  4 3 1.281777 4.442883 -4.424134 900 2 6 A0A0A0  C4  1 1 10 1 1
  5 3 0.357093 5.370977 -5.188441 900 2 6 A0A0A0  C5  2 0 10 <> <>
  6 3 -1.065365 5.343342 -4.640428 900 2 6 A0A0A0  C6  1 2 10 1 1
  7 3 -1.136388 5.516462 -3.091096 900 2 6 A0A0A0  C7  0 2 10 2 1
  8 3 -0.549513 4.189567 -2.445063 900 2 6 A0A0A0  C8  1 1 10 2 1
  9 3 -0.589961 4.066038 -0.868718 900 2 6 A0A0A0  C9  1 2 10 1 1
  10 3 -1.816265 3.242283 -0.208689 900 2 6 A0A0A0  C10  0 2 10 2 1
  11 3 -1.755051 1.735382 -0.610392 900 2 6 A0A0A0  C11  2 0 10 <> <>
  12 3 -2.865294 1.217795 -1.550403 900 2 6 A0A0A0  C12  1 2 10 1 1
  13 2 -3.400464 2.315292 -2.464979 900 2 6 A0A0A0  C13  0 0 11 <> <>
  14 2 -3.487900 3.598267 -2.003922 900 2 6 A0A0A0  C14  0 0 11 <> <>
  15 3 -3.224021 3.866109 -0.495849 900 2 6 A0A0A0  C15  0 0 10 <> <>
  16 2 -2.635310 5.843884 -2.760398 900 2 6 A0A0A0  C16  0 0 10 <> <>
  17 3 -3.741368 4.775676 -2.926831 900 2 6 A0A0A0  C17  1 1 10 2 1
  18 16 1.024134 2.357987 -2.987818 900 70 8 FF2F2F  O18  0 0 10 <> <>
  19 2 0.410486 1.639733 -3.969709 900 2 6 A0A0A0  C19  0 0 10 <> <>
  20 15 -0.350166 2.109199 -4.804514 900 70 8 FF2F2F  O20  0 0 10 <> <>
  21 16 -1.815764 6.366824 -5.292410 900 70 8 FF2F2F  O21  1 0 10 <> <>
  22 3 -0.358153 6.784691 -2.641502 900 2 6 A0A0A0  C22  3 0 10 <> <>
  23 16 0.634189 3.411518 -0.415018 900 70 8 FF2F2F  O23  0 0 10 <> <>
  24 2 1.145768 3.813596 0.777784 900 2 6 A0A0A0  C24  0 0 10 <> <>
  25 15 0.667796 4.692054 1.479901 900 70 8 FF2F2F  O25  0 0 10 <> <>
  26 16 -1.635420 3.235282 1.227894 900 70 8 FF2F2F  O26  1 0 10 <> <>
  27 16 -2.275165 0.111378 -2.277200 900 70 8 FF2F2F  O27  0 0 10 <> <>
  28 2 -3.066346 -0.990219 -2.415962 900 2 6 A0A0A0  C28  0 0 10 <> <>
  29 15 -4.269537 -1.039203 -2.175844 900 70 8 FF2F2F  O29  0 0 10 <> <>
  30 3 -3.816016 1.870196 -3.846699 900 2 6 A0A0A0  C30  3 0 10 <> <>
  31 3 -4.369507 3.214019 0.347712 900 2 6 A0A0A0  C31  3 0 10 <> <>
  32 3 -3.271566 5.330940 0.031904 900 2 6 A0A0A0  C32  3 0 10 <> <>
  33 15 -2.966124 6.986778 -2.408459 900 70 8 FF2F2F  O33  0 0 10 <> <>
  34 16 -5.057266 5.245091 -2.592008 900 70 8 FF2F2F  O34  0 0 10 <> <>
  35 2 -5.782985 6.080490 -3.367950 900 2 6 A0A0A0  C35  0 0 10 <> <>
  36 15 -6.876110 6.492261 -2.984825 900 70 8 FF2F2F  O36  0 0 10 <> <>
  37 3 0.822166 0.207440 -3.900192 900 2 6 A0A0A0  C37  3 0 10 <> <>
  38 2 2.377580 3.053579 1.113887 900 2 6 A0A0A0  C38  0 0 10 <> <>
  39 2 3.123992 3.464175 2.227044 900 2 6 A0A0A0  C39  1 0 10 <> <>
  40 2 4.290934 2.783746 2.580477 900 2 6 A0A0A0  C40  1 0 10 <> <>
  41 2 4.715461 1.689937 1.826786 900 2 6 A0A0A0  C41  1 0 10 <> <>
  42 2 3.975084 1.272155 0.720992 900 2 6 A0A0A0  C42  1 0 10 <> <>
  43 2 2.807252 1.950204 0.363390 900 2 6 A0A0A0  C43  1 0 10 <> <>
  44 3 -2.296435 -2.202940 -2.930180 900 2 6 A0A0A0  C44  1 1 10 2 1
  45 16 -3.214341 -3.242044 -3.328279 900 70 8 FF2F2F  O45  1 0 10 <> <>
  46 3 -5.241546 6.452859 -4.715436 900 2 6 A0A0A0  C46  3 0 10 <> <>
  47 3 -1.297489 -2.710197 -1.855651 900 2 6 A0A0A0  C47  1 1 10 1 1
  48 25 -0.586312 -3.910205 -2.292684 900 43 7 5757FF  N48  1 0 10 <> <>
  49 2 0.460122 -3.854985 -3.181336 900 2 6 A0A0A0  C49  0 0 10 <> <>
  50 15 0.864002 -2.804039 -3.667308 900 70 8 FF2F2F  O50  0 0 10 <> <>
  51 2 -1.914366 -2.966957 -0.485862 900 2 6 A0A0A0  C51  0 0 10 <> <>
  52 2 -1.459161 -2.242069 0.628858 900 2 6 A0A0A0  C52  1 0 10 <> <>
  53 2 -2.008018 -2.458677 1.894558 900 2 6 A0A0A0  C53  1 0 10 <> <>
  54 2 -3.014938 -3.405306 2.066063 900 2 6 A0A0A0  C54  1 0 10 <> <>
  55 2 -3.469903 -4.140701 0.974238 900 2 6 A0A0A0  C55  1 0 10 <> <>
  56 2 -2.921869 -3.926659 -0.292315 900 2 6 A0A0A0  C56  1 0 10 <> <>
  57 2 1.079127 -5.153062 -3.566099 900 2 6 A0A0A0  C57  0 0 10 <> <>
  58 2 1.693066 -5.249776 -4.822082 900 2 6 A0A0A0  C58  1 0 10 <> <>
  59 2 2.288618 -6.447436 -5.222443 900 2 6 A0A0A0  C59  1 0 10 <> <>
  60 2 2.281507 -7.548838 -4.366926 900 2 6 A0A0A0  C60  1 0 10 <> <>
  61 2 1.686218 -7.454101 -3.108588 900 2 6 A0A0A0  C61  1 0 10 <> <>
  62 2 1.088009 -6.257858 -2.703775 900 2 6 A0A0A0  C62  1 0 10 <> <>
  63 41 -1.195216 3.400841 -2.818954 900 21 1 FFFFFF  H63  0 0 10 <> <>
  64 41 1.953259 5.300603 -1.729407 900 21 1 FFFFFF  H64  0 0 10 <> <>
  65 41 2.952729 3.927903 -2.247072 900 21 1 FFFFFF  H65  0 0 10 <> <>
  66 41 1.741011 3.721772 -5.113957 900 21 1 FFFFFF  H66  0 0 10 <> <>
  67 41 0.333732 5.080077 -6.246948 900 21 1 FFFFFF  H67  0 0 10 <> <>
  68 41 0.741829 6.399038 -5.199854 900 21 1 FFFFFF  H68  0 0 10 <> <>
  69 41 -1.542297 4.397741 -4.921518 900 21 1 FFFFFF  H69  0 0 10 <> <>
  70 41 -0.575132 5.076533 -0.456348 900 21 1 FFFFFF  H70  0 0 10 <> <>
  71 41 -1.777485 1.105165 0.290402 900 21 1 FFFFFF  H71  0 0 10 <> <>
  72 41 -0.778462 1.504753 -1.053232 900 21 1 FFFFFF  H72  0 0 10 <> <>
  73 41 -3.688071 0.825619 -0.947953 900 21 1 FFFFFF  H73  0 0 10 <> <>
  74 41 -3.721097 4.484861 -3.976818 900 21 1 FFFFFF  H74  0 0 10 <> <>
  75 42 -1.615795 6.336311 -6.247166 900 21 1 FFFFFF  H75  0 0 10 <> <>
  76 41 0.707405 6.753920 -2.853034 900 21 1 FFFFFF  H76  0 0 10 <> <>
  77 41 -0.731874 7.680694 -3.153252 900 21 1 FFFFFF  H77  0 0 10 <> <>
  78 41 -0.469329 6.965349 -1.567284 900 21 1 FFFFFF  H78  0 0 10 <> <>
  79 42 -1.205997 4.070941 1.506015 900 21 1 FFFFFF  H79  0 0 10 <> <>
  80 41 -4.500826 1.019678 -3.779001 900 21 1 FFFFFF  H80  0 0 10 <> <>
  81 41 -4.360631 2.630301 -4.409911 900 21 1 FFFFFF  H81  0 0 10 <> <>
  82 41 -2.944574 1.572216 -4.435411 900 21 1 FFFFFF  H82  0 0 10 <> <>
  83 41 -4.443367 2.132118 0.274395 900 21 1 FFFFFF  H83  0 0 10 <> <>
  84 41 -4.249829 3.422705 1.418081 900 21 1 FFFFFF  H84  0 0 10 <> <>
  85 41 -5.343771 3.619612 0.046574 900 21 1 FFFFFF  H85  0 0 10 <> <>
  86 41 -4.205840 5.831287 -0.243806 900 21 1 FFFFFF  H86  0 0 10 <> <>
  87 41 -3.220944 5.358272 1.128213 900 21 1 FFFFFF  H87  0 0 10 <> <>
  88 41 -2.439834 5.951198 -0.294696 900 21 1 FFFFFF  H88  0 0 10 <> <>
  89 41 0.706604 -0.159528 -2.877685 900 21 1 FFFFFF  H89  0 0 10 <> <>
  90 41 0.174323 -0.379884 -4.556145 900 21 1 FFFFFF  H90  0 0 10 <> <>
  91 41 1.858424 0.103926 -4.229685 900 21 1 FFFFFF  H91  0 0 10 <> <>
  92 41 2.802412 4.315535 2.824141 900 21 1 FFFFFF  H92  0 0 10 <> <>
  93 41 4.868415 3.105921 3.444068 900 21 1 FFFFFF  H93  0 0 10 <> <>
  94 41 5.624448 1.160201 2.103618 900 21 1 FFFFFF  H94  0 0 10 <> <>
  95 41 4.308146 0.415958 0.138495 900 21 1 FFFFFF  H95  0 0 10 <> <>
  96 41 2.244385 1.601314 -0.498022 900 21 1 FFFFFF  H96  0 0 10 <> <>
  97 41 -1.770231 -1.909516 -3.844525 900 21 1 FFFFFF  H97  0 0 10 <> <>
  98 42 -4.083432 -2.997390 -2.947330 900 21 1 FFFFFF  H98  0 0 10 <> <>
  99 41 -4.346318 7.066572 -4.620100 900 21 1 FFFFFF  H99  0 0 10 <> <>
  100 41 -5.059258 5.562234 -5.320248 900 21 1 FFFFFF  H100  0 0 10 <> <>
  101 41 -5.993218 7.050704 -5.242021 900 21 1 FFFFFF  H101  0 0 10 <> <>
  102 41 -0.537844 -1.926761 -1.733398 900 21 1 FFFFFF  H102  0 0 10 <> <>
  103 43 -0.979651 -4.804876 -2.034411 900 21 1 FFFFFF  H103  0 0 10 <> <>
  104 41 -0.666553 -1.503241 0.525529 900 21 1 FFFFFF  H104  0 0 10 <> <>
  105 41 -1.647889 -1.889470 2.748394 900 21 1 FFFFFF  H105  0 0 10 <> <>
  106 41 -3.442074 -3.573518 3.051613 900 21 1 FFFFFF  H106  0 0 10 <> <>
  107 41 -4.251776 -4.884359 1.109637 900 21 1 FFFFFF  H107  0 0 10 <> <>
  108 41 -3.289867 -4.524295 -1.123761 900 21 1 FFFFFF  H108  0 0 10 <> <>
  109 41 1.704800 -4.394066 -5.493919 900 21 1 FFFFFF  H109  0 0 10 <> <>
  110 41 2.759311 -6.520487 -6.199962 900 21 1 FFFFFF  H110  0 0 10 <> <>
  111 41 2.747522 -8.480983 -4.678451 900 21 1 FFFFFF  H111  0 0 10 <> <>
  112 41 1.695617 -8.311467 -2.439279 900 21 1 FFFFFF  H112  0 0 10 <> <>
  113 41 0.660017 -6.200677 -1.707006 900 21 1 FFFFFF  H113  0 0 10 <> <>
  :::
 } 
 m_bond[130] { 
  # First column is bond index #
  i_m_from
  i_m_to
  i_m_order
  i_sd_original_parity
  :::
  1 1 4 1 1
  2 1 2 1 <>
  3 2 3 1 <>
  4 2 64 1 <>
  5 2 65 1 <>
  6 3 8 1 <>
  7 3 4 1 <>
  8 3 18 1 6
  9 4 1 1 1
  10 4 5 1 <>
  11 4 66 1 <>
  12 5 6 1 <>
  13 5 67 1 <>
  14 5 68 1 <>
  15 6 7 1 <>
  16 6 21 1 1
  17 6 69 1 <>
  18 7 16 1 <>
  19 7 8 1 <>
  20 7 22 1 1
  21 8 9 1 <>
  22 8 63 1 6
  23 9 10 1 <>
  24 9 23 1 6
  25 9 70 1 <>
  26 10 15 1 1
  27 10 11 1 <>
  28 10 26 1 <>
  29 11 12 1 <>
  30 11 71 1 <>
  31 11 72 1 <>
  32 12 13 1 <>
  33 12 27 1 6
  34 12 73 1 <>
  35 13 14 2 <>
  36 13 30 1 <>
  37 14 15 1 <>
  38 14 17 1 <>
  39 15 10 1 1
  40 15 31 1 <>
  41 15 32 1 <>
  42 16 17 1 <>
  43 16 33 2 <>
  44 17 34 1 1
  45 17 74 1 <>
  46 18 3 1 6
  47 18 19 1 <>
  48 19 20 2 <>
  49 19 37 1 <>
  50 21 6 1 1
  51 21 75 1 <>
  52 22 7 1 1
  53 22 76 1 <>
  54 22 77 1 <>
  55 22 78 1 <>
  56 23 9 1 6
  57 23 24 1 <>
  58 24 25 2 <>
  59 24 38 1 <>
  60 26 79 1 <>
  61 27 12 1 6
  62 27 28 1 <>
  63 28 44 1 <>
  64 28 29 2 <>
  65 30 80 1 <>
  66 30 81 1 <>
  67 30 82 1 <>
  68 31 83 1 <>
  69 31 84 1 <>
  70 31 85 1 <>
  71 32 86 1 <>
  72 32 87 1 <>
  73 32 88 1 <>
  74 34 17 1 1
  75 34 35 1 <>
  76 35 36 2 <>
  77 35 46 1 <>
  78 37 89 1 <>
  79 37 90 1 <>
  80 37 91 1 <>
  81 38 43 2 <>
  82 38 39 1 <>
  83 39 40 2 <>
  84 39 92 1 <>
  85 40 41 1 <>
  86 40 93 1 <>
  87 41 42 2 <>
  88 41 94 1 <>
  89 42 43 1 <>
  90 42 95 1 <>
  91 43 96 1 <>
  92 44 47 1 <>
  93 44 45 1 1
  94 44 97 1 <>
  95 45 44 1 1
  96 45 98 1 <>
  97 46 99 1 <>
  98 46 100 1 <>
  99 46 101 1 <>
  100 47 48 1 6
  101 47 51 1 <>
  102 47 102 1 <>
  103 48 47 1 6
  104 48 49 1 <>
  105 48 103 1 <>
  106 49 50 2 <>
  107 49 57 1 <>
  108 51 52 2 <>
  109 51 56 1 <>
  110 52 53 1 <>
  111 52 104 1 <>
  112 53 54 2 <>
  113 53 105 1 <>
  114 54 55 1 <>
  115 54 106 1 <>
  116 55 56 2 <>
  117 55 107 1 <>
  118 56 108 1 <>
  119 57 62 2 <>
  120 57 58 1 <>
  121 58 59 2 <>
  122 58 109 1 <>
  123 59 60 1 <>
  124 59 110 1 <>
  125 60 61 2 <>
  126 60 111 1 <>
  127 61 62 1 <>
  128 61 112 1 <>
  129 62 113 1 <>
  130 63 8 1 6
  :::
 } 
} 

f_m_ct { 
 s_m_title
 s_m_entry_id
 s_m_entry_name
 i_f3d_flags
 r_f3d_energy
 r_mmod_Potential_Energy-MMFF94s
 b_mmod_Minimization_Converged-MMFF94s
 r_mmod_RMS_Derivative-MMFF94s
 s_m_job_name
 s_m_Source_Path
 s_m_Source_File
 i_m_Source_File_Index
 i_mmod_Times_Found-MMFF94s
 r_mmod_Relative_Potential_Energy-MMFF94s
 i_mmod_Conformation-MMFF94s
 i_mmod_Serial_Number-MMFF94s
 s_m_subgroup_title
 s_m_subgroupid
 b_m_subgroup_collapsed
 i_m_ct_format
 :::
 Taxol 
  17 
  entry 
  0
  0
  857.780944824219
  1
  0.0212600845843554
  mmod_confelim_3prime_EpiTaxol 
  /Users/rgil/Documents/Matthias_Niemitz/Taxol 
  Taxol_Template.mae 
  1
  852
  9.49505615234375
  6
  1
  mmod_confelim_3prime_EpiTaxol-out1 
  mmod_confelim_3prime_EpiTaxol-out1 
  0
  2
 m_depend[8] { 
  # First column is dependency index #
  i_m_depend_dependency
  s_m_depend_property
  :::
  1 20 r_mmod_Potential_Energy-MMFF94s 
  2 20 b_mmod_Minimization_Converged-MMFF94s 
  3 20 r_mmod_RMS_Derivative-MMFF94s 
  4 30 s_m_job_name 
  5 20 i_mmod_Times_Found-MMFF94s 
  6 20 r_mmod_Relative_Potential_Energy-MMFF94s 
  7 20 i_mmod_Conformation-MMFF94s 
  8 10 i_mmod_Serial_Number-MMFF94s 
  :::
 } 
 m_atom[113] { 
  # First column is atom index #
  i_m_mmod_type
  r_m_x_coord
  r_m_y_coord
  r_m_z_coord
  i_m_residue_number
  i_m_color
  i_m_atomic_number
  s_m_color_rgb
  s_m_atom_name
  i_m_Hcount
  i_m_atom_chirality
  i_m_bond_stereo
  i_sd_original_parity
  b_st_NoSrcChirality
  :::
  1 16 2.003510 4.905701 -4.380566 900 70 8 FF2F2F  O1  0 0 10 <> <>
  2 3 1.995343 4.873481 -2.943546 900 2 6 A0A0A0  C2  2 0 10 <> <>
  3 3 0.903733 3.766917 -2.900191 900 2 6 A0A0A0  C3  0 2 10 2 1
  4 3 1.004654 3.858347 -4.467850 900 2 6 A0A0A0  C4  1 1 10 1 1
  5 3 -0.161875 4.327527 -5.326410 900 2 6 A0A0A0  C5  2 0 10 <> <>
  6 3 -1.479450 4.393047 -4.556338 900 2 6 A0A0A0  C6  1 2 10 1 1
  7 3 -1.355451 5.076630 -3.162066 900 2 6 A0A0A0  C7  0 2 10 2 1
  8 3 -0.495848 4.079803 -2.263397 900 2 6 A0A0A0  C8  1 1 10 2 1
  9 3 -0.433089 4.392317 -0.724135 900 2 6 A0A0A0  C9  1 2 10 1 1
  10 3 -1.436522 3.577658 0.236502 900 2 6 A0A0A0  C10  0 2 10 2 1
  11 3 -1.214773 2.033626 0.170170 900 2 6 A0A0A0  C11  2 0 10 <> <>
  12 3 -2.246082 1.214571 -0.642393 900 2 6 A0A0A0  C12  1 2 10 1 1
  13 2 -3.109423 2.038834 -1.583159 900 2 6 A0A0A0  C13  0 0 11 <> <>
  14 2 -3.334354 3.357487 -1.344399 900 2 6 A0A0A0  C14  0 0 11 <> <>
  15 3 -2.946234 3.936392 0.036921 900 2 6 A0A0A0  C15  0 0 10 <> <>
  16 2 -2.812176 5.398335 -2.655963 900 2 6 A0A0A0  C16  0 0 10 <> <>
  17 3 -3.846052 4.274375 -2.432644 900 2 6 A0A0A0  C17  1 1 10 2 1
  18 16 1.460634 2.545728 -2.317393 900 70 8 FF2F2F  O18  0 0 10 <> <>
  19 2 1.095924 1.357495 -2.860912 900 2 6 A0A0A0  C19  0 0 10 <> <>
  20 15 0.152020 1.184505 -3.619354 900 70 8 FF2F2F  O20  0 0 10 <> <>
  21 16 -2.445880 5.074403 -5.353594 900 70 8 FF2F2F  O21  1 0 10 <> <>
  22 3 -0.710879 6.486003 -3.303487 900 2 6 A0A0A0  C22  3 0 10 <> <>
  23 16 0.894927 4.086219 -0.194874 900 70 8 FF2F2F  O23  0 0 10 <> <>
  24 2 1.659642 5.119904 0.242805 900 2 6 A0A0A0  C24  0 0 10 <> <>
  25 15 1.371853 6.301469 0.157829 900 70 8 FF2F2F  O25  0 0 10 <> <>
  26 16 -1.081719 3.963451 1.588360 900 70 8 FF2F2F  O26  1 0 10 <> <>
  27 16 -1.527293 0.265069 -1.452817 900 70 8 FF2F2F  O27  0 0 10 <> <>
  28 2 -1.320748 -0.963956 -0.900178 900 2 6 A0A0A0  C28  0 0 10 <> <>
  29 15 -1.455607 -1.222624 0.287502 900 70 8 FF2F2F  O29  0 0 10 <> <>
  30 3 -3.660813 1.283407 -2.771773 900 2 6 A0A0A0  C30  3 0 10 <> <>
  31 3 -3.860364 3.274342 1.121995 900 2 6 A0A0A0  C31  3 0 10 <> <>
  32 3 -3.187310 5.449184 0.309078 900 2 6 A0A0A0  C32  3 0 10 <> <>
  33 15 -3.172029 6.570196 -2.465347 900 70 8 FF2F2F  O33  0 0 10 <> <>
  34 16 -5.139138 4.718863 -2.001527 900 70 8 FF2F2F  O34  0 0 10 <> <>
  35 2 -6.022302 5.351645 -2.805735 900 2 6 A0A0A0  C35  0 0 10 <> <>
  36 15 -7.083979 5.773936 -2.352124 900 70 8 FF2F2F  O36  0 0 10 <> <>
  37 3 2.004103 0.274335 -2.363779 900 2 6 A0A0A0  C37  3 0 10 <> <>
  38 2 2.930918 4.618112 0.830110 900 2 6 A0A0A0  C38  0 0 10 <> <>
  39 2 3.827430 5.556449 1.360225 900 2 6 A0A0A0  C39  1 0 10 <> <>
  40 2 5.035814 5.136911 1.919956 900 2 6 A0A0A0  C40  1 0 10 <> <>
  41 2 5.354784 3.779951 1.952684 900 2 6 A0A0A0  C41  1 0 10 <> <>
  42 2 4.468580 2.839898 1.427174 900 2 6 A0A0A0  C42  1 0 10 <> <>
  43 2 3.258298 3.254972 0.866343 900 2 6 A0A0A0  C43  1 0 10 <> <>
  44 3 -0.856678 -1.945771 -1.983046 900 2 6 A0A0A0  C44  1 1 10 2 1
  45 16 -1.076604 -1.494208 -3.328441 900 70 8 FF2F2F  O45  1 0 10 <> <>
  46 3 -5.694339 5.479946 -4.263422 900 2 6 A0A0A0  C46  3 0 10 <> <>
  47 3 -1.523086 -3.328148 -1.739668 900 2 6 A0A0A0  C47  1 1 10 1 1
  48 25 -1.015953 -4.350325 -2.655420 900 43 7 5757FF  N48  1 0 10 <> <>
  49 2 0.250863 -4.869956 -2.524185 900 2 6 A0A0A0  C49  0 0 10 <> <>
  50 15 1.036492 -4.492594 -1.660197 900 70 8 FF2F2F  O50  0 0 10 <> <>
  51 2 -3.047234 -3.298758 -1.799839 900 2 6 A0A0A0  C51  0 0 10 <> <>
  52 2 -3.794820 -3.614332 -0.652928 900 2 6 A0A0A0  C52  1 0 10 <> <>
  53 2 -5.190846 -3.590322 -0.680982 900 2 6 A0A0A0  C53  1 0 10 <> <>
  54 2 -5.859873 -3.254321 -1.855581 900 2 6 A0A0A0  C54  1 0 10 <> <>
  55 2 -5.134578 -2.943313 -3.003309 900 2 6 A0A0A0  C55  1 0 10 <> <>
  56 2 -3.738544 -2.966239 -2.976793 900 2 6 A0A0A0  C56  1 0 10 <> <>
  57 2 0.657917 -5.901673 -3.518673 900 2 6 A0A0A0  C57  0 0 10 <> <>
  58 2 2.023229 -6.052510 -3.797476 900 2 6 A0A0A0  C58  1 0 10 <> <>
  59 2 2.451300 -7.007120 -4.722386 900 2 6 A0A0A0  C59  1 0 10 <> <>
  60 2 1.519024 -7.820651 -5.365551 900 2 6 A0A0A0  C60  1 0 10 <> <>
  61 2 0.159795 -7.687373 -5.080671 900 2 6 A0A0A0  C61  1 0 10 <> <>
  62 2 -0.273283 -6.732996 -4.156014 900 2 6 A0A0A0  C62  1 0 10 <> <>
  63 41 -1.010242 3.124969 -2.346116 900 21 1 FFFFFF  H63  0 0 10 <> <>
  64 41 1.753441 5.843629 -2.507621 900 21 1 FFFFFF  H64  0 0 10 <> <>
  65 41 2.975869 4.569184 -2.560329 900 21 1 FFFFFF  H65  0 0 10 <> <>
  66 41 1.473313 2.982446 -4.934798 900 21 1 FFFFFF  H66  0 0 10 <> <>
  67 41 -0.288948 3.645030 -6.177296 900 21 1 FFFFFF  H67  0 0 10 <> <>
  68 41 0.054061 5.297533 -5.793061 900 21 1 FFFFFF  H68  0 0 10 <> <>
  69 41 -1.857064 3.371629 -4.429297 900 21 1 FFFFFF  H69  0 0 10 <> <>
  70 41 -0.613647 5.457673 -0.576194 900 21 1 FFFFFF  H70  0 0 10 <> <>
  71 41 -1.226299 1.627651 1.192228 900 21 1 FFFFFF  H71  0 0 10 <> <>
  72 41 -0.198386 1.815552 -0.177929 900 21 1 FFFFFF  H72  0 0 10 <> <>
  73 41 -2.922314 0.667192 0.025576 900 21 1 FFFFFF  H73  0 0 10 <> <>
  74 41 -3.953767 3.758233 -3.387223 900 21 1 FFFFFF  H74  0 0 10 <> <>
  75 42 -2.359130 4.766636 -6.276018 900 21 1 FFFFFF  H75  0 0 10 <> <>
  76 41 0.228020 6.502370 -3.850147 900 21 1 FFFFFF  H76  0 0 10 <> <>
  77 41 -1.359586 7.168720 -3.867579 900 21 1 FFFFFF  H77  0 0 10 <> <>
  78 41 -0.536508 6.942448 -2.323300 900 21 1 FFFFFF  H78  0 0 10 <> <>
  79 42 -0.143431 3.736675 1.719985 900 21 1 FFFFFF  H79  0 0 10 <> <>
  80 41 -3.987227 0.283752 -2.464216 900 21 1 FFFFFF  H80  0 0 10 <> <>
  81 41 -4.544725 1.760343 -3.204004 900 21 1 FFFFFF  H81  0 0 10 <> <>
  82 41 -2.900017 1.178420 -3.550923 900 21 1 FFFFFF  H82  0 0 10 <> <>
  83 41 -3.791770 2.187901 1.174860 900 21 1 FFFFFF  H83  0 0 10 <> <>
  84 41 -3.619794 3.640998 2.127180 900 21 1 FFFFFF  H84  0 0 10 <> <>
  85 41 -4.914551 3.513597 0.932229 900 21 1 FFFFFF  H85  0 0 10 <> <>
  86 41 -4.218309 5.743950 0.088706 900 21 1 FFFFFF  H86  0 0 10 <> <>
  87 41 -3.019515 5.689849 1.366864 900 21 1 FFFFFF  H87  0 0 10 <> <>
  88 41 -2.520627 6.112988 -0.237005 900 21 1 FFFFFF  H88  0 0 10 <> <>
  89 41 1.747948 0.022134 -1.332448 900 21 1 FFFFFF  H89  0 0 10 <> <>
  90 41 1.894251 -0.609342 -2.997954 900 21 1 FFFFFF  H90  0 0 10 <> <>
  91 41 3.045442 0.602017 -2.427335 900 21 1 FFFFFF  H91  0 0 10 <> <>
  92 41 3.590257 6.618830 1.341512 900 21 1 FFFFFF  H92  0 0 10 <> <>
  93 41 5.728143 5.868302 2.330948 900 21 1 FFFFFF  H93  0 0 10 <> <>
  94 41 6.296549 3.454393 2.389396 900 21 1 FFFFFF  H94  0 0 10 <> <>
  95 41 4.722793 1.782573 1.455447 900 21 1 FFFFFF  H95  0 0 10 <> <>
  96 41 2.587924 2.502100 0.461772 900 21 1 FFFFFF  H96  0 0 10 <> <>
  97 41 0.228372 -2.033357 -1.868799 900 21 1 FFFFFF  H97  0 0 10 <> <>
  98 42 -0.791180 -0.557889 -3.374654 900 21 1 FFFFFF  H98  0 0 10 <> <>
  99 41 -4.837783 6.136050 -4.416827 900 21 1 FFFFFF  H99  0 0 10 <> <>
  100 41 -5.535720 4.497043 -4.711993 900 21 1 FFFFFF  H100  0 0 10 <> <>
  101 41 -6.549248 5.933755 -4.776145 900 21 1 FFFFFF  H101  0 0 10 <> <>
  102 41 -1.230601 -3.658782 -0.733219 900 21 1 FFFFFF  H102  0 0 10 <> <>
  103 43 -1.581879 -4.579744 -3.460261 900 21 1 FFFFFF  H103  0 0 10 <> <>
  104 41 -3.294253 -3.877192 0.277699 900 21 1 FFFFFF  H104  0 0 10 <> <>
  105 41 -5.756079 -3.834499 0.215237 900 21 1 FFFFFF  H105  0 0 10 <> <>
  106 41 -6.946666 -3.237007 -1.876728 900 21 1 FFFFFF  H106  0 0 10 <> <>
  107 41 -5.656137 -2.683334 -3.921211 900 21 1 FFFFFF  H107  0 0 10 <> <>
  108 41 -3.195285 -2.718490 -3.886940 900 21 1 FFFFFF  H108  0 0 10 <> <>
  109 41 2.757324 -5.424342 -3.297130 900 21 1 FFFFFF  H109  0 0 10 <> <>
  110 41 3.511213 -7.117619 -4.938681 900 21 1 FFFFFF  H110  0 0 10 <> <>
  111 41 1.852902 -8.565781 -6.084150 900 21 1 FFFFFF  H111  0 0 10 <> <>
  112 41 -0.562712 -8.333942 -5.573693 900 21 1 FFFFFF  H112  0 0 10 <> <>
  113 41 -1.333798 -6.672969 -3.929149 900 21 1 FFFFFF  H113  0 0 10 <> <>
  :::
 } 
 m_bond[130] { 
  # First column is bond index #
  i_m_from
  i_m_to
  i_m_order
  i_sd_original_parity
  :::
  1 1 4 1 1
  2 1 2 1 <>
  3 2 3 1 <>
  4 2 64 1 <>
  5 2 65 1 <>
  6 3 8 1 <>
  7 3 4 1 <>
  8 3 18 1 6
  9 4 1 1 1
  10 4 5 1 <>
  11 4 66 1 <>
  12 5 6 1 <>
  13 5 67 1 <>
  14 5 68 1 <>
  15 6 7 1 <>
  16 6 21 1 1
  17 6 69 1 <>
  18 7 16 1 <>
  19 7 8 1 <>
  20 7 22 1 1
  21 8 9 1 <>
  22 8 63 1 6
  23 9 10 1 <>
  24 9 23 1 6
  25 9 70 1 <>
  26 10 15 1 1
  27 10 11 1 <>
  28 10 26 1 <>
  29 11 12 1 <>
  30 11 71 1 <>
  31 11 72 1 <>
  32 12 13 1 <>
  33 12 27 1 6
  34 12 73 1 <>
  35 13 14 2 <>
  36 13 30 1 <>
  37 14 15 1 <>
  38 14 17 1 <>
  39 15 10 1 1
  40 15 31 1 <>
  41 15 32 1 <>
  42 16 17 1 <>
  43 16 33 2 <>
  44 17 34 1 1
  45 17 74 1 <>
  46 18 3 1 6
  47 18 19 1 <>
  48 19 20 2 <>
  49 19 37 1 <>
  50 21 6 1 1
  51 21 75 1 <>
  52 22 7 1 1
  53 22 76 1 <>
  54 22 77 1 <>
  55 22 78 1 <>
  56 23 9 1 6
  57 23 24 1 <>
  58 24 25 2 <>
  59 24 38 1 <>
  60 26 79 1 <>
  61 27 12 1 6
  62 27 28 1 <>
  63 28 44 1 <>
  64 28 29 2 <>
  65 30 80 1 <>
  66 30 81 1 <>
  67 30 82 1 <>
  68 31 83 1 <>
  69 31 84 1 <>
  70 31 85 1 <>
  71 32 86 1 <>
  72 32 87 1 <>
  73 32 88 1 <>
  74 34 17 1 1
  75 34 35 1 <>
  76 35 36 2 <>
  77 35 46 1 <>
  78 37 89 1 <>
  79 37 90 1 <>
  80 37 91 1 <>
  81 38 43 2 <>
  82 38 39 1 <>
  83 39 40 2 <>
  84 39 92 1 <>
  85 40 41 1 <>
  86 40 93 1 <>
  87 41 42 2 <>
  88 41 94 1 <>
  89 42 43 1 <>
  90 42 95 1 <>
  91 43 96 1 <>
  92 44 47 1 <>
  93 44 45 1 1
  94 44 97 1 <>
  95 45 44 1 1
  96 45 98 1 <>
  97 46 99 1 <>
  98 46 100 1 <>
  99 46 101 1 <>
  100 47 48 1 6
  101 47 51 1 <>
  102 47 102 1 <>
  103 48 47 1 6
  104 48 49 1 <>
  105 48 103 1 <>
  106 49 50 2 <>
  107 49 57 1 <>
  108 51 52 2 <>
  109 51 56 1 <>
  110 52 53 1 <>
  111 52 104 1 <>
  112 53 54 2 <>
  113 53 105 1 <>
  114 54 55 1 <>
  115 54 106 1 <>
  116 55 56 2 <>
  117 55 107 1 <>
  118 56 108 1 <>
  119 57 62 2 <>
  120 57 58 1 <>
  121 58 59 2 <>
  122 58 109 1 <>
  123 59 60 1 <>
  124 59 110 1 <>
  125 60 61 2 <>
  126 60 111 1 <>
  127 61 62 1 <>
  128 61 112 1 <>
  129 62 113 1 <>
  130 63 8 1 6
  :::
 } 
} 

f_m_ct { 
 s_m_title
 s_m_entry_id
 s_m_entry_name
 i_f3d_flags
 r_f3d_energy
 r_mmod_Potential_Energy-MMFF94s
 b_mmod_Minimization_Converged-MMFF94s
 r_mmod_RMS_Derivative-MMFF94s
 s_m_job_name
 s_m_Source_Path
 s_m_Source_File
 i_m_Source_File_Index
 i_mmod_Times_Found-MMFF94s
 r_mmod_Relative_Potential_Energy-MMFF94s
 i_mmod_Conformation-MMFF94s
 i_mmod_Serial_Number-MMFF94s
 s_m_subgroup_title
 s_m_subgroupid
 b_m_subgroup_collapsed
 i_m_ct_format
 :::
 Taxol 
  18 
  entry 
  0
  0
  858.48681640625
  1
  0.045262798666954
  mmod_confelim_3prime_EpiTaxol 
  /Users/rgil/Documents/Matthias_Niemitz/Taxol 
  Taxol_Template.mae 
  1
  588
  10.200927734375
  7
  1
  mmod_confelim_3prime_EpiTaxol-out1 
  mmod_confelim_3prime_EpiTaxol-out1 
  0
  2
 m_depend[8] { 
  # First column is dependency index #
  i_m_depend_dependency
  s_m_depend_property
  :::
  1 20 r_mmod_Potential_Energy-MMFF94s 
  2 20 b_mmod_Minimization_Converged-MMFF94s 
  3 20 r_mmod_RMS_Derivative-MMFF94s 
  4 30 s_m_job_name 
  5 20 i_mmod_Times_Found-MMFF94s 
  6 20 r_mmod_Relative_Potential_Energy-MMFF94s 
  7 20 i_mmod_Conformation-MMFF94s 
  8 10 i_mmod_Serial_Number-MMFF94s 
  :::
 } 
 m_atom[113] { 
  # First column is atom index #
  i_m_mmod_type
  r_m_x_coord
  r_m_y_coord
  r_m_z_coord
  i_m_residue_number
  i_m_color
  i_m_atomic_number
  s_m_color_rgb
  s_m_atom_name
  i_m_Hcount
  i_m_atom_chirality
  i_m_bond_stereo
  i_sd_original_parity
  b_st_NoSrcChirality
  :::
  1 16 1.854825 5.645499 -4.213613 900 70 8 FF2F2F  O1  0 0 10 <> <>
  2 3 1.903483 5.310854 -2.815979 900 2 6 A0A0A0  C2  2 0 10 <> <>
  3 3 0.873926 4.157043 -2.980629 900 2 6 A0A0A0  C3  0 2 10 2 1
  4 3 0.978952 4.527849 -4.505131 900 2 6 A0A0A0  C4  1 1 10 1 1
  5 3 -0.231227 4.999904 -5.293505 900 2 6 A0A0A0  C5  2 0 10 <> <>
  6 3 -1.538915 4.800985 -4.531786 900 2 6 A0A0A0  C6  1 2 10 1 1
  7 3 -1.481503 5.304007 -3.057586 900 2 6 A0A0A0  C7  0 2 10 2 1
  8 3 -0.524221 4.300043 -2.279593 900 2 6 A0A0A0  C8  1 1 10 2 1
  9 3 -0.409716 4.485641 -0.718348 900 2 6 A0A0A0  C9  1 2 10 1 1
  10 3 -1.315350 3.526109 0.214038 900 2 6 A0A0A0  C10  0 2 10 2 1
  11 3 -0.934116 2.023311 0.023033 900 2 6 A0A0A0  C11  2 0 10 <> <>
  12 3 -1.945798 1.136928 -0.738987 900 2 6 A0A0A0  C12  1 2 10 1 1
  13 2 -2.864368 1.924862 -1.661081 900 2 6 A0A0A0  C13  0 0 11 <> <>
  14 2 -3.209831 3.206124 -1.357925 900 2 6 A0A0A0  C14  0 0 11 <> <>
  15 3 -2.856489 3.754791 0.047514 900 2 6 A0A0A0  C15  0 0 10 <> <>
  16 2 -2.965418 5.390755 -2.545344 900 2 6 A0A0A0  C16  0 0 10 <> <>
  17 3 -3.832518 4.122576 -2.390322 900 2 6 A0A0A0  C17  1 1 10 2 1
  18 16 1.473583 2.867265 -2.634741 900 70 8 FF2F2F  O18  0 0 10 <> <>
  19 2 1.087896 1.792625 -3.375612 900 2 6 A0A0A0  C19  0 0 10 <> <>
  20 15 0.120146 1.772725 -4.122432 900 70 8 FF2F2F  O20  0 0 10 <> <>
  21 16 -2.583900 5.463510 -5.241259 900 70 8 FF2F2F  O21  1 0 10 <> <>
  22 3 -0.987462 6.778244 -2.997767 900 2 6 A0A0A0  C22  3 0 10 <> <>
  23 16 0.977044 4.269968 -0.318395 900 70 8 FF2F2F  O23  0 0 10 <> <>
  24 2 1.448487 5.024917 0.707977 900 2 6 A0A0A0  C24  0 0 10 <> <>
  25 15 0.801422 5.872734 1.304446 900 70 8 FF2F2F  O25  0 0 10 <> <>
  26 16 -0.987865 3.807737 1.596573 900 70 8 FF2F2F  O26  1 0 10 <> <>
  27 16 -1.214851 0.170370 -1.525414 900 70 8 FF2F2F  O27  0 0 10 <> <>
  28 2 -0.841039 -0.962435 -0.858961 900 2 6 A0A0A0  C28  0 0 10 <> <>
  29 15 -0.935710 -1.131604 0.349125 900 70 8 FF2F2F  O29  0 0 10 <> <>
  30 3 -3.342140 1.183343 -2.886503 900 2 6 A0A0A0  C30  3 0 10 <> <>
  31 3 -3.697208 2.977424 1.114792 900 2 6 A0A0A0  C31  3 0 10 <> <>
  32 3 -3.222807 5.228859 0.387683 900 2 6 A0A0A0  C32  3 0 10 <> <>
  33 15 -3.483651 6.490392 -2.297022 900 70 8 FF2F2F  O33  0 0 10 <> <>
  34 16 -5.169302 4.370982 -1.931367 900 70 8 FF2F2F  O34  0 0 10 <> <>
  35 2 -6.140352 4.916227 -2.697223 900 2 6 A0A0A0  C35  0 0 10 <> <>
  36 15 -7.243922 5.165764 -2.216601 900 70 8 FF2F2F  O36  0 0 10 <> <>
  37 3 2.028454 0.651730 -3.137403 900 2 6 A0A0A0  C37  3 0 10 <> <>
  38 2 2.868518 4.701083 1.000064 900 2 6 A0A0A0  C38  0 0 10 <> <>
  39 2 3.572185 5.542753 1.872472 900 2 6 A0A0A0  C39  1 0 10 <> <>
  40 2 4.910410 5.281786 2.173398 900 2 6 A0A0A0  C40  1 0 10 <> <>
  41 2 5.549604 4.178675 1.608267 900 2 6 A0A0A0  C41  1 0 10 <> <>
  42 2 4.853687 3.332813 0.744602 900 2 6 A0A0A0  C42  1 0 10 <> <>
  43 2 3.514865 3.590312 0.440285 900 2 6 A0A0A0  C43  1 0 10 <> <>
  44 3 -0.314859 -2.013768 -1.840081 900 2 6 A0A0A0  C44  1 1 10 2 1
  45 16 -0.197334 -1.572785 -3.199798 900 70 8 FF2F2F  O45  1 0 10 <> <>
  46 3 -5.850038 5.164052 -4.147164 900 2 6 A0A0A0  C46  3 0 10 <> <>
  47 3 -1.169514 -3.299680 -1.741917 900 2 6 A0A0A0  C47  1 1 10 1 1
  48 25 -0.585324 -4.353259 -2.573022 900 43 7 5757FF  N48  1 0 10 <> <>
  49 2 -0.521284 -5.666410 -2.168722 900 2 6 A0A0A0  C49  0 0 10 <> <>
  50 15 -0.918972 -6.057730 -1.076899 900 70 8 FF2F2F  O50  0 0 10 <> <>
  51 2 -2.629162 -3.065837 -2.122068 900 2 6 A0A0A0  C51  0 0 10 <> <>
  52 2 -3.595709 -2.937669 -1.109800 900 2 6 A0A0A0  C52  1 0 10 <> <>
  53 2 -4.934448 -2.698590 -1.426188 900 2 6 A0A0A0  C53  1 0 10 <> <>
  54 2 -5.327500 -2.585799 -2.757702 900 2 6 A0A0A0  C54  1 0 10 <> <>
  55 2 -4.383448 -2.712731 -3.774216 900 2 6 A0A0A0  C55  1 0 10 <> <>
  56 2 -3.043375 -2.949417 -3.459991 900 2 6 A0A0A0  C56  1 0 10 <> <>
  57 2 0.049394 -6.633459 -3.147951 900 2 6 A0A0A0  C57  0 0 10 <> <>
  58 2 -0.382206 -7.965597 -3.092082 900 2 6 A0A0A0  C58  1 0 10 <> <>
  59 2 0.124138 -8.907208 -3.990358 900 2 6 A0A0A0  C59  1 0 10 <> <>
  60 2 1.069847 -8.524455 -4.941172 900 2 6 A0A0A0  C60  1 0 10 <> <>
  61 2 1.516128 -7.203521 -4.991915 900 2 6 A0A0A0  C61  1 0 10 <> <>
  62 2 1.011415 -6.257366 -4.095575 900 2 6 A0A0A0  C62  1 0 10 <> <>
  63 41 -0.971847 3.321791 -2.432137 900 21 1 FFFFFF  H63  0 0 10 <> <>
  64 41 1.614834 6.151360 -2.180205 900 21 1 FFFFFF  H64  0 0 10 <> <>
  65 41 2.912179 4.995115 -2.527980 900 21 1 FFFFFF  H65  0 0 10 <> <>
  66 41 1.545736 3.798459 -5.099216 900 21 1 FFFFFF  H66  0 0 10 <> <>
  67 41 -0.291170 4.448604 -6.241258 900 21 1 FFFFFF  H67  0 0 10 <> <>
  68 41 -0.123024 6.048742 -5.599045 900 21 1 FFFFFF  H68  0 0 10 <> <>
  69 41 -1.795771 3.735005 -4.542032 900 21 1 FFFFFF  H69  0 0 10 <> <>
  70 41 -0.642040 5.527741 -0.491836 900 21 1 FFFFFF  H70  0 0 10 <> <>
  71 41 -0.779342 1.558401 1.007229 900 21 1 FFFFFF  H71  0 0 10 <> <>
  72 41 0.050821 1.943889 -0.452236 900 21 1 FFFFFF  H72  0 0 10 <> <>
  73 41 -2.588009 0.580916 -0.046765 900 21 1 FFFFFF  H73  0 0 10 <> <>
  74 41 -3.875392 3.658380 -3.376404 900 21 1 FFFFFF  H74  0 0 10 <> <>
  75 42 -2.477987 5.276535 -6.193441 900 21 1 FFFFFF  H75  0 0 10 <> <>
  76 41 -0.007604 6.946250 -3.434875 900 21 1 FFFFFF  H76  0 0 10 <> <>
  77 41 -1.659724 7.444632 -3.553585 900 21 1 FFFFFF  H77  0 0 10 <> <>
  78 41 -0.952633 7.147302 -1.967310 900 21 1 FFFFFF  H78  0 0 10 <> <>
  79 42 -0.800171 4.764102 1.696008 900 21 1 FFFFFF  H79  0 0 10 <> <>
  80 41 -3.603181 0.154331 -2.621675 900 21 1 FFFFFF  H80  0 0 10 <> <>
  81 41 -4.249733 1.612337 -3.319158 900 21 1 FFFFFF  H81  0 0 10 <> <>
  82 41 -2.563687 1.160803 -3.654138 900 21 1 FFFFFF  H82  0 0 10 <> <>
  83 41 -3.502347 1.907520 1.162018 900 21 1 FFFFFF  H83  0 0 10 <> <>
  84 41 -3.509956 3.355427 2.127326 900 21 1 FFFFFF  H84  0 0 10 <> <>
  85 41 -4.770249 3.096724 0.918018 900 21 1 FFFFFF  H85  0 0 10 <> <>
  86 41 -4.276990 5.443187 0.183744 900 21 1 FFFFFF  H86  0 0 10 <> <>
  87 41 -3.068776 5.438314 1.454111 900 21 1 FFFFFF  H87  0 0 10 <> <>
  88 41 -2.617067 5.969800 -0.129764 900 21 1 FFFFFF  H88  0 0 10 <> <>
  89 41 1.837799 0.212387 -2.156379 900 21 1 FFFFFF  H89  0 0 10 <> <>
  90 41 1.891104 -0.101445 -3.917174 900 21 1 FFFFFF  H90  0 0 10 <> <>
  91 41 3.061960 1.004399 -3.198142 900 21 1 FFFFFF  H91  0 0 10 <> <>
  92 41 3.083556 6.405603 2.321279 900 21 1 FFFFFF  H92  0 0 10 <> <>
  93 41 5.454000 5.937573 2.849784 900 21 1 FFFFFF  H93  0 0 10 <> <>
  94 41 6.591852 3.975592 1.844887 900 21 1 FFFFFF  H94  0 0 10 <> <>
  95 41 5.355114 2.470313 0.311373 900 21 1 FFFFFF  H95  0 0 10 <> <>
  96 41 2.990076 2.912159 -0.226687 900 21 1 FFFFFF  H96  0 0 10 <> <>
  97 41 0.711250 -2.237254 -1.523595 900 21 1 FFFFFF  H97  0 0 10 <> <>
  98 42 -0.967252 -0.994823 -3.371094 900 21 1 FFFFFF  H98  0 0 10 <> <>
  99 41 -5.098870 5.944232 -4.267766 900 21 1 FFFFFF  H99  0 0 10 <> <>
  100 41 -5.556186 4.238924 -4.647290 900 21 1 FFFFFF  H100  0 0 10 <> <>
  101 41 -6.766859 5.515056 -4.632905 900 21 1 FFFFFF  H101  0 0 10 <> <>
  102 41 -1.142132 -3.651156 -0.702245 900 21 1 FFFFFF  H102  0 0 10 <> <>
  103 43 -0.320363 -4.091300 -3.513400 900 21 1 FFFFFF  H103  0 0 10 <> <>
  104 41 -3.313952 -3.030803 -0.061535 900 21 1 FFFFFF  H104  0 0 10 <> <>
  105 41 -5.672240 -2.607701 -0.632485 900 21 1 FFFFFF  H105  0 0 10 <> <>
  106 41 -6.371485 -2.406983 -3.003123 900 21 1 FFFFFF  H106  0 0 10 <> <>
  107 41 -4.692688 -2.634134 -4.813804 900 21 1 FFFFFF  H107  0 0 10 <> <>
  108 41 -2.329258 -3.051073 -4.274203 900 21 1 FFFFFF  H108  0 0 10 <> <>
  109 41 -1.118367 -8.271523 -2.351262 900 21 1 FFFFFF  H109  0 0 10 <> <>
  110 41 -0.217737 -9.938529 -3.946622 900 21 1 FFFFFF  H110  0 0 10 <> <>
  111 41 1.465647 -9.258886 -5.639061 900 21 1 FFFFFF  H111  0 0 10 <> <>
  112 41 2.264387 -6.912986 -5.725956 900 21 1 FFFFFF  H112  0 0 10 <> <>
  113 41 1.399517 -5.243948 -4.136467 900 21 1 FFFFFF  H113  0 0 10 <> <>
  :::
 } 
 m_bond[130] { 
  # First column is bond index #
  i_m_from
  i_m_to
  i_m_order
  i_sd_original_parity
  :::
  1 1 4 1 1
  2 1 2 1 <>
  3 2 3 1 <>
  4 2 64 1 <>
  5 2 65 1 <>
  6 3 8 1 <>
  7 3 4 1 <>
  8 3 18 1 6
  9 4 1 1 1
  10 4 5 1 <>
  11 4 66 1 <>
  12 5 6 1 <>
  13 5 67 1 <>
  14 5 68 1 <>
  15 6 7 1 <>
  16 6 21 1 1
  17 6 69 1 <>
  18 7 16 1 <>
  19 7 8 1 <>
  20 7 22 1 1
  21 8 9 1 <>
  22 8 63 1 6
  23 9 10 1 <>
  24 9 23 1 6
  25 9 70 1 <>
  26 10 15 1 1
  27 10 11 1 <>
  28 10 26 1 <>
  29 11 12 1 <>
  30 11 71 1 <>
  31 11 72 1 <>
  32 12 13 1 <>
  33 12 27 1 6
  34 12 73 1 <>
  35 13 14 2 <>
  36 13 30 1 <>
  37 14 15 1 <>
  38 14 17 1 <>
  39 15 10 1 1
  40 15 31 1 <>
  41 15 32 1 <>
  42 16 17 1 <>
  43 16 33 2 <>
  44 17 34 1 1
  45 17 74 1 <>
  46 18 3 1 6
  47 18 19 1 <>
  48 19 20 2 <>
  49 19 37 1 <>
  50 21 6 1 1
  51 21 75 1 <>
  52 22 7 1 1
  53 22 76 1 <>
  54 22 77 1 <>
  55 22 78 1 <>
  56 23 9 1 6
  57 23 24 1 <>
  58 24 25 2 <>
  59 24 38 1 <>
  60 26 79 1 <>
  61 27 12 1 6
  62 27 28 1 <>
  63 28 44 1 <>
  64 28 29 2 <>
  65 30 80 1 <>
  66 30 81 1 <>
  67 30 82 1 <>
  68 31 83 1 <>
  69 31 84 1 <>
  70 31 85 1 <>
  71 32 86 1 <>
  72 32 87 1 <>
  73 32 88 1 <>
  74 34 17 1 1
  75 34 35 1 <>
  76 35 36 2 <>
  77 35 46 1 <>
  78 37 89 1 <>
  79 37 90 1 <>
  80 37 91 1 <>
  81 38 43 2 <>
  82 38 39 1 <>
  83 39 40 2 <>
  84 39 92 1 <>
  85 40 41 1 <>
  86 40 93 1 <>
  87 41 42 2 <>
  88 41 94 1 <>
  89 42 43 1 <>
  90 42 95 1 <>
  91 43 96 1 <>
  92 44 47 1 <>
  93 44 45 1 1
  94 44 97 1 <>
  95 45 44 1 1
  96 45 98 1 <>
  97 46 99 1 <>
  98 46 100 1 <>
  99 46 101 1 <>
  100 47 48 1 6
  101 47 51 1 <>
  102 47 102 1 <>
  103 48 47 1 6
  104 48 49 1 <>
  105 48 103 1 <>
  106 49 50 2 <>
  107 49 57 1 <>
  108 51 52 2 <>
  109 51 56 1 <>
  110 52 53 1 <>
  111 52 104 1 <>
  112 53 54 2 <>
  113 53 105 1 <>
  114 54 55 1 <>
  115 54 106 1 <>
  116 55 56 2 <>
  117 55 107 1 <>
  118 56 108 1 <>
  119 57 62 2 <>
  120 57 58 1 <>
  121 58 59 2 <>
  122 58 109 1 <>
  123 59 60 1 <>
  124 59 110 1 <>
  125 60 61 2 <>
  126 60 111 1 <>
  127 61 62 1 <>
  128 61 112 1 <>
  129 62 113 1 <>
  130 63 8 1 6
  :::
 } 
} 

f_m_ct { 
 s_m_title
 s_m_entry_id
 s_m_entry_name
 i_f3d_flags
 r_f3d_energy
 r_mmod_Potential_Energy-MMFF94s
 b_mmod_Minimization_Converged-MMFF94s
 r_mmod_RMS_Derivative-MMFF94s
 s_m_job_name
 s_m_Source_Path
 s_m_Source_File
 i_m_Source_File_Index
 i_mmod_Times_Found-MMFF94s
 r_mmod_Relative_Potential_Energy-MMFF94s
 i_mmod_Conformation-MMFF94s
 i_mmod_Serial_Number-MMFF94s
 s_m_subgroup_title
 s_m_subgroupid
 b_m_subgroup_collapsed
 i_m_ct_format
 :::
 Taxol 
  19 
  entry 
  0
  0
  859.597412109375
  1
  0.0336618535220623
  mmod_confelim_3prime_EpiTaxol 
  /Users/rgil/Documents/Matthias_Niemitz/Taxol 
  Taxol_Template.mae 
  1
  36
  11.3115234375
  8
  1
  mmod_confelim_3prime_EpiTaxol-out1 
  mmod_confelim_3prime_EpiTaxol-out1 
  0
  2
 m_depend[8] { 
  # First column is dependency index #
  i_m_depend_dependency
  s_m_depend_property
  :::
  1 20 r_mmod_Potential_Energy-MMFF94s 
  2 20 b_mmod_Minimization_Converged-MMFF94s 
  3 20 r_mmod_RMS_Derivative-MMFF94s 
  4 30 s_m_job_name 
  5 20 i_mmod_Times_Found-MMFF94s 
  6 20 r_mmod_Relative_Potential_Energy-MMFF94s 
  7 20 i_mmod_Conformation-MMFF94s 
  8 10 i_mmod_Serial_Number-MMFF94s 
  :::
 } 
 m_atom[113] { 
  # First column is atom index #
  i_m_mmod_type
  r_m_x_coord
  r_m_y_coord
  r_m_z_coord
  i_m_residue_number
  i_m_color
  i_m_atomic_number
  s_m_color_rgb
  s_m_atom_name
  i_m_Hcount
  i_m_atom_chirality
  i_m_bond_stereo
  i_sd_original_parity
  b_st_NoSrcChirality
  :::
  1 16 2.317101 4.931703 -3.995651 900 70 8 FF2F2F  O1  0 0 10 <> <>
  2 3 2.107481 4.429258 -2.664899 900 2 6 A0A0A0  C2  2 0 10 <> <>
  3 3 0.822672 3.656196 -3.078725 900 2 6 A0A0A0  C3  0 2 10 2 1
  4 3 1.213847 4.151737 -4.519026 900 2 6 A0A0A0  C4  1 1 10 1 1
  5 3 0.284528 5.035767 -5.330641 900 2 6 A0A0A0  C5  2 0 10 <> <>
  6 3 -1.114226 5.111763 -4.727128 900 2 6 A0A0A0  C6  1 2 10 1 1
  7 3 -1.114148 5.416417 -3.197146 900 2 6 A0A0A0  C7  0 2 10 2 1
  8 3 -0.552160 4.118368 -2.472807 900 2 6 A0A0A0  C8  1 1 10 2 1
  9 3 -0.557287 4.109379 -0.893080 900 2 6 A0A0A0  C9  1 2 10 1 1
  10 3 -1.788018 3.363759 -0.154442 900 2 6 A0A0A0  C10  0 2 10 2 1
  11 3 -1.793616 1.836362 -0.481680 900 2 6 A0A0A0  C11  2 0 10 <> <>
  12 3 -2.954323 1.315094 -1.358113 900 2 6 A0A0A0  C12  1 2 10 1 1
  13 2 -3.490592 2.384052 -2.304250 900 2 6 A0A0A0  C13  0 0 11 <> <>
  14 2 -3.508193 3.690736 -1.911412 900 2 6 A0A0A0  C14  0 0 11 <> <>
  15 3 -3.181399 4.025479 -0.430488 900 2 6 A0A0A0  C15  0 0 10 <> <>
  16 2 -2.581470 5.838310 -2.829336 900 2 6 A0A0A0  C16  0 0 10 <> <>
  17 3 -3.744178 4.822420 -2.892821 900 2 6 A0A0A0  C17  1 1 10 2 1
  18 16 0.980183 2.213952 -2.886067 900 70 8 FF2F2F  O18  0 0 10 <> <>
  19 2 0.342501 1.407810 -3.778628 900 2 6 A0A0A0  C19  0 0 10 <> <>
  20 15 -0.459249 1.792108 -4.618135 900 70 8 FF2F2F  O20  0 0 10 <> <>
  21 16 -1.856351 6.104701 -5.432866 900 70 8 FF2F2F  O21  1 0 10 <> <>
  22 3 -0.269900 6.684915 -2.886708 900 2 6 A0A0A0  C22  3 0 10 <> <>
  23 16 0.662595 3.462162 -0.419944 900 70 8 FF2F2F  O23  0 0 10 <> <>
  24 2 1.209252 3.940400 0.728434 900 2 6 A0A0A0  C24  0 0 10 <> <>
  25 15 0.761798 4.874979 1.376319 900 70 8 FF2F2F  O25  0 0 10 <> <>
  26 16 -1.561193 3.422713 1.274175 900 70 8 FF2F2F  O26  1 0 10 <> <>
  27 16 -2.432049 0.169939 -2.075194 900 70 8 FF2F2F  O27  0 0 10 <> <>
  28 2 -3.250708 -0.920096 -2.133188 900 2 6 A0A0A0  C28  0 0 10 <> <>
  29 15 -4.403950 -0.974377 -1.718498 900 70 8 FF2F2F  O29  0 0 10 <> <>
  30 3 -3.984479 1.888326 -3.642746 900 2 6 A0A0A0  C30  3 0 10 <> <>
  31 3 -4.318302 3.458788 0.484004 900 2 6 A0A0A0  C31  3 0 10 <> <>
  32 3 -3.162559 5.517446 0.016691 900 2 6 A0A0A0  C32  3 0 10 <> <>
  33 15 -2.841967 7.013525 -2.528388 900 70 8 FF2F2F  O33  0 0 10 <> <>
  34 16 -5.022406 5.374226 -2.540319 900 70 8 FF2F2F  O34  0 0 10 <> <>
  35 2 -5.734504 6.201526 -3.337360 900 2 6 A0A0A0  C35  0 0 10 <> <>
  36 15 -6.791389 6.688668 -2.941285 900 70 8 FF2F2F  O36  0 0 10 <> <>
  37 3 0.798395 -0.004889 -3.611760 900 2 6 A0A0A0  C37  3 0 10 <> <>
  38 2 2.438946 3.189007 1.088962 900 2 6 A0A0A0  C38  0 0 10 <> <>
  39 2 3.233596 3.684202 2.132174 900 2 6 A0A0A0  C39  1 0 10 <> <>
  40 2 4.400640 3.014609 2.505301 900 2 6 A0A0A0  C40  1 0 10 <> <>
  41 2 4.776776 1.847230 1.841706 900 2 6 A0A0A0  C41  1 0 10 <> <>
  42 2 3.987756 1.345306 0.806794 900 2 6 A0A0A0  C42  1 0 10 <> <>
  43 2 2.819755 2.012338 0.429501 900 2 6 A0A0A0  C43  1 0 10 <> <>
  44 3 -2.580154 -2.097210 -2.831612 900 2 6 A0A0A0  C44  1 1 10 2 1
  45 16 -3.541255 -3.105503 -3.196497 900 70 8 FF2F2F  O45  1 0 10 <> <>
  46 3 -5.225682 6.470787 -4.721658 900 2 6 A0A0A0  C46  3 0 10 <> <>
  47 3 -1.452910 -2.688631 -1.954670 900 2 6 A0A0A0  C47  1 1 10 1 1
  48 25 -0.793350 -3.788328 -2.657046 900 43 7 5757FF  N48  1 0 10 <> <>
  49 2 0.559431 -3.820364 -2.896072 900 2 6 A0A0A0  C49  0 0 10 <> <>
  50 15 1.328158 -2.935303 -2.535503 900 70 8 FF2F2F  O50  0 0 10 <> <>
  51 2 -1.905806 -3.148040 -0.574467 900 2 6 A0A0A0  C51  0 0 10 <> <>
  52 2 -1.455091 -2.463715 0.567718 900 2 6 A0A0A0  C52  1 0 10 <> <>
  53 2 -1.864829 -2.855192 1.844055 900 2 6 A0A0A0  C53  1 0 10 <> <>
  54 2 -2.727201 -3.937701 1.998654 900 2 6 A0A0A0  C54  1 0 10 <> <>
  55 2 -3.176843 -4.632653 0.878459 900 2 6 A0A0A0  C55  1 0 10 <> <>
  56 2 -2.768191 -4.242955 -0.398994 900 2 6 A0A0A0  C56  1 0 10 <> <>
  57 2 1.077859 -5.010751 -3.625493 900 2 6 A0A0A0  C57  0 0 10 <> <>
  58 2 2.401042 -5.408057 -3.390654 900 2 6 A0A0A0  C58  1 0 10 <> <>
  59 2 2.931924 -6.513551 -4.058210 900 2 6 A0A0A0  C59  1 0 10 <> <>
  60 2 2.147116 -7.219955 -4.969280 900 2 6 A0A0A0  C60  1 0 10 <> <>
  61 2 0.834129 -6.820035 -5.219708 900 2 6 A0A0A0  C61  1 0 10 <> <>
  62 2 0.298003 -5.714899 -4.553231 900 2 6 A0A0A0  C62  1 0 10 <> <>
  63 41 -1.231043 3.325891 -2.775117 900 21 1 FFFFFF  H63  0 0 10 <> <>
  64 41 1.992101 5.236460 -1.937429 900 21 1 FFFFFF  H64  0 0 10 <> <>
  65 41 2.947212 3.799985 -2.350760 900 21 1 FFFFFF  H65  0 0 10 <> <>
  66 41 1.628147 3.360683 -5.158664 900 21 1 FFFFFF  H66  0 0 10 <> <>
  67 41 0.205500 4.646552 -6.354311 900 21 1 FFFFFF  H67  0 0 10 <> <>
  68 41 0.701020 6.043535 -5.457078 900 21 1 FFFFFF  H68  0 0 10 <> <>
  69 41 -1.633641 4.163486 -4.907863 900 21 1 FFFFFF  H69  0 0 10 <> <>
  70 41 -0.511205 5.146342 -0.555972 900 21 1 FFFFFF  H70  0 0 10 <> <>
  71 41 -1.808737 1.252479 0.450111 900 21 1 FFFFFF  H71  0 0 10 <> <>
  72 41 -0.840535 1.548542 -0.941364 900 21 1 FFFFFF  H72  0 0 10 <> <>
  73 41 -3.765779 0.975649 -0.710353 900 21 1 FFFFFF  H73  0 0 10 <> <>
  74 41 -3.778811 4.470253 -3.923694 900 21 1 FFFFFF  H74  0 0 10 <> <>
  75 42 -1.689689 5.994699 -6.388262 900 21 1 FFFFFF  H75  0 0 10 <> <>
  76 41 0.776939 6.608974 -3.166951 900 21 1 FFFFFF  H76  0 0 10 <> <>
  77 41 -0.650081 7.557364 -3.433475 900 21 1 FFFFFF  H77  0 0 10 <> <>
  78 41 -0.303223 6.938457 -1.821944 900 21 1 FFFFFF  H78  0 0 10 <> <>
  79 42 -1.117451 4.267450 1.497003 900 21 1 FFFFFF  H79  0 0 10 <> <>
  80 41 -4.662633 1.040538 -3.505253 900 21 1 FFFFFF  H80  0 0 10 <> <>
  81 41 -4.565080 2.628860 -4.196852 900 21 1 FFFFFF  H81  0 0 10 <> <>
  82 41 -3.147338 1.570964 -4.270262 900 21 1 FFFFFF  H82  0 0 10 <> <>
  83 41 -4.425630 2.377028 0.474775 900 21 1 FFFFFF  H83  0 0 10 <> <>
  84 41 -4.157705 3.723628 1.536439 900 21 1 FFFFFF  H84  0 0 10 <> <>
  85 41 -5.289328 3.877354 0.190286 900 21 1 FFFFFF  H85  0 0 10 <> <>
  86 41 -4.089975 6.033412 -0.253347 900 21 1 FFFFFF  H86  0 0 10 <> <>
  87 41 -3.070412 5.602337 1.107266 900 21 1 FFFFFF  H87  0 0 10 <> <>
  88 41 -2.325305 6.091602 -0.373664 900 21 1 FFFFFF  H88  0 0 10 <> <>
  89 41 0.816455 -0.259718 -2.549416 900 21 1 FFFFFF  H89  0 0 10 <> <>
  90 41 0.097152 -0.674109 -4.116236 900 21 1 FFFFFF  H90  0 0 10 <> <>
  91 41 1.792723 -0.124870 -4.047644 900 21 1 FFFFFF  H91  0 0 10 <> <>
  92 41 2.949493 4.593247 2.659084 900 21 1 FFFFFF  H92  0 0 10 <> <>
  93 41 5.015541 3.402258 3.314398 900 21 1 FFFFFF  H93  0 0 10 <> <>
  94 41 5.685318 1.325292 2.134239 900 21 1 FFFFFF  H94  0 0 10 <> <>
  95 41 4.281721 0.431076 0.295600 900 21 1 FFFFFF  H95  0 0 10 <> <>
  96 41 2.217538 1.596474 -0.373696 900 21 1 FFFFFF  H96  0 0 10 <> <>
  97 41 -2.169338 -1.732648 -3.780076 900 21 1 FFFFFF  H97  0 0 10 <> <>
  98 42 -4.304006 -2.978738 -2.593815 900 21 1 FFFFFF  H98  0 0 10 <> <>
  99 41 -4.297939 7.041511 -4.692408 900 21 1 FFFFFF  H99  0 0 10 <> <>
  100 41 -5.110765 5.539906 -5.280713 900 21 1 FFFFFF  H100  0 0 10 <> <>
  101 41 -5.965723 7.076926 -5.255164 900 21 1 FFFFFF  H101  0 0 10 <> <>
  102 41 -0.710402 -1.896894 -1.805368 900 21 1 FFFFFF  H102  0 0 10 <> <>
  103 43 -1.379166 -4.571581 -2.914835 900 21 1 FFFFFF  H103  0 0 10 <> <>
  104 41 -0.771202 -1.621769 0.476443 900 21 1 FFFFFF  H104  0 0 10 <> <>
  105 41 -1.507236 -2.317485 2.718958 900 21 1 FFFFFF  H105  0 0 10 <> <>
  106 41 -3.044662 -4.243386 2.992465 900 21 1 FFFFFF  H106  0 0 10 <> <>
  107 41 -3.844738 -5.482165 0.999846 900 21 1 FFFFFF  H107  0 0 10 <> <>
  108 41 -3.128900 -4.810695 -1.253785 900 21 1 FFFFFF  H108  0 0 10 <> <>
  109 41 3.020119 -4.859802 -2.683413 900 21 1 FFFFFF  H109  0 0 10 <> <>
  110 41 3.957442 -6.821848 -3.869233 900 21 1 FFFFFF  H110  0 0 10 <> <>
  111 41 2.561956 -8.079534 -5.490990 900 21 1 FFFFFF  H111  0 0 10 <> <>
  112 41 0.230472 -7.365579 -5.941641 900 21 1 FFFFFF  H112  0 0 10 <> <>
  113 41 -0.715723 -5.406028 -4.791440 900 21 1 FFFFFF  H113  0 0 10 <> <>
  :::
 } 
 m_bond[130] { 
  # First column is bond index #
  i_m_from
  i_m_to
  i_m_order
  i_sd_original_parity
  :::
  1 1 4 1 1
  2 1 2 1 <>
  3 2 3 1 <>
  4 2 64 1 <>
  5 2 65 1 <>
  6 3 8 1 <>
  7 3 4 1 <>
  8 3 18 1 6
  9 4 1 1 1
  10 4 5 1 <>
  11 4 66 1 <>
  12 5 6 1 <>
  13 5 67 1 <>
  14 5 68 1 <>
  15 6 7 1 <>
  16 6 21 1 1
  17 6 69 1 <>
  18 7 16 1 <>
  19 7 8 1 <>
  20 7 22 1 1
  21 8 9 1 <>
  22 8 63 1 6
  23 9 10 1 <>
  24 9 23 1 6
  25 9 70 1 <>
  26 10 15 1 1
  27 10 11 1 <>
  28 10 26 1 <>
  29 11 12 1 <>
  30 11 71 1 <>
  31 11 72 1 <>
  32 12 13 1 <>
  33 12 27 1 6
  34 12 73 1 <>
  35 13 14 2 <>
  36 13 30 1 <>
  37 14 15 1 <>
  38 14 17 1 <>
  39 15 10 1 1
  40 15 31 1 <>
  41 15 32 1 <>
  42 16 17 1 <>
  43 16 33 2 <>
  44 17 34 1 1
  45 17 74 1 <>
  46 18 3 1 6
  47 18 19 1 <>
  48 19 20 2 <>
  49 19 37 1 <>
  50 21 6 1 1
  51 21 75 1 <>
  52 22 7 1 1
  53 22 76 1 <>
  54 22 77 1 <>
  55 22 78 1 <>
  56 23 9 1 6
  57 23 24 1 <>
  58 24 25 2 <>
  59 24 38 1 <>
  60 26 79 1 <>
  61 27 12 1 6
  62 27 28 1 <>
  63 28 44 1 <>
  64 28 29 2 <>
  65 30 80 1 <>
  66 30 81 1 <>
  67 30 82 1 <>
  68 31 83 1 <>
  69 31 84 1 <>
  70 31 85 1 <>
  71 32 86 1 <>
  72 32 87 1 <>
  73 32 88 1 <>
  74 34 17 1 1
  75 34 35 1 <>
  76 35 36 2 <>
  77 35 46 1 <>
  78 37 89 1 <>
  79 37 90 1 <>
  80 37 91 1 <>
  81 38 43 2 <>
  82 38 39 1 <>
  83 39 40 2 <>
  84 39 92 1 <>
  85 40 41 1 <>
  86 40 93 1 <>
  87 41 42 2 <>
  88 41 94 1 <>
  89 42 43 1 <>
  90 42 95 1 <>
  91 43 96 1 <>
  92 44 47 1 <>
  93 44 45 1 1
  94 44 97 1 <>
  95 45 44 1 1
  96 45 98 1 <>
  97 46 99 1 <>
  98 46 100 1 <>
  99 46 101 1 <>
  100 47 48 1 6
  101 47 51 1 <>
  102 47 102 1 <>
  103 48 47 1 6
  104 48 49 1 <>
  105 48 103 1 <>
  106 49 50 2 <>
  107 49 57 1 <>
  108 51 52 2 <>
  109 51 56 1 <>
  110 52 53 1 <>
  111 52 104 1 <>
  112 53 54 2 <>
  113 53 105 1 <>
  114 54 55 1 <>
  115 54 106 1 <>
  116 55 56 2 <>
  117 55 107 1 <>
  118 56 108 1 <>
  119 57 62 2 <>
  120 57 58 1 <>
  121 58 59 2 <>
  122 58 109 1 <>
  123 59 60 1 <>
  124 59 110 1 <>
  125 60 61 2 <>
  126 60 111 1 <>
  127 61 62 1 <>
  128 61 112 1 <>
  129 62 113 1 <>
  130 63 8 1 6
  :::
 } 
} 

f_m_ct { 
 s_m_title
 s_m_entry_id
 s_m_entry_name
 i_f3d_flags
 r_f3d_energy
 r_mmod_Potential_Energy-MMFF94s
 b_mmod_Minimization_Converged-MMFF94s
 r_mmod_RMS_Derivative-MMFF94s
 s_m_job_name
 s_m_Source_Path
 s_m_Source_File
 i_m_Source_File_Index
 i_mmod_Times_Found-MMFF94s
 r_mmod_Relative_Potential_Energy-MMFF94s
 i_mmod_Conformation-MMFF94s
 i_mmod_Serial_Number-MMFF94s
 s_m_subgroup_title
 s_m_subgroupid
 b_m_subgroup_collapsed
 i_m_ct_format
 :::
 Taxol 
  20 
  entry 
  0
  0
  860.05322265625
  1
  0.0236788801848888
  mmod_confelim_3prime_EpiTaxol 
  /Users/rgil/Documents/Matthias_Niemitz/Taxol 
  Taxol_Template.mae 
  1
  888
  11.767333984375
  9
  1
  mmod_confelim_3prime_EpiTaxol-out1 
  mmod_confelim_3prime_EpiTaxol-out1 
  0
  2
 m_depend[8] { 
  # First column is dependency index #
  i_m_depend_dependency
  s_m_depend_property
  :::
  1 20 r_mmod_Potential_Energy-MMFF94s 
  2 20 b_mmod_Minimization_Converged-MMFF94s 
  3 20 r_mmod_RMS_Derivative-MMFF94s 
  4 30 s_m_job_name 
  5 20 i_mmod_Times_Found-MMFF94s 
  6 20 r_mmod_Relative_Potential_Energy-MMFF94s 
  7 20 i_mmod_Conformation-MMFF94s 
  8 10 i_mmod_Serial_Number-MMFF94s 
  :::
 } 
 m_atom[113] { 
  # First column is atom index #
  i_m_mmod_type
  r_m_x_coord
  r_m_y_coord
  r_m_z_coord
  i_m_residue_number
  i_m_color
  i_m_atomic_number
  s_m_color_rgb
  s_m_atom_name
  i_m_Hcount
  i_m_atom_chirality
  i_m_bond_stereo
  i_sd_original_parity
  b_st_NoSrcChirality
  :::
  1 16 1.567611 6.219588 -3.490127 900 70 8 FF2F2F  O1  0 0 10 <> <>
  2 3 1.581811 5.358475 -2.338879 900 2 6 A0A0A0  C2  2 0 10 <> <>
  3 3 0.509880 4.406743 -2.944048 900 2 6 A0A0A0  C3  0 2 10 2 1
  4 3 0.671938 5.333068 -4.205139 900 2 6 A0A0A0  C4  1 1 10 1 1
  5 3 -0.502688 6.112402 -4.767864 900 2 6 A0A0A0  C5  2 0 10 <> <>
  6 3 -1.833170 5.665736 -4.169901 900 2 6 A0A0A0  C6  1 2 10 1 1
  7 3 -1.813238 5.573050 -2.612824 900 2 6 A0A0A0  C7  0 2 10 2 1
  8 3 -0.895506 4.328373 -2.241999 900 2 6 A0A0A0  C8  1 1 10 2 1
  9 3 -0.788585 3.934611 -0.715877 900 2 6 A0A0A0  C9  1 2 10 1 1
  10 3 -1.748340 2.753554 -0.173897 900 2 6 A0A0A0  C10  0 2 10 2 1
  11 3 -1.401662 1.390226 -0.852655 900 2 6 A0A0A0  C11  2 0 10 <> <>
  12 3 -2.428896 0.833445 -1.861510 900 2 6 A0A0A0  C12  1 2 10 1 1
  13 2 -3.285667 1.918575 -2.496493 900 2 6 A0A0A0  C13  0 0 11 <> <>
  14 2 -3.608011 3.038400 -1.790558 900 2 6 A0A0A0  C14  0 0 11 <> <>
  15 3 -3.276688 3.079983 -0.276086 900 2 6 A0A0A0  C15  0 0 10 <> <>
  16 2 -3.314099 5.499587 -2.154608 900 2 6 A0A0A0  C16  0 0 10 <> <>
  17 3 -4.186092 4.263847 -2.466930 900 2 6 A0A0A0  C17  1 1 10 2 1
  18 16 1.037333 3.053023 -3.128195 900 70 8 FF2F2F  O18  0 0 10 <> <>
  19 2 0.591546 2.372646 -4.220132 900 2 6 A0A0A0  C19  0 0 10 <> <>
  20 15 -0.319431 2.740964 -4.947118 900 70 8 FF2F2F  O20  0 0 10 <> <>
  21 16 -2.846739 6.571469 -4.602885 900 70 8 FF2F2F  O21  1 0 10 <> <>
  22 3 -1.297975 6.900570 -1.986907 900 2 6 A0A0A0  C22  3 0 10 <> <>
  23 16 0.580073 3.507530 -0.437305 900 70 8 FF2F2F  O23  0 0 10 <> <>
  24 2 1.089144 3.804030 0.786140 900 2 6 A0A0A0  C24  0 0 10 <> <>
  25 15 0.497339 4.425561 1.655723 900 70 8 FF2F2F  O25  0 0 10 <> <>
  26 16 -1.449913 2.541592 1.228116 900 70 8 FF2F2F  O26  1 0 10 <> <>
  27 16 -1.715493 0.117336 -2.891850 900 70 8 FF2F2F  O27  0 0 10 <> <>
  28 2 -1.430764 -1.191327 -2.597167 900 2 6 A0A0A0  C28  0 0 10 <> <>
  29 15 -1.595501 -1.697210 -1.494701 900 70 8 FF2F2F  O29  0 0 10 <> <>
  30 3 -3.732944 1.638512 -3.912199 900 2 6 A0A0A0  C30  3 0 10 <> <>
  31 3 -4.169337 2.029585 0.465138 900 2 6 A0A0A0  C31  3 0 10 <> <>
  32 3 -3.602129 4.372510 0.527658 900 2 6 A0A0A0  C32  3 0 10 <> <>
  33 15 -3.842252 6.460001 -1.572616 900 70 8 FF2F2F  O33  0 0 10 <> <>
  34 16 -5.536368 4.364532 -1.988539 900 70 8 FF2F2F  O34  0 0 10 <> <>
  35 2 -6.483150 5.142639 -2.558392 900 2 6 A0A0A0  C35  0 0 10 <> <>
  36 15 -7.601540 5.229660 -2.055465 900 70 8 FF2F2F  O36  0 0 10 <> <>
  37 3 1.403354 1.132030 -4.414187 900 2 6 A0A0A0  C37  3 0 10 <> <>
  38 2 2.475460 3.286758 0.922790 900 2 6 A0A0A0  C38  0 0 10 <> <>
  39 2 3.218575 3.675844 2.045563 900 2 6 A0A0A0  C39  1 0 10 <> <>
  40 2 4.527617 3.219908 2.213895 900 2 6 A0A0A0  C40  1 0 10 <> <>
  41 2 5.098443 2.372397 1.264720 900 2 6 A0A0A0  C41  1 0 10 <> <>
  42 2 4.362929 1.976089 0.147981 900 2 6 A0A0A0  C42  1 0 10 <> <>
  43 2 3.052849 2.429070 -0.024146 900 2 6 A0A0A0  C43  1 0 10 <> <>
  44 3 -0.918442 -1.906119 -3.851392 900 2 6 A0A0A0  C44  1 1 10 2 1
  45 16 -1.986559 -2.214107 -4.753796 900 70 8 FF2F2F  O45  1 0 10 <> <>
  46 3 -6.147203 5.856250 -3.833368 900 2 6 A0A0A0  C46  3 0 10 <> <>
  47 3 -0.018715 -3.143403 -3.553526 900 2 6 A0A0A0  C47  1 1 10 1 1
  48 25 -0.538464 -4.126574 -2.604688 900 43 7 5757FF  N48  1 0 10 <> <>
  49 2 -1.759910 -4.741178 -2.739717 900 2 6 A0A0A0  C49  0 0 10 <> <>
  50 15 -2.519641 -4.512843 -3.675504 900 70 8 FF2F2F  O50  0 0 10 <> <>
  51 2 1.386065 -2.706056 -3.152315 900 2 6 A0A0A0  C51  0 0 10 <> <>
  52 2 1.680429 -2.257832 -1.852651 900 2 6 A0A0A0  C52  1 0 10 <> <>
  53 2 2.968484 -1.833946 -1.519669 900 2 6 A0A0A0  C53  1 0 10 <> <>
  54 2 3.978136 -1.849401 -2.479141 900 2 6 A0A0A0  C54  1 0 10 <> <>
  55 2 3.702284 -2.288717 -3.772138 900 2 6 A0A0A0  C55  1 0 10 <> <>
  56 2 2.415348 -2.713876 -4.108070 900 2 6 A0A0A0  C56  1 0 10 <> <>
  57 2 -2.126553 -5.728893 -1.691227 900 2 6 A0A0A0  C57  0 0 10 <> <>
  58 2 -2.932826 -6.816071 -2.051013 900 2 6 A0A0A0  C58  1 0 10 <> <>
  59 2 -3.299180 -7.762695 -1.092441 900 2 6 A0A0A0  C59  1 0 10 <> <>
  60 2 -2.870925 -7.619699 0.227601 900 2 6 A0A0A0  C60  1 0 10 <> <>
  61 2 -2.083433 -6.527603 0.594633 900 2 6 A0A0A0  C61  1 0 10 <> <>
  62 2 -1.713066 -5.578370 -0.360982 900 2 6 A0A0A0  C62  1 0 10 <> <>
  63 41 -1.367300 3.483018 -2.736108 900 21 1 FFFFFF  H63  0 0 10 <> <>
  64 41 1.314455 5.895196 -1.425321 900 21 1 FFFFFF  H64  0 0 10 <> <>
  65 41 2.572686 4.912903 -2.199211 900 21 1 FFFFFF  H65  0 0 10 <> <>
  66 41 1.237086 4.868598 -5.024491 900 21 1 FFFFFF  H66  0 0 10 <> <>
  67 41 -0.544999 5.980761 -5.857142 900 21 1 FFFFFF  H67  0 0 10 <> <>
  68 41 -0.366534 7.193200 -4.632218 900 21 1 FFFFFF  H68  0 0 10 <> <>
  69 41 -2.104328 4.689019 -4.587356 900 21 1 FFFFFF  H69  0 0 10 <> <>
  70 41 -0.961403 4.836988 -0.126181 900 21 1 FFFFFF  H70  0 0 10 <> <>
  71 41 -1.257050 0.621474 -0.080290 900 21 1 FFFFFF  H71  0 0 10 <> <>
  72 41 -0.419965 1.449741 -1.338036 900 21 1 FFFFFF  H72  0 0 10 <> <>
  73 41 -3.116865 0.127010 -1.385039 900 21 1 FFFFFF  H73  0 0 10 <> <>
  74 41 -4.196542 4.163073 -3.553072 900 21 1 FFFFFF  H74  0 0 10 <> <>
  75 42 -2.725279 6.737187 -5.557022 900 21 1 FFFFFF  H75  0 0 10 <> <>
  76 41 -0.283482 7.168121 -2.267843 900 21 1 FFFFFF  H76  0 0 10 <> <>
  77 41 -1.915604 7.752072 -2.300261 900 21 1 FFFFFF  H77  0 0 10 <> <>
  78 41 -1.333321 6.868622 -0.892886 900 21 1 FFFFFF  H78  0 0 10 <> <>
  79 42 -1.196770 3.393708 1.639549 900 21 1 FFFFFF  H79  0 0 10 <> <>
  80 41 -4.039684 0.591124 -4.011755 900 21 1 FFFFFF  H80  0 0 10 <> <>
  81 41 -4.603862 2.228688 -4.208968 900 21 1 FFFFFF  H81  0 0 10 <> <>
  82 41 -2.921030 1.833255 -4.618406 900 21 1 FFFFFF  H82  0 0 10 <> <>
  83 41 -4.001284 0.994979 0.173157 900 21 1 FFFFFF  H83  0 0 10 <> <>
  84 41 -4.006113 2.056474 1.549551 900 21 1 FFFFFF  H84  0 0 10 <> <>
  85 41 -5.232287 2.240987 0.292768 900 21 1 FFFFFF  H85  0 0 10 <> <>
  86 41 -4.642955 4.684063 0.390782 900 21 1 FFFFFF  H86  0 0 10 <> <>
  87 41 -3.469030 4.212337 1.605423 900 21 1 FFFFFF  H87  0 0 10 <> <>
  88 41 -2.956883 5.216758 0.293499 900 21 1 FFFFFF  H88  0 0 10 <> <>
  89 41 1.325236 0.500876 -3.526732 900 21 1 FFFFFF  H89  0 0 10 <> <>
  90 41 1.023569 0.581190 -5.278511 900 21 1 FFFFFF  H90  0 0 10 <> <>
  91 41 2.446342 1.398556 -4.602380 900 21 1 FFFFFF  H91  0 0 10 <> <>
  92 41 2.783871 4.336169 2.793697 900 21 1 FFFFFF  H92  0 0 10 <> <>
  93 41 5.102139 3.525229 3.085565 900 21 1 FFFFFF  H93  0 0 10 <> <>
  94 41 6.118497 2.018395 1.397530 900 21 1 FFFFFF  H94  0 0 10 <> <>
  95 41 4.810834 1.312502 -0.588120 900 21 1 FFFFFF  H95  0 0 10 <> <>
  96 41 2.496956 2.098981 -0.897365 900 21 1 FFFFFF  H96  0 0 10 <> <>
  97 41 -0.302091 -1.180288 -4.392468 900 21 1 FFFFFF  H97  0 0 10 <> <>
  98 42 -2.413648 -3.035161 -4.415999 900 21 1 FFFFFF  H98  0 0 10 <> <>
  99 41 -5.394551 6.625579 -3.663238 900 21 1 FFFFFF  H99  0 0 10 <> <>
  100 41 -5.835377 5.148271 -4.603934 900 21 1 FFFFFF  H100  0 0 10 <> <>
  101 41 -7.048754 6.356802 -4.202631 900 21 1 FFFFFF  H101  0 0 10 <> <>
  102 41 0.060312 -3.708537 -4.493111 900 21 1 FFFFFF  H102  0 0 10 <> <>
  103 43 0.091393 -4.454560 -1.883467 900 21 1 FFFFFF  H103  0 0 10 <> <>
  104 41 0.912715 -2.237224 -1.080747 900 21 1 FFFFFF  H104  0 0 10 <> <>
  105 41 3.185270 -1.496979 -0.508380 900 21 1 FFFFFF  H105  0 0 10 <> <>
  106 41 4.982976 -1.526465 -2.217938 900 21 1 FFFFFF  H106  0 0 10 <> <>
  107 41 4.492504 -2.305774 -4.519349 900 21 1 FFFFFF  H107  0 0 10 <> <>
  108 41 2.225353 -3.054242 -5.124888 900 21 1 FFFFFF  H108  0 0 10 <> <>
  109 41 -3.273802 -6.930400 -3.077810 900 21 1 FFFFFF  H109  0 0 10 <> <>
  110 41 -3.921032 -8.609185 -1.374018 900 21 1 FFFFFF  H110  0 0 10 <> <>
  111 41 -3.160064 -8.355833 0.974420 900 21 1 FFFFFF  H111  0 0 10 <> <>
  112 41 -1.767270 -6.410811 1.628760 900 21 1 FFFFFF  H112  0 0 10 <> <>
  113 41 -1.132189 -4.715311 -0.046755 900 21 1 FFFFFF  H113  0 0 10 <> <>
  :::
 } 
 m_bond[130] { 
  # First column is bond index #
  i_m_from
  i_m_to
  i_m_order
  i_sd_original_parity
  :::
  1 1 4 1 1
  2 1 2 1 <>
  3 2 3 1 <>
  4 2 64 1 <>
  5 2 65 1 <>
  6 3 8 1 <>
  7 3 4 1 <>
  8 3 18 1 6
  9 4 1 1 1
  10 4 5 1 <>
  11 4 66 1 <>
  12 5 6 1 <>
  13 5 67 1 <>
  14 5 68 1 <>
  15 6 7 1 <>
  16 6 21 1 1
  17 6 69 1 <>
  18 7 16 1 <>
  19 7 8 1 <>
  20 7 22 1 1
  21 8 9 1 <>
  22 8 63 1 6
  23 9 10 1 <>
  24 9 23 1 6
  25 9 70 1 <>
  26 10 15 1 1
  27 10 11 1 <>
  28 10 26 1 <>
  29 11 12 1 <>
  30 11 71 1 <>
  31 11 72 1 <>
  32 12 13 1 <>
  33 12 27 1 6
  34 12 73 1 <>
  35 13 14 2 <>
  36 13 30 1 <>
  37 14 15 1 <>
  38 14 17 1 <>
  39 15 10 1 1
  40 15 31 1 <>
  41 15 32 1 <>
  42 16 17 1 <>
  43 16 33 2 <>
  44 17 34 1 1
  45 17 74 1 <>
  46 18 3 1 6
  47 18 19 1 <>
  48 19 20 2 <>
  49 19 37 1 <>
  50 21 6 1 1
  51 21 75 1 <>
  52 22 7 1 1
  53 22 76 1 <>
  54 22 77 1 <>
  55 22 78 1 <>
  56 23 9 1 6
  57 23 24 1 <>
  58 24 25 2 <>
  59 24 38 1 <>
  60 26 79 1 <>
  61 27 12 1 6
  62 27 28 1 <>
  63 28 44 1 <>
  64 28 29 2 <>
  65 30 80 1 <>
  66 30 81 1 <>
  67 30 82 1 <>
  68 31 83 1 <>
  69 31 84 1 <>
  70 31 85 1 <>
  71 32 86 1 <>
  72 32 87 1 <>
  73 32 88 1 <>
  74 34 17 1 1
  75 34 35 1 <>
  76 35 36 2 <>
  77 35 46 1 <>
  78 37 89 1 <>
  79 37 90 1 <>
  80 37 91 1 <>
  81 38 43 2 <>
  82 38 39 1 <>
  83 39 40 2 <>
  84 39 92 1 <>
  85 40 41 1 <>
  86 40 93 1 <>
  87 41 42 2 <>
  88 41 94 1 <>
  89 42 43 1 <>
  90 42 95 1 <>
  91 43 96 1 <>
  92 44 47 1 <>
  93 44 45 1 1
  94 44 97 1 <>
  95 45 44 1 1
  96 45 98 1 <>
  97 46 99 1 <>
  98 46 100 1 <>
  99 46 101 1 <>
  100 47 48 1 6
  101 47 51 1 <>
  102 47 102 1 <>
  103 48 47 1 6
  104 48 49 1 <>
  105 48 103 1 <>
  106 49 50 2 <>
  107 49 57 1 <>
  108 51 52 2 <>
  109 51 56 1 <>
  110 52 53 1 <>
  111 52 104 1 <>
  112 53 54 2 <>
  113 53 105 1 <>
  114 54 55 1 <>
  115 54 106 1 <>
  116 55 56 2 <>
  117 55 107 1 <>
  118 56 108 1 <>
  119 57 62 2 <>
  120 57 58 1 <>
  121 58 59 2 <>
  122 58 109 1 <>
  123 59 60 1 <>
  124 59 110 1 <>
  125 60 61 2 <>
  126 60 111 1 <>
  127 61 62 1 <>
  128 61 112 1 <>
  129 62 113 1 <>
  130 63 8 1 6
  :::
 } 
} 

f_m_ct { 
 s_m_title
 s_m_entry_id
 s_m_entry_name
 i_f3d_flags
 r_f3d_energy
 r_mmod_Potential_Energy-MMFF94s
 b_mmod_Minimization_Converged-MMFF94s
 r_mmod_RMS_Derivative-MMFF94s
 s_m_job_name
 s_m_Source_Path
 s_m_Source_File
 i_m_Source_File_Index
 i_mmod_Times_Found-MMFF94s
 r_mmod_Relative_Potential_Energy-MMFF94s
 i_mmod_Conformation-MMFF94s
 i_mmod_Serial_Number-MMFF94s
 s_m_subgroup_title
 s_m_subgroupid
 b_m_subgroup_collapsed
 i_m_ct_format
 :::
 Taxol 
  21 
  entry 
  0
  0
  860.643920898438
  1
  0.03611870855093
  mmod_confelim_3prime_EpiTaxol 
  /Users/rgil/Documents/Matthias_Niemitz/Taxol 
  Taxol_Template.mae 
  1
  1116
  12.3580322265625
  10
  1
  mmod_confelim_3prime_EpiTaxol-out1 
  mmod_confelim_3prime_EpiTaxol-out1 
  0
  2
 m_depend[8] { 
  # First column is dependency index #
  i_m_depend_dependency
  s_m_depend_property
  :::
  1 20 r_mmod_Potential_Energy-MMFF94s 
  2 20 b_mmod_Minimization_Converged-MMFF94s 
  3 20 r_mmod_RMS_Derivative-MMFF94s 
  4 30 s_m_job_name 
  5 20 i_mmod_Times_Found-MMFF94s 
  6 20 r_mmod_Relative_Potential_Energy-MMFF94s 
  7 20 i_mmod_Conformation-MMFF94s 
  8 10 i_mmod_Serial_Number-MMFF94s 
  :::
 } 
 m_atom[113] { 
  # First column is atom index #
  i_m_mmod_type
  r_m_x_coord
  r_m_y_coord
  r_m_z_coord
  i_m_residue_number
  i_m_color
  i_m_atomic_number
  s_m_color_rgb
  s_m_atom_name
  i_m_Hcount
  i_m_atom_chirality
  i_m_bond_stereo
  i_sd_original_parity
  b_st_NoSrcChirality
  :::
  1 16 2.209767 5.973396 -3.455994 900 70 8 FF2F2F  O1  0 0 10 <> <>
  2 3 1.941158 5.449841 -2.145025 900 2 6 A0A0A0  C2  2 0 10 <> <>
  3 3 1.126339 4.248504 -2.704011 900 2 6 A0A0A0  C3  0 2 10 2 1
  4 3 1.559580 4.848751 -4.095247 900 2 6 A0A0A0  C4  1 1 10 1 1
  5 3 0.533193 5.337674 -5.100296 900 2 6 A0A0A0  C5  2 0 10 <> <>
  6 3 -0.878157 4.879310 -4.749420 900 2 6 A0A0A0  C6  1 2 10 1 1
  7 3 -1.267812 5.156031 -3.263710 900 2 6 A0A0A0  C7  0 2 10 2 1
  8 3 -0.407222 4.158256 -2.371720 900 2 6 A0A0A0  C8  1 1 10 2 1
  9 3 -0.701490 4.135495 -0.820314 900 2 6 A0A0A0  C9  1 2 10 1 1
  10 3 -1.693374 2.995396 -0.262783 900 2 6 A0A0A0  C10  0 2 10 2 1
  11 3 -1.102614 1.562645 -0.451665 900 2 6 A0A0A0  C11  2 0 10 <> <>
  12 3 -1.759894 0.672517 -1.530202 900 2 6 A0A0A0  C12  1 2 10 1 1
  13 2 -2.483247 1.471293 -2.604908 900 2 6 A0A0A0  C13  0 0 11 <> <>
  14 2 -3.057472 2.669506 -2.303219 900 2 6 A0A0A0  C14  0 0 11 <> <>
  15 3 -3.153599 3.092662 -0.815134 900 2 6 A0A0A0  C15  0 0 10 <> <>
  16 2 -2.829705 5.003980 -3.184349 900 2 6 A0A0A0  C16  0 0 10 <> <>
  17 3 -3.508744 3.630761 -3.382344 900 2 6 A0A0A0  C17  1 1 10 2 1
  18 16 1.765257 2.968181 -2.385231 900 70 8 FF2F2F  O18  0 0 10 <> <>
  19 2 1.685934 2.000747 -3.344231 900 2 6 A0A0A0  C19  0 0 10 <> <>
  20 15 0.976598 2.067578 -4.337579 900 70 8 FF2F2F  O20  0 0 10 <> <>
  21 16 -1.791993 5.525186 -5.634644 900 70 8 FF2F2F  O21  1 0 10 <> <>
  22 3 -1.018237 6.645974 -2.895175 900 2 6 A0A0A0  C22  3 0 10 <> <>
  23 16 0.544612 3.926095 -0.080780 900 70 8 FF2F2F  O23  0 0 10 <> <>
  24 2 0.904783 4.848182 0.849380 900 2 6 A0A0A0  C24  0 0 10 <> <>
  25 15 0.318867 5.891564 1.080848 900 70 8 FF2F2F  O25  0 0 10 <> <>
  26 16 -1.772570 3.201153 1.169499 900 70 8 FF2F2F  O26  1 0 10 <> <>
  27 16 -0.733288 -0.141871 -2.135437 900 70 8 FF2F2F  O27  0 0 10 <> <>
  28 2 -0.405297 -1.278976 -1.447453 900 2 6 A0A0A0  C28  0 0 10 <> <>
  29 15 -0.817733 -1.536561 -0.323002 900 70 8 FF2F2F  O29  0 0 10 <> <>
  30 3 -2.513754 0.825351 -3.969757 900 2 6 A0A0A0  C30  3 0 10 <> <>
  31 3 -4.141243 2.127090 -0.079353 900 2 6 A0A0A0  C31  3 0 10 <> <>
  32 3 -3.769810 4.478804 -0.465010 900 2 6 A0A0A0  C32  3 0 10 <> <>
  33 15 -3.552921 5.998539 -3.017178 900 70 8 FF2F2F  O33  0 0 10 <> <>
  34 16 -4.941621 3.664807 -3.292705 900 70 8 FF2F2F  O34  0 0 10 <> <>
  35 2 -5.746308 4.167863 -4.254791 900 2 6 A0A0A0  C35  0 0 10 <> <>
  36 15 -6.962647 4.220135 -4.083447 900 70 8 FF2F2F  O36  0 0 10 <> <>
  37 3 2.618573 0.878637 -3.013340 900 2 6 A0A0A0  C37  3 0 10 <> <>
  38 2 2.138137 4.416554 1.560627 900 2 6 A0A0A0  C38  0 0 10 <> <>
  39 2 2.627795 5.235827 2.587419 900 2 6 A0A0A0  C39  1 0 10 <> <>
  40 2 3.781347 4.874538 3.286260 900 2 6 A0A0A0  C40  1 0 10 <> <>
  41 2 4.451154 3.695038 2.963288 900 2 6 A0A0A0  C41  1 0 10 <> <>
  42 2 3.971052 2.874667 1.942616 900 2 6 A0A0A0  C42  1 0 10 <> <>
  43 2 2.817095 3.231864 1.240838 900 2 6 A0A0A0  C43  1 0 10 <> <>
  44 3 0.557263 -2.164522 -2.252824 900 2 6 A0A0A0  C44  1 1 10 2 1
  45 16 0.782781 -1.688024 -3.589452 900 70 8 FF2F2F  O45  1 0 10 <> <>
  46 3 -5.124238 4.615880 -5.543237 900 2 6 A0A0A0  C46  3 0 10 <> <>
  47 3 0.114011 -3.657377 -2.298074 900 2 6 A0A0A0  C47  1 1 10 1 1
  48 25 -1.323694 -3.895435 -2.431710 900 43 7 5757FF  N48  1 0 10 <> <>
  49 2 -2.074182 -3.349117 -3.446252 900 2 6 A0A0A0  C49  0 0 10 <> <>
  50 15 -1.594691 -2.585376 -4.278862 900 70 8 FF2F2F  O50  0 0 10 <> <>
  51 2 0.702659 -4.472145 -1.153948 900 2 6 A0A0A0  C51  0 0 10 <> <>
  52 2 1.880592 -5.209524 -1.366472 900 2 6 A0A0A0  C52  1 0 10 <> <>
  53 2 2.453209 -5.956062 -0.334498 900 2 6 A0A0A0  C53  1 0 10 <> <>
  54 2 1.860152 -5.974036 0.925414 900 2 6 A0A0A0  C54  1 0 10 <> <>
  55 2 0.695485 -5.245386 1.154709 900 2 6 A0A0A0  C55  1 0 10 <> <>
  56 2 0.120628 -4.498764 0.123546 900 2 6 A0A0A0  C56  1 0 10 <> <>
  57 2 -3.512527 -3.725653 -3.501512 900 2 6 A0A0A0  C57  0 0 10 <> <>
  58 2 -4.165219 -3.667645 -4.740132 900 2 6 A0A0A0  C58  1 0 10 <> <>
  59 2 -5.517636 -3.999933 -4.837465 900 2 6 A0A0A0  C59  1 0 10 <> <>
  60 2 -6.224633 -4.381966 -3.697784 900 2 6 A0A0A0  C60  1 0 10 <> <>
  61 2 -5.584331 -4.427032 -2.459074 900 2 6 A0A0A0  C61  1 0 10 <> <>
  62 2 -4.230562 -4.096610 -2.356570 900 2 6 A0A0A0  C62  1 0 10 <> <>
  63 41 -0.674105 3.169551 -2.736056 900 21 1 FFFFFF  H63  0 0 10 <> <>
  64 41 1.406949 6.173278 -1.526264 900 21 1 FFFFFF  H64  0 0 10 <> <>
  65 41 2.873123 5.180868 -1.636282 900 21 1 FFFFFF  H65  0 0 10 <> <>
  66 41 2.331535 4.261497 -4.610299 900 21 1 FFFFFF  H66  0 0 10 <> <>
  67 41 0.787978 4.963029 -6.100486 900 21 1 FFFFFF  H67  0 0 10 <> <>
  68 41 0.564575 6.429802 -5.206317 900 21 1 FFFFFF  H68  0 0 10 <> <>
  69 41 -0.967826 3.806005 -4.954079 900 21 1 FFFFFF  H69  0 0 10 <> <>
  70 41 -1.099930 5.108109 -0.529481 900 21 1 FFFFFF  H70  0 0 10 <> <>
  71 41 -1.167318 1.015989 0.499805 900 21 1 FFFFFF  H71  0 0 10 <> <>
  72 41 -0.024051 1.621419 -0.641076 900 21 1 FFFFFF  H72  0 0 10 <> <>
  73 41 -2.498818 -0.007210 -1.091362 900 21 1 FFFFFF  H73  0 0 10 <> <>
  74 41 -3.220872 3.290547 -4.377623 900 21 1 FFFFFF  H74  0 0 10 <> <>
  75 42 -1.431085 5.475128 -6.540005 900 21 1 FFFFFF  H75  0 0 10 <> <>
  76 41 0.014548 6.967713 -2.997071 900 21 1 FFFFFF  H76  0 0 10 <> <>
  77 41 -1.591152 7.317657 -3.547261 900 21 1 FFFFFF  H77  0 0 10 <> <>
  78 41 -1.326846 6.861119 -1.866787 900 21 1 FFFFFF  H78  0 0 10 <> <>
  79 42 -0.881571 3.073838 1.540051 900 21 1 FFFFFF  H79  0 0 10 <> <>
  80 41 -2.771714 -0.233827 -3.871849 900 21 1 FFFFFF  H80  0 0 10 <> <>
  81 41 -3.273077 1.248962 -4.631465 900 21 1 FFFFFF  H81  0 0 10 <> <>
  82 41 -1.540024 0.907584 -4.460367 900 21 1 FFFFFF  H82  0 0 10 <> <>
  83 41 -3.842846 1.080493 -0.073709 900 21 1 FFFFFF  H83  0 0 10 <> <>
  84 41 -4.263094 2.403698 0.975065 900 21 1 FFFFFF  H84  0 0 10 <> <>
  85 41 -5.135072 2.170602 -0.542804 900 21 1 FFFFFF  H85  0 0 10 <> <>
  86 41 -4.754608 4.612818 -0.924741 900 21 1 FFFFFF  H86  0 0 10 <> <>
  87 41 -3.919384 4.582454 0.617564 900 21 1 FFFFFF  H87  0 0 10 <> <>
  88 41 -3.145432 5.326735 -0.739125 900 21 1 FFFFFF  H88  0 0 10 <> <>
  89 41 2.280702 0.370461 -2.108195 900 21 1 FFFFFF  H89  0 0 10 <> <>
  90 41 2.643611 0.170142 -3.844725 900 21 1 FFFFFF  H90  0 0 10 <> <>
  91 41 3.629958 1.269814 -2.873546 900 21 1 FFFFFF  H91  0 0 10 <> <>
  92 41 2.113890 6.159037 2.849828 900 21 1 FFFFFF  H92  0 0 10 <> <>
  93 41 4.157323 5.512799 4.082759 900 21 1 FFFFFF  H93  0 0 10 <> <>
  94 41 5.349745 3.414586 3.508681 900 21 1 FFFFFF  H94  0 0 10 <> <>
  95 41 4.497750 1.955809 1.694444 900 21 1 FFFFFF  H95  0 0 10 <> <>
  96 41 2.466267 2.575705 0.449025 900 21 1 FFFFFF  H96  0 0 10 <> <>
  97 41 1.533671 -2.075573 -1.762130 900 21 1 FFFFFF  H97  0 0 10 <> <>
  98 42 -0.074423 -1.804523 -4.062446 900 21 1 FFFFFF  H98  0 0 10 <> <>
  99 41 -4.496568 5.493179 -5.389510 900 21 1 FFFFFF  H99  0 0 10 <> <>
  100 41 -4.571157 3.799343 -6.011871 900 21 1 FFFFFF  H100  0 0 10 <> <>
  101 41 -5.922432 4.902620 -6.236344 900 21 1 FFFFFF  H101  0 0 10 <> <>
  102 41 0.524114 -4.080514 -3.226938 900 21 1 FFFFFF  H102  0 0 10 <> <>
  103 43 -1.722729 -4.634882 -1.866932 900 21 1 FFFFFF  H103  0 0 10 <> <>
  104 41 2.364592 -5.210320 -2.341966 900 21 1 FFFFFF  H104  0 0 10 <> <>
  105 41 3.363196 -6.523652 -0.514133 900 21 1 FFFFFF  H105  0 0 10 <> <>
  106 41 2.306385 -6.554377 1.729172 900 21 1 FFFFFF  H106  0 0 10 <> <>
  107 41 0.234358 -5.255126 2.139559 900 21 1 FFFFFF  H107  0 0 10 <> <>
  108 41 -0.785397 -3.935206 0.337039 900 21 1 FFFFFF  H108  0 0 10 <> <>
  109 41 -3.622187 -3.367393 -5.634017 900 21 1 FFFFFF  H109  0 0 10 <> <>
  110 41 -6.020140 -3.958668 -5.801006 900 21 1 FFFFFF  H110  0 0 10 <> <>
  111 41 -7.279181 -4.637889 -3.773673 900 21 1 FFFFFF  H111  0 0 10 <> <>
  112 41 -6.144165 -4.711726 -1.570868 900 21 1 FFFFFF  H112  0 0 10 <> <>
  113 41 -3.767087 -4.107406 -1.374339 900 21 1 FFFFFF  H113  0 0 10 <> <>
  :::
 } 
 m_bond[130] { 
  # First column is bond index #
  i_m_from
  i_m_to
  i_m_order
  i_sd_original_parity
  :::
  1 1 4 1 1
  2 1 2 1 <>
  3 2 3 1 <>
  4 2 64 1 <>
  5 2 65 1 <>
  6 3 8 1 <>
  7 3 4 1 <>
  8 3 18 1 6
  9 4 1 1 1
  10 4 5 1 <>
  11 4 66 1 <>
  12 5 6 1 <>
  13 5 67 1 <>
  14 5 68 1 <>
  15 6 7 1 <>
  16 6 21 1 1
  17 6 69 1 <>
  18 7 16 1 <>
  19 7 8 1 <>
  20 7 22 1 1
  21 8 9 1 <>
  22 8 63 1 6
  23 9 10 1 <>
  24 9 23 1 6
  25 9 70 1 <>
  26 10 15 1 1
  27 10 11 1 <>
  28 10 26 1 <>
  29 11 12 1 <>
  30 11 71 1 <>
  31 11 72 1 <>
  32 12 13 1 <>
  33 12 27 1 6
  34 12 73 1 <>
  35 13 14 2 <>
  36 13 30 1 <>
  37 14 15 1 <>
  38 14 17 1 <>
  39 15 10 1 1
  40 15 31 1 <>
  41 15 32 1 <>
  42 16 17 1 <>
  43 16 33 2 <>
  44 17 34 1 1
  45 17 74 1 <>
  46 18 3 1 6
  47 18 19 1 <>
  48 19 20 2 <>
  49 19 37 1 <>
  50 21 6 1 1
  51 21 75 1 <>
  52 22 7 1 1
  53 22 76 1 <>
  54 22 77 1 <>
  55 22 78 1 <>
  56 23 9 1 6
  57 23 24 1 <>
  58 24 25 2 <>
  59 24 38 1 <>
  60 26 79 1 <>
  61 27 12 1 6
  62 27 28 1 <>
  63 28 44 1 <>
  64 28 29 2 <>
  65 30 80 1 <>
  66 30 81 1 <>
  67 30 82 1 <>
  68 31 83 1 <>
  69 31 84 1 <>
  70 31 85 1 <>
  71 32 86 1 <>
  72 32 87 1 <>
  73 32 88 1 <>
  74 34 17 1 1
  75 34 35 1 <>
  76 35 36 2 <>
  77 35 46 1 <>
  78 37 89 1 <>
  79 37 90 1 <>
  80 37 91 1 <>
  81 38 43 2 <>
  82 38 39 1 <>
  83 39 40 2 <>
  84 39 92 1 <>
  85 40 41 1 <>
  86 40 93 1 <>
  87 41 42 2 <>
  88 41 94 1 <>
  89 42 43 1 <>
  90 42 95 1 <>
  91 43 96 1 <>
  92 44 47 1 <>
  93 44 45 1 1
  94 44 97 1 <>
  95 45 44 1 1
  96 45 98 1 <>
  97 46 99 1 <>
  98 46 100 1 <>
  99 46 101 1 <>
  100 47 48 1 6
  101 47 51 1 <>
  102 47 102 1 <>
  103 48 47 1 6
  104 48 49 1 <>
  105 48 103 1 <>
  106 49 50 2 <>
  107 49 57 1 <>
  108 51 52 2 <>
  109 51 56 1 <>
  110 52 53 1 <>
  111 52 104 1 <>
  112 53 54 2 <>
  113 53 105 1 <>
  114 54 55 1 <>
  115 54 106 1 <>
  116 55 56 2 <>
  117 55 107 1 <>
  118 56 108 1 <>
  119 57 62 2 <>
  120 57 58 1 <>
  121 58 59 2 <>
  122 58 109 1 <>
  123 59 60 1 <>
  124 59 110 1 <>
  125 60 61 2 <>
  126 60 111 1 <>
  127 61 62 1 <>
  128 61 112 1 <>
  129 62 113 1 <>
  130 63 8 1 6
  :::
 } 
} 
