# Supplementary material for: Reference-free NOE NMR analysis
Source: Chem Sci. 2020 Aug 31;11(36):9930–6. doi: 10.1039/d0sc02970j (PMC8162118; doi:10.1039/d0sc02970j)
Supplement: SC-011-D0SC02970J-s006 [file SC-011-D0SC02970J-s006.piz › taxol_structures/3prime_epi_structures/3p_epi_conformation_4]

113
Taxol
O          1.84790        6.33490       -3.30830
C          1.74700        5.53030       -2.12140
C          0.82230        4.48710       -2.81460
C          1.12370        5.35610       -4.09230
C          0.00680        6.02550       -4.87000
C         -1.36800        5.50830       -4.46040
C         -1.59140        5.50210       -2.91640
C         -0.66330        4.36220       -2.31350
C         -0.76220        4.09740       -0.75770
C         -1.71510        2.89500       -0.25110
C         -1.16850        1.51070       -0.71940
C         -1.96480        0.78220       -1.82230
C         -2.78610        1.73050       -2.68690
C         -3.29930        2.87690       -2.15680
C         -3.22510        3.07750       -0.62180
C         -3.13620        5.32480       -2.70170
C         -3.84190        3.98900       -3.03270
O          1.42940        3.15330       -2.85170
C          1.15610        2.40260       -3.95730
O          0.35400        2.71310       -4.82640
O         -2.35590        6.31100       -5.10540
C         -1.27860        6.89910       -2.30910
O          0.57280        3.80270       -0.24330
C          0.86350        4.23390        1.01180
O          0.10560        4.88020        1.71970
O         -1.63670        2.83930        1.19510
O         -1.03320        0.05340       -2.65050
C         -0.65910       -1.17600       -2.16970
O         -0.92090       -1.57480       -1.04240
C         -2.97570        1.28890       -4.11920
C         -4.15050        2.02060        0.06810
C         -3.76880        4.40030       -0.00840
O         -3.82850        6.27640       -2.30790
O         -5.25840        4.00550       -2.79570
C         -6.14880        4.64890       -3.58300
O         -7.34060        4.67230       -3.28230
C          2.02520        1.18710       -3.98620
C          2.23630        3.82860        1.41000
C          2.75610        4.34220        2.60610
C          4.04200        3.99090        3.02170
C          4.81250        3.12440        2.24700
C          4.30000        2.60550        1.05800
C          3.01390        2.95380        0.63850
C          0.15130       -1.93780       -3.22960
O         -0.33170       -1.68870       -4.56090
C         -5.65310        5.29240       -4.84320
C          0.25450       -3.47260       -2.98470
N         -0.95050       -4.14550       -2.50640
C         -2.17930       -4.00950       -3.10610
O         -2.36920       -3.27830       -4.07300
C          1.45750       -3.82780       -2.11940
C          1.42150       -3.73690       -0.71850
C          2.54750       -4.05110        0.04590
C          3.72550       -4.45550       -0.57770
C          3.77990       -4.54730       -1.96640
C          2.65500       -4.23490       -2.73270
C         -3.28650       -4.81690       -2.52890
C         -4.29780       -5.27250       -3.38330
C         -5.34700       -6.04180       -2.87620
C         -5.39420       -6.34700       -1.51550
C         -4.39910       -5.87820       -0.65710
C         -3.34630       -5.10990       -1.15960
H         -1.00480        3.45010       -2.79420
H          1.32490        6.09680       -1.28780
H          2.73060        5.15270       -1.82200
H          1.83280        4.88650       -4.78760
H          0.14580        5.84670       -5.94430
H          0.04930        7.11790       -4.77070
H         -1.50530        4.49370       -4.85040
H         -1.08220        5.02710       -0.28340
H         -1.11200        0.83030        0.14210
H         -0.12320        1.60580       -1.03750
H         -2.66320        0.05240       -1.39820
H         -3.65650        3.79850       -4.09090
H         -2.09760        6.42580       -6.03950
H         -0.24200        7.20920       -2.41080
H         -1.86910        7.68420       -2.79830
H         -1.52360        6.93940       -1.24270
H         -1.49690        3.74160        1.54960
H         -3.19540        0.21590       -4.15750
H         -3.82070        1.78050       -4.60840
H         -2.07300        1.48070       -4.70540
H         -3.87450        0.98280       -0.10750
H         -4.15710        2.14200        1.15820
H         -5.18600        2.13610       -0.27670
H         -4.78990        4.61280       -0.34200
H         -3.81020        4.34100        1.08700
H         -3.15050        5.27210       -0.21310
H          2.02340        0.70530       -3.00530
H          1.63270        0.47950       -4.72090
H          3.04240        1.47040       -4.26630
H          2.16340        5.01730        3.22070
H          4.44210        4.39130        3.95050
H          5.81340        2.84990        2.57280
H          4.90250        1.92510        0.46030
H          2.63270        2.52860       -0.28600
H          1.15880       -1.50900       -3.20680
H         -1.20570       -2.14150       -4.61560
H         -5.01160        6.14430       -4.61980
H         -5.14990        4.56290       -5.48090
H         -6.51390        5.67010       -5.40550
H          0.42320       -3.93700       -3.96730
H         -0.82810       -4.85840       -1.79810
H          0.51740       -3.41940       -0.20240
H          2.50540       -3.97610        1.13000
H          4.60160       -4.69810        0.01870
H          4.69950       -4.86230       -2.45390
H          2.72320       -4.31290       -3.81670
H         -4.26740       -5.03730       -4.44500
H         -6.12810       -6.40230       -3.54130
H         -6.21310       -6.94500       -1.12150
H         -4.44860       -6.10540        0.40550
H         -2.59990       -4.72750       -0.46840
