# Supplementary material for: Reference-free NOE NMR analysis
Source: Chem Sci. 2020 Aug 31;11(36):9930–6. doi: 10.1039/d0sc02970j (PMC8162118; doi:10.1039/d0sc02970j)
Supplement: SC-011-D0SC02970J-s006 [file SC-011-D0SC02970J-s006.piz › taxol_structures/3prime_epi_structures/3p_epi_conformation_3]

113
Taxol
O          1.81620        5.47360       -4.30170
C          1.89090        5.13150       -2.90700
C          0.80690        4.02500       -3.04430
C          0.88360        4.39670       -4.57030
C         -0.32700        4.92490       -5.32170
C         -1.61930        4.78200       -4.52210
C         -1.49590        5.27690       -3.04920
C         -0.56270        4.22740       -2.30240
C         -0.39490        4.40080       -0.74470
C         -1.31640        3.48010        0.21080
C         -1.01080        1.96230        0.00570
C         -2.08070        1.12740       -0.73470
C         -2.99090        1.96020       -1.62480
C         -3.26880        3.25410       -1.30680
C         -2.84970        3.77900        0.08970
C         -2.95860        5.42980       -2.49290
C         -3.87880        4.20260       -2.31740
O          1.35940        2.70910       -2.71930
C          0.90790        1.65510       -3.45300
O         -0.08430        1.67900       -4.16710
O         -2.65440        5.49260       -5.19890
C         -0.93390        6.72710       -3.00080
O          0.99140        4.11920       -0.38630
C          1.52790        4.84580        0.62830
O          0.93950        5.72000        1.24700
O         -0.93670        3.74130        1.58410
O         -1.41130        0.13960       -1.54850
C         -1.07980       -1.02030       -0.90430
O         -1.17920       -1.20400        0.30140
C         -3.54010        1.24540       -2.83610
C         -3.69300        3.03430        1.17820
C         -3.13890        5.26620        0.44610
O         -3.41760        6.55090       -2.22470
O         -5.18930        4.50980       -1.81960
C         -6.15550        5.10260       -2.55580
O         -7.23320        5.39870       -2.04400
C          1.81280        0.47820       -3.25420
C          2.93920        4.45400        0.87590
C          3.70920        5.25960        1.72610
C          5.04230        4.93460        1.98470
C          5.61010        3.80330        1.39940
C          4.84770        2.99300        0.55800
C          3.51370        3.31450        0.29610
C         -0.60410       -2.07460       -1.91010
O         -0.51100       -1.60450       -3.26190
C         -5.89420        5.34600       -4.01200
C         -1.51040       -3.33000       -1.79270
N         -0.99180       -4.46530       -2.55580
C          0.12440       -5.15700       -2.14310
O          0.76650       -4.84880       -1.14440
C         -2.95870       -3.05180       -2.18440
C         -3.94670       -2.98960       -1.18750
C         -5.27710       -2.72340       -1.51740
C         -5.63940       -2.51700       -2.84650
C         -4.67290       -2.57530       -3.84790
C         -3.34140       -2.83900       -3.52050
C          0.55570       -6.29860       -2.99650
C          1.91380       -6.64400       -3.00640
C          2.36280       -7.70790       -3.79130
C          1.45650       -8.43650       -4.56120
C          0.10040       -8.10860       -4.54280
C         -0.35350       -7.04400       -3.75940
H         -1.05780        3.27070       -2.44480
H          1.65860        5.98140       -2.26060
H          2.89260        4.77030       -2.64970
H          1.40000        3.64540       -5.18270
H         -0.43940        4.37990       -6.26840
H         -0.18110        5.96880       -5.62830
H         -1.92360        3.72850       -4.52690
H         -0.57180        5.45160       -0.50820
H         -0.85480        1.48600        0.98420
H         -0.04200        1.83940       -0.49290
H         -2.72720        0.59410       -0.02880
H         -3.97120        3.74530       -3.30330
H         -2.58420        5.30510       -6.15430
H          0.03840        6.85280       -3.46780
H         -1.59220        7.42550       -3.53360
H         -0.85050        7.08990       -1.97090
H         -0.70000        4.68720        1.67980
H         -3.84220        0.22930       -2.56390
H         -4.43870        1.71830       -3.24090
H         -2.78720        1.18750       -3.62700
H         -3.54630        1.95620        1.21390
H         -3.45840        3.39700        2.18640
H         -4.76480        3.20380        1.01440
H         -4.18750        5.52930        0.27290
H         -2.94560        5.46280        1.50860
H         -2.51460        5.98150       -0.08530
H          1.63690        0.03680       -2.27130
H          1.62470       -0.26160       -4.03610
H          2.85620        0.79380       -3.34390
H          3.27650        6.14390        2.19030
H          5.63750        5.56250        2.64380
H          6.64830        3.55030        1.60300
H          5.29340        2.10810        0.10910
H          2.93650        2.66300       -0.35400
H          0.42360       -2.31910       -1.62060
H         -1.23450       -0.95970       -3.38470
H         -5.11240        6.09260       -4.14960
H         -5.65610        4.41180       -4.52470
H         -6.80730        5.74070       -4.47050
H         -1.50020       -3.65460       -0.74280
H         -1.42080       -4.68360       -3.44360
H         -3.68930       -3.14960       -0.14120
H         -6.03260       -2.68110       -0.73610
H         -6.67680       -2.31480       -3.10200
H         -4.95760       -2.41780       -4.88570
H         -2.60620       -2.87680       -4.32260
H          2.62620       -6.08260       -2.40520
H          3.41820       -7.96970       -3.79980
H          1.80630       -9.26700       -5.17020
H         -0.60500       -8.68950       -5.13280
H         -1.41840       -6.83140       -3.73710
