# Supplementary material for: Reference-free NOE NMR analysis
Source: Chem Sci. 2020 Aug 31;11(36):9930–6. doi: 10.1039/d0sc02970j (PMC8162118; doi:10.1039/d0sc02970j)
Supplement: SC-011-D0SC02970J-s006 [file SC-011-D0SC02970J-s006.piz › taxol_structures/3prime_epi_structures/3p_epi_conformation_2]

113
Taxol
O          2.16840        6.03580       -3.45030
C          1.94840        5.44120       -2.16000
C          1.12180        4.26580       -2.75790
C          1.54500        4.91690       -4.12720
C          0.50810        5.41140       -5.11880
C         -0.89980        4.94400       -4.76360
C         -1.27590        5.19140       -3.27010
C         -0.40810        4.17880       -2.40440
C         -0.67160        4.15140       -0.84690
C         -1.66190        3.01440       -0.26770
C         -1.06610        1.58730       -0.47820
C         -1.74470        0.69680       -1.54140
C         -2.48340        1.49620       -2.60630
C         -3.05140        2.69530       -2.29650
C         -3.12860        3.11390       -0.80610
C         -2.83580        5.03280       -3.17620
C         -3.51250        3.65790       -3.37120
O          1.75400        2.97020       -2.49480
C          1.64910        2.03730       -3.48450
O          0.93110        2.14880       -4.46770
O         -1.82250        5.60610       -5.62720
C         -1.02650        6.67530       -2.87620
O          0.60300        3.97370       -0.15650
C          0.75580        4.60130        1.03830
O         -0.08030        5.32540        1.55770
O         -1.72560        3.16720        1.17220
O         -0.72960       -0.11870       -2.16480
C         -0.40870       -1.26950       -1.49640
O         -0.82030       -1.54540       -0.37610
C         -2.53270        0.85100       -3.97100
C         -4.11080        2.14840       -0.06280
C         -3.73740        4.50030       -0.44620
O         -3.55930        6.02410       -2.99210
O         -4.94450        3.69100       -3.26780
C         -5.75880        4.19270       -4.22260
O         -6.97340        4.24480       -4.03940
C          2.57290        0.89390       -3.20670
C          2.08770        4.30670        1.62690
C          2.94230        3.32990        1.09670
C          4.18630        3.09360        1.68650
C          4.58000        3.82690        2.80590
C          3.73200        4.79570        3.34170
C          2.48740        5.03510        2.75570
C          0.54340       -2.14740       -2.32300
O          0.71380       -1.68190       -3.67240
C         -5.14890        4.64090       -5.51680
C          0.12560       -3.64840       -2.34060
N         -1.31130       -3.91310       -2.41950
C         -2.11050       -3.38370       -3.40540
O         -1.67780       -2.61720       -4.26080
C          0.77150       -4.44450       -1.21430
C          0.24210       -4.46750        0.08590
C          0.86870       -5.19690        1.09930
C          2.03310       -5.91190        0.82910
C          2.57430       -5.89720       -0.45390
C          1.95010       -5.16780       -1.46810
C         -3.54340       -3.78330       -3.39940
C         -4.24420       -3.75680       -4.61240
C         -5.59350       -4.11290       -4.65140
C         -6.24930       -4.48710       -3.47880
C         -5.56100       -4.50020       -2.26540
C         -4.21010       -4.14610       -2.22130
H         -0.68550        3.19490       -2.77280
H          1.42890        6.12410       -1.48340
H          2.89850        5.15270       -1.69760
H          2.33110        4.36180       -4.65680
H          0.75620        5.04780       -6.12470
H          0.53530        6.50480       -5.21310
H         -0.99200        3.87510       -4.98810
H         -1.04970        5.13380       -0.55770
H         -1.09540        1.03490        0.47180
H          0.00610        1.65610       -0.69900
H         -2.47780        0.02020       -1.08880
H         -3.23190        3.32000       -4.36940
H         -1.47270        5.56890       -6.53750
H          0.00950        6.99310       -2.95080
H         -1.58550        7.35740       -3.52950
H         -1.35380        6.87960       -1.85140
H         -1.63900        4.11510        1.40320
H         -2.78480       -0.20950       -3.87090
H         -3.30390        1.27320       -4.62000
H         -1.56700        0.93740       -4.47650
H         -3.81020        1.10250       -0.05640
H         -4.22750        2.42660        0.99180
H         -5.10730        2.18970       -0.52060
H         -4.72370        4.64080       -0.90060
H         -3.88220        4.59960        0.63730
H         -3.10940        5.34610       -0.71880
H          2.54140        0.19050       -4.04220
H          3.59740        1.26380       -3.11290
H          2.26830        0.38520       -2.29010
H          2.65330        2.73980        0.23120
H          4.84880        2.33500        1.27580
H          5.54870        3.64030        3.26440
H          4.03950        5.36340        4.21700
H          1.83340        5.79230        3.18420
H          1.53380       -2.03660       -1.86590
H         -0.15770       -1.81820       -4.11270
H         -4.51970        5.51800       -5.36830
H         -4.60030        3.82440       -5.99080
H         -5.95350        4.92810       -6.20230
H          0.50830       -4.07120       -3.28130
H         -1.67700       -4.65170       -1.83150
H         -0.66250       -3.91480        0.33120
H          0.44790       -5.20380        2.10210
H          2.51940       -6.47880        1.61910
H          3.48420       -6.45390       -0.66540
H          2.39430       -5.17090       -2.46230
H         -3.74120       -3.46270       -5.53140
H         -6.13370       -4.09620       -5.59510
H         -7.30140       -4.76160       -3.50940
H         -6.08110       -4.77840       -1.35130
H         -3.70820       -4.13160       -1.25800
