# Supplementary material for: Reference-free NOE NMR analysis
Source: Chem Sci. 2020 Aug 31;11(36):9930–6. doi: 10.1039/d0sc02970j (PMC8162118; doi:10.1039/d0sc02970j)
Supplement: SC-011-D0SC02970J-s006 [file SC-011-D0SC02970J-s006.piz › taxol_structures/3prime_epi_structures/3prime_EpiTaxol_confelin_3kcal.xyz]

113
Taxol
O          2.01340        4.98650       -4.37060
C          2.02130        4.86130       -2.93780
C          0.92160        3.76320       -2.95680
C          1.04760        3.91340       -4.51500
C         -0.12180        4.37450       -5.37390
C         -1.44280        4.42570       -4.60700
C         -1.32560        5.09310       -3.20540
C         -0.47290        4.08680       -2.31420
C         -0.38560        4.41010       -0.77750
C         -1.37980        3.60060        0.20640
C         -1.14780        2.05870        0.12740
C         -2.19440        1.23170       -0.65640
C         -3.06580        2.04670       -1.59890
C         -3.28950        3.36720       -1.36920
C         -2.89400        3.95420        0.00700
C         -2.78280        5.40460       -2.69680
C         -3.80720        4.27380       -2.46460
O          1.45340        2.51260       -2.41700
C          1.05450        1.35260       -2.99610
O          0.09870        1.22900       -3.74900
O         -2.40930        5.11310       -5.39880
C         -0.68310        6.50600       -3.32680
O          0.97450        4.15180       -0.31930
C          1.46840        4.97480        0.64210
O          0.85830        5.90760        1.14300
O         -1.03250        3.94690        1.56970
O         -1.49160        0.26350       -1.46030
C         -1.32560       -0.97130       -0.90450
O         -1.48160       -1.22870        0.28070
C         -3.62520        1.28280       -2.77820
C         -3.80360        3.29950        1.10060
C         -3.13780        5.46860        0.26760
O         -3.14780        6.57440       -2.50380
O         -5.10220        4.71340       -2.03420
C         -5.99280        5.33120       -2.84190
O         -7.05830        5.74550       -2.38980
C          1.94860        0.23460       -2.55370
C          2.86450        4.60850        0.99220
C          3.61090        5.51000        1.76320
C          4.92910        5.21110        2.11310
C          5.50500        4.01030        1.69900
C          4.76550        3.10490        0.93820
C          3.44660        3.40020        0.58520
C         -0.87900       -1.96370       -1.98500
O         -1.11940       -1.52170       -3.33050
C         -5.66640        5.45560       -4.30020
C         -1.54170       -3.34440       -1.72170
N         -1.04240       -4.37550       -2.63220
C          0.22840       -4.88800       -2.51230
O          1.02560       -4.49630       -1.66550
C         -3.06650       -3.31830       -1.76770
C         -3.80250       -3.62450       -0.61080
C         -5.19880       -3.60460       -0.62590
C         -5.87980       -3.28180       -1.79740
C         -5.16620       -2.98010       -2.95480
C         -3.76990       -2.99930       -2.94130
C          0.62450       -5.93140       -3.49840
C          1.98460       -6.07220       -3.80600
C          2.40180       -7.03820       -4.72390
C          1.46400       -7.87320       -5.33070
C          0.11030       -7.74960       -5.01670
C         -0.31200       -6.78360       -4.09930
H         -0.99680        3.13780       -2.39190
H          1.78390        5.80020       -2.43230
H          3.00340        4.52750       -2.58460
H          1.55070        3.06760       -5.00200
H         -0.24210        3.69230       -6.22600
H          0.08770        5.34740       -5.83740
H         -1.81810        3.40180       -4.49250
H         -0.55790        5.48130       -0.65750
H         -1.12180        1.64510        1.14620
H         -0.14070        1.85210       -0.25340
H         -2.86570        0.70180        0.02970
H         -3.91130        3.75060       -3.41590
H         -2.32410        4.80970       -6.32290
H          0.27220        6.52940       -3.84280
H         -1.32080        7.18490       -3.90780
H         -0.53870        6.96420       -2.34260
H         -0.79880        4.89750        1.60930
H         -3.94520        0.28340       -2.46310
H         -4.51510        1.75460       -3.20400
H         -2.87160        1.17750       -3.56420
H         -3.72330        2.21500        1.17070
H         -3.56890        3.68320        2.10080
H         -4.85970        3.52570        0.90580
H         -4.16690        5.76170        0.03700
H         -2.98000        5.71720        1.32500
H         -2.46550        6.12800       -0.27720
H          1.73240       -0.02220       -1.51440
H          1.78030       -0.63780       -3.19050
H          2.99570        0.53040       -2.66240
H          3.17140        6.44920        2.09410
H          5.50640        5.91340        2.71030
H          6.53160        3.77780        1.97400
H          5.21690        2.16650        0.62390
H          2.88550        2.67530        0.00260
H          0.20760       -2.05080       -1.88580
H         -0.85890       -0.57910       -3.38120
H         -4.81810        6.12180       -4.45640
H         -5.49510        4.47260       -4.74370
H         -6.52680        5.89580       -4.81540
H         -1.23860       -3.66540       -0.71530
H         -1.61960       -4.62030       -3.42440
H         -3.29240       -3.87620        0.31770
H         -5.75480       -3.84120        0.27810
H         -6.96680       -3.26740       -1.80830
H         -5.69710       -2.73040       -3.87020
H         -3.23590       -2.75940       -3.85900
H          2.72270       -5.42730       -3.33360
H          3.45760       -7.14100       -4.96290
H          1.78960       -8.62740       -6.04360
H         -0.61610       -8.41280       -5.48110
H         -1.36750       -6.73050       -3.84830
113
Taxol
O          2.16840        6.03580       -3.45030
C          1.94840        5.44120       -2.16000
C          1.12180        4.26580       -2.75790
C          1.54500        4.91690       -4.12720
C          0.50810        5.41140       -5.11880
C         -0.89980        4.94400       -4.76360
C         -1.27590        5.19140       -3.27010
C         -0.40810        4.17880       -2.40440
C         -0.67160        4.15140       -0.84690
C         -1.66190        3.01440       -0.26770
C         -1.06610        1.58730       -0.47820
C         -1.74470        0.69680       -1.54140
C         -2.48340        1.49620       -2.60630
C         -3.05140        2.69530       -2.29650
C         -3.12860        3.11390       -0.80610
C         -2.83580        5.03280       -3.17620
C         -3.51250        3.65790       -3.37120
O          1.75400        2.97020       -2.49480
C          1.64910        2.03730       -3.48450
O          0.93110        2.14880       -4.46770
O         -1.82250        5.60610       -5.62720
C         -1.02650        6.67530       -2.87620
O          0.60300        3.97370       -0.15650
C          0.75580        4.60130        1.03830
O         -0.08030        5.32540        1.55770
O         -1.72560        3.16720        1.17220
O         -0.72960       -0.11870       -2.16480
C         -0.40870       -1.26950       -1.49640
O         -0.82030       -1.54540       -0.37610
C         -2.53270        0.85100       -3.97100
C         -4.11080        2.14840       -0.06280
C         -3.73740        4.50030       -0.44620
O         -3.55930        6.02410       -2.99210
O         -4.94450        3.69100       -3.26780
C         -5.75880        4.19270       -4.22260
O         -6.97340        4.24480       -4.03940
C          2.57290        0.89390       -3.20670
C          2.08770        4.30670        1.62690
C          2.94230        3.32990        1.09670
C          4.18630        3.09360        1.68650
C          4.58000        3.82690        2.80590
C          3.73200        4.79570        3.34170
C          2.48740        5.03510        2.75570
C          0.54340       -2.14740       -2.32300
O          0.71380       -1.68190       -3.67240
C         -5.14890        4.64090       -5.51680
C          0.12560       -3.64840       -2.34060
N         -1.31130       -3.91310       -2.41950
C         -2.11050       -3.38370       -3.40540
O         -1.67780       -2.61720       -4.26080
C          0.77150       -4.44450       -1.21430
C          0.24210       -4.46750        0.08590
C          0.86870       -5.19690        1.09930
C          2.03310       -5.91190        0.82910
C          2.57430       -5.89720       -0.45390
C          1.95010       -5.16780       -1.46810
C         -3.54340       -3.78330       -3.39940
C         -4.24420       -3.75680       -4.61240
C         -5.59350       -4.11290       -4.65140
C         -6.24930       -4.48710       -3.47880
C         -5.56100       -4.50020       -2.26540
C         -4.21010       -4.14610       -2.22130
H         -0.68550        3.19490       -2.77280
H          1.42890        6.12410       -1.48340
H          2.89850        5.15270       -1.69760
H          2.33110        4.36180       -4.65680
H          0.75620        5.04780       -6.12470
H          0.53530        6.50480       -5.21310
H         -0.99200        3.87510       -4.98810
H         -1.04970        5.13380       -0.55770
H         -1.09540        1.03490        0.47180
H          0.00610        1.65610       -0.69900
H         -2.47780        0.02020       -1.08880
H         -3.23190        3.32000       -4.36940
H         -1.47270        5.56890       -6.53750
H          0.00950        6.99310       -2.95080
H         -1.58550        7.35740       -3.52950
H         -1.35380        6.87960       -1.85140
H         -1.63900        4.11510        1.40320
H         -2.78480       -0.20950       -3.87090
H         -3.30390        1.27320       -4.62000
H         -1.56700        0.93740       -4.47650
H         -3.81020        1.10250       -0.05640
H         -4.22750        2.42660        0.99180
H         -5.10730        2.18970       -0.52060
H         -4.72370        4.64080       -0.90060
H         -3.88220        4.59960        0.63730
H         -3.10940        5.34610       -0.71880
H          2.54140        0.19050       -4.04220
H          3.59740        1.26380       -3.11290
H          2.26830        0.38520       -2.29010
H          2.65330        2.73980        0.23120
H          4.84880        2.33500        1.27580
H          5.54870        3.64030        3.26440
H          4.03950        5.36340        4.21700
H          1.83340        5.79230        3.18420
H          1.53380       -2.03660       -1.86590
H         -0.15770       -1.81820       -4.11270
H         -4.51970        5.51800       -5.36830
H         -4.60030        3.82440       -5.99080
H         -5.95350        4.92810       -6.20230
H          0.50830       -4.07120       -3.28130
H         -1.67700       -4.65170       -1.83150
H         -0.66250       -3.91480        0.33120
H          0.44790       -5.20380        2.10210
H          2.51940       -6.47880        1.61910
H          3.48420       -6.45390       -0.66540
H          2.39430       -5.17090       -2.46230
H         -3.74120       -3.46270       -5.53140
H         -6.13370       -4.09620       -5.59510
H         -7.30140       -4.76160       -3.50940
H         -6.08110       -4.77840       -1.35130
H         -3.70820       -4.13160       -1.25800
113
Taxol
O          1.81620        5.47360       -4.30170
C          1.89090        5.13150       -2.90700
C          0.80690        4.02500       -3.04430
C          0.88360        4.39670       -4.57030
C         -0.32700        4.92490       -5.32170
C         -1.61930        4.78200       -4.52210
C         -1.49590        5.27690       -3.04920
C         -0.56270        4.22740       -2.30240
C         -0.39490        4.40080       -0.74470
C         -1.31640        3.48010        0.21080
C         -1.01080        1.96230        0.00570
C         -2.08070        1.12740       -0.73470
C         -2.99090        1.96020       -1.62480
C         -3.26880        3.25410       -1.30680
C         -2.84970        3.77900        0.08970
C         -2.95860        5.42980       -2.49290
C         -3.87880        4.20260       -2.31740
O          1.35940        2.70910       -2.71930
C          0.90790        1.65510       -3.45300
O         -0.08430        1.67900       -4.16710
O         -2.65440        5.49260       -5.19890
C         -0.93390        6.72710       -3.00080
O          0.99140        4.11920       -0.38630
C          1.52790        4.84580        0.62830
O          0.93950        5.72000        1.24700
O         -0.93670        3.74130        1.58410
O         -1.41130        0.13960       -1.54850
C         -1.07980       -1.02030       -0.90430
O         -1.17920       -1.20400        0.30140
C         -3.54010        1.24540       -2.83610
C         -3.69300        3.03430        1.17820
C         -3.13890        5.26620        0.44610
O         -3.41760        6.55090       -2.22470
O         -5.18930        4.50980       -1.81960
C         -6.15550        5.10260       -2.55580
O         -7.23320        5.39870       -2.04400
C          1.81280        0.47820       -3.25420
C          2.93920        4.45400        0.87590
C          3.70920        5.25960        1.72610
C          5.04230        4.93460        1.98470
C          5.61010        3.80330        1.39940
C          4.84770        2.99300        0.55800
C          3.51370        3.31450        0.29610
C         -0.60410       -2.07460       -1.91010
O         -0.51100       -1.60450       -3.26190
C         -5.89420        5.34600       -4.01200
C         -1.51040       -3.33000       -1.79270
N         -0.99180       -4.46530       -2.55580
C          0.12440       -5.15700       -2.14310
O          0.76650       -4.84880       -1.14440
C         -2.95870       -3.05180       -2.18440
C         -3.94670       -2.98960       -1.18750
C         -5.27710       -2.72340       -1.51740
C         -5.63940       -2.51700       -2.84650
C         -4.67290       -2.57530       -3.84790
C         -3.34140       -2.83900       -3.52050
C          0.55570       -6.29860       -2.99650
C          1.91380       -6.64400       -3.00640
C          2.36280       -7.70790       -3.79130
C          1.45650       -8.43650       -4.56120
C          0.10040       -8.10860       -4.54280
C         -0.35350       -7.04400       -3.75940
H         -1.05780        3.27070       -2.44480
H          1.65860        5.98140       -2.26060
H          2.89260        4.77030       -2.64970
H          1.40000        3.64540       -5.18270
H         -0.43940        4.37990       -6.26840
H         -0.18110        5.96880       -5.62830
H         -1.92360        3.72850       -4.52690
H         -0.57180        5.45160       -0.50820
H         -0.85480        1.48600        0.98420
H         -0.04200        1.83940       -0.49290
H         -2.72720        0.59410       -0.02880
H         -3.97120        3.74530       -3.30330
H         -2.58420        5.30510       -6.15430
H          0.03840        6.85280       -3.46780
H         -1.59220        7.42550       -3.53360
H         -0.85050        7.08990       -1.97090
H         -0.70000        4.68720        1.67980
H         -3.84220        0.22930       -2.56390
H         -4.43870        1.71830       -3.24090
H         -2.78720        1.18750       -3.62700
H         -3.54630        1.95620        1.21390
H         -3.45840        3.39700        2.18640
H         -4.76480        3.20380        1.01440
H         -4.18750        5.52930        0.27290
H         -2.94560        5.46280        1.50860
H         -2.51460        5.98150       -0.08530
H          1.63690        0.03680       -2.27130
H          1.62470       -0.26160       -4.03610
H          2.85620        0.79380       -3.34390
H          3.27650        6.14390        2.19030
H          5.63750        5.56250        2.64380
H          6.64830        3.55030        1.60300
H          5.29340        2.10810        0.10910
H          2.93650        2.66300       -0.35400
H          0.42360       -2.31910       -1.62060
H         -1.23450       -0.95970       -3.38470
H         -5.11240        6.09260       -4.14960
H         -5.65610        4.41180       -4.52470
H         -6.80730        5.74070       -4.47050
H         -1.50020       -3.65460       -0.74280
H         -1.42080       -4.68360       -3.44360
H         -3.68930       -3.14960       -0.14120
H         -6.03260       -2.68110       -0.73610
H         -6.67680       -2.31480       -3.10200
H         -4.95760       -2.41780       -4.88570
H         -2.60620       -2.87680       -4.32260
H          2.62620       -6.08260       -2.40520
H          3.41820       -7.96970       -3.79980
H          1.80630       -9.26700       -5.17020
H         -0.60500       -8.68950       -5.13280
H         -1.41840       -6.83140       -3.73710
113
Taxol
O          1.84790        6.33490       -3.30830
C          1.74700        5.53030       -2.12140
C          0.82230        4.48710       -2.81460
C          1.12370        5.35610       -4.09230
C          0.00680        6.02550       -4.87000
C         -1.36800        5.50830       -4.46040
C         -1.59140        5.50210       -2.91640
C         -0.66330        4.36220       -2.31350
C         -0.76220        4.09740       -0.75770
C         -1.71510        2.89500       -0.25110
C         -1.16850        1.51070       -0.71940
C         -1.96480        0.78220       -1.82230
C         -2.78610        1.73050       -2.68690
C         -3.29930        2.87690       -2.15680
C         -3.22510        3.07750       -0.62180
C         -3.13620        5.32480       -2.70170
C         -3.84190        3.98900       -3.03270
O          1.42940        3.15330       -2.85170
C          1.15610        2.40260       -3.95730
O          0.35400        2.71310       -4.82640
O         -2.35590        6.31100       -5.10540
C         -1.27860        6.89910       -2.30910
O          0.57280        3.80270       -0.24330
C          0.86350        4.23390        1.01180
O          0.10560        4.88020        1.71970
O         -1.63670        2.83930        1.19510
O         -1.03320        0.05340       -2.65050
C         -0.65910       -1.17600       -2.16970
O         -0.92090       -1.57480       -1.04240
C         -2.97570        1.28890       -4.11920
C         -4.15050        2.02060        0.06810
C         -3.76880        4.40030       -0.00840
O         -3.82850        6.27640       -2.30790
O         -5.25840        4.00550       -2.79570
C         -6.14880        4.64890       -3.58300
O         -7.34060        4.67230       -3.28230
C          2.02520        1.18710       -3.98620
C          2.23630        3.82860        1.41000
C          2.75610        4.34220        2.60610
C          4.04200        3.99090        3.02170
C          4.81250        3.12440        2.24700
C          4.30000        2.60550        1.05800
C          3.01390        2.95380        0.63850
C          0.15130       -1.93780       -3.22960
O         -0.33170       -1.68870       -4.56090
C         -5.65310        5.29240       -4.84320
C          0.25450       -3.47260       -2.98470
N         -0.95050       -4.14550       -2.50640
C         -2.17930       -4.00950       -3.10610
O         -2.36920       -3.27830       -4.07300
C          1.45750       -3.82780       -2.11940
C          1.42150       -3.73690       -0.71850
C          2.54750       -4.05110        0.04590
C          3.72550       -4.45550       -0.57770
C          3.77990       -4.54730       -1.96640
C          2.65500       -4.23490       -2.73270
C         -3.28650       -4.81690       -2.52890
C         -4.29780       -5.27250       -3.38330
C         -5.34700       -6.04180       -2.87620
C         -5.39420       -6.34700       -1.51550
C         -4.39910       -5.87820       -0.65710
C         -3.34630       -5.10990       -1.15960
H         -1.00480        3.45010       -2.79420
H          1.32490        6.09680       -1.28780
H          2.73060        5.15270       -1.82200
H          1.83280        4.88650       -4.78760
H          0.14580        5.84670       -5.94430
H          0.04930        7.11790       -4.77070
H         -1.50530        4.49370       -4.85040
H         -1.08220        5.02710       -0.28340
H         -1.11200        0.83030        0.14210
H         -0.12320        1.60580       -1.03750
H         -2.66320        0.05240       -1.39820
H         -3.65650        3.79850       -4.09090
H         -2.09760        6.42580       -6.03950
H         -0.24200        7.20920       -2.41080
H         -1.86910        7.68420       -2.79830
H         -1.52360        6.93940       -1.24270
H         -1.49690        3.74160        1.54960
H         -3.19540        0.21590       -4.15750
H         -3.82070        1.78050       -4.60840
H         -2.07300        1.48070       -4.70540
H         -3.87450        0.98280       -0.10750
H         -4.15710        2.14200        1.15820
H         -5.18600        2.13610       -0.27670
H         -4.78990        4.61280       -0.34200
H         -3.81020        4.34100        1.08700
H         -3.15050        5.27210       -0.21310
H          2.02340        0.70530       -3.00530
H          1.63270        0.47950       -4.72090
H          3.04240        1.47040       -4.26630
H          2.16340        5.01730        3.22070
H          4.44210        4.39130        3.95050
H          5.81340        2.84990        2.57280
H          4.90250        1.92510        0.46030
H          2.63270        2.52860       -0.28600
H          1.15880       -1.50900       -3.20680
H         -1.20570       -2.14150       -4.61560
H         -5.01160        6.14430       -4.61980
H         -5.14990        4.56290       -5.48090
H         -6.51390        5.67010       -5.40550
H          0.42320       -3.93700       -3.96730
H         -0.82810       -4.85840       -1.79810
H          0.51740       -3.41940       -0.20240
H          2.50540       -3.97610        1.13000
H          4.60160       -4.69810        0.01870
H          4.69950       -4.86230       -2.45390
H          2.72320       -4.31290       -3.81670
H         -4.26740       -5.03730       -4.44500
H         -6.12810       -6.40230       -3.54130
H         -6.21310       -6.94500       -1.12150
H         -4.44860       -6.10540        0.40550
H         -2.59990       -4.72750       -0.46840
113
Taxol
O          2.34240        5.20090       -3.79310
C          2.10770        4.56700       -2.52450
C          0.85250        3.81150       -3.04830
C          1.28180        4.44290       -4.42410
C          0.35710        5.37100       -5.18840
C         -1.06540        5.34330       -4.64040
C         -1.13640        5.51650       -3.09110
C         -0.54950        4.18960       -2.44510
C         -0.59000        4.06600       -0.86870
C         -1.81630        3.24230       -0.20870
C         -1.75510        1.73540       -0.61040
C         -2.86530        1.21780       -1.55040
C         -3.40050        2.31530       -2.46500
C         -3.48790        3.59830       -2.00390
C         -3.22400        3.86610       -0.49580
C         -2.63530        5.84390       -2.76040
C         -3.74140        4.77570       -2.92680
O          1.02410        2.35800       -2.98780
C          0.41050        1.63970       -3.96970
O         -0.35020        2.10920       -4.80450
O         -1.81580        6.36680       -5.29240
C         -0.35820        6.78470       -2.64150
O          0.63420        3.41150       -0.41500
C          1.14580        3.81360        0.77780
O          0.66780        4.69210        1.47990
O         -1.63540        3.23530        1.22790
O         -2.27520        0.11140       -2.27720
C         -3.06630       -0.99020       -2.41600
O         -4.26950       -1.03920       -2.17580
C         -3.81600        1.87020       -3.84670
C         -4.36950        3.21400        0.34770
C         -3.27160        5.33090        0.03190
O         -2.96610        6.98680       -2.40850
O         -5.05730        5.24510       -2.59200
C         -5.78300        6.08050       -3.36790
O         -6.87610        6.49230       -2.98480
C          0.82220        0.20740       -3.90020
C          2.37760        3.05360        1.11390
C          3.12400        3.46420        2.22700
C          4.29090        2.78370        2.58050
C          4.71550        1.68990        1.82680
C          3.97510        1.27220        0.72100
C          2.80730        1.95020        0.36340
C         -2.29640       -2.20290       -2.93020
O         -3.21430       -3.24200       -3.32830
C         -5.24150        6.45290       -4.71540
C         -1.29750       -2.71020       -1.85570
N         -0.58630       -3.91020       -2.29270
C          0.46010       -3.85500       -3.18130
O          0.86400       -2.80400       -3.66730
C         -1.91440       -2.96700       -0.48590
C         -1.45920       -2.24210        0.62890
C         -2.00800       -2.45870        1.89460
C         -3.01490       -3.40530        2.06610
C         -3.46990       -4.14070        0.97420
C         -2.92190       -3.92670       -0.29230
C          1.07910       -5.15310       -3.56610
C          1.69310       -5.24980       -4.82210
C          2.28860       -6.44740       -5.22240
C          2.28150       -7.54880       -4.36690
C          1.68620       -7.45410       -3.10860
C          1.08800       -6.25790       -2.70380
H         -1.19520        3.40080       -2.81900
H          1.95330        5.30060       -1.72940
H          2.95270        3.92790       -2.24710
H          1.74100        3.72180       -5.11400
H          0.33370        5.08010       -6.24690
H          0.74180        6.39900       -5.19990
H         -1.54230        4.39770       -4.92150
H         -0.57510        5.07650       -0.45630
H         -1.77750        1.10520        0.29040
H         -0.77850        1.50480       -1.05320
H         -3.68810        0.82560       -0.94800
H         -3.72110        4.48490       -3.97680
H         -1.61580        6.33630       -6.24720
H          0.70740        6.75390       -2.85300
H         -0.73190        7.68070       -3.15330
H         -0.46930        6.96530       -1.56730
H         -1.20600        4.07090        1.50600
H         -4.50080        1.01970       -3.77900
H         -4.36060        2.63030       -4.40990
H         -2.94460        1.57220       -4.43540
H         -4.44340        2.13210        0.27440
H         -4.24980        3.42270        1.41810
H         -5.34380        3.61960        0.04660
H         -4.20580        5.83130       -0.24380
H         -3.22090        5.35830        1.12820
H         -2.43980        5.95120       -0.29470
H          0.70660       -0.15950       -2.87770
H          0.17430       -0.37990       -4.55610
H          1.85840        0.10390       -4.22970
H          2.80240        4.31550        2.82410
H          4.86840        3.10590        3.44410
H          5.62440        1.16020        2.10360
H          4.30810        0.41600        0.13850
H          2.24440        1.60130       -0.49800
H         -1.77020       -1.90950       -3.84450
H         -4.08340       -2.99740       -2.94730
H         -4.34630        7.06660       -4.62010
H         -5.05930        5.56220       -5.32020
H         -5.99320        7.05070       -5.24200
H         -0.53780       -1.92680       -1.73340
H         -0.97970       -4.80490       -2.03440
H         -0.66660       -1.50320        0.52550
H         -1.64790       -1.88950        2.74840
H         -3.44210       -3.57350        3.05160
H         -4.25180       -4.88440        1.10960
H         -3.28990       -4.52430       -1.12380
H          1.70480       -4.39410       -5.49390
H          2.75930       -6.52050       -6.20000
H          2.74750       -8.48100       -4.67850
H          1.69560       -8.31150       -2.43930
H          0.66000       -6.20070       -1.70700
113
Taxol
O          2.00350        4.90570       -4.38060
C          1.99530        4.87350       -2.94350
C          0.90370        3.76690       -2.90020
C          1.00470        3.85830       -4.46790
C         -0.16190        4.32750       -5.32640
C         -1.47940        4.39300       -4.55630
C         -1.35550        5.07660       -3.16210
C         -0.49580        4.07980       -2.26340
C         -0.43310        4.39230       -0.72410
C         -1.43650        3.57770        0.23650
C         -1.21480        2.03360        0.17020
C         -2.24610        1.21460       -0.64240
C         -3.10940        2.03880       -1.58320
C         -3.33440        3.35750       -1.34440
C         -2.94620        3.93640        0.03690
C         -2.81220        5.39830       -2.65600
C         -3.84610        4.27440       -2.43260
O          1.46060        2.54570       -2.31740
C          1.09590        1.35750       -2.86090
O          0.15200        1.18450       -3.61940
O         -2.44590        5.07440       -5.35360
C         -0.71090        6.48600       -3.30350
O          0.89490        4.08620       -0.19490
C          1.65960        5.11990        0.24280
O          1.37190        6.30150        0.15780
O         -1.08170        3.96350        1.58840
O         -1.52730        0.26510       -1.45280
C         -1.32070       -0.96400       -0.90020
O         -1.45560       -1.22260        0.28750
C         -3.66080        1.28340       -2.77180
C         -3.86040        3.27430        1.12200
C         -3.18730        5.44920        0.30910
O         -3.17200        6.57020       -2.46530
O         -5.13910        4.71890       -2.00150
C         -6.02230        5.35160       -2.80570
O         -7.08400        5.77390       -2.35210
C          2.00410        0.27430       -2.36380
C          2.93090        4.61810        0.83010
C          3.82740        5.55640        1.36020
C          5.03580        5.13690        1.92000
C          5.35480        3.78000        1.95270
C          4.46860        2.83990        1.42720
C          3.25830        3.25500        0.86630
C         -0.85670       -1.94580       -1.98300
O         -1.07660       -1.49420       -3.32840
C         -5.69430        5.47990       -4.26340
C         -1.52310       -3.32810       -1.73970
N         -1.01600       -4.35030       -2.65540
C          0.25090       -4.87000       -2.52420
O          1.03650       -4.49260       -1.66020
C         -3.04720       -3.29880       -1.79980
C         -3.79480       -3.61430       -0.65290
C         -5.19080       -3.59030       -0.68100
C         -5.85990       -3.25430       -1.85560
C         -5.13460       -2.94330       -3.00330
C         -3.73850       -2.96620       -2.97680
C          0.65790       -5.90170       -3.51870
C          2.02320       -6.05250       -3.79750
C          2.45130       -7.00710       -4.72240
C          1.51900       -7.82070       -5.36560
C          0.15980       -7.68740       -5.08070
C         -0.27330       -6.73300       -4.15600
H         -1.01020        3.12500       -2.34610
H          1.75340        5.84360       -2.50760
H          2.97590        4.56920       -2.56030
H          1.47330        2.98240       -4.93480
H         -0.28890        3.64500       -6.17730
H          0.05410        5.29750       -5.79310
H         -1.85710        3.37160       -4.42930
H         -0.61360        5.45770       -0.57620
H         -1.22630        1.62770        1.19220
H         -0.19840        1.81560       -0.17790
H         -2.92230        0.66720        0.02560
H         -3.95380        3.75820       -3.38720
H         -2.35910        4.76660       -6.27600
H          0.22800        6.50240       -3.85010
H         -1.35960        7.16870       -3.86760
H         -0.53650        6.94240       -2.32330
H         -0.14340        3.73670        1.72000
H         -3.98720        0.28380       -2.46420
H         -4.54470        1.76030       -3.20400
H         -2.90000        1.17840       -3.55090
H         -3.79180        2.18790        1.17490
H         -3.61980        3.64100        2.12720
H         -4.91460        3.51360        0.93220
H         -4.21830        5.74390        0.08870
H         -3.01950        5.68980        1.36690
H         -2.52060        6.11300       -0.23700
H          1.74790        0.02210       -1.33240
H          1.89430       -0.60930       -2.99800
H          3.04540        0.60200       -2.42730
H          3.59030        6.61880        1.34150
H          5.72810        5.86830        2.33090
H          6.29650        3.45440        2.38940
H          4.72280        1.78260        1.45540
H          2.58790        2.50210        0.46180
H          0.22840       -2.03340       -1.86880
H         -0.79120       -0.55790       -3.37470
H         -4.83780        6.13610       -4.41680
H         -5.53570        4.49700       -4.71200
H         -6.54920        5.93380       -4.77610
H         -1.23060       -3.65880       -0.73320
H         -1.58190       -4.57970       -3.46030
H         -3.29430       -3.87720        0.27770
H         -5.75610       -3.83450        0.21520
H         -6.94670       -3.23700       -1.87670
H         -5.65610       -2.68330       -3.92120
H         -3.19530       -2.71850       -3.88690
H          2.75730       -5.42430       -3.29710
H          3.51120       -7.11760       -4.93870
H          1.85290       -8.56580       -6.08420
H         -0.56270       -8.33390       -5.57370
H         -1.33380       -6.67300       -3.92910
113
Taxol
O          1.85480        5.64550       -4.21360
C          1.90350        5.31090       -2.81600
C          0.87390        4.15700       -2.98060
C          0.97900        4.52780       -4.50510
C         -0.23120        4.99990       -5.29350
C         -1.53890        4.80100       -4.53180
C         -1.48150        5.30400       -3.05760
C         -0.52420        4.30000       -2.27960
C         -0.40970        4.48560       -0.71830
C         -1.31540        3.52610        0.21400
C         -0.93410        2.02330        0.02300
C         -1.94580        1.13690       -0.73900
C         -2.86440        1.92490       -1.66110
C         -3.20980        3.20610       -1.35790
C         -2.85650        3.75480        0.04750
C         -2.96540        5.39080       -2.54530
C         -3.83250        4.12260       -2.39030
O          1.47360        2.86730       -2.63470
C          1.08790        1.79260       -3.37560
O          0.12010        1.77270       -4.12240
O         -2.58390        5.46350       -5.24130
C         -0.98750        6.77820       -2.99780
O          0.97700        4.27000       -0.31840
C          1.44850        5.02490        0.70800
O          0.80140        5.87270        1.30440
O         -0.98790        3.80770        1.59660
O         -1.21490        0.17040       -1.52540
C         -0.84100       -0.96240       -0.85900
O         -0.93570       -1.13160        0.34910
C         -3.34210        1.18330       -2.88650
C         -3.69720        2.97740        1.11480
C         -3.22280        5.22890        0.38770
O         -3.48370        6.49040       -2.29700
O         -5.16930        4.37100       -1.93140
C         -6.14040        4.91620       -2.69720
O         -7.24390        5.16580       -2.21660
C          2.02850        0.65170       -3.13740
C          2.86850        4.70110        1.00010
C          3.57220        5.54280        1.87250
C          4.91040        5.28180        2.17340
C          5.54960        4.17870        1.60830
C          4.85370        3.33280        0.74460
C          3.51490        3.59030        0.44030
C         -0.31490       -2.01380       -1.84010
O         -0.19730       -1.57280       -3.19980
C         -5.85000        5.16410       -4.14720
C         -1.16950       -3.29970       -1.74190
N         -0.58530       -4.35330       -2.57300
C         -0.52130       -5.66640       -2.16870
O         -0.91900       -6.05770       -1.07690
C         -2.62920       -3.06580       -2.12210
C         -3.59570       -2.93770       -1.10980
C         -4.93440       -2.69860       -1.42620
C         -5.32750       -2.58580       -2.75770
C         -4.38340       -2.71270       -3.77420
C         -3.04340       -2.94940       -3.46000
C          0.04940       -6.63350       -3.14800
C         -0.38220       -7.96560       -3.09210
C          0.12410       -8.90720       -3.99040
C          1.06980       -8.52450       -4.94120
C          1.51610       -7.20350       -4.99190
C          1.01140       -6.25740       -4.09560
H         -0.97180        3.32180       -2.43210
H          1.61480        6.15140       -2.18020
H          2.91220        4.99510       -2.52800
H          1.54570        3.79850       -5.09920
H         -0.29120        4.44860       -6.24130
H         -0.12300        6.04870       -5.59900
H         -1.79580        3.73500       -4.54200
H         -0.64200        5.52770       -0.49180
H         -0.77930        1.55840        1.00720
H          0.05080        1.94390       -0.45220
H         -2.58800        0.58090       -0.04680
H         -3.87540        3.65840       -3.37640
H         -2.47800        5.27650       -6.19340
H         -0.00760        6.94630       -3.43490
H         -1.65970        7.44460       -3.55360
H         -0.95260        7.14730       -1.96730
H         -0.80020        4.76410        1.69600
H         -3.60320        0.15430       -2.62170
H         -4.24970        1.61230       -3.31920
H         -2.56370        1.16080       -3.65410
H         -3.50230        1.90750        1.16200
H         -3.51000        3.35540        2.12730
H         -4.77020        3.09670        0.91800
H         -4.27700        5.44320        0.18370
H         -3.06880        5.43830        1.45410
H         -2.61710        5.96980       -0.12980
H          1.83780        0.21240       -2.15640
H          1.89110       -0.10140       -3.91720
H          3.06200        1.00440       -3.19810
H          3.08360        6.40560        2.32130
H          5.45400        5.93760        2.84980
H          6.59190        3.97560        1.84490
H          5.35510        2.47030        0.31140
H          2.99010        2.91220       -0.22670
H          0.71130       -2.23730       -1.52360
H         -0.96730       -0.99480       -3.37110
H         -5.09890        5.94420       -4.26780
H         -5.55620        4.23890       -4.64730
H         -6.76690        5.51510       -4.63290
H         -1.14210       -3.65120       -0.70220
H         -0.32040       -4.09130       -3.51340
H         -3.31400       -3.03080       -0.06150
H         -5.67220       -2.60770       -0.63250
H         -6.37150       -2.40700       -3.00310
H         -4.69270       -2.63410       -4.81380
H         -2.32930       -3.05110       -4.27420
H         -1.11840       -8.27150       -2.35130
H         -0.21770       -9.93850       -3.94660
H          1.46560       -9.25890       -5.63910
H          2.26440       -6.91300       -5.72600
H          1.39950       -5.24390       -4.13650
113
Taxol
O          2.31710        4.93170       -3.99570
C          2.10750        4.42930       -2.66490
C          0.82270        3.65620       -3.07870
C          1.21380        4.15170       -4.51900
C          0.28450        5.03580       -5.33060
C         -1.11420        5.11180       -4.72710
C         -1.11410        5.41640       -3.19710
C         -0.55220        4.11840       -2.47280
C         -0.55730        4.10940       -0.89310
C         -1.78800        3.36380       -0.15440
C         -1.79360        1.83640       -0.48170
C         -2.95430        1.31510       -1.35810
C         -3.49060        2.38410       -2.30430
C         -3.50820        3.69070       -1.91140
C         -3.18140        4.02550       -0.43050
C         -2.58150        5.83830       -2.82930
C         -3.74420        4.82240       -2.89280
O          0.98020        2.21400       -2.88610
C          0.34250        1.40780       -3.77860
O         -0.45920        1.79210       -4.61810
O         -1.85640        6.10470       -5.43290
C         -0.26990        6.68490       -2.88670
O          0.66260        3.46220       -0.41990
C          1.20930        3.94040        0.72840
O          0.76180        4.87500        1.37630
O         -1.56120        3.42270        1.27420
O         -2.43200        0.16990       -2.07520
C         -3.25070       -0.92010       -2.13320
O         -4.40400       -0.97440       -1.71850
C         -3.98450        1.88830       -3.64270
C         -4.31830        3.45880        0.48400
C         -3.16260        5.51740        0.01670
O         -2.84200        7.01350       -2.52840
O         -5.02240        5.37420       -2.54030
C         -5.73450        6.20150       -3.33740
O         -6.79140        6.68870       -2.94130
C          0.79840       -0.00490       -3.61180
C          2.43890        3.18900        1.08900
C          3.23360        3.68420        2.13220
C          4.40060        3.01460        2.50530
C          4.77680        1.84720        1.84170
C          3.98780        1.34530        0.80680
C          2.81980        2.01230        0.42950
C         -2.58020       -2.09720       -2.83160
O         -3.54130       -3.10550       -3.19650
C         -5.22570        6.47080       -4.72170
C         -1.45290       -2.68860       -1.95470
N         -0.79330       -3.78830       -2.65700
C          0.55940       -3.82040       -2.89610
O          1.32820       -2.93530       -2.53550
C         -1.90580       -3.14800       -0.57450
C         -1.45510       -2.46370        0.56770
C         -1.86480       -2.85520        1.84410
C         -2.72720       -3.93770        1.99870
C         -3.17680       -4.63270        0.87850
C         -2.76820       -4.24300       -0.39900
C          1.07790       -5.01080       -3.62550
C          2.40100       -5.40810       -3.39070
C          2.93190       -6.51360       -4.05820
C          2.14710       -7.22000       -4.96930
C          0.83410       -6.82000       -5.21970
C          0.29800       -5.71490       -4.55320
H         -1.23100        3.32590       -2.77510
H          1.99210        5.23650       -1.93740
H          2.94720        3.80000       -2.35080
H          1.62810        3.36070       -5.15870
H          0.20550        4.64660       -6.35430
H          0.70100        6.04350       -5.45710
H         -1.63360        4.16350       -4.90790
H         -0.51120        5.14630       -0.55600
H         -1.80870        1.25250        0.45010
H         -0.84050        1.54850       -0.94140
H         -3.76580        0.97560       -0.71040
H         -3.77880        4.47030       -3.92370
H         -1.68970        5.99470       -6.38830
H          0.77690        6.60900       -3.16700
H         -0.65010        7.55740       -3.43350
H         -0.30320        6.93850       -1.82190
H         -1.11750        4.26750        1.49700
H         -4.66260        1.04050       -3.50530
H         -4.56510        2.62890       -4.19690
H         -3.14730        1.57100       -4.27030
H         -4.42560        2.37700        0.47480
H         -4.15770        3.72360        1.53640
H         -5.28930        3.87740        0.19030
H         -4.09000        6.03340       -0.25330
H         -3.07040        5.60230        1.10730
H         -2.32530        6.09160       -0.37370
H          0.81650       -0.25970       -2.54940
H          0.09720       -0.67410       -4.11620
H          1.79270       -0.12490       -4.04760
H          2.94950        4.59320        2.65910
H          5.01550        3.40230        3.31440
H          5.68530        1.32530        2.13420
H          4.28170        0.43110        0.29560
H          2.21750        1.59650       -0.37370
H         -2.16930       -1.73260       -3.78010
H         -4.30400       -2.97870       -2.59380
H         -4.29790        7.04150       -4.69240
H         -5.11080        5.53990       -5.28070
H         -5.96570        7.07690       -5.25520
H         -0.71040       -1.89690       -1.80540
H         -1.37920       -4.57160       -2.91480
H         -0.77120       -1.62180        0.47640
H         -1.50720       -2.31750        2.71900
H         -3.04470       -4.24340        2.99250
H         -3.84470       -5.48220        0.99980
H         -3.12890       -4.81070       -1.25380
H          3.02010       -4.85980       -2.68340
H          3.95740       -6.82180       -3.86920
H          2.56200       -8.07950       -5.49100
H          0.23050       -7.36560       -5.94160
H         -0.71570       -5.40600       -4.79140
113
Taxol
O          1.56760        6.21960       -3.49010
C          1.58180        5.35850       -2.33890
C          0.50990        4.40670       -2.94400
C          0.67190        5.33310       -4.20510
C         -0.50270        6.11240       -4.76790
C         -1.83320        5.66570       -4.16990
C         -1.81320        5.57310       -2.61280
C         -0.89550        4.32840       -2.24200
C         -0.78860        3.93460       -0.71590
C         -1.74830        2.75360       -0.17390
C         -1.40170        1.39020       -0.85270
C         -2.42890        0.83340       -1.86150
C         -3.28570        1.91860       -2.49650
C         -3.60800        3.03840       -1.79060
C         -3.27670        3.08000       -0.27610
C         -3.31410        5.49960       -2.15460
C         -4.18610        4.26380       -2.46690
O          1.03730        3.05300       -3.12820
C          0.59150        2.37260       -4.22010
O         -0.31940        2.74100       -4.94710
O         -2.84670        6.57150       -4.60290
C         -1.29800        6.90060       -1.98690
O          0.58010        3.50750       -0.43730
C          1.08910        3.80400        0.78610
O          0.49730        4.42560        1.65570
O         -1.44990        2.54160        1.22810
O         -1.71550        0.11730       -2.89180
C         -1.43080       -1.19130       -2.59720
O         -1.59550       -1.69720       -1.49470
C         -3.73290        1.63850       -3.91220
C         -4.16930        2.02960        0.46510
C         -3.60210        4.37250        0.52770
O         -3.84230        6.46000       -1.57260
O         -5.53640        4.36450       -1.98850
C         -6.48320        5.14260       -2.55840
O         -7.60150        5.22970       -2.05550
C          1.40340        1.13200       -4.41420
C          2.47550        3.28680        0.92280
C          3.21860        3.67580        2.04560
C          4.52760        3.21990        2.21390
C          5.09840        2.37240        1.26470
C          4.36290        1.97610        0.14800
C          3.05280        2.42910       -0.02410
C         -0.91840       -1.90610       -3.85140
O         -1.98660       -2.21410       -4.75380
C         -6.14720        5.85630       -3.83340
C         -0.01870       -3.14340       -3.55350
N         -0.53850       -4.12660       -2.60470
C         -1.75990       -4.74120       -2.73970
O         -2.51960       -4.51280       -3.67550
C          1.38610       -2.70610       -3.15230
C          1.68040       -2.25780       -1.85270
C          2.96850       -1.83390       -1.51970
C          3.97810       -1.84940       -2.47910
C          3.70230       -2.28870       -3.77210
C          2.41530       -2.71390       -4.10810
C         -2.12660       -5.72890       -1.69120
C         -2.93280       -6.81610       -2.05100
C         -3.29920       -7.76270       -1.09240
C         -2.87090       -7.61970        0.22760
C         -2.08340       -6.52760        0.59460
C         -1.71310       -5.57840       -0.36100
H         -1.36730        3.48300       -2.73610
H          1.31450        5.89520       -1.42530
H          2.57270        4.91290       -2.19920
H          1.23710        4.86860       -5.02450
H         -0.54500        5.98080       -5.85710
H         -0.36650        7.19320       -4.63220
H         -2.10430        4.68900       -4.58740
H         -0.96140        4.83700       -0.12620
H         -1.25710        0.62150       -0.08030
H         -0.42000        1.44970       -1.33800
H         -3.11690        0.12700       -1.38500
H         -4.19650        4.16310       -3.55310
H         -2.72530        6.73720       -5.55700
H         -0.28350        7.16810       -2.26780
H         -1.91560        7.75210       -2.30030
H         -1.33330        6.86860       -0.89290
H         -1.19680        3.39370        1.63950
H         -4.03970        0.59110       -4.01180
H         -4.60390        2.22870       -4.20900
H         -2.92100        1.83330       -4.61840
H         -4.00130        0.99500        0.17320
H         -4.00610        2.05650        1.54960
H         -5.23230        2.24100        0.29280
H         -4.64300        4.68410        0.39080
H         -3.46900        4.21230        1.60540
H         -2.95690        5.21680        0.29350
H          1.32520        0.50090       -3.52670
H          1.02360        0.58120       -5.27850
H          2.44630        1.39860       -4.60240
H          2.78390        4.33620        2.79370
H          5.10210        3.52520        3.08560
H          6.11850        2.01840        1.39750
H          4.81080        1.31250       -0.58810
H          2.49700        2.09900       -0.89740
H         -0.30210       -1.18030       -4.39250
H         -2.41360       -3.03520       -4.41600
H         -5.39460        6.62560       -3.66320
H         -5.83540        5.14830       -4.60390
H         -7.04880        6.35680       -4.20260
H          0.06030       -3.70850       -4.49310
H          0.09140       -4.45460       -1.88350
H          0.91270       -2.23720       -1.08070
H          3.18530       -1.49700       -0.50840
H          4.98300       -1.52650       -2.21790
H          4.49250       -2.30580       -4.51930
H          2.22540       -3.05420       -5.12490
H         -3.27380       -6.93040       -3.07780
H         -3.92100       -8.60920       -1.37400
H         -3.16010       -8.35580        0.97440
H         -1.76730       -6.41080        1.62880
H         -1.13220       -4.71530       -0.04680
113
Taxol
O          2.20980        5.97340       -3.45600
C          1.94120        5.44980       -2.14500
C          1.12630        4.24850       -2.70400
C          1.55960        4.84880       -4.09520
C          0.53320        5.33770       -5.10030
C         -0.87820        4.87930       -4.74940
C         -1.26780        5.15600       -3.26370
C         -0.40720        4.15830       -2.37170
C         -0.70150        4.13550       -0.82030
C         -1.69340        2.99540       -0.26280
C         -1.10260        1.56260       -0.45170
C         -1.75990        0.67250       -1.53020
C         -2.48320        1.47130       -2.60490
C         -3.05750        2.66950       -2.30320
C         -3.15360        3.09270       -0.81510
C         -2.82970        5.00400       -3.18430
C         -3.50870        3.63080       -3.38230
O          1.76530        2.96820       -2.38520
C          1.68590        2.00070       -3.34420
O          0.97660        2.06760       -4.33760
O         -1.79200        5.52520       -5.63460
C         -1.01820        6.64600       -2.89520
O          0.54460        3.92610       -0.08080
C          0.90480        4.84820        0.84940
O          0.31890        5.89160        1.08080
O         -1.77260        3.20120        1.16950
O         -0.73330       -0.14190       -2.13540
C         -0.40530       -1.27900       -1.44750
O         -0.81770       -1.53660       -0.32300
C         -2.51380        0.82540       -3.96980
C         -4.14120        2.12710       -0.07940
C         -3.76980        4.47880       -0.46500
O         -3.55290        5.99850       -3.01720
O         -4.94160        3.66480       -3.29270
C         -5.74630        4.16790       -4.25480
O         -6.96260        4.22010       -4.08340
C          2.61860        0.87860       -3.01330
C          2.13810        4.41660        1.56060
C          2.62780        5.23580        2.58740
C          3.78130        4.87450        3.28630
C          4.45120        3.69500        2.96330
C          3.97110        2.87470        1.94260
C          2.81710        3.23190        1.24080
C          0.55730       -2.16450       -2.25280
O          0.78280       -1.68800       -3.58950
C         -5.12420        4.61590       -5.54320
C          0.11400       -3.65740       -2.29810
N         -1.32370       -3.89540       -2.43170
C         -2.07420       -3.34910       -3.44630
O         -1.59470       -2.58540       -4.27890
C          0.70270       -4.47210       -1.15390
C          1.88060       -5.20950       -1.36650
C          2.45320       -5.95610       -0.33450
C          1.86020       -5.97400        0.92540
C          0.69550       -5.24540        1.15470
C          0.12060       -4.49880        0.12350
C         -3.51250       -3.72570       -3.50150
C         -4.16520       -3.66760       -4.74010
C         -5.51760       -3.99990       -4.83750
C         -6.22460       -4.38200       -3.69780
C         -5.58430       -4.42700       -2.45910
C         -4.23060       -4.09660       -2.35660
H         -0.67410        3.16960       -2.73610
H          1.40690        6.17330       -1.52630
H          2.87310        5.18090       -1.63630
H          2.33150        4.26150       -4.61030
H          0.78800        4.96300       -6.10050
H          0.56460        6.42980       -5.20630
H         -0.96780        3.80600       -4.95410
H         -1.09990        5.10810       -0.52950
H         -1.16730        1.01600        0.49980
H         -0.02410        1.62140       -0.64110
H         -2.49880       -0.00720       -1.09140
H         -3.22090        3.29050       -4.37760
H         -1.43110        5.47510       -6.54000
H          0.01450        6.96770       -2.99710
H         -1.59120        7.31770       -3.54730
H         -1.32680        6.86110       -1.86680
H         -0.88160        3.07380        1.54010
H         -2.77170       -0.23380       -3.87180
H         -3.27310        1.24900       -4.63150
H         -1.54000        0.90760       -4.46040
H         -3.84280        1.08050       -0.07370
H         -4.26310        2.40370        0.97510
H         -5.13510        2.17060       -0.54280
H         -4.75460        4.61280       -0.92470
H         -3.91940        4.58250        0.61760
H         -3.14540        5.32670       -0.73910
H          2.28070        0.37050       -2.10820
H          2.64360        0.17010       -3.84470
H          3.63000        1.26980       -2.87350
H          2.11390        6.15900        2.84980
H          4.15730        5.51280        4.08280
H          5.34970        3.41460        3.50870
H          4.49770        1.95580        1.69440
H          2.46630        2.57570        0.44900
H          1.53370       -2.07560       -1.76210
H         -0.07440       -1.80450       -4.06240
H         -4.49660        5.49320       -5.38950
H         -4.57120        3.79930       -6.01190
H         -5.92240        4.90260       -6.23630
H          0.52410       -4.08050       -3.22690
H         -1.72270       -4.63490       -1.86690
H          2.36460       -5.21030       -2.34200
H          3.36320       -6.52370       -0.51410
H          2.30640       -6.55440        1.72920
H          0.23440       -5.25510        2.13960
H         -0.78540       -3.93520        0.33700
H         -3.62220       -3.36740       -5.63400
H         -6.02010       -3.95870       -5.80100
H         -7.27920       -4.63790       -3.77370
H         -6.14420       -4.71170       -1.57090
H         -3.76710       -4.10740       -1.37430
