# Supplementary material for: Reference-free NOE NMR analysis
Source: Chem Sci. 2020 Aug 31;11(36):9930–6. doi: 10.1039/d0sc02970j (PMC8162118; doi:10.1039/d0sc02970j)
Supplement: SC-011-D0SC02970J-s006 [file SC-011-D0SC02970J-s006.piz › taxol_structures/3prime_epi_structures/3p_epi_conformation_5]

113
Taxol
O          2.34240        5.20090       -3.79310
C          2.10770        4.56700       -2.52450
C          0.85250        3.81150       -3.04830
C          1.28180        4.44290       -4.42410
C          0.35710        5.37100       -5.18840
C         -1.06540        5.34330       -4.64040
C         -1.13640        5.51650       -3.09110
C         -0.54950        4.18960       -2.44510
C         -0.59000        4.06600       -0.86870
C         -1.81630        3.24230       -0.20870
C         -1.75510        1.73540       -0.61040
C         -2.86530        1.21780       -1.55040
C         -3.40050        2.31530       -2.46500
C         -3.48790        3.59830       -2.00390
C         -3.22400        3.86610       -0.49580
C         -2.63530        5.84390       -2.76040
C         -3.74140        4.77570       -2.92680
O          1.02410        2.35800       -2.98780
C          0.41050        1.63970       -3.96970
O         -0.35020        2.10920       -4.80450
O         -1.81580        6.36680       -5.29240
C         -0.35820        6.78470       -2.64150
O          0.63420        3.41150       -0.41500
C          1.14580        3.81360        0.77780
O          0.66780        4.69210        1.47990
O         -1.63540        3.23530        1.22790
O         -2.27520        0.11140       -2.27720
C         -3.06630       -0.99020       -2.41600
O         -4.26950       -1.03920       -2.17580
C         -3.81600        1.87020       -3.84670
C         -4.36950        3.21400        0.34770
C         -3.27160        5.33090        0.03190
O         -2.96610        6.98680       -2.40850
O         -5.05730        5.24510       -2.59200
C         -5.78300        6.08050       -3.36790
O         -6.87610        6.49230       -2.98480
C          0.82220        0.20740       -3.90020
C          2.37760        3.05360        1.11390
C          3.12400        3.46420        2.22700
C          4.29090        2.78370        2.58050
C          4.71550        1.68990        1.82680
C          3.97510        1.27220        0.72100
C          2.80730        1.95020        0.36340
C         -2.29640       -2.20290       -2.93020
O         -3.21430       -3.24200       -3.32830
C         -5.24150        6.45290       -4.71540
C         -1.29750       -2.71020       -1.85570
N         -0.58630       -3.91020       -2.29270
C          0.46010       -3.85500       -3.18130
O          0.86400       -2.80400       -3.66730
C         -1.91440       -2.96700       -0.48590
C         -1.45920       -2.24210        0.62890
C         -2.00800       -2.45870        1.89460
C         -3.01490       -3.40530        2.06610
C         -3.46990       -4.14070        0.97420
C         -2.92190       -3.92670       -0.29230
C          1.07910       -5.15310       -3.56610
C          1.69310       -5.24980       -4.82210
C          2.28860       -6.44740       -5.22240
C          2.28150       -7.54880       -4.36690
C          1.68620       -7.45410       -3.10860
C          1.08800       -6.25790       -2.70380
H         -1.19520        3.40080       -2.81900
H          1.95330        5.30060       -1.72940
H          2.95270        3.92790       -2.24710
H          1.74100        3.72180       -5.11400
H          0.33370        5.08010       -6.24690
H          0.74180        6.39900       -5.19990
H         -1.54230        4.39770       -4.92150
H         -0.57510        5.07650       -0.45630
H         -1.77750        1.10520        0.29040
H         -0.77850        1.50480       -1.05320
H         -3.68810        0.82560       -0.94800
H         -3.72110        4.48490       -3.97680
H         -1.61580        6.33630       -6.24720
H          0.70740        6.75390       -2.85300
H         -0.73190        7.68070       -3.15330
H         -0.46930        6.96530       -1.56730
H         -1.20600        4.07090        1.50600
H         -4.50080        1.01970       -3.77900
H         -4.36060        2.63030       -4.40990
H         -2.94460        1.57220       -4.43540
H         -4.44340        2.13210        0.27440
H         -4.24980        3.42270        1.41810
H         -5.34380        3.61960        0.04660
H         -4.20580        5.83130       -0.24380
H         -3.22090        5.35830        1.12820
H         -2.43980        5.95120       -0.29470
H          0.70660       -0.15950       -2.87770
H          0.17430       -0.37990       -4.55610
H          1.85840        0.10390       -4.22970
H          2.80240        4.31550        2.82410
H          4.86840        3.10590        3.44410
H          5.62440        1.16020        2.10360
H          4.30810        0.41600        0.13850
H          2.24440        1.60130       -0.49800
H         -1.77020       -1.90950       -3.84450
H         -4.08340       -2.99740       -2.94730
H         -4.34630        7.06660       -4.62010
H         -5.05930        5.56220       -5.32020
H         -5.99320        7.05070       -5.24200
H         -0.53780       -1.92680       -1.73340
H         -0.97970       -4.80490       -2.03440
H         -0.66660       -1.50320        0.52550
H         -1.64790       -1.88950        2.74840
H         -3.44210       -3.57350        3.05160
H         -4.25180       -4.88440        1.10960
H         -3.28990       -4.52430       -1.12380
H          1.70480       -4.39410       -5.49390
H          2.75930       -6.52050       -6.20000
H          2.74750       -8.48100       -4.67850
H          1.69560       -8.31150       -2.43930
H          0.66000       -6.20070       -1.70700
