# Supplementary material for: Reference-free NOE NMR analysis
Source: Chem Sci. 2020 Aug 31;11(36):9930–6. doi: 10.1039/d0sc02970j (PMC8162118; doi:10.1039/d0sc02970j)
Supplement: SC-011-D0SC02970J-s006 [file SC-011-D0SC02970J-s006.piz › taxol_structures/3prime_epi_structures/3p_epi_conformation_10]

113
Taxol
O          2.20980        5.97340       -3.45600
C          1.94120        5.44980       -2.14500
C          1.12630        4.24850       -2.70400
C          1.55960        4.84880       -4.09520
C          0.53320        5.33770       -5.10030
C         -0.87820        4.87930       -4.74940
C         -1.26780        5.15600       -3.26370
C         -0.40720        4.15830       -2.37170
C         -0.70150        4.13550       -0.82030
C         -1.69340        2.99540       -0.26280
C         -1.10260        1.56260       -0.45170
C         -1.75990        0.67250       -1.53020
C         -2.48320        1.47130       -2.60490
C         -3.05750        2.66950       -2.30320
C         -3.15360        3.09270       -0.81510
C         -2.82970        5.00400       -3.18430
C         -3.50870        3.63080       -3.38230
O          1.76530        2.96820       -2.38520
C          1.68590        2.00070       -3.34420
O          0.97660        2.06760       -4.33760
O         -1.79200        5.52520       -5.63460
C         -1.01820        6.64600       -2.89520
O          0.54460        3.92610       -0.08080
C          0.90480        4.84820        0.84940
O          0.31890        5.89160        1.08080
O         -1.77260        3.20120        1.16950
O         -0.73330       -0.14190       -2.13540
C         -0.40530       -1.27900       -1.44750
O         -0.81770       -1.53660       -0.32300
C         -2.51380        0.82540       -3.96980
C         -4.14120        2.12710       -0.07940
C         -3.76980        4.47880       -0.46500
O         -3.55290        5.99850       -3.01720
O         -4.94160        3.66480       -3.29270
C         -5.74630        4.16790       -4.25480
O         -6.96260        4.22010       -4.08340
C          2.61860        0.87860       -3.01330
C          2.13810        4.41660        1.56060
C          2.62780        5.23580        2.58740
C          3.78130        4.87450        3.28630
C          4.45120        3.69500        2.96330
C          3.97110        2.87470        1.94260
C          2.81710        3.23190        1.24080
C          0.55730       -2.16450       -2.25280
O          0.78280       -1.68800       -3.58950
C         -5.12420        4.61590       -5.54320
C          0.11400       -3.65740       -2.29810
N         -1.32370       -3.89540       -2.43170
C         -2.07420       -3.34910       -3.44630
O         -1.59470       -2.58540       -4.27890
C          0.70270       -4.47210       -1.15390
C          1.88060       -5.20950       -1.36650
C          2.45320       -5.95610       -0.33450
C          1.86020       -5.97400        0.92540
C          0.69550       -5.24540        1.15470
C          0.12060       -4.49880        0.12350
C         -3.51250       -3.72570       -3.50150
C         -4.16520       -3.66760       -4.74010
C         -5.51760       -3.99990       -4.83750
C         -6.22460       -4.38200       -3.69780
C         -5.58430       -4.42700       -2.45910
C         -4.23060       -4.09660       -2.35660
H         -0.67410        3.16960       -2.73610
H          1.40690        6.17330       -1.52630
H          2.87310        5.18090       -1.63630
H          2.33150        4.26150       -4.61030
H          0.78800        4.96300       -6.10050
H          0.56460        6.42980       -5.20630
H         -0.96780        3.80600       -4.95410
H         -1.09990        5.10810       -0.52950
H         -1.16730        1.01600        0.49980
H         -0.02410        1.62140       -0.64110
H         -2.49880       -0.00720       -1.09140
H         -3.22090        3.29050       -4.37760
H         -1.43110        5.47510       -6.54000
H          0.01450        6.96770       -2.99710
H         -1.59120        7.31770       -3.54730
H         -1.32680        6.86110       -1.86680
H         -0.88160        3.07380        1.54010
H         -2.77170       -0.23380       -3.87180
H         -3.27310        1.24900       -4.63150
H         -1.54000        0.90760       -4.46040
H         -3.84280        1.08050       -0.07370
H         -4.26310        2.40370        0.97510
H         -5.13510        2.17060       -0.54280
H         -4.75460        4.61280       -0.92470
H         -3.91940        4.58250        0.61760
H         -3.14540        5.32670       -0.73910
H          2.28070        0.37050       -2.10820
H          2.64360        0.17010       -3.84470
H          3.63000        1.26980       -2.87350
H          2.11390        6.15900        2.84980
H          4.15730        5.51280        4.08280
H          5.34970        3.41460        3.50870
H          4.49770        1.95580        1.69440
H          2.46630        2.57570        0.44900
H          1.53370       -2.07560       -1.76210
H         -0.07440       -1.80450       -4.06240
H         -4.49660        5.49320       -5.38950
H         -4.57120        3.79930       -6.01190
H         -5.92240        4.90260       -6.23630
H          0.52410       -4.08050       -3.22690
H         -1.72270       -4.63490       -1.86690
H          2.36460       -5.21030       -2.34200
H          3.36320       -6.52370       -0.51410
H          2.30640       -6.55440        1.72920
H          0.23440       -5.25510        2.13960
H         -0.78540       -3.93520        0.33700
H         -3.62220       -3.36740       -5.63400
H         -6.02010       -3.95870       -5.80100
H         -7.27920       -4.63790       -3.77370
H         -6.14420       -4.71170       -1.57090
H         -3.76710       -4.10740       -1.37430
