# Supplementary material for: Reference-free NOE NMR analysis
Source: Chem Sci. 2020 Aug 31;11(36):9930–6. doi: 10.1039/d0sc02970j (PMC8162118; doi:10.1039/d0sc02970j)
Supplement: SC-011-D0SC02970J-s006 [file SC-011-D0SC02970J-s006.piz › taxol_structures/2_3epi_structures/2_3epi_conformation_9]

113
Taxol
O          2.61610        2.94710        0.48630
C          2.58150        4.19100       -0.26090
C          1.03820        4.01180       -0.52530
C          1.37670        2.52770       -0.14520
C          1.69130        1.50830       -1.21420
C          0.74170        1.69140       -2.38420
C          0.78730        3.09640       -3.03680
C          0.48340        4.26450       -1.98780
C         -0.92340        5.00730       -2.02120
C         -2.36540        4.31520       -1.94390
C         -2.41350        3.22630       -0.82210
C         -2.95160        1.81490       -1.18630
C         -2.57200        1.42500       -2.60750
C         -2.32010        2.40610       -3.51090
C         -2.97930        3.77630       -3.27990
C         -0.08920        3.19960       -4.33780
C         -1.28560        2.22470       -4.60580
O          0.20320        4.64280        0.50270
C          0.44190        5.96170        0.77340
O          1.18030        6.68530        0.12110
O          1.04330        0.69230       -3.35190
C          2.23060        3.29930       -3.62260
O         -0.80440        5.93600       -3.14520
C         -1.27010        7.20100       -3.00210
O         -1.96630        7.57920       -2.07180
O         -3.29330        5.32260       -1.44830
O         -2.26840        0.89940       -0.29800
C         -2.79830        0.74360        0.94860
O         -3.80540        1.30950        1.35530
C         -2.38480       -0.05020       -2.86850
C         -4.53940        3.57910       -3.13350
C         -2.94920        4.75840       -4.47890
O          0.17430        4.08300       -5.16950
O         -1.93910        2.44430       -5.85690
C         -1.24150        2.02880       -6.94710
O         -0.17930        1.42330       -6.92570
C         -0.37430        6.40330        1.94850
C         -0.86810        8.06770       -4.14060
C         -1.34350        9.38690       -4.16620
C         -0.99460       10.24140       -5.21430
C         -0.16930        9.78390       -6.24070
C          0.30960        8.47420       -6.22090
C         -0.03650        7.61660       -5.17350
C         -1.90190       -0.16640        1.80360
O         -0.84160       -0.80080        1.07590
C         -1.97990        2.39840       -8.19710
C         -2.77320       -1.18310        2.60430
N         -2.85480       -2.54620        2.06330
C         -3.14110       -2.83270        0.75260
O         -3.20120       -1.96330       -0.11030
C         -2.28910       -1.28400        4.04850
C         -0.98600       -1.71980        4.34510
C         -0.55460       -1.81940        5.66860
C         -1.41910       -1.48930        6.71040
C         -2.71560       -1.06050        6.43110
C         -3.15060       -0.95940        5.10810
C         -3.36410       -4.26190        0.40410
C         -2.76210       -5.30750        1.11680
C         -3.00140       -6.63310        0.74530
C         -3.83270       -6.91800       -0.33840
C         -4.42200       -5.88030       -1.06000
C         -4.18520       -4.55420       -0.69340
H          1.14610        5.07650       -2.33140
H          3.25310        4.16670       -1.12000
H          2.89500        5.01710        0.38130
H          0.68300        2.11990        0.60130
H          1.58690        0.49620       -0.80150
H          2.73480        1.55570       -1.54500
H         -0.24890        1.49420       -2.00080
H         -0.92790        5.66730       -1.15640
H         -2.98870        3.59050        0.04030
H         -1.41040        3.08260       -0.42100
H         -4.03160        1.70990       -1.04730
H         -0.88650        1.20930       -4.61260
H          1.09730       -0.17330       -2.90480
H          3.02520        3.13620       -2.89660
H          2.41870        2.61250       -4.45760
H          2.36640        4.31450       -4.01550
H         -2.99970        6.21670       -1.72150
H         -3.26440       -0.59810       -2.51390
H         -2.29660       -0.27620       -3.93530
H         -1.50190       -0.44490       -2.35840
H         -4.85870        3.17470       -2.17350
H         -5.07230        4.53460       -3.22660
H         -4.92590        2.91840       -3.91980
H         -3.55370        4.38040       -5.31380
H         -3.37760        5.72910       -4.20300
H         -1.96540        4.94890       -4.89340
H         -0.11110        7.43310        2.20550
H         -1.43660        6.36140        1.69580
H         -0.15800        5.76700        2.81050
H         -1.98750        9.75680       -3.37060
H         -1.36620       11.26340       -5.22990
H          0.10220       10.44920       -7.05730
H          0.95340        8.11810       -7.02210
H          0.35040        6.60070       -5.18180
H         -1.40830        0.53440        2.48970
H         -1.29940       -1.29210        0.36260
H         -1.38040        2.11890       -9.06820
H         -2.93120        1.86230       -8.23720
H         -2.14500        3.47860       -8.22410
H         -3.81180       -0.83050        2.62920
H         -2.89830       -3.29070        2.74760
H         -0.29780       -1.98270        3.54280
H          0.45650       -2.15450        5.88690
H         -1.08250       -1.56680        7.74140
H         -3.38930       -0.80490        7.24560
H         -4.16800       -0.62440        4.91420
H         -2.08510       -5.11430        1.94400
H         -2.53290       -7.44570        1.29620
H         -4.01570       -7.95110       -0.62560
H         -5.06420       -6.10390       -1.90860
H         -4.64750       -3.75040       -1.26280
