# Supplementary material for: Reference-free NOE NMR analysis
Source: Chem Sci. 2020 Aug 31;11(36):9930–6. doi: 10.1039/d0sc02970j (PMC8162118; doi:10.1039/d0sc02970j)
Supplement: SC-011-D0SC02970J-s006 [file SC-011-D0SC02970J-s006.piz › taxol_structures/2_3epi_structures/2_3epi_conformation_7]

113
Taxol
O         -0.91190        4.58360        2.16450
C         -0.89780        5.66920        1.20540
C         -1.61040        4.76700        0.12980
C         -1.14310        3.62670        1.09820
C          0.13140        2.86020        0.84110
C          0.27790        2.59290       -0.64740
C          0.30960        3.87460       -1.51890
C         -1.01870        4.74720       -1.34030
C         -2.13580        4.72320       -2.47440
C         -2.81500        3.42340       -3.11640
C         -3.22030        2.38580       -2.01450
C         -2.79060        0.90610       -2.21520
C         -1.42590        0.80280       -2.87870
C         -0.99500        1.83560       -3.64420
C         -2.06010        2.72790       -4.30160
C          0.65490        3.61770       -3.02950
C          0.47340        2.21350       -3.69380
O         -3.07120        4.89640        0.14050
C         -3.58370        6.16140        0.05540
O         -2.92840        7.16490       -0.18540
O          1.46350        1.82870       -0.83000
C          1.55190        4.72420       -1.06990
O         -1.62540        5.64800       -3.48650
C         -2.47910        6.53090       -4.05980
O         -3.69520        6.48650       -3.94960
O         -4.10590        3.83960       -3.64760
O         -2.63720        0.36070       -0.88510
C         -3.72190       -0.23960       -0.31910
O         -4.81660       -0.35970       -0.84890
C         -0.58540       -0.39750       -2.51930
C         -3.05100        1.82030       -5.13240
C         -1.55500        3.66390       -5.42880
O          1.07640        4.56400       -3.71470
O          0.88200        2.16640       -5.06190
C          2.22720        2.18650       -5.25730
O          3.07580        2.15230       -4.37760
C         -5.06860        6.13080        0.24510
C         -1.75650        7.53890       -4.87880
C         -2.51560        8.48170       -5.58700
C         -1.88360        9.45020       -6.37000
C         -0.49190        9.48290       -6.44880
C          0.27000        8.55000       -5.74580
C         -0.35860        7.57980       -4.96100
C         -3.34550       -0.76090        1.06720
O         -2.61370        0.25420        1.77530
C          2.52950        2.23240       -6.72390
C         -2.53910       -2.08300        0.87760
N         -1.52350       -2.32340        1.90560
C         -0.33280       -1.63140        1.92920
O         -0.11010       -0.68730        1.17250
C         -3.44850       -3.29790        0.77580
C         -4.28530       -3.67560        1.84050
C         -5.10820       -4.79830        1.73440
C         -5.10360       -5.55950        0.56760
C         -4.27510       -5.20130       -0.49380
C         -3.45060       -4.07910       -0.39110
C          0.66110       -2.03690        2.95850
C          0.75040       -3.35600        3.42270
C          1.70430       -3.69250        4.38670
C          2.57250       -2.71940        4.88250
C          2.49630       -1.40840        4.41260
C          1.54560       -1.06720        3.44890
H         -0.64600        5.78040       -1.44030
H          0.11600        6.01070        0.99180
H         -1.45540        6.52000        1.60400
H         -1.96460        2.94990        1.36390
H          0.10990        1.91480        1.39560
H          1.01520        3.37230        1.23720
H         -0.56050        1.97340       -0.93310
H         -2.98880        5.25720       -2.06310
H         -4.30790        2.39470       -1.85720
H         -2.81960        2.70880       -1.05220
H         -3.52260        0.31400       -2.77130
H          1.08860        1.50450       -3.13730
H          1.40320        1.03560       -0.25890
H          1.58030        4.93480       -0.00230
H          2.48960        4.21030       -1.31670
H          1.58130        5.69560       -1.57890
H         -4.06670        4.77530       -3.93660
H         -1.18610       -1.30930       -2.61180
H          0.26640       -0.52270       -3.19470
H         -0.20940       -0.33540       -1.49630
H         -3.77480        1.26950       -4.53250
H         -3.65830        2.42130       -5.82210
H         -2.49920        1.09330       -5.74160
H         -1.20140        3.08570       -6.29250
H         -2.36270        4.30670       -5.79790
H         -0.72940        4.31150       -5.15420
H         -5.53350        5.57600       -0.57360
H         -5.31010        5.67280        1.20750
H         -5.45450        7.15410        0.24290
H         -3.60260        8.46800       -5.53260
H         -2.47660       10.17920       -6.91740
H          0.00030       10.23720       -7.05860
H          1.35560        8.57640       -5.80780
H          0.25840        6.86450       -4.42270
H         -4.27050       -0.90870        1.63300
H         -1.70340        0.22780        1.41110
H          2.16280        1.32290       -7.20620
H          2.06820        3.11750       -7.16950
H          3.61170        2.29590       -6.86900
H         -1.97060       -2.00920       -0.05950
H         -1.71980       -3.01600        2.61680
H         -4.30540       -3.09940        2.76400
H         -5.75430       -5.08020        2.56250
H         -5.74540       -6.43330        0.48540
H         -4.27090       -5.79780       -1.40320
H         -2.80970       -3.82420       -1.23290
H          0.10820       -4.13920        3.03020
H          1.77690       -4.71650        4.74660
H          3.31500       -2.98500        5.63180
H          3.17820       -0.65300        4.79620
H          1.49380       -0.04210        3.08930
