# Supplementary material for: Reference-free NOE NMR analysis
Source: Chem Sci. 2020 Aug 31;11(36):9930–6. doi: 10.1039/d0sc02970j (PMC8162118; doi:10.1039/d0sc02970j)
Supplement: SC-011-D0SC02970J-s006 [file SC-011-D0SC02970J-s006.piz › taxol_structures/2_3epi_structures/2_3epi_conformation_11]

113
Taxol
O          0.33260        4.44470        1.91570
C          0.23910        5.56400        1.00000
C         -0.77130        4.77020        0.09010
C         -0.19920        3.55430        0.89960
C          0.92500        2.71070        0.34750
C          0.71920        2.49600       -1.14140
C          0.64400        3.80080       -1.97340
C         -0.52690        4.76820       -1.47540
C         -1.86160        4.89400       -2.33170
C         -2.79690        3.68640       -2.81020
C         -3.04330        2.66530       -1.64930
C         -2.82840        1.15470       -1.94390
C         -1.65830        0.94020       -2.89320
C         -1.31250        1.94360       -3.73900
C         -2.40440        2.95060       -4.13700
C          0.60640        3.54820       -3.52430
C          0.13490        2.18190       -4.12860
O         -2.17630        5.01330        0.43330
C         -2.58490        6.31610        0.50190
O         -1.91670        7.27680        0.14850
O          1.78230        1.67530       -1.61220
C          2.02040        4.54160       -1.81770
O         -1.49230        5.79020       -3.42690
C         -2.35830        6.76450       -3.79800
O         -3.52050        6.83370       -3.42700
O         -4.12460        4.24200       -3.03220
O         -2.45740        0.55030       -0.68240
C         -3.46870        0.23560        0.17540
O         -4.65940        0.36940       -0.06920
C         -0.87500       -0.33850       -2.72140
C         -3.64280        2.16390       -4.72250
C         -2.07790        3.86260       -5.34690
O          0.95490        4.46330       -4.28800
O          0.21050        2.12770       -5.55430
C          1.46930        2.01890       -6.05610
O          2.48940        1.87620       -5.39720
C         -3.98990        6.38980        1.01470
C         -1.73390        7.71920       -4.75080
C         -2.53660        8.73530       -5.28910
C         -1.99650        9.65800       -6.18770
C         -0.65330        9.57190       -6.55160
C          0.15200        8.56580       -6.01830
C         -0.38450        7.64100       -5.11870
C         -2.89890       -0.33760        1.47490
O         -1.58910        0.19020        1.73760
C          1.42900        2.07280       -7.55270
C         -2.94390       -1.89320        1.36200
N         -1.81030       -2.59580        1.97110
C         -0.54350       -2.53550        1.43680
O         -0.27110       -1.80650        0.48520
C         -4.23740       -2.45200        1.94040
C         -4.53060       -2.33200        3.31080
C         -5.71530       -2.85330        3.83320
C         -6.62010       -3.50180        2.99570
C         -6.34170       -3.63090        1.63620
C         -5.15710       -3.11090        1.11020
C          0.49470       -3.39940        2.05880
C          0.45590       -3.74920        3.41490
C          1.45680       -4.56170        3.95370
C          2.49800       -5.01990        3.14560
C          2.54800       -4.66230        1.79850
C          1.55100       -3.84970        1.25580
H         -0.09450        5.77130       -1.62840
H          1.21000        5.82360        0.57560
H         -0.13600        6.44310        1.52890
H         -0.99560        2.92710        1.31950
H          0.94910        1.74240        0.86470
H          1.91100        3.14390        0.54880
H         -0.20140        1.93900       -1.24350
H         -2.53900        5.50170       -1.73600
H         -4.05590        2.78720       -1.24090
H         -2.39370        2.91270       -0.80960
H         -3.72030        0.65150       -2.32790
H          0.78720        1.40260       -3.73130
H          1.84460        0.88540       -1.04150
H          2.31300        4.71030       -0.78260
H          2.83160        3.97100       -2.28750
H          2.00580        5.52480       -2.30390
H         -4.05520        5.17460       -3.32560
H         -1.56310       -1.18910       -2.66220
H         -0.21640       -0.53600       -3.57260
H         -0.26940       -0.32080       -1.81230
H         -4.26730        1.67670       -3.97440
H         -4.32430        2.83640       -5.26000
H         -3.31790        1.39800       -5.43800
H         -1.98910        3.27570       -6.27050
H         -2.88030        4.58930       -5.51970
H         -1.15180        4.42110       -5.26630
H         -4.26450        7.43720        1.16820
H         -4.67190        5.94650        0.28500
H         -4.06280        5.87150        1.97420
H         -3.58610        8.81450       -5.01190
H         -2.62300       10.44400       -6.60290
H         -0.23260       10.29040       -7.25140
H          1.19980        8.49950       -6.30270
H          0.26470        6.86680       -4.71740
H         -3.52640        0.04110        2.28850
H         -0.99570       -0.25210        1.09190
H          2.45000        2.04740       -7.94380
H          0.88190        1.20960       -7.93960
H          0.95810        3.00440       -7.87720
H         -2.89890       -2.16540        0.29800
H         -2.01330       -3.27240        2.69580
H         -3.83750       -1.82920        3.98340
H         -5.93370       -2.75290        4.89370
H         -7.54370       -3.90670        3.40230
H         -7.04960       -4.13680        0.98390
H         -4.96350       -3.22450        0.04520
H         -0.32550       -3.37960        4.07240
H          1.43020       -4.83190        5.00700
H          3.27620       -5.65120        3.56870
H          3.36380       -5.01500        1.17190
H          1.59760       -3.57430        0.20430
