# Supplementary material for: Reference-free NOE NMR analysis
Source: Chem Sci. 2020 Aug 31;11(36):9930–6. doi: 10.1039/d0sc02970j (PMC8162118; doi:10.1039/d0sc02970j)
Supplement: SC-011-D0SC02970J-s006 [file SC-011-D0SC02970J-s006.piz › taxol_structures/2_3epi_structures/2_3epi_conformation_1]

113
Taxol
O          1.58580        2.31340        1.18730
C          1.40550        3.67590        0.72890
C          0.13390        3.26300       -0.10170
C          0.71900        1.82830        0.13060
C          1.56440        1.14130       -0.91460
C          1.02020        1.44280       -2.29920
C          0.93750        2.95220       -2.63920
C          0.02440        3.75580       -1.60310
C         -1.44520        4.20520       -2.02230
C         -2.59170        3.26960       -2.63380
C         -2.70590        1.92280       -1.83920
C         -2.79580        0.60800       -2.66240
C         -1.83960        0.66340       -3.84840
C         -1.54690        1.87600       -4.38720
C         -2.56410        3.01440       -4.18260
C          0.55090        3.23300       -4.13460
C         -0.19370        2.16720       -5.00920
O         -1.11950        3.43970        0.63090
C         -1.35000        4.65740        1.20180
O         -0.67040        5.65650        1.01450
O          1.84720        0.77400       -3.24550
C          2.39840        3.52860       -2.58980
O         -1.22430        5.40980       -2.82340
C         -2.03110        6.48200       -2.63290
O         -3.05740        6.46660       -1.96990
O         -3.86740        3.91830       -2.36220
O         -2.36150       -0.46750       -1.79460
C         -3.33150       -1.03940       -1.02680
O         -4.51140       -0.70680       -1.00540
C         -1.19270       -0.63680       -4.25740
C         -3.98290        2.54620       -4.69910
C         -2.37200        4.26910       -5.07340
O          0.84350        4.33330       -4.63060
O         -0.42060        2.58670       -6.35590
C          0.68610        2.59500       -7.14550
O          1.79580        2.19660       -6.82110
C         -2.57510        4.60140        2.06020
C         -1.53910        7.67310       -3.37370
C         -2.32080        8.83700       -3.34750
C         -1.90320        9.98140       -4.03060
C         -0.70350        9.96980       -4.74120
C          0.08080        8.81700       -4.76960
C         -0.33320        7.67020       -4.08710
C         -2.77360       -2.21870       -0.22690
O         -3.84950       -2.96590        0.37020
C          0.34530        3.14410       -8.49700
C         -1.75840       -1.74060        0.84360
N         -2.41910       -1.23940        2.04600
C         -2.83780        0.06420        2.15540
O         -2.69920        0.88050        1.25170
C         -0.73770       -2.79230        1.26350
C         -1.04810       -4.15790        1.35640
C         -0.08420       -5.08280        1.76680
C          1.19830       -4.65590        2.10370
C          1.51810       -3.30250        2.03890
C          0.55680       -2.37710        1.62770
C         -3.51500        0.44280        3.42160
C         -4.51110        1.42640        3.37310
C         -5.17060        1.81250        4.54100
C         -4.83110        1.22380        5.75920
C         -3.82990        0.25310        5.81420
C         -3.16770       -0.13800        4.64800
H          0.52690        4.73590       -1.54660
H          2.27510        4.03890        0.17910
H          1.25870        4.33620        1.58680
H         -0.02880        1.14030        0.54120
H          1.55860        0.05720       -0.74020
H          2.62300        1.41510       -0.84190
H          0.03620        0.99550       -2.34330
H         -1.90840        4.59150       -1.11750
H         -3.56400        1.95440       -1.15460
H         -1.84180        1.81810       -1.18090
H         -3.80340        0.38150       -3.01870
H          0.42930        1.27250       -5.04170
H          2.01070       -0.13860       -2.94260
H          2.92080        3.32160       -1.65720
H          3.01490        3.11190       -3.39650
H          2.40630        4.61780       -2.71940
H         -3.74370        4.88600       -2.27290
H         -1.96080       -1.41000       -4.37060
H         -0.68780       -0.56460       -5.22510
H         -0.46830       -0.97820       -3.51290
H         -4.53550        1.91540       -4.00430
H         -4.64790        3.40260       -4.87350
H         -3.89720        2.00920       -5.65190
H         -2.53880        4.03030       -6.13210
H         -3.09820        5.04910       -4.81550
H         -1.38880        4.72270       -5.02850
H         -3.43800        4.31090        1.45560
H         -2.41990        3.89310        2.87750
H         -2.76450        5.59070        2.48610
H         -3.25890        8.85910       -2.79620
H         -2.51330       10.88140       -4.00840
H         -0.37870       10.86090       -5.27370
H          1.01640        8.80890       -5.32440
H          0.29610        6.78430       -4.12580
H         -2.29520       -2.88600       -0.95400
H         -4.49930       -2.29850        0.66930
H          1.25320        3.20180       -9.10410
H         -0.36990        2.48480       -8.99480
H         -0.06610        4.15160       -8.39460
H         -1.18480       -0.91320        0.40770
H         -2.63010       -1.91310        2.77210
H         -2.04380       -4.52640        1.11790
H         -0.33780       -6.13850        1.82890
H          1.94510       -5.37750        2.42570
H          2.51440       -2.96600        2.31540
H          0.82420       -1.32180        1.60410
H         -4.78030        1.88770        2.42500
H         -5.94830        2.57160        4.50150
H         -5.34430        1.52620        6.66950
H         -3.56090       -0.19370        6.76880
H         -2.37120       -0.87340        4.71890
