# Supplementary material for: Reference-free NOE NMR analysis
Source: Chem Sci. 2020 Aug 31;11(36):9930–6. doi: 10.1039/d0sc02970j (PMC8162118; doi:10.1039/d0sc02970j)
Supplement: SC-011-D0SC02970J-s006 [file SC-011-D0SC02970J-s006.piz › taxol_structures/2_3epi_structures/2_3epi_conformation_6]

113
Taxol
O          1.82890        2.21390        0.98260
C          1.70200        3.58350        0.51940
C          0.35860        3.23140       -0.22520
C          0.90210        1.77450       -0.04390
C          1.67950        1.08560       -1.13970
C          1.05530        1.40380       -2.48630
C          0.97600        2.91580       -2.81550
C          0.15470        3.73240       -1.71380
C         -1.33150        4.21350       -2.02730
C         -2.54230        3.30720       -2.55370
C         -2.63980        1.96540       -1.74820
C         -2.78830        0.64860       -2.55840
C         -1.92150        0.68760       -3.81030
C         -1.64880        1.89360       -4.37320
C         -2.62840        3.05000       -4.09900
C          0.48680        3.20740       -4.27920
C         -0.34150        2.15820       -5.09640
O         -0.82890        3.45550        0.60130
C         -0.96810        4.69000        1.16890
O         -0.26430        5.65750        0.91640
O          1.80580        0.72470       -3.48700
C          2.44680        3.46540       -2.87250
O         -1.14170        5.41550       -2.83990
C         -1.89730        6.50970       -2.57750
O         -2.87110        6.51630       -1.83930
O         -3.77810        3.99150       -2.19750
O         -2.28900       -0.41240       -1.70720
C         -3.22190       -1.07330       -0.96610
O         -4.42670       -0.84720       -0.96630
C         -1.33380       -0.62580       -4.26480
C         -4.08770        2.60600       -4.51260
C         -2.47780        4.30300       -5.00060
O          0.76450        4.30200       -4.79540
O         -0.66190        2.58310       -6.42200
C          0.38070        2.56950       -7.29430
O          1.50410        2.14980       -7.05530
C         -2.12720        4.69700        2.11510
C         -1.41910        7.69800       -3.33160
C         -2.13970        8.89440       -3.20530
C         -1.73000       10.03940       -3.89200
C         -0.59930        9.99600       -4.70690
C          0.12370        8.81050       -4.83620
C         -0.28260        7.66300       -4.15020
C         -2.57680       -2.20140       -0.15960
O         -3.59130       -3.09050        0.34370
C         -0.05270        3.12400       -8.61690
C         -1.71080       -1.62620        0.99090
N         -2.52080       -1.25500        2.14930
C         -3.09800       -0.01190        2.26560
O         -2.89510        0.87370        1.44000
C         -0.59170       -2.54750        1.46210
C         -0.72610       -3.94380        1.50780
C          0.32040       -4.74690        1.96920
C          1.50990       -4.16690        2.40420
C          1.65320       -2.78230        2.38660
C          0.60920       -1.97820        1.92510
C         -3.98120        0.23260        3.44540
C         -4.33210        1.55890        3.73790
C         -5.16080        1.85270        4.82310
C         -5.65290        0.82210        5.62090
C         -5.32350       -0.50110        5.33090
C         -4.49350       -0.79910        4.24500
H          0.68070        4.70150       -1.68880
H          2.55650        3.88880       -0.08570
H          1.64530        4.25890        1.37630
H          0.14650        1.10670        0.38460
H          1.67230        0.00050       -0.97110
H          2.74290        1.34950       -1.12850
H          0.06270        0.97530       -2.46630
H         -1.72050        4.60610       -1.09090
H         -3.46780        2.00970       -1.02770
H         -1.75150        1.85300       -1.12380
H         -3.82000        0.42780       -2.84130
H          0.26000        1.25160       -5.17500
H          1.97900       -0.18990       -3.19570
H          3.03480        3.23990       -1.98460
H          2.99260        3.04500       -3.72680
H          2.46500        4.55540       -2.99440
H         -3.62100        4.95450       -2.11040
H         -2.12390       -1.38320       -4.31790
H         -0.90250       -0.56420       -5.26820
H         -0.56210       -0.98240       -3.57720
H         -4.59620        1.97640       -3.78370
H         -4.75090        3.47320       -4.63170
H         -4.07990        2.07540       -5.47280
H         -2.72670        4.07030       -6.04430
H         -3.16710        5.09660       -4.68870
H         -1.48500        4.73700       -5.02720
H         -3.04460        4.44230        1.57840
H         -1.94420        3.98830        2.92640
H         -2.23940        5.69690        2.54350
H         -3.02300        8.94190       -2.57120
H         -2.29210       10.96490       -3.79080
H         -0.28030       10.88780       -5.24180
H          1.00570        8.77760       -5.47180
H          0.29880        6.75180       -4.26790
H         -1.96960       -2.78360       -0.86310
H         -4.32860       -2.51230        0.62580
H         -0.43470        4.13970       -8.48540
H          0.80630        3.16260       -9.29270
H         -0.81760        2.47880       -9.05600
H         -1.22410       -0.71880        0.61420
H         -2.62260       -1.95360        2.87230
H         -1.64660       -4.43120        1.19240
H          0.20360       -5.82790        1.99460
H          2.32100       -4.79400        2.76600
H          2.57540       -2.32640        2.73910
H          0.73800       -0.89690        1.94010
H         -3.96370        2.37180        3.11700
H         -5.42540        2.88440        5.04230
H         -6.30080        1.04920        6.46460
H         -5.72030       -1.30440        5.94800
H         -4.28620       -1.84380        4.03980
