# Supplementary material for: Reference-free NOE NMR analysis
Source: Chem Sci. 2020 Aug 31;11(36):9930–6. doi: 10.1039/d0sc02970j (PMC8162118; doi:10.1039/d0sc02970j)
Supplement: SC-011-D0SC02970J-s006 [file SC-011-D0SC02970J-s006.piz › taxol_structures/2_3epi_structures/2_3epi_conformation_8]

113
Taxol
O          1.34270        3.73630        1.27870
C          0.39930        4.79870        1.05150
C         -0.50880        3.87580        0.15910
C          0.38710        2.75550        0.79890
C          1.10380        1.71170       -0.02700
C          0.80490        1.82010       -1.51760
C          0.77210        3.25330       -2.09090
C         -0.35830        4.12880       -1.39690
C         -1.73930        4.40500       -2.12840
C         -2.67780        3.31070       -2.82350
C         -2.85890        2.03920       -1.91330
C         -2.77260        0.65240       -2.61570
C         -1.59260        0.64730       -3.58420
C         -1.24440        1.81880       -4.17670
C         -2.33060        2.90430       -4.30390
C          0.69580        3.33460       -3.65470
C          0.19880        2.13400       -4.52730
O         -1.90100        3.75890        0.58680
C         -2.54330        4.89800        0.98040
O         -2.06540        6.02280        0.94110
O          1.78670        1.04680       -2.20700
C          2.17930        3.90030       -1.82360
O         -1.44040        5.52780       -3.02030
C         -2.33620        6.53710       -3.13780
O         -3.47610        6.50480       -2.69980
O         -4.02250        3.86910       -2.86430
O         -2.51730       -0.37530       -1.63110
C         -3.57930       -0.80010       -0.90020
O         -4.69980       -0.29840       -0.92000
C         -0.80500       -0.63460       -3.69540
C         -3.59860        2.30160       -5.03240
C         -2.01010        4.06320       -5.28250
O          1.03440        4.39250       -4.21190
O          0.24820        2.39560       -5.93230
C          1.49650        2.39700       -6.47070
O          2.52740        2.10390       -5.88190
C         -3.92430        4.58410        1.46740
C         -1.77410        7.67470       -3.91260
C         -0.45580        7.68310       -4.38810
C          0.02060        8.77680       -5.11530
C         -0.81380        9.86500       -5.36970
C         -2.12610        9.86460       -4.89820
C         -2.60620        8.77330       -4.17090
C         -3.28100       -2.10940       -0.16280
O         -4.36500       -2.43950        0.72840
C          1.42900        2.79080       -7.91450
C         -1.91730       -2.11330        0.57910
N         -1.99130       -1.53220        1.91470
C         -2.00920       -0.17690        2.12000
O         -1.96640        0.63780        1.20450
C         -1.32050       -3.51380        0.68880
C         -2.05110       -4.59060        1.21900
C         -1.47880       -5.86040        1.32080
C         -0.16710       -6.07100        0.90200
C          0.57570       -5.01200        0.38520
C          0.00530       -3.74140        0.28230
C         -2.11100        0.27150        3.53250
C         -1.51180       -0.44380        4.57730
C         -1.62010        0.02150        5.88970
C         -2.31970        1.19860        6.15940
C         -2.90930        1.91760        5.11950
C         -2.80190        1.45720        3.80650
H          0.08350        5.13780       -1.42810
H          0.86590        5.65530        0.55720
H         -0.01770        5.12870        2.00860
H         -0.07950        2.28360        1.67380
H          0.80610        0.70880        0.30850
H          2.18620        1.73970        0.15590
H         -0.15000        1.33540       -1.67540
H         -2.38730        4.85580       -1.38040
H         -3.80950        2.09680       -1.36760
H         -2.10250        2.03800       -1.12790
H         -3.68720        0.37060       -3.14150
H          0.85420        1.28610       -4.32600
H          1.92550        0.21150       -1.72370
H          2.49990        3.85040       -0.78450
H          2.95770        3.40550       -2.41820
H          2.19570        4.96080       -2.10340
H         -3.98040        4.84590       -2.93020
H         -1.48750       -1.47270       -3.87580
H         -0.10810       -0.62460       -4.53840
H         -0.24110       -0.83900       -2.78100
H         -4.27300        1.74160       -4.38630
H         -4.23250        3.09330       -5.45410
H         -3.30340        1.65180       -5.86540
H         -1.94320        3.69810       -6.31600
H         -2.80600        4.81700       -5.27380
H         -1.07680        4.58170       -5.09720
H         -3.89690        4.37790        2.53910
H         -4.57710        5.43900        1.27050
H         -4.33190        3.72420        0.92810
H          0.21470        6.84650       -4.20470
H          1.04400        8.77790       -5.48380
H         -0.44020       10.71490       -5.93640
H         -2.77530       10.71420       -5.09670
H         -3.63230        8.78570       -3.80810
H         -3.28200       -2.87700       -0.94780
H         -5.15670       -1.99060        0.36790
H          0.96590        3.77640       -8.00840
H          2.44210        2.84460       -8.32320
H          0.86220        2.04390       -8.47580
H         -1.20230       -1.50520        0.01150
H         -2.18160       -2.16250        2.68340
H         -3.07550       -4.45230        1.56070
H         -2.05750       -6.68530        1.72950
H          0.27760       -7.05980        0.98280
H          1.60190       -5.17550        0.06510
H          0.60950       -2.92880       -0.11540
H         -0.93900       -1.34700        4.38500
H         -1.15310       -0.52950        6.70300
H         -2.40160        1.55840        7.18280
H         -3.45210        2.83520        5.33350
H         -3.26530        2.01480        2.99760
