# Supplementary material for: Reference-free NOE NMR analysis
Source: Chem Sci. 2020 Aug 31;11(36):9930–6. doi: 10.1039/d0sc02970j (PMC8162118; doi:10.1039/d0sc02970j)
Supplement: SC-011-D0SC02970J-s006 [file SC-011-D0SC02970J-s006.piz › taxol_structures/2_3epi_structures/2_3epi_conformation_10]

113
Taxol
O         -1.16970        4.52350        2.25780
C         -1.04060        5.62080        1.31980
C         -1.78130        4.79070        0.20590
C         -1.42610        3.60420        1.16420
C         -0.19670        2.76250        0.92880
C         -0.03150        2.50190       -0.56060
C          0.12250        3.79290       -1.40570
C         -1.14930        4.75150       -1.24740
C         -2.23760        4.80690       -2.40800
C         -2.97030        3.55670       -3.08820
C         -3.44940        2.51570       -2.01820
C         -3.09030        1.01610       -2.23810
C         -1.73610        0.85060       -2.90890
C         -1.23260        1.88410       -3.62540
C         -2.23230        2.85030       -4.27600
C          0.49310        3.55320       -2.91300
C          0.25500        2.18010       -3.61950
O         -3.22920        5.02330        0.17790
C         -3.64760        6.32280        0.09810
O         -2.91590        7.28000       -0.10900
O          1.08720        1.63860       -0.71890
C          1.40720        4.54260       -0.90310
O         -1.65330        5.71970       -3.39040
C         -2.44300        6.65660       -3.96950
O         -3.66210        6.67710       -3.89020
O         -4.22940        4.05270       -3.62870
O         -2.97270        0.47920       -0.89620
C         -3.64090       -0.66780       -0.59500
O         -4.35790       -1.28710       -1.36860
C         -0.97710       -0.41930       -2.63110
C         -3.25750        2.01930       -5.14520
C         -1.65010        3.77790       -5.37180
O          0.98240        4.49230       -3.56280
O          0.70370        2.14520       -4.97530
C          2.05350        2.09430       -5.12860
O          2.87010        1.99040       -4.22440
C         -5.13630        6.39580        0.24150
C         -1.64560        7.63370       -4.75610
C         -2.33380        8.62080       -5.47610
C         -1.62990        9.56140       -6.23120
C         -0.23660        9.52210       -6.27020
C          0.45510        8.54500       -5.55480
C         -0.24550        7.60250       -4.79780
C         -3.30700       -1.11680        0.83400
O         -2.76870       -0.05160        1.62980
C          2.40520        2.15840       -6.58350
C         -2.35030       -2.34780        0.73060
N         -1.23790       -2.35740        1.68930
C         -0.17670       -1.48630        1.60870
O         -0.12650       -0.58070        0.77860
C         -3.11990       -3.65600        0.85890
C         -3.77630       -3.99760        2.05500
C         -4.47160       -5.20270        2.16530
C         -4.51950       -6.08130        1.08510
C         -3.87300       -5.75650       -0.10610
C         -3.17600       -4.55190       -0.21990
C          0.92970       -1.67930        2.58290
C          0.70420       -2.18970        3.86800
C          1.77390       -2.34540        4.75310
C          3.06440       -1.98690        4.36230
C          3.29070       -1.46500        3.08890
C          2.22530       -1.30670        2.20090
H         -0.70730        5.75910       -1.32400
H          0.00270        5.88790        1.14670
H         -1.54680        6.50490        1.71460
H         -2.29820        2.97610        1.38780
H         -0.29190        1.82000        1.47810
H          0.70760        3.21280        1.35210
H         -0.90670        1.95680       -0.88310
H         -3.07070        5.37990       -2.00930
H         -4.53970        2.57040       -1.88820
H         -3.06460        2.80650       -1.03930
H         -3.87190        0.49490       -2.79630
H          0.81220        1.42450       -3.06210
H          0.89630        0.82280       -0.20310
H          1.41660        4.73810        0.16740
H          2.31190        3.96370       -1.12800
H          1.52440        5.51630       -1.39460
H         -4.12810        4.98390       -3.91730
H         -1.63310       -1.28410       -2.77670
H         -0.13560       -0.55650       -3.31750
H         -0.59480       -0.44050       -1.61230
H         -4.00980        1.48100       -4.56920
H         -3.82920        2.67180       -5.81810
H         -2.73480        1.28820       -5.77500
H         -1.31050        3.19750       -6.23980
H         -2.41140        4.47300       -5.74450
H         -0.79420        4.37010       -5.06590
H         -5.44430        5.90850        1.17000
H         -5.44450        7.44420        0.28500
H         -5.61280        5.92040       -0.61930
H         -3.42110        8.66330       -5.45300
H         -2.16800       10.32480       -6.78840
H          0.31160       10.25460       -6.85850
H          1.54200        8.51520       -5.58560
H          0.31760        6.85140       -4.24920
H         -4.26320       -1.37000        1.30450
H         -1.88420        0.12990        1.25280
H          3.49330        2.17530       -6.69280
H          2.01330        1.27780       -7.09820
H          1.99970        3.07360       -7.02260
H         -1.86590       -2.33350       -0.25520
H         -1.19160       -3.13450        2.33660
H         -3.75290       -3.32480        2.91090
H         -4.97770       -5.45670        3.09360
H         -5.06210       -7.01960        1.17060
H         -3.91300       -6.44250       -0.94900
H         -2.68170       -4.32030       -1.16150
H         -0.29520       -2.44490        4.20860
H          1.60090       -2.73860        5.75260
H          3.89480       -2.10780        5.05460
H          4.29650       -1.18030        2.78880
H          2.41380       -0.89910        1.21020
