# Supplementary material for: Reference-free NOE NMR analysis
Source: Chem Sci. 2020 Aug 31;11(36):9930–6. doi: 10.1039/d0sc02970j (PMC8162118; doi:10.1039/d0sc02970j)
Supplement: SC-011-D0SC02970J-s006 [file SC-011-D0SC02970J-s006.piz › taxol_structures/2_3epi_structures/2_3-EpiTaxol_confelin_3kcal.xyz]

113
Taxol
O          1.58580        2.31340        1.18730
C          1.40550        3.67590        0.72890
C          0.13390        3.26300       -0.10170
C          0.71900        1.82830        0.13060
C          1.56440        1.14130       -0.91460
C          1.02020        1.44280       -2.29920
C          0.93750        2.95220       -2.63920
C          0.02440        3.75580       -1.60310
C         -1.44520        4.20520       -2.02230
C         -2.59170        3.26960       -2.63380
C         -2.70590        1.92280       -1.83920
C         -2.79580        0.60800       -2.66240
C         -1.83960        0.66340       -3.84840
C         -1.54690        1.87600       -4.38720
C         -2.56410        3.01440       -4.18260
C          0.55090        3.23300       -4.13460
C         -0.19370        2.16720       -5.00920
O         -1.11950        3.43970        0.63090
C         -1.35000        4.65740        1.20180
O         -0.67040        5.65650        1.01450
O          1.84720        0.77400       -3.24550
C          2.39840        3.52860       -2.58980
O         -1.22430        5.40980       -2.82340
C         -2.03110        6.48200       -2.63290
O         -3.05740        6.46660       -1.96990
O         -3.86740        3.91830       -2.36220
O         -2.36150       -0.46750       -1.79460
C         -3.33150       -1.03940       -1.02680
O         -4.51140       -0.70680       -1.00540
C         -1.19270       -0.63680       -4.25740
C         -3.98290        2.54620       -4.69910
C         -2.37200        4.26910       -5.07340
O          0.84350        4.33330       -4.63060
O         -0.42060        2.58670       -6.35590
C          0.68610        2.59500       -7.14550
O          1.79580        2.19660       -6.82110
C         -2.57510        4.60140        2.06020
C         -1.53910        7.67310       -3.37370
C         -2.32080        8.83700       -3.34750
C         -1.90320        9.98140       -4.03060
C         -0.70350        9.96980       -4.74120
C          0.08080        8.81700       -4.76960
C         -0.33320        7.67020       -4.08710
C         -2.77360       -2.21870       -0.22690
O         -3.84950       -2.96590        0.37020
C          0.34530        3.14410       -8.49700
C         -1.75840       -1.74060        0.84360
N         -2.41910       -1.23940        2.04600
C         -2.83780        0.06420        2.15540
O         -2.69920        0.88050        1.25170
C         -0.73770       -2.79230        1.26350
C         -1.04810       -4.15790        1.35640
C         -0.08420       -5.08280        1.76680
C          1.19830       -4.65590        2.10370
C          1.51810       -3.30250        2.03890
C          0.55680       -2.37710        1.62770
C         -3.51500        0.44280        3.42160
C         -4.51110        1.42640        3.37310
C         -5.17060        1.81250        4.54100
C         -4.83110        1.22380        5.75920
C         -3.82990        0.25310        5.81420
C         -3.16770       -0.13800        4.64800
H          0.52690        4.73590       -1.54660
H          2.27510        4.03890        0.17910
H          1.25870        4.33620        1.58680
H         -0.02880        1.14030        0.54120
H          1.55860        0.05720       -0.74020
H          2.62300        1.41510       -0.84190
H          0.03620        0.99550       -2.34330
H         -1.90840        4.59150       -1.11750
H         -3.56400        1.95440       -1.15460
H         -1.84180        1.81810       -1.18090
H         -3.80340        0.38150       -3.01870
H          0.42930        1.27250       -5.04170
H          2.01070       -0.13860       -2.94260
H          2.92080        3.32160       -1.65720
H          3.01490        3.11190       -3.39650
H          2.40630        4.61780       -2.71940
H         -3.74370        4.88600       -2.27290
H         -1.96080       -1.41000       -4.37060
H         -0.68780       -0.56460       -5.22510
H         -0.46830       -0.97820       -3.51290
H         -4.53550        1.91540       -4.00430
H         -4.64790        3.40260       -4.87350
H         -3.89720        2.00920       -5.65190
H         -2.53880        4.03030       -6.13210
H         -3.09820        5.04910       -4.81550
H         -1.38880        4.72270       -5.02850
H         -3.43800        4.31090        1.45560
H         -2.41990        3.89310        2.87750
H         -2.76450        5.59070        2.48610
H         -3.25890        8.85910       -2.79620
H         -2.51330       10.88140       -4.00840
H         -0.37870       10.86090       -5.27370
H          1.01640        8.80890       -5.32440
H          0.29610        6.78430       -4.12580
H         -2.29520       -2.88600       -0.95400
H         -4.49930       -2.29850        0.66930
H          1.25320        3.20180       -9.10410
H         -0.36990        2.48480       -8.99480
H         -0.06610        4.15160       -8.39460
H         -1.18480       -0.91320        0.40770
H         -2.63010       -1.91310        2.77210
H         -2.04380       -4.52640        1.11790
H         -0.33780       -6.13850        1.82890
H          1.94510       -5.37750        2.42570
H          2.51440       -2.96600        2.31540
H          0.82420       -1.32180        1.60410
H         -4.78030        1.88770        2.42500
H         -5.94830        2.57160        4.50150
H         -5.34430        1.52620        6.66950
H         -3.56090       -0.19370        6.76880
H         -2.37120       -0.87340        4.71890
113
Taxol
O          1.70600        3.63430        1.00900
C          0.70120        4.66390        0.92550
C         -0.23770        3.74650        0.06100
C          0.73910        2.63610        0.59030
C          1.39700        1.62740       -0.32220
C          0.95780        1.76730       -1.77470
C          0.86600        3.21460       -2.30510
C         -0.20500        4.06110       -1.49010
C         -1.63940        4.36690       -2.09440
C         -2.63870        3.29560       -2.74250
C         -2.75530        1.99880       -1.85810
C         -2.73610        0.63310       -2.60110
C         -1.62590        0.64890       -3.64710
C         -1.32330        1.83290       -4.24140
C         -2.41150        2.92650       -4.25580
C          0.65840        3.33250       -3.85490
C          0.08510        2.15250       -4.70840
O         -1.59030        3.54910        0.56920
C         -2.24280        4.61660        1.11230
O         -1.81550        5.76150        1.14200
O          1.87420        1.01680       -2.57010
C          2.28650        3.86820       -2.14140
O         -1.40630        5.51450       -2.97330
C         -2.30160        6.53080       -2.98490
O         -3.40590        6.48620       -2.46460
O         -3.97850        3.86020       -2.66160
O         -2.43290       -0.41550       -1.65110
C         -3.48120       -0.87620       -0.91940
O         -4.61260       -0.39900       -0.92370
C         -0.85340       -0.63190       -3.84010
C         -3.73600        2.34730       -4.89810
C         -2.16500        4.11220       -5.22380
O          0.95270        4.40180       -4.41540
O          0.01380        2.44230       -6.10680
C          1.21020        2.44740       -6.75220
O          2.28750        2.14380       -6.25990
C         -3.59280        4.19860        1.60770
C         -1.78590        7.69890       -3.74600
C         -2.61450        8.82290       -3.87330
C         -2.17480        9.94530       -4.57860
C         -0.90690        9.95110       -5.15910
C         -0.07640        8.83740       -5.03560
C         -0.51210        7.71290       -4.33010
C         -3.14850       -2.18320       -0.19650
O         -4.28650       -2.60840        0.58470
C          1.01750        2.85390       -8.18130
C         -1.87730       -2.07520        0.68280
N         -2.15910       -1.45710        1.97320
C         -2.08850       -0.10180        2.16740
O         -1.70650        0.67790        1.30200
C         -1.18680       -3.41380        0.92630
C         -1.89710       -4.57410        1.27400
C         -1.22820       -5.77800        1.50930
C          0.16010       -5.83780        1.41270
C          0.88270       -4.69270        1.08750
C          0.21550       -3.48880        0.85140
C         -2.48250        0.38680        3.51320
C         -3.53980       -0.19820        4.22190
C         -3.88720        0.29290        5.48230
C         -3.18590        1.36690        6.03230
C         -2.14000        1.95850        5.32340
C         -1.79030        1.47270        4.06250
H          0.23700        5.07000       -1.51650
H          1.08590        5.56680        0.44330
H          0.35710        4.92100        1.93260
H          0.36700        2.12850        1.48940
H          1.14610        0.61140        0.01280
H          2.49090        1.67170       -0.23760
H         -0.00740        1.28190       -1.85380
H         -2.21650        4.79900       -1.27840
H         -3.65310        2.04500       -1.22840
H         -1.92980        1.96400       -1.14760
H         -3.68450        0.37560       -3.07650
H          0.75170        1.29920       -4.58240
H          2.04840        0.16410       -2.13050
H          2.68950        3.80640       -1.13210
H          3.01770        3.38850       -2.80430
H          2.27350        4.93320       -2.40440
H         -3.93480        4.83860       -2.69480
H         -1.55030       -1.46400       -3.99110
H         -0.21550       -0.60630       -4.72810
H         -0.22980       -0.85780       -2.97060
H         -4.36960        1.78850       -4.21080
H         -4.38950        3.15080       -5.26380
H         -3.50980        1.70470       -5.75780
H         -2.18180        3.77680       -6.26930
H         -2.95460        4.86700       -5.13000
H         -1.21890        4.62500       -5.09860
H         -4.04800        5.02590        2.15920
H         -4.23190        3.94050        0.75990
H         -3.49580        3.34840        2.28630
H         -3.60570        8.83130       -3.42390
H         -2.82070       10.81490       -4.67480
H         -0.56490       10.82520       -5.70870
H          0.91210        8.84280       -5.48950
H          0.15440        6.85720       -4.24980
H         -3.01180       -2.93270       -0.98590
H         -5.06680       -2.16880        0.18860
H          0.52370        3.82810       -8.22640
H          1.99300        2.93980       -8.66820
H          0.42660        2.09820       -8.70430
H         -1.15200       -1.43930        0.15990
H         -2.45570       -2.07100        2.72110
H         -2.98060       -4.55790        1.37290
H         -1.79250       -6.66920        1.77360
H          0.67890       -6.77480        1.59880
H          1.96720       -4.73560        1.02360
H          0.80290       -2.60380        0.61450
H         -4.11640       -1.01610        3.79770
H         -4.70950       -0.15690        6.03410
H         -3.45890        1.74680        7.01440
H         -1.59780        2.79690        5.75430
H         -0.97370        1.93670        3.51600
113
Taxol
O          1.41850        2.54480        1.31240
C          1.26770        3.88450        0.78120
C          0.01940        3.43980       -0.06860
C          0.58960        2.01440        0.24560
C          1.47500        1.28440       -0.73730
C          0.99120        1.52750       -2.15600
C          0.91550        3.02110       -2.55950
C         -0.04420        3.85840       -1.59580
C         -1.50740        4.25700       -2.08610
C         -2.61070        3.27980       -2.70680
C         -2.72960        1.95830       -1.86880
C         -2.77920        0.62010       -2.65790
C         -1.77870        0.65030       -3.80870
C         -1.47960        1.84940       -4.37310
C         -2.51930        2.97770       -4.24500
C          0.58640        3.24620       -4.07760
C         -0.10480        2.14050       -4.94610
O         -1.25060        3.67460        0.62260
C         -1.49150        4.94400        1.06680
O         -0.77820        5.91070        0.83710
O          1.86330        0.82830       -3.03800
C          2.37120        3.60690       -2.47770
O         -1.28520        5.44290       -2.91360
C         -2.11130        6.50750       -2.76870
O         -3.15600        6.49050       -2.13500
O         -3.90800        3.91140       -2.50530
O         -2.37450       -0.43550       -1.75410
C         -3.36790       -0.98200       -0.99870
O         -4.53390       -0.60410       -0.97530
C         -1.09730       -0.65150       -4.15070
C         -3.90990        2.47340       -4.80290
C         -2.30810        4.20660       -5.16700
O          0.88200        4.33500       -4.59660
O         -0.27920        2.51120       -6.31480
C          0.86070        2.51030       -7.05570
O          1.96100        2.14190       -6.66940
C         -2.75500        4.99030        1.86880
C         -1.61040        7.69260       -3.51290
C         -2.38830        8.85920       -3.49800
C         -1.96100        9.99950       -4.18190
C         -0.75580        9.98090       -4.88280
C          0.02440        8.82500       -4.90090
C         -0.39920        7.68230       -4.21730
C         -2.86290       -2.20670       -0.23390
O         -3.96700       -2.90710        0.36900
C          0.57150        3.00540       -8.43960
C         -1.79580       -1.81730        0.82060
N         -2.39420       -1.34680        2.06650
C         -2.76170       -0.03660        2.25100
O         -2.59820        0.82420        1.39350
C         -0.81420       -2.93590        1.15470
C         -1.20370       -4.28160        1.24650
C         -0.27560       -5.27230        1.57740
C          1.05040       -4.93210        1.83480
C          1.44980       -3.59970        1.77080
C          0.52390       -2.60840        1.43990
C         -3.34720        0.30430        3.57380
C         -3.10720        1.58110        4.09540
C         -3.63710        1.94330        5.33480
C         -4.41460        1.03380        6.05150
C         -4.66710       -0.23600        5.53050
C         -4.13680       -0.60360        4.29130
H          0.44070        4.84850       -1.57020
H          2.15870        4.21410        0.24570
H          1.09590        4.58740        1.60010
H         -0.17140        1.34160        0.65560
H          1.45990        0.20840       -0.51910
H          2.53040        1.56020       -0.63210
H          0.01360        1.07040       -2.22640
H         -2.01760        4.65600       -1.21410
H         -3.60800        1.99950       -1.21070
H         -1.88680        1.88790       -1.17810
H         -3.77120        0.37730       -3.04570
H          0.53190        1.25530       -4.92100
H          2.01960       -0.06990       -2.69150
H          2.86620        3.42430       -1.52550
H          3.01500        3.17400       -3.25410
H          2.37810        4.69260       -2.63410
H         -3.80670        4.88370       -2.44290
H         -1.84860       -1.44020       -4.26980
H         -0.55520       -0.60130       -5.09950
H         -0.39800       -0.95760       -3.36780
H         -4.48390        1.86000       -4.10990
H         -4.57710        3.31450       -5.03420
H         -3.77840        1.90540       -5.73220
H         -2.42850        3.93230       -6.22330
H         -3.05410        4.98380       -4.96290
H         -1.33370        4.67570       -5.09740
H         -3.50480        4.32480        1.43180
H         -2.54520        4.70120        2.90040
H         -3.15780        6.00670        1.84680
H         -3.33040        8.88720       -2.95370
H         -2.56780       10.90200       -4.16750
H         -0.42310       10.86900       -5.41550
H          0.96450        8.81160       -5.44780
H          0.22750        6.79420       -4.24720
H         -2.44130       -2.88250       -0.98810
H         -4.58010       -2.21140        0.68030
H         -0.10900        2.31590       -8.94490
H          0.13860        4.00800       -8.39150
H          1.50470        3.05910       -9.00750
H         -1.19830       -0.99440        0.40700
H         -2.48270       -2.01780        2.81980
H         -2.23460       -4.58140        1.06830
H         -0.59080       -6.31130        1.63970
H          1.76970       -5.70470        2.09480
H          2.48120       -3.33150        1.98650
H          0.85460       -1.57150        1.41680
H         -2.49730        2.28970        3.54110
H         -3.44420        2.93290        5.74190
H         -4.82930        1.31670        7.01660
H         -5.28360       -0.93710        6.08870
H         -4.36930       -1.58760        3.89450
113
Taxol
O          1.99440        2.87290        0.95720
C          1.53860        4.17350        0.55650
C          0.22930        3.59560       -0.08210
C          0.83060        2.22570        0.38420
C          1.30860        1.14870       -0.56730
C          0.89430        1.38890       -2.01300
C          0.99260        2.84770       -2.50150
C          0.04860        3.80120       -1.64980
C         -1.48620        4.06610       -2.05740
C         -2.52560        3.13490       -2.83570
C         -2.73800        1.81110       -2.04380
C         -2.74120        0.49150       -2.85870
C         -1.65170        0.52950       -3.92920
C         -1.28010        1.73140       -4.44680
C         -2.28520        2.89200       -4.36240
C          0.77010        3.08060       -4.02870
C          0.12710        1.99330       -4.94280
O         -0.96470        3.95380        0.68530
C         -1.15670        5.28450        0.93650
O         -0.46240        6.18670        0.49020
O          1.70800        0.55110       -2.83270
C          2.49850        3.27600       -2.37370
O         -1.46750        5.39290       -2.67670
C         -2.35980        6.32020       -2.24940
O         -3.23690        6.12040       -1.42080
O         -3.82660        3.79450       -2.77570
O         -2.43000       -0.59500       -1.95080
C         -3.45290       -1.02670       -1.16420
O         -4.58060       -0.54420       -1.13860
C         -0.97860       -0.78260       -4.24650
C         -3.60850        2.44660       -5.09920
C         -1.96140        4.18310       -5.15990
O          1.11700        4.16990       -4.51570
O          0.03690        2.38050       -6.31460
C          1.21890        2.37020       -6.98660
O          2.28910        1.98200       -6.53990
C         -2.34190        5.47660        1.83100
C         -2.15210        7.61310       -2.95320
C         -3.08530        8.63830       -2.74480
C         -2.93370        9.86880       -3.38770
C         -1.85000       10.08150       -4.23940
C         -0.91560        9.06730       -4.44960
C         -1.06320        7.83480       -3.80860
C         -3.05290       -2.25470       -0.34380
O         -4.20890       -2.77830        0.34030
C          1.01980        2.88410       -8.37960
C         -1.90810       -1.93470        0.65160
N         -2.39230       -1.24100        1.84280
C         -2.47290        0.12810        1.90710
O         -2.16390        0.85250        0.96720
C         -1.10130       -3.14840        1.10300
C         -1.67640       -4.41280        1.30540
C         -0.90050       -5.48950        1.74350
C          0.45780       -5.31690        1.99820
C          1.04210       -4.06560        1.82280
C          0.26830       -2.98890        1.38460
C         -2.99000        0.71090        3.17160
C         -3.68730        1.92430        3.10570
C         -4.18690        2.50900        4.27040
C         -3.98290        1.88890        5.50310
C         -3.27640        0.68760        5.57530
C         -2.77620        0.09710        4.41230
H          0.49810        4.79500       -1.80930
H          2.24000        4.67890       -0.11060
H          1.41480        4.80360        1.44310
H          0.25060        1.77190        1.19790
H          0.91040        0.17570       -0.24960
H          2.39690        1.01680       -0.49970
H         -0.12160        1.03350       -2.09650
H         -2.02000        4.20450       -1.12280
H         -3.66830        1.86330       -1.46310
H         -1.95630        1.73280       -1.28300
H         -3.70610        0.27190       -3.32320
H          0.75030        1.10000       -4.88690
H          1.77030       -0.33080       -2.42090
H          2.95800        3.00540       -1.42330
H          3.11010        2.79890       -3.15110
H          2.62130        4.35860       -2.49800
H         -3.87530        4.37220       -1.98680
H         -1.73830       -1.54510       -4.45180
H         -0.35290       -0.72750       -5.14180
H         -0.36210       -1.12800       -3.41230
H         -4.22150        1.73730       -4.54560
H         -4.27130        3.30110       -5.28880
H         -3.37980        1.99960       -6.07510
H         -1.89570        3.98390       -6.23630
H         -2.75390        4.93130       -5.03210
H         -1.03880        4.67450       -4.87670
H         -3.22550        5.01720        1.38070
H         -2.13850        5.04030        2.81180
H         -2.53340        6.54640        1.95290
H         -3.93490        8.48360       -2.08260
H         -3.66040       10.66120       -3.22420
H         -1.73240       11.04020       -4.73960
H         -0.07020        9.23620       -5.11270
H         -0.32000        7.06000       -3.98560
H         -2.74220       -3.02060       -1.06460
H         -4.77630       -2.00550        0.53710
H          0.60120        3.89320       -8.34610
H          1.98550        2.92730       -8.89120
H          0.35900        2.21100       -8.93140
H         -1.20110       -1.26880        0.13980
H         -2.74250       -1.81710        2.59860
H         -2.73700       -4.58360        1.13330
H         -1.36030       -6.46400        1.89100
H          1.05830       -6.15580        2.34120
H          2.09980       -3.92630        2.03320
H          0.74350       -2.01620        1.27210
H         -3.85030        2.41100        2.14670
H         -4.73530        3.44650        4.21790
H         -4.37090        2.34540        6.41110
H         -3.10970        0.21490        6.54080
H         -2.20350       -0.82220        4.49690
113
Taxol
O          2.03560        2.81090        0.79900
C          1.43400        4.08450        0.49970
C          0.21580        3.41270       -0.20400
C          0.97370        2.08830        0.12560
C          1.58640        1.21730       -0.95020
C          0.96670        1.48600       -2.31260
C          0.94380        2.97400       -2.73140
C          0.08450        3.84890       -1.72470
C         -1.38430        4.33820       -2.09580
C         -2.57030        3.40910       -2.64330
C         -2.70010        2.08420       -1.80860
C         -2.82860        0.74690       -2.59130
C         -1.91320        0.74700       -3.80850
C         -1.60430        1.93580       -4.38680
C         -2.58670        3.10540       -4.18580
C          0.54140        3.22440       -4.22610
C         -0.26090        2.16630       -5.05410
O         -1.06670        3.61930        0.45880
C         -1.20010        3.46000        1.80620
O         -0.34820        3.04390        2.57580
O          1.69380        0.72360       -3.27150
C          2.42920        3.48720       -2.71270
O         -1.15990        5.50830       -2.94760
C         -1.93370        6.60660       -2.76970
O         -2.92300        6.64670       -2.05400
O         -3.82110        4.09940       -2.36110
O         -2.36180       -0.30150       -1.70670
C         -3.31150       -0.93520       -0.96540
O         -4.50740       -0.66680       -0.95690
C         -1.31660       -0.58070       -4.20590
C         -4.03010        2.65810       -4.64990
C         -2.38500        4.32500       -5.12160
O          0.85940        4.30140       -4.75650
O         -0.51210        2.56170       -6.40390
C          0.57170        2.51710       -7.22350
O          1.67780        2.09320       -6.92000
C         -2.54610        3.96290        2.23660
C         -1.44680        7.75550       -3.57730
C         -2.18890        8.94500       -3.54770
C         -1.77140       10.05400       -4.28670
C         -0.61160        9.98120       -5.05720
C          0.13270        8.80220       -5.09030
C         -0.28120        7.69060       -4.35200
C         -2.69750       -2.09870       -0.18270
O         -3.73560       -2.92880        0.37000
C          0.20870        3.04090       -8.57930
C         -1.73560       -1.58690        0.92230
N         -2.45650       -1.17330        2.12240
C         -2.99620        0.08310        2.24520
O         -2.89940        0.93250        1.36650
C         -0.65710       -2.58290        1.33370
C         -0.87540       -3.96900        1.36800
C          0.13750       -4.84170        1.77450
C          1.37760       -4.34260        2.16580
C          1.60540       -2.96920        2.15980
C          0.59480       -2.09580        1.75300
C         -3.75970        0.35450        3.48930
C         -4.87340        1.20040        3.41490
C         -5.61810        1.47730        4.56240
C         -5.24820        0.91610        5.78490
C         -4.13190        0.08210        5.86510
C         -3.38390       -0.19930        4.71960
H          0.61250        4.81650       -1.74290
H          2.09450        4.69940       -0.11830
H          1.22060        4.65420        1.40910
H          0.43900        1.45030        0.83990
H          1.44020        0.15910       -0.69390
H          2.67760        1.32510       -0.99260
H         -0.04090        1.09370       -2.27230
H         -1.78920        4.77770       -1.17920
H         -3.54860        2.15000       -1.11420
H         -1.83120        1.97760       -1.15690
H         -3.85130        0.52270       -2.90320
H          0.33260        1.25190       -5.08360
H          1.85420       -0.17060       -2.91630
H          2.92480        3.34860       -1.75090
H          3.03430        2.97080       -3.46800
H          2.48970        4.55890       -2.93890
H         -3.66460        5.06160       -2.26450
H         -2.10870       -1.33520       -4.27010
H         -0.84680       -0.54810       -5.19330
H         -0.57470       -0.92270       -3.47940
H         -4.57280        2.05010       -3.92730
H         -4.68170        3.52560       -4.82000
H         -3.98480        2.10220       -5.59470
H         -2.59020        4.05860       -6.16690
H         -3.08040        5.13390       -4.86860
H         -1.38650        4.74740       -5.11970
H         -2.53500        5.05510        2.26410
H         -3.32100        3.61280        1.54980
H         -2.77370        3.57790        3.23410
H         -3.09590        9.01510       -2.95010
H         -2.35060       10.97420       -4.26140
H         -0.28680       10.84490       -5.63320
H          1.03690        8.74660       -5.69250
H          0.31680        6.78340       -4.39620
H         -2.16290       -2.71480       -0.91590
H         -4.42420       -2.31170        0.68910
H         -0.52290        2.37840       -9.04820
H         -0.19110        4.05450       -8.49050
H          1.10470        3.07780       -9.20530
H         -1.21040       -0.70650        0.52770
H         -2.62500       -1.87980        2.82850
H         -1.83670       -4.39470        1.08700
H         -0.04530       -5.91370        1.79160
H          2.16250       -5.02380        2.48510
H          2.56770       -2.57670        2.47980
H          0.78910       -1.02470        1.77820
H         -5.16730        1.63870        2.46330
H         -6.48590        2.13000        4.50380
H         -5.82780        1.13420        6.67930
H         -3.84070       -0.34220        6.82340
H         -2.50100       -0.82640        4.80880
113
Taxol
O          1.82890        2.21390        0.98260
C          1.70200        3.58350        0.51940
C          0.35860        3.23140       -0.22520
C          0.90210        1.77450       -0.04390
C          1.67950        1.08560       -1.13970
C          1.05530        1.40380       -2.48630
C          0.97600        2.91580       -2.81550
C          0.15470        3.73240       -1.71380
C         -1.33150        4.21350       -2.02730
C         -2.54230        3.30720       -2.55370
C         -2.63980        1.96540       -1.74820
C         -2.78830        0.64860       -2.55840
C         -1.92150        0.68760       -3.81030
C         -1.64880        1.89360       -4.37320
C         -2.62840        3.05000       -4.09900
C          0.48680        3.20740       -4.27920
C         -0.34150        2.15820       -5.09640
O         -0.82890        3.45550        0.60130
C         -0.96810        4.69000        1.16890
O         -0.26430        5.65750        0.91640
O          1.80580        0.72470       -3.48700
C          2.44680        3.46540       -2.87250
O         -1.14170        5.41550       -2.83990
C         -1.89730        6.50970       -2.57750
O         -2.87110        6.51630       -1.83930
O         -3.77810        3.99150       -2.19750
O         -2.28900       -0.41240       -1.70720
C         -3.22190       -1.07330       -0.96610
O         -4.42670       -0.84720       -0.96630
C         -1.33380       -0.62580       -4.26480
C         -4.08770        2.60600       -4.51260
C         -2.47780        4.30300       -5.00060
O          0.76450        4.30200       -4.79540
O         -0.66190        2.58310       -6.42200
C          0.38070        2.56950       -7.29430
O          1.50410        2.14980       -7.05530
C         -2.12720        4.69700        2.11510
C         -1.41910        7.69800       -3.33160
C         -2.13970        8.89440       -3.20530
C         -1.73000       10.03940       -3.89200
C         -0.59930        9.99600       -4.70690
C          0.12370        8.81050       -4.83620
C         -0.28260        7.66300       -4.15020
C         -2.57680       -2.20140       -0.15960
O         -3.59130       -3.09050        0.34370
C         -0.05270        3.12400       -8.61690
C         -1.71080       -1.62620        0.99090
N         -2.52080       -1.25500        2.14930
C         -3.09800       -0.01190        2.26560
O         -2.89510        0.87370        1.44000
C         -0.59170       -2.54750        1.46210
C         -0.72610       -3.94380        1.50780
C          0.32040       -4.74690        1.96920
C          1.50990       -4.16690        2.40420
C          1.65320       -2.78230        2.38660
C          0.60920       -1.97820        1.92510
C         -3.98120        0.23260        3.44540
C         -4.33210        1.55890        3.73790
C         -5.16080        1.85270        4.82310
C         -5.65290        0.82210        5.62090
C         -5.32350       -0.50110        5.33090
C         -4.49350       -0.79910        4.24500
H          0.68070        4.70150       -1.68880
H          2.55650        3.88880       -0.08570
H          1.64530        4.25890        1.37630
H          0.14650        1.10670        0.38460
H          1.67230        0.00050       -0.97110
H          2.74290        1.34950       -1.12850
H          0.06270        0.97530       -2.46630
H         -1.72050        4.60610       -1.09090
H         -3.46780        2.00970       -1.02770
H         -1.75150        1.85300       -1.12380
H         -3.82000        0.42780       -2.84130
H          0.26000        1.25160       -5.17500
H          1.97900       -0.18990       -3.19570
H          3.03480        3.23990       -1.98460
H          2.99260        3.04500       -3.72680
H          2.46500        4.55540       -2.99440
H         -3.62100        4.95450       -2.11040
H         -2.12390       -1.38320       -4.31790
H         -0.90250       -0.56420       -5.26820
H         -0.56210       -0.98240       -3.57720
H         -4.59620        1.97640       -3.78370
H         -4.75090        3.47320       -4.63170
H         -4.07990        2.07540       -5.47280
H         -2.72670        4.07030       -6.04430
H         -3.16710        5.09660       -4.68870
H         -1.48500        4.73700       -5.02720
H         -3.04460        4.44230        1.57840
H         -1.94420        3.98830        2.92640
H         -2.23940        5.69690        2.54350
H         -3.02300        8.94190       -2.57120
H         -2.29210       10.96490       -3.79080
H         -0.28030       10.88780       -5.24180
H          1.00570        8.77760       -5.47180
H          0.29880        6.75180       -4.26790
H         -1.96960       -2.78360       -0.86310
H         -4.32860       -2.51230        0.62580
H         -0.43470        4.13970       -8.48540
H          0.80630        3.16260       -9.29270
H         -0.81760        2.47880       -9.05600
H         -1.22410       -0.71880        0.61420
H         -2.62260       -1.95360        2.87230
H         -1.64660       -4.43120        1.19240
H          0.20360       -5.82790        1.99460
H          2.32100       -4.79400        2.76600
H          2.57540       -2.32640        2.73910
H          0.73800       -0.89690        1.94010
H         -3.96370        2.37180        3.11700
H         -5.42540        2.88440        5.04230
H         -6.30080        1.04920        6.46460
H         -5.72030       -1.30440        5.94800
H         -4.28620       -1.84380        4.03980
113
Taxol
O         -0.91190        4.58360        2.16450
C         -0.89780        5.66920        1.20540
C         -1.61040        4.76700        0.12980
C         -1.14310        3.62670        1.09820
C          0.13140        2.86020        0.84110
C          0.27790        2.59290       -0.64740
C          0.30960        3.87460       -1.51890
C         -1.01870        4.74720       -1.34030
C         -2.13580        4.72320       -2.47440
C         -2.81500        3.42340       -3.11640
C         -3.22030        2.38580       -2.01450
C         -2.79060        0.90610       -2.21520
C         -1.42590        0.80280       -2.87870
C         -0.99500        1.83560       -3.64420
C         -2.06010        2.72790       -4.30160
C          0.65490        3.61770       -3.02950
C          0.47340        2.21350       -3.69380
O         -3.07120        4.89640        0.14050
C         -3.58370        6.16140        0.05540
O         -2.92840        7.16490       -0.18540
O          1.46350        1.82870       -0.83000
C          1.55190        4.72420       -1.06990
O         -1.62540        5.64800       -3.48650
C         -2.47910        6.53090       -4.05980
O         -3.69520        6.48650       -3.94960
O         -4.10590        3.83960       -3.64760
O         -2.63720        0.36070       -0.88510
C         -3.72190       -0.23960       -0.31910
O         -4.81660       -0.35970       -0.84890
C         -0.58540       -0.39750       -2.51930
C         -3.05100        1.82030       -5.13240
C         -1.55500        3.66390       -5.42880
O          1.07640        4.56400       -3.71470
O          0.88200        2.16640       -5.06190
C          2.22720        2.18650       -5.25730
O          3.07580        2.15230       -4.37760
C         -5.06860        6.13080        0.24510
C         -1.75650        7.53890       -4.87880
C         -2.51560        8.48170       -5.58700
C         -1.88360        9.45020       -6.37000
C         -0.49190        9.48290       -6.44880
C          0.27000        8.55000       -5.74580
C         -0.35860        7.57980       -4.96100
C         -3.34550       -0.76090        1.06720
O         -2.61370        0.25420        1.77530
C          2.52950        2.23240       -6.72390
C         -2.53910       -2.08300        0.87760
N         -1.52350       -2.32340        1.90560
C         -0.33280       -1.63140        1.92920
O         -0.11010       -0.68730        1.17250
C         -3.44850       -3.29790        0.77580
C         -4.28530       -3.67560        1.84050
C         -5.10820       -4.79830        1.73440
C         -5.10360       -5.55950        0.56760
C         -4.27510       -5.20130       -0.49380
C         -3.45060       -4.07910       -0.39110
C          0.66110       -2.03690        2.95850
C          0.75040       -3.35600        3.42270
C          1.70430       -3.69250        4.38670
C          2.57250       -2.71940        4.88250
C          2.49630       -1.40840        4.41260
C          1.54560       -1.06720        3.44890
H         -0.64600        5.78040       -1.44030
H          0.11600        6.01070        0.99180
H         -1.45540        6.52000        1.60400
H         -1.96460        2.94990        1.36390
H          0.10990        1.91480        1.39560
H          1.01520        3.37230        1.23720
H         -0.56050        1.97340       -0.93310
H         -2.98880        5.25720       -2.06310
H         -4.30790        2.39470       -1.85720
H         -2.81960        2.70880       -1.05220
H         -3.52260        0.31400       -2.77130
H          1.08860        1.50450       -3.13730
H          1.40320        1.03560       -0.25890
H          1.58030        4.93480       -0.00230
H          2.48960        4.21030       -1.31670
H          1.58130        5.69560       -1.57890
H         -4.06670        4.77530       -3.93660
H         -1.18610       -1.30930       -2.61180
H          0.26640       -0.52270       -3.19470
H         -0.20940       -0.33540       -1.49630
H         -3.77480        1.26950       -4.53250
H         -3.65830        2.42130       -5.82210
H         -2.49920        1.09330       -5.74160
H         -1.20140        3.08570       -6.29250
H         -2.36270        4.30670       -5.79790
H         -0.72940        4.31150       -5.15420
H         -5.53350        5.57600       -0.57360
H         -5.31010        5.67280        1.20750
H         -5.45450        7.15410        0.24290
H         -3.60260        8.46800       -5.53260
H         -2.47660       10.17920       -6.91740
H          0.00030       10.23720       -7.05860
H          1.35560        8.57640       -5.80780
H          0.25840        6.86450       -4.42270
H         -4.27050       -0.90870        1.63300
H         -1.70340        0.22780        1.41110
H          2.16280        1.32290       -7.20620
H          2.06820        3.11750       -7.16950
H          3.61170        2.29590       -6.86900
H         -1.97060       -2.00920       -0.05950
H         -1.71980       -3.01600        2.61680
H         -4.30540       -3.09940        2.76400
H         -5.75430       -5.08020        2.56250
H         -5.74540       -6.43330        0.48540
H         -4.27090       -5.79780       -1.40320
H         -2.80970       -3.82420       -1.23290
H          0.10820       -4.13920        3.03020
H          1.77690       -4.71650        4.74660
H          3.31500       -2.98500        5.63180
H          3.17820       -0.65300        4.79620
H          1.49380       -0.04210        3.08930
113
Taxol
O          1.34270        3.73630        1.27870
C          0.39930        4.79870        1.05150
C         -0.50880        3.87580        0.15910
C          0.38710        2.75550        0.79890
C          1.10380        1.71170       -0.02700
C          0.80490        1.82010       -1.51760
C          0.77210        3.25330       -2.09090
C         -0.35830        4.12880       -1.39690
C         -1.73930        4.40500       -2.12840
C         -2.67780        3.31070       -2.82350
C         -2.85890        2.03920       -1.91330
C         -2.77260        0.65240       -2.61570
C         -1.59260        0.64730       -3.58420
C         -1.24440        1.81880       -4.17670
C         -2.33060        2.90430       -4.30390
C          0.69580        3.33460       -3.65470
C          0.19880        2.13400       -4.52730
O         -1.90100        3.75890        0.58680
C         -2.54330        4.89800        0.98040
O         -2.06540        6.02280        0.94110
O          1.78670        1.04680       -2.20700
C          2.17930        3.90030       -1.82360
O         -1.44040        5.52780       -3.02030
C         -2.33620        6.53710       -3.13780
O         -3.47610        6.50480       -2.69980
O         -4.02250        3.86910       -2.86430
O         -2.51730       -0.37530       -1.63110
C         -3.57930       -0.80010       -0.90020
O         -4.69980       -0.29840       -0.92000
C         -0.80500       -0.63460       -3.69540
C         -3.59860        2.30160       -5.03240
C         -2.01010        4.06320       -5.28250
O          1.03440        4.39250       -4.21190
O          0.24820        2.39560       -5.93230
C          1.49650        2.39700       -6.47070
O          2.52740        2.10390       -5.88190
C         -3.92430        4.58410        1.46740
C         -1.77410        7.67470       -3.91260
C         -0.45580        7.68310       -4.38810
C          0.02060        8.77680       -5.11530
C         -0.81380        9.86500       -5.36970
C         -2.12610        9.86460       -4.89820
C         -2.60620        8.77330       -4.17090
C         -3.28100       -2.10940       -0.16280
O         -4.36500       -2.43950        0.72840
C          1.42900        2.79080       -7.91450
C         -1.91730       -2.11330        0.57910
N         -1.99130       -1.53220        1.91470
C         -2.00920       -0.17690        2.12000
O         -1.96640        0.63780        1.20450
C         -1.32050       -3.51380        0.68880
C         -2.05110       -4.59060        1.21900
C         -1.47880       -5.86040        1.32080
C         -0.16710       -6.07100        0.90200
C          0.57570       -5.01200        0.38520
C          0.00530       -3.74140        0.28230
C         -2.11100        0.27150        3.53250
C         -1.51180       -0.44380        4.57730
C         -1.62010        0.02150        5.88970
C         -2.31970        1.19860        6.15940
C         -2.90930        1.91760        5.11950
C         -2.80190        1.45720        3.80650
H          0.08350        5.13780       -1.42810
H          0.86590        5.65530        0.55720
H         -0.01770        5.12870        2.00860
H         -0.07950        2.28360        1.67380
H          0.80610        0.70880        0.30850
H          2.18620        1.73970        0.15590
H         -0.15000        1.33540       -1.67540
H         -2.38730        4.85580       -1.38040
H         -3.80950        2.09680       -1.36760
H         -2.10250        2.03800       -1.12790
H         -3.68720        0.37060       -3.14150
H          0.85420        1.28610       -4.32600
H          1.92550        0.21150       -1.72370
H          2.49990        3.85040       -0.78450
H          2.95770        3.40550       -2.41820
H          2.19570        4.96080       -2.10340
H         -3.98040        4.84590       -2.93020
H         -1.48750       -1.47270       -3.87580
H         -0.10810       -0.62460       -4.53840
H         -0.24110       -0.83900       -2.78100
H         -4.27300        1.74160       -4.38630
H         -4.23250        3.09330       -5.45410
H         -3.30340        1.65180       -5.86540
H         -1.94320        3.69810       -6.31600
H         -2.80600        4.81700       -5.27380
H         -1.07680        4.58170       -5.09720
H         -3.89690        4.37790        2.53910
H         -4.57710        5.43900        1.27050
H         -4.33190        3.72420        0.92810
H          0.21470        6.84650       -4.20470
H          1.04400        8.77790       -5.48380
H         -0.44020       10.71490       -5.93640
H         -2.77530       10.71420       -5.09670
H         -3.63230        8.78570       -3.80810
H         -3.28200       -2.87700       -0.94780
H         -5.15670       -1.99060        0.36790
H          0.96590        3.77640       -8.00840
H          2.44210        2.84460       -8.32320
H          0.86220        2.04390       -8.47580
H         -1.20230       -1.50520        0.01150
H         -2.18160       -2.16250        2.68340
H         -3.07550       -4.45230        1.56070
H         -2.05750       -6.68530        1.72950
H          0.27760       -7.05980        0.98280
H          1.60190       -5.17550        0.06510
H          0.60950       -2.92880       -0.11540
H         -0.93900       -1.34700        4.38500
H         -1.15310       -0.52950        6.70300
H         -2.40160        1.55840        7.18280
H         -3.45210        2.83520        5.33350
H         -3.26530        2.01480        2.99760
113
Taxol
O          2.61610        2.94710        0.48630
C          2.58150        4.19100       -0.26090
C          1.03820        4.01180       -0.52530
C          1.37670        2.52770       -0.14520
C          1.69130        1.50830       -1.21420
C          0.74170        1.69140       -2.38420
C          0.78730        3.09640       -3.03680
C          0.48340        4.26450       -1.98780
C         -0.92340        5.00730       -2.02120
C         -2.36540        4.31520       -1.94390
C         -2.41350        3.22630       -0.82210
C         -2.95160        1.81490       -1.18630
C         -2.57200        1.42500       -2.60750
C         -2.32010        2.40610       -3.51090
C         -2.97930        3.77630       -3.27990
C         -0.08920        3.19960       -4.33780
C         -1.28560        2.22470       -4.60580
O          0.20320        4.64280        0.50270
C          0.44190        5.96170        0.77340
O          1.18030        6.68530        0.12110
O          1.04330        0.69230       -3.35190
C          2.23060        3.29930       -3.62260
O         -0.80440        5.93600       -3.14520
C         -1.27010        7.20100       -3.00210
O         -1.96630        7.57920       -2.07180
O         -3.29330        5.32260       -1.44830
O         -2.26840        0.89940       -0.29800
C         -2.79830        0.74360        0.94860
O         -3.80540        1.30950        1.35530
C         -2.38480       -0.05020       -2.86850
C         -4.53940        3.57910       -3.13350
C         -2.94920        4.75840       -4.47890
O          0.17430        4.08300       -5.16950
O         -1.93910        2.44430       -5.85690
C         -1.24150        2.02880       -6.94710
O         -0.17930        1.42330       -6.92570
C         -0.37430        6.40330        1.94850
C         -0.86810        8.06770       -4.14060
C         -1.34350        9.38690       -4.16620
C         -0.99460       10.24140       -5.21430
C         -0.16930        9.78390       -6.24070
C          0.30960        8.47420       -6.22090
C         -0.03650        7.61660       -5.17350
C         -1.90190       -0.16640        1.80360
O         -0.84160       -0.80080        1.07590
C         -1.97990        2.39840       -8.19710
C         -2.77320       -1.18310        2.60430
N         -2.85480       -2.54620        2.06330
C         -3.14110       -2.83270        0.75260
O         -3.20120       -1.96330       -0.11030
C         -2.28910       -1.28400        4.04850
C         -0.98600       -1.71980        4.34510
C         -0.55460       -1.81940        5.66860
C         -1.41910       -1.48930        6.71040
C         -2.71560       -1.06050        6.43110
C         -3.15060       -0.95940        5.10810
C         -3.36410       -4.26190        0.40410
C         -2.76210       -5.30750        1.11680
C         -3.00140       -6.63310        0.74530
C         -3.83270       -6.91800       -0.33840
C         -4.42200       -5.88030       -1.06000
C         -4.18520       -4.55420       -0.69340
H          1.14610        5.07650       -2.33140
H          3.25310        4.16670       -1.12000
H          2.89500        5.01710        0.38130
H          0.68300        2.11990        0.60130
H          1.58690        0.49620       -0.80150
H          2.73480        1.55570       -1.54500
H         -0.24890        1.49420       -2.00080
H         -0.92790        5.66730       -1.15640
H         -2.98870        3.59050        0.04030
H         -1.41040        3.08260       -0.42100
H         -4.03160        1.70990       -1.04730
H         -0.88650        1.20930       -4.61260
H          1.09730       -0.17330       -2.90480
H          3.02520        3.13620       -2.89660
H          2.41870        2.61250       -4.45760
H          2.36640        4.31450       -4.01550
H         -2.99970        6.21670       -1.72150
H         -3.26440       -0.59810       -2.51390
H         -2.29660       -0.27620       -3.93530
H         -1.50190       -0.44490       -2.35840
H         -4.85870        3.17470       -2.17350
H         -5.07230        4.53460       -3.22660
H         -4.92590        2.91840       -3.91980
H         -3.55370        4.38040       -5.31380
H         -3.37760        5.72910       -4.20300
H         -1.96540        4.94890       -4.89340
H         -0.11110        7.43310        2.20550
H         -1.43660        6.36140        1.69580
H         -0.15800        5.76700        2.81050
H         -1.98750        9.75680       -3.37060
H         -1.36620       11.26340       -5.22990
H          0.10220       10.44920       -7.05730
H          0.95340        8.11810       -7.02210
H          0.35040        6.60070       -5.18180
H         -1.40830        0.53440        2.48970
H         -1.29940       -1.29210        0.36260
H         -1.38040        2.11890       -9.06820
H         -2.93120        1.86230       -8.23720
H         -2.14500        3.47860       -8.22410
H         -3.81180       -0.83050        2.62920
H         -2.89830       -3.29070        2.74760
H         -0.29780       -1.98270        3.54280
H          0.45650       -2.15450        5.88690
H         -1.08250       -1.56680        7.74140
H         -3.38930       -0.80490        7.24560
H         -4.16800       -0.62440        4.91420
H         -2.08510       -5.11430        1.94400
H         -2.53290       -7.44570        1.29620
H         -4.01570       -7.95110       -0.62560
H         -5.06420       -6.10390       -1.90860
H         -4.64750       -3.75040       -1.26280
113
Taxol
O         -1.16970        4.52350        2.25780
C         -1.04060        5.62080        1.31980
C         -1.78130        4.79070        0.20590
C         -1.42610        3.60420        1.16420
C         -0.19670        2.76250        0.92880
C         -0.03150        2.50190       -0.56060
C          0.12250        3.79290       -1.40570
C         -1.14930        4.75150       -1.24740
C         -2.23760        4.80690       -2.40800
C         -2.97030        3.55670       -3.08820
C         -3.44940        2.51570       -2.01820
C         -3.09030        1.01610       -2.23810
C         -1.73610        0.85060       -2.90890
C         -1.23260        1.88410       -3.62540
C         -2.23230        2.85030       -4.27600
C          0.49310        3.55320       -2.91300
C          0.25500        2.18010       -3.61950
O         -3.22920        5.02330        0.17790
C         -3.64760        6.32280        0.09810
O         -2.91590        7.28000       -0.10900
O          1.08720        1.63860       -0.71890
C          1.40720        4.54260       -0.90310
O         -1.65330        5.71970       -3.39040
C         -2.44300        6.65660       -3.96950
O         -3.66210        6.67710       -3.89020
O         -4.22940        4.05270       -3.62870
O         -2.97270        0.47920       -0.89620
C         -3.64090       -0.66780       -0.59500
O         -4.35790       -1.28710       -1.36860
C         -0.97710       -0.41930       -2.63110
C         -3.25750        2.01930       -5.14520
C         -1.65010        3.77790       -5.37180
O          0.98240        4.49230       -3.56280
O          0.70370        2.14520       -4.97530
C          2.05350        2.09430       -5.12860
O          2.87010        1.99040       -4.22440
C         -5.13630        6.39580        0.24150
C         -1.64560        7.63370       -4.75610
C         -2.33380        8.62080       -5.47610
C         -1.62990        9.56140       -6.23120
C         -0.23660        9.52210       -6.27020
C          0.45510        8.54500       -5.55480
C         -0.24550        7.60250       -4.79780
C         -3.30700       -1.11680        0.83400
O         -2.76870       -0.05160        1.62980
C          2.40520        2.15840       -6.58350
C         -2.35030       -2.34780        0.73060
N         -1.23790       -2.35740        1.68930
C         -0.17670       -1.48630        1.60870
O         -0.12650       -0.58070        0.77860
C         -3.11990       -3.65600        0.85890
C         -3.77630       -3.99760        2.05500
C         -4.47160       -5.20270        2.16530
C         -4.51950       -6.08130        1.08510
C         -3.87300       -5.75650       -0.10610
C         -3.17600       -4.55190       -0.21990
C          0.92970       -1.67930        2.58290
C          0.70420       -2.18970        3.86800
C          1.77390       -2.34540        4.75310
C          3.06440       -1.98690        4.36230
C          3.29070       -1.46500        3.08890
C          2.22530       -1.30670        2.20090
H         -0.70730        5.75910       -1.32400
H          0.00270        5.88790        1.14670
H         -1.54680        6.50490        1.71460
H         -2.29820        2.97610        1.38780
H         -0.29190        1.82000        1.47810
H          0.70760        3.21280        1.35210
H         -0.90670        1.95680       -0.88310
H         -3.07070        5.37990       -2.00930
H         -4.53970        2.57040       -1.88820
H         -3.06460        2.80650       -1.03930
H         -3.87190        0.49490       -2.79630
H          0.81220        1.42450       -3.06210
H          0.89630        0.82280       -0.20310
H          1.41660        4.73810        0.16740
H          2.31190        3.96370       -1.12800
H          1.52440        5.51630       -1.39460
H         -4.12810        4.98390       -3.91730
H         -1.63310       -1.28410       -2.77670
H         -0.13560       -0.55650       -3.31750
H         -0.59480       -0.44050       -1.61230
H         -4.00980        1.48100       -4.56920
H         -3.82920        2.67180       -5.81810
H         -2.73480        1.28820       -5.77500
H         -1.31050        3.19750       -6.23980
H         -2.41140        4.47300       -5.74450
H         -0.79420        4.37010       -5.06590
H         -5.44430        5.90850        1.17000
H         -5.44450        7.44420        0.28500
H         -5.61280        5.92040       -0.61930
H         -3.42110        8.66330       -5.45300
H         -2.16800       10.32480       -6.78840
H          0.31160       10.25460       -6.85850
H          1.54200        8.51520       -5.58560
H          0.31760        6.85140       -4.24920
H         -4.26320       -1.37000        1.30450
H         -1.88420        0.12990        1.25280
H          3.49330        2.17530       -6.69280
H          2.01330        1.27780       -7.09820
H          1.99970        3.07360       -7.02260
H         -1.86590       -2.33350       -0.25520
H         -1.19160       -3.13450        2.33660
H         -3.75290       -3.32480        2.91090
H         -4.97770       -5.45670        3.09360
H         -5.06210       -7.01960        1.17060
H         -3.91300       -6.44250       -0.94900
H         -2.68170       -4.32030       -1.16150
H         -0.29520       -2.44490        4.20860
H          1.60090       -2.73860        5.75260
H          3.89480       -2.10780        5.05460
H          4.29650       -1.18030        2.78880
H          2.41380       -0.89910        1.21020
113
Taxol
O          0.33260        4.44470        1.91570
C          0.23910        5.56400        1.00000
C         -0.77130        4.77020        0.09010
C         -0.19920        3.55430        0.89960
C          0.92500        2.71070        0.34750
C          0.71920        2.49600       -1.14140
C          0.64400        3.80080       -1.97340
C         -0.52690        4.76820       -1.47540
C         -1.86160        4.89400       -2.33170
C         -2.79690        3.68640       -2.81020
C         -3.04330        2.66530       -1.64930
C         -2.82840        1.15470       -1.94390
C         -1.65830        0.94020       -2.89320
C         -1.31250        1.94360       -3.73900
C         -2.40440        2.95060       -4.13700
C          0.60640        3.54820       -3.52430
C          0.13490        2.18190       -4.12860
O         -2.17630        5.01330        0.43330
C         -2.58490        6.31610        0.50190
O         -1.91670        7.27680        0.14850
O          1.78230        1.67530       -1.61220
C          2.02040        4.54160       -1.81770
O         -1.49230        5.79020       -3.42690
C         -2.35830        6.76450       -3.79800
O         -3.52050        6.83370       -3.42700
O         -4.12460        4.24200       -3.03220
O         -2.45740        0.55030       -0.68240
C         -3.46870        0.23560        0.17540
O         -4.65940        0.36940       -0.06920
C         -0.87500       -0.33850       -2.72140
C         -3.64280        2.16390       -4.72250
C         -2.07790        3.86260       -5.34690
O          0.95490        4.46330       -4.28800
O          0.21050        2.12770       -5.55430
C          1.46930        2.01890       -6.05610
O          2.48940        1.87620       -5.39720
C         -3.98990        6.38980        1.01470
C         -1.73390        7.71920       -4.75080
C         -2.53660        8.73530       -5.28910
C         -1.99650        9.65800       -6.18770
C         -0.65330        9.57190       -6.55160
C          0.15200        8.56580       -6.01830
C         -0.38450        7.64100       -5.11870
C         -2.89890       -0.33760        1.47490
O         -1.58910        0.19020        1.73760
C          1.42900        2.07280       -7.55270
C         -2.94390       -1.89320        1.36200
N         -1.81030       -2.59580        1.97110
C         -0.54350       -2.53550        1.43680
O         -0.27110       -1.80650        0.48520
C         -4.23740       -2.45200        1.94040
C         -4.53060       -2.33200        3.31080
C         -5.71530       -2.85330        3.83320
C         -6.62010       -3.50180        2.99570
C         -6.34170       -3.63090        1.63620
C         -5.15710       -3.11090        1.11020
C          0.49470       -3.39940        2.05880
C          0.45590       -3.74920        3.41490
C          1.45680       -4.56170        3.95370
C          2.49800       -5.01990        3.14560
C          2.54800       -4.66230        1.79850
C          1.55100       -3.84970        1.25580
H         -0.09450        5.77130       -1.62840
H          1.21000        5.82360        0.57560
H         -0.13600        6.44310        1.52890
H         -0.99560        2.92710        1.31950
H          0.94910        1.74240        0.86470
H          1.91100        3.14390        0.54880
H         -0.20140        1.93900       -1.24350
H         -2.53900        5.50170       -1.73600
H         -4.05590        2.78720       -1.24090
H         -2.39370        2.91270       -0.80960
H         -3.72030        0.65150       -2.32790
H          0.78720        1.40260       -3.73130
H          1.84460        0.88540       -1.04150
H          2.31300        4.71030       -0.78260
H          2.83160        3.97100       -2.28750
H          2.00580        5.52480       -2.30390
H         -4.05520        5.17460       -3.32560
H         -1.56310       -1.18910       -2.66220
H         -0.21640       -0.53600       -3.57260
H         -0.26940       -0.32080       -1.81230
H         -4.26730        1.67670       -3.97440
H         -4.32430        2.83640       -5.26000
H         -3.31790        1.39800       -5.43800
H         -1.98910        3.27570       -6.27050
H         -2.88030        4.58930       -5.51970
H         -1.15180        4.42110       -5.26630
H         -4.26450        7.43720        1.16820
H         -4.67190        5.94650        0.28500
H         -4.06280        5.87150        1.97420
H         -3.58610        8.81450       -5.01190
H         -2.62300       10.44400       -6.60290
H         -0.23260       10.29040       -7.25140
H          1.19980        8.49950       -6.30270
H          0.26470        6.86680       -4.71740
H         -3.52640        0.04110        2.28850
H         -0.99570       -0.25210        1.09190
H          2.45000        2.04740       -7.94380
H          0.88190        1.20960       -7.93960
H          0.95810        3.00440       -7.87720
H         -2.89890       -2.16540        0.29800
H         -2.01330       -3.27240        2.69580
H         -3.83750       -1.82920        3.98340
H         -5.93370       -2.75290        4.89370
H         -7.54370       -3.90670        3.40230
H         -7.04960       -4.13680        0.98390
H         -4.96350       -3.22450        0.04520
H         -0.32550       -3.37960        4.07240
H          1.43020       -4.83190        5.00700
H          3.27620       -5.65120        3.56870
H          3.36380       -5.01500        1.17190
H          1.59760       -3.57430        0.20430
