# Supplementary material for: Reference-free NOE NMR analysis
Source: Chem Sci. 2020 Aug 31;11(36):9930–6. doi: 10.1039/d0sc02970j (PMC8162118; doi:10.1039/d0sc02970j)
Supplement: SC-011-D0SC02970J-s006 [file SC-011-D0SC02970J-s006.piz › taxol_structures/2_3epi_structures/2-3epi_conformation_4]

113
Taxol
O          1.99440        2.87290        0.95720
C          1.53860        4.17350        0.55650
C          0.22930        3.59560       -0.08210
C          0.83060        2.22570        0.38420
C          1.30860        1.14870       -0.56730
C          0.89430        1.38890       -2.01300
C          0.99260        2.84770       -2.50150
C          0.04860        3.80120       -1.64980
C         -1.48620        4.06610       -2.05740
C         -2.52560        3.13490       -2.83570
C         -2.73800        1.81110       -2.04380
C         -2.74120        0.49150       -2.85870
C         -1.65170        0.52950       -3.92920
C         -1.28010        1.73140       -4.44680
C         -2.28520        2.89200       -4.36240
C          0.77010        3.08060       -4.02870
C          0.12710        1.99330       -4.94280
O         -0.96470        3.95380        0.68530
C         -1.15670        5.28450        0.93650
O         -0.46240        6.18670        0.49020
O          1.70800        0.55110       -2.83270
C          2.49850        3.27600       -2.37370
O         -1.46750        5.39290       -2.67670
C         -2.35980        6.32020       -2.24940
O         -3.23690        6.12040       -1.42080
O         -3.82660        3.79450       -2.77570
O         -2.43000       -0.59500       -1.95080
C         -3.45290       -1.02670       -1.16420
O         -4.58060       -0.54420       -1.13860
C         -0.97860       -0.78260       -4.24650
C         -3.60850        2.44660       -5.09920
C         -1.96140        4.18310       -5.15990
O          1.11700        4.16990       -4.51570
O          0.03690        2.38050       -6.31460
C          1.21890        2.37020       -6.98660
O          2.28910        1.98200       -6.53990
C         -2.34190        5.47660        1.83100
C         -2.15210        7.61310       -2.95320
C         -3.08530        8.63830       -2.74480
C         -2.93370        9.86880       -3.38770
C         -1.85000       10.08150       -4.23940
C         -0.91560        9.06730       -4.44960
C         -1.06320        7.83480       -3.80860
C         -3.05290       -2.25470       -0.34380
O         -4.20890       -2.77830        0.34030
C          1.01980        2.88410       -8.37960
C         -1.90810       -1.93470        0.65160
N         -2.39230       -1.24100        1.84280
C         -2.47290        0.12810        1.90710
O         -2.16390        0.85250        0.96720
C         -1.10130       -3.14840        1.10300
C         -1.67640       -4.41280        1.30540
C         -0.90050       -5.48950        1.74350
C          0.45780       -5.31690        1.99820
C          1.04210       -4.06560        1.82280
C          0.26830       -2.98890        1.38460
C         -2.99000        0.71090        3.17160
C         -3.68730        1.92430        3.10570
C         -4.18690        2.50900        4.27040
C         -3.98290        1.88890        5.50310
C         -3.27640        0.68760        5.57530
C         -2.77620        0.09710        4.41230
H          0.49810        4.79500       -1.80930
H          2.24000        4.67890       -0.11060
H          1.41480        4.80360        1.44310
H          0.25060        1.77190        1.19790
H          0.91040        0.17570       -0.24960
H          2.39690        1.01680       -0.49970
H         -0.12160        1.03350       -2.09650
H         -2.02000        4.20450       -1.12280
H         -3.66830        1.86330       -1.46310
H         -1.95630        1.73280       -1.28300
H         -3.70610        0.27190       -3.32320
H          0.75030        1.10000       -4.88690
H          1.77030       -0.33080       -2.42090
H          2.95800        3.00540       -1.42330
H          3.11010        2.79890       -3.15110
H          2.62130        4.35860       -2.49800
H         -3.87530        4.37220       -1.98680
H         -1.73830       -1.54510       -4.45180
H         -0.35290       -0.72750       -5.14180
H         -0.36210       -1.12800       -3.41230
H         -4.22150        1.73730       -4.54560
H         -4.27130        3.30110       -5.28880
H         -3.37980        1.99960       -6.07510
H         -1.89570        3.98390       -6.23630
H         -2.75390        4.93130       -5.03210
H         -1.03880        4.67450       -4.87670
H         -3.22550        5.01720        1.38070
H         -2.13850        5.04030        2.81180
H         -2.53340        6.54640        1.95290
H         -3.93490        8.48360       -2.08260
H         -3.66040       10.66120       -3.22420
H         -1.73240       11.04020       -4.73960
H         -0.07020        9.23620       -5.11270
H         -0.32000        7.06000       -3.98560
H         -2.74220       -3.02060       -1.06460
H         -4.77630       -2.00550        0.53710
H          0.60120        3.89320       -8.34610
H          1.98550        2.92730       -8.89120
H          0.35900        2.21100       -8.93140
H         -1.20110       -1.26880        0.13980
H         -2.74250       -1.81710        2.59860
H         -2.73700       -4.58360        1.13330
H         -1.36030       -6.46400        1.89100
H          1.05830       -6.15580        2.34120
H          2.09980       -3.92630        2.03320
H          0.74350       -2.01620        1.27210
H         -3.85030        2.41100        2.14670
H         -4.73530        3.44650        4.21790
H         -4.37090        2.34540        6.41110
H         -3.10970        0.21490        6.54080
H         -2.20350       -0.82220        4.49690
