# Supplementary material for: Reference-free NOE NMR analysis
Source: Chem Sci. 2020 Aug 31;11(36):9930–6. doi: 10.1039/d0sc02970j (PMC8162118; doi:10.1039/d0sc02970j)
Supplement: SC-011-D0SC02970J-s006 [file SC-011-D0SC02970J-s006.piz › taxol_structures/2_3epi_structures/2-3epi_conformation_3]

113
Taxol
O          1.41850        2.54480        1.31240
C          1.26770        3.88450        0.78120
C          0.01940        3.43980       -0.06860
C          0.58960        2.01440        0.24560
C          1.47500        1.28440       -0.73730
C          0.99120        1.52750       -2.15600
C          0.91550        3.02110       -2.55950
C         -0.04420        3.85840       -1.59580
C         -1.50740        4.25700       -2.08610
C         -2.61070        3.27980       -2.70680
C         -2.72960        1.95830       -1.86880
C         -2.77920        0.62010       -2.65790
C         -1.77870        0.65030       -3.80870
C         -1.47960        1.84940       -4.37310
C         -2.51930        2.97770       -4.24500
C          0.58640        3.24620       -4.07760
C         -0.10480        2.14050       -4.94610
O         -1.25060        3.67460        0.62260
C         -1.49150        4.94400        1.06680
O         -0.77820        5.91070        0.83710
O          1.86330        0.82830       -3.03800
C          2.37120        3.60690       -2.47770
O         -1.28520        5.44290       -2.91360
C         -2.11130        6.50750       -2.76870
O         -3.15600        6.49050       -2.13500
O         -3.90800        3.91140       -2.50530
O         -2.37450       -0.43550       -1.75410
C         -3.36790       -0.98200       -0.99870
O         -4.53390       -0.60410       -0.97530
C         -1.09730       -0.65150       -4.15070
C         -3.90990        2.47340       -4.80290
C         -2.30810        4.20660       -5.16700
O          0.88200        4.33500       -4.59660
O         -0.27920        2.51120       -6.31480
C          0.86070        2.51030       -7.05570
O          1.96100        2.14190       -6.66940
C         -2.75500        4.99030        1.86880
C         -1.61040        7.69260       -3.51290
C         -2.38830        8.85920       -3.49800
C         -1.96100        9.99950       -4.18190
C         -0.75580        9.98090       -4.88280
C          0.02440        8.82500       -4.90090
C         -0.39920        7.68230       -4.21730
C         -2.86290       -2.20670       -0.23390
O         -3.96700       -2.90710        0.36900
C          0.57150        3.00540       -8.43960
C         -1.79580       -1.81730        0.82060
N         -2.39420       -1.34680        2.06650
C         -2.76170       -0.03660        2.25100
O         -2.59820        0.82420        1.39350
C         -0.81420       -2.93590        1.15470
C         -1.20370       -4.28160        1.24650
C         -0.27560       -5.27230        1.57740
C          1.05040       -4.93210        1.83480
C          1.44980       -3.59970        1.77080
C          0.52390       -2.60840        1.43990
C         -3.34720        0.30430        3.57380
C         -3.10720        1.58110        4.09540
C         -3.63710        1.94330        5.33480
C         -4.41460        1.03380        6.05150
C         -4.66710       -0.23600        5.53050
C         -4.13680       -0.60360        4.29130
H          0.44070        4.84850       -1.57020
H          2.15870        4.21410        0.24570
H          1.09590        4.58740        1.60010
H         -0.17140        1.34160        0.65560
H          1.45990        0.20840       -0.51910
H          2.53040        1.56020       -0.63210
H          0.01360        1.07040       -2.22640
H         -2.01760        4.65600       -1.21410
H         -3.60800        1.99950       -1.21070
H         -1.88680        1.88790       -1.17810
H         -3.77120        0.37730       -3.04570
H          0.53190        1.25530       -4.92100
H          2.01960       -0.06990       -2.69150
H          2.86620        3.42430       -1.52550
H          3.01500        3.17400       -3.25410
H          2.37810        4.69260       -2.63410
H         -3.80670        4.88370       -2.44290
H         -1.84860       -1.44020       -4.26980
H         -0.55520       -0.60130       -5.09950
H         -0.39800       -0.95760       -3.36780
H         -4.48390        1.86000       -4.10990
H         -4.57710        3.31450       -5.03420
H         -3.77840        1.90540       -5.73220
H         -2.42850        3.93230       -6.22330
H         -3.05410        4.98380       -4.96290
H         -1.33370        4.67570       -5.09740
H         -3.50480        4.32480        1.43180
H         -2.54520        4.70120        2.90040
H         -3.15780        6.00670        1.84680
H         -3.33040        8.88720       -2.95370
H         -2.56780       10.90200       -4.16750
H         -0.42310       10.86900       -5.41550
H          0.96450        8.81160       -5.44780
H          0.22750        6.79420       -4.24720
H         -2.44130       -2.88250       -0.98810
H         -4.58010       -2.21140        0.68030
H         -0.10900        2.31590       -8.94490
H          0.13860        4.00800       -8.39150
H          1.50470        3.05910       -9.00750
H         -1.19830       -0.99440        0.40700
H         -2.48270       -2.01780        2.81980
H         -2.23460       -4.58140        1.06830
H         -0.59080       -6.31130        1.63970
H          1.76970       -5.70470        2.09480
H          2.48120       -3.33150        1.98650
H          0.85460       -1.57150        1.41680
H         -2.49730        2.28970        3.54110
H         -3.44420        2.93290        5.74190
H         -4.82930        1.31670        7.01660
H         -5.28360       -0.93710        6.08870
H         -4.36930       -1.58760        3.89450
