# Supplementary material for: Reference-free NOE NMR analysis
Source: Chem Sci. 2020 Aug 31;11(36):9930–6. doi: 10.1039/d0sc02970j (PMC8162118; doi:10.1039/d0sc02970j)
Supplement: SC-011-D0SC02970J-s006 [file SC-011-D0SC02970J-s006.piz › taxol_structures/2_3epi_structures/2-3epi_conformation_2]

113
Taxol
O          1.70600        3.63430        1.00900
C          0.70120        4.66390        0.92550
C         -0.23770        3.74650        0.06100
C          0.73910        2.63610        0.59030
C          1.39700        1.62740       -0.32220
C          0.95780        1.76730       -1.77470
C          0.86600        3.21460       -2.30510
C         -0.20500        4.06110       -1.49010
C         -1.63940        4.36690       -2.09440
C         -2.63870        3.29560       -2.74250
C         -2.75530        1.99880       -1.85810
C         -2.73610        0.63310       -2.60110
C         -1.62590        0.64890       -3.64710
C         -1.32330        1.83290       -4.24140
C         -2.41150        2.92650       -4.25580
C          0.65840        3.33250       -3.85490
C          0.08510        2.15250       -4.70840
O         -1.59030        3.54910        0.56920
C         -2.24280        4.61660        1.11230
O         -1.81550        5.76150        1.14200
O          1.87420        1.01680       -2.57010
C          2.28650        3.86820       -2.14140
O         -1.40630        5.51450       -2.97330
C         -2.30160        6.53080       -2.98490
O         -3.40590        6.48620       -2.46460
O         -3.97850        3.86020       -2.66160
O         -2.43290       -0.41550       -1.65110
C         -3.48120       -0.87620       -0.91940
O         -4.61260       -0.39900       -0.92370
C         -0.85340       -0.63190       -3.84010
C         -3.73600        2.34730       -4.89810
C         -2.16500        4.11220       -5.22380
O          0.95270        4.40180       -4.41540
O          0.01380        2.44230       -6.10680
C          1.21020        2.44740       -6.75220
O          2.28750        2.14380       -6.25990
C         -3.59280        4.19860        1.60770
C         -1.78590        7.69890       -3.74600
C         -2.61450        8.82290       -3.87330
C         -2.17480        9.94530       -4.57860
C         -0.90690        9.95110       -5.15910
C         -0.07640        8.83740       -5.03560
C         -0.51210        7.71290       -4.33010
C         -3.14850       -2.18320       -0.19650
O         -4.28650       -2.60840        0.58470
C          1.01750        2.85390       -8.18130
C         -1.87730       -2.07520        0.68280
N         -2.15910       -1.45710        1.97320
C         -2.08850       -0.10180        2.16740
O         -1.70650        0.67790        1.30200
C         -1.18680       -3.41380        0.92630
C         -1.89710       -4.57410        1.27400
C         -1.22820       -5.77800        1.50930
C          0.16010       -5.83780        1.41270
C          0.88270       -4.69270        1.08750
C          0.21550       -3.48880        0.85140
C         -2.48250        0.38680        3.51320
C         -3.53980       -0.19820        4.22190
C         -3.88720        0.29290        5.48230
C         -3.18590        1.36690        6.03230
C         -2.14000        1.95850        5.32340
C         -1.79030        1.47270        4.06250
H          0.23700        5.07000       -1.51650
H          1.08590        5.56680        0.44330
H          0.35710        4.92100        1.93260
H          0.36700        2.12850        1.48940
H          1.14610        0.61140        0.01280
H          2.49090        1.67170       -0.23760
H         -0.00740        1.28190       -1.85380
H         -2.21650        4.79900       -1.27840
H         -3.65310        2.04500       -1.22840
H         -1.92980        1.96400       -1.14760
H         -3.68450        0.37560       -3.07650
H          0.75170        1.29920       -4.58240
H          2.04840        0.16410       -2.13050
H          2.68950        3.80640       -1.13210
H          3.01770        3.38850       -2.80430
H          2.27350        4.93320       -2.40440
H         -3.93480        4.83860       -2.69480
H         -1.55030       -1.46400       -3.99110
H         -0.21550       -0.60630       -4.72810
H         -0.22980       -0.85780       -2.97060
H         -4.36960        1.78850       -4.21080
H         -4.38950        3.15080       -5.26380
H         -3.50980        1.70470       -5.75780
H         -2.18180        3.77680       -6.26930
H         -2.95460        4.86700       -5.13000
H         -1.21890        4.62500       -5.09860
H         -4.04800        5.02590        2.15920
H         -4.23190        3.94050        0.75990
H         -3.49580        3.34840        2.28630
H         -3.60570        8.83130       -3.42390
H         -2.82070       10.81490       -4.67480
H         -0.56490       10.82520       -5.70870
H          0.91210        8.84280       -5.48950
H          0.15440        6.85720       -4.24980
H         -3.01180       -2.93270       -0.98590
H         -5.06680       -2.16880        0.18860
H          0.52370        3.82810       -8.22640
H          1.99300        2.93980       -8.66820
H          0.42660        2.09820       -8.70430
H         -1.15200       -1.43930        0.15990
H         -2.45570       -2.07100        2.72110
H         -2.98060       -4.55790        1.37290
H         -1.79250       -6.66920        1.77360
H          0.67890       -6.77480        1.59880
H          1.96720       -4.73560        1.02360
H          0.80290       -2.60380        0.61450
H         -4.11640       -1.01610        3.79770
H         -4.70950       -0.15690        6.03410
H         -3.45890        1.74680        7.01440
H         -1.59780        2.79690        5.75430
H         -0.97370        1.93670        3.51600
