# Supplementary material for: Reference-free NOE NMR analysis
Source: Chem Sci. 2020 Aug 31;11(36):9930–6. doi: 10.1039/d0sc02970j (PMC8162118; doi:10.1039/d0sc02970j)
Supplement: SC-011-D0SC02970J-s006 [file SC-011-D0SC02970J-s006.piz › taxol_structures/2_3epi_structures/2-3epi_conformation_5]

113
Taxol
O          2.03560        2.81090        0.79900
C          1.43400        4.08450        0.49970
C          0.21580        3.41270       -0.20400
C          0.97370        2.08830        0.12560
C          1.58640        1.21730       -0.95020
C          0.96670        1.48600       -2.31260
C          0.94380        2.97400       -2.73140
C          0.08450        3.84890       -1.72470
C         -1.38430        4.33820       -2.09580
C         -2.57030        3.40910       -2.64330
C         -2.70010        2.08420       -1.80860
C         -2.82860        0.74690       -2.59130
C         -1.91320        0.74700       -3.80850
C         -1.60430        1.93580       -4.38680
C         -2.58670        3.10540       -4.18580
C          0.54140        3.22440       -4.22610
C         -0.26090        2.16630       -5.05410
O         -1.06670        3.61930        0.45880
C         -1.20010        3.46000        1.80620
O         -0.34820        3.04390        2.57580
O          1.69380        0.72360       -3.27150
C          2.42920        3.48720       -2.71270
O         -1.15990        5.50830       -2.94760
C         -1.93370        6.60660       -2.76970
O         -2.92300        6.64670       -2.05400
O         -3.82110        4.09940       -2.36110
O         -2.36180       -0.30150       -1.70670
C         -3.31150       -0.93520       -0.96540
O         -4.50740       -0.66680       -0.95690
C         -1.31660       -0.58070       -4.20590
C         -4.03010        2.65810       -4.64990
C         -2.38500        4.32500       -5.12160
O          0.85940        4.30140       -4.75650
O         -0.51210        2.56170       -6.40390
C          0.57170        2.51710       -7.22350
O          1.67780        2.09320       -6.92000
C         -2.54610        3.96290        2.23660
C         -1.44680        7.75550       -3.57730
C         -2.18890        8.94500       -3.54770
C         -1.77140       10.05400       -4.28670
C         -0.61160        9.98120       -5.05720
C          0.13270        8.80220       -5.09030
C         -0.28120        7.69060       -4.35200
C         -2.69750       -2.09870       -0.18270
O         -3.73560       -2.92880        0.37000
C          0.20870        3.04090       -8.57930
C         -1.73560       -1.58690        0.92230
N         -2.45650       -1.17330        2.12240
C         -2.99620        0.08310        2.24520
O         -2.89940        0.93250        1.36650
C         -0.65710       -2.58290        1.33370
C         -0.87540       -3.96900        1.36800
C          0.13750       -4.84170        1.77450
C          1.37760       -4.34260        2.16580
C          1.60540       -2.96920        2.15980
C          0.59480       -2.09580        1.75300
C         -3.75970        0.35450        3.48930
C         -4.87340        1.20040        3.41490
C         -5.61810        1.47730        4.56240
C         -5.24820        0.91610        5.78490
C         -4.13190        0.08210        5.86510
C         -3.38390       -0.19930        4.71960
H          0.61250        4.81650       -1.74290
H          2.09450        4.69940       -0.11830
H          1.22060        4.65420        1.40910
H          0.43900        1.45030        0.83990
H          1.44020        0.15910       -0.69390
H          2.67760        1.32510       -0.99260
H         -0.04090        1.09370       -2.27230
H         -1.78920        4.77770       -1.17920
H         -3.54860        2.15000       -1.11420
H         -1.83120        1.97760       -1.15690
H         -3.85130        0.52270       -2.90320
H          0.33260        1.25190       -5.08360
H          1.85420       -0.17060       -2.91630
H          2.92480        3.34860       -1.75090
H          3.03430        2.97080       -3.46800
H          2.48970        4.55890       -2.93890
H         -3.66460        5.06160       -2.26450
H         -2.10870       -1.33520       -4.27010
H         -0.84680       -0.54810       -5.19330
H         -0.57470       -0.92270       -3.47940
H         -4.57280        2.05010       -3.92730
H         -4.68170        3.52560       -4.82000
H         -3.98480        2.10220       -5.59470
H         -2.59020        4.05860       -6.16690
H         -3.08040        5.13390       -4.86860
H         -1.38650        4.74740       -5.11970
H         -2.53500        5.05510        2.26410
H         -3.32100        3.61280        1.54980
H         -2.77370        3.57790        3.23410
H         -3.09590        9.01510       -2.95010
H         -2.35060       10.97420       -4.26140
H         -0.28680       10.84490       -5.63320
H          1.03690        8.74660       -5.69250
H          0.31680        6.78340       -4.39620
H         -2.16290       -2.71480       -0.91590
H         -4.42420       -2.31170        0.68910
H         -0.52290        2.37840       -9.04820
H         -0.19110        4.05450       -8.49050
H          1.10470        3.07780       -9.20530
H         -1.21040       -0.70650        0.52770
H         -2.62500       -1.87980        2.82850
H         -1.83670       -4.39470        1.08700
H         -0.04530       -5.91370        1.79160
H          2.16250       -5.02380        2.48510
H          2.56770       -2.57670        2.47980
H          0.78910       -1.02470        1.77820
H         -5.16730        1.63870        2.46330
H         -6.48590        2.13000        4.50380
H         -5.82780        1.13420        6.67930
H         -3.84070       -0.34220        6.82340
H         -2.50100       -0.82640        4.80880
